# Supplementary material for: Expression profiling dataset of competing endogenous RNA in pre-eclampsia
Source: Data Brief. 2019 Nov 12;27:104795. doi: 10.1016/j.dib.2019.104795 (PMC6881654; doi:10.1016/j.dib.2019.104795)
Supplement: Multimedia component 1 [file mmc1.xlsx]

## Sheet: circRNA_expression_pvalue
TABLE S1: circRNA_expression_pvalue
ProbeName	SPE_1_NS	SPE_2_NS	SPE_3_NS	N_1_NS	N_2_NS	N_3_NS	chrom	Hsa_hg19_circRNA_start	Hsa_hg19_circRNA_end	Hsa_hg19_circRNA_strand	genomic_length	spliced_seq_length	best_transcript	gene_symbol	T_test	FDR	foldchange	significant
hsa_circ_0062407	873.872	810.673	767.301	406.981	390.028	330.625	chr22	21370230	21380187	+	9957	820	NM_005446	P2RX6	0.00033756	1	2.17433	yes
hsa_circ_0081095	1560.93	1647.42	1482.21	546.076	638.504	654.595	chr7	94034004	94051264	+	17260	2079	NM_000089	COL1A2	8.19e-05	1	2.55036	yes
hsa_circ_0034842	49.0771	55.8622	53.9135	25.3072	32.0928	21.1559	chr15	42968069	42973810	+	5741	295	NM_020759	STARD9	0.0020817	1	2.02217	yes
hsa_circ_0075784	785.316	709.915	459.22	163.574	427.08	322.186	chr6	18186002	18205895	+	19893	5517	NM_153042	KDM1B	0.049741	1	2.14107	yes
hsa_circ_0091974	762.487	707.869	710.703	358.837	326.429	361.527	chrX	153587613	153596106	-	8493	3681	NM_001110556	FLNA	5.81e-05	1	2.08356	yes
hsa_circ_0005134	236.334	225.773	199.249	525.902	487.861	550.274	chr7	151917607	151921701	-	4094	736	NM_170606	MLL3	0.000142189	1	0.422852	yes
hsa_circ_0087655	108.044	109.709	101.878	34.6531	39.073	32.11	chr9	100000707	100053184	+	52477	975	NR_036528	BDAG1	2.11e-05	1	3.02005	yes
hsa_circ_0002932	35.6604	42.4012	31.7068	89.7751	69.9311	66.4772	chr7	151960100	151962294	-	2194	287	NM_170606	MLL3	0.007981	1	0.485307	yes
hsa_circ_0037553	23.9516	22.6243	19.7109	41.7439	40.1598	53.8552	chr16	2616356	2633586	+	17230	514	NM_002613	PDPK1	0.0067795	1	0.488268	yes
hsa_circ_0052575	72.4999	91.6508	94.455	182.422	140.887	198.058	chr2	10050864	10059949	+	9085	610	NM_005680	TAF1B	0.0089029	1	0.496014	yes
hsa_circ_0089396	77.2777	79.7712	76.1018	32.5101	35.0396	30.726	chr9	136672379	136677338	-	4959	286	NM_001134398	VAV2	1.54e-05	1	2.37241	yes
hsa_circ_0045254	30.5488	31.7835	27.8826	68.759	48.2207	67.6446	chr17	61909440	61910351	-	911	911	NM_001098426	SMARCD2	0.0096584	1	0.48864	yes
hsa_circ_0045992	80.2292	75.5159	73.9632	33.424	26.3979	39.0986	chr17	78183078	78194199	-	11121	2768	NM_000199	SGSH	0.00045744	1	2.32215	yes
hsa_circ_0028019	8.14007	10.562	8.1376	25.8411	30.0213	25.8066	chr12	106848279	106903976	+	55697	1968	NM_018082	POLR3B	0.00034401	1	0.32864	yes
hsa_circ_0081104	1094.37	1228.65	1053.82	423.209	467.347	447.446	chr7	94035561	94037548	+	1987	153	NM_000089	COL1A2	0.00023766	1	2.52379	yes
hsa_circ_0064223	6.9008	5.68785	5.05039	14.2014	10.315	10.8244	chr3	10088263	10116357	+	28094	1725	NM_033084	FANCD2	0.0115023	1	0.499112	yes
hsa_circ_0069095	154.266	176.462	27.441	342.024	334.975	365.611	chr4	6806249	6865910	+	59661	4154	NM_014743	KIAA0232	0.0085217	1	0.343531	yes
hsa_circ_0069418	302.406	251.854	339.576	611.647	572.844	615.167	chr4	38022211	38054846	+	32635	4265	NM_015173	TBC1D1	0.0004643	1	0.49667	yes
hsa_circ_0048223	459.853	503.568	387.588	173.211	203.345	198.539	chr19	1360134	1373159	+	13025	1861	NR_024247	MUM1	0.0018023	1	2.34919	yes
hsa_circ_0022797	1662.17	1628.15	1611.06	705.432	696.353	613.582	chr11	64981796	64981900	+	104	104	NR_033396	SLC22A20	4.05e-06	0.359446	2.43201	yes
hsa_circ_0000730	28.0636	18.9613	28.7708	66.878	54.6414	70.6425	chr17	1457063	1457152	-	89	89	NM_006224	PITPNA	0.002556	1	0.394437	yes
hsa_circ_0053122	28.3101	36.4396	25.2275	62.7082	57.4764	61.3825	chr2	27262897	27264565	+	1668	1308	NM_017727	TMEM214	0.00117505	1	0.495559	yes
hsa_circ_0089743	454.399	412.619	414.17	212.642	206.017	172.568	chr9	140671069	140730578	+	59509	3279	NM_024757	EHMT1	0.00023939	1	2.167	yes
hsa_circ_0001335	1583.47	1317.16	1273.53	739.472	336.629	565.16	chr3	127801325	127806641	-	5316	185	NM_003707	RUVBL1	0.0050974	1	2.54326	yes
hsa_circ_0063090	405.231	421.814	390.996	187.474	198.539	198.882	chr22	36681166	36682892	-	1726	551	NM_002473	MYH9	2.3e-05	1	2.0825	yes
hsa_circ_0072408	1552.33	1289.66	1003.07	547.636	568.199	460.43	chr5	43624133	43650689	+	26556	1030	NM_012343	NNT	0.0095363	1	2.43935	yes
hsa_circ_0089380	96.704	76.2249	78.3575	36.8917	27.3713	35.2169	chr9	136650897	136677338	-	26441	1083	NM_001134398	VAV2	0.0020819	1	2.526	yes
hsa_circ_0059548	72.6321	74.1863	80.0771	181.595	153.688	182.025	chr20	18531732	18535817	+	4085	309	NM_032985	SEC23B	0.00055704	1	0.438608	yes
hsa_circ_0040106	343.929	350.598	548.307	949.606	852.166	935.249	chr16	69971450	69975643	+	4193	2175	NM_007014	WWP2	0.0024839	1	0.454083	yes
hsa_circ_0019940	401.029	423.111	431.787	144.385	149.338	155.567	chr10	105805515	105817948	-	12433	1176	NM_000494	COL17A1	1.51e-05	1	2.79535	yes
hsa_circ_0016927	361.637	296.841	291.68	133.823	120.611	90.4981	chr1	233137282	233231609	-	94327	1260	NM_014801	PCNXL2	0.00146294	1	2.75463	yes
hsa_circ_0039305	599.594	767.2	738.632	333.737	354.197	349.281	chr16	48303926	48337216	+	33290	813	NM_031490	LONP2	0.020776	1	2.02989	yes
hsa_circ_0089430	2287.15	2159.93	1181.86	899.558	591.241	557.861	chr9	137591754	137593179	+	1425	377	NM_000093	COL5A1	0.030982	1	2.74762	yes
hsa_circ_0036434	46.8741	56.5458	54.593	103.25	108.722	121.706	chr15	78293960	78346529	-	52569	2336	NM_144572	TBC1D2B	0.00070456	1	0.47355	yes
hsa_circ_0064374	33.3244	44.2825	58.3491	124.019	119.346	139.305	chr3	12783952	12791339	-	7387	363	NM_018306	TMEM40	0.00094465	1	0.355282	yes
hsa_circ_0089375	115.662	114.835	113.336	55.0093	36.1934	44.1325	chr9	136633563	136677338	-	43775	2140	NM_001134398	VAV2	0.0061978	1	2.5406	yes
hsa_circ_0088546	23.3377	33.5196	24.1423	11.6637	10.9373	16.5899	chr9	127789090	127790757	-	1667	186	NM_173690	SCAI	0.0199997	1	2.06679	yes
hsa_circ_0053140	16.0442	39.4227	25.8801	61.6296	62.2049	54.5392	chr2	27355470	27356522	-	1052	550	NM_013388	PREB	0.0109443	1	0.456048	yes
hsa_circ_0077538	14.052	17.6196	5.90867	51.4832	44.0371	35.3646	chr6	107003642	107018334	+	14692	2704	NM_001624	AIM1	0.0058584	1	0.287125	yes
hsa_circ_0083483	37.8628	32.0478	37.105	69.1067	66.901	84.3697	chr8	19171080	19253729	+	82649	3399	NM_022071	SH2D4A	0.0028414	1	0.485601	yes
hsa_circ_0034462	390.911	442.336	474.602	152.877	199.691	219.912	chr15	39876500	39877764	+	1264	217	NM_003246	THBS1	0.00145935	1	2.28453	yes
hsa_circ_0049215	945.56	920.298	903.916	533.862	455.704	391.368	chr19	10270333	10270598	-	265	191	NM_001130823	DNMT1	0.00041991	1	2.00572	yes
hsa_circ_0049943	435.9	433.199	474.508	201.554	220.152	188.56	chr19	17308600	17313112	+	4512	790	NM_001130065	MYO9B	0.000116052	1	2.20167	yes
hsa_circ_0049136	77.5533	86.439	82.95	35.8885	35.7659	46.7188	chr19	9024133	9080555	-	56422	27663	NM_024690	MUC16	0.00065693	1	2.08613	yes
hsa_circ_0072897	4.05503	5.78683	10.9685	13.8979	15.5167	16.9145	chr5	70805291	70806978	+	1687	1687	NM_018429	BDP1	0.0194967	1	0.449184	yes
hsa_circ_0044016	83.2861	96.0327	81.0764	216.111	210.31	268.611	chr17	42157474	42158250	-	776	337	NM_001015053	HDAC5	0.00162318	1	0.374652	yes
hsa_circ_0034514	1615.67	1723.47	1574.32	602.947	710.288	741.149	chr15	39882005	39886397	+	4392	1439	NM_003246	THBS1	9.93e-05	1	2.39169	yes
hsa_circ_0090005	108.37	101.528	119.917	325.148	296.546	226.724	chrX	18918787	18929078	-	10291	920	NM_000292	PHKA2	0.0043446	1	0.388741	yes
hsa_circ_0057380	3079.07	3234.28	3537.64	1201.75	1042.66	1287.31	chr2	189856909	189859058	+	2149	342	NM_000090	COL3A1	0.000159722	1	2.7893	yes
hsa_circ_0013890	17.8308	23.156	20.9549	45.793	48.3552	44.4481	chr1	145522513	145523732	+	1219	1219	NM_003846	PEX11B	0.000182822	1	0.446921	yes
hsa_circ_0003338	189.679	168.127	174.045	417.274	394.984	396.168	chr3	31617887	31641951	+	24064	563	NM_178862	STT3B	2.01e-05	1	0.440119	yes
hsa_circ_0031367	315.388	316.716	266.197	98.5568	118.462	90.8764	chr14	24728280	24729017	-	737	283	NM_000359	TGM1	0.00044311	1	2.91755	yes
hsa_circ_0024158	35.4072	39.0877	28.6589	11.4516	16.4873	10.5241	chr11	107381612	107427729	-	46117	1308	NM_138775	ALKBH8	0.0037975	1	2.68189	yes
hsa_circ_0019916	307.918	345.955	272.873	144.768	148.942	141.141	chr10	105795020	105798879	-	3859	723	NM_000494	COL17A1	0.0163421	1	2.13118	yes
hsa_circ_0086391	7.52193	6.453	5.20566	15.0569	15.7219	11.4922	chr9	14804953	14806844	-	1891	383	NM_144966	FREM1	0.0064194	1	0.453753	yes
hsa_circ_0069572	16.7846	22.8595	22.4902	7.60105	7.50726	10.2735	chr4	41259131	41263817	+	4686	378	NM_004181	UCHL1	0.0048151	1	2.44799	yes
hsa_circ_0080894	36.4755	34.8869	35.0155	19.3884	10.8432	18.7235	chr7	80394470	80435074	-	40604	905	NM_006379	SEMA3C	0.0023637	1	2.17297	yes
hsa_circ_0072668	23.4012	30.5447	22.761	88.6309	54.63	73.1682	chr5	64510224	64769779	-	259555	3250	NM_197941	ADAMTS6	0.010082	1	0.35442	yes
hsa_circ_0034510	3141.46	3061.95	2874.89	1273.44	1251.62	1301.88	chr15	39882005	39882224	+	219	219	NM_003246	THBS1	2.31e-05	1	2.37221	yes
hsa_circ_0079233	141.101	59.1061	151.743	37.8603	13.017	17.3146	chr7	5013615	5028808	+	15193	762	NR_023384	RNF216P1	0.035304	1	5.16117	yes
hsa_circ_0019954	576.46	568.954	492.897	249.259	225.427	230.236	chr10	105819876	105824354	-	4478	534	NM_000494	COL17A1	0.00035805	1	2.3241	yes
hsa_circ_0044549	209.471	229.969	212.458	97.2531	103.231	110.618	chr17	48267361	48276814	-	9453	2226	NM_000088	COL1A1	0.00010454	1	2.09545	yes
hsa_circ_0068791	490.819	361.916	421.079	157.257	149.649	172.629	chr4	502617	515730	+	13113	855	NM_001127178	PIGG	0.0022002	1	2.65636	yes
hsa_circ_0001238_T_L	76.0723	108.352	209.73	286.594	295.462	271.298	NA	NA	NA	NA	NA	NA	NA	NA	0.020043	1	0.461889	yes
hsa_circ_0000950	21.6709	14.3201	16.6184	4.08883	5.28037	9.54668	chr19	50373934	50374070	+	136	136	NM_001098633	AKT1S1	0.0147014	1	2.78123	yes
hsa_circ_0060284	261.626	268.509	405.391	706.778	648.639	699.098	chr20	35856952	35857147	+	195	195	NM_002951	RPN2	0.00175862	1	0.455351	yes
hsa_circ_0025762	245.748	246.005	228.235	127.947	88.5861	73.4104	chr12	29786079	29786269	-	190	190	NM_175861	TMTC1	0.00115678	1	2.48321	yes
hsa_circ_0002563_M_R	4.05503	4.09724	3.90693	8.1415	9.74646	11.6482	NA	NA	NA	NA	NA	NA	NA	NA	0.029044	1	0.408287	yes
hsa_circ_0010422	2215.97	1238.39	1815.97	643.572	454.086	281.298	chr1	20825940	20834674	-	8734	2458	NM_024544	MUL1	0.0127574	1	3.82198	yes
hsa_circ_0024792	336.398	287.655	251.066	112.971	98.9274	95.6978	chr11	125496643	125505428	+	8785	738	NM_001114122	CHEK1	0.00170245	1	2.84503	yes
hsa_circ_0032692	70.0158	55.598	48.4568	218.07	312.496	232.062	chr14	76099971	76101356	+	1385	172	NM_017791	FLVCR2	0.0028599	1	0.228251	yes
hsa_circ_0003449_M_L	439.788	373.413	372.015	126.995	181.854	162.968	NA	NA	NA	NA	NA	NA	NA	NA	0.00099523	1	2.51203	yes
hsa_circ_0046084	11434.5	9321.16	11184.4	4190.15	3956.51	3983.12	chr17	78867506	78867665	+	159	159	NM_020761	RPTOR	0.0101604	1	2.63319	yes
hsa_circ_0041228	2011.19	2337.73	1972.22	1060.7	964.727	786.383	chr17	1375200	1387019	-	11819	1790	NM_001080779	MYO1C	0.00115677	1	2.24807	yes
hsa_circ_0014220	1353.88	1377.79	1162.47	2581.59	3103.47	3245.59	chr1	153330744	153333503	+	2759	549	NM_002965	S100A9	0.00140108	1	0.436043	yes
hsa_circ_0058119	11602.7	11258.6	10707.7	4230.93	4305.94	4587.48	chr2	216262402	216289048	-	26646	2481	NM_212482	FN1	1.87e-05	1	2.55776	yes
hsa_circ_0059911	9.57623	15.7553	7.44617	61.1478	49.3587	61.6286	chr20	32878137	32878255	-	118	118	NM_001161766	AHCY	0.00059964	1	0.190418	yes
hsa_circ_0076133	10.5422	6.10337	10.1854	4.40511	4.64833	3.87355	chr6	35425692	35434881	+	9189	1470	NM_021922	FANCE	0.032476	1	2.07558	yes
hsa_circ_0023463	599.01	546.104	419.259	206.956	192.889	219.329	chr11	72408027	72410597	-	2570	864	NM_001040118	ARAP1	0.028019	1	2.52655	yes
hsa_circ_0008726	441.451	447.49	448.994	41.0295	31.7284	34.6679	chr7	157155854	157160177	+	4323	281	NM_058246	DNAJB6	1.75e-08	0.00155171	12.4545	yes
hsa_circ_0042249	89.2789	77.3765	85.7648	179.925	147.77	186.529	chr17	17152239	17163788	-	11549	375	NM_003653	COPS3	0.0022008	1	0.490876	yes
hsa_circ_0037107	3796.9	2291.85	3934.47	2041.01	715.803	1491.4	chr15	102211688	102226265	-	14577	647	NM_152334	TARSL2	0.041785	1	2.35939	yes
hsa_circ_0025325	104.887	90.3096	111.931	225.214	189.844	231.454	chr12	7088632	7092700	-	4068	635	NM_005768	LPCAT3	0.00143593	1	0.475054	yes
hsa_circ_0049099	44.789	37.0865	40.8704	19.5287	13.6961	17.1712	chr19	8987044	9011494	-	24450	3207	NM_024690	MUC16	0.00099623	1	2.43563	yes
hsa_circ_0016654	2271.79	2001.12	1996.2	690.333	636.77	538.201	chr1	225602979	225607500	-	4521	526	NM_002296	LBR	0.000136105	1	3.36091	yes
hsa_circ_0076294	594.608	524.746	465.26	189.058	180.488	170.619	chr6	41552506	41555250	+	2744	572	NM_001012426	FOXP4	0.0115591	1	2.93357	yes
hsa_circ_0041381	60.7925	24.24	46.8552	785.874	729.408	711.063	chr17	1989018	2091809	-	102791	665	NM_001170957	SMG6	4.82e-06	0.42742	0.0592396	yes
hsa_circ_0037357	88.0275	77.1759	57.7484	34.3845	38.3474	25.689	chr16	1889255	1912117	-	22862	1091	NM_001163560	C16orf73	0.012464	1	2.26529	yes
hsa_circ_0041747	826.312	783.508	751.134	377.805	385.309	346.033	chr17	6588038	6607375	-	19337	2826	NM_177550	SLC13A5	7.7e-05	1	2.12862	yes
hsa_circ_0071924	122.661	119.318	101.681	59.4346	52.2323	59.9065	chr5	14358286	14369008	+	10722	1020	NM_007118	TRIO	0.00118287	1	2.00299	yes
hsa_circ_0083282	55.3293	39.0694	28.8798	13.0572	23.4372	15.2211	chr8	6293568	6338397	+	44829	1815	NM_024596	MCPH1	0.045696	1	2.38378	yes
hsa_circ_0051519	29.1405	23.2403	12.9455	68.5617	51.5697	62.6785	chr19	46122317	46133304	-	10987	744	NM_001193268	EML2	0.0046818	1	0.357345	yes
hsa_circ_0026350	262.859	109.562	264.175	62.5303	34.2149	62.0061	chr12	52445185	52451314	+	6129	1859	NM_002135	NR4A1	0.037901	1	4.01002	yes
hsa_circ_0044290	6.65419	6.68044	13.9442	30.001	31.3156	22.9451	chr17	45734225	45748198	+	13973	1265	NM_002265	KPNB1	0.0059168	1	0.32374	yes
hsa_circ_0043101	82.0135	67.0794	66.0341	16.7083	49.3407	36.6318	chr17	33463187	33466333	-	3146	631	NM_001014445	NLE1	0.025637	1	2.0951	yes
hsa_circ_0082800	17.2255	14.5995	23.7896	43.2486	39.8769	57.228	chr7	142567569	142568847	+	1278	799	NM_004445	EPHB6	0.0091168	1	0.396247	yes
hsa_circ_0001030	134.732	134.756	125.566	279.332	309	320.481	chr2	72958135	72960247	-	2112	185	NM_015189	EXOC6B	0.000175761	1	0.434693	yes
hsa_circ_0052663	30.0068	16.5257	25.6173	12.5055	11.3774	4.12472	chr2	11773014	11773189	+	175	175	NM_014668	GREB1	0.036522	1	2.57607	yes
hsa_circ_0088188	7.67119	4.09724	4.03768	17.7697	10.0827	11.7127	chr9	117389178	117401006	+	11828	633	NM_153045	C9orf91	0.039459	1	0.399497	yes
hsa_circ_0075992	21.7389	26.874	23.4154	4.08219	10.0504	6.02695	chr6	33631514	33631657	+	143	143	NM_002224	ITPR3	0.00172344	1	3.57292	yes
hsa_circ_0024739	58.064	20.0489	26.1657	66.9037	89.3404	73.7019	chr11	124005626	124007975	+	2349	635	NM_001130142	VWA5A	0.036344	1	0.453491	yes
hsa_circ_0008085	314.725	300.005	330.379	165.364	150.446	147.029	chr12	56742312	56743420	-	1108	515	NM_005419	STAT2	0.000101524	1	2.04198	yes
hsa_circ_0073159	384.087	370.815	339.95	852.787	1008.46	965.126	chr5	79441912	79442057	-	145	145	NM_001174072	SERINC5	0.00027931	1	0.38737	yes
hsa_circ_0079443	82.327	97.3803	68.0226	240.432	264.168	275.781	chr7	11485687	11676588	-	190901	2874	NM_015204	THSD7A	0.000184248	1	0.317447	yes
hsa_circ_0032684	108.427	114.706	104.194	230.069	376.22	291.77	chr14	75602462	75602589	-	127	127	NM_006827	TMED10	0.046398	1	0.364482	yes
hsa_circ_0089428	818.248	726.763	758.523	345.386	350.268	362.112	chr9	137582757	137712069	+	129312	4445	NM_000093	COL5A1	0.000104254	1	2.17774	yes
hsa_circ_0064812	136.562	112.777	110.231	40.2579	26.4081	36.1227	chr3	36526468	36526550	+	82	82	NM_003149	STAC	0.00078289	1	3.49815	yes
hsa_circ_0030861	1374.65	1489.85	1344.67	612.853	570.09	666.334	chr13	111082231	111132737	+	50506	2281	NM_001846	COL4A2	0.000116845	1	2.27611	yes
hsa_circ_0000871	138.311	145.324	130.195	346.439	274.636	238.208	chr19	3660963	3661999	-	1036	249	NM_001195733	PIP5K1C	0.04368	1	0.481599	yes
hsa_circ_0052830	386.93	333.044	323.488	5193.33	5034.36	5313.4	chr2	20400557	20404052	-	3495	2754	NM_001006946	SDC1	2.63e-07	0.0233359	0.0671422	yes
hsa_circ_0050782	389.022	265.076	254.756	114.165	95.1552	101.725	chr19	37916769	37935866	-	19097	281	NM_152484	ZNF569	0.044496	1	2.92194	yes
hsa_circ_0034872	54.6455	46.6088	65.6276	119.594	99.7937	115.457	chr15	43103885	43122276	-	18391	405	NM_173500	TTBK2	0.0023767	1	0.498386	yes
hsa_circ_0085670	83.5139	85.8336	130.953	204.782	186.105	210.175	chr8	135577575	135577664	-	89	89	NM_001029939	ZFAT	0.0042021	1	0.499617	yes
hsa_circ_0088224	1125.35	1179.28	1143.63	4463.08	4030.3	4408.91	chr9	118989709	119028264	+	38555	750	NM_002581	PAPPA	0.00188301	1	0.267259	yes
hsa_circ_0069179	164.866	162.502	157.593	356.33	382.373	342.893	chr4	9889190	9892335	-	3145	178	NM_001001290	SLC2A9	7.61e-05	1	0.448376	yes
hsa_circ_0079498	267.801	254.265	350.257	670.604	614.351	637.621	chr7	16734458	16734629	+	171	171	NM_001159767	BZW2	0.0005152	1	0.453726	yes
hsa_circ_0013736	1407.7	1383.91	1290.87	3928.92	3959.47	3972.43	chr1	117957334	117957453	+	119	119	NM_006699	MAN1A2	1.37e-07	0.012149	0.344199	yes
hsa_circ_0068628	477.15	445.359	694.389	1539.61	1587.73	1560.39	chr3	195798873	195803993	-	5120	607	NM_003234	TFRC	0.00020481	1	0.344921	yes
hsa_circ_0087131	327.511	327.603	340.632	576.133	710.169	725.502	chr9	70473436	70475078	-	1642	98	NM_201453	CBWD3	0.0192189	1	0.494952	yes
hsa_circ_0016346	18.3961	16.1638	43.632	67.7493	81.55	61.959	chr1	210970849	211192598	-	221749	1357	NM_172362	KCNH1	0.0136582	1	0.370125	yes
hsa_circ_0043504	295.621	320.193	320.046	140.35	141.522	135.595	chr17	38289294	38290152	+	858	266	NM_001012241	MSL1	3.62e-05	1	2.24176	yes
hsa_circ_0061179	68.6628	78.6145	57.2883	31.472	35.9986	30.2951	chr20	62421173	62422143	-	970	970	NM_025224	ZBTB46	0.0051197	1	2.0924	yes
hsa_circ_0003717	307.963	286.672	339.083	804.576	767.754	781.133	chr13	49765150	49765520	+	370	282	NM_001079673	FNDC3A	1.71e-05	1	0.396742	yes
hsa_circ_0091357	13.1128	18.9393	12.9294	27.8384	40.9006	30.8307	chrX	117031775	117054333	-	22558	2823	NM_033495	KLHL13	0.0146154	1	0.451758	yes
hsa_circ_0003678	43.0538	32.054	34.3936	117.048	114.485	120.657	chr5	39417611	39418447	-	836	836	NM_001343	DAB2	2.43e-05	1	0.310915	yes
hsa_circ_0057975	22.4645	15.0146	34.2689	4.90193	6.81617	8.36555	chr2	209138307	209153542	+	15235	739	NM_015040	PIKFYVE	0.038997	1	3.57246	yes
hsa_circ_0034860	41.0509	58.897	35.2132	137.957	118.656	125.869	chr15	43067332	43103978	-	36646	1395	NM_173500	TTBK2	0.00081799	1	0.353379	yes
hsa_circ_0080748	142.664	138.699	138.058	256.46	297.614	324.513	chr7	75615240	75615386	+	146	146	NM_000941	POR	0.0163961	1	0.477382	yes
hsa_circ_0074002	55.5284	51.6515	41.1588	109.123	92.7786	96.8989	chr5	134041016	134044578	+	3562	287	NM_021982	SEC24A	0.00153817	1	0.496447	yes
hsa_circ_0063299	34.0552	26.0871	42.3918	14.5232	10.0702	16.5167	chr22	38694790	38794527	-	99737	82260	NM_152221	CSNK1E	0.0157049	1	2.49413	yes
hsa_circ_0083836	30.2346	28.6757	41.6719	8.24643	17.0019	9.96151	chr8	29940362	29940649	-	287	287	NM_016127	TMEM66	0.0112365	1	2.85665	yes
hsa_circ_0028919	63.541	61.818	72.1997	32.4726	22.7477	27.7234	chr12	121124948	121139667	+	14719	6349	NM_014730	MLEC	0.00086007	1	2.38184	yes
hsa_circ_0025174	2578.56	2522.29	2259.61	1363.8	1138.76	1133.25	chr12	6643656	6646382	+	2726	545	NM_002046	GAPDH	0.00056153	1	2.02443	yes
hsa_circ_0044559	1660.83	1665.84	1681.91	651.253	609.854	620.044	chr17	48271709	48277308	-	5599	1511	NM_000088	COL1A1	9.7e-08	0.00860724	2.6625	yes
hsa_circ_0075492	94.8183	75.1379	91.4793	161.084	172.164	203.161	chr6	3012777	3019994	+	7217	629	NM_000904	NQO2	0.0028007	1	0.487381	yes
hsa_circ_0069419	281.121	307.521	369.517	685.628	647.876	750.117	chr4	38022211	38134878	+	112667	2334	NM_015173	TBC1D1	0.00070022	1	0.459853	yes
hsa_circ_0047212	6.16422	13.2308	3.79185	21.6909	18.9428	18.89	chr18	21413791	21441771	+	27980	1761	NM_198129	LAMA3	0.0153229	1	0.389541	yes
hsa_circ_0004197	28.9031	32.8915	28.5736	64.8823	65.248	61.7857	chr16	28137009	28143724	-	6715	230	NM_015171	XPO6	4.2e-05	1	0.470874	yes
hsa_circ_0080064	16.1526	26.0978	7.11105	51.7398	48.9562	38.9826	chr7	44687042	44714156	+	27114	509	NM_001165036	OGDH	0.0109447	1	0.353394	yes
hsa_circ_0067458	18.0703	18.8517	28.8438	44.0963	44.8539	48.7444	chr3	135975396	136049013	+	73617	1522	NM_001178014	PCCB	0.0030841	1	0.477621	yes
hsa_circ_0091739	1515.24	1343.21	1382.35	749.156	668.583	564.551	chrX	152713122	152727718	-	14596	5968	NM_017518	HAUS7	0.00054128	1	2.13935	yes
hsa_circ_0047255	498.64	529.243	521.737	241.926	176.074	228.32	chr18	21481090	21487899	+	6809	1011	NM_198129	LAMA3	0.000163767	1	2.39761	yes
hsa_circ_0035836	319.224	372.407	344.975	805.815	993.093	825.909	chr15	64701811	64706410	+	4599	343	NM_016213	TRIP4	0.00098473	1	0.394925	yes
hsa_circ_0081463	837.578	738.167	784.072	343.096	318.32	254.856	chr7	99950383	99952863	+	2480	1080	NR_036569	PILRB	0.00024312	1	2.57545	yes
hsa_circ_0083043	108.45	103.975	137.974	276.427	234.816	250.725	chr7	151949023	151949175	-	152	152	NM_170606	MLL3	0.00105612	1	0.459861	yes
hsa_circ_0059361	48.3838	56.7442	42.6852	115.795	119.014	123.004	chr20	4842593	4865469	-	22876	1053	NM_203327	SLC23A2	0.000103636	1	0.413102	yes
hsa_circ_0028093	8.96015	18.3436	10.7987	32.2024	25.0139	40.5644	chr12	109485394	109511337	+	25943	5809	NM_032663	USP30	0.020282	1	0.389672	yes
hsa_circ_0064373	19.3101	16.469	3.7291	48.0552	64.4517	68.167	chr3	12783952	12790291	-	6339	282	NM_018306	TMEM40	0.0038394	1	0.218671	yes
hsa_circ_0010653	370.099	405.616	333.565	156.648	189.607	175.763	chr1	22165863	22181476	-	15613	3892	NM_005529	HSPG2	0.00102316	1	2.12498	yes
hsa_circ_0082610	26.868	32.8076	40.7941	97.4932	86.6314	80.1625	chr7	138579087	138593867	-	14780	887	NM_001164665	KIAA1549	0.00107931	1	0.380154	yes
hsa_circ_0032589	71.3904	88.5481	69.0401	31.5319	34.0075	41.211	chr14	74976436	74989621	-	13185	747	NM_000428	LTBP2	0.0039007	1	2.14499	yes
hsa_circ_0077781	1152.93	1032.34	925.913	512.834	491.649	405.717	chr6	126236478	126242214	+	5736	274	NM_001199620	NCOA7	0.00150219	1	2.2062	yes
hsa_circ_0083663	303.318	240.478	212.903	116.872	107.708	78.6161	chr8	23104154	23119512	+	15358	2816	NM_152272	CHMP7	0.0065634	1	2.49574	yes
hsa_circ_0075836	55.0464	42.5456	56.9751	149.794	151.088	144.043	chr6	24416624	24423705	+	7081	929	NM_020662	MRS2	4.12e-05	1	0.347401	yes
hsa_circ_0052089	855.846	787.207	687.431	330.05	200.706	165.345	chr19	52722943	52729678	+	6735	1086	NM_014225	PPP2R1A	0.00146393	1	3.34791	yes
hsa_circ_0038111	17187.6	16520.7	15552.8	5762.59	5507.75	5616.18	chr16	16146580	16150152	+	3572	297	NM_004996	ABCC1	0.00197753	1	2.91718	yes
hsa_circ_0025975	24.7781	16.3328	31.7151	77.9727	98.2409	90.5829	chr12	46589507	46661484	-	71977	27952	NM_030674	SLC38A1	0.00094164	1	0.272964	yes
hsa_circ_0072319	52.5661	49.0894	41.8458	98.8709	98.1428	97.1364	chr5	38945014	38958933	-	13919	2611	NM_152756	RICTOR	0.004025	1	0.487851	yes
hsa_circ_0089793	2625.15	2417.58	2199.42	1139.04	1057.37	1024.62	chrX	1531635	1534314	+	2679	2679	None	None	0.0004617	1	2.2484	yes
hsa_circ_0027496	66.4012	73.5745	54.8308	219.904	198.23	227.225	chr12	69260675	69265736	-	5061	682	NM_001874	CPM	0.000123754	1	0.301857	yes
hsa_circ_0051147	120.348	120.695	113.239	223.86	233.878	282.869	chr19	41292569	41292883	+	314	227	NR_037791	RAB4B-EGLN2	0.0197973	1	0.478368	yes
hsa_circ_0078241	15.4668	4.09724	5.68692	19.6565	29.2493	22.5826	chr6	150059778	150063706	-	3928	317	NM_198887	NUP43	0.027578	1	0.353217	yes
hsa_circ_0083037	83.8212	85.5675	92.9997	172.538	184.998	191.784	chr7	151946960	151949800	-	2840	514	NM_170606	MLL3	0.000104847	1	0.47766	yes
hsa_circ_0039830	71.5684	63.9253	61.7951	123.933	131.837	143.162	chr16	67471916	67477081	-	5165	1089	NM_004691	ATP6V0D1	0.0004413	1	0.494542	yes
hsa_circ_0006262	84.6638	114.974	99.7027	246.151	271.831	268.457	chr1	148873402	148882346	+	8944	3012	TCONS_l2_00002184	TCONS_l2_00002184	0.000163385	1	0.380627	yes
hsa_circ_0066359	447.94	473.35	666.611	154.749	170.682	191.119	chr3	58118534	58139368	+	20834	2244	NM_001164317	FLNB	0.036183	1	3.07405	yes
hsa_circ_0059845	14.5526	7.34577	7.84151	20.9582	19.7792	31.6274	chr20	31946644	31981872	-	35228	1560	NM_016408	CDK5RAP1	0.032617	1	0.410972	yes
hsa_circ_0067688	893.964	979.145	885.477	443.587	455.501	464.611	chr3	146251256	146251337	-	81	81	NM_021105	PLSCR1	0.00010414	1	2.02287	yes
hsa_circ_0046951	83.3751	62.9562	66.9571	152.637	155.005	123.128	chr18	12328942	12356830	-	27888	1989	NM_006796	AFG3L2	0.0037972	1	0.495133	yes
hsa_circ_0009213	273.747	268.278	434.735	1091.56	1105.83	1007.4	chr1	957580	970704	+	13124	310	NM_198576	AGRN	0.00028489	1	0.304781	yes
hsa_circ_0086024	78.2722	93.64	117.393	487.268	667.508	594.012	chr8	145487680	145487900	-	220	151	NM_015201	BOP1	0.00081691	1	0.165432	yes
hsa_circ_0028673	33.7382	48.6292	38.5861	68.62	87.7658	94.6083	chr12	120111768	120114475	+	2707	343	NM_006253	PRKAB1	0.0083047	1	0.481898	yes
hsa_circ_0074995	9.94286	4.09724	4.49118	16.3347	14.8489	13.3043	chr5	170814707	170817134	+	2427	383	NM_002520	NPM1	0.0141364	1	0.416546	yes
hsa_circ_0077869	19.0161	13.8563	5.23053	51.3901	75.5053	78.532	chr6	133090506	133091475	-	969	969	NM_052831	C6orf192	0.0041776	1	0.185481	yes
hsa_circ_0073883	145.937	201.423	177.256	81.8324	67.6059	82.9428	chr5	132091696	132096957	-	5261	3144	NM_015146	2016-09-08	0.0044014	1	2.25757	yes
hsa_circ_0071084	94.9238	92.4523	108.142	27.3319	56.1886	55.3317	chr4	146700525	146744677	-	44152	242	NM_178835	ZNF827	0.0080418	1	2.1283	yes
hsa_circ_0008855	9.13841	4.09724	7.29131	16.9	18.7566	17.6314	chr2	61420035	61430398	-	10363	204	NM_014709	USP34	0.0022381	1	0.385208	yes
hsa_circ_0069596	93.0381	80.5296	84.0381	173.323	195.67	209.737	chr4	42022432	42025401	+	2969	276	NM_006345	SLC30A9	0.00067911	1	0.445123	yes
hsa_circ_0070221	5.44429	13.6027	3.8694	22.9531	23.7663	13.6182	chr4	81118656	81118917	+	261	261	NM_001099403	PRDM8	0.048295	1	0.379802	yes
hsa_circ_0071145	4.05503	4.09724	10.5996	18.9582	26.0748	25.7019	chr4	151236712	151242535	-	5823	256	NM_001199282	LRBA	0.0054775	1	0.2651	yes
hsa_circ_0025035	603.839	334.824	558.064	159.15	247.114	178.287	chr12	2973485	2981410	-	7925	719	NM_001243088	FOXM1	0.025276	1	2.56047	yes
hsa_circ_0039873	27.5683	4.09724	50.023	60.1361	70.4971	76.3554	chr16	67909640	67913212	+	3572	1666	NM_014329	EDC4	0.041301	1	0.394653	yes
hsa_circ_0091680	210.439	207.435	189.852	453.281	422.878	405.254	chrX	149783061	149818374	+	35313	822	NM_000252	MTM1	0.000124759	1	0.474262	yes
hsa_circ_0081088	265.846	330.261	363.344	139.247	163.737	152.915	chr7	94033867	94038135	+	4268	513	NM_000089	COL1A2	0.004703	1	2.10453	yes
hsa_circ_0036450	209.587	170.89	191.381	407.654	404.333	419.007	chr15	78575577	78575863	-	286	286	NM_025234	WDR61	5.64e-05	1	0.46455	yes
hsa_circ_0000412	18.3054	19.2973	6.21456	34.2912	28.8024	33.5551	chr12	58340777	58347472	+	6695	304	NM_033276	XRCC6BP1	0.0179014	1	0.453366	yes
hsa_circ_0053150	1572.83	1825.9	1814.45	6793.8	7561.46	6977.85	chr2	27422454	27428372	-	5918	2263	NR_028323	SLC5A6	2.29e-05	1	0.244371	yes
hsa_circ_0026174	4227.91	3527.59	3615.43	512.431	1611.95	1497.36	chr12	50055748	50062337	-	6589	326	NM_175736	FMNL3	0.0033216	1	3.13963	yes
hsa_circ_0055076	15.6187	22.744	15.4149	46.9621	48.1985	58.5624	chr2	69723116	69723212	-	96	96	NM_014911	AAK1	0.00162363	1	0.349835	yes
hsa_circ_0011148	75.4922	44.1393	57.5102	16.0231	27.3927	26.3261	chr1	28844744	28861892	+	17148	839	NM_001048194	RCC1	0.021575	1	2.53996	yes
hsa_circ_0075034	709.435	491.398	585.265	252.298	287.283	246.201	chr5	171433461	171433877	-	416	416	NM_012300	FBXW11	0.0066238	1	2.27302	yes
hsa_circ_0044654	417.574	334.424	424.967	193.803	197.071	196.407	chr17	49230896	49247410	+	16514	1037	NR_037149	NME1-NME2	0.021142	1	2.00409	yes
hsa_circ_0091470	7770.99	6155.22	6740.76	1049.17	2433.79	2332.03	chrX	123587186	123695667	-	108481	1817	NM_001163278	ODZ1	0.00158428	1	3.55409	yes
hsa_circ_0057432	206.535	224.034	192.011	75.3273	82.1368	82.4495	chr2	189912934	189927789	-	14855	1332	NM_000393	COL5A2	0.000180647	1	2.59502	yes
hsa_circ_0079573	133.448	157.757	129.509	56.5904	43.9235	55.1101	chr7	23180387	23207656	+	27269	937	NR_033328	KLHL7	0.00080205	1	2.7034	yes
hsa_circ_0002445	718.922	706.566	590.909	295.637	269.819	204.706	chr16	1447178	1453345	-	6167	565	NM_001193388	UNKL	0.0010576	1	2.61815	yes
hsa_circ_0058273	126.597	121.905	110.364	71.9977	61.7541	43.9766	chr2	219445283	219449444	+	4161	406	NM_005444	RQCD1	0.003141	1	2.01918	yes
hsa_circ_0062310	201.707	180.369	167.799	68.5013	77.2169	80.9042	chr22	20393533	20394648	-	1115	201	TCONS_l2_00018328	TCONS_l2_00018328	0.00051966	1	2.42639	yes
hsa_circ_0091952	177.303	184.657	159.087	83.9025	82.5766	89.9919	chrX	153586566	153588273	-	1707	950	NM_001110556	FLNA	0.00037649	1	2.0316	yes
hsa_circ_0029214	8.19635	11.974	11.7957	5.56597	3.88411	4.18013	chr12	123804446	123806279	-	1833	674	NM_001167856	SBNO1	0.0102025	1	2.34523	yes
hsa_circ_0057384	2849.25	2860.32	2558.56	1053.43	1073.13	1195.1	chr2	189858086	189866315	+	8229	1341	NM_000090	COL3A1	0.000104212	1	2.48916	yes
hsa_circ_0025111	75.9669	98.7238	99.0341	43.5596	37.3009	36.0511	chr12	6161708	6161949	-	241	241	NM_000552	VWF	0.0028164	1	2.3413	yes
hsa_circ_0037972	9.592	15.8682	4.47562	16.9086	25.8932	24.8606	chr16	14693760	14698083	-	4323	138	NM_002582	PARN	0.04448	1	0.442429	yes
hsa_circ_0003745	71.1947	80.1338	120.807	177.781	281.661	263.074	chr19	3656402	3661999	-	5597	402	NM_012398	PIP5K1C	0.0133021	1	0.37665	yes
hsa_circ_0086428	4.05503	4.09724	6.09491	20.1151	34.8901	22.2269	chr9	18574027	18574264	+	237	237	NM_001040272	ADAMTSL1	0.045941	1	0.184472	yes
hsa_circ_0055017	46.4227	58.1038	32.8624	97.5592	87.3178	107.027	chr2	68622811	68624585	+	1774	1774	NM_002664	PLEK	0.0050992	1	0.470665	yes
hsa_circ_0089066	4.05503	4.09724	17.1443	21.2358	21.7279	23.7037	chr9	132620745	132641923	+	21178	2386	NM_006676	USP20	0.035544	1	0.379445	yes
hsa_circ_0080787	5297.38	7509.41	6764.22	15135.2	15449.8	17151.2	chr7	75933118	75933614	+	496	378	NM_001540	HSPB1	0.00048104	1	0.409983	yes
hsa_circ_0013678	99.0624	81.3429	78.1574	187.888	171.953	194.531	chr1	116927404	116939356	+	11952	1850	NM_001160233	ATP1A1	0.00045735	1	0.466406	yes
hsa_circ_0091866	371.244	387.118	333.21	163.666	164.232	181.473	chrX	153578016	153596458	-	18442	7179	NM_001110556	FLNA	0.00033905	1	2.14298	yes
hsa_circ_0046940	696.74	547.431	584.339	342.613	226.533	193.066	chr18	10979532	11066221	-	86689	222	NM_022068	PIEZO2	0.0050821	1	2.39895	yes
hsa_circ_0047259	916.847	985.903	926.207	414.579	345.453	354.825	chr18	21487513	21529888	+	42375	2793	NM_198129	LAMA3	4.42e-05	1	2.53751	yes
hsa_circ_0065978	3309.71	4321.74	5044.72	295.469	183.379	168.356	chr3	52179861	52183405	-	3544	404	NM_001161581	POC1A	0.0154802	1	19.5861	yes
hsa_circ_0018216	269.912	248.46	227.531	130.352	123.009	98.428	chr10	38238794	38260735	-	21941	3716	NM_145011	ZNF25	0.00108221	1	2.12031	yes
hsa_circ_0032357	4.05503	4.09724	4.07045	33.4724	41.0167	60.8022	chr14	70442431	70442531	+	100	100	NM_001034852	SMOC1	0.037264	1	0.0903437	yes
hsa_circ_0058121	30361.5	31515.5	33762.7	14930	10209.9	12882.6	chr2	216269111	216272044	-	2933	735	NM_212482	FN1	0.00034195	1	2.51533	yes
hsa_circ_0031846	367.45	180.778	362.363	137.964	77.0888	51.3906	chr14	50778728	50778947	-	219	219	NM_024884	L2HGDH	0.032079	1	3.41758	yes
hsa_circ_0037449	145.819	144.756	130	67.6123	60.2258	57.3044	chr16	2147868	2162964	-	15096	7182	NM_001009944	PKD1	0.000195807	1	2.27163	yes
hsa_circ_0020175	297.227	270.231	256.11	670.145	612.186	682.784	chr10	120933248	120934104	-	856	278	NM_006793	PRDX3	0.000103112	1	0.419094	yes
hsa_circ_0030617	22.2106	31.198	27.1619	64.0549	52.3194	57.5982	chr13	96409897	96439409	+	29512	964	NM_006260	DNAJC3	0.00188397	1	0.463122	yes
hsa_circ_0041722	43.5935	38.7499	46.8093	87.5448	89.7233	102.031	chr17	5386128	5388536	-	2408	140	NM_016041	DERL2	0.00059808	1	0.462417	yes
hsa_circ_0086693	2673.62	2964.76	2541.9	1339.7	1452.63	1137.7	chr9	33932559	33932626	-	67	67	NM_018449	UBAP2	0.0007997	1	2.08148	yes
hsa_circ_0020522	146.786	132.275	115.709	53.2485	60.1734	44.3455	chr10	133753534	133761295	+	7761	884	NM_018461	PPP2R2D	0.00143543	1	2.50223	yes
hsa_circ_0085340	110.88	84.1737	79.6207	50.3163	38.8874	35.9756	chr8	113293402	113326281	-	32879	1959	NM_198123	CSMD3	0.0095647	1	2.19424	yes
hsa_circ_0040683	26.179	34.4223	26.7803	85.8441	75.6443	67.7493	chr16	84203464	84209905	+	6441	1035	NM_178452	DNAAF1	0.00129535	1	0.381184	yes
hsa_circ_0044718	167.552	149.759	140.008	302.619	313.804	306.899	chr17	54965269	54985924	-	20655	5087	NM_005082	TRIM25	5.89e-05	1	0.495297	yes
hsa_circ_0034867	40.5391	43.4246	29.4124	112.115	113.505	119.234	chr15	43086841	43132631	-	45790	763	NM_173500	TTBK2	8.36e-05	1	0.328765	yes
hsa_circ_0045973	1035.26	962.255	923.632	545.694	429.552	347.183	chr17	77806954	77809194	-	2240	2240	NM_003655	CBX4	0.00129771	1	2.20893	yes
hsa_circ_0071789	2383.23	2050.28	2167.13	1145.31	1134.12	857.916	chr5	7743780	7766919	+	23139	343	NM_020546	ADCY2	0.00103984	1	2.10389	yes
hsa_circ_0044030	4.05503	4.09724	3.91291	12.7365	10.4659	8.05407	chr17	42232653	42239844	+	7191	841	NM_024032	C17orf53	0.041941	1	0.386006	yes
hsa_circ_0031489	17.4853	26.973	17.0846	43.1654	49.7461	41.9021	chr14	31602443	31641328	-	38885	2766	NM_015382	HECTD1	0.0037954	1	0.456504	yes
hsa_circ_0061780	41.6693	30.6254	32.7297	93.8427	88.4446	108.507	chr21	42615302	42617990	+	2688	237	NM_012105	BACE2	0.00084276	1	0.361164	yes
hsa_circ_0062146	363.48	368.118	342.097	167.678	149.285	172.761	chr22	17565850	17579777	+	13927	554	NM_014339	IL17RA	5.71e-05	1	2.19245	yes
hsa_circ_0089432	2482.57	2318.12	2272.19	1167.78	842.195	834.303	chr9	137591754	137657580	+	65826	1811	NM_000093	COL5A1	0.00037792	1	2.4867	yes
hsa_circ_0085280	327.689	322.458	313.349	785.84	900.622	850.376	chr8	103848483	103851144	-	2661	308	NM_015878	AZIN1	0.0040557	1	0.379802	yes
hsa_circ_0005571	476.763	462.617	457.358	2140.6	2274.14	2608.32	chr19	18285849	18286507	+	658	351	NM_006332	IFI30	0.0054626	1	0.198879	yes
hsa_circ_0016950	205.797	164.888	136.416	49.6627	91.0954	70.3162	chr1	233231500	233363117	-	131617	1588	NM_014801	PCNXL2	0.013545	1	2.40248	yes
hsa_circ_0009862	3422.68	2508.69	3217.15	1725.63	669.376	1473.02	chr1	11861217	11866160	-	4943	704	NM_005957	MTHFR	0.0140174	1	2.36517	yes
hsa_circ_0061311	20.9449	34.5814	17.2284	6.75606	7.77867	3.88382	chr21	22696702	22710854	+	14152	425	NM_004540	NCAM2	0.028501	1	3.95008	yes
hsa_circ_0070604	1051.17	1005.7	854.076	354.771	585.111	498.094	chr4	107229924	107237861	-	7937	379	NM_001163436	TBCK	0.0054387	1	2.02433	yes
hsa_circ_0091412	47.0421	49.0684	36.1774	119.941	120.772	126.525	chrX	118750908	118754014	-	3106	3106	NM_145799	2016-09-06	6.22e-05	1	0.360224	yes
hsa_circ_0033027	16.3211	11.7936	14.0726	32.8145	36.0079	38.6797	chr14	93681274	93681627	+	353	160	NM_175748	UBR7	0.0005232	1	0.392433	yes
hsa_circ_0087769	4.97466	7.16725	6.91111	20.5515	17.2225	21.6909	chr9	103082546	103088761	-	6215	401	NM_017746	TEX10	0.00086499	1	0.320408	yes
hsa_circ_0072665	19.4519	34.8388	26.4676	88.1646	88.7005	91.8641	chr5	64483842	64769779	-	285937	3189	NM_197941	ADAMTS6	0.00016374	1	0.300519	yes
hsa_circ_0051819	46.5878	26.441	49.4699	17.3146	14.8758	20.7997	chr19	49485976	49488862	-	2886	263	NM_002103	GYS1	0.0358	1	2.31173	yes
hsa_circ_0064575	47.2854	33.8979	36.1613	91.8296	90.9164	97.7595	chr3	23996027	23996294	+	267	267	NM_005126	NR1D2	0.0003041	1	0.418333	yes
hsa_circ_0043551	59.7181	46.4368	51.4953	21.9747	23.9861	25.8635	chr17	38609236	38613982	+	4746	1575	NM_001552	IGFBP4	0.0020796	1	2.19494	yes
hsa_circ_0051784	432.903	436.132	385.309	122.072	249.656	202.44	chr19	49364657	49364949	-	292	174	NM_020904	PLEKHA4	0.0050952	1	2.18463	yes
hsa_circ_0044533	3341.55	3111.3	2800.69	1140.98	1158.18	1270.16	chr17	48266528	48272839	-	6311	1782	NM_000088	COL1A1	0.00030226	1	2.59252	yes
hsa_circ_0057395	879.943	951.835	885.069	296.527	386.497	364.303	chr2	189861123	189863444	+	2321	360	NM_000090	COL3A1	9.9e-05	1	2.59408	yes
hsa_circ_0032260	27.2143	42.397	32.1093	99.1743	80.3121	94.2815	chr14	67736417	67759436	+	23019	812	NM_022474	MPP5	0.00135586	1	0.371558	yes
hsa_circ_0009043_T_L	504.151	436.099	489.561	1053.2	1049.48	1018.7	NA	NA	NA	NA	NA	NA	NA	NA	1.88e-05	1	0.45807	yes
hsa_circ_0008268	12.4223	10.2537	9.88508	21.0698	20.2158	28.7104	chr16	3358312	3358836	+	524	524	NM_153028	ZNF75A	0.0113823	1	0.465184	yes
hsa_circ_0041940	9.27845	13.3944	9.70648	7.21304	3.84578	3.90411	chr17	7491497	7493056	-	1559	962	NM_006942	SOX15	0.027718	1	2.16397	yes
hsa_circ_0072138	152.188	127.017	139.947	430.907	429.226	434.746	chr5	34813678	34814774	+	1096	174	NM_001145525	RAI14	1.27e-06	0.112375	0.3237	yes
hsa_circ_0058089	21604.7	21799.7	21269.5	9988.95	10238.9	10646.3	chr2	216236831	216289048	-	52217	5205	NM_002026	FN1	6.83e-07	0.0606367	2.09476	yes
hsa_circ_0084909	337.27	320.046	333.995	186.805	167.077	129.89	chr8	95522644	95550574	-	27930	3447	NM_015496	KIAA1429	0.00064037	1	2.04913	yes
hsa_circ_0035147	1280.57	1393.2	1449.62	666.41	642.423	709.77	chr15	48755278	48905289	-	150011	5060	NM_000138	FBN1	0.000197307	1	2.0427	yes
hsa_circ_0003258	27218.8	26257.7	26282.9	9432.27	9551.44	8443.49	chr17	47388673	47389404	-	731	261	NM_001145365	ZNF652	1.61e-06	0.142701	2.90804	yes
hsa_circ_0018895	54.2145	53.4499	53.8409	94.0013	123.158	125.824	chr10	76074424	76349075	+	274651	568	NM_001123	ADK	0.027243	1	0.470884	yes
hsa_circ_0023022	48.3142	69.293	60.0174	21.583	27.458	28.61	chr11	66466109	66475770	-	9661	2823	NM_006946	SPTBN2	0.0066598	1	2.28747	yes
hsa_circ_0088259	981.993	1066.59	905.542	4132.06	4402.55	4453.65	chr9	119144673	119164600	+	19927	5912	NM_002581	PAPPA	3.5e-06	0.310208	0.227446	yes
hsa_circ_0056652	20.8105	20.8127	20.452	80.1942	81.0247	86.3291	chr2	143635194	143643105	+	7911	385	NM_001199241	KYNU	0.00096418	1	0.25076	yes
hsa_circ_0060287	2604.67	2938.63	2568.19	5051.15	6324.29	5880.94	chr20	35860698	35862498	+	1800	172	NM_002951	RPN2	0.00146228	1	0.470057	yes
hsa_circ_0086589	8.57573	7.50764	7.09718	73.7255	79.121	52.3088	chr9	22046749	22065756	+	19007	1350	NR_003529	CDKN2B-AS	0.0177832	1	0.11299	yes
hsa_circ_0089457	167.519	154.072	167.888	36.634	44.9058	40.7179	chr9	137677840	137717750	+	39910	2475	NM_000093	COL5A1	1.92e-05	1	4.00366	yes
hsa_circ_0091876	238.421	271.82	277.659	124.11	133.795	125.859	chrX	153579948	153590946	-	10998	4619	NM_001110556	FLNA	0.00043551	1	2.05309	yes
hsa_circ_0061692	3818.46	4099.42	3847.92	1301.67	2146.12	1769.98	chr21	38792600	38858916	+	66316	740	NM_101395	DYRK1A	0.00110099	1	2.25495	yes
hsa_circ_0045672	364.119	387.225	339.292	135.607	136.046	117.757	chr17	73521782	73559544	+	37762	980	NM_001031803	LLGL2	0.00010075	1	2.80074	yes
hsa_circ_0030245	800.779	841.98	880.09	2044.26	2354.8	2191.66	chr13	49710467	49771126	+	60659	1850	NM_001079673	FNDC3A	0.000123163	1	0.382788	yes
hsa_circ_0019908	374.708	355.419	318.639	133.212	149.489	134.578	chr10	105791045	105838344	-	47299	5389	NM_000494	COL17A1	0.00025952	1	2.51335	yes
hsa_circ_0037611	468.556	404.411	380.254	229.268	169.121	139.582	chr16	3706102	3706754	+	652	200	NM_005223	DNASE1	0.0030761	1	2.32953	yes
hsa_circ_0047225	157.006	103.985	137.875	37.1855	46.6692	56.356	chr18	21452983	21464817	+	11834	501	NM_000227	LAMA3	0.0063445	1	2.84476	yes
hsa_circ_0012314	105.79	98.0222	98.7206	207.075	199.033	230.163	chr1	46655525	46657895	-	2370	372	NM_001243766	POMGNT1	0.00032193	1	0.475479	yes
hsa_circ_0037798	36.4624	29.9281	39.9342	58.9458	96.7605	79.6736	chr16	8946801	8949183	-	2382	2382	NM_001042476	CARHSP1	0.0190992	1	0.451715	yes
hsa_circ_0091981	399.833	401.299	393.148	162.286	180.905	178.667	chrX	153587851	153603006	-	15155	4391	NM_001110556	FLNA	1.96e-06	0.174127	2.28851	yes
hsa_circ_0074585	11.6783	17.1977	14.8876	28.8818	33.9062	39.4967	chr5	150484805	150516882	-	32077	1521	NM_001155	ANXA6	0.0048615	1	0.427861	yes
hsa_circ_0036547	5.01227	6.95805	3.83612	17.577	19.6413	15.8115	chr15	82443805	82450201	-	6396	1107	NM_024580	EFTUD1	0.00097937	1	0.298067	yes
hsa_circ_0004438	207.45	188.798	213.454	80.8065	111.522	110.909	chr12	125451338	125451764	-	426	182	NM_032656	DHX37	0.00124254	1	2.01064	yes
hsa_circ_0066815	19.3969	16.8947	11.3077	6.22904	9.87314	4.99269	chr3	113212052	113225452	-	13400	492	NM_144718	SPICE1	0.034497	1	2.25644	yes
hsa_circ_0028433	41.1091	43.8826	57.3818	25.0632	20.5589	18.6612	chr12	113376248	113405979	+	29731	3191	NM_006187	OAS3	0.0083753	1	2.21478	yes
hsa_circ_0063919	535.686	593.108	612.24	1078.09	1230.68	1276.14	chr22	50713407	50720171	-	6764	2897	NM_012401	PLXNB2	0.00066174	1	0.485655	yes
hsa_circ_0079222	26.7099	32.8891	56.9418	16.7742	9.39798	11.0414	chr7	4107469	4185548	+	78079	1512	NM_152744	SDK1	0.049479	1	3.13167	yes
hsa_circ_0055751	1237.79	1127.06	1150.68	507.163	586.489	567.979	chr2	98127600	98164194	-	36594	2243	NM_025190	ANKRD36B	0.000118246	1	2.11571	yes
hsa_circ_0092249	9.70042	9.84894	16.5356	22.4936	28.14	33.3005	chrY	14883001	14930545	+	47544	3121	NM_004654	USP9Y	0.0143398	1	0.42992	yes
hsa_circ_0060483	536.458	501.599	473.96	969.976	998.509	1069.97	chr20	43127900	43132636	-	4736	1584	NM_006811	SERINC3	0.000123687	1	0.497627	yes
hsa_circ_0082477	20.7542	9.42346	3.82615	106.111	122.007	126.374	chr7	134222945	134223769	+	824	167	NM_020299	AKR1B10	0.000177324	1	0.0959228	yes
hsa_circ_0044564	1622.26	1846.97	1985.78	579.779	522.672	563.602	chr17	48273844	48275146	-	1302	261	NM_000088	COL1A1	0.00029886	1	3.27421	yes
hsa_circ_0006005	520.449	381.094	376.72	217.744	129.215	97.6225	chr2	207705830	207746615	+	40785	38456	TCONS_00003998	TCONS_00003998	0.0094204	1	2.87521	yes
hsa_circ_0033481	2112.55	1890.71	1739.87	939.79	919.255	839.02	chr14	103928741	103941547	+	12806	999	NM_001128918	MARK3	0.0008381	1	2.12861	yes
hsa_circ_0052144	2935.03	2654.12	2954.29	440.89	947.901	934.794	chr19	54677105	54684850	-	7745	1558	NM_024298	MBOAT7	0.00042288	1	3.67684	yes
hsa_circ_0089385	110.574	82.8203	102.585	42.995	32.6252	36.9805	chr9	136654379	136677338	-	22959	825	NM_001134398	VAV2	0.0022384	1	2.62857	yes
hsa_circ_0078320	40.2019	49.0092	59.6597	21.3123	24.5245	16.969	chr6	152576014	152623198	-	47184	2124	NM_182961	SYNE1	0.0089568	1	2.37034	yes
hsa_circ_0051184	478.092	393.653	404.411	920.665	889.611	755.34	chr19	41748787	41762516	+	13729	884	NM_021913	AXL	0.00168223	1	0.497407	yes
hsa_circ_0037811	159.482	140.61	154.426	448.772	492.507	511.55	chr16	10641396	10641534	-	138	138	NM_001424	EMP2	6.4e-05	1	0.31285	yes
hsa_circ_0044526	17082.2	17011.5	17790.3	7779.49	8565.39	8264	chr17	48265890	48273337	-	7447	2205	NM_000088	COL1A1	1.57e-05	1	2.10834	yes
hsa_circ_0026381	7.62406	4.09724	8.96784	51.0594	44.9197	52.4509	chr12	52695696	52699572	+	3876	1030	NM_002284	KRT86	9.95e-05	1	0.139386	yes
hsa_circ_0041075	201.302	164.725	189.563	863.658	861.791	869.54	chr16	89927090	89937727	+	10637	1730	NM_032451	SPIRE2	2.08e-07	0.0184352	0.214101	yes
hsa_circ_0082217	1082.19	928.351	1051.62	224.475	418.87	393.685	chr7	128488614	128499328	+	10714	4349	NM_001458	FLNC	0.00093774	1	2.95282	yes
hsa_circ_0038204	116.384	136.18	115.153	68.2089	47.2338	59.5949	chr16	18439720	18439896	-	176	176	None	None	0.0021588	1	2.10079	yes
hsa_circ_0031354	116.505	97.3108	96.5214	241.716	228.413	275.128	chr14	24652455	24659014	-	6559	3248	NM_024658	IPO4	0.0007009	1	0.416417	yes
hsa_circ_0001950	496.101	549.174	470.149	170.888	173.269	171.194	chrX	153593201	153593309	-	108	108	NM_001456	FLNA	0.0048383	1	2.94057	yes
hsa_circ_0004052	29.0943	34.7147	22.8908	15.8125	11.3364	15.4545	chr20	43545396	43547918	+	2522	351	NM_001124756	PABPC1L	0.0165633	1	2.03505	yes
hsa_circ_0038506	1582.2	1620.75	1452.23	722.701	682.17	666.359	chr16	22314251	22335981	+	21730	1324	NM_018119	POLR3E	8.41e-05	1	2.24754	yes
hsa_circ_0014519	7.97286	4.09724	6.52642	29.0855	28.0779	33.8756	chr1	155227075	155230241	-	3166	512	NM_005698	SCAMP3	0.00033816	1	0.20427	yes
hsa_circ_0057410	1683.12	1913.35	1630.84	696.229	691.937	746.539	chr2	189866261	189868513	+	2252	324	NM_000090	COL3A1	0.00031547	1	2.44873	yes
hsa_circ_0066703	32.4034	26.6899	36.0801	15.4828	7.54732	6.28211	chr3	101498028	101520833	+	22805	1485	NM_145037	FAM55C	0.0052202	1	3.24688	yes
hsa_circ_0080300	82.9452	71.0294	71.618	29.8699	23.7821	24.9627	chr7	64275295	64276031	+	736	209	NR_027660	ZNF138	0.00033959	1	2.8696	yes
hsa_circ_0042005	11231.6	10554.9	10503.7	5033.05	3981.24	2927.96	chr17	8137772	8139660	-	1888	1026	NM_025099	CTC1	0.00048024	1	2.70386	yes
hsa_circ_0071715	98.1837	92.3577	81.8145	168.179	184.361	198.11	chr5	1323901	1324928	-	1027	134	NM_030782	CLPTM1L	0.00071956	1	0.494607	yes
hsa_circ_0044561	2531.42	2826.72	3048.15	881.535	1062.24	1006.72	chr17	48271933	48273728	-	1795	612	NM_000088	COL1A1	0.00033641	1	2.84912	yes
hsa_circ_0005710	57.7712	62.1161	69.2881	193.547	310.573	316.071	chr1	151204146	151205179	+	1033	402	NM_001135638	PIP5K1A	0.034476	1	0.230648	yes
hsa_circ_0087006	586.964	1256.34	787.59	150.592	347.382	361.057	chr9	36229017	36258496	-	29479	1291	NM_005476	GNE	0.047977	1	3.06263	yes
hsa_circ_0017651	4.05503	9.54163	4.16262	25.3974	29.6682	35.8776	chr10	7745235	7777054	+	31819	2119	NM_002216	ITIH2	0.0023234	1	0.195279	yes
hsa_circ_0018047	364.256	316.946	252.427	112.23	106.042	112.079	chr10	28378599	28438988	-	60389	967	NM_173496	MPP7	0.0251	1	2.82617	yes
hsa_circ_0091687	31.537	26.9349	16.6239	80.8173	94.2021	87.5181	chrX	149895686	149912925	+	17239	1214	NM_003828	MTMR1	0.00043947	1	0.286039	yes
hsa_circ_0066440	8565.39	7080.15	7339.17	1036.63	2772.96	2468.38	chr3	64518841	64527646	-	8805	654	NM_182920	ADAMTS9	0.00138284	1	3.66117	yes
hsa_circ_0073358	458.532	484.715	447.224	142.952	250.457	201.852	chr5	90664540	90679149	-	14609	4161	NM_020801	ARRDC3	0.00130223	1	2.3359	yes
hsa_circ_0021564	11.5315	12.7853	12.8541	25.689	26.3633	32.3326	chr11	32611092	32622378	+	11286	505	NM_006360	EIF3M	0.00186388	1	0.440493	yes
hsa_circ_0082893	4.05503	12.4202	3.93025	13.3794	22.9369	19.0775	chr7	150022929	150035245	+	12316	1609	NM_001142928	LRRC61	0.041843	1	0.368372	yes
hsa_circ_0077878	136.759	156.496	158.324	481.847	474.293	499.123	chr6	133135870	133138703	+	2833	458	NM_001016	RPS12	2.46e-06	0.218325	0.310307	yes
hsa_circ_0061091	171.401	207.572	154.975	79.5509	100.428	83.7845	chr20	60903296	60911501	-	8205	2435	NM_005560	LAMA5	0.0058364	1	2.02435	yes
hsa_circ_0041891	4055.92	4040.64	3547.8	1816.89	1593.13	1478.75	chr17	7416339	7417935	+	1596	1596	NM_000937	POLR2A	0.00031801	1	2.38186	yes
hsa_circ_0090284	161.815	157.718	159.567	515.18	435.666	484.925	chrX	41088505	41088662	+	157	157	NM_001039590	USP9X	0.005256	1	0.333688	yes
hsa_circ_0063822	70.1598	49.6257	62.9726	40.0641	18.7992	13.28	chr22	46829289	46832186	-	2897	205	NM_014246	CELSR1	0.022056	1	2.53327	yes
hsa_circ_0015854	17.9138	10.9118	14.8868	10.2457	6.16513	4.13667	chr1	200867434	200867583	+	149	149	NM_001142569	C1orf106	0.046375	1	2.12738	yes
hsa_circ_0008752	176.855	157.775	180.884	383.295	336.203	392.376	chr8	17092224	17094882	-	2658	307	NM_013354	CNOT7	0.00045687	1	0.463644	yes
hsa_circ_0035155	1524.6	1490.33	1450.7	753.627	730.627	742.679	chr15	48776014	48780438	-	4424	630	NM_000138	FBN1	2.41e-06	0.213453	2.00528	yes
hsa_circ_0081110	801.134	1084.56	799.64	256.507	332.135	303.614	chr7	94037494	94054975	+	17481	2196	NM_000089	COL1A2	0.0035577	1	3.0096	yes
hsa_circ_0060308	16.7022	19.5677	24.5276	48.3552	39.3475	56.7903	chr20	36405746	36407737	+	1991	281	NM_030877	CTNNBL1	0.00726	1	0.420765	yes
hsa_circ_0057865	13.3457	11.4313	4.06833	21.1177	17.5966	29.8265	chr2	204053194	204058634	+	5440	333	NM_001114132	NBEAL1	0.045322	1	0.420849	yes
hsa_circ_0023673	105.491	100.774	99.5886	197.207	215.857	212.174	chr11	77033059	77054976	-	21917	2061	NM_001128620	PAK1	5.93e-05	1	0.48918	yes
hsa_circ_0084003	1531.21	1482.82	1477.71	679.264	816.723	664.843	chr8	38271435	38285611	-	14176	1844	NM_023110	FGFR1	0.000115461	1	2.07871	yes
hsa_circ_0080574	137.666	124.228	155.121	4958.18	3167.95	4271.63	chr7	73770739	73815897	+	45158	2326	NM_003388	CLIP2	0.016625	1	0.0336363	yes
hsa_circ_0036503	133.478	153.048	138.446	400.472	397.934	450.888	chr15	80181434	80189391	-	7957	440	NM_006441	MTHFS	0.000116295	1	0.34017	yes
hsa_circ_0088205	88.9014	109.985	96.6054	9.81886	23.518	19.7532	chr9	117835881	117836145	-	264	264	NM_002160	TNC	0.00039885	1	5.56585	yes
hsa_circ_0003504	37.9977	42.7933	18.5364	56.7102	75.6413	69.4421	chr6	135307203	135315013	-	7810	458	NM_006620	HBS1L	0.021175	1	0.492222	yes
hsa_circ_0070562	19.7192	12.8085	13.8022	40.9998	29.6697	31.5213	chr4	106155053	106158508	+	3455	3455	NM_001127208	TET2	0.010657	1	0.453367	yes
hsa_circ_0025390	4.05503	15.2251	3.74643	21.8139	16.0941	19.5694	chr12	9068656	9075384	+	6728	2229	NM_004426	PHC1	0.04966	1	0.400619	yes
hsa_circ_0030190	3672.66	2567.04	3522.97	684.959	669.752	700.501	chr13	46553947	46619199	-	65252	1795	NM_015070	ZC3H13	0.0176996	1	4.75019	yes
hsa_circ_0082182	938.116	872.447	817.204	469.297	415.613	353.938	chr7	128317617	128323309	+	5692	661	NM_001128926	FAM71F2	0.00066077	1	2.12114	yes
hsa_circ_0028031	4386.73	3973.23	3657.94	1611.3	1073.54	722.273	chr12	107914263	107937916	+	23653	355	NM_001018072	BTBD11	0.00100203	1	3.5273	yes
hsa_circ_0048634	25.1001	27.7108	14.3324	4.30205	4.88553	4.55172	chr19	4537226	4540036	-	2810	1780	NM_052972	LRG1	0.049119	1	4.88695	yes
hsa_circ_0022868	37.557	42.2474	39.5772	151.267	286.856	211.954	chr11	65385410	65391837	+	6427	2139	NM_032223	PCNXL3	0.04584	1	0.183642	yes
hsa_circ_0029685	43.6904	26.6315	35.186	67.0299	67.6964	88.2919	chr13	21547175	21553936	-	6761	2435	NM_014572	LATS2	0.0101391	1	0.473091	yes
hsa_circ_0025788	53.3275	42.2971	53.3714	169.999	169.347	133.093	chr12	31106914	31116952	+	10038	287	NM_001080509	TSPAN11	0.00106409	1	0.315376	yes
hsa_circ_0056162	567.009	572.091	463.056	289.967	264.892	218.445	chr2	113939922	113960677	+	20755	4967	NM_012455	PSD4	0.0025821	1	2.07183	yes
hsa_circ_0008662	57.9664	51.4347	53.1652	123.916	108.172	132.65	chr10	74100546	74100928	-	382	266	NM_001002762	DNAJB12	0.00081821	1	0.445707	yes
hsa_circ_0085282	57.6847	56.6207	61.8838	161.245	164.981	183.469	chr8	103850971	103852051	-	1080	347	NM_015878	AZIN1	9.74e-05	1	0.345676	yes
hsa_circ_0051864	60.1456	55.2618	50.4148	30.672	22.4164	22.1748	chr19	49843854	49865714	-	21860	2161	NM_003598	TEAD2	0.00159603	1	2.20323	yes
hsa_circ_0054671	394.393	413.918	353.952	201.904	208.71	156.35	chr2	58425713	58453919	-	28206	339	NM_001114636	FANCL	0.00119546	1	2.04998	yes
hsa_circ_0021108	17.6575	5.7046	10.9905	44.2323	29.1597	31.4626	chr11	8772167	8860897	-	88730	235	NM_005418	ST5	0.0156793	1	0.327621	yes
hsa_circ_0076618	3425.88	2905.96	2686.38	1033.55	687.598	616.832	chr6	44106216	44120435	+	14219	1573	NM_018426	TMEM63B	0.00093855	1	3.85727	yes
hsa_circ_0049543	92.7503	89.5583	119.025	231.488	270.389	275.928	chr19	12787921	12788025	-	104	104	NM_001930	DHPS	0.0007001	1	0.387416	yes
hsa_circ_0016202	36.3509	34.4458	24.5539	14.2523	15.146	10.9457	chr1	205271190	205277860	-	6670	2922	NM_030952	NUAK2	0.0090787	1	2.36343	yes
hsa_circ_0008147	13.2796	22.6865	20.1838	10.3814	5.51195	10.1029	chr8	129021835	129032965	+	11130	11130	NR_003367	PVT1	0.035662	1	2.15992	yes
hsa_circ_0009472	38.5775	38.316	33.5462	21.8013	14.1573	18.4528	chr1	6038329	6046387	-	8058	317	NM_015102	NPHP4	0.0024592	1	2.02972	yes
hsa_circ_0083287	39.6152	26.5273	34.6368	156.29	121.318	141.156	chr8	6599181	6605349	+	6168	250	NM_018361	AGPAT5	0.00060433	1	0.240659	yes
hsa_circ_0034201	85.1333	80.0422	86.0379	12.7954	15.1373	10.7215	chr15	28370151	28447760	-	77609	5778	NM_004667	HERC2	3.09e-06	0.273945	6.49899	yes
hsa_circ_0087633	29.6094	39.3267	40.107	16.3565	17.0945	16.6163	chr9	99227618	99233376	+	5758	315	NM_014282	HABP4	0.028365	1	2.17793	yes
hsa_circ_0008651	35.4703	36.7785	42.7553	20.4494	12.9178	14.377	chr13	30854199	30857928	-	3729	337	NM_032116	KATNAL1	0.0022237	1	2.40876	yes
hsa_circ_0084900	413.619	420.754	328.029	191.713	173.523	142.699	chr8	95504879	95550574	-	45695	4629	NM_015496	KIAA1429	0.0027243	1	2.28848	yes
hsa_circ_0077998	1624.29	1592.53	1425.19	794.254	791.879	667.179	chr6	138528178	138599754	+	71576	2158	NM_020340	KIAA1244	0.00043899	1	2.06009	yes
hsa_circ_0076819	1516.49	1584.25	1336.62	693.638	757.27	729.106	chr6	56346847	56382418	-	35571	3402	NM_015548	DST	0.00058421	1	2.03547	yes
hsa_circ_0003545	22.662	28.0544	18.8767	10.8133	15.4282	7.20024	chr17	20149238	20163607	+	14369	589	NM_001243439	SPECC1	0.027958	1	2.08102	yes
hsa_circ_0032264	103.205	104.591	88.0225	275.181	334.631	328.804	chr14	67769126	67783620	+	14494	496	NM_022474	MPP5	0.00040084	1	0.315165	yes
hsa_circ_0079748	422.073	457.763	439.146	268.735	213.336	159.518	chr7	31092075	31117713	+	25638	554	NM_001199635	ADCYAP1R1	0.0024369	1	2.0558	yes
hsa_circ_0080547	28.971	49.6405	36.0367	124.478	95.0024	122.442	chr7	73649861	73651772	-	1911	195	NM_181471	RFC2	0.0025572	1	0.335305	yes
hsa_circ_0071537	11.2802	14.404	12.5532	3.83216	4.95768	9.99108	chr4	185599385	185606838	+	7453	451	NM_152683	CCDC111	0.036603	1	2.03597	yes
hsa_circ_0044279	45.9803	37.2611	36.3402	9.86817	15.6192	23.8384	chr17	45728561	45745776	+	17215	2623	NM_002265	KPNB1	0.0099982	1	2.42432	yes
hsa_circ_0019897	162.627	190.92	149.924	64.729	73.2855	63.5817	chr10	105791045	105806531	-	15486	3106	NM_000494	COL17A1	0.00129588	1	2.49743	yes
hsa_circ_0021415	12.2551	22.7707	4.78658	26.1083	36.1394	44.2914	chr11	18101889	18111837	-	9948	1008	NM_138421	SAAL1	0.039823	1	0.373688	yes
hsa_circ_0073071	8.24083	4.09724	3.7875	19.1014	15.8457	15.0053	chr5	76331365	76344812	+	13447	1052	NM_018046	AGGF1	0.0040623	1	0.322818	yes
hsa_circ_0029821	6483.23	5660.42	4748.81	1501.92	1040.04	743.697	chr13	28124469	28194720	-	70251	2246	NM_153371	LNX2	0.00115885	1	5.14127	yes
hsa_circ_0019969	199.017	197.621	151.595	64.9183	59.1457	68.7747	chr10	105831789	105840442	-	8653	474	NM_000494	COL17A1	0.00170227	1	2.84296	yes
hsa_circ_0050819	491.762	421.643	406.671	267.465	139.184	166.543	chr19	38798067	38798161	-	94	94	NM_033557	YIF1B	0.006101	1	2.30302	yes
hsa_circ_0008464	131.17	110.329	119.968	320.804	294.72	330.508	chr16	56435644	56448256	-	12612	830	NM_001144	AMFR	9.59e-05	1	0.382088	yes
hsa_circ_0024908	4.05503	13.8581	10.6498	26.1215	18.0945	24.7087	chr11	134037890	134073801	-	35911	2358	NM_015261	NCAPD3	0.024022	1	0.414408	yes
hsa_circ_0031200	69.4138	64.0104	81.5014	135.217	129.566	176.378	chr14	21955609	21961416	+	5807	1566	NM_014828	TOX4	0.0084991	1	0.487183	yes
hsa_circ_0025299	32.3507	44.8737	39.1599	87.3817	64.4741	89.9796	chr12	7066816	7069157	+	2341	355	NM_080549	PTPN6	0.0092243	1	0.481254	yes
hsa_circ_0072301	260.224	260.683	241.66	573.016	559.477	571.168	chr5	38493707	38506734	-	13027	1074	NM_001127671	LIFR	1.01e-06	0.0896907	0.447605	yes
hsa_circ_0089843	15.9856	21.5446	24.6627	15.3428	4.99766	6.1965	chrX	6069035	6105830	-	36795	36795	NM_020742	NLGN4X	0.045324	1	2.34363	yes
hsa_circ_0077440	378.49	318.96	299.462	171.441	150.719	122.303	chr6	100895143	100898232	-	3089	740	NM_005068	SIM1	0.0026607	1	2.24296	yes
hsa_circ_0083082	150.491	151.39	159.849	355.645	339.78	394.231	chr7	155093275	155101945	+	8670	2387	NM_005542	INSIG1	0.00021965	1	0.42374	yes
hsa_circ_0026074	847.444	458.069	683.726	277.783	160.199	148.406	chr12	49329991	49351252	-	21261	3537	NM_001659	ARF3	0.0176815	1	3.39236	yes
hsa_circ_0034531	659.218	798.98	808.236	413.619	318.868	394.711	chr15	39883705	39889668	+	5963	3198	NM_003246	THBS1	0.0025034	1	2.01068	yes
hsa_circ_0019915	338.061	298.187	294.097	121.748	182.035	153.027	chr10	105795020	105795321	-	301	201	NM_000494	COL17A1	0.0021207	1	2.03661	yes
hsa_circ_0034425	520.462	517.044	444.65	222.892	225.451	212.164	chr15	39874029	39876388	+	2359	932	NM_003246	THBS1	0.00039883	1	2.24397	yes
hsa_circ_0063716	28.0154	27.0064	15.9968	76.3962	61.3378	66.4579	chr22	45197956	45221473	+	23517	610	NM_001017526	ARHGAP8	0.00162486	1	0.347803	yes
hsa_circ_0058094	30468.1	30965	29248.1	11787.2	11957.9	13036.7	chr2	216238044	216289048	-	51004	5211	NM_212482	FN1	4.87e-06	0.432514	2.46538	yes
hsa_circ_0008404	199.35	195.786	205.995	398.154	424.304	420.819	chr14	77930940	77932010	+	1070	218	NM_012111	AHSA1	1.82e-05	1	0.483506	yes
hsa_circ_0012918	2603.4	2147.32	2174.7	724.43	756.093	687.301	chr1	68150859	68152270	+	1411	702	NM_001924	GADD45A	0.0087166	1	3.19464	yes
hsa_circ_0050022	999.718	1018.7	1011.31	522.672	493.971	426.178	chr19	17691985	17693965	+	1980	1980	NM_024656	GLT25D1	5.71e-05	1	2.09986	yes
hsa_circ_0083755	562.268	500.327	485.243	264.906	132.003	113.71	chr8	27142403	27151827	-	9424	3614	NM_171982	TRIM35	0.0028813	1	3.0313	yes
hsa_circ_0087955	1089.76	785.337	1013.31	4355.4	4423.08	4549.06	chr9	113212338	113234603	-	22265	1504	NM_153366	SVEP1	2.73e-06	0.241986	0.216725	yes
hsa_circ_0060907	842.785	833.416	795.949	375.435	410.294	398.295	chr20	50342357	50342471	-	114	114	NM_006045	ATP9A	1.83e-05	1	2.08792	yes
hsa_circ_0020917	14.7949	6.23152	4.11303	30.5712	45.271	42.0614	chr11	3789810	3803375	-	13565	976	NM_016320	NUP98	0.0050187	1	0.21322	yes
hsa_circ_0092053	231.155	214.809	220.036	521.677	549.552	545.196	chrX	153662553	153664862	+	2309	1354	NM_001183	ATP6AP1	2.85e-06	0.253133	0.412021	yes
hsa_circ_0078697	1405.33	1251.27	1235.66	737.196	525.73	470.333	chr6	168999497	168999684	+	187	187	NM_022138	SMOC2	0.00180446	1	2.24564	yes
hsa_circ_0029772	76.3299	67.0922	57.273	25.9453	33.4229	34.5119	chr13	25073438	25077915	-	4477	478	NM_006437	PARP4	0.0043601	1	2.13778	yes
hsa_circ_0067009	60.045	63.7193	46.605	145.257	140.508	158.083	chr3	122564609	122579049	+	14440	305	NM_032839	DIRC2	0.00024406	1	0.383846	yes
hsa_circ_0065077	4.05503	4.09724	5.11315	17.403	21.3785	11.7004	chr3	45500234	45590328	+	90094	3412	NM_015340	LARS2	0.048298	1	0.262776	yes
hsa_circ_0063739	12295.8	12430.6	11865.4	36267.7	38029.5	37812.2	chr22	45898718	45959242	+	60524	2295	NM_001996	FBLN1	8.44e-07	0.0748802	0.326393	yes
hsa_circ_0005984	1277.5	1400.87	1111.63	369.6	226.619	172.296	chr8	100443764	100494030	+	50266	788	NM_017890	VPS13B	0.00059953	1	4.93159	yes
hsa_circ_0066361	467.347	470.915	490.214	143.616	148.432	160.818	chr3	58118534	58149057	+	30523	2808	NM_001164317	FLNB	1.57e-06	0.139373	3.1543	yes
hsa_circ_0044001	28.9088	34.4736	22.6529	56.699	63.5323	67.9073	chr17	41599414	41601680	+	2266	865	NM_004941	DHX8	0.00196187	1	0.457298	yes
hsa_circ_0060418	3504.53	3562.43	3436.67	1487.92	1565.78	1618.84	chr20	40126023	40143591	-	17568	538	NM_032221	CHD6	1.6e-06	0.142027	2.24795	yes
hsa_circ_0023488	42.2402	45.0983	30.0152	9.34401	23.0307	20.3919	chr11	73070878	73076609	+	5731	1638	NM_014786	ARHGEF17	0.026083	1	2.22402	yes
hsa_circ_0074365	308.371	330.649	339.762	740.443	745.205	726.117	chr5	142281499	142434091	+	152592	776	NM_015071	ARHGAP26	1.5e-06	0.133374	0.442534	yes
hsa_circ_0000908	1746.16	1943.89	1977.76	961.543	839.159	916.236	chr19	17213010	17213252	-	242	242	NM_004145	MYO9B	0.00025924	1	2.0861	yes
hsa_circ_0037271	853.164	602.162	690.825	312.183	114.843	157.723	chr16	943006	961079	-	18073	215	NR_033646	LMF1	0.005364	1	3.67021	yes
hsa_circ_0004506	62.103	61.521	88.519	185.728	201.768	214.143	chr15	65266939	65273363	-	6424	389	NM_016630	SPG21	0.0004353	1	0.352608	yes
hsa_circ_0074313	37.6194	37.6786	29.8699	16.9532	12.8296	22.4127	chr5	140905604	140905740	-	136	136	NM_005219	DIAPH1	0.0096649	1	2.01488	yes
hsa_circ_0064405	181.066	124.59	147.58	55.5819	80.3284	64.2165	chr3	13393378	13413532	-	20154	1248	NM_024923	NUP210	0.0092642	1	2.26474	yes
hsa_circ_0082979	298.601	316.882	291.002	629.548	617.595	657.017	chr7	151852994	151919767	-	66773	8637	NM_170606	MLL3	1.92e-05	1	0.476055	yes
hsa_circ_0013168	11.6421	23.4504	9.27584	31.7549	31.2869	36.8657	chr1	93070863	93170301	-	99438	1741	NM_005665	EVI5	0.017383	1	0.444094	yes
hsa_circ_0087421	20.7694	34.3747	19.7157	75.6735	65.492	63.7359	chr9	90313570	90315152	+	1582	260	NM_004938	DAPK1	0.0019602	1	0.365346	yes
hsa_circ_0043846	697.816	593.506	600.671	2246.73	2214.66	1878.29	chr17	40719636	40720577	+	941	127	NM_170607	MLX	0.00026386	1	0.298437	yes
hsa_circ_0028470	400.349	368.922	396.915	129.527	142.656	146.671	chr12	113618733	113618863	-	130	130	NM_001111322	DDX54	2.22e-05	1	2.78423	yes
hsa_circ_0016925	164.133	164.706	145.678	92.9997	38.5137	58.1609	chr1	233136050	233372726	-	236676	3106	NM_014801	PCNXL2	0.0051614	1	2.50175	yes
hsa_circ_0011324	5707.07	5313.4	5078.8	2731.09	2923.45	2389.25	chr1	32256024	32256892	-	868	868	NM_144569	SPOCD1	0.00036413	1	2.00145	yes
hsa_circ_0078312	30.2756	37.2869	33.7168	22.2032	13.7364	11.3505	chr6	152451854	152590421	-	138567	7649	NM_033071	SYNE1	0.0096189	1	2.14166	yes
hsa_circ_0058139	25349.3	24751	25601.1	12151.7	11003.9	11253.6	chr2	216274656	216298184	-	23528	1845	NM_212482	FN1	2.84e-06	0.252325	2.20003	yes
hsa_circ_0086787	10.245	4.09724	7.91216	76.8193	55.6909	72.1997	chr9	35090062	35093206	-	3144	2130	NM_032634	PIGO	0.00079866	1	0.108712	yes
hsa_circ_0032601	662.262	718.696	704.787	1840.91	1568.99	1508.02	chr14	74989492	75018053	-	28561	1260	NM_000428	LTBP2	0.0008041	1	0.424111	yes
hsa_circ_0027340	14.5619	19.869	11.9557	24.2943	33.3775	37.8685	chr12	58339410	58345678	+	6268	266	NM_033276	XRCC6BP1	0.023903	1	0.485519	yes
hsa_circ_0056478	69.9542	97.5503	115.134	199.12	207.993	197.597	chr2	131805448	131829511	-	24063	5107	NM_001009993	FAM168B	0.00137521	1	0.467395	yes
hsa_circ_0090265	137.612	169.03	194.222	390.911	329.929	314.874	chrX	41029247	41045895	+	16648	1048	NM_001039590	USP9X	0.0033011	1	0.483594	yes
hsa_circ_0019905	266.368	260.992	355.199	152.56	137.142	134.082	chr10	105791045	105833989	-	42944	5110	NM_000494	COL17A1	0.0079221	1	2.08257	yes
hsa_circ_0023570	16.8576	8.7234	27.636	53.1893	61.6489	64.7335	chr11	73958123	73965748	+	7625	1390	NM_016147	PPME1	0.0028801	1	0.296355	yes
hsa_circ_0030244	402.766	387.475	368.937	1066.86	1076.9	1132.52	chr13	49705272	49720071	+	14799	725	NM_001079673	FNDC3A	3.16e-06	0.280184	0.35381	yes
hsa_circ_0043754	35.3187	25.418	40.2038	17.9605	11.5509	6.13581	chr17	40262740	40264751	-	2011	784	NM_024119	DHX58	0.0170377	1	2.83166	yes
hsa_circ_0013743	311.75	300.681	323.162	896.668	921.872	964.868	chr1	117984852	118009049	+	24197	313	NM_006699	MAN1A2	3.98e-06	0.353003	0.336132	yes
hsa_circ_0017491	1978.68	1777.49	1573.74	803.464	776.952	710.288	chr10	3160973	3175506	+	14533	580	NM_001242339	PFKP	0.00108152	1	2.32676	yes
hsa_circ_0048268	174.55	152.034	154.463	74.6143	89.0749	68.5026	chr19	1584538	1585213	-	675	298	NM_003926	MBD3	0.0009026	1	2.07176	yes
hsa_circ_0056496	78.6421	82.5866	77.6676	171.901	176.506	185.778	chr2	131897739	131897848	+	109	109	NM_001100623	PLEKHB2	2.13e-05	1	0.447217	yes
hsa_circ_0010184	429.053	427.829	461.175	1061.3	904.249	1046.15	chr1	17345224	17350569	-	5345	454	NM_003000	SDHB	0.0003822	1	0.437646	yes
hsa_circ_0019955	1116.57	1126.35	1034.33	421.587	409.089	425.453	chr10	105819876	105831837	-	11961	726	NM_000494	COL17A1	2.1e-05	1	2.60901	yes
hsa_circ_0076801	64.2011	72.1483	166.743	423.824	518.078	435.571	chr6	53371710	53371823	-	113	113	NM_001498	GCLC	0.00127717	1	0.220035	yes
hsa_circ_0084140	30.4739	13.4104	31.6158	51.7005	51.9628	52.8543	chr8	42725146	42729149	-	4003	185	NM_001160223	RNF170	0.044536	1	0.482374	yes
hsa_circ_0066878	195.812	187.007	202.501	533.011	439.814	519.301	chr3	119222800	119236162	+	13362	258	NM_016589	TIMMDC1	0.0093228	1	0.392272	yes
hsa_circ_0034970	23.8926	32.6406	41.7929	61.9869	63.6871	75.9721	chr15	43690235	43694048	+	3813	455	NM_014444	TUBGCP4	0.0071216	1	0.487617	yes
hsa_circ_0070735	171.901	162.781	151.373	57.6333	81.1986	77.7774	chr4	119259330	119259469	-	139	139	NM_003619	PRSS12	0.00068207	1	2.24392	yes
hsa_circ_0021202	1632.66	678.538	1472.62	353.084	180.751	275.295	chr11	9522637	9546933	+	24296	866	NM_003442	ZNF143	0.029539	1	4.6764	yes
hsa_circ_0072666	86.5926	57.3804	84.8583	144.067	166.685	161.079	chr5	64492848	64587297	-	94449	1335	NM_197941	ADAMTS6	0.0022449	1	0.484985	yes
hsa_circ_0054926	49.4045	61.4032	71.2419	23.5477	24.4584	19.942	chr2	63609040	63714628	-	105588	1464	NM_015910	WDPCP	0.0041639	1	2.67925	yes
hsa_circ_0047415	53.9801	55.3551	54.3702	171.595	160.677	173.067	chr18	33688493	33692544	-	4051	1487	NM_012319	SLC39A6	0.0011842	1	0.323952	yes
hsa_circ_0051161	33.6612	28.5078	42.1275	14.8516	16.3768	11.2936	chr19	41726540	41767671	+	41131	4462	NM_021913	AXL	0.0083417	1	2.45277	yes
hsa_circ_0082464	374.667	388.332	368.863	925.218	842.926	941.318	chr7	134127106	134133245	-	6139	772	NM_001628	AKR1B1	7.55e-05	1	0.417744	yes
hsa_circ_0085082	1585.36	2256.89	1480.44	403.225	577.172	506.524	chr8	100443764	100479862	+	36098	584	NM_017890	VPS13B	0.0067591	1	3.57967	yes
hsa_circ_0049017	582.536	473.585	545.397	244.125	204.617	226.698	chr19	7991602	7997636	-	6034	966	NM_006351	TIMM44	0.00081609	1	2.37107	yes
hsa_circ_0089442	407.684	460.366	406.476	187.406	210.708	216.603	chr9	137620515	137655583	+	35068	1248	NM_000093	COL5A1	0.00037967	1	2.07336	yes
hsa_circ_0046279	13.8182	7.58301	12.3297	35.6082	30.8031	21.4755	chr17	79871962	79872406	-	444	318	NM_016538	SIRT7	0.0166367	1	0.383799	yes
hsa_circ_0060968	46.0415	38.6033	37.8354	93.8201	98.3246	129.222	chr20	55948530	55953519	+	4989	829	NM_001015885	RAE1	0.004397	1	0.381123	yes
hsa_circ_0045345	25.2933	27.5617	21.1712	45.9759	62.8378	64.5499	chr17	62968651	62969045	-	394	303	NR_026903	AMZ2P1	0.0059766	1	0.426999	yes
hsa_circ_0041002	277.796	296.121	275.227	158.088	138.643	113.755	chr16	89809207	89809346	-	139	139	NM_000135	FANCA	0.00053614	1	2.06863	yes
hsa_circ_0026615	187.586	207.757	168.698	424.711	269.501	440.853	chr12	53701835	53709210	-	7375	1024	NM_015665	AAAS	0.026963	1	0.496924	yes
hsa_circ_0052832	2157.15	1883.69	2000.03	28458.7	24851.4	27420.4	chr2	20400557	20424847	-	24290	3121	NM_001006946	SDC1	0.0018597	1	0.0748275	yes
hsa_circ_0008573	23.6309	20.9122	18.8944	7.20513	7.34546	3.75635	chr1	214537854	214551445	-	13591	891	NM_005401	PTPN14	0.0011372	1	3.46522	yes
hsa_circ_0056213	9.53301	20.2002	29.6544	43.1315	45.3551	53.6299	chr2	118688612	118766234	-	77622	1800	NM_019044	CCDC93	0.0141632	1	0.417879	yes
hsa_circ_0008468	20.1807	5.79593	17.4722	73.9268	64.6534	74.3154	chr14	65898754	65922436	+	23682	23682	NM_178155	FUT8	0.00048064	1	0.204085	yes
hsa_circ_0026496	19.8676	20.9451	19.8436	10.5493	5.11336	12.7773	chr12	53410256	53412790	+	2534	347	NM_001417	EIF4B	0.043105	1	2.13279	yes
hsa_circ_0046225	224.404	186.845	233.273	104.226	90.3113	86.7226	chr17	79657703	79657772	+	69	69	NM_004712	HGS	0.00134235	1	2.29155	yes
hsa_circ_0058058	765.086	591.754	535.141	267.276	236.418	215.44	chr2	216177220	216190861	+	13641	512	NM_004044	ATIC	0.0052449	1	2.63092	yes
hsa_circ_0071818	56.3411	52.2185	55.7969	26.1316	25.5919	22.7905	chr5	9318483	9380135	-	61652	347	NM_003966	SEMA5A	5.75e-05	1	2.20571	yes
hsa_circ_0072139	152.383	145.962	121.045	312.641	299.949	330.921	chr5	34818901	34821955	+	3054	174	NM_001145525	RAI14	0.000181944	1	0.444499	yes
hsa_circ_0057369	1325.02	1403.92	1299.14	486.844	478.348	549.686	chr2	189854821	189862115	+	7294	1179	NM_000090	COL3A1	2.35e-05	1	2.65902	yes
hsa_circ_0026195	9.82801	14.9214	10.275	3.8655	4.50316	3.83264	chr12	50388196	50399175	-	10979	852	NM_001126103	RACGAP1	0.043616	1	2.87054	yes
hsa_circ_0092014	551.584	622.629	540.259	256.492	231.933	278.815	chrX	153593188	153594838	-	1650	763	NM_001110556	FLNA	0.00041517	1	2.2346	yes
hsa_circ_0001408	181.011	154.711	167.334	90.9374	76.7764	68.9191	chr4	42554521	42583749	-	29228	797	NM_006095	ATP8A1	0.0008771	1	2.12589	yes
hsa_circ_0041730	103.141	110.861	107.735	26.1845	35.2132	30.4164	chr17	5998421	5998543	+	122	122	NM_015253	WSCD1	2.2e-05	1	3.50422	yes
hsa_circ_0000479	278.113	298.416	326.348	143.704	116.717	134.281	chr13	43528083	43544806	-	16723	375	NM_033255	EPSTI1	0.00045872	1	2.28749	yes
hsa_circ_0059657	271.925	269.568	272.654	841.98	814.219	929.089	chr20	25282854	25282982	-	128	128	NM_001042472	ABHD12	0.0034202	1	0.314915	yes
hsa_circ_0058719	13.5809	9.59334	11.456	39.1154	46.5284	33.8225	chr2	233470766	233547491	+	76725	1597	NM_001243252	EFHD1	0.00184434	1	0.289875	yes
hsa_circ_0060235	23.3201	13.3963	5.18888	38.0188	45.2383	40.4683	chr20	35684548	35690673	-	6125	467	NM_002895	RBL1	0.0085005	1	0.338696	yes
hsa_circ_0057430	330.379	389.297	351.731	175.759	177.601	175.272	chr2	189912934	189918938	-	6004	810	NM_000393	COL5A2	0.008957	1	2.02675	yes
hsa_circ_0044530	8035.88	8868.75	9186.51	3434.62	4028.16	3755.37	chr17	48266263	48269889	-	3626	1116	NM_000088	COL1A1	0.00020333	1	2.3258	yes
hsa_circ_0041076	2226.79	2217.99	1684.1	765.259	1194.05	1042.84	chr16	89929883	89930269	+	386	203	NM_032451	SPIRE2	0.0089166	1	2.04149	yes
hsa_circ_0086452	334.688	296.736	360.619	679.151	634.535	697.977	chr9	19115758	19121163	-	5405	1492	NR_038064	PLIN2	0.00021525	1	0.493146	yes
hsa_circ_0084167	148.987	151.607	170.551	66.975	60.906	60.4719	chr8	42911441	42940932	+	29491	1695	NM_002027	FNTA	0.000183548	1	2.50139	yes
hsa_circ_0031355	83.8336	85.6085	95.8795	168.855	196.384	171.778	chr14	24661376	24662475	-	1099	808	NM_006405	TM9SF1	0.00067849	1	0.494065	yes
hsa_circ_0052433	10.5538	13.5537	8.51057	3.80421	5.24175	3.99209	chr2	1635658	1642750	-	7092	2684	NM_012293	PXDN	0.0130621	1	2.50177	yes
hsa_circ_0042014	190.355	191.926	189.753	1963.03	2231.58	1956.8	chr17	8157483	8168957	+	11474	2403	NM_012393	PFAS	0.0023617	1	0.0929925	yes
hsa_circ_0012119	4.05503	11.5139	12.2641	20.0109	19.7657	23.8143	chr1	44432246	44433694	+	1448	835	NM_014652	IPO13	0.0152418	1	0.437688	yes
hsa_circ_0039925	12.3641	22.6235	18.5611	33.5494	37.8628	44.0908	chr16	68109257	68110622	+	1365	238	NM_017803	DUS2L	0.0084419	1	0.463612	yes
hsa_circ_0014484	2075.9	2257.9	1980.99	40436.2	44995.2	38299.9	chr1	155039847	155042029	+	2182	770	NM_005227	EFNA4	0.0025399	1	0.0510363	yes
hsa_circ_0081265	1063.69	967.548	910.961	503.549	444.04	392.904	chr7	98519375	98547464	+	28089	2492	NM_001244580	TRRAP	0.00062209	1	2.19486	yes
hsa_circ_0026029	7.72649	8.11261	4.32349	17.3145	13.7158	14.9332	chr12	48490125	48495299	-	5174	264	NM_014554	SENP1	0.005816	1	0.438665	yes
hsa_circ_0081093	1004.94	1083.6	846.761	266.395	290.623	289.493	chr7	94034004	94039839	+	5835	873	NM_000089	COL1A2	0.0099807	1	3.46753	yes
hsa_circ_0060822	316.15	326.166	317.842	675.156	650.112	644.871	chr20	48561918	48562787	+	869	222	NM_018683	RNF114	2.18e-06	0.193537	0.487355	yes
hsa_circ_0063756	1520.54	1545.67	1759.18	5410.54	4232.72	5131.11	chr22	45939280	45943084	+	3804	246	NM_006486	FBLN1	0.00079951	1	0.326606	yes
hsa_circ_0048473	40.5593	36.9926	41.6243	18.4002	19.6026	19.3724	chr19	3490818	3494102	-	3284	1306	NM_001145165	DOHH	0.000140924	1	2.07714	yes
hsa_circ_0010707	567.954	555.329	581.745	228.32	291.115	248.894	chr1	22178580	22181476	-	2896	873	NM_005529	HSPG2	9.91e-05	1	2.21914	yes
hsa_circ_0019872	241.762	272.726	235.717	95.7332	91.1823	98.3732	chr10	105376953	105484119	-	107166	530	NM_014631	SH3PXD2A	0.000182406	1	2.62964	yes
hsa_circ_0037809	126.011	101.28	104.718	67.4069	50.632	43.7948	chr16	10567335	10574821	+	7486	209	NM_024997	ATF7IP2	0.0055753	1	2.05154	yes
hsa_circ_0081106	1706.04	1630.5	1529.07	675.412	692.071	760.701	chr7	94035561	94050374	+	14813	1809	NM_000089	COL1A2	9.62e-05	1	2.28628	yes
hsa_circ_0043428	511.179	478.467	379.328	241.547	206.145	190.614	chr17	37579579	37584043	-	4464	446	NM_004774	MED1	0.0045575	1	2.1447	yes
hsa_circ_0085808	3182.99	2954.29	3016.18	1686.69	1481.83	1259.56	chr8	143605598	143618443	+	12845	421	NM_001702	BAI1	0.00036267	1	2.06714	yes
hsa_circ_0019922	118.781	127.849	101.735	34.7061	40.382	34.6765	chr10	105795020	105810414	-	15394	1527	NM_000494	COL17A1	0.00054193	1	3.17374	yes
hsa_circ_0049948	402.042	415.767	403.49	157.561	231.035	198.588	chr19	17311447	17313692	+	2245	506	NM_001130065	MYO9B	0.00062105	1	2.07992	yes
hsa_circ_0068439	44.4768	39.0327	33.8444	150.954	130.532	142.399	chr3	185823093	185823501	-	408	187	NM_004454	ETV5	0.000102949	1	0.276852	yes
hsa_circ_0091083	192.244	180.136	153.481	101.277	111.175	43.6167	chrX	74280057	74296489	-	16432	1590	NM_004299	ABCB7	0.0199248	1	2.05359	yes
hsa_circ_0064660	152.434	184.299	146.424	371.421	407.491	432.071	chr3	31617887	31670903	+	53016	1873	NM_178862	STT3B	0.00033555	1	0.398979	yes
hsa_circ_0062386	2470.89	2795.74	2640.68	1274.32	1020.25	894.246	chr22	21153958	21172837	-	18879	1031	NM_058004	PI4KA	0.00042007	1	2.4797	yes
hsa_circ_0079016	597.258	437.35	455.948	237.039	160.134	173.578	chr6_ssto_hap7	2975265	2975702	-	437	437	NM_025262	LY6G5C	0.0053402	1	2.61157	yes
hsa_circ_0022093	32.5101	35.3231	24.0755	60.0736	72.1942	73.5105	chr11	47833615	47859175	-	25560	1493	NM_015231	NUP160	0.0022376	1	0.44664	yes
hsa_circ_0067006	51.7104	53.4989	33.0288	92.7636	102.711	90.1817	chr3	122474106	122496753	-	22647	677	NM_024610	HSPBAP1	0.0029183	1	0.483932	yes
hsa_circ_0087588	384.046	314.653	324.254	185.802	157.072	136.062	chr9	97535283	97686457	+	151174	757	NM_001193331	C9orf3	0.0022406	1	2.13588	yes
hsa_circ_0028623	120.146	107.202	97.7056	54.978	55.6713	51.71	chr12	117669766	117672563	-	2797	364	NM_001204218	NOS1	0.00120379	1	2.00206	yes
hsa_circ_0032380	4.05503	4.09724	4.29263	8.93474	10.318	7.73153	chr14	71227718	71227899	-	181	181	NM_033141	MAP3K9	0.023175	1	0.46119	yes
hsa_circ_0050824	241.083	195.67	192.81	92.0631	90.1916	94.8228	chr19	38880938	38882928	+	1990	427	NM_001042522	SPRED3	0.0173787	1	2.27215	yes
hsa_circ_0009406	30.334	32.2709	26.1415	11.985	12.2734	11.1123	chr1	3427346	3427466	-	120	120	NM_001409	MEGF6	0.00064154	1	2.50904	yes
hsa_circ_0053023	124.604	125.117	122.426	278.513	315.388	312.63	chr2	25461998	25462084	-	86	86	NM_175629	DNMT3A	0.0044221	1	0.410518	yes
hsa_circ_0048480	891.82	796.443	728.75	300.036	282.497	296.432	chr19	3531908	3533396	+	1488	524	NM_016263	FZR1	0.0085154	1	2.74984	yes
hsa_circ_0070377	272.052	268.41	294.705	797.192	880.126	848.131	chr4	87967317	88016121	+	48804	1245	NM_005935	AFF1	2.24e-05	1	0.3307	yes
hsa_circ_0044257	293.327	304.945	255.294	139.69	150.831	118.227	chr17	45646782	45681415	+	34633	1535	NM_006310	NPEPPS	0.00113585	1	2.08824	yes
hsa_circ_0088202	37.2842	34.9718	30.9372	15.1951	17.6801	17.7584	chr9	117825195	117827198	-	2003	819	NM_002160	TNC	0.00100176	1	2.03804	yes
hsa_circ_0038666	294.368	262.798	248.406	882.398	916.749	939.009	chr16	24560265	24560722	+	457	457	NM_032626	RBBP6	3.59e-06	0.318249	0.294202	yes
hsa_circ_0008213	343.068	351.751	311.172	734.388	715.41	769.734	chr20	33302393	33303169	-	776	776	NM_014071	NCOA6	3.81e-05	1	0.453245	yes
hsa_circ_0016921	276.164	252.027	202.937	119.612	106.119	94.036	chr1	233133996	233231609	-	97613	1954	NM_014801	PCNXL2	0.003837	1	2.28645	yes
hsa_circ_0068582	1295.49	1297.48	1116.35	519.396	547.841	443.767	chr3	195241220	195270224	-	29004	3467	NM_006241	PPP1R2	0.00041553	1	2.45488	yes
hsa_circ_0069725	62.7615	57.7504	54.4472	129.215	126.459	113.088	chr4	53492184	53497311	-	5127	525	NM_001134223	USP46	0.00030412	1	0.474449	yes
hsa_circ_0083765	3228.65	3040.55	2765.95	1678.69	1526.52	1077.26	chr8	27296825	27296915	+	90	90	NM_173174	PTK2B	0.0021431	1	2.1098	yes
hsa_circ_0072410	311.494	265.797	209.496	111.961	116.439	93.6643	chr5	43624133	43677908	+	53775	2189	NM_012343	NNT	0.0069246	1	2.44295	yes
hsa_circ_0014222	243.008	264.203	273.73	575.237	660.837	612.9	chr1	153362507	153363033	-	526	375	NM_002964	S100A8	0.000177243	1	0.422364	yes
hsa_circ_0053165	133.257	129.039	126.448	361.14	418.167	444.559	chr2	27428217	27430658	-	2441	874	NR_028323	SLC5A6	0.0077794	1	0.317635	yes
hsa_circ_0007944	24.1689	19.9543	16.2881	6.60083	7.2193	13.3162	chr17	43011290	43013726	-	2436	1076	NM_001080443	KIF18B	0.023856	1	2.22621	yes
hsa_circ_0084533	116.872	108.979	104.779	258.901	194.69	244.997	chr8	54974813	54975935	-	1122	119	NM_006330	LYPLA1	0.003464	1	0.473285	yes
hsa_circ_0022033	119.156	107.294	114.426	239.092	211.827	251.534	chr11	47652106	47652639	-	533	112	NM_014342	MTCH2	0.0005966	1	0.485265	yes
hsa_circ_0009216	430.392	603.887	498.324	1904.14	2079.18	1782.02	chr1	976857	979112	+	2255	846	NM_198576	AGRN	0.000143009	1	0.265831	yes
hsa_circ_0048809	220.047	230.763	236.075	125.49	99.4964	91.8019	chr19	6007022	6040252	-	33230	1142	NM_000635	RFX2	0.00039504	1	2.16828	yes
hsa_circ_0009523	633.384	550.805	531.737	248.492	185.404	133.646	chr1	6589053	6589231	-	178	178	NM_024654	NOL9	0.00109912	1	3.02344	yes
hsa_circ_0073284	27.4829	20.1464	26.1696	18.1068	8.49017	5.80358	chr5	89918413	89921060	+	2647	219	NM_032119	GPR98	0.034125	1	2.2777	yes
hsa_circ_0008728	36.1386	51.4154	41.6359	99.0683	126.546	115.463	chr2	29375550	29390406	+	14856	702	NM_024692	CLIP4	0.00151711	1	0.378771	yes
hsa_circ_0066873	164.185	158.521	169.677	445.954	347.334	437.028	chr3	119219541	119222467	+	2926	255	NM_016589	TIMMDC1	0.0161607	1	0.400209	yes
hsa_circ_0061797	646.944	685.628	930.078	219.974	184.74	203.393	chr21	42808941	42831141	+	22200	2147	NM_001144925	MX1	0.025183	1	3.72081	yes
hsa_circ_0087275	21.7752	32.4276	19.6529	54.5515	52.7141	43.1861	chr9	80921229	80923499	+	2270	343	NM_058179	PSAT1	0.0085032	1	0.490893	yes
hsa_circ_0086070	337.278	363.94	301.02	196.552	83.5189	119.729	chr8	145619327	145625258	-	5931	2828	NM_013291	CPSF1	0.0061418	1	2.50685	yes
hsa_circ_0082725	29.1904	26.7908	24.0273	3.89486	4.36628	5.3639	chr7	140285388	140340576	-	55188	39624	NM_015689	DENND2A	0.000140506	1	5.87216	yes
hsa_circ_0034541	463.038	495.734	430.798	181.789	180.942	226.343	chr15	39885597	39886397	+	800	370	NM_003246	THBS1	0.00037633	1	2.3589	yes
hsa_circ_0009824	570.935	475.997	581.257	155.707	316.755	259.148	chr1	11259597	11316249	-	56652	3603	NM_004958	MTOR	0.0066566	1	2.22549	yes
hsa_circ_0004058	135.768	161.502	143.911	299.12	278.405	305.269	chr6	87925620	87928449	+	2829	370	NM_015021	ZNF292	0.000184146	1	0.499757	yes
hsa_circ_0092043	4.05503	4.09724	5.20855	9.85385	12.2772	13.3023	chrX	153633168	153633996	-	828	398	NM_006730	DNASE1L1	0.0025154	1	0.377069	yes
hsa_circ_0001833	306.713	239.353	319.079	167.238	139.718	98.8837	chr8	145245686	145255444	+	9758	579	NM_001099281	HEATR7A	0.0085044	1	2.13174	yes
hsa_circ_0015912	871.45	727.933	781.399	232.112	175.701	190.787	chr1	201798287	201816766	+	18479	362	NM_018085	IPO9	0.000196302	1	3.97725	yes
hsa_circ_0051130	100.054	66.912	90.4387	42.0198	40.6257	34.8731	chr19	41215963	41216041	-	78	78	NM_024876	ADCK4	0.0098562	1	2.19034	yes
hsa_circ_0043943	232.01	203.27	225.584	141.096	88.5534	98.0404	chr17	41166621	41172228	-	5607	3663	NM_006373	VAT1	0.0037755	1	2.01674	yes
hsa_circ_0087005	72.2036	69.5057	71.5297	191.035	160.082	169.319	chr9	36222773	36229105	-	6332	651	NM_005476	GNE	0.0079962	1	0.409731	yes
hsa_circ_0037136	22.4659	8.58754	16.7567	28.6505	34.0351	35.7806	chr16	169124	169254	-	130	130	NM_001243249	NPRL3	0.020835	1	0.485549	yes
hsa_circ_0021009	753.312	681.401	696.468	378.131	357.208	262.226	chr11	6519000	6550351	+	31351	2792	NM_144666	DNHD1	0.00083663	1	2.13638	yes
hsa_circ_0030247	189.956	175.936	161.365	397.868	486.687	433.834	chr13	49741379	49772710	+	31331	2010	NM_001079673	FNDC3A	0.00062147	1	0.399925	yes
hsa_circ_0074607	105.829	125.994	137.099	274.551	240.748	269.125	chr5	150508967	150510850	-	1883	182	NM_001155	ANXA6	0.00057611	1	0.470309	yes
hsa_circ_0003575	31.6032	22.1117	31.5235	56.141	71.8223	66.4247	chr9	33271149	33278223	+	7074	294	NM_016410	CHMP5	0.0028437	1	0.438497	yes
hsa_circ_0092327	2028.76	1065.41	1890.71	4590.08	5296.04	4149	chr19	17972481	17972901	+	420	420	NM_000980	RPL18A	0.0025629	1	0.355172	yes
hsa_circ_0034579	10.7067	15.7096	3.99829	20.3796	34.0987	29.0364	chr15	40681706	40682130	+	424	200	NM_001142761	C15orf23	0.027996	1	0.364182	yes
hsa_circ_0090245	77.9882	92.2992	100.674	198.707	172.88	176.781	chrX	41002543	41022130	+	19587	824	NM_001039590	USP9X	0.00088456	1	0.494123	yes
hsa_circ_0051213	213.209	210.536	183.009	386.375	423.171	475.44	chr19	41847787	41847935	-	148	148	NM_000660	TGFB1	0.00120363	1	0.472187	yes
hsa_circ_0077498	89.6105	88.5575	106.85	30.4679	48.5293	47.9781	chr6	101846860	102376507	+	529647	2378	NM_001166247	GRIK2	0.00328	1	2.24468	yes
hsa_circ_0053170	72.9472	85.0352	92.8435	155.962	177.43	179.726	chr2	27438188	27438621	+	433	266	NM_080592	C2orf28	0.00078146	1	0.488827	yes
hsa_circ_0004464	7.80901	9.85015	10.7245	4.297	3.89151	4.09608	chr7	74113290	74120764	+	7474	447	NM_032999	GTF2I	0.025383	1	2.31051	yes
hsa_circ_0088189	491.776	400.01	384.551	218.557	95.1896	130.735	chr9	117390380	117401006	+	10626	525	NM_153045	C9orf91	0.0050388	1	2.87152	yes
hsa_circ_0051992	85.0029	100.61	79.2674	31.0457	40.5984	42.6868	chr19	50397524	50399439	-	1915	589	NM_152899	IL4I1	0.0023618	1	2.31679	yes
hsa_circ_0069144	111.334	107.805	94.2692	48.7494	50.1584	56.3901	chr4	7840250	7845077	-	4827	392	NM_001134647	AFAP1	0.00076186	1	2.0181	yes
hsa_circ_0091324	122.286	135.867	110.536	332.832	306.161	289.157	chrX	108921216	108921644	-	428	275	NM_022977	ACSL4	0.0002202	1	0.39723	yes
hsa_circ_0013557	68.876	43.4622	58.8624	37.4769	22.0847	19.2674	chr1	113245620	113249678	-	4058	577	NM_001042679	RHOC	0.029719	1	2.17179	yes
hsa_circ_0034863	47.5249	43.2875	37.9331	109.056	119.941	115.571	chr15	43067332	43132631	-	65299	1781	NM_173500	TTBK2	6.43e-05	1	0.373643	yes
hsa_circ_0077672	267.555	282.775	347.453	1505.31	1714.9	1401.04	chr6	112460953	112508803	-	47850	2296	NM_001105206	LAMA4	0.00020107	1	0.194273	yes
hsa_circ_0061872	396.126	363.977	327.603	847.187	757.49	825.667	chr21	44514764	44515646	-	882	233	NM_001025204	U2AF1	0.000180834	1	0.447552	yes
hsa_circ_0067339	9.06403	8.57115	4.05008	18.5239	17.6405	26.6878	chr3	130435239	130464108	-	28869	2377	NM_014602	PIK3R4	0.014057	1	0.34502	yes
hsa_circ_0050926	758.853	749.103	748.308	1768.22	2004.39	1877.6	chr19	39306061	39306995	-	934	519	NM_001398	ECH1	0.0036237	1	0.399324	yes
hsa_circ_0070674	5.04612	9.72309	5.91811	16.6468	15.6718	20.845	chr4	113468440	113469536	-	1096	252	NM_018392	C4orf21	0.0071951	1	0.389126	yes
hsa_circ_0019436	246.772	183.529	180.356	80.209	69.4066	63.2079	chr10	101551990	101572901	+	20911	1887	NM_000392	ABCC2	0.0039405	1	2.86931	yes
hsa_circ_0061771	286.329	98.9291	251.83	64.8138	13.6567	35.5618	chr21	42539727	42598281	+	58554	864	NM_012105	BACE2	0.042719	1	5.58691	yes
hsa_circ_0069215	44.2094	87.0556	69.4471	35.9797	12.2018	20.5696	chr4	10543878	10599673	-	55795	460	NM_052964	CLNK	0.036698	1	2.9194	yes
hsa_circ_0051129	4.05503	8.47714	3.97312	16.6811	14.1339	8.83974	chr19	41198855	41221011	-	22156	1230	NM_001142555	ADCK4	0.048377	1	0.416225	yes
hsa_circ_0087706	31.7196	35.8852	17.3881	9.08894	8.18595	14.9621	chr9	100854190	100857311	-	3121	256	NM_014788	TRIM14	0.042597	1	2.6365	yes
hsa_circ_0056654	38.1989	31.2254	47.3047	492.132	505.349	499.864	chr2	143742652	143790890	+	48238	312	NM_001199241	KYNU	8.84e-08	0.00784284	0.0779574	yes
hsa_circ_0015692	17.8723	9.6234	17.947	4.07972	7.86063	8.03866	chr1	186038794	186120481	+	81687	6879	NM_031935	HMCN1	0.049621	1	2.27452	yes
hsa_circ_0060641	231.607	201.351	208.159	80.3458	91.3594	79.4293	chr20	46385932	46386207	-	275	275	NM_001161841	SULF2	0.000198416	1	2.55288	yes
hsa_circ_0003710	9.35588	4.09724	12.6222	31.7078	28.5078	15.5968	chr18	33783075	33793445	+	10370	394	NM_017947	MOCOS	0.039701	1	0.343945	yes
hsa_circ_0016144	58.0202	52.7574	75.8433	148.276	135.807	160.593	chr1	204400796	204402553	-	1757	437	NM_002646	PIK3C2B	0.0010018	1	0.419679	yes
hsa_circ_0046912	739.09	587.907	537.8	308.836	222.839	224.199	chr18	10682100	11066221	-	384121	7283	NM_022068	PIEZO2	0.0052235	1	2.46708	yes
hsa_circ_0060417	4100.68	3970.5	3584.94	1725.07	1891.62	1837.85	chr20	40111948	40143591	-	31643	1914	NM_032221	CHD6	0.00021982	1	2.13696	yes
hsa_circ_0081109	323.363	419.721	361.477	131.453	157.122	136.167	chr7	94037494	94041433	+	3939	765	NM_000089	COL1A2	0.00146404	1	2.60055	yes
hsa_circ_0022106	92.8321	60.3909	76.2438	24.9627	26.7776	39.583	chr11	57093458	57094363	-	905	681	NM_003146	SSRP1	0.0115773	1	2.51269	yes
hsa_circ_0003526	84.4717	79.1571	70.7957	170.354	172.619	187.733	chr15	65266939	65275931	-	8992	476	NM_016630	SPG21	0.000123573	1	0.441722	yes
hsa_circ_0006267	10.604	10.5905	20.5193	43.7367	36.3786	39.8433	chr1	198247090	198266370	+	19280	426	NM_133494	NEK7	0.0026793	1	0.347735	yes
hsa_circ_0057330	33.2563	30.1378	32.208	11.8548	5.83271	16.7905	chr2	188223789	188245306	-	21517	614	NM_005795	CALCRL	0.0034841	1	2.77285	yes
hsa_circ_0034412	10.0078	9.40043	4.63096	23.9609	19.861	27.7802	chr15	38790994	38810624	-	19630	1484	NM_005739	RASGRP1	0.0051047	1	0.335733	yes
hsa_circ_0044009	15.2636	4.09724	8.40243	26.9449	22.8154	18.4148	chr17	41952726	41960420	-	7694	3804	NM_005374	MPP2	0.029862	1	0.407234	yes
hsa_circ_0023594	408.261	322.885	357.966	123.64	228.975	177.907	chr11	74559159	74563127	-	3968	558	NM_182969	XRRA1	0.0089966	1	2.05291	yes
hsa_circ_0050087	62.2184	56.9901	73.5605	269.459	263.111	291.123	chr19	18279896	18286507	+	6611	6611	NM_005027	PIK3R2	2.39e-05	1	0.23403	yes
hsa_circ_0050928	642.116	646.087	926.098	2047.77	1989.18	1783.37	chr19	39306061	39308004	-	1943	704	NM_001398	ECH1	0.00062253	1	0.380443	yes
hsa_circ_0065419	229.022	174.624	174.203	82.6291	85.2626	68.8635	chr3	48616912	48620604	-	3692	834	NM_000094	COL7A1	0.0038428	1	2.4407	yes
hsa_circ_0086823	268.688	228.534	259.346	129.929	86.3991	110.079	chr9	35546426	35557987	+	11561	3152	NM_001135999	RUSC2	0.00120147	1	2.31786	yes
hsa_circ_0081582	1818.23	1690.04	1221.48	712.126	647.268	668.583	chr7	100850858	100855655	-	4797	930	NM_001084	PLOD3	0.038642	1	2.33225	yes
hsa_circ_0068264	12.3567	19.7898	10.3888	34.2627	38.2933	35.6173	chr3	183857867	183858518	+	651	391	NM_003907	EIF2B5	0.00212	1	0.393215	yes
hsa_circ_0077053	82.2567	64.7832	76.5496	37.5833	29.5934	25.7924	chr6	75848035	75851873	-	3838	420	NM_004370	COL12A1	0.002178	1	2.40499	yes
hsa_circ_0044067	7299.15	7661.43	7137.92	19730.8	21816.8	21241.6	chr17	42427809	42430470	+	2661	1624	NM_002087	GRN	2.47e-05	1	0.351947	yes
hsa_circ_0044963	40.7094	40.2551	33.884	98.0243	100.425	108.818	chr17	58533656	58543820	-	10164	644	NM_006380	APPBP2	8.19e-05	1	0.373774	yes
hsa_circ_0068351	244.133	255.847	259.921	529.363	542.382	594.072	chr3	184049515	184049597	+	82	82	NM_182917	EIF4G1	0.000119686	1	0.456173	yes
hsa_circ_0026565	9.8848	13.7072	7.63141	21.2726	20.65	21.36	chr12	53580174	53580293	+	119	119	NM_001004304	ZNF740	0.026856	1	0.493397	yes
hsa_circ_0037609	10.4906	11.6927	14.5268	26.4314	25.8402	21.194	chr16	3562382	3573299	+	10917	456	NM_015041	CLUAP1	0.0038952	1	0.499691	yes
hsa_circ_0055172	299.232	319.646	295.783	773.606	720.689	737.241	chr2	72411203	72786650	-	375447	1463	NM_015189	EXOC6B	1.72e-05	1	0.409879	yes
hsa_circ_0052888	136.383	89.8945	108.247	38.3771	38.2448	34.9563	chr2	21224300	21260983	-	36683	13610	NM_000384	APOB	0.03174	1	2.99812	yes
hsa_circ_0000120	1420.93	2732.64	2744.28	4982.47	4689.77	5159.86	chr1	117944807	118009049	+	64242	866	NM_006699	MAN1A2	0.0045399	1	0.465063	yes
hsa_circ_0059366	94.5528	98.5098	93.0976	300.243	252.792	282.423	chr20	4880200	4893624	-	13424	374	NM_203327	SLC23A2	0.0057403	1	0.342519	yes
hsa_circ_0049807	116.468	113.733	124.182	288.412	298.702	298.151	chr19	15225784	15230326	-	4542	1361	NM_006844	ILVBL	1.34e-06	0.118703	0.400312	yes
hsa_circ_0060510	41.6243	35.3299	45.9313	10.2258	11.4442	11.0733	chr20	43251469	43280376	-	28907	908	NM_000022	ADA	0.0104761	1	3.753	yes
hsa_circ_0068606	568.998	647.518	684.959	1668.15	1278.96	1405.79	chr3	195780288	195803993	-	23705	2063	NM_003234	TFRC	0.0023995	1	0.43683	yes
hsa_circ_0000565	9.08173	11.9078	3.91832	44.1218	41.5146	46.1402	chr14	96131229	96131329	+	100	100	NR_028288	TCL6	0.000184651	1	0.189016	yes
hsa_circ_0081118	514.547	660.78	607.766	230.972	245.077	215.637	chr7	94038875	94043259	+	4384	774	NM_000089	COL1A2	0.00112278	1	2.57789	yes
hsa_circ_0055191	278.883	294.145	275.982	134.005	128.905	120.089	chr2	72958135	73053177	-	95042	602	NM_015189	EXOC6B	2.18e-05	1	2.21675	yes
hsa_circ_0064668	47.7333	56.4708	45.0271	153.568	152.311	173.48	chr3	31666405	31667619	+	1214	346	NM_178862	STT3B	0.000138812	1	0.311314	yes
hsa_circ_0007665	227.736	212.877	207.904	107.08	100.135	109.859	chr11	119103157	119103405	+	248	248	NM_005188	CBL	7.78e-05	1	2.04532	yes
hsa_circ_0091917	363.252	369.517	394.208	177.604	178.542	185.679	chrX	153581921	153582095	-	174	174	NM_001110556	FLNA	3.87e-05	1	2.07996	yes
hsa_circ_0078527	31.1633	22.6061	37.438	79.253	49.8786	83.6017	chr6	159186772	159191926	-	5154	1975	NM_003379	EZR	0.023923	1	0.42874	yes
hsa_circ_0069410	26.7105	26.1884	17.0726	58.6512	65.2678	71.2999	chr4	37847253	37850272	+	3019	503	NM_018290	PGM2	0.00096479	1	0.358425	yes
hsa_circ_0009432	457.9	204.186	350.697	53.258	35.5753	79.6288	chr1	3755527	3773797	-	18270	1250	NM_014704	CEP104	0.0195964	1	6.01193	yes
hsa_circ_0005272	82.2016	115.392	105.128	207.757	249.259	231.43	chr4	154191486	154197282	+	5796	423	NM_015271	TRIM2	0.00115885	1	0.439718	yes
hsa_circ_0073778	265.058	242.026	229.542	593.057	599.174	629.926	chr5	127593600	127855061	-	261461	9753	NM_001999	FBN2	1.98e-05	1	0.40426	yes
hsa_circ_0058410	11.2495	19.8381	19.3179	37.9467	29.8274	34.5199	chr2	220462595	220477947	+	15352	2613	NM_052902	STK11IP	0.0089805	1	0.492751	yes
hsa_circ_0012125	524.593	677.864	789.759	1667.28	1444.58	1915.41	chr1	44442444	44443967	+	1523	558	NM_004047	ATP6V0B	0.0029243	1	0.396282	yes
hsa_circ_0019926	1298.96	1156.9	1180.48	426.792	407.205	481.267	chr10	105796802	105821231	-	24429	2367	NM_000494	COL17A1	9.78e-05	1	2.76473	yes
hsa_circ_0058117	40474.2	41428.9	30144.9	14341.8	16771.7	17565.4	chr2	216261859	216284108	-	22249	1929	NM_212482	FN1	0.0048417	1	2.30178	yes
hsa_circ_0054676	527.414	505.331	457.193	263.276	255.792	208.558	chr2	58449076	58453919	-	4843	158	NM_001114636	FANCL	0.00069979	1	2.04767	yes
hsa_circ_0081134	753.177	787.632	736.037	264.135	279.682	290.189	chr7	94041895	94054975	+	13080	1431	NM_000089	COL1A2	4.59e-06	0.407744	2.73001	yes
hsa_circ_0069167	41.6418	27.9453	35.3651	76.1359	67.3805	69.7881	chr4	8411938	8418262	-	6324	701	NM_003501	ACOX3	0.00159769	1	0.49203	yes
hsa_circ_0069406	24.1338	24.2599	9.47677	41.1444	54.8058	34.5378	chr4	37836239	37839235	+	2996	192	NM_018290	PGM2	0.035082	1	0.443492	yes
hsa_circ_0064357	55.8927	60.7332	50.1405	106.407	111.769	134.275	chr3	12625099	12626752	-	1653	1324	NM_002880	RAF1	0.0024154	1	0.473162	yes
hsa_circ_0044626	2695.24	2664.85	2453.56	1078.71	1129.83	1037.94	chr17	48823902	48830072	+	6170	2372	NM_016424	LUC7L3	4.3e-05	1	2.4068	yes
hsa_circ_0089424	607.475	579.979	539.573	263.455	243.032	252.067	chr9	137582757	137701136	+	118379	3365	NM_000093	COL5A1	9.83e-05	1	2.27673	yes
hsa_circ_0041705	37.5972	65.1935	60.2869	210.221	176.848	135.034	chr17	5314022	5317454	-	3432	213	NM_002532	NUP88	0.0068615	1	0.312347	yes
hsa_circ_0058251	11.5345	6.97451	12.6173	38.5943	24.1017	19.6026	chr2	219320302	219320441	-	139	139	NM_020935	USP37	0.046397	1	0.378212	yes
hsa_circ_0062063	56.7903	63.846	74.9936	223.43	205.859	237.445	chr21	47625749	47630658	-	4909	533	NM_001145437	LSS	0.0001196	1	0.293415	yes
hsa_circ_0057381	3712	3195.96	3514.24	1082.46	1027.25	1216.03	chr2	189856909	189859320	+	2411	396	NM_000090	COL3A1	0.000121561	1	3.1338	yes
hsa_circ_0091788	1083.11	1014.51	1026.52	602.289	302.044	308.237	chrX	153135842	153135954	-	112	112	NM_000425	L1CAM	0.0032616	1	2.57646	yes
hsa_circ_0091860	395.396	380.499	396.488	179.639	150.147	211.317	chrX	153577729	153582095	-	4366	2070	NM_001110556	FLNA	0.00033678	1	2.16665	yes
hsa_circ_0038379	861.04	923.632	774.625	389.133	409.13	297.282	chr16	19800159	19800244	+	85	85	NM_153208	IQCK	0.00090357	1	2.3361	yes
hsa_circ_0028297	4.05503	6.0429	4.71122	19.0287	15.1894	13.6177	chr12	112167609	112171872	+	4263	297	NM_001136538	ACAD10	0.0029979	1	0.309583	yes
hsa_circ_0067056	14.3479	29.8908	11.5354	76.4937	78.1671	87.7598	chr3	123426600	123458848	-	32248	2017	NM_053025	MYLK	0.00074422	1	0.230072	yes
hsa_circ_0013703	251.377	201.079	182.681	107.542	111.073	74.8763	chr1	117487300	117532972	+	45672	5605	NM_020440	PTGFRN	0.0084187	1	2.16407	yes
hsa_circ_0082412	831.678	754.877	657.781	360.336	347.453	352.085	chr7	131099403	131130662	+	31259	744	NM_001145354	MKLN1	0.0159405	1	2.11755	yes
hsa_circ_0072358	128.754	156.147	144.514	849.665	483.112	568.733	chr5	41749628	41803265	-	53637	464	NM_000436	OXCT1	0.047542	1	0.225829	yes
hsa_circ_0076473	1150.5	1032.26	977.366	479.127	456.978	384.783	chr6	43096714	43100425	+	3711	1149	NM_002821	PTK7	0.00046408	1	2.39242	yes
hsa_circ_0054590	68.5459	61.0157	43.4841	27.9255	27.7751	18.6308	chr2	55074622	55155888	+	81266	2955	NM_001039753	EML6	0.0149168	1	2.32803	yes
hsa_circ_0038320	6.54689	4.09724	3.81198	10.9175	12.7819	22.594	chr16	19483409	19483565	+	156	156	NM_001105248	TMC5	0.046418	1	0.312271	yes
hsa_circ_0003855	36.8	30.2756	35.684	156.614	125.892	162.493	chr12	12672795	12674397	-	1602	732	NM_030640	DUSP16	0.00058237	1	0.230921	yes
hsa_circ_0090822	194.958	225.343	172.166	61.2907	111.827	102.123	chrX	54471886	54494365	-	22479	2350	NM_004463	FGD1	0.008385	1	2.15254	yes
hsa_circ_0059424	116.368	111.586	109.552	47.5654	47.9488	53.7649	chr20	9198036	9319684	+	121648	447	NM_001172646	PLCB4	2.25e-05	1	2.26091	yes
hsa_circ_0013067	63.0205	50.56	60.9008	27.722	28.8039	30.6354	chr1	85784167	85790566	-	6399	3228	NM_001134445	DDAH1	0.00179675	1	2.00182	yes
hsa_circ_0069835	1971.48	1778.69	1785.71	996.133	605.62	737.308	chr4	57333761	57344815	+	11054	865	NM_006947	SRP72	0.00123998	1	2.36671	yes
hsa_circ_0045162	15630.4	14052	14538.3	5393.35	3980.5	3720.31	chr17	60759595	60769499	+	9904	1416	NM_006039	MRC2	0.000119824	1	3.37712	yes
hsa_circ_0027044	9.54001	9.926	18.7454	55.8448	26.2524	61.7951	chr12	56974967	56982802	+	7835	688	NM_002898	RBMS2	0.03652	1	0.265556	yes
hsa_circ_0087268	64.0031	54.9253	65.5102	46.0093	27.5621	17.2978	chr9	80912058	80912186	+	128	128	NM_058179	PSAT1	0.025935	1	2.02972	yes
hsa_circ_0082949	94.4106	93.0054	106.825	196.357	212.398	210.642	chr7	151174418	151174501	-	83	83	NM_005614	RHEB	8.31e-05	1	0.475043	yes
hsa_circ_0081650	87.7713	81.2451	77.0086	48.3756	35.1548	21.1368	chr7	102036423	102036769	+	346	346	NR_038967	LOC100630923	0.0051004	1	2.35055	yes
hsa_circ_0009515	454.811	438.629	409.166	185.088	161.941	111.981	chr1	6581406	6589231	-	7825	4969	NM_024654	NOL9	0.00037857	1	2.83786	yes
hsa_circ_0044725	886.921	755.34	729.515	222.138	155.811	207.958	chr17	55189158	55196405	+	7247	789	NM_001242903	AKAP1	0.00035561	1	4.04804	yes
hsa_circ_0023823	143.399	147.704	142.805	46.1149	45.0842	23.9726	chr11	78433712	78437267	-	3555	394	NM_001098816	ODZ4	0.000137592	1	3.76748	yes
hsa_circ_0083398	2177.19	1923.52	1866.52	6481.1	6455.19	6991.52	chr8	15605883	15615364	+	9481	156	NM_006765	TUSC3	1.99e-05	1	0.299442	yes
hsa_circ_0022097	65.6531	69.8693	99.1109	184.098	176.136	179.144	chr11	47861394	47870057	-	8663	833	NM_015231	NUP160	0.00070271	1	0.435008	yes
hsa_circ_0004206	11.219	4.09724	5.75636	16.6372	20.9811	14.2067	chr12	112371689	112381173	-	9484	523	NM_001193531	TMEM116	0.024784	1	0.40661	yes
hsa_circ_0034839	70.5694	75.2034	72.5881	40.0791	32.918	28.3585	chr15	42957983	42958046	+	63	63	NM_020759	STARD9	0.00044086	1	2.1544	yes
hsa_circ_0073190	345.157	336.803	312.858	140.792	138.276	142.022	chr5	80381620	80390811	+	9191	594	NM_006909	RASGRF2	0.0025824	1	2.36248	yes
hsa_circ_0074340	328.584	220.686	260.004	166.856	108.364	117.365	chr5	141034928	141051547	-	16619	2564	NM_022481	ARAP3	0.0188386	1	2.06139	yes
hsa_circ_0057360	3081.56	3490.78	3163.42	1354.09	1578.4	1468.02	chr2	189850390	189859058	+	8668	960	NM_000090	COL3A1	0.00022307	1	2.21242	yes
hsa_circ_0030154	1243.01	1182.38	1514.64	430.735	556.237	522.21	chr13	45578439	45602138	+	23699	935	NM_018559	KIAA1704	0.00173861	1	2.6107	yes
hsa_circ_0080746	1385.91	1273.18	1291.8	3021.75	3072.42	3063.54	chr7	75612837	75616173	+	3336	1587	NM_000941	POR	7.04e-07	0.0624489	0.431427	yes
hsa_circ_0076837	108.066	101.405	92.0855	51.4081	44.4685	51.1791	chr6	56380247	56475360	-	95113	7171	NM_015548	DST	0.00056376	1	2.05062	yes
hsa_circ_0062680	27.7746	32.3966	27.659	79.6855	84.0602	97.5518	chr22	26924179	26932452	-	8273	299	NM_001008566	TPST2	0.00049796	1	0.336131	yes
hsa_circ_0030723	12.8594	16.9807	10.7041	30.3559	22.1017	29.3768	chr13	99896168	99896878	+	710	147	NR_026644	UBAC2	0.0124831	1	0.495443	yes
hsa_circ_0047413	134.98	135.631	148.072	365.758	364.256	389.176	chr18	33688493	33689708	-	1215	1215	NM_012319	SLC39A6	1.69e-05	1	0.374094	yes
hsa_circ_0066593	595.273	618.109	588.337	1245.39	1267.12	1304.8	chr3	86987122	87018273	-	31151	9629	NM_016206	VGLL3	2.14e-06	0.189703	0.471986	yes
hsa_circ_0007653	22.1117	11.7244	30.2616	4.08603	8.44308	3.89882	chr22	36680582	36681169	+	587	587	NM_002473	MYH9	0.046163	1	3.90175	yes
hsa_circ_0091329	77.2207	86.5715	71.941	243.201	237.106	248.431	chrX	108924494	108926125	-	1631	288	NM_022977	ACSL4	3.44e-06	0.304972	0.323481	yes
hsa_circ_0075214	141.527	153.444	235.008	410.732	469.491	386.234	chr5	176938577	176940485	-	1908	985	NM_016222	DDX41	0.0030641	1	0.418473	yes
hsa_circ_0034877	11.7221	13.4849	10.7343	84.3079	72.0398	81.5565	chr15	43120125	43122276	-	2151	246	NM_173500	TTBK2	5.99e-05	1	0.151075	yes
hsa_circ_0071032	31.2878	29.5491	27.3178	11.3191	19.2582	6.73293	chr4	143081510	143191927	-	110417	1060	NM_003866	INPP4B	0.0115176	1	2.36275	yes
hsa_circ_0088166	495.623	377.389	427.24	150.216	144.005	198.071	chr9	116853917	116854280	-	363	363	NM_138424	KIF12	0.0021567	1	2.64122	yes
hsa_circ_0018083	1970.66	2087.94	1868.04	987.678	573.016	467.553	chr10	31607841	31676195	+	68354	68354	NM_001128128	ZEB1	0.00160417	1	2.92205	yes
hsa_circ_0023559	45.4235	50.7104	59.7604	153.196	157.991	136.714	chr11	73843888	73850873	-	6985	734	NM_015531	C2CD3	0.00022181	1	0.348055	yes
hsa_circ_0088249	1137.33	1320.22	1183.77	4601.38	6028.79	5686.7	chr9	119106821	119130033	+	23212	994	NM_002581	PAPPA	0.0103778	1	0.223163	yes
hsa_circ_0078791	88.0656	107.06	106.534	217.72	184.07	204.074	chr6	170892144	170892276	-	132	132	NM_002598	PDCD2	0.00094139	1	0.497898	yes
hsa_circ_0006908	77.1964	77.1707	76.8206	183.561	214.057	190.253	chr2	29356520	29368233	+	11713	654	NM_024692	CLIP4	0.0060023	1	0.393263	yes
hsa_circ_0048957	78.2906	85.9454	66.1525	206.583	219.96	189.185	chr19	7163042	7170762	-	7720	761	NM_000208	INSR	0.00026356	1	0.374172	yes
hsa_circ_0072865	113.032	70.4641	102.098	51.027	37.1314	43.9292	chr5	70344588	70363497	-	18909	859	NM_001515	GTF2H2	0.0187024	1	2.16216	yes
hsa_circ_0020062	75.6413	85.6195	78.8895	44.3498	36.2289	28.6266	chr10	116190868	116227975	-	37107	6212	NM_001003408	ABLIM1	0.00127989	1	2.19907	yes
hsa_circ_0037247	175.229	195.213	190.323	68.1079	70.9172	74.0074	chr16	733166	734439	-	1273	699	NM_001005920	JMJD8	4.49e-05	1	2.6323	yes
hsa_circ_0016695	19.1772	17.489	11.9424	30.6959	53.2843	31.8562	chr1	226170402	226180703	-	10301	3718	NM_152608	C1orf55	0.04304	1	0.419632	yes
hsa_circ_0026620	1038.93	1002.08	804.921	367.96	359.169	275.632	chr12	53702940	53703505	-	565	246	NM_015665	AAAS	0.00143514	1	2.83811	yes
hsa_circ_0045948	3017.93	3041.49	2979.06	6970.9	6718.81	7363.75	chr17	76866979	76870001	-	3022	210	NM_003255	TIMP2	0.0022043	1	0.429311	yes
hsa_circ_0085119	620.123	639.416	562.622	326.418	235.982	203.138	chr8	101273769	101315487	-	41718	1999	NM_015435	RNF19A	0.00126131	1	2.38024	yes
hsa_circ_0026277	44.588	29.6769	31.2518	79.7629	82.6557	72.1608	chr12	51125151	51135322	+	10171	837	NM_173602	DIP2B	0.00161997	1	0.449813	yes
hsa_circ_0058154	9447.66	9245.65	8127.59	3581.83	3737.69	4022.24	chr2	216288072	216299547	-	11475	1245	NM_212482	FN1	0.00027861	1	2.36479	yes
hsa_circ_0037438	134.228	121.489	94.58	48.7144	57.7236	41.2756	chr16	2142954	2162964	-	20010	8171	NM_001009944	PKD1	0.0058786	1	2.37146	yes
hsa_circ_0036073	2563.16	2456.33	2200.86	1132.52	1358.59	1084.76	chr15	69652304	69682119	+	29815	627	NM_001104554	PAQR5	0.00088281	1	2.01919	yes
hsa_circ_0065910	14.8666	15.4746	9.82801	23.3825	37.3114	22.8622	chr3	51474985	51500892	-	25907	941	NM_014703	VPRBP	0.045996	1	0.480744	yes
hsa_circ_0015922	5.46067	7.92725	4.27328	18.2968	10.6505	13.1836	chr1	201821231	201821320	+	89	89	NM_018085	IPO9	0.030739	1	0.419199	yes
hsa_circ_0042895	3142.72	1997.35	2405.9	944.363	699.781	848.171	chr17	29527439	29541603	+	14164	639	NM_001042492	NF1	0.0079435	1	3.0277	yes
hsa_circ_0030986	2009.07	1856.49	1892.53	784.723	726.228	649.839	chr13	113852504	113852578	-	74	74	NM_001127202	PCID2	3.9e-05	1	2.66481	yes
hsa_circ_0022232	1114.59	1063.25	980.917	268.792	256.46	268.201	chr11	60897727	60928916	-	31189	2692	NM_017966	VPS37C	0.0024576	1	3.98102	yes
hsa_circ_0025507	144.139	151.227	163.574	76.3509	68.9104	60.9435	chr12	13061176	13066600	+	5424	2208	NM_003979	GPRC5A	0.00030366	1	2.22565	yes
hsa_circ_0048724	1120.56	1089.13	991.963	637.106	394.556	438.76	chr19	5205518	5244493	-	38975	6125	NM_002850	PTPRS	0.0023572	1	2.17737	yes
hsa_circ_0074480	577.332	479.477	534.594	254.65	211.258	159.791	chr5	147812986	147813300	+	314	204	NM_205836	FBXO38	0.00122214	1	2.5434	yes
hsa_circ_0049405	34.7614	44.7799	45.8444	15.7272	18.7515	21.4126	chr19	11257830	11266484	-	8654	654	NM_182513	SPC24	0.0040024	1	2.24339	yes
hsa_circ_0056486	5.32793	8.63049	3.85034	15.4947	16.8605	16.0466	chr2	131878506	131884359	+	5853	301	NM_001100623	PLEKHB2	0.002257	1	0.367936	yes
hsa_circ_0021007	873.897	710.428	835.733	447.096	222.418	187.945	chr11	6519000	6530502	+	11502	1680	NM_144666	DNHD1	0.0054021	1	2.82236	yes
hsa_circ_0037528	80.0478	73.0914	63.3909	38.4457	30.4506	30.4685	chr16	2489353	2503310	+	13957	993	NM_001761	CCNF	0.0020995	1	2.17914	yes
hsa_circ_0066363	513.81	493.817	451.689	126.022	135.254	134.97	chr3	58118534	58155520	+	36986	3231	NM_001164317	FLNB	4.22e-05	1	3.68286	yes
hsa_circ_0073782	409.758	414.856	473.147	1270.16	1095.07	1253.49	chr5	127622409	127705027	-	82618	4917	NM_001999	FBN2	0.00020017	1	0.358624	yes
hsa_circ_0018294	577.024	562.477	508.337	238.141	229.197	217.118	chr10	47166220	47169877	-	3657	3657	None	None	0.000121437	1	2.40752	yes
hsa_circ_0084532	65.3644	84.1558	64.2744	136.33	155.52	167.077	chr8	54967619	54975935	-	8316	193	NM_006330	LYPLA1	0.00178099	1	0.465858	yes
hsa_circ_0054939	94.4936	54.978	111.51	201.573	168.643	195.488	chr2	63821621	63834330	+	12709	1211	NM_005917	MDH1	0.0065559	1	0.46134	yes
hsa_circ_0036533	4.05503	4.09724	3.88432	15.6296	12.3968	15.5784	chr15	81180034	81221515	+	41481	1815	NM_018689	KIAA1199	0.0102019	1	0.276038	yes
hsa_circ_0064724	24.587	18.4757	22.4169	9.68484	8.66831	4.2719	chr3	33414583	33425693	+	11110	874	NM_012157	FBXL2	0.0042569	1	2.89412	yes
hsa_circ_0019702	8082.67	8035.88	6888.95	3240.97	3282.4	2380.84	chr10	104118262	104118486	+	224	224	NM_004193	GBF1	0.00065617	1	2.58389	yes
hsa_circ_0064609	29.1493	22.3347	26.3139	55.9395	66.2267	43.6943	chr3	25835582	25836025	+	443	443	NM_017897	OXSM	0.0125183	1	0.469056	yes
hsa_circ_0061736	31.5105	35.3004	45.4133	89.3739	83.1597	95.3931	chr21	40601237	40601362	-	125	125	NM_033656	BRWD1	0.00067915	1	0.418862	yes
hsa_circ_0049716	6417.45	7373.91	6465.96	3757.64	3315.97	2646.5	chr19	14164178	14166237	-	2059	1906	NM_001145028	PALM3	0.00143725	1	2.08406	yes
hsa_circ_0067494	64.1713	71.9088	53.1594	33.6233	33.6802	22.1217	chr3	136708282	136714398	+	6116	419	NM_144717	IL20RB	0.0075179	1	2.11618	yes
hsa_circ_0086616	51.915	57.7149	65.8828	34.1019	26.6858	24.2268	chr9	33025208	33039062	+	13854	1538	NM_001539	DNAJA1	0.0038636	1	2.0645	yes
hsa_circ_0081090	235.205	250.725	237.904	93.3984	97.0338	111.458	chr7	94033867	94055363	+	21496	2718	NM_000089	COL1A2	4.14e-05	1	2.39767	yes
hsa_circ_0010412	602.447	555.823	495.375	257.6	263.487	209.921	chr1	20107072	20124708	-	17636	358	NM_181719	TMCO4	0.00095957	1	2.26214	yes
hsa_circ_0014044	39.1409	31.0961	26.4883	78.4115	58.9753	73.4328	chr1	150786552	150786715	-	163	163	NM_001668	ARNT	0.0052971	1	0.458806	yes
hsa_circ_0017053	8.87387	8.34081	7.58743	17.6172	13.4547	19.9369	chr1	235590454	235597595	+	7141	277	NM_001079515	TBCE	0.0106593	1	0.486232	yes
hsa_circ_0028774	125.062	155.614	148.023	672.152	609.682	648.43	chr12	120585970	120616753	-	30783	4300	NM_006836	GCN1L1	1.82e-05	1	0.222093	yes
hsa_circ_0062555	10480.9	11023.5	10330.3	6771.3	4962.26	4160.73	chr22	24108020	24108213	-	193	193	NM_213720	CHCHD10	0.0026753	1	2.0029	yes
hsa_circ_0090240	18.0656	16.969	8.27926	55.2222	53.1971	56.6489	chrX	41000545	41003879	+	3334	397	NM_001039590	USP9X	0.00023877	1	0.2624	yes
hsa_circ_0034876	62.415	53.9697	49.768	159.976	188.413	175.187	chr15	43120125	43120230	-	105	105	NM_173500	TTBK2	0.000184825	1	0.317342	yes
hsa_circ_0089658	36.8374	27.7845	19.274	8.73528	6.37187	3.81252	chr9	140135710	140138158	+	2448	1590	NM_006088	TUBB4B	0.0147001	1	4.43433	yes
hsa_circ_0058673	99774.4	79005.4	96636.4	42909.1	34610	45290	chr2	232321341	232329205	-	7864	1846	NM_005381	NCL	0.0021447	1	2.24264	yes
hsa_circ_0048226	224.354	203.393	191.984	91.7913	108.581	94.6357	chr19	1397087	1399586	-	2499	654	NM_000156	GAMT	0.00055916	1	2.10073	yes
hsa_circ_0020978	1044.53	915.842	1087.36	553.016	316	362.199	chr11	5631374	5631791	+	417	128	NM_001003819	TRIM6-TRIM34	0.0024386	1	2.47539	yes
hsa_circ_0071721	672.348	530.992	362.926	156.276	277.783	254.459	chr5	1330394	1339120	-	8726	627	NM_030782	CLPTM1L	0.039156	1	2.27484	yes
hsa_circ_0090062	225.368	282.605	389.863	791.031	656.335	924.419	chrX	22012429	22012955	+	526	526	NM_004595	SMS	0.005738	1	0.378548	yes
hsa_circ_0035165	1601.93	1668.75	1615.43	782.307	792.247	810.23	chr15	48787319	48905289	-	117970	2513	NM_000138	FBN1	1.44e-06	0.12788	2.04887	yes
hsa_circ_0000736	24.388	24.5539	22.2731	10.1267	12.7801	10.092	chr17	3839681	3840741	+	1060	1060	NM_174956	ATP2A3	0.00038143	1	2.15811	yes
hsa_circ_0050444	453.996	477.15	459.901	149.875	173.643	175.042	chr19	33608730	33610023	+	1293	325	NM_018025	GPATCH1	1.5e-05	1	2.79013	yes
hsa_circ_0067592	160.847	163.068	147.294	413.687	405.441	450.909	chr3	141632493	141634862	+	2369	236	NM_001679	ATP1B3	5.83e-05	1	0.37102	yes
hsa_circ_0044356	600.43	598.432	529.777	245.489	241.682	221.809	chr17	46198596	46200105	+	1509	1509	NM_152244	SNX11	0.000156492	1	2.43821	yes
hsa_circ_0081702	433.246	519.155	364.256	197.849	210.913	183.602	chr7	102234496	102242852	-	8356	949	NM_006989	RASA4	0.0060593	1	2.22271	yes
hsa_circ_0018301	468.757	449.561	491.86	133.258	219.647	205.613	chr10	47751144	47753182	+	2038	869	NM_001630	ANXA8L2	0.00064286	1	2.52486	yes
hsa_circ_0024822	22.9255	23.5161	26.4564	171.65	113.278	131.353	chr11	126211611	126212217	-	606	606	NR_033839	FLJ39051	0.022059	1	0.175117	yes
hsa_circ_0047211	345.789	395.373	369.233	153.453	141.752	157.344	chr18	21406665	21501549	+	94884	5606	NM_198129	LAMA3	0.000124831	1	2.45365	yes
hsa_circ_0078046	55.3104	44.2079	63.4696	183.82	207.15	202.767	chr6	142711394	142725110	+	13716	905	NM_020455	GPR126	9.67e-05	1	0.274512	yes
hsa_circ_0035132	103.649	119.156	119.763	63.3343	48.396	51.8883	chr15	48700502	48905289	-	204787	11136	NM_000138	FBN1	0.0010033	1	2.0937	yes
hsa_circ_0049877	6309.32	5321.66	4479.81	1660.34	914.346	623.984	chr19	16317151	16346156	+	29005	2019	NM_001130524	AP1M1	0.0021584	1	5.03671	yes
hsa_circ_0058092	19716	19846.6	18311.6	8825.94	8601.57	8803.79	chr2	216238044	216256537	-	18493	2178	NM_212482	FN1	0.0022042	1	2.2063	yes
hsa_circ_0022568	280.625	237.006	215.251	132.632	89.0657	120.433	chr11	62621990	62623217	-	1227	490	NR_003098	SNHG1	0.0049395	1	2.14211	yes
hsa_circ_0076854	527.341	567.195	572.759	258.852	217.539	225.168	chr6	56468634	56501450	-	32816	18277	NM_001723	DST	7.65e-05	1	2.37656	yes
hsa_circ_0032938	13.1732	15.961	19.6929	40.6863	37.7666	37.1272	chr14	91409421	91409529	-	108	108	NM_004755	RPS6KA5	0.00052112	1	0.422452	yes
hsa_circ_0059338	1146.42	1520.54	1212.77	501.777	515.859	385.806	chr20	3841978	3845435	+	3457	866	NM_020746	MAVS	0.0025199	1	2.76444	yes
hsa_circ_0056908	135.918	128.556	126.843	63.8555	59.1623	65.3217	chr2	166737188	166747150	-	9962	704	NM_024753	TTC21B	3.77e-05	1	2.07773	yes
hsa_circ_0075835	30.7535	20.4419	29.0424	71.6471	52.8889	79.5584	chr6	24416624	24418806	+	2182	388	NM_020662	MRS2	0.0083957	1	0.39314	yes
hsa_circ_0014243	196.125	193.68	194.025	91.1441	104.131	68.253	chr1	153606457	153618782	+	12325	2166	NM_001206612	CHTOP	0.0095608	1	2.21543	yes
hsa_circ_0064557	10.8379	19.2478	12.3034	6.07416	4.05572	3.97783	chr3	18456602	18462483	-	5881	663	NM_001195470	SATB1	0.024595	1	3.00468	yes
hsa_circ_0063821	41.4628	35.9511	31.5905	3.79022	16.3888	13.571	chr22	46807498	46835308	-	27810	586	NM_014246	CELSR1	0.0062446	1	3.22976	yes
hsa_circ_0074368	64.3659	71.0962	96.1372	166.054	140.2	158.831	chr5	142416760	142437312	+	20552	394	NM_015071	ARHGAP26	0.0032448	1	0.497972	yes
hsa_circ_0052666	1023.23	1128.96	922.399	318.191	293.202	227.804	chr2	11905658	11913871	+	8213	731	NM_145693	LPIN1	0.00033965	1	3.66373	yes
hsa_circ_0032534	6.88024	9.29076	11.9016	22.1939	27.3697	24.952	chr14	74420137	74428078	+	7941	931	NM_182480	COQ6	0.00174461	1	0.376735	yes
hsa_circ_0037863	11.2538	19.8042	4.24482	36.1669	27.3858	34.9233	chr16	11778020	11785938	-	7918	1127	NM_015914	TXNDC11	0.0161804	1	0.358491	yes
hsa_circ_0057374	3101.36	3627.94	3056.26	669.428	876.071	720.395	chr2	189855032	189863444	+	8412	1278	NM_000090	COL3A1	0.00020295	1	4.31863	yes
hsa_circ_0008042	48.9803	36.4078	67.0776	161.278	128.214	162.081	chr5	173371969	173380275	+	8306	680	NM_030627	CPEB4	0.0022048	1	0.337633	yes
hsa_circ_0037214	15.3414	13.8436	3.85728	31.6176	40.3567	35.0287	chr16	696471	696608	+	137	137	NM_138418	FAM195A	0.0050241	1	0.308798	yes
hsa_circ_0069726	108.118	118.285	115.741	341.246	305.881	305.798	chr4	53494116	53494330	-	214	214	NM_001134223	USP46	7.77e-05	1	0.359045	yes
hsa_circ_0015049	28.3822	28.0879	11.9911	53.8633	48.6675	66.464	chr1	162551076	162569633	+	18557	1337	NM_003115	UAP1	0.0114242	1	0.405108	yes
hsa_circ_0061766	346.172	276.57	246.654	74.283	150.521	132.984	chr21	40762623	40765206	+	2583	349	NM_004627	WRB	0.0103613	1	2.42992	yes
hsa_circ_0068875	108.434	124.16	92.6665	41.409	53.8281	44.5224	chr4	1807285	1807396	+	111	111	NM_001163213	FGFR3	0.0032597	1	2.32729	yes
hsa_circ_0080505	11.6071	14.3544	12.3837	25.5868	21.8161	30.086	chr7	73100965	73111070	+	10105	3305	NR_037776	WBSCR22	0.0066783	1	0.494848	yes
hsa_circ_0056043	13.6066	4.09724	12.9735	69.0779	85.1167	102.566	chr2	111789203	111806865	+	17662	159	NM_001142807	ACOXL	0.00175681	1	0.119478	yes
hsa_circ_0088240	1399.71	1376.52	1363.8	4861.02	5084.28	5018.45	chr9	119093522	119106990	+	13468	633	NM_002581	PAPPA	0.00034266	1	0.276671	yes
hsa_circ_0073555	5396.61	6562.19	5343.42	2815.25	3025.79	2557.62	chr5	109159423	109200847	+	41424	831	NM_002372	MAN2A1	0.0021189	1	2.06012	yes
hsa_circ_0027261	136.699	141.972	150.795	296.432	324.691	276.345	chr12	57891939	57892406	+	467	321	NM_004990	MARS	0.00043806	1	0.478531	yes
hsa_circ_0061999	129.369	130.075	139.877	67.6395	53.6477	65.3644	chr21	46548316	46596579	+	48263	1300	NR_027673	ADARB1	0.00020476	1	2.13939	yes
hsa_circ_0006774	251.116	220.227	292.191	129.458	112.506	127.53	chr2	217542834	217543802	-	968	350	NM_000599	IGFBP5	0.0036435	1	2.06643	yes
hsa_circ_0063876	18.8654	18.6379	8.10413	24.4419	40.6518	36.8408	chr22	50356294	50357720	+	1426	1352	NM_001001852	PIM3	0.036019	1	0.447419	yes
hsa_circ_0017692	76.6407	51.4255	70.5961	29.5318	32.901	20.7273	chr10	11653441	11653679	-	238	238	NM_014688	USP6NL	0.010256	1	2.38891	yes
hsa_circ_0014081	103.736	90.3036	96.8852	40.2756	51.014	43.3997	chr1	150955813	150956545	+	732	192	NM_003568	ANXA9	0.00048384	1	2.15997	yes
hsa_circ_0039979	473.003	412.197	353.423	163.744	119.439	90.9642	chr16	68712664	68732957	+	20293	2598	NM_001793	CDH3	0.0020609	1	3.31053	yes
hsa_circ_0066353	393.326	407.433	390.245	95.1604	97.5973	87.8931	chr3	58118534	58128479	+	9945	894	NM_001164317	FLNB	4.7e-07	0.0417036	4.24372	yes
hsa_circ_0021920	26.4676	24.0704	17.5829	9.77425	4.52167	9.54764	chr11	46801743	46812133	-	10390	783	NM_001008938	CKAP5	0.0095039	1	2.85699	yes
hsa_circ_0058137	21799.7	20480.5	21397.9	8713.49	7858.87	8580.43	chr2	216274656	216293061	-	18405	1437	NM_212482	FN1	1.54e-05	1	2.53165	yes
hsa_circ_0073662	8.93566	13.6647	9.65179	20.1427	20.2684	28.0046	chr5	118450169	118469873	+	19704	1757	NM_005509	DMXL1	0.0156644	1	0.471414	yes
hsa_circ_0058735	177.559	156.636	186.185	60.8304	56.6207	61.7186	chr2	233681580	233681742	+	162	162	NM_015575	GIGYF2	0.00021864	1	2.9044	yes
hsa_circ_0023283	685.593	674.125	610.454	318.713	239.685	236.457	chr11	68678907	68679071	+	164	164	NM_002180	IGHMBP2	0.00038443	1	2.47866	yes
hsa_circ_0001494	10.3435	17.8594	17.4579	4.70208	4.81955	6.70809	chr5	65307876	65310553	+	2677	226	NM_001253697	ERBB2IP	0.0177843	1	2.81341	yes
hsa_circ_0061743	92.9997	106.955	84.7206	221.932	198.741	215.336	chr21	40627570	40649277	-	21707	1252	NM_033656	BRWD1	0.00024289	1	0.447597	yes
hsa_circ_0028027	80.5544	59.2425	43.3709	133.864	119.43	145.687	chr12	107385142	107391164	-	6022	906	NM_004075	CRY1	0.0054776	1	0.459088	yes
hsa_circ_0030145	665.981	750.032	709.915	233.642	239.989	232.147	chr13	43491676	43538275	-	46599	443	NM_001002264	EPSTI1	0.0026421	1	3.01218	yes
hsa_circ_0055180	170.287	155.293	147.629	480.827	529.231	484.841	chr2	72722558	72727101	-	4543	386	NM_015189	EXOC6B	3.78e-05	1	0.316549	yes
hsa_circ_0009911	8443.49	8303.21	7869.19	4728.48	3874.96	3089.56	chr1	12049221	12056375	+	7154	478	NM_014874	MFN2	0.00102371	1	2.10518	yes
hsa_circ_0052910	52.3914	63.5229	75.6284	23.604	24.8261	16.5449	chr2	21238241	21255453	-	17212	2384	NM_000384	APOB	0.0042153	1	2.94794	yes
hsa_circ_0001303	70.4413	41.3181	66.2845	36.9244	13.5098	23.2529	chr3	49849197	49849279	+	82	82	NM_003335	UBA7	0.037482	1	2.41621	yes
hsa_circ_0073345	48.5379	47.603	50.8052	24.3722	26.0231	8.84697	chr5	90106049	90125003	+	18954	1639	NM_032119	GPR98	0.0062374	1	2.48042	yes
hsa_circ_0088980	4.05503	4.09724	5.28897	9.66584	14.264	16.4363	chr9	131747178	131749996	+	2818	432	NM_015354	NUP188	0.0116227	1	0.332983	yes
hsa_circ_0072782	57.3231	58.6354	36.06	116.92	110.666	118.94	chr5	68651475	68651621	-	146	146	NM_001015891	TAF9	0.00110231	1	0.438693	yes
hsa_circ_0090489	121.786	98.5508	124.214	53.5946	42.9714	46.2977	chrX	48337004	48339591	+	2587	223	NM_177439	FTSJ1	0.00155524	1	2.41174	yes
hsa_circ_0078840	55.0666	55.4811	55.991	28.2879	25.3519	23.6015	chr6_cox_hap2	4229167	4241842	-	12675	12675	None	None	2.42e-05	1	2.15608	yes
hsa_circ_0041834	8.45443	5.5954	10.6282	20.7542	14.9591	20.7724	chr17	7239847	7254793	+	14946	2508	NM_014716	ACAP1	0.0119002	1	0.43689	yes
hsa_circ_0028504	129.106	111.693	104.537	49.0601	62.2553	49.0174	chr12	113758135	113770765	-	12630	776	NM_024959	SLC24A6	0.00193783	1	2.15388	yes
hsa_circ_0001578	125.624	122.24	102.067	233.336	225.594	249.079	chr6	13639794	13644961	-	5167	598	NM_005493	RANBP9	0.00029618	1	0.494246	yes
hsa_circ_0080121	4.87259	4.09724	16.8867	43.5994	24.0366	24.703	chr7	45688268	45701813	+	13545	585	NM_021116	ADCY1	0.043976	1	0.280017	yes
hsa_circ_0079211	75.8841	61.1168	69.668	36.4254	26.5863	31.2858	chr7	3658711	3678742	+	20031	267	NM_152744	SDK1	0.00188078	1	2.19167	yes
hsa_circ_0079572	134.546	141.337	119.001	57.9238	56.0681	42.4074	chr7	23180387	23183644	+	3257	351	NR_033328	KLHL7	0.00064044	1	2.52484	yes
hsa_circ_0044554	967.312	1075.2	1025.54	292.59	344.259	343.443	chr17	48271303	48273889	-	2586	909	NM_000088	COL1A1	4.01e-05	1	3.12974	yes
hsa_circ_0014497	1263.19	659.218	1318.81	419.721	314.263	484.782	chr1	155169594	155170995	-	1401	551	NM_007112	THBS3	0.035976	1	2.65943	yes
hsa_circ_0049785	119.471	90.0321	97.9472	23.438	63.1968	54.5794	chr19	14705443	14706127	+	684	135	NM_001204118	CLEC17A	0.020675	1	2.17719	yes
hsa_circ_0063679	10.3358	15.1578	8.11974	19.9211	25.2153	23.6144	chr22	43442415	43447893	-	5478	251	NR_027779	TTLL1	0.0108203	1	0.488916	yes
hsa_circ_0044017	162.858	188.064	182.667	446.559	392.154	456.428	chr17	42157474	42160040	-	2566	425	NM_001015053	HDAC5	0.00028467	1	0.411993	yes
hsa_circ_0071681	34.2847	21.2063	33.9014	54.8512	98.7341	80.9716	chr5	896779	901546	+	4767	277	NM_004237	TRIP13	0.022801	1	0.381112	yes
hsa_circ_0008844	4.05503	9.98414	9.49198	92.0302	109.199	117.981	chr1	40422758	40424497	+	1739	299	NM_001136493	MFSD2A	0.00023601	1	0.0737168	yes
hsa_circ_0067465	21.3589	40.9686	32.5908	57.6742	61.5995	83.502	chr3	136035782	136049013	+	13231	799	NM_001178014	PCCB	0.021703	1	0.468095	yes
hsa_circ_0040711	1426.23	875.246	1268.34	589.294	474.675	460.385	chr16	84882990	84888435	+	5445	350	NM_031476	CRISPLD2	0.01562	1	2.34186	yes
hsa_circ_0013828	249.137	311.146	303.724	609.215	553.654	590.505	chr1	144679892	144994701	-	314809	314809	NR_037182	LOC653513	0.00031566	1	0.492769	yes
hsa_circ_0070652	7.60808	11.6648	25.3618	43.2919	33.8367	38.5623	chr4	110442272	110454841	+	12569	1343	NM_006323	SEC24B	0.017082	1	0.38581	yes
hsa_circ_0020173	64.4989	62.4046	65.069	147.799	120.045	146.195	chr10	120931893	120934069	-	2176	347	NM_014098	PRDX3	0.0145622	1	0.463658	yes
hsa_circ_0044767	24.928	21.2606	23.8577	7.66956	12.1795	6.932	chr17	56293448	56294097	-	649	227	NM_017777	MKS1	0.00184383	1	2.61552	yes
hsa_circ_0016712	122.73	128.21	88.6106	207.803	236.609	271.484	chr1	226551643	226551771	-	128	128	NM_001618	PARP1	0.0048219	1	0.4743	yes
hsa_circ_0085278	61.697	58.8624	54.3155	226.29	174.08	199.58	chr8	103846416	103848618	-	2202	292	NM_015878	AZIN1	0.0113554	1	0.291482	yes
hsa_circ_0049101	15.7018	19.9083	23.8384	8.69983	10.2876	4.18034	chr19	8987209	8993545	-	6336	334	NM_024690	MUC16	0.0153247	1	2.566	yes
hsa_circ_0025121	208.454	204.236	177.795	74.7947	88.3858	80.0931	chr12	6233586	6233836	-	250	250	NM_000552	VWF	0.00036394	1	2.42725	yes
hsa_circ_0007589	52.5793	36.111	7.66031	80.7304	88.3893	89.4937	chr21	40590077	40601362	-	11285	659	NM_033656	BRWD1	0.0156773	1	0.372566	yes
hsa_circ_0049373	38.3684	31.0541	38.1302	17.2904	23.3391	10.7784	chr19	11121056	11172958	+	51902	3383	NM_001128849	SMARCA4	0.0126046	1	2.09215	yes
hsa_circ_0049423	28.1717	38.2312	26.5868	17.2006	12.9936	5.96086	chr19	11319361	11328067	-	8706	1538	NM_020812	DOCK6	0.018096	1	2.57196	yes
hsa_circ_0060807	83.549	70.6554	58.0252	23.4399	42.969	24.3236	chr20	48257014	48259121	-	2107	305	NM_004776	B4GALT5	0.01416	1	2.33907	yes
hsa_circ_0044622	217.657	235.847	197.573	73.3983	76.1375	89.4554	chr17	48770550	48785270	-	14720	4169	NM_052855	ANKRD40	0.00034248	1	2.72427	yes
hsa_circ_0051860	8.16224	4.09724	10.0579	19.4343	17.7556	17.9143	chr19	49705220	49705398	+	178	178	NM_017636	TRPM4	0.004016	1	0.405002	yes
hsa_circ_0047420	260.882	236.398	206.802	73.772	58.9142	63.5692	chr18	33688493	33709357	-	20864	3620	NM_012319	SLC39A6	0.0004792	1	3.58758	yes
hsa_circ_0083696	158.132	223.119	200.091	95.1331	95.1923	83.3794	chr8	25156459	25199325	+	42866	1904	NM_024940	DOCK5	0.0061768	1	2.12397	yes
hsa_circ_0057065	1297.76	1213.16	1066.59	498.324	477.11	375.526	chr2	172644080	172648099	-	4019	389	NM_003705	SLC25A12	0.00066104	1	2.64813	yes
hsa_circ_0091773	26.5868	33.0919	31.6391	19.5604	11.0996	3.94698	chrX	153039640	153044129	+	4489	2106	NM_001163257	PLXNB3	0.0184789	1	2.63871	yes
hsa_circ_0068626	707.362	698.534	768.59	1597.63	1571.32	1602.15	chr3	195798266	195803993	-	5727	710	NM_003234	TFRC	1.77e-06	0.157496	0.455763	yes
hsa_circ_0030854	1580.74	1551	1352.81	683.602	726.415	796.567	chr13	110960206	111141855	+	181649	3315	NM_001846	COL4A2	0.00064352	1	2.03235	yes
hsa_circ_0026629	322.633	304.335	363.915	176.096	149.011	158.236	chr12	53800368	53800537	+	169	169	NM_138473	SP1	0.00093975	1	2.05006	yes
hsa_circ_0010178	126.525	138.716	116.109	342.493	333.035	273.715	chr1	17313299	17318624	-	5325	1230	NM_022089	ATP13A2	0.00109567	1	0.40174	yes
hsa_circ_0019029	1217.89	1098.94	694.997	233.738	567.564	383.053	chr10	88719757	88723017	+	3260	496	NM_003087	SNCG	0.030322	1	2.54301	yes
hsa_circ_0005742	316.071	305.545	267.686	592.876	591.944	660.704	chr3	141622461	141626116	+	3655	237	NM_001679	ATP1B3	0.00029938	1	0.48187	yes
hsa_circ_0041471	169.614	164.639	145.449	57.6721	102.686	78.9534	chr17	3783639	3783728	-	89	89	NM_032294	CAMKK1	0.0058384	1	2.00451	yes
hsa_circ_0015011	89.2756	95.2453	96.961	37.8977	32.8595	41.601	chr1	161719580	161726952	+	7372	1249	NM_007240	DUSP12	8.06e-05	1	2.50522	yes
hsa_circ_0080209	86.1723	70.161	53.4321	31.9158	40.7414	32.0862	chr7	50737418	50771605	-	34187	453	NM_001001555	GRB10	0.024024	1	2.00266	yes
hsa_circ_0054931	114.41	101.884	94.8101	51.2269	52.593	48.3567	chr2	63711737	63712121	-	384	131	NM_015910	WDPCP	0.00083611	1	2.04437	yes
hsa_circ_0081077	984.095	1019.95	947.147	407.82	448.195	407.616	chr7	94029507	94037203	+	7696	507	NM_000089	COL1A2	2.15e-05	1	2.33548	yes
hsa_circ_0007718	48.4764	53.8209	39.312	19.8042	23.559	22.4956	chrX	10491131	10535643	-	44512	812	NM_000381	MID1	0.004499	1	2.1502	yes
hsa_circ_0062068	31.0926	21.6174	20.5294	46.0612	54.5528	54.9086	chr21	47641767	47642652	-	885	231	NM_001145437	LSS	0.003458	1	0.470924	yes
hsa_circ_0069612	57.0746	55.5265	35.5513	23.5531	18.5648	26.8224	chr4	42505466	42526864	-	21398	429	NM_006095	ATP8A1	0.022761	1	2.14899	yes
hsa_circ_0002878	963.975	897.247	862.524	2566.99	2523.51	2902.5	chr22	45970390	45972988	+	2598	275	NM_006486	FBLN1	0.000140723	1	0.340766	yes
hsa_circ_0057397	17428.7	17769	17482.4	7039.3	7234.65	7443.81	chr2	189862061	189867077	+	5016	630	NM_000090	COL3A1	1.62e-07	0.0144041	2.42567	yes
hsa_circ_0089574	122.422	106.522	114	37.2055	24.2874	36.0465	chr9	139702191	139730297	+	28106	1269	NM_001173988	C9orf86	0.000183765	1	3.51595	yes
hsa_circ_0083467	509.974	464.571	442.474	911.244	940.182	989.42	chr8	17919194	17928899	-	9705	578	NM_177924	ASAH1	9.82e-05	1	0.498802	yes
hsa_circ_0072332	44.1343	46.4269	70.3781	117.832	122.299	122.525	chr5	38971978	39003724	-	31746	777	NM_152756	RICTOR	0.00140016	1	0.443779	yes
hsa_circ_0019949	1356.8	1275.8	1316.66	462.018	446.506	504.051	chr10	105812788	105820038	-	7250	960	NM_000494	COL17A1	4.13e-06	0.366617	2.79578	yes
hsa_circ_0001254	74.4493	52.8975	36.4735	23.6643	26.7046	8.94448	chr22	49832593	49834861	-	2268	2268	None	None	0.047102	1	2.76195	yes
hsa_circ_0048676	15.0841	10.3007	9.05728	4.07778	6.46558	5.93654	chr19	4930727	4951008	+	20281	1410	NM_013282	UHRF1	0.0387	1	2.08995	yes
hsa_circ_0055636	218.283	200.294	206.044	1366.6	991.892	1284.22	chr2	96940994	96971307	-	30313	6399	NM_014014	SNRNP200	0.0125588	1	0.171471	yes
hsa_circ_0017490	311.852	333.524	312.325	134.109	128.064	129.788	chr10	3158967	3175506	+	16539	651	NM_001242339	PFKP	1.69e-05	1	2.44336	yes
hsa_circ_0015809	176.282	242.869	238.445	494.892	502.099	474.624	chr1	198262074	198266370	+	4296	209	NM_133494	NEK7	0.00029813	1	0.446853	yes
hsa_circ_0005275	251.648	231.756	196.005	581.378	563.472	556.061	chr13	49742748	49749677	+	6929	493	NM_001079673	FNDC3A	4.26e-05	1	0.399439	yes
hsa_circ_0024693	2288.24	2475.66	2609.21	188.368	208.898	166.838	chr11	121474901	121477666	+	2765	542	NM_003105	SORL1	0.00170323	1	13.0705	yes
hsa_circ_0024016	10.6356	11.8279	11.8198	4.99641	4.33587	6.79659	chr11	93457419	93458997	+	1578	303	NM_033395	KIAA1731	0.001923	1	2.12559	yes
hsa_circ_0051181	14.1977	18.2469	22.4263	7.17102	8.88128	10.6369	chr19	41745598	41767671	+	22073	3262	NM_021913	AXL	0.021879	1	2.05592	yes
hsa_circ_0074035	1205.92	1078.36	1291.59	491.669	441.274	478.912	chr5	135369451	135391505	+	22054	1413	NM_000358	TGFBI	0.00034407	1	2.53275	yes
hsa_circ_0019945	694.117	712.934	639.416	193.202	225.459	214.097	chr10	105809166	105845638	-	36472	2396	NM_000494	COL17A1	3.98e-05	1	3.2342	yes
hsa_circ_0020644	13.8973	19.2866	16.7394	8.53344	10.8739	3.85751	chr11	418719	428826	-	10107	1215	NM_001012302	ANO9	0.026319	1	2.14587	yes
hsa_circ_0069412	60.2414	58.1427	51.2292	116.287	104.241	124.238	chr4	37848822	37848916	+	94	94	NM_018290	PGM2	0.00081508	1	0.491967	yes
hsa_circ_0048089	2830.52	2908.06	2411.6	834.99	887.988	947.316	chr19	681649	683392	+	1743	1743	NM_005860	FSTL3	0.0003182	1	3.05217	yes
hsa_circ_0059827	4.05503	4.09724	8.12768	9.26933	13.3398	10.903	chr20	31601615	31606156	+	4541	361	NM_025227	BPIFB2	0.032915	1	0.485794	yes
hsa_circ_0018116	51.8562	59.2518	52.3925	100.991	109.683	123.399	chr10	32304436	32324595	-	20159	2096	NM_004521	KIF5B	0.00121573	1	0.489414	yes
hsa_circ_0032478	40.4624	41.6989	25.072	189.654	214.239	155.816	chr14	72175938	72190603	+	14665	683	NM_015556	SIPA1L1	0.0010571	1	0.191588	yes
hsa_circ_0091779	955.34	940.138	888.86	1923.52	1914.79	2008.72	chrX	153060128	153062007	+	1879	394	NR_037927	SSR4	4.64e-06	0.412137	0.476197	yes
hsa_circ_0089015	203.021	199.565	187.667	95.6254	98.2529	93.3941	chr9	131843382	131847585	+	4203	390	NM_020438	DOLPP1	3.58e-05	1	2.05468	yes
hsa_circ_0006492	4.05503	4.09724	4.21067	31.7061	54.591	45.7094	chr13	114913995	114914330	+	335	335	None	None	0.026782	1	0.093654	yes
hsa_circ_0050662	16.7329	9.03221	4.29205	22.3261	28.7446	26.5316	chr19	36290891	36297732	-	6841	753	NM_021232	PRODH2	0.017841	1	0.387323	yes
hsa_circ_0058277	296.339	256.867	231.912	2327.08	2384.99	2185.74	chr2	219449334	219449444	+	110	110	NM_005444	RQCD1	2.57e-06	0.227963	0.113821	yes
hsa_circ_0021495	202.918	203.455	197.531	79.0905	104.996	100.971	chr11	20101609	20101755	+	146	146	NM_145117	NAV2	0.00021557	1	2.11854	yes
hsa_circ_0081098	553.28	664.053	810.802	260.902	274.837	253.076	chr7	94034510	94040254	+	5744	819	NM_000089	COL1A2	0.031299	1	2.57112	yes
hsa_circ_0038094	1728.46	1625.71	1592.2	463.854	908.83	733.457	chr16	16126965	16146673	+	19708	858	NM_004996	ABCC1	0.0022213	1	2.34854	yes
hsa_circ_0038791	35.558	47.0515	36.5686	115.939	116.556	144.085	chr16	28118842	28118998	-	156	156	NM_015171	XPO6	0.00100328	1	0.316476	yes
hsa_circ_0006427	103.337	107.022	119.578	308.187	323.612	353.313	chr1	94032835	94033408	-	573	325	NM_003567	BCAR3	0.000101066	1	0.334923	yes
hsa_circ_0077899	83.428	73.5126	73.0717	153.212	174.43	159.552	chr6	135287466	135287611	-	145	145	NM_006620	HBS1L	0.00027789	1	0.472117	yes
hsa_circ_0041154	62.8977	61.9127	57.2096	22.7211	18.4361	9.04606	chr17	169210	183725	-	14515	563	NM_006987	RPH3AL	0.00056331	1	3.62566	yes
hsa_circ_0026242	62.3289	51.9305	54.6455	113.006	134.14	138.96	chr12	50898767	51074546	+	175779	1362	NM_173602	DIP2B	0.0010647	1	0.437457	yes
hsa_circ_0011496	2073.86	2082.95	2057.65	1153.67	519.476	516.671	chr1	34164352	34209207	-	44855	2079	NM_052896	CSMD2	0.024077	1	2.83789	yes
hsa_circ_0091915	318.082	398.211	363.045	148.604	135.156	154.673	chrX	153581663	153588273	-	6610	2217	NM_001110556	FLNA	0.00086279	1	2.4618	yes
hsa_circ_0079422	7593.86	8391.16	8057.41	4250.36	3473.24	3113.42	chr7	8257934	8275635	-	17701	658	NM_004968	ICA1	0.00041816	1	2.21855	yes
hsa_circ_0066315	524.228	562.444	484.039	234.716	274.477	273.234	chr3	58084437	58135729	+	51292	5190	NM_001164317	FLNB	0.00054496	1	2.00749	yes
hsa_circ_0056014	4.05503	19.3209	3.85063	26.015	28.5433	32.1115	chr2	110656008	110674233	+	18225	18225	None	None	0.021658	1	0.314141	yes
hsa_circ_0026538	1020.78	1017.58	975.297	436.968	416.428	345.669	chr12	53447194	53457376	+	10182	3869	NM_015319	TENC1	4.11e-05	1	2.51334	yes
hsa_circ_0049083	56.6061	42.9919	43.3232	16.9023	17.8071	23.6352	chr19	8619360	8620680	-	1320	323	NM_012335	MYO1F	0.0047171	1	2.4496	yes
hsa_circ_0001276	92.9315	87.0137	92.4583	280.385	259.065	280.777	chr3	23996027	24009514	+	13487	1527	NM_005126	NR1D2	1.81e-05	1	0.332108	yes
hsa_circ_0043795	855.597	907.259	794.447	370.87	372.782	280.933	chr17	40457627	40458465	+	838	300	NM_003152	STAT5A	0.00032444	1	2.49594	yes
hsa_circ_0090927	23.3604	20.3251	13.1991	52.7998	38.2803	48.152	chrX	67262185	67293141	-	30956	5551	NM_002547	OPHN1	0.0063207	1	0.408559	yes
hsa_circ_0026155	55.4267	57.2801	55.6319	153.729	142.206	167.206	chr12	49952085	49952753	-	668	555	NM_006337	MCRS1	0.0053981	1	0.363471	yes
hsa_circ_0055165	65.286	81.3122	63.6613	155.403	166.434	158.847	chr2	72406443	72723688	-	317245	1119	NM_015189	EXOC6B	0.000158712	1	0.437417	yes
hsa_circ_0060075	22.9487	21.4079	27.2035	51.8468	56.8955	53.7375	chr20	34054790	34099803	+	45013	7185	NM_007186	CEP250	0.000181671	1	0.440424	yes
hsa_circ_0071803	176.471	176.844	205.681	80.1221	95.4677	84.332	chr5	9051984	9437964	-	385980	3019	NM_003966	SEMA5A	0.00073977	1	2.15063	yes
hsa_circ_0000942	325.873	322.186	297.417	171.856	142.06	145.824	chr19	46020920	46021352	+	432	338	NM_003370	VASP	0.00023753	1	2.05655	yes
hsa_circ_0071695	264.372	224.207	215.739	99.5213	134.822	116.853	chr5	1078815	1085588	-	6773	779	NM_006598	SLC12A7	0.0029026	1	2.00548	yes
hsa_circ_0083388	178.777	188.089	200.163	501.895	441.681	537.173	chr8	15480588	15480758	+	170	170	NM_006765	TUSC3	0.00043886	1	0.382934	yes
hsa_circ_0069636	85.5534	117.714	111.943	259.412	218.582	220.822	chr4	47574888	47595503	+	20615	3146	NM_020453	ATP10D	0.0015041	1	0.451064	yes
hsa_circ_0003538	28.5503	31.2562	45.1381	73.0888	77.7529	79.4053	chr11	47857202	47859175	-	1973	353	NM_015231	NUP160	0.00158274	1	0.455791	yes
hsa_circ_0038191	60.7214	87.3051	68.6879	28.056	37.8079	33.465	chr16	17221522	17353355	-	131833	1821	NM_022166	XYLT1	0.0094751	1	2.18179	yes
hsa_circ_0020158	36.3035	36.9759	28.2367	88.4342	90.1791	93.9588	chr10	120879852	120883081	+	3229	213	NR_027141	FAM45B	6.09e-05	1	0.372438	yes
hsa_circ_0057389	1920.91	1953.69	1845.33	484.464	484.539	521.385	chr2	189859771	189864303	+	4532	774	NM_000090	COL3A1	1.05e-06	0.0935336	3.83788	yes
hsa_circ_0050867	420.068	399.604	384.989	214.191	183.241	179.6	chr19	39090564	39090793	-	229	138	NM_007181	MAP4K1	0.000155915	1	2.08768	yes
hsa_circ_0047233	1254.65	1211.7	1121.33	434.757	456.343	455.335	chr18	21461899	21481287	+	19388	1089	NM_198129	LAMA3	4.4e-05	1	2.66458	yes
hsa_circ_0062048	1433.06	1475.85	1456.97	678.585	660.635	684.278	chr21	47518032	47531505	+	13473	197	NM_058175	COL6A2	3.35e-07	0.0297739	2.15759	yes
hsa_circ_0082472	592.848	531.683	492.104	1256.49	1216.65	1388.88	chr7	134133138	134133245	-	107	107	NM_001628	AKR1B1	0.00023674	1	0.418599	yes
hsa_circ_0075886	19.5047	22.5149	18.2792	67.6648	47.1631	60.5529	chr6	26197011	26199464	-	2453	864	NM_003530	HIST1H3D	0.0033434	1	0.343817	yes
hsa_circ_0073184	84.7537	72.5449	94.8239	39.0754	39.6538	35.554	chr5	80363850	80404897	+	41047	1443	NM_006909	RASGRF2	0.0021983	1	2.20612	yes
hsa_circ_0026222	723.847	687.868	713.449	347.764	331.883	319.791	chr12	50575686	50586347	-	10661	247	NM_001113546	LIMA1	4.85e-06	0.430864	2.12636	yes
hsa_circ_0009015	17.8657	21.3334	9.80825	38.3684	32.1148	33.76	chr4	85818063	85833472	-	15409	15409	NM_014991	WDFY3	0.0091045	1	0.470124	yes
hsa_circ_0032578	31.0505	51.9673	35.4733	15.632	19.393	22.9204	chr14	74975306	74975655	-	349	249	NM_000428	LTBP2	0.039521	1	2.04488	yes
hsa_circ_0032361	6.22878	11.1713	4.00618	31.8533	36.8589	26.1147	chr14	70444634	70490164	+	45530	813	NM_001034852	SMOC1	0.0028641	1	0.22574	yes
hsa_circ_0045330	782.699	727.548	1027.86	319.519	390.229	360.509	chr17	62783365	62793527	-	10162	404	NR_024386	PLEKHM1P	0.0066241	1	2.37149	yes
hsa_circ_0074659	171.453	191.035	295.071	507.033	339.468	516.4	chr5	151122382	151131340	-	8958	385	NM_004045	ATOX1	0.02722	1	0.48247	yes
hsa_circ_0011385	1530.8	949.251	1227.98	647.933	539.056	553.395	chr1	32691771	32692131	+	360	278	NM_003757	EIF3I	0.0186596	1	2.13058	yes
hsa_circ_0022027	125.249	114.799	97.8653	221.601	217.738	259.743	chr11	47648631	47652639	-	4008	254	NM_014342	MTCH2	0.00151869	1	0.483368	yes
hsa_circ_0088588	2436.46	2737.23	2453.86	37977.8	44325.8	39864.7	chr9	128099296	128113151	+	13855	1141	NM_015635	GAPVD1	0.0024238	1	0.0624348	yes
hsa_circ_0010753	734.968	773.033	806.383	330.406	369.626	380.665	chr1	22199489	22216634	-	17145	3475	NM_005529	HSPG2	8.43e-05	1	2.14156	yes
hsa_circ_0001004	43.3958	33.2047	46.656	26.2362	23.8075	5.03378	chr2	51149006	51153093	-	4087	837	NM_004801	NRXN1	0.043997	1	2.23788	yes
hsa_circ_0081567	3157.63	3300.41	3739.62	1406.71	1377.13	1483.07	chr7	100773701	100773935	+	234	234	NM_000602	SERPINE1	0.0003767	1	2.38994	yes
hsa_circ_0058898	4.05503	5.83726	4.79229	13.1697	12.7113	17.3084	chr2	239988417	240158360	-	169943	2966	NM_006037	HDAC4	0.0035973	1	0.340004	yes
hsa_circ_0078154	97.8079	60.9968	84.3213	30.2673	35.7485	39.2479	chr6	147527106	147612308	+	85202	767	NM_001127715	STXBP5	0.0142227	1	2.30968	yes
hsa_circ_0043527	9.14824	6.56006	13.8373	19.0361	21.0167	25.0914	chr17	38450201	38450755	+	554	247	NM_001254	CDC6	0.0129215	1	0.453542	yes
hsa_circ_0022496	19.9472	16.5918	4.52055	31.1364	33.4645	24.1635	chr11	62443971	62445304	-	1333	675	NM_015853	UBXN1	0.043442	1	0.462568	yes
hsa_circ_0070363	12.842	18.5506	16.1062	5.97652	5.44057	5.92648	chr4	87637682	87672277	+	34595	1971	NM_080685	PTPN13	0.026279	1	2.7387	yes
hsa_circ_0089443	529.93	525.587	428.745	197.529	245.753	238.329	chr9	137620515	137697060	+	76545	2472	NM_000093	COL5A1	0.00180019	1	2.17758	yes
hsa_circ_0060013	4.05503	4.09724	5.42066	10.8618	6.64742	10.5946	chr20	33508341	33508942	+	601	305	NM_001076552	ACSS2	0.027862	1	0.482957	yes
hsa_circ_0040901	8543.21	9329.41	9298.38	3481.49	2787.92	2147.74	chr16	88898405	88908379	-	9974	758	NM_000512	GALNS	0.000177088	1	3.22805	yes
hsa_circ_0056045	21.7787	27.5593	28.8786	61.9368	65.2612	55.1178	chr2	111907620	111911481	+	3861	301	NM_001204107	BCL2L11	0.00071891	1	0.429017	yes
hsa_circ_0081133	2566.63	2682.98	2411.15	965.947	1178.6	1210.46	chr7	94041379	94055363	+	13984	1647	NM_000089	COL1A2	0.000199422	1	2.28338	yes
hsa_circ_0083766	252.572	242.662	234.806	83.6954	134.213	135.431	chr8	27382878	27394372	+	11494	184	NM_001979	EPHX2	0.0021356	1	2.06612	yes
hsa_circ_0015743	86.3529	90.1328	106.303	178.569	194.367	210.182	chr1	193116996	193205486	+	88490	688	NM_024529	CDC73	0.00080237	1	0.484959	yes
hsa_circ_0057335	836.495	752.61	766.711	3526.17	3642.37	4203.31	chr2	188328957	188349714	-	20757	3262	NM_006287	TFPI	0.0048786	1	0.207162	yes
hsa_circ_0012588	17.522	8.33859	28.2084	71.4823	68.707	72.1499	chr1	53720788	53723136	-	2348	294	NM_004631	LRP8	0.00083518	1	0.254635	yes
hsa_circ_0019408	27.9918	35.8312	35.8009	69.655	95.5811	75.6041	chr10	100189329	100191048	-	1719	430	NM_000195	HPS1	0.0046961	1	0.413651	yes
hsa_circ_0045942	675.513	663.325	676.322	2195.73	2482.99	2705.97	chr17	76849058	76867088	-	18030	3122	NM_003255	TIMP2	0.0067424	1	0.272884	yes
hsa_circ_0018996	23.1877	19.2838	26.1166	67.1795	74.8012	59.4454	chr10	86177526	86237420	+	59894	711	NM_018999	FAM190B	0.00080079	1	0.340513	yes
hsa_circ_0004477	32.7704	25.0844	10.6139	55.5569	68.3564	52.7258	chr10	13233298	13234568	+	1270	330	NM_182751	MCM10	0.0111426	1	0.387619	yes
hsa_circ_0043225	227.067	197.115	223.262	121.21	90.2295	79.6155	chr17	35506787	35564714	-	57927	1972	NM_198839	ACACA	0.00160406	1	2.22448	yes
hsa_circ_0086112	82.5255	134.125	96.6171	63.673	51.1692	41.2208	chr8	145658970	145665593	-	6623	2269	NM_013432	TONSL	0.034999	1	2.00732	yes
hsa_circ_0078383	5.06169	6.90535	5.17262	15.9617	10.8618	9.83133	chr6	155411422	155448734	+	37312	202	NM_012454	TIAM2	0.030679	1	0.467597	yes
hsa_circ_0041004	503.772	490.883	450.948	271.831	245.986	187.852	chr16	89811366	89825113	-	13747	774	NM_000135	FANCA	0.00111859	1	2.04856	yes
hsa_circ_0029717	58.9209	65.1513	73.4299	29.4531	30.2053	33.3833	chr13	23927923	23932620	-	4697	1728	NM_014363	SACS	0.00134298	1	2.12273	yes
hsa_circ_0026772	133.066	119.815	129.401	52.958	46.1188	45.8245	chr12	54805617	54813050	-	7433	417	NM_002205	ITGA5	6.31e-05	1	2.63823	yes
hsa_circ_0032968	245.976	205.513	214.752	115.529	122.452	90.3279	chr14	92174484	92191512	-	17028	387	NM_024764	CATSPERB	0.00197895	1	2.02931	yes
hsa_circ_0050428	234.547	216.85	216.153	97.1505	102.323	99.7559	chr19	33481419	33487126	-	5707	575	NM_033103	RHPN2	3.92e-05	1	2.2309	yes
hsa_circ_0055175	124.631	112.59	124.541	391.695	389.042	359.8	chr2	72692288	72725680	-	33392	741	NM_015189	EXOC6B	1.95e-05	1	0.317186	yes
hsa_circ_0061786	104.034	114.639	124.172	43.3345	42.6065	58.2873	chr21	42767513	42780869	+	13356	1986	NM_002463	MX2	0.00102329	1	2.3771	yes
hsa_circ_0000169	4.05503	14.1713	23.7479	34.0938	29.4034	40.5004	chr1	198190128	198233365	+	43237	11954	NM_133494	NEK7	0.03402	1	0.403607	yes
hsa_circ_0058876	1884.48	1888.47	1627.31	474.375	1214.2	887.888	chr2	239090705	239103511	-	12806	781	NM_030768	ILKAP	0.0151244	1	2.096	yes
hsa_circ_0022565	616.567	618.619	498.582	312.219	277.973	271.529	chr11	62621990	62622410	-	420	84	NR_003098	SNHG1	0.0022169	1	2.01199	yes
hsa_circ_0025118	213.993	206.65	213.291	98.6591	93.8786	97.7444	chr12	6174302	6174439	-	137	137	NM_000552	VWF	1.01e-06	0.0894067	2.18385	yes
hsa_circ_0048145	192.075	167.431	175.776	79.1949	77.8744	88.8303	chr19	1036128	1039064	+	2936	1705	NM_004368	CNN2	0.00027687	1	2.17683	yes
hsa_circ_0027127	480.134	472.206	457.306	192.574	193.238	179.776	chr12	57500475	57501097	-	622	223	NM_001178078	STAT6	1.95e-06	0.172938	2.49235	yes
hsa_circ_0013686	228.807	231.587	228.818	520.278	486.54	498.119	chr1	116932834	116935610	+	2776	444	NM_001160233	ATP1A1	0.00133695	1	0.457967	yes
hsa_circ_0064665	105.695	119.808	107.457	249.832	254.505	257.423	chr3	31621300	31659480	+	38180	749	NM_178862	STT3B	4.31e-06	0.382921	0.437092	yes
hsa_circ_0091386	13.1302	15.8846	10.803	27.6144	31.8328	27.9614	chrX	117742034	117744381	+	2347	415	NM_144658	DOCK11	0.00135894	1	0.455536	yes
hsa_circ_0045347	14.1842	25.3372	25.5469	13.5162	8.36783	4.39924	chr17	63189660	63193359	+	3699	230	NM_003835	RGS9	0.047938	1	2.47565	yes
hsa_circ_0007622	2184.71	1988.31	1926.84	942.277	574.164	532.971	chr7	65444385	65445396	-	1011	514	NM_000181	GUSB	0.00087907	1	2.97639	yes
hsa_circ_0084476	34.1257	45.1019	27.9614	74.7883	68.7518	72.7631	chr8	48877133	48884028	+	6895	1235	NM_005914	MCM4	0.0023849	1	0.49555	yes
hsa_circ_0056750	9.99108	12.1587	15.7225	37.1262	33.6589	43.6814	chr2	153530111	153573975	-	43864	1162	NM_017892	PRPF40A	0.00164334	1	0.330859	yes
hsa_circ_0054005	212.15	192.873	169.542	377.832	374.797	447.275	chr2	36737125	36737282	+	157	157	NM_016441	CRIM1	0.00144459	1	0.478843	yes
hsa_circ_0080076	22538.3	25042.4	25636.5	12501.1	12311.6	11270.8	chr7	44733423	44736663	+	3240	716	NM_002541	OGDH	0.00026406	1	2.0291	yes
hsa_circ_0086059	17011.5	17123.5	15258.2	6618.08	7096.74	6137.11	chr8	145618445	145625670	-	7225	3593	NM_013291	CPSF1	0.000120358	1	2.48808	yes
hsa_circ_0063122	655.792	636.283	583.769	259.039	273.53	293.166	chr22	36697579	36702653	-	5074	788	NM_002473	MYH9	0.000120873	1	2.27173	yes
hsa_circ_0059914	6244.81	6532.58	6562.19	2225.71	2183.02	2159.06	chr20	32878137	32881962	-	3825	753	NM_001161766	AHCY	1.03e-06	0.0911551	2.94461	yes
hsa_circ_0091999	106.877	102.049	99.845	53.9656	43.3686	50.4466	chrX	153590346	153594592	-	4246	1598	NM_001110556	FLNA	0.000138868	1	2.08938	yes
hsa_circ_0026169	1038.61	925.289	931.253	434.231	446.029	325.299	chr12	50047974	50050973	-	2999	466	NM_175736	FMNL3	0.00045561	1	2.4015	yes
hsa_circ_0087589	4.05503	4.09724	6.76478	15.1157	10.4437	12.0072	chr9	97555046	97563284	+	8238	400	NM_001193331	C9orf3	0.0099989	1	0.397082	yes
hsa_circ_0026067	60.8808	44.2551	45.0063	4.29265	22.991	24.4853	chr12	49254779	49259653	-	4874	556	NM_014470	RND1	0.0179042	1	2.90024	yes
hsa_circ_0028439	61.6296	51.2579	50.5902	23.0569	15.1403	22.0301	chr12	113388497	113405979	+	17482	1730	NM_006187	OAS3	0.00138223	1	2.71435	yes
hsa_circ_0005852	45.8754	46.0465	32.7603	17.8112	13.236	26.5152	chr2	63206322	63217975	+	11653	381	NM_015252	EHBP1	0.0189823	1	2.16603	yes
hsa_circ_0002805	81.7821	86.6755	75.0084	32.5147	41.115	33.3708	chr20	62407030	62422143	-	15113	1255	NM_025224	ZBTB46	0.00047631	1	2.27537	yes
hsa_circ_0068657	2551.74	2289.33	2236.39	1196.21	1199.93	975.297	chr3	196202101	196210762	-	8661	204	NM_152617	RNF168	0.00054253	1	2.09924	yes
hsa_circ_0006154	85.7459	82.8496	109.209	200.493	166.246	194.429	chr8	135612678	135621122	-	8444	1841	NM_001029939	ZFAT	0.0021637	1	0.495046	yes
hsa_circ_0077994	1307.19	989.2	858.853	294.265	258.58	188.452	chr6	137187764	137193391	+	5627	277	NM_000288	PEX7	0.0041636	1	4.25638	yes
hsa_circ_0042012	621.434	638.338	455.074	5619.94	6601.32	5618.82	chr17	8157483	8168443	+	10960	2138	NM_012393	PFAS	8.28e-05	1	0.0961232	yes
hsa_circ_0060927	1430.09	1306.45	1129.21	388.755	375.095	359.813	chr20	52773707	52788209	-	14502	1106	NM_000782	CYP24A1	0.0090818	1	3.44032	yes
hsa_circ_0038801	86.2016	95.1342	78.6868	183.186	182.25	188.373	chr16	28128638	28164106	-	35468	907	NM_015171	XPO6	4.2e-05	1	0.469517	yes
hsa_circ_0025401	282.551	281.631	247.23	122.58	120.631	94.8393	chr12	9073580	9090656	+	17076	2635	NM_004426	PHC1	0.00042145	1	2.40027	yes
hsa_circ_0075415	62.3212	60.2623	59.6442	11.3668	9.49798	11.7834	chr6	395846	406899	+	11053	2578	NM_002460	IRF4	6.39e-07	0.056674	5.58154	yes
hsa_circ_0053032	15.6556	23.8478	15.8195	65.0553	79.7801	87.0318	chr2	25674416	25674504	-	88	88	NM_021907	DTNB	0.00110022	1	0.238598	yes
hsa_circ_0067737	29.5558	35.5396	43.3127	97.8637	84.8504	68.002	chr3	151067846	151095961	+	28115	2228	NM_053002	MED12L	0.0075774	1	0.432394	yes
hsa_circ_0089131	833.345	707.744	622.161	302.493	272.873	267.276	chr9	133738149	133738422	+	273	273	NM_007313	ABL1	0.0021178	1	2.56723	yes
hsa_circ_0039437	20.5687	33.2381	29.2338	58.1373	64.2091	52.1691	chr16	56419830	56443500	-	23670	1032	NM_001144	AMFR	0.0039436	1	0.475836	yes
hsa_circ_0044131	4035.94	3720.6	3561.34	1828.43	1807.61	1544.72	chr17	43011290	43025082	-	13792	1163	NM_001080443	KIF18B	0.00025656	1	2.1846	yes
hsa_circ_0074512	209.549	174.745	177.329	98.7463	82.6875	78.5402	chr5	149499029	149510225	-	11196	1555	NM_002609	PDGFRB	0.00141505	1	2.1603	yes
hsa_circ_0009238	295.801	268.269	289.508	146.924	127.319	103.893	chr1	986832	987195	+	363	281	NM_198576	AGRN	0.00045523	1	2.25733	yes
hsa_circ_0059769	151.223	176.172	153.356	300.814	326.031	357.893	chr20	30742905	30746317	+	3412	324	NM_014742	TM9SF4	0.00078456	1	0.488201	yes
hsa_circ_0056792	724.651	711.578	790.192	317.047	300.967	325.352	chr2	159857591	160020057	+	162466	1071	NM_033394	TANC1	7.62e-05	1	2.36008	yes
hsa_circ_0068597	377.812	371.661	326.497	930.443	916.01	967.312	chr3	195776154	195785503	-	9349	3405	NM_003234	TFRC	1.65e-05	1	0.382395	yes
hsa_circ_0091326	192.257	215.149	252.787	584.949	554.205	482.43	chrX	108921216	108976621	-	55405	1558	NM_022977	ACSL4	0.0008005	1	0.407128	yes
hsa_circ_0043426	7030.54	7655.33	9661.48	2654.75	3377.55	2797.9	chr17	37579579	37580074	-	495	244	NM_004774	MED1	0.0032827	1	2.75728	yes
hsa_circ_0086192	45.0045	41.6243	52.0398	95.2409	96.6159	95.9776	chr9	336581	368135	+	31554	512	NM_203447	DOCK8	0.0038441	1	0.481765	yes
hsa_circ_0011512	8.88878	4.09724	3.80068	11.8306	12.8264	9.73824	chr1	35222907	35224112	+	1205	1205	NM_005268	GJB5	0.035641	1	0.488052	yes
hsa_circ_0069457	171.629	127.976	149.612	57.2774	57.0645	47.2756	chr4	39245867	39246172	+	305	224	NM_025132	WDR19	0.00181797	1	2.77951	yes
hsa_circ_0047254	707.021	751.043	669.955	232.349	239.946	283.327	chr18	21479251	21495386	+	16135	1942	NM_198129	LAMA3	8.29e-05	1	2.81624	yes
hsa_circ_0080426	52.9648	34.3145	30.1234	17.6552	6.83041	10.9952	chr7	70885893	71178584	+	292691	2486	NM_022479	WBSCR17	0.023836	1	3.30891	yes
hsa_circ_0025591	1067.43	966.895	876.145	2383.76	2620.33	2747.36	chr12	21788274	21790128	-	1854	493	NM_001174097	LDHB	0.000178491	1	0.375474	yes
hsa_circ_0059375	63.8351	66.037	60.2144	117.27	137.197	164.178	chr20	5099414	5099512	-	98	98	NM_002592	PCNA	0.030839	1	0.454052	yes
hsa_circ_0081161	8408.55	8598.21	8456.72	3080.18	3601.81	3627.94	chr7	94052268	94055363	+	3095	594	NM_000089	COL1A2	1.56e-05	1	2.4698	yes
hsa_circ_0042203	11.1806	18.9767	11.88	8.13384	3.9293	4.19555	chr17	16830991	16835567	-	4576	4576	None	None	0.038835	1	2.58553	yes
hsa_circ_0061315	17.9011	22.4093	17.9521	6.64141	5.87016	3.85629	chr21	22746182	22849792	+	103610	1033	NM_004540	NCAM2	0.00122128	1	3.55957	yes
hsa_circ_0089377	92.8019	89.4253	106.655	34.607	42.7015	42.9298	chr9	136642510	136677338	-	34828	1516	NM_001134398	VAV2	0.00069763	1	2.40258	yes
hsa_circ_0071808	167.834	158.363	151.338	65.9845	80.3444	59.4641	chr5	9108251	9224999	-	116748	1641	NM_003966	SEMA5A	0.00031731	1	2.32047	yes
hsa_circ_0013928	81.1961	48.7169	58.7385	37.5051	14.3228	31.8657	chr1	145769407	145827103	-	57696	1315	NM_001097613	GPR89A	0.042085	1	2.25407	yes
hsa_circ_0063760	3871.39	3951.65	4955.68	8989.19	7911.45	9930.32	chr22	45970390	45997014	+	26624	1103	NM_006486	FBLN1	0.0023215	1	0.476268	yes
hsa_circ_0073570	18.0759	12.1798	11.9644	24.5591	32.1816	33.4184	chr5	110835943	110842077	-	6134	1048	NM_139164	STARD4	0.0094806	1	0.468285	yes
hsa_circ_0031833	157.91	161.132	132.236	331.387	286.637	304.288	chr14	50655214	50655418	-	204	204	NM_006939	SOS2	0.00059534	1	0.489289	yes
hsa_circ_0049805	98.1035	107.489	91.5517	208.044	194.429	227.703	chr19	15225784	15227333	-	1549	991	NM_006844	ILVBL	0.00048437	1	0.471525	yes
hsa_circ_0010088	461.695	475.073	454.112	266.83	226.645	180.15	chr1	16060291	16061264	+	973	973	NM_015164	PLEKHM2	0.0007561	1	2.06477	yes
hsa_circ_0088786	557.153	515.424	414.001	251.334	222.52	220.218	chr9	131088057	131088160	+	103	103	NM_016035	COQ4	0.0037637	1	2.14182	yes
hsa_circ_0023560	54.3052	47.9167	66.2806	122.931	109.286	106.999	chr11	73843888	73872601	-	28713	892	NM_015531	C2CD3	0.00148138	1	0.496741	yes
hsa_circ_0081262	19.7273	28.2951	6.24428	46.5491	39.6619	40.1598	chr7	98515045	98515302	+	257	257	NM_001244580	TRRAP	0.024021	1	0.429425	yes
hsa_circ_0081137	1365.11	1338.35	1510.48	545.432	539.251	543.32	chr7	94042394	94055363	+	12969	1494	NM_000089	COL1A2	0.0038356	1	2.58841	yes
hsa_circ_0066224	5.78077	8.30054	6.23816	15.7808	16.2599	21.339	chr3	56661064	56697600	-	36536	3117	NM_001112736	FAM208A	0.0047394	1	0.380659	yes
hsa_circ_0029485	135.013	136.062	120.995	251.534	273.01	268.314	chr12	133158647	133161773	+	3126	2422	NM_001142641	FBRSL1	8.01e-05	1	0.494503	yes
hsa_circ_0077163	7.99702	20.7744	5.06041	35.8515	30.0168	32.9774	chr6	80837263	80982938	+	145675	842	NM_183050	BCKDHB	0.0132434	1	0.342269	yes
hsa_circ_0046318	9.48708	4.09724	7.588	25.6809	18.4664	31.4866	chr17	80013615	80015346	+	1731	1059	NM_212492	GPS1	0.0112815	1	0.279932	yes
hsa_circ_0058908	176.556	138.687	153.32	92.743	58.3545	49.2836	chr2	240098108	240220334	-	122226	62442	NM_006037	HDAC4	0.0065621	1	2.33836	yes
hsa_circ_0066360	275.584	270.301	267.207	102.47	102.027	90.3895	chr3	58118534	58140655	+	22121	2382	NM_001164317	FLNB	1.57e-06	0.139187	2.7573	yes
hsa_circ_0028114	249.914	248.444	221.517	128.373	125.81	97.3554	chr12	109634812	109690963	+	56151	3564	NM_001093	ACACB	0.00082277	1	2.04778	yes
hsa_circ_0082392	4.05503	8.90032	17.6952	58.7228	51.618	62.6994	chr7	130827578	131099469	+	271891	871	NM_001145354	MKLN1	0.00076289	1	0.17713	yes
hsa_circ_0058962	4.05503	4.09724	4.547	8.29416	13.3419	13.2474	chr2	241664687	241666357	-	1670	249	NM_001244008	KIF1A	0.047641	1	0.364048	yes
hsa_circ_0074717	77.4759	67.658	62.7416	29.5707	18.8024	20.6785	chr5	154200819	154230213	-	29394	1016	NM_032385	C5orf4	0.00106043	1	3.01044	yes
hsa_circ_0080901	64.2165	68.5946	69.5901	33.0482	27.2106	35.4242	chr7	80418621	80546135	-	127514	1392	NM_006379	SEMA3C	0.00026489	1	2.11533	yes
hsa_circ_0006009	256.904	255.655	220.001	121.236	122.175	100.963	chr15	34548429	34551145	-	2716	334	NM_001042496	SLC12A6	0.00074436	1	2.12722	yes
hsa_circ_0040081	20.0103	13.3741	10.3468	28.916	30.8793	42.4619	chr16	69746930	69747032	-	102	102	NM_000903	NQO1	0.0186843	1	0.42766	yes
hsa_circ_0020296	62.4319	55.7831	42.0939	27.8139	22.1678	18.6791	chr10	124913759	124920081	+	6322	818	NM_004725	BUB3	0.0095756	1	2.33479	yes
hsa_circ_0042245	125.579	74.6485	109.306	55.1281	34.496	48.8405	chr17	17127235	17136215	-	8980	845	NM_144997	FLCN	0.024504	1	2.23547	yes
hsa_circ_0058283	20.0802	29.4489	18.3309	43.7918	44.1296	49.8765	chr2	219505386	219505492	-	106	106	NM_001105537	ZNF142	0.0042227	1	0.49246	yes
hsa_circ_0091926	274.397	330.637	300.415	131.802	173.696	140.855	chrX	153582282	153592740	-	10458	3664	NM_001110556	FLNA	0.00176305	1	2.02855	yes
hsa_circ_0014666	77.4426	80.4168	114.163	170.138	197.975	207.013	chr1	156005091	156006921	-	1830	1830	NM_020131	UBQLN4	0.0033563	1	0.472978	yes
hsa_circ_0066189	197.74	171.098	162.234	92.9147	76.1956	53.1314	chr3	53699686	53765173	+	65487	1700	NM_000720	CACNA1D	0.0028028	1	2.38961	yes
hsa_circ_0073645	226.607	233.573	228.295	585.35	639.416	558.888	chr5	115808768	115833083	-	24315	1511	NM_020796	SEMA6A	0.00422	1	0.385991	yes
hsa_circ_0062550	4.05503	8.60872	7.81979	27.1934	18.8709	22.6948	chr22	24036305	24047728	-	11423	1632	NR_024448	GUSBP11	0.0044592	1	0.297903	yes
hsa_circ_0041122	40.7922	47.0295	45.2125	91.6702	96.9178	91.4163	chr16	89979639	89981576	+	1937	1937	TCONS_l2_00010436	TCONS_l2_00010436	4.26e-05	1	0.475115	yes
hsa_circ_0008932	570.91	557.329	527.227	303.544	243.027	196.022	chr12	12332743	12340053	-	7310	898	NM_002336	LRP6	0.00083623	1	2.22931	yes
hsa_circ_0086680	45.4288	48.3092	46.2914	19.0357	15.3577	12.183	chr9	33533436	33534505	+	1069	245	NM_001244752	ANKRD18B	0.000136706	1	3.00644	yes
hsa_circ_0019055	99.5174	122.429	119.125	282.75	218.6	217.522	chr10	89536077	89574369	-	38292	703	NM_032810	ATAD1	0.0051804	1	0.474453	yes
hsa_circ_0038788	27.8358	29.7152	35.5339	59.389	62.2696	65.9908	chr16	28117703	28143724	-	26021	1076	NM_015171	XPO6	0.00046301	1	0.496058	yes
hsa_circ_0030864	781.729	836.98	798.477	359.203	362.714	385.453	chr13	111082231	111165373	+	83142	5497	NM_001846	COL4A2	1.92e-05	1	2.18282	yes
hsa_circ_0014472	38.5362	24.9038	33.7999	70.634	70.173	65.5088	chr1	154962814	154963004	+	190	190	NM_025207	FLAD1	0.00108468	1	0.471316	yes
hsa_circ_0037469	98.3267	84.7551	94.4908	43.7008	41.1429	50.7709	chr16	2167489	2185899	-	18410	1594	NM_001009944	PKD1	0.0006772	1	2.04678	yes
hsa_circ_0067848	17.2221	15.2854	14.7355	26.6658	32.2494	35.6082	chr3	160231864	160253353	-	21489	903	NM_002268	KPNA4	0.00438	1	0.499801	yes
hsa_circ_0073371	101.168	88.5757	72.2926	38.1428	37.8649	46.4772	chr5	93964515	93966448	+	1933	431	NM_032290	ANKRD32	0.0062012	1	2.13933	yes
hsa_circ_0033870	217.241	137.726	197.653	69.54	58.3904	64.4148	chr14	106331860	106942037	-	610177	609479	NR_002224	ADAM6	0.038097	1	2.87306	yes
hsa_circ_0037850	17.0332	11.1473	4.19887	24.9435	18.4615	25.6754	chr16	11141148	11260409	+	119261	991	NM_015226	CLEC16A	0.048536	1	0.46872	yes
hsa_circ_0076481	87.8816	116.601	116.926	48.3567	53.7416	45.5987	chr6	43112188	43112344	+	156	156	NM_002821	PTK7	0.0042971	1	2.17613	yes
hsa_circ_0024544	1102.42	1160.54	1090.92	8488.63	11498.2	10927.3	chr11	118969112	118971553	-	2441	446	NM_001382	DPAGT1	0.0099434	1	0.10849	yes
hsa_circ_0003639	5.4819	4.09724	4.00466	14.0757	11.3806	15.2564	chr1	203786053	203787817	+	1764	319	NM_014827	ZC3H11A	0.00189676	1	0.33365	yes
hsa_circ_0048076	2830.15	2880.24	2747.36	1737.83	957.504	826.36	chr19	617222	623603	-	6381	2604	NM_005035	POLRMT	0.029124	1	2.40161	yes
hsa_circ_0001163	390.602	277.388	281.488	101.446	190.558	177.979	chr20	45874751	45878183	-	3432	663	NM_012408	ZMYND8	0.026121	1	2.02024	yes
hsa_circ_0081081	1705.44	1807.97	1732.3	615.349	698.217	662.184	chr7	94029507	94052430	+	22923	2433	NM_000089	COL1A2	4.85e-06	0.430793	2.65505	yes
hsa_circ_0073799	212.159	243.537	273.622	669.917	556.764	609.662	chr5	127704874	127866386	-	161512	1911	NM_001999	FBN2	0.00057972	1	0.397158	yes
hsa_circ_0031832	94.6429	109.076	93.3941	220.93	201.635	197.021	chr14	50649180	50667802	-	18622	645	NM_006939	SOS2	0.00026389	1	0.479535	yes
hsa_circ_0056152	93.4449	92.2399	103.022	335.575	349.983	363.562	chr2	113404900	113410375	+	5475	324	NM_005415	SLC20A1	4.27e-06	0.378643	0.27519	yes
hsa_circ_0029147	52.8949	36.1806	60.5797	25.9159	24.078	17.6692	chr12	123270265	123290842	+	20577	1455	NM_201435	CCDC62	0.023063	1	2.21177	yes
hsa_circ_0004330	19.4113	13.3785	17.7445	45.259	52.4914	59.1856	chr7	6461357	6464466	-	3109	162	NM_139179	DAGLB	0.00129607	1	0.322006	yes
hsa_circ_0089740	428.447	394.063	313.134	139.737	217.249	195.981	chr9	140671069	140685422	+	14353	714	NM_024757	EHMT1	0.0092615	1	2.05373	yes
hsa_circ_0066176	84.6168	80.5264	66.878	178.067	192.646	227.61	chr3	53264472	53269190	-	4718	670	NM_001135055	TKT	0.00145765	1	0.387786	yes
hsa_circ_0088119	35.7254	12.5829	33.0066	62.3802	50.2932	50.3138	chr9	115950072	115950771	-	699	210	NM_015258	FKBP15	0.030944	1	0.498903	yes
hsa_circ_0056893	393.54	404.222	608.166	1332.52	1327.74	1253.08	chr2	165578584	165586625	-	8041	766	NM_014900	COBLL1	0.00035896	1	0.359266	yes
hsa_circ_0088832	1579.21	1430.28	1493.55	731.325	749.982	713.617	chr9	131336953	131374124	+	37171	4542	NM_001130438	SPTAN1	6.26e-05	1	2.05157	yes
hsa_circ_0007307	50.8172	50.0031	50.6992	94.6961	110.414	108.755	chr7	22999874	23004150	-	4276	365	NM_032581	FAM126A	0.0084018	1	0.482753	yes
hsa_circ_0060264	475.938	511.263	451.205	946.886	1023.03	1062.2	chr20	35832287	35852372	+	20085	705	NM_002951	RPN2	0.000156536	1	0.47439	yes
hsa_circ_0059219	373.015	339.719	316.25	168.389	150.938	137.25	chr20	2686222	2690288	+	4066	420	NM_001110514	EBF4	0.00052383	1	2.25369	yes
hsa_circ_0066371	712.848	755.562	644.749	323.753	350.732	344.443	chr3	58134375	58135729	+	1354	357	NM_001164317	FLNB	0.00039688	1	2.0739	yes
hsa_circ_0065446	273.402	178.31	295.498	156.033	57.6969	117.886	chr3	48629330	48630132	-	802	511	NM_000094	COL7A1	0.039377	1	2.25324	yes
hsa_circ_0042707	3294.1	3474.71	2908.44	1787.91	1509.99	990.862	chr17	27075034	27075684	+	650	480	NM_004295	TRAF4	0.0033353	1	2.25642	yes
hsa_circ_0057367	5675.17	4907.4	4803.25	1619.74	1486.59	1440.37	chr2	189854821	189859320	+	4499	657	NM_000090	COL3A1	0.00020421	1	3.38395	yes
hsa_circ_0070285	63.783	65.2662	61.3211	139.645	172.554	161.822	chr4	85555009	85564296	+	9287	513	NM_001263	CDS1	0.0104817	1	0.401608	yes
hsa_circ_0039612	165.477	162.036	159.679	351.122	360.87	387.594	chr16	58197957	58199612	-	1655	243	NM_001896	CSNK2A2	0.0029038	1	0.443068	yes
hsa_circ_0079269	7766.66	7493.3	7322.1	3623.51	3124.62	3789.51	chr7	5567634	5569031	-	1397	861	NM_001101	ACTB	7.62e-05	1	2.14299	yes
hsa_circ_0020834	1434.43	1409.31	1247.43	684.186	477.708	452.88	chr11	3125422	3150399	-	24977	1265	NM_020896	OSBPL5	0.00092093	1	2.53358	yes
hsa_circ_0006163	22.7467	21.0976	31.3447	15.4068	14.7963	6.66627	chr3	113207791	113225452	-	17661	611	NM_144718	SPICE1	0.039619	1	2.03933	yes
hsa_circ_0051005	589.463	571.357	574.425	242.558	249.581	279.411	chr19	39936521	39950600	+	14079	633	NM_003169	SUPT5H	1.7e-05	1	2.24904	yes
hsa_circ_0052439	112.528	112.004	79.7837	34.9352	45.8909	55.1187	chr2	1635658	1677584	-	41926	5909	NM_012293	PXDN	0.010318	1	2.23853	yes
hsa_circ_0064158	258.249	184.917	197.467	106.551	103.622	99.6667	chr3	9799028	9803220	-	4192	751	NM_003656	CAMK1	0.039965	1	2.06763	yes
hsa_circ_0075654	72.2323	87.7573	93.2651	165.778	193.083	203.189	chr6	13634662	13659064	-	24402	1112	NM_005493	RANBP9	0.00130403	1	0.450591	yes
hsa_circ_0046404	2475.35	2014.45	2056.95	971.517	718.526	684.168	chr17	80361812	80367286	-	5474	319	NM_175902	C17orf101	0.00129581	1	2.75744	yes
hsa_circ_0036245	17.7314	13.7475	11.0346	36.1602	37.2004	42.5774	chr15	73043707	73045233	-	1526	1526	NR_023318	ADPGK	0.00092005	1	0.366692	yes
hsa_circ_0024549	57.1499	59.6151	39.1559	16.6028	18.4415	12.229	chr11	118981761	118983584	+	1823	706	NM_014807	C2CD2L	0.0056956	1	3.29829	yes
hsa_circ_0055385	144.401	150.437	123.583	94.2071	61.2211	53.6636	chr2	84652538	84686586	-	34048	1207	NM_003849	SUCLG1	0.0093601	1	2.00113	yes
hsa_circ_0088233	3483.08	3541.89	3320.22	9485.23	9641.71	10143	chr9	119033603	119115195	+	81592	1314	NM_002581	PAPPA	3.6e-06	0.319598	0.35344	yes
hsa_circ_0037188	39.3138	22.9022	29.8546	8.78302	14.9785	15.7789	chr16	532524	539000	+	6476	362	NM_014700	RAB11FIP3	0.028876	1	2.32852	yes
hsa_circ_0038719	1062.06	901.221	944.598	626.258	338.429	403.996	chr16	27351506	27364017	+	12511	688	NM_000418	IL4R	0.0067035	1	2.12458	yes
hsa_circ_0031824	66.7695	45.1717	49.9066	111.485	110.798	111.88	chr14	50596678	50666573	-	69895	3034	NM_006939	SOS2	0.0128005	1	0.484337	yes
hsa_circ_0087824	82.5703	92.9764	114.916	214.259	221.096	215.857	chr9	108110638	108147783	+	37145	1544	NM_080546	SLC44A1	0.00024438	1	0.446034	yes
hsa_circ_0086984	210.575	157.244	172.88	61.5406	105.717	94.1958	chr9	35841130	35842714	+	1584	729	NM_001042590	TMEM8B	0.0107212	1	2.06805	yes
hsa_circ_0076025	22.2177	19.233	29.7104	12.0298	10.1091	10.8106	chr6	33655002	33655944	+	942	300	NM_002224	ITPR3	0.0158369	1	2.1597	yes
hsa_circ_0057345	80.3754	65.815	67.727	34.7628	31.3332	26.1369	chr2	189839098	189877472	+	38374	5490	NM_000090	COL3A1	0.00146462	1	2.31932	yes
hsa_circ_0068187	234.398	169.976	256.798	111.868	98.4356	114.238	chr3	183454505	183470041	+	15536	338	NM_018023	YEATS2	0.0132987	1	2.03725	yes
hsa_circ_0021746	10.8054	5.77329	3.80341	18.4878	13.3745	19.9575	chr11	35333744	35339063	-	5319	544	NM_004171	SLC1A2	0.022124	1	0.393327	yes
hsa_circ_0017189	64.9587	53.3839	55.9513	134.156	159.191	165.758	chr1	241667341	241672085	-	4744	553	NM_000143	FH	0.00075748	1	0.379638	yes
hsa_circ_0048760	2677.26	2323.92	2210.47	1031.95	918.038	924.934	chr19	5653125	5654211	+	1086	373	NM_001201338	SAFB	0.00057673	1	2.50847	yes
hsa_circ_0057396	338.039	376.431	310.981	139.043	156.83	178.096	chr2	189861123	189872664	+	11541	1755	NM_000090	COL3A1	0.00113962	1	2.16354	yes
hsa_circ_0088212	275.839	265.088	249.185	920.298	960.197	1006.96	chr9	118949432	119164600	+	215168	10174	NM_002581	PAPPA	1.59e-05	1	0.273637	yes
hsa_circ_0084552	61.252	78.1186	80.546	212.729	158.774	194.751	chr8	56879273	56882352	+	3079	260	NM_002350	LYN	0.002443	1	0.38837	yes
hsa_circ_0019932	164.995	185.29	165.818	62.8853	78.5057	76.6786	chr10	105801060	105803618	-	2558	249	NM_000494	COL17A1	0.00027725	1	2.36669	yes
hsa_circ_0015833	226.698	167.099	172.784	448.41	405.487	408.991	chr1	200633046	200633214	-	168	168	NM_001031725	DDX59	0.00058249	1	0.448638	yes
hsa_circ_0081949	86.7151	85.1987	83.4896	171.497	212.71	176.434	chr7	107830088	107850049	-	19961	1145	NM_001193582	NRCAM	0.0159998	1	0.455556	yes
hsa_circ_0081171	26.7706	44.6476	39.4471	71.2539	75.6575	75.8761	chr7	94248069	94259153	-	11084	553	NM_001099401	SGCE	0.0024983	1	0.497628	yes
hsa_circ_0068514	4.95081	14.377	14.2778	59.6852	25.1456	63.0542	chr3	189455528	189456563	+	1035	262	NM_003722	TP63	0.038219	1	0.227241	yes
hsa_circ_0000481	76.1956	127.399	148.285	269.144	265.31	284.728	chr13	49712882	49720071	+	7189	217	NM_001079673	FNDC3A	0.0021806	1	0.429551	yes
hsa_circ_0022392	194	197.179	142.519	76.6084	104.198	85.2299	chr11	61630443	61631258	+	815	275	NM_004265	FADS2	0.0102179	1	2.00611	yes
hsa_circ_0083400	46.9582	65.1454	71.9152	514.978	472.019	509.172	chr8	16921592	16962000	+	40408	704	NM_181723	EFHA2	4.55e-06	0.403963	0.122993	yes
hsa_circ_0073807	56.4489	51.3412	70.2048	155.087	172.657	195.909	chr5	127863564	127863660	-	96	96	NM_001999	FBN2	0.00092029	1	0.33991	yes
hsa_circ_0089437	878.519	844.495	863.213	342.785	322.053	335.259	chr9	137619111	137671992	+	52881	1776	NM_000093	COL5A1	6.82e-07	0.0605381	2.58598	yes
hsa_circ_0064313	15.9825	6.46914	6.0651	20.3812	19.1297	29.1179	chr3	11383608	11421526	+	37918	976	NM_006395	ATG7	0.041458	1	0.415522	yes
hsa_circ_0019920	150.51	166.966	176.569	59.0612	60.1817	58.2412	chr10	105795020	105807862	-	12842	1392	NM_000494	COL17A1	0.0051838	1	2.7836	yes
hsa_circ_0068131	5425.45	5163.92	4985.36	2571.25	1612.69	1468.14	chr3	180665652	180666602	+	950	315	NM_001013439	FXR1	0.00085843	1	2.75558	yes
hsa_circ_0081096	941.052	1047.29	848.029	269.758	296.121	300.718	chr7	94034004	94055363	+	21359	2673	NM_000089	COL1A2	0.00035785	1	3.273	yes
hsa_circ_0017017	1007.32	915.48	863.323	416.172	332.493	425.841	chr1	234563062	234608557	-	45495	2392	NM_005646	TARBP1	0.0004782	1	2.37217	yes
hsa_circ_0031818	20.8461	29.0565	35.6668	70.0023	67.8538	64.7111	chr14	50596678	50597480	-	802	304	NM_006939	SOS2	0.00102035	1	0.422425	yes
hsa_circ_0060872	115.68	119.288	121.84	67.7062	48.6579	34.9473	chr20	50224065	50230371	-	6306	388	NM_006045	ATP9A	0.0020963	1	2.3581	yes
hsa_circ_0048435	93.6802	81.9015	102.171	269.644	255.822	295.101	chr19	2811595	2811732	+	137	137	NM_003249	THOP1	0.000155353	1	0.338488	yes
hsa_circ_0022246	103.332	81.1243	93.2802	50.5002	45.0939	38.8347	chr11	61039146	61045948	-	6802	461	NM_152718	VWCE	0.0027448	1	2.06605	yes
hsa_circ_0026984	722.648	668.054	660.406	287.223	295.402	332.065	chr12	56676203	56694175	-	17972	778	NM_004077	CS	9.68e-05	1	2.2424	yes
hsa_circ_0065796	11773.6	9221.86	10061.3	1436.17	1323.28	1584.52	chr3	50131152	50153413	+	22261	1911	NM_005778	RBM5	0.0071031	1	7.14938	yes
hsa_circ_0068845	1023.86	947.147	838.045	394.344	371.695	340.175	chr4	1343311	1374018	+	30707	1654	NM_020894	KIAA1530	0.00053953	1	2.53935	yes
hsa_circ_0044538	9949.55	10015.8	8601.57	3662.07	3951.65	3857.65	chr17	48266737	48271402	-	4665	1161	NM_000088	COL1A1	0.00026119	1	2.49027	yes
hsa_circ_0014337	1854.1	1257.77	1622.92	675.513	474.486	506.896	chr1	153909963	153914832	-	4869	1592	NM_014856	DENND4B	0.005117	1	2.85763	yes
hsa_circ_0029729	238.545	185.444	245.823	90.2345	85.7201	84.0856	chr13	24330683	24463587	-	132904	2172	NM_005932	MIPEP	0.0190366	1	2.5758	yes
hsa_circ_0064663	106.896	118.14	108.841	249.005	294.078	272.243	chr3	31621300	31621588	+	288	288	NM_178862	STT3B	0.00028207	1	0.409501	yes
hsa_circ_0089383	74.1416	64.0747	79.5495	29.9593	24.0827	28.7674	chr9	136653475	136677338	-	23863	958	NM_001134398	VAV2	0.00076355	1	2.62972	yes
hsa_circ_0087947	31.2784	27.8669	22.0539	68.1036	70.7969	71.5307	chr9	112207519	112211135	-	3616	98	NM_002829	PTPN3	0.000118777	1	0.38587	yes
hsa_circ_0082985	48.4785	40.2831	43.421	109.562	105.511	108.026	chr7	151854845	151864463	-	9618	3255	NM_170606	MLL3	1.91e-05	1	0.409109	yes
hsa_circ_0009378	20.9779	18.0333	24.3837	44.684	45.2214	51.6525	chr1	2327222	2333781	+	6559	508	NM_007033	RER1	0.00084167	1	0.447837	yes
hsa_circ_0072064	196.725	229.886	196.906	85.0281	78.4894	88.0908	chr5	31495392	31521322	-	25930	901	NM_013235	DROSHA	0.00040167	1	2.47812	yes
hsa_circ_0062003	227.6	265.86	238.53	121.444	98.7611	106.412	chr21	46591524	46605006	+	13482	1732	NM_015833	ADARB1	0.00051555	1	2.24112	yes
hsa_circ_0024695	44.9598	48.7822	51.618	104.336	101.542	105.179	chr11	121498263	121498476	+	213	213	NM_003105	SORL1	1.77e-05	1	0.467311	yes
hsa_circ_0057376	3011.51	3525.91	2709.92	586.439	776.719	676.697	chr2	189855032	189864621	+	9589	1539	NM_000090	COL3A1	0.00060059	1	4.53333	yes
hsa_circ_0084097	33.3788	27.0618	19.3238	13.3473	12.619	7.83205	chr8	42046451	42050729	-	4278	279	NM_000930	PLAT	0.025616	1	2.36001	yes
hsa_circ_0068214	37.1581	32.0073	41.9982	16.9232	20.1147	15.5281	chr3	183491420	183504089	+	12669	707	NM_018023	YEATS2	0.0035977	1	2.11474	yes
hsa_circ_0089995	8.14703	4.09724	11.7941	21.8683	22.893	17.9801	chrX	18917290	18944705	-	27415	1787	NM_000292	PHKA2	0.0085588	1	0.383134	yes
hsa_circ_0060398	151.832	146.596	146.493	88.3372	62.5323	55.5479	chr20	39896102	39896252	-	150	150	NM_015035	ZHX3	0.00142098	1	2.15544	yes
hsa_circ_0005143	120.05	132.825	122.821	251.283	304.902	275.636	chr15	76914104	76958130	-	44026	203	NM_001145923	SCAPER	0.00068047	1	0.451654	yes
hsa_circ_0022478	7089.76	7242.83	7046.66	3534.22	3500.82	2842.32	chr11	62394760	62398308	-	3548	1095	NM_198335	GANAB	7.99e-05	1	2.16447	yes
hsa_circ_0071313	379.65	319.747	327.128	193.632	178.968	129.527	chr4	154548756	154557862	+	9106	843	NM_001131007	KIAA0922	0.0029567	1	2.04435	yes
hsa_circ_0002538	106.954	116.129	100.347	200.998	228.295	230.272	chr4	88116475	88116842	-	367	367	NM_020803	KLHL8	0.00043807	1	0.490368	yes
hsa_circ_0007346	69.6349	63.6209	53.0422	37.6418	36.2459	17.8531	chr11	65591993	65594080	-	2087	2087	TCONS_l2_00005064	TCONS_l2_00005064	0.0170401	1	2.0307	yes
hsa_circ_0059888	4420.99	4465.12	4202.7	2082.37	2077.97	2176.52	chr20	32399109	32442173	+	43064	1647	NM_176812	CHMP4B	1.67e-05	1	2.0655	yes
hsa_circ_0000874	1935.77	1742.9	1714.9	611.734	687	680.248	chr19	3977580	3978020	-	440	232	NM_001961	EEF2	0.000100679	1	2.72543	yes
hsa_circ_0038804	61.685	64.7257	46.4248	123.135	132.606	129.023	chr16	28132990	28157524	-	24534	635	NM_015171	XPO6	0.00036002	1	0.449198	yes
hsa_circ_0071810	230.349	255.174	267.491	103.858	113.006	96.252	chr5	9136615	9238002	-	101387	1329	NM_003966	SEMA5A	0.00025661	1	2.4049	yes
hsa_circ_0034132	49.7043	64.5499	46.6224	10.9949	36.6848	17.0579	chr15	25317871	25336866	+	18995	18995	NR_003325	SNORD116-10	0.028196	1	2.48506	yes
hsa_circ_0024738	4.05503	4.09724	3.83833	12.7061	16.5167	16.1642	chr11	123988203	123995023	+	6820	1259	NM_001130142	VWA5A	0.0117637	1	0.264186	yes
hsa_circ_0051756	38.7276	33.7129	44.9413	194.923	197.449	215.305	chr19	49094865	49096073	+	1208	222	NM_004605	SULT2B1	2.11e-05	1	0.193165	yes
hsa_circ_0058098	9463.81	9423.93	7940	3535.18	3541.89	3743.72	chr2	216240351	216299547	-	59196	5829	NM_212482	FN1	0.0088781	1	2.47928	yes
hsa_circ_0037463	67.7864	64.0399	54.9421	19.8846	24.4921	32.6894	chr16	2157883	2165626	-	7743	5216	NM_001009944	PKD1	0.0023839	1	2.42348	yes
hsa_circ_0088891	18.7174	22.3727	16.7834	77.5837	70.3433	97.3381	chr9	131402969	131403218	-	249	249	NM_052844	WDR34	0.00161892	1	0.235963	yes
hsa_circ_0091474	63.346	60.8626	50.9975	9.25488	11.9417	11.7964	chrX	123775640	123871047	-	95407	1542	NM_001163278	ODZ1	0.00025762	1	5.3104	yes
hsa_circ_0057238	215.234	204.435	183.98	455.438	425.482	442.376	chr2	181925391	181928150	+	2759	781	NM_006357	UBE2E3	4.25e-05	1	0.456171	yes
hsa_circ_0078564	6.89703	4.09724	3.91166	15.1358	17.8755	13.8772	chr6	160206417	160206528	-	111	111	NM_030752	TCP1	0.0022016	1	0.317902	yes
hsa_circ_0009366	197.159	207.314	185.513	414.195	377.563	423.048	chr1	2066700	2087531	+	20831	640	NM_002744	PRKCZ	0.000163907	1	0.485663	yes
hsa_circ_0086005	283.664	250.02	255.843	898.951	1088.63	925.682	chr8	145318733	145318814	-	81	81	None	None	0.00029939	1	0.271011	yes
hsa_circ_0088235	3830.28	3576.28	3591.57	13859.4	12381.5	12473.1	chr9	119065035	119097353	+	32318	658	NM_002581	PAPPA	4.24e-05	1	0.284087	yes
hsa_circ_0092112	1919.73	1758.89	1542.18	539.911	546.535	457.737	chrX	153760402	153761017	-	615	406	NM_000402	G6PD	0.00041545	1	3.38094	yes
hsa_circ_0084655	116.354	116.916	89.7793	221.295	237.153	247.023	chr8	67970317	67971680	-	1363	364	NM_006837	COPS5	0.00039982	1	0.45792	yes
hsa_circ_0018994	68.539	67.7327	85.1899	146.22	149.541	175.558	chr10	86133374	86278276	+	144902	6065	NM_018999	FAM190B	0.00156291	1	0.469877	yes
hsa_circ_0031225	348.222	341.481	314.295	229.143	81.9292	155.747	chr14	23282108	23282649	-	541	541	NR_040448	SLC7A7	0.0149369	1	2.15072	yes
hsa_circ_0033433	402.265	510.07	784.623	1240.49	1075.26	1231.18	chr14	103398715	103416241	-	17526	3160	NM_006035	CDC42BPB	0.0080373	1	0.47843	yes
hsa_circ_0044835	167.367	182.359	177.108	68.5715	74.1607	61.5345	chr17	57275053	57275150	+	97	97	NM_018304	PRR11	4.35e-05	1	2.57915	yes
hsa_circ_0036035	24.6032	20.2919	28.7118	49.8077	53.8645	56.7918	chr15	67984816	67985906	+	1090	125	NM_145160	MAP2K5	0.00079572	1	0.458712	yes
hsa_circ_0007374	66.3386	62.5367	48.4889	187.465	171.69	202.516	chr8	103846416	103852051	-	5635	639	NM_015878	AZIN1	0.00025595	1	0.315779	yes
hsa_circ_0026045	29.1098	24.1627	24.2117	58.0076	50.9539	47.5944	chr12	49091920	49093623	-	1703	109	NM_001240	CCNT1	0.00162434	1	0.494929	yes
hsa_circ_0066565	178.223	223.002	254.664	380.695	489.339	469.805	chr3	78688893	78708957	-	20064	717	NM_002941	ROBO1	0.0047377	1	0.489529	yes
hsa_circ_0004880	55.1988	56.7693	55.6855	26.2352	24.448	30.8958	chr18	46284289	46343747	+	59458	949	NM_001142397	CTIF	0.000135565	1	2.05511	yes
hsa_circ_0019963	531.48	500.817	617.128	212.964	192.691	236.778	chr10	105822015	105837284	-	15269	813	NM_000494	COL17A1	0.00082186	1	2.56747	yes
hsa_circ_0087414	350.8	353.832	325.984	1001.94	1035.41	1079.68	chr9	90254564	90260929	+	6365	578	NM_004938	DAPK1	4.35e-06	0.385938	0.330639	yes
hsa_circ_0035265	329.172	316.699	340.455	29.3859	30.7237	42.7963	chr15	51039691	51041943	-	2252	518	NM_032802	SPPL2A	1.69e-06	0.150032	9.58474	yes
hsa_circ_0000932	312.068	319.366	394.653	145.041	114.913	161.195	chr19	39943995	39944161	+	166	166	NM_001130824	SUPT5H	0.0024551	1	2.4364	yes
hsa_circ_0030745	4.05503	9.30189	4.51628	12.2385	14.8177	10.7565	chr13	100764094	100764315	+	221	117	NM_000282	PCCA	0.031824	1	0.472678	yes
hsa_circ_0045089	56.9806	8.96585	47.1286	83.6207	104.281	83.843	chr17	60069900	60069982	-	82	82	NM_005121	MED13	0.030737	1	0.416108	yes
hsa_circ_0007552	116.556	131.617	128.057	58.9639	50.6174	58.9425	chr12	123983090	123984083	-	993	341	NM_178314	RILPL1	0.00020109	1	2.23251	yes
hsa_circ_0040105	393.725	371.372	376.85	826.862	724.371	811.853	chr16	69971020	69975643	+	4623	2296	NM_007014	WWP2	0.00023914	1	0.483244	yes
hsa_circ_0032995	92.9128	83.8558	97.9191	196.635	204.976	231.633	chr14	92600354	92627590	+	27236	2107	NM_017437	CPSF2	0.00045826	1	0.433779	yes
hsa_circ_0000816_T_L	434.155	354.107	421.517	124.44	111.105	151.137	NA	NA	NA	NA	NA	NA	NA	NA	0.00056321	1	3.12862	yes
hsa_circ_0059919	22.0802	17.5671	30.3471	58.3604	52.192	55.4183	chr20	32879224	32880313	-	1089	263	NM_001161766	AHCY	0.001518	1	0.421727	yes
hsa_circ_0060463	4.05503	7.50072	10.1889	18.1172	42.0224	30.702	chr20	42331129	42341746	+	10617	873	NM_002466	MYBL2	0.031943	1	0.239368	yes
hsa_circ_0043518	365.729	339.888	373.165	260.534	90.2168	96.2338	chr17	38337867	38345627	+	7760	594	NM_016339	RAPGEFL1	0.020579	1	2.41347	yes
hsa_circ_0039064	1284.22	1548.54	1078.86	667.179	754.069	530.835	chr16	30664234	30667734	+	3500	1546	NM_024031	PRR14	0.0122993	1	2.00382	yes
hsa_circ_0034158	722.273	691.638	507.622	269.144	226.316	207.667	chr15	25490435	25492435	+	2000	2000	NR_003356	SNORD115-41	0.0042632	1	2.73284	yes
hsa_circ_0055354	315.855	300.814	319.84	180.758	124.188	119.017	chr2	74782282	74782795	+	513	392	NM_001381	DOK1	0.00115766	1	2.20894	yes
hsa_circ_0082957	160.477	138.594	121.594	304.455	287.519	306.848	chr7	151832009	151960215	-	128206	15459	NM_170606	MLL3	0.00023934	1	0.468018	yes
hsa_circ_0058135	19661.9	20329.9	18388	8051.65	8139.2	8474.33	chr2	216274656	216289048	-	14392	1086	NM_212482	FN1	4.15e-05	1	2.36689	yes
hsa_circ_0041042	17.8747	19.9505	17.1167	33.8979	40.1278	45.0753	chr16	89836971	89865640	-	28669	1396	NM_000135	FANCA	0.0030625	1	0.461305	yes
hsa_circ_0062434	4.05503	4.09724	8.95354	21.8313	32.4245	19.609	chr22	22064775	22065197	-	422	422	NM_013313	YPEL1	0.0114607	1	0.231583	yes
hsa_circ_0091307	11.0784	9.47343	10.9527	4.55725	5.01654	4.66252	chrX	107840227	107938151	+	97924	3292	NM_033380	COL4A5	0.00041958	1	2.21297	yes
hsa_circ_0061754	62.7923	60.3407	70.5331	151.631	141.561	133.618	chr21	40650668	40665958	-	15290	394	NM_033656	BRWD1	0.00021584	1	0.453751	yes
hsa_circ_0060480	18.3774	14.7963	19.8846	5.41965	7.67434	6.66299	chr20	43108624	43115346	+	6722	765	NM_024331	TTPAL	0.0025038	1	2.68555	yes
hsa_circ_0049965	188.724	163.399	156.919	80.9321	76.9807	62.6947	chr19	17370097	17370831	-	734	404	NM_031941	USHBP1	0.00100123	1	2.30746	yes
hsa_circ_0054654	279.952	283.266	242.49	613.862	721.214	798.054	chr2	56097854	56151298	-	53444	1821	NM_001039348	EFEMP1	0.00129759	1	0.377711	yes
hsa_circ_0059364	36.306	32.3149	21.1961	80.5211	85.9164	84.2402	chr20	4864287	4865469	-	1182	253	NM_203327	SLC23A2	0.00036183	1	0.358297	yes
hsa_circ_0025755	104.218	109.096	87.6761	194.092	206.291	211.711	chr12	29510555	29514618	-	4063	143	NM_016570	ERGIC2	0.00023893	1	0.491738	yes
hsa_circ_0034118	37.5467	38.1235	43.7522	86.1844	84.0665	73.3541	chr15	25309861	25344425	+	34564	34564	NR_003325	SNORD116-10	0.00073746	1	0.49023	yes
hsa_circ_0034100	127.287	82.7305	100.235	47.3388	34.738	23.1446	chr15	25201569	25223729	+	22160	6942	NM_022807	SNRPN	0.0097203	1	2.94857	yes
hsa_circ_0019933	863.075	834.303	864.005	290.159	315.041	349.474	chr10	105801060	105830327	-	29267	2184	NM_000494	COL17A1	1.55e-05	1	2.68299	yes
hsa_circ_0085850	70.2128	82.7425	98.0973	185.249	190.467	186.222	chr8	144694787	144695987	-	1200	595	NM_003313	TSTA3	0.000224	1	0.446762	yes
hsa_circ_0055173	183.113	203.262	172.46	401.891	434.405	412.09	chr2	72562075	72562149	-	74	74	NM_015189	EXOC6B	6.17e-05	1	0.447646	yes
hsa_circ_0003334	8.89099	4.09724	3.78969	23.5912	23.371	31.7446	chr15	43102811	43122276	-	19465	531	NM_173500	TTBK2	0.0030175	1	0.21317	yes
hsa_circ_0027325	417.501	409.572	362.541	167.585	226.285	163.775	chr12	58157393	58158333	-	940	450	NM_000785	CYP27B1	0.00136047	1	2.13328	yes
hsa_circ_0034431	253.394	274.603	261.338	110.882	120.166	121.58	chr15	39874393	39876623	+	2230	959	NM_003246	THBS1	3.61e-05	1	2.23843	yes
hsa_circ_0065833	21.0577	26.2392	13.2106	63.663	69.5704	54.1972	chr3	50220618	50220688	+	70	70	NM_004186	SEMA3F	0.00195862	1	0.322826	yes
hsa_circ_0029382	48.6292	38.4221	47.7641	111.198	97.3542	87.7343	chr12	125612706	125627871	+	15165	1806	NM_023928	AACS	0.0020552	1	0.455017	yes
hsa_circ_0037170	117.412	149.924	147.422	363.079	357.754	342.659	chr16	424004	425435	-	1431	678	NM_021259	TMEM8A	5.88e-05	1	0.389997	yes
hsa_circ_0035814	470.626	437.786	443.871	878.62	913.962	955.611	chr15	64364760	64367736	-	2976	513	NM_032231	FAM96A	4.24e-05	1	0.492062	yes
hsa_circ_0085038	171.382	189.537	168.449	382.88	405.359	347.636	chr8	99466860	99761618	-	294758	2449	NM_006281	STK3	0.00036077	1	0.466044	yes
hsa_circ_0004307	162.065	155.275	145.609	58.2412	82.6251	60.2926	chr5	9190378	9197415	-	7037	341	NM_003966	SEMA5A	0.00067789	1	2.30141	yes
hsa_circ_0051428	120.217	126.378	96.8612	45.2317	61.6659	46.8197	chr19	45525310	45528995	+	3685	382	NM_006509	RELB	0.0036991	1	2.23433	yes
hsa_circ_0065737	29.091	33.4274	25.7999	98.8367	89.1825	88.288	chr3	49751522	49758962	+	7440	1244	NM_022064	RNF123	0.000100192	1	0.319638	yes
hsa_circ_0020171	293.097	305.346	327.57	706.373	545.572	763.17	chr10	120928688	120931997	-	3309	270	NM_006793	PRDX3	0.031442	1	0.459534	yes
hsa_circ_0022834	15.372	4.09724	19.5794	26.4043	36.5309	29.311	chr11	65308341	65326253	-	17912	3800	NM_001130144	LTBP3	0.03244	1	0.42331	yes
hsa_circ_0035004	4.05503	4.09724	9.82316	13.0929	15.9324	14.3664	chr15	43856300	43857190	-	890	189	NM_001130858	PPIP5K1	0.0152845	1	0.41426	yes
hsa_circ_0052829	457.957	511.347	524.593	6948.1	5425.45	6793.8	chr2	20400557	20402983	-	2426	2275	NM_001006946	SDC1	0.0066954	1	0.0779397	yes
hsa_circ_0053164	41.5531	38.098	18.0605	136.816	123.285	141.366	chr2	27428217	27429810	-	1593	341	NR_028323	SLC5A6	0.00037695	1	0.243387	yes
hsa_circ_0050971	16.1823	22.4485	13.2767	123.446	106.094	124.558	chr19	39691255	39692522	+	1267	1267	NM_001001414	NCCRP1	0.000102534	1	0.146591	yes
hsa_circ_0087828	42.2001	39.2588	35.3187	148.467	145.23	158.019	chr9	108125101	108137016	+	11915	732	NM_080546	SLC44A1	1.67e-05	1	0.25852	yes
hsa_circ_0083429	55.4389	70.4011	69.4138	215.342	233.014	246.452	chr8	17400826	17401224	+	398	398	NM_001008539	SLC7A2	8.15e-05	1	0.281018	yes
hsa_circ_0073685	25.3272	32.1	30.8351	72.8265	57.9794	79.1418	chr5	118844835	118860980	+	16145	240	NM_001199291	HSD17B4	0.0035754	1	0.420402	yes
hsa_circ_0085663	40.975	21.5764	30.6644	138.258	119.66	135.208	chr8	134487961	134558169	-	70208	1090	NM_003033	ST3GAL1	0.00023999	1	0.237115	yes
hsa_circ_0071880	63.4396	61.1182	50.5684	23.8235	31.1051	27.1646	chr5	14143828	14331009	+	187181	1860	NM_007118	TRIO	0.0022977	1	2.13326	yes
hsa_circ_0061096	110.216	111.952	82.2096	43.9039	53.2759	43.4246	chr20	60910076	60910182	-	106	106	NM_005560	LAMA5	0.0057848	1	2.16478	yes
hsa_circ_0066312	745.994	738.828	976.245	342.552	315.271	337.886	chr3	58084437	58095426	+	10989	1176	NM_001164317	FLNB	0.024822	1	2.47167	yes
hsa_circ_0090936	563.721	529.891	549.49	1330.56	1260.86	1341.25	chrX	67742601	67742759	+	158	158	NM_173834	YIPF6	4.69e-06	0.416264	0.417808	yes
hsa_circ_0062165	741.292	773.392	674.55	1493.05	1404.17	1574.19	chr22	18080959	18082861	-	1902	164	NM_001696	ATP6V1E1	0.00018163	1	0.489606	yes
hsa_circ_0066430	178.972	180.942	135.3	433.565	411.285	474.589	chr3	63820829	63821066	-	237	137	NM_025075	THOC7	0.00032035	1	0.375321	yes
hsa_circ_0021753	2292.42	2497.53	1720.46	541.927	1439.08	1138.31	chr11	36119876	36248980	+	129104	481	NM_174902	LDLRAD3	0.032416	1	2.08712	yes
hsa_circ_0022259	425.136	457.193	442.858	206.439	209.917	202.937	chr11	61066918	61097056	-	30138	3785	NM_001923	DDB1	1.78e-05	1	2.13984	yes
hsa_circ_0030849	954.059	952.834	889.716	400.56	448.089	480.243	chr13	110844560	110864826	-	20266	1212	NM_001845	COL4A1	9.96e-05	1	2.10446	yes
hsa_circ_0000357	823.219	773.937	686.725	359.834	348.872	329.172	chr11	116734383	116744352	-	9969	378	NM_025164	SIK3	0.00052481	1	2.20053	yes
hsa_circ_0010435	304.385	256.394	269.318	2643.09	2573.43	2612.81	chr1	21046224	21049408	-	3184	2424	NM_001103161	SH2D5	3.79e-08	0.00336558	0.106024	yes
hsa_circ_0091932	176.826	208.718	172.859	2171.48	1602.8	1312.87	chrX	153582748	153590700	-	7952	2851	NM_001110556	FLNA	0.026841	1	0.109768	yes
hsa_circ_0037557	82.855	69.2609	75.3516	177.647	158.861	194.251	chr16	2631295	2653189	+	21894	6307	NM_002613	PDPK1	0.00076282	1	0.428571	yes
hsa_circ_0016293	181.127	194.348	289.529	648.108	534.716	662.78	chr1	207498966	207534311	+	35345	2142	NM_001114752	CD55	0.00174469	1	0.360318	yes
hsa_circ_0062938	597.909	511.798	590.848	272.353	157.399	123.474	chr22	32154531	32161046	+	6515	221	NM_001242896	DEPDC5	0.00193638	1	3.07389	yes
hsa_circ_0071971	4.05503	11.4643	7.83934	14.8975	19.0166	13.1996	chr5	14716814	14758707	-	41893	828	NM_054027	ANKH	0.045001	1	0.495793	yes
hsa_circ_0016148	6.26925	11.2073	17.3515	31.3909	28.0243	24.8596	chr1	204410598	204411761	-	1163	201	NM_002646	PIK3C2B	0.0114028	1	0.413269	yes
hsa_circ_0081099	2309.52	2396.81	2258.29	773.711	978.113	886.757	chr7	94034984	94040254	+	5270	765	NM_000089	COL1A2	3.8e-05	1	2.63953	yes
hsa_circ_0077801	221.188	235.513	202.933	105.751	111.905	104.905	chr6	127440047	127518910	+	78863	2867	NM_032784	RSPO3	0.00031755	1	2.04499	yes
hsa_circ_0034414	29.0429	22.6037	32.3457	53.898	65.8953	66.279	chr15	38794512	38798121	-	3609	296	NM_005739	RASGRP1	0.0023811	1	0.451396	yes
hsa_circ_0044070	226.29	215.224	237.445	483.164	475.563	567.608	chr17	42428730	42430470	+	1740	1251	NM_002087	GRN	0.00072322	1	0.44483	yes
hsa_circ_0071336	16818.1	16574.7	20650.9	7125.77	5765.37	5489.44	chr4	159756556	159817017	+	60461	2611	NM_020840	FNIP2	0.00109724	1	2.94026	yes
hsa_circ_0088551	4.05503	16.7905	13.4518	25.4143	23.1531	29.9401	chr9	127915811	127923185	-	7374	498	NM_001123355	PPP6C	0.026662	1	0.436867	yes
hsa_circ_0054460	72.1308	80.6055	95.5034	211.647	162.275	211.635	chr2	47136161	47136316	-	155	155	NM_001171508	MCFD2	0.003222	1	0.423938	yes
hsa_circ_0000480	18.0715	29.1904	23.9568	53.0666	48.7608	54.2828	chr13	46559797	46563115	+	3318	3318	NM_015070	ZC3H13	0.00144451	1	0.456207	yes
hsa_circ_0018929	176.089	190.245	164.075	451.953	498.958	499.92	chr10	79570851	79614128	-	43277	3927	NM_004747	DLG5	6.14e-05	1	0.36559	yes
hsa_circ_0078041	439.923	411.595	401.282	1279.08	1299.19	1244.39	chr6	142688705	142721733	+	33028	1576	NM_020455	GPR126	8.43e-07	0.0747994	0.327731	yes
hsa_circ_0078215	26.5637	10.1269	28.3568	47.1025	43.4639	41.2054	chr6	149919359	149919486	-	127	127	NM_007044	KATNA1	0.021276	1	0.493636	yes
hsa_circ_0057409	5677.6	6080.91	5264.23	2390.55	2458.53	2569.66	chr2	189866122	189868513	+	2391	378	NM_000090	COL3A1	0.000183533	1	2.29456	yes
hsa_circ_0059854	11.2508	4.09724	3.81064	16.892	12.7579	15.9765	chr20	31973455	31973576	-	121	121	NM_016408	CDK5RAP1	0.032198	1	0.419904	yes
hsa_circ_0091279	21.4132	16.8006	24.8046	46.6698	36.2054	48.7836	chrX	105189866	105190456	+	590	291	NM_198465	NRK	0.0072174	1	0.47865	yes
hsa_circ_0081075	1151.17	1254.05	1780.39	517.867	490.036	529.279	chr7	94029507	94034192	+	4685	288	NM_000089	COL1A2	0.045581	1	2.72291	yes
hsa_circ_0058305	85.2459	87.7598	72.5931	41.1922	31.65	33.2272	chr2	219557305	219558706	+	1401	421	NM_015690	STK36	0.00110264	1	2.31546	yes
hsa_circ_0041944	820.996	709.482	861.859	377.293	175.684	293.705	chr17	7504726	7518215	-	13489	1025	NM_004860	FXR2	0.0022552	1	2.82554	yes
hsa_circ_0068934	76.3605	72.5554	68.6402	154.135	158.893	167.468	chr4	2743386	2747262	-	3876	1320	NM_024309	TNIP2	4.04e-05	1	0.452774	yes
hsa_circ_0076852	261.716	303.082	378.067	204.936	67.4588	187.037	chr6	56468634	56499751	-	31117	18055	NM_001723	DST	0.042755	1	2.05224	yes
hsa_circ_0084060	4919.31	4926.91	5490.93	2066.86	2050.75	1981.72	chr8	41119475	41161057	-	41582	3611	NM_003012	SFRP1	0.0038242	1	2.51456	yes
hsa_circ_0082473	301.963	275.01	280.117	619.723	582.169	703.803	chr7	134134471	134134549	-	78	78	NM_001628	AKR1B1	0.00069635	1	0.449752	yes
hsa_circ_0092242	9.47734	8.29032	12.6105	25.9171	18.8973	26.0026	chrY	14837045	14848483	+	11438	839	NM_004654	USP9Y	0.0073764	1	0.428967	yes
hsa_circ_0091994	343.636	404.555	372.586	154.072	136.841	147.687	chrX	153590346	153590516	-	170	170	NM_001110556	FLNA	0.00024053	1	2.55535	yes
hsa_circ_0038262	5088.48	5152.62	4184.4	2584.83	1257.15	1587.23	chr16	18846213	18888554	-	42341	6812	NM_015092	SMG1	0.0040849	1	2.65701	yes
hsa_circ_0006499	19.2226	10.7717	14.8027	4.26703	4.23435	7.05324	chr5	102432244	102433485	-	1241	655	NM_017676	GIN1	0.020297	1	2.87999	yes
hsa_circ_0078048	91.2717	102.098	92.5864	273.48	262.315	240.26	chr6	142729286	142759501	+	30215	1306	NM_020455	GPR126	9.69e-05	1	0.368475	yes
hsa_circ_0088242	248.662	237.059	223.204	1014.51	1042.56	1138.53	chr9	119094611	119094747	+	136	136	NM_002581	PAPPA	2.34e-05	1	0.221844	yes
hsa_circ_0068477	858.447	869.628	763.566	474.004	427.165	279.51	chr3	186524078	186524290	-	212	212	NM_002916	RFC4	0.002943	1	2.11035	yes
hsa_circ_0044592	16.8323	21.528	52.8958	64.617	117.722	104.654	chr17	48595901	48596085	+	184	184	NM_032133	MYCBPAP	0.029041	1	0.317973	yes
hsa_circ_0039225	4.9402	4.09724	5.21046	14.0982	17.6119	15.0863	chr16	46956153	46958456	+	2303	331	NM_133443	GPT2	0.00058493	1	0.304466	yes
hsa_circ_0054302	404.312	389.941	317.273	127.477	83.8476	81.1206	chr2	43625109	43625278	-	169	169	NM_001083953	THADA	0.00089961	1	3.80081	yes
hsa_circ_0036415	4.05503	12.7632	7.0077	29.1977	22.4425	30.2925	chr15	76673718	76673956	-	238	238	NM_001145923	SCAPER	0.0054567	1	0.290799	yes
hsa_circ_0050422	78.8147	73.0174	80.3048	31.3659	23.467	30.5681	chr19	33424356	33457372	-	33016	847	NM_032816	CEP89	0.000124239	1	2.7182	yes
hsa_circ_0032185	486.383	450.633	422.1	245.077	200.678	223.742	chr14	64896901	64898579	+	1678	230	NM_005956	MTHFD1	0.0005225	1	2.03006	yes
hsa_circ_0013730	1936.8	2016.05	1827.46	4987.81	5294.49	5226.31	chr1	117910084	117963271	+	53187	1576	NM_006699	MAN1A2	3.64e-06	0.323432	0.372716	yes
hsa_circ_0010909	9.87797	19.1083	14.719	7.18719	3.99726	4.72816	chr1	24766661	24771734	+	5073	301	NM_020448	NIPAL3	0.030844	1	2.74658	yes
hsa_circ_0040876	123.003	87.8702	125.124	53.7453	39.2588	42.3044	chr16	88798742	88802816	-	4074	1695	NM_001142864	PIEZO1	0.0065035	1	2.48319	yes
hsa_circ_0056222	13.7104	17.8647	24.2867	37.4425	48.3142	60.0891	chr2	120003064	120023227	+	20163	3788	NM_182915	STEAP3	0.0142572	1	0.383019	yes
hsa_circ_0052834	2622.59	2604.02	2978.72	39104.9	27592.5	34173.5	chr2	20400557	20425194	-	24637	3293	NM_001006946	SDC1	0.0114752	1	0.0813448	yes
hsa_circ_0087193	216.172	191.092	182.7	396.531	408.551	426.024	chr9	74324174	74332995	-	8821	718	NM_013390	TMEM2	8.27e-05	1	0.479215	yes
hsa_circ_0057433	290.159	346.27	284.405	112.61	147.127	144.231	chr2	189912934	189927996	-	15062	1431	NM_000393	COL5A2	0.00159727	1	2.27948	yes
hsa_circ_0010685	2437.81	2346.82	2330.41	1135.56	1158.02	1161.47	chr1	22172940	22181258	-	8318	2183	NM_005529	HSPG2	1.88e-06	0.166965	2.05932	yes
hsa_circ_0040852	682.962	559.235	642.047	241.198	150.748	127.399	chr16	88764909	88766140	-	1231	336	NM_001171816	RNF166	0.00082346	1	3.62811	yes
hsa_circ_0000246	47.8081	55.3293	31.4642	22.0424	21.9893	14.4871	chr10	74468040	74475660	+	7620	7620	NM_138357	MCU	0.027498	1	2.30014	yes
hsa_circ_0087833	62.1769	53.9581	72.3668	218.849	275.666	282.605	chr9	108128626	108137016	+	8390	222	NM_080546	SLC44A1	0.00071769	1	0.242564	yes
hsa_circ_0066307	380.278	426.792	488.1	234.327	195.791	194.021	chr3	58081867	58129340	+	47473	4612	NM_001164317	FLNB	0.0027237	1	2.07513	yes
hsa_circ_0073471	95.7617	96.9949	120.264	472.97	573.155	544.122	chr5	96320783	96341937	+	21154	1086	NM_005575	LNPEP	0.00015948	1	0.196838	yes
hsa_circ_0062884	2327.44	2012.02	2129.73	879.88	848.757	942.391	chr22	31608249	31668690	+	60441	1703	NM_005569	LIMK2	0.000195695	1	2.42199	yes
hsa_circ_0058830	1923.1	1167.78	1856.75	634.285	495.623	673.871	chr2	238267848	238268802	-	954	144	NM_004369	COL6A3	0.0133182	1	2.74293	yes
hsa_circ_0051396	101.704	96.644	87.2333	44.6557	47.6322	36.0588	chr19	45261502	45262098	+	596	286	NM_005178	BCL3	0.00066351	1	2.22508	yes
hsa_circ_0083016	243.766	247.125	320.316	633.689	572.759	620.314	chr7	151902190	151919767	-	17577	638	NM_170606	MLL3	0.00040155	1	0.444068	yes
hsa_circ_0016578	20.5743	34.133	21.3555	41.2428	60.3453	70.6772	chr1	224473727	224477435	-	3708	574	NM_002533	NVL	0.029557	1	0.441545	yes
hsa_circ_0022379	218.519	220.473	259.892	96.6352	122.507	110.899	chr11	61578222	61578351	-	129	129	NM_013402	FADS1	0.00133956	1	2.11756	yes
hsa_circ_0091205	6.50326	10.3853	18.1634	47.9334	34.465	35.2939	chrX	91065471	91066294	+	823	165	NM_032967	PCDH11X	0.0076607	1	0.297828	yes
hsa_circ_0066332	630.329	690.175	659.006	230.923	233.459	262.167	chr3	58095302	58131776	+	36474	3448	NM_001164317	FLNB	3.55e-05	1	2.72454	yes
hsa_circ_0006772	708.838	713.257	701.002	174.681	161.871	146.354	chr7	5410005	5410995	-	990	990	NM_001080495	TNRC18	2.14e-07	0.0189943	4.3965	yes
hsa_circ_0065660	555.088	779.545	572.276	315.021	302.928	305.534	chr3	49711434	49720934	+	9500	2758	NM_001640	APEH	0.045263	1	2.06491	yes
hsa_circ_0019438	6.20106	9.73424	4.4097	19.2061	22.6975	18.7033	chr10	101553307	101572901	+	19594	1761	NM_000392	ABCC2	0.0025983	1	0.335688	yes
hsa_circ_0081657	4.05503	4.09724	9.05998	9.85982	13.6412	15.4566	chr7	102106263	102109101	+	2838	940	NM_152892	LRWD1	0.036323	1	0.44182	yes
hsa_circ_0070736	47.7472	63.6436	79.0087	18.1454	23.0023	24.2062	chr4	119259330	119273922	-	14592	688	NM_003619	PRSS12	0.0106219	1	2.91336	yes
hsa_circ_0029715	97.4214	78.4308	88.0688	39.0694	49.0361	38.1936	chr13	23902964	23932620	-	29656	14593	NM_014363	SACS	0.0021181	1	2.08965	yes
hsa_circ_0043324	24.9668	27.3744	44.7729	68.5626	71.3689	78.1698	chr17	36478008	36478182	+	174	174	NM_032351	MRPL45	0.0041823	1	0.445271	yes
hsa_circ_0067748	116.736	118.443	137.018	260.766	252.205	261.579	chr3	153994535	153995507	-	972	274	NM_020865	DHX36	4.38e-05	1	0.480532	yes
hsa_circ_0036876	117.015	94.5997	119.238	384.145	455.845	413.959	chr15	91420756	91423004	+	2248	680	NM_002569	FURIN	0.000159022	1	0.263848	yes
hsa_circ_0077766	439.395	371.021	381.127	2169.57	2154.65	2023.16	chr6	125379087	125379252	+	165	165	NM_152553	RNF217	2.34e-06	0.207915	0.187722	yes
hsa_circ_0006377	42.6376	33.8649	22.4859	92.6665	96.0678	86.8726	chr4	16175826	16177851	-	2025	239	NM_153365	TAPT1	0.00078292	1	0.359165	yes
hsa_circ_0023532	26.3506	35.5151	34.7372	79.3947	60.8234	59.8217	chr11	73748522	73759383	-	10861	520	NM_015531	C2CD3	0.0079242	1	0.482918	yes
hsa_circ_0030740	255.134	226.846	225.967	645.081	611.065	681.48	chr13	100204420	100206709	+	2289	312	NM_004800	TM9SF2	5.66e-05	1	0.365368	yes
hsa_circ_0024806	10.4105	11.9313	4.00795	24.781	21.5737	19.532	chr11	125888224	125889660	-	1436	291	NM_001243597	CDON	0.0100756	1	0.399924	yes
hsa_circ_0019958	653.271	628.524	771.44	356.901	293.642	340.252	chr10	105821162	105833003	-	11841	600	NM_000494	COL17A1	0.00179862	1	2.07231	yes
hsa_circ_0022607	157.826	217.438	181.783	401.179	401.849	354.287	chr11	63585276	63585837	+	561	480	NM_138471	C11orf84	0.00102384	1	0.481327	yes
hsa_circ_0015616	99.5127	98.2621	84.0338	611.496	596.249	588.547	chr1	183486822	183486955	+	133	133	NM_001174061	SMG7	2.27e-07	0.0201152	0.156884	yes
hsa_circ_0044971	33.0506	31.8809	34.1801	67.5961	70.836	67.5431	chr17	58711213	58734202	+	22989	559	NM_003620	PPM1D	4.89e-06	0.433659	0.481182	yes
hsa_circ_0039790	818.798	738.113	733.793	399.788	380.764	350.673	chr16	67168070	67168370	+	300	211	NM_025187	C16orf70	0.00024086	1	2.02498	yes
hsa_circ_0071983	61.1747	52.4177	59.9883	22.5624	35.2757	27.5942	chr5	16680055	16690028	-	9973	742	NM_012334	MYO10	0.0030951	1	2.03179	yes
hsa_circ_0044567	11349.6	11223.3	9840.99	3161.72	3334.59	3529.23	chr17	48273977	48274594	-	617	162	NM_000088	COL1A1	0.000116278	1	3.23313	yes
hsa_circ_0021850	38.0895	31.9228	43.9931	81.7971	66.8935	89.2373	chr11	46515157	46515258	-	101	101	NM_017749	AMBRA1	0.0051399	1	0.479159	yes
hsa_circ_0047684	3817.07	3792.9	3717.61	1748.15	1698.89	1674.21	chr18	47811694	47812298	-	604	207	NM_001101654	CXXC1	3.07e-07	0.0272019	2.21187	yes
hsa_circ_0021789	197.282	171.228	144.098	89.516	57.9812	44.095	chr11	43904634	43941825	+	37191	1047	NM_139178	ALKBH3	0.0063207	1	2.67552	yes
hsa_circ_0061711	57.4255	53.6328	63.4905	126.259	140.592	159.852	chr21	40557403	40600508	-	43105	14466	NM_033656	BRWD1	0.00115968	1	0.409065	yes
hsa_circ_0039613	176.014	192.738	206.498	504.855	389.108	497.833	chr16	58197957	58201699	-	3742	557	NM_001896	CSNK2A2	0.002115	1	0.413315	yes
hsa_circ_0079159	73.2979	69.5853	52.9326	158.98	174.33	184.198	chr7	2296999	2297438	-	439	219	NM_013321	SNX8	0.00037626	1	0.378382	yes
hsa_circ_0007315	566.82	543.836	483.252	2159.25	2140.25	1877.34	chr3	110863745	110866331	+	2586	221	NM_001243288	PVRL3	8.25e-05	1	0.258046	yes
hsa_circ_0073475	102.27	111.83	140.796	848.792	817.155	815.628	chr5	96349351	96358188	+	8837	526	NM_005575	LNPEP	7.46e-07	0.0661951	0.143013	yes
hsa_circ_0081101	1919.23	2029.41	1701.11	637.726	712.704	638.007	chr7	94034984	94043259	+	8275	1179	NM_000089	COL1A2	0.00025756	1	2.8413	yes
hsa_circ_0068783	87.497	83.8313	79.3552	36.063	39.2474	38.9064	chr4	289226	299099	-	9873	9378	NM_001137608	ZNF732	5.95e-05	1	2.1948	yes
hsa_circ_0028112	124.056	126.656	95.1023	34.9488	55.5065	62.6523	chr12	109629651	109694041	+	64390	3968	NM_001093	ACACB	0.0079958	1	2.25864	yes
hsa_circ_0022329	38.0463	38.7473	56.8047	136.072	111.454	129.08	chr11	61135394	61136055	+	661	661	NM_016464	TMEM138	0.00106104	1	0.354743	yes
hsa_circ_0006711	89.492	122.518	178.152	1076.96	1268.18	1001.8	chr7	55559974	55565383	-	5409	215	NM_030796	VOPP1	0.00029677	1	0.116573	yes
hsa_circ_0000448_M_R	2024.11	2055.8	1950.32	1044.53	823.073	696.603	NA	NA	NA	NA	NA	NA	NA	NA	0.00040389	1	2.3517	yes
hsa_circ_0033057	10807.4	12719.2	11748.4	5795.54	5268.02	5116.49	chr14	94400498	94417590	-	17092	1777	NM_001202429	ASB2	0.00041801	1	2.18016	yes
hsa_circ_0088092	15.9353	15.0474	21.4317	6.65489	9.50449	9.81456	chr9	115179120	115204050	+	24930	470	NM_032303	HSDL2	0.0169225	1	2.01796	yes
hsa_circ_0064657	83.9281	69.4894	70.8244	176.031	152.611	188.094	chr3	31617887	31638355	+	20468	463	NM_178862	STT3B	0.00102128	1	0.433958	yes
hsa_circ_0031578	4126.2	3998	3168.8	1576.33	1415.38	1303.57	chr14	31915242	31926680	-	11438	2680	NM_080664	C14orf126	0.00167842	1	2.62916	yes
hsa_circ_0019967	382.662	424.667	453.11	169.877	174.123	173.519	chr10	105823504	105836187	-	12683	636	NM_000494	COL17A1	0.0067831	1	2.43554	yes
hsa_circ_0050151	8.79086	12.2919	4.14672	20.6317	24.6119	16.9361	chr19	18960883	18967109	+	6226	1363	NM_002911	UPF1	0.0190194	1	0.405751	yes
hsa_circ_0062556	433.064	451.154	521.958	1431.76	1573.04	1518.66	chr22	24108020	24108462	-	442	341	NM_213720	CHCHD10	2.49e-05	1	0.310863	yes
hsa_circ_0055797	182.374	164.36	165.457	496.255	506.443	566.872	chr2	99232669	99232809	+	140	140	NM_014044	UNC50	0.000101066	1	0.326326	yes
hsa_circ_0077260	6437.88	6583.59	6120.11	48704.8	52596	51953.9	chr6	87795215	87796152	-	937	521	NM_001252383	CGA	0.0007372	1	0.1249	yes
hsa_circ_0087822	65.6347	75.472	66.2278	161.77	185.563	186.993	chr9	108097843	108125288	+	27445	818	NM_080546	SLC44A1	0.00024092	1	0.38803	yes
hsa_circ_0059620	151.957	143.036	138.465	408.776	397.329	437.807	chr20	24943579	24950296	-	6717	1407	NM_020531	C20orf3	2.44e-05	1	0.348464	yes
hsa_circ_0072140	272.815	310.732	290.312	582.213	611.384	626.802	chr5	34821836	34821955	+	119	119	NM_001145525	RAI14	5.51e-05	1	0.480037	yes
hsa_circ_0071926	169.47	111.015	149.986	79.6366	62.3115	64.9325	chr5	14358286	14378236	+	19950	1401	NM_007118	TRIO	0.0143986	1	2.08077	yes
hsa_circ_0061312	22.145	18.1933	32.4596	9.43666	14.8082	3.82697	chr21	22696702	22912517	+	215815	4134	NM_004540	NCAM2	0.048282	1	2.59327	yes
hsa_circ_0028823	2200.86	2137.1	2187.99	840.766	1243.58	1085.34	chr12	120600873	120615358	-	14485	1309	NM_006836	GCN1L1	0.0007041	1	2.05887	yes
hsa_circ_0066774	73.7769	80.0004	83.9685	322.373	308.187	292.452	chr3	110791014	110866331	+	75317	1473	NM_001243288	PVRL3	1.76e-05	1	0.257576	yes
hsa_circ_0006884	86.2934	90.0285	124.355	235.403	233.474	268.983	chr3	119219541	119232566	+	13025	402	NM_016589	TIMMDC1	0.00095742	1	0.407499	yes
hsa_circ_0076444	24.4261	15.9253	20.4237	52.4566	41.5851	43.7861	chr6	42996829	42997337	+	508	508	NM_033112	RRP36	0.0033986	1	0.440949	yes
hsa_circ_0006041	386.048	404.156	424.12	184.898	157.884	174.364	chr7	65705311	65751696	+	46385	1145	NM_003596	TPST1	6.36e-05	1	2.34812	yes
hsa_circ_0078050	54.0588	47.0364	40.5073	103.322	123.662	109.644	chr6	143486218	143486320	+	102	102	NM_016108	AIG1	0.00082045	1	0.420649	yes
hsa_circ_0035486	3535.18	3263.22	2370.93	1031.56	1854.21	1511.28	chr15	59406642	59417244	+	10602	1098	NM_004701	CCNB2	0.020059	1	2.08534	yes
hsa_circ_0002149	110.204	75.8467	82.9452	38.3693	25.6434	48.3718	chr22	31485684	31486166	+	482	394	NM_001207018	SMTN	0.0134598	1	2.39353	yes
hsa_circ_0069140	206.477	215.305	187.085	80.3809	98.1837	97.2506	chr4	7811340	7873807	-	62467	1056	NM_001134647	AFAP1	0.00039809	1	2.20752	yes
hsa_circ_0045867	1647.42	1857.4	1754.85	863.533	903.67	702.5	chr17	76108998	76121965	-	12967	2377	NM_001127198	TMC6	0.00042056	1	2.12968	yes
hsa_circ_0023677	58.0594	66.6053	57.5331	134.639	140.743	138.791	chr11	77047130	77090433	-	43303	1122	NM_001128620	PAK1	2.17e-05	1	0.439907	yes
hsa_circ_0038810	16.9193	14.5929	24.6571	43.9125	48.5333	49.4482	chr16	28143654	28167848	-	24194	963	NM_015171	XPO6	0.00121688	1	0.395854	yes
hsa_circ_0051088	243.408	241.056	338.209	823.416	876.975	896.041	chr19	40875814	40877780	+	1966	450	NM_012268	PLD3	0.000103445	1	0.316848	yes
hsa_circ_0050093	1775.97	1697.23	1539.44	5602	5621.52	5937.86	chr19	18285849	18288102	+	2253	504	NM_006332	IFI30	3.08e-06	0.273705	0.292088	yes
hsa_circ_0014765	784.808	642.609	655.645	389.746	348.558	271.993	chr1	156526324	156533616	-	7292	853	NM_178229	IQGAP3	0.0032986	1	2.06183	yes
hsa_circ_0050488	103.654	109.083	80.9622	42.6907	46.0433	37.0607	chr19	34868407	34872424	+	4017	402	NM_000175	GPI	0.0034036	1	2.33474	yes
hsa_circ_0090931	123.576	144.986	143.268	339.113	349.515	331.956	chrX	67331695	67518938	-	187243	1372	NM_002547	OPHN1	1.94e-05	1	0.403523	yes
hsa_circ_0039815	251.813	239.999	263.765	97.9728	129.729	122.085	chr16	67271141	67271285	-	144	144	NM_013241	FHOD1	0.00032388	1	2.16011	yes
hsa_circ_0037810	197.952	210.677	185.808	544.59	590.882	595.113	chr16	10631784	10631931	-	147	147	NM_001424	EMP2	2.41e-05	1	0.343489	yes
hsa_circ_0011661	52.9399	45.3268	59.9854	115.957	101.318	106.641	chr1	36602172	36602923	-	751	751	NM_014408	TRAPPC3	0.00078165	1	0.488559	yes
hsa_circ_0055931	2278.03	2232.02	2063.03	956.724	894.028	890.104	chr2	106715171	106729221	-	14050	283	NM_025076	UXS1	4.48e-05	1	2.39819	yes
hsa_circ_0051610	803.955	801.762	727.839	392.563	324.016	266	chr19	47214163	47214295	-	132	132	NM_016457	PRKD2	0.00052401	1	2.37493	yes
hsa_circ_0023312	860.543	727.124	781.822	461.053	333.605	277.272	chr11	70031695	70031801	+	106	106	NM_018043	ANO1	0.0029212	1	2.21049	yes
hsa_circ_0068430	60.2623	67.0299	65.0242	242.167	289.584	273.175	chr3	185764105	185826901	-	62796	4102	NM_004454	ETV5	0.0046992	1	0.238924	yes
hsa_circ_0029261	5.21679	4.09724	4.29683	21.3486	16.2541	27.6095	chr12	124155659	124171582	+	15923	892	NM_024809	TCTN2	0.034935	1	0.208716	yes
hsa_circ_0025885	399.519	297.302	289.342	165.413	129.002	123.531	chr12	40626075	40742311	+	116236	6144	NM_198578	LRRK2	0.0074575	1	2.35955	yes
hsa_circ_0006513	442.912	283.126	440.523	219.076	136.052	164.971	chr3	179408028	179424864	+	16836	326	NM_003940	USP13	0.020784	1	2.24296	yes
hsa_circ_0067390	7.7987	22.8185	9.79895	38.2254	33.0506	32.8463	chr3	132948109	132948195	+	86	86	NM_023943	TMEM108	0.0134355	1	0.388161	yes
hsa_circ_0063283	494.475	506.242	505.262	256.904	247.207	197.112	chr22	38494417	38506676	-	12259	492	NM_025045	BAIAP2L2	0.000141642	1	2.14765	yes
hsa_circ_0088219	907.375	1006.59	926.028	2475.35	2553.12	2461.52	chr9	118982215	118982408	+	193	193	NM_002581	PAPPA	1.57e-06	0.13892	0.379172	yes
hsa_circ_0026331	98.385	73.9408	114.335	45.5256	37.6514	43.8932	chr12	52100205	52188425	+	88220	3454	NM_014191	SCN8A	0.0113594	1	2.25592	yes
hsa_circ_0016065	10.9864	9.90354	13.9955	24.0733	20.8515	29.2026	chr1	203136938	203137803	-	865	330	NM_004997	MYBPH	0.0086186	1	0.470615	yes
hsa_circ_0073161	393.955	387.594	376.622	966.324	922.348	968.58	chr5	79441912	79473886	-	31974	1043	NM_001174072	SERINC5	1.84e-06	0.163593	0.405344	yes
hsa_circ_0083395	897.997	878.655	855.987	3346.79	3694.57	4055.92	chr8	15588174	15601121	+	12947	139	NM_006765	TUSC3	0.0052408	1	0.237233	yes
hsa_circ_0048053	140.988	137.325	150.552	52.6458	47.4607	46.0673	chr19	436629	439030	-	2401	235	NM_012435	SHC2	2.43e-05	1	2.93394	yes
hsa_circ_0024367	4329.98	3458.52	3545.17	1632.66	694.742	785.548	chr11	117014999	117041761	+	26762	4178	NM_002572	PAFAH1B2	0.0025431	1	3.64081	yes
hsa_circ_0056468	48.9522	41.2294	39.5426	23.1451	18.9563	13.5286	chr2	131672785	131704208	+	31423	2384	NM_032995	ARHGEF4	0.0035553	1	2.33191	yes
hsa_circ_0086026	1062.73	807.55	1058.73	5753.23	6063.03	5019.62	chr8	145487819	145487900	-	81	81	NM_015201	BOP1	0.000136568	1	0.173974	yes
hsa_circ_0051874	4.05503	4.09724	4.5144	25.3228	20.3254	16.3401	chr19	49949549	49955115	-	5566	1246	NM_017916	PIH1D1	0.024159	1	0.20434	yes
hsa_circ_0033573	82.235	78.7037	70.5314	35.1971	27.7234	37.5753	chr14	105422924	105423026	-	102	102	NM_138420	AHNAK2	0.00066338	1	2.30328	yes
hsa_circ_0024933	137.525	148.7	132.288	275.725	308.225	318.32	chr12	78785	78939	+	154	154	None	None	0.00030043	1	0.463844	yes
hsa_circ_0089026	32.8831	15.8226	38.8803	68.3564	59.9594	62.8549	chr9	131860291	131870356	-	10065	1437	NR_028048	CRAT	0.0092441	1	0.458156	yes
hsa_circ_0070390	80.7966	73.6868	79.9027	172.303	169.98	154.47	chr4	88091598	88116842	-	25244	1528	NM_020803	KLHL8	0.000135597	1	0.471836	yes
hsa_circ_0083701	512.634	537.709	487.759	216.85	248.994	240.725	chr8	25158091	25159970	+	1879	212	NM_024940	DOCK5	8.48e-05	1	2.17686	yes
hsa_circ_0028234	2039.22	1918.83	1942.47	1096.27	887.888	839.984	chr12	111855922	111885023	+	29101	1048	NM_005475	SH2B3	0.00029734	1	2.08931	yes
hsa_circ_0035866	189.921	218.805	212.343	546.758	433.694	496.685	chr15	65255362	65268893	-	13531	1300	NM_016630	SPG21	0.00108279	1	0.420454	yes
hsa_circ_0041793	15.6795	13.6101	3.82919	33.2971	40.0945	32.6886	chr17	7155744	7158228	+	2484	640	NM_203413	C17orf81	0.0050568	1	0.312205	yes
hsa_circ_0039433	154.541	143.497	148.221	309.916	315.293	310.527	chr16	56419830	56437030	-	17200	540	NM_001144	AMFR	7.27e-07	0.0644875	0.476907	yes
hsa_circ_0021046	3602.52	3305.83	3176.56	1638.71	885.263	841.669	chr11	6629275	6629441	+	166	166	NM_001014795	ILK	0.00147517	1	2.99643	yes
hsa_circ_0044063	6235.87	6539.12	7032.35	21799.7	16219.7	18902.6	chr17	42426525	42430470	+	3945	2093	NM_002087	GRN	0.0168778	1	0.347973	yes
hsa_circ_0019435	307.809	160.078	272.301	114.561	61.6032	64.638	chr10	101551990	101554225	+	2235	425	NM_000392	ABCC2	0.025159	1	3.07384	yes
hsa_circ_0091976	400.457	403.797	338.073	196.859	212.797	160.227	chrX	153587613	153599729	-	12116	4419	NM_001110556	FLNA	0.00195723	1	2.00449	yes
hsa_circ_0025787	125.058	109.839	106.685	61.8913	37.6639	31.9727	chr12	31079361	31132605	+	53244	1045	NM_001080509	TSPAN11	0.0029014	1	2.59703	yes
hsa_circ_0071088	21.7065	8.56031	14.8444	31.2223	33.9884	30.3643	chr4	146791396	146824367	-	32971	1938	NM_178835	ZNF827	0.0130773	1	0.471998	yes
hsa_circ_0055595	372.121	392.74	335.213	163.028	156.877	133.651	chr2	96068447	96078879	+	10432	1298	NM_016044	FAHD2A	0.00034426	1	2.42544	yes
hsa_circ_0066297	302.574	299.008	267.324	122.046	138.585	143.227	chr3	58062772	58135954	+	73182	6168	NM_001164317	FLNB	0.00027814	1	2.15152	yes
hsa_circ_0070095	9.58745	18.6872	3.79511	20.3986	24.8021	25.8344	chr4	79158663	79158771	+	108	108	NM_025074	FRAS1	0.048959	1	0.451464	yes
hsa_circ_0048157	10.2254	4.09724	6.45732	17.0613	30.6959	28.7375	chr19	1058818	1064252	+	5434	765	NM_019112	ABCA7	0.0158157	1	0.271652	yes
hsa_circ_0089900	51.2781	47.0583	40.8206	23.4539	22.5087	17.5154	chrX	13685802	13698717	+	12915	12915	None	None	0.0020787	1	2.19221	yes
hsa_circ_0091960	233.06	271.601	240.295	113.983	107.828	131.672	chrX	153587351	153592740	-	5389	2452	NM_001110556	FLNA	0.00070064	1	2.10748	yes
hsa_circ_0026055	43.8227	37.5847	87.4658	122.431	130.943	112.486	chr12	49168473	49168837	-	364	186	NM_015270	ADCY6	0.0166445	1	0.46158	yes
hsa_circ_0037555	88.5304	63.2997	76.9856	236.895	175.478	231.484	chr16	2631295	2636894	+	5599	558	NM_002613	PDPK1	0.0027209	1	0.355383	yes
hsa_circ_0017549	33.1253	32.4796	36.795	72.2147	67.5956	75.8646	chr10	5147786	5149878	+	2092	309	NM_003739	AKR1C3	0.00016082	1	0.474788	yes
hsa_circ_0047052	14.8102	15.894	22.8344	214.914	161.36	183.876	chr18	14189174	14201200	+	12026	295	NR_040113	ANKRD20A5P	0.0004232	1	0.0955792	yes
hsa_circ_0065848	296.923	282.581	298.545	1400.52	1503.5	1458.32	chr3	50311189	50312890	+	1701	727	NM_004636	SEMA3B	1.37e-06	0.121685	0.20128	yes
hsa_circ_0006071	8.31538	4.09724	23.0366	44.0826	69.5189	55.7936	chr6	138817355	138967944	-	150589	75251	NM_020464	NHSL1	0.0087246	1	0.209269	yes
hsa_circ_0058290	1183.36	1134.23	985.265	520.462	461.726	416.357	chr2	219520872	219523853	-	2981	641	NM_001105537	ZNF142	0.0006812	1	2.36163	yes
hsa_circ_0061869	287.016	242.771	268.751	708.894	498.612	545.53	chr21	44514580	44520629	-	6049	443	NM_001025204	U2AF1	0.0080791	1	0.455516	yes
hsa_circ_0088221	1634.84	1631.87	1615.16	3719.58	3915.38	4147.73	chr9	118982215	119028264	+	46049	943	NM_002581	PAPPA	0.0028842	1	0.414326	yes
hsa_circ_0026065	36.853	27.7727	46.831	10.4819	22.3891	19.9114	chr12	49223538	49245957	-	22419	3267	NM_004818	DDX23	0.04126	1	2.11162	yes
hsa_circ_0023789	22.59	8.1722	18.8049	41.1644	28.9939	37.9069	chr11	77835066	77838482	-	3416	273	NM_001007027	ALG8	0.025941	1	0.458677	yes
hsa_circ_0055693	72.673	91.9925	74.5114	43.6551	35.0987	38.6307	chr2	97525472	97529065	-	3593	3383	NM_017789	SEMA4C	0.0036196	1	2.03755	yes
hsa_circ_0056166	132.339	129.899	104.2	266.226	274.544	286.563	chr2	114346126	114346280	+	154	154	NR_024077	WASH2P	0.000139977	1	0.442915	yes
hsa_circ_0011978	1883.9	2011.77	1935.15	1039.71	958.49	802.342	chr1	43148065	43159194	+	11129	435	NM_004559	YBX1	0.00021751	1	2.08203	yes
hsa_circ_0066349	458.395	461.37	422.161	136.611	142.688	140.675	chr3	58118534	58118658	+	124	124	NM_001164317	FLNB	0.00171561	1	3.19526	yes
hsa_circ_0069854	75.5898	75.1655	119.507	222.476	203.898	243.696	chr4	57883208	57891165	+	7957	1123	NM_000938	POLR2B	0.0020386	1	0.403334	yes
hsa_circ_0086594	8.74559	11.4437	4.08035	13.5924	16.4833	20.0058	chr9	26903367	26928406	-	25039	4186	NM_001031689	PLAA	0.038784	1	0.484603	yes
hsa_circ_0052453	117.309	126.649	116.814	64.0228	64.5499	51.4303	chr2	1683964	1696906	-	12942	530	NM_012293	PXDN	0.00035701	1	2.00426	yes
hsa_circ_0087830	74.907	73.1986	87.4992	248.133	234.279	229.956	chr9	108126835	108127001	+	166	166	NM_080546	SLC44A1	2.18e-05	1	0.330734	yes
hsa_circ_0067514	22.8056	21.1666	27.3968	3.88407	11.8876	5.27889	chr3	138244331	138313129	-	68798	1142	NM_024491	CEP70	0.0056049	1	3.39036	yes
hsa_circ_0079019	7219.23	6185.74	5675.17	1842.07	1773.27	1555.23	chr6_ssto_hap7	3079458	3093568	-	14110	2480	NM_006295	VARS	0.00055791	1	3.69015	yes
hsa_circ_0090262	181.963	195.59	181.585	346.072	415.667	399.897	chrX	41029247	41029488	+	241	241	NM_001039590	USP9X	0.00073995	1	0.481336	yes
hsa_circ_0031649	2653.53	3060.05	2478.36	962.506	410.323	821.712	chr14	35515609	35515834	+	225	225	NM_173607	FAM177A1	0.00111865	1	3.73287	yes
hsa_circ_0013565	291.77	279.484	226.091	122.852	106.658	118.485	chr1	113503098	113503197	+	99	99	None	None	0.00194346	1	2.29125	yes
hsa_circ_0031242	1739.1	1919.23	1863.94	1195.97	390.481	408.231	chr14	23389732	23392044	-	2312	809	NM_001039619	PRMT5	0.012242	1	2.76849	yes
hsa_circ_0058982	638.095	598.002	570.669	236.876	236.849	230.229	chr2	242054702	242080168	-	25466	3002	NM_001252124	PASK	0.0028605	1	2.5666	yes
hsa_circ_0049170	171812	84468.5	162231	57982.4	24227.3	52731.8	chr19	9967938	10047070	-	79132	608	NM_058164	OLFM2	0.033037	1	3.10143	yes
hsa_circ_0010187	273.697	280.041	295.723	620.646	613.623	711.486	chr1	17349102	17359640	-	10538	565	NM_003000	SDHB	0.00034162	1	0.436571	yes
hsa_circ_0058127	21229.6	22802.4	21381.5	9563.95	9678.11	10526.2	chr2	216271849	216272920	-	1071	285	NM_212482	FN1	3.74e-05	1	2.19743	yes
hsa_circ_0017782	45.6298	31.3815	51.0278	21.7219	18.8095	22.5916	chr10	12802946	12833232	+	30286	342	NM_153498	CAMK1D	0.022277	1	2.0284	yes
hsa_circ_0045397	23.3818	30.3729	19.5613	4.71259	12.128	4.30867	chr17	65116520	65241319	-	124799	4025	NM_014877	HELZ	0.0128168	1	3.46661	yes
hsa_circ_0076835	606.29	562.067	580.513	254.575	253.045	244.1	chr6	56374439	56501450	-	127011	9790	NM_015548	DST	1.75e-05	1	2.32649	yes
hsa_circ_0020752	926.371	728.513	659.156	237.208	407.978	381.291	chr11	1213089	1213750	+	661	661	None	None	0.0110806	1	2.25435	yes
hsa_circ_0059912	57.1515	42.1772	39.9136	81.962	96.042	107.403	chr20	32878137	32878744	-	607	414	NM_001161766	AHCY	0.005942	1	0.487873	yes
hsa_circ_0039311	374.206	324.715	340.864	129.23	133.068	161.848	chr16	48337082	48337216	+	134	134	NM_031490	LONP2	0.00032305	1	2.45148	yes
hsa_circ_0005032	9.3726	11.7981	16.2149	38.5066	32.8654	37.2417	chr11	116627861	116629123	-	1262	406	NM_032725	BUD13	0.00083877	1	0.344208	yes
hsa_circ_0032587	164.772	125.806	148.686	75.8562	70.1038	60.3757	chr14	74976436	74976916	-	480	249	NM_000428	LTBP2	0.0031006	1	2.12888	yes
hsa_circ_0050096	514.987	479.861	460.585	2083.19	1948.69	2299.07	chr19	18286120	18286507	+	387	168	NM_006332	IFI30	0.0040175	1	0.229892	yes
hsa_circ_0039787	93.1826	68.9939	86.6468	43.5837	36.0753	39.4519	chr16	67154014	67159945	+	5931	167	NM_025187	C16orf70	0.0045841	1	2.089	yes
hsa_circ_0014121	17.2755	9.1829	14.5874	35.5939	41.5315	43.3845	chr1	151196720	151215043	+	18323	1555	NM_001135638	PIP5K1A	0.00137754	1	0.340601	yes
hsa_circ_0091743	8176.09	6954.54	6621.74	2510.88	3962.11	3958.65	chrX	152771320	152775004	+	3684	1857	NM_001711	BGN	0.0050425	1	2.08523	yes
hsa_circ_0024713	44.5365	43.2147	58.6791	109.062	88.1977	108.555	chr11	122929339	122929969	-	630	402	NM_006597	HSPA8	0.0032977	1	0.478819	yes
hsa_circ_0025499	39.2562	48.2057	69.5008	132.344	141.122	144.591	chr12	12653452	12715448	-	61996	1294	NM_030640	DUSP16	0.00084394	1	0.375458	yes
hsa_circ_0037467	114.253	141.711	129.796	63.4473	71.6131	49.9209	chr16	2165992	2166645	-	653	243	NM_001009944	PKD1	0.0027447	1	2.0854	yes
hsa_circ_0023545	31.9372	24.2778	33.3137	60.8464	62.1325	59.8316	chr11	73796662	73850012	-	53350	3203	NM_015531	C2CD3	0.00042114	1	0.489735	yes
hsa_circ_0055742	2820.58	2740.8	2772.16	802.342	777.465	825.712	chr2	97864199	97871705	+	7506	437	NM_001164315	ANKRD36	1.05e-07	0.00936046	3.46434	yes
hsa_circ_0088150	54.3316	48.5402	51.9251	22.5477	15.7078	26.9181	chr9	116268667	116304371	+	35704	1830	NM_017790	RGS3	0.00123914	1	2.37515	yes
hsa_circ_0090286	340.304	334.445	352.247	968.21	1053.43	997.987	chrX	41091639	41095832	+	4193	4193	NM_001039590	USP9X	1.65e-05	1	0.340106	yes
hsa_circ_0026483	1812.94	1770.34	1623.18	526.661	545.77	521.103	chr12	53342842	53346685	+	3843	1467	NM_000224	KRT18	0.0023044	1	3.26724	yes
hsa_circ_0022590	293.623	282.155	237.688	751.821	720.35	774.05	chr11	62652103	62653080	+	977	384	NM_001012662	SLC3A2	3.62e-05	1	0.362149	yes
hsa_circ_0001830	261.306	160.404	222.178	116.635	89.9894	110.905	chr8	144642869	144643243	+	374	144	NM_001166237	GSDMD	0.023362	1	2.02781	yes
hsa_circ_0061255	3851.38	3361.05	3207.69	1443.3	1248.92	1158.18	chr21	11020812	11097646	-	76834	1697	NM_182482	BAGE2	0.00049578	1	2.70625	yes
hsa_circ_0078996	413.839	443.767	383.906	910.133	934.287	1085.77	chr6_qbl_hap6	4492446	4492561	-	115	115	NM_004761	RGL2	0.00061751	1	0.423697	yes
hsa_circ_0033197	424.212	419.282	385.713	198.1	197.763	201.775	chr14	101365293	101373305	+	8012	228	NR_024149	MEG8	0.0033207	1	2.05678	yes
hsa_circ_0044839	7.50072	13.3199	16.3746	25.1377	26.0568	29.538	chr17	57647878	57650596	+	2718	266	NM_024612	DHX40	0.0077206	1	0.460722	yes
hsa_circ_0055594	1015.34	947.005	957.705	410.102	422.768	368.795	chr2	96068447	96078512	+	10065	1061	NM_016044	FAHD2A	2.41e-05	1	2.43	yes
hsa_circ_0063951	281.428	233.514	204.811	130.761	88.2655	108.976	chr22	50860682	50862043	+	1361	280	NM_001242898	PPP6R2	0.0068781	1	2.19435	yes
hsa_circ_0015606	117.351	122.766	110.851	44.402	43.1744	45.2906	chr1	183201321	183207556	+	6235	1012	NM_005562	LAMC2	3.58e-05	1	2.64149	yes
hsa_circ_0052277	111.19	66.8712	82.6822	21.8389	49.2167	39.3463	chr19	56372751	56390330	+	17579	1011	NM_134444	NLRP4	0.03026	1	2.36177	yes
hsa_circ_0086237	4.05503	4.09724	4.70223	9.75795	12.5738	8.4179	chr9	3271002	3490345	-	219343	1277	NM_002919	RFX3	0.00864	1	0.418037	yes
hsa_circ_0041776	34.6226	34.1153	30.9966	70.0974	61.3061	81.144	chr17	7130408	7132997	-	2589	887	NM_004422	DVL2	0.0030158	1	0.469234	yes
hsa_circ_0034764	1394.64	1314.84	1435.5	520.699	480.662	566.726	chr15	42120282	42127842	+	7560	569	NM_005090	JMJD7-PLA2G4B	3.9e-05	1	2.64334	yes
hsa_circ_0053154	116.696	124.137	105.761	383.675	369.027	408.122	chr2	27422454	27430658	-	8204	2982	NR_028323	SLC5A6	2.37e-05	1	0.298576	yes
hsa_circ_0025778	55.592	55.1973	48.2318	8.64101	12.6515	7.67903	chr12	30818662	30833572	-	14910	856	NM_006390	IPO8	0.000103282	1	5.48888	yes
hsa_circ_0039913	4.05503	7.28128	3.83473	21.9575	26.5388	26.4081	chr16	68083407	68088520	+	5113	182	NM_017803	DUS2L	0.00044169	1	0.202539	yes
hsa_circ_0081956	3604.29	3414.15	1921.61	714.446	1671.12	1447.31	chr7	108137027	108138021	-	994	267	NM_015723	PNPLA8	0.048222	1	2.33247	yes
hsa_circ_0058504	2057.48	1850.78	1743.65	801.346	795.916	745.125	chr2	228195341	228212100	+	16759	714	NM_020194	MFF	0.0002997	1	2.41288	yes
hsa_circ_0021585	114.643	102.652	117.553	56.5275	54.6191	52.4355	chr11	33087375	33090405	+	3030	355	NM_018393	TCP11L1	0.000263	1	2.04697	yes
hsa_circ_0055599	1637.39	1651.83	1789.28	685.562	612.853	716.159	chr2	96550087	96553868	-	3781	3781	None	None	5.91e-05	1	2.52088	yes
hsa_circ_0056647	4.05503	4.09724	5.67127	12.3837	17.8211	18.0511	chr2	141762903	141777671	-	14768	714	NM_018557	LRP1B	0.0039835	1	0.286463	yes
hsa_circ_0074371	36.9068	48.8155	39.2623	114.112	126.62	107.955	chr5	142434003	142437312	+	3309	253	NM_015071	ARHGAP26	0.00034371	1	0.358443	yes
hsa_circ_0025600	113.487	103.918	99.4248	210.084	229.57	237.589	chr12	21791286	21807611	-	16325	719	NM_001174097	LDHB	0.000197544	1	0.467823	yes
hsa_circ_0070109	594.072	544.507	451.034	258.946	196.094	148.135	chr4	79173545	79173705	+	160	160	NM_025074	FRAS1	0.0033832	1	2.63541	yes
hsa_circ_0040016	366.437	315.162	298.896	98.5855	172.533	145.556	chr16	69173727	69177292	+	3565	302	NM_032830	CIRH1A	0.0031822	1	2.35315	yes
hsa_circ_0045960	77.4017	75.6831	70.2012	167.567	204.152	222.92	chr17	76987801	77005899	-	18098	3531	NM_138793	CANT1	0.0170989	1	0.375499	yes
hsa_circ_0084722	67.0277	63.0922	54.8327	28.6087	30.7338	33.0682	chr8	70498591	70539541	+	40950	1535	NM_001128205	SULF1	0.00127701	1	2.00142	yes
hsa_circ_0057365	1655.91	1746.63	1476.13	577.489	645.519	632.782	chr2	189853315	189866315	+	13000	1809	NM_000090	COL3A1	0.00025706	1	2.62889	yes
hsa_circ_0044568	5202.85	5415.43	4868.24	1465.6	1734.42	1710.86	chr17	48273977	48276814	-	2837	525	NM_000088	COL1A1	4.05e-05	1	3.15351	yes
hsa_circ_0060300	256.697	237.453	194.181	69.6484	111.047	91.8171	chr20	36022297	36024714	+	2417	353	NM_005417	SRC	0.0032568	1	2.52587	yes
hsa_circ_0063930	613.5	513.415	522.795	236.579	210.393	207.503	chr22	50716863	50726466	-	9603	3352	NM_012401	PLXNB2	0.0005627	1	2.52066	yes
hsa_circ_0058417	22.9935	28.384	33.2218	126.592	104.343	88.6562	chr2	220471433	220473935	+	2502	939	NM_052902	STK11IP	0.0023431	1	0.264711	yes
hsa_circ_0085697	4189.26	3603.75	3563.21	1752.81	1754.72	1682.86	chr8	141293987	141415797	-	121810	1228	NM_031466	TRAPPC9	0.0096776	1	2.18794	yes
hsa_circ_0081951	4.05503	5.76773	8.76965	9.93155	12.9455	16.1024	chr7	107830088	107878213	-	48125	1929	NM_001193582	NRCAM	0.039262	1	0.476979	yes
hsa_circ_0012391	20.3554	24.536	23.5449	3.81049	9.88971	7.97405	chr1	50941135	51210447	-	269312	1502	NM_007051	FAF1	0.0020757	1	3.15749	yes
hsa_circ_0003432	31.1556	38.6331	43.6739	66.7393	81.4759	87.5091	chr1	151209033	151209239	+	206	206	NM_001135638	PIP5K1A	0.0047039	1	0.481336	yes
hsa_circ_0016294	736.152	763.869	698.321	1480.44	1485.36	1831.36	chr1	207500096	207500182	+	86	86	NM_001114752	CD55	0.00181785	1	0.458259	yes
hsa_circ_0085047	174.367	167.513	144.756	364.371	378.957	351.656	chr8	99718694	99954873	-	236179	117789	NM_006281	STK3	7.51e-05	1	0.444423	yes
hsa_circ_0012840	141.827	139.364	133.577	271.601	320.164	352.16	chr1	64120002	64125916	+	5914	795	NM_001172818	PGM1	0.0173588	1	0.439408	yes
hsa_circ_0015084	95.2409	92.2509	88.3049	354.693	347.069	388.467	chr1	165872418	165875206	+	2788	147	NM_012474	UCK2	0.0022413	1	0.252971	yes
hsa_circ_0046514	70.4338	43.6865	80.7951	28.8422	12.9586	17.6493	chr17	80765483	80890611	+	125128	2104	NM_005993	TBCD	0.0198184	1	3.27864	yes
hsa_circ_0071710	31.3234	28.2769	23.5362	53.1051	63.1764	68.2586	chr5	1320730	1325931	-	5201	452	NM_030782	CLPTM1L	0.0024849	1	0.450506	yes
hsa_circ_0029454	239.845	214.831	198.81	110.854	111.943	98.7886	chr12	132423717	132428406	+	4689	1118	NM_025215	PUS1	0.00094275	1	2.03208	yes
hsa_circ_0049769	175.537	149.986	151.97	312.96	373.783	378.121	chr19	14674611	14675670	+	1059	399	NR_038104	TECR	0.00097663	1	0.448408	yes
hsa_circ_0069402	87.7899	112.499	146.141	245.525	236.96	315.467	chr4	37633006	37651122	-	18116	731	NM_001085400	RELL1	0.0074615	1	0.434149	yes
hsa_circ_0062676	9.79514	9.14388	6.94129	15.8853	15.2572	24.9946	chr22	26895069	26906668	-	11599	1424	NM_001008697	TFIP11	0.036535	1	0.46102	yes
hsa_circ_0081071	349.658	347.507	370.43	120.492	143.827	147.716	chr7	94028360	94034204	+	5844	336	NM_000089	COL1A2	4.04e-05	1	2.59103	yes
hsa_circ_0023489	52.7656	40.0101	53.898	16.8878	24.6996	27.6196	chr11	73070878	73076992	+	6114	1908	NM_014786	ARHGEF17	0.0092582	1	2.11935	yes
hsa_circ_0073796	283.332	272.419	240.391	655.925	609.215	729.847	chr5	127685038	127729061	-	44023	1758	NM_001999	FBN2	0.00043748	1	0.399071	yes
hsa_circ_0019054	170.983	202.785	208.173	394.864	412.532	422.1	chr10	89536077	89544427	-	8350	308	NM_032810	ATAD1	0.000102823	1	0.473317	yes
hsa_circ_0032245	154.85	160.279	150.685	384.37	402.443	406.342	chr14	65922338	65922436	+	98	98	NM_178155	FUT8	2.47e-06	0.219417	0.390405	yes
hsa_circ_0005029	4.05503	4.09724	14.3538	31.7196	25.1753	25.3542	chr2	26587169	26596497	+	9328	516	NM_033505	EPT1	0.0079186	1	0.273633	yes
hsa_circ_0055694	291.507	319.103	320.449	155.89	139.144	141.809	chr2	97527315	97527386	-	71	71	NM_017789	SEMA4C	0.000103221	1	2.13133	yes
hsa_circ_0067456	36.606	49.015	31.1311	100.533	106.732	116.081	chr3	135974697	136019953	+	45256	843	NM_001178014	PCCB	0.00058241	1	0.361074	yes
hsa_circ_0067468	77.3007	90.4131	113.93	241.13	227.329	230.517	chr3	136048746	136049013	+	267	267	NM_001178014	PCCB	0.00026388	1	0.402937	yes
hsa_circ_0084920	424.791	432.903	359.699	148.56	253.878	185.047	chr8	95543190	95550574	-	7384	428	NM_015496	KIAA1429	0.0055428	1	2.07221	yes
hsa_circ_0091321	17.6276	10.8811	15.7254	32.8731	27.0836	35.7659	chrX	108902582	108939425	-	36843	2229	NM_022977	ACSL4	0.0061559	1	0.462107	yes
hsa_circ_0030741	714.932	647.818	642.354	1807.61	1575.1	1777.23	chr13	100206557	100207901	+	1344	264	NM_004800	TM9SF2	0.000161596	1	0.38859	yes
hsa_circ_0057115	751.903	626.078	622.585	331.442	304.688	266.354	chr2	173825487	173891987	+	66500	2021	NM_007023	RAPGEF4	0.0014163	1	2.21673	yes
hsa_circ_0063224	6183.52	5837.74	5544.04	2602.67	1490.81	1232.77	chr22	38054736	38062939	+	8203	2005	NM_020315	PDXP	0.0008831	1	3.29787	yes
hsa_circ_0069441	43.1842	35.0865	33.6529	77.6736	83.2749	83.62	chr4	39063851	39114852	+	51001	2322	NM_015990	KLHL5	0.00023793	1	0.457637	yes
hsa_circ_0044964	29.4815	37.6399	36.3303	86.5059	78.7848	90.3215	chr17	58538023	58543820	-	5797	558	NM_006380	APPBP2	0.00027896	1	0.404721	yes
hsa_circ_0032157	16.0297	12.2166	12.3074	34.2357	30.756	29.0943	chr14	64407331	64408861	+	1530	329	NM_182914	SYNE2	0.00081995	1	0.431029	yes
hsa_circ_0029825	13416.5	11670.1	11470.1	4165.54	3528.53	2767.88	chr13	28130372	28194720	-	64348	1855	NM_153371	LNX2	0.00029865	1	3.49425	yes
hsa_circ_0003561	421.929	453.069	440.193	1511.83	1692.06	1795.1	chr5	95099211	95124562	+	25351	672	NM_014899	RHOBTB3	0.0045636	1	0.263091	yes
hsa_circ_0088238	3559.17	3585.31	3251.83	11534.8	12032.4	12501.1	chr9	119065035	119144772	+	79737	1823	NM_002581	PAPPA	4.43e-06	0.392807	0.28824	yes
hsa_circ_0063743	1048.71	1128.29	1263.19	3545.17	3242.88	3450.98	chr22	45921422	45923889	+	2467	299	NM_006486	FBLN1	3.58e-05	1	0.335988	yes
hsa_circ_0082475	387.181	343.7	346.628	864.935	723.207	858.157	chr7	134134471	134143888	-	9417	503	NM_001628	AKR1B1	0.0006985	1	0.440465	yes
hsa_circ_0000102	874.742	704.731	914.414	196.361	189.763	244.968	chr1	109479800	109479932	-	132	132	NM_001048210	CLCC1	0.00073886	1	3.9517	yes
hsa_circ_0050431	45.951	50.9647	55.463	18.2792	16.1239	25.327	chr19	33484882	33490611	-	5729	392	NM_033103	RHPN2	0.00138335	1	2.55112	yes
hsa_circ_0062352	4835.03	5064.9	4464.18	1989.45	1827.89	1705.07	chr22	21081517	21106043	-	24526	1954	NM_058004	PI4KA	0.000104072	1	2.60106	yes
hsa_circ_0008366	180.573	166.685	172.135	87.2406	77.1939	82.1193	chr12	107219503	107254190	+	34687	710	NM_018157	RIC8B	5.63e-05	1	2.10661	yes
hsa_circ_0041263	271.752	229.377	243.504	950.102	905.493	922.47	chr17	1489206	1518328	-	29122	849	NM_152346	SLC43A2	1.49e-06	0.131927	0.26804	yes
hsa_circ_0075649	75.144	80.3471	82.7516	134.885	200.723	197.569	chr6	13625884	13657508	-	31624	1323	NM_005493	RANBP9	0.044865	1	0.446836	yes
hsa_circ_0006978	160.394	169.566	244.591	516.17	520.641	489.126	chr13	49742748	49752790	+	10042	580	NM_001079673	FNDC3A	0.00036376	1	0.376524	yes
hsa_circ_0004592	124.624	134.721	126.642	248.662	284.337	283.027	chr8	99718694	99719539	-	845	333	NM_006281	STK3	0.0002844	1	0.473009	yes
hsa_circ_0065840	268.962	283.886	265.586	168.246	57.1945	107.47	chr3	50254846	50255272	+	426	224	NM_006841	SLC38A3	0.0076785	1	2.45842	yes
hsa_circ_0053785	11.4487	14.9929	11.9492	26.6909	27.9278	24.7965	chr2	32713654	32735061	+	21407	2269	NM_016252	BIRC6	0.00067738	1	0.483418	yes
hsa_circ_0090257	155.811	156.817	147.918	316.37	338.728	332.087	chrX	41022042	41047370	+	25328	1913	NM_001039590	USP9X	1.84e-05	1	0.466525	yes
hsa_circ_0034477	1539.61	1807.2	1364.3	684.685	774.154	686.766	chr15	39879547	39885003	+	5456	1647	NM_003246	THBS1	0.0029373	1	2.1957	yes
hsa_circ_0010947	51.9664	46.4757	35.5292	164.302	198.395	203.203	chr1	26075745	26075826	+	81	81	NM_020379	MAN1C1	0.00039843	1	0.23674	yes
hsa_circ_0059619	210.58	213.191	210.062	528.88	511.215	513.244	chr20	24943579	24949720	-	6141	1272	NM_020531	C20orf3	3.49e-07	0.0309862	0.408045	yes
hsa_circ_0003027	765.872	685.416	677.864	273.121	225.624	192.915	chr7	150814181	150815719	+	1538	579	NM_031946	AGAP3	0.000197646	1	3.07832	yes
hsa_circ_0050489	102.008	71.5245	116.835	37.1256	32.4589	45.6832	chr19	34868407	34884971	+	16564	660	NM_000175	GPI	0.0136641	1	2.51908	yes
hsa_circ_0021401	1600.61	1558.6	1564.13	3689.23	4092.53	4152.28	chr11	17323290	17353070	+	29780	1115	NM_005013	NUCB2	0.0036751	1	0.395786	yes
hsa_circ_0014392	9.75795	4.09724	8.78844	22.9245	18.5809	15.5882	chr1	154223516	154239044	+	15528	1757	NM_014847	UBAP2L	0.0140574	1	0.396606	yes
hsa_circ_0089418	1279.39	1263.71	1092.91	482.938	483.005	479.96	chr9	137533651	137593179	+	59528	1036	NM_000093	COL5A1	0.0066235	1	2.51471	yes
hsa_circ_0070373	424.151	419.099	533.45	1985.42	1747.94	1879.05	chr4	87869649	87968746	+	99097	1095	NM_001166693	AFF1	5.76e-05	1	0.245296	yes
hsa_circ_0013706	27.4796	13.3194	28.5125	56.801	55.3473	61.7113	chr1	117516837	117532972	+	16135	3964	NM_020440	PTGFRN	0.0027016	1	0.398664	yes
hsa_circ_0086119	8.03451	10.5034	3.97539	30.4362	30.9771	35.3158	chr8	145666348	145667795	-	1447	433	NM_013432	TONSL	0.00054099	1	0.232746	yes
hsa_circ_0083669	44.8208	58.6458	51.6475	28.1778	21.4627	25.6947	chr8	23179642	23198716	-	19074	771	NM_002318	LOXL2	0.0039243	1	2.05899	yes
hsa_circ_0088670	503.264	463.136	520.818	1608.95	1013.54	1467.65	chr9	130267622	130287442	-	19820	3427	NM_022833	FAM129B	0.040622	1	0.363611	yes
hsa_circ_0085545	1842.07	1787.61	1823.64	1004.33	956.485	749.912	chr8	128951753	128951922	+	169	169	NR_003367	PVT1	0.00032473	1	2.01176	yes
hsa_circ_0041788	28.0611	57.8825	47.0856	125.262	106.666	143.441	chr17	7149572	7150501	-	929	308	NM_015343	CTDNEP1	0.0041795	1	0.354397	yes
hsa_circ_0034537	1149.64	1265.02	1216.22	596.193	569.541	621.193	chr15	39884768	39889668	+	4900	3079	NM_003246	THBS1	7.69e-05	1	2.03191	yes
hsa_circ_0079212	76.7324	73.5076	64.1008	32.1115	23.4857	25.4643	chr7	3658711	3861215	+	202504	549	NM_152744	SDK1	0.0006416	1	2.64417	yes
hsa_circ_0056730	182.617	197.211	189.397	500.621	465.961	532.308	chr2	152646265	152668954	-	22689	13809	NM_012097	ARL5A	9.69e-05	1	0.379765	yes
hsa_circ_0041341	432.263	392.628	353.871	789.372	813.857	952.292	chr17	1675165	1680859	+	5694	937	NM_002615	SERPINF1	0.00117526	1	0.461261	yes
hsa_circ_0092004	312.532	362.327	519.275	2899.24	5027.17	3881.76	chrX	153590609	153590700	-	91	91	NM_001110556	FLNA	0.029182	1	0.101128	yes
hsa_circ_0023681	44.4765	50.3014	47.9893	135.996	121.468	129.593	chr11	77069942	77085410	-	15468	158	NM_001128620	PAK1	5.82e-05	1	0.368853	yes
hsa_circ_0022451	5131.11	3515.64	4357.93	2048.65	1713.68	1773.27	chr11	62344128	62344763	-	635	314	NM_022830	TUT1	0.0064632	1	2.34929	yes
hsa_circ_0058185	13.8225	16.7332	13.0195	47.8496	44.7859	37.3428	chr2	217279369	217285255	+	5886	1154	NM_014140	SMARCAL1	0.00096439	1	0.33525	yes
hsa_circ_0080814	60.279	61.581	56.2916	139.314	131.902	138.32	chr7	76247499	76247617	-	118	118	NM_012230	POMZP3	1.53e-05	1	0.435008	yes
hsa_circ_0031895	2853.03	2970.33	2737.23	1157.02	822.387	735.369	chr14	51706885	51713938	+	7053	568	NM_030755	TMX1	0.000178866	1	3.15333	yes
hsa_circ_0050066	1100.27	980.675	931.688	393.478	358.331	338.191	chr19	18232494	18249934	+	17440	2047	NM_015016	MAST3	0.00026033	1	2.76388	yes
hsa_circ_0066318	354.693	343.498	307.937	127.866	123.967	146.119	chr3	58089685	58107230	+	17545	1643	NM_001164317	FLNB	0.00020273	1	2.52826	yes
hsa_circ_0073934	44.6911	29.9013	48.3188	19.3229	24.9897	12.8028	chr5	133451011	133474729	+	23718	386	NM_003202	TCF7	0.029883	1	2.15198	yes
hsa_circ_0064059	452.341	438.327	438.064	141.101	265.082	209.223	chr3	4703765	4817126	+	113361	4929	NM_001168272	ITPR1	0.022356	1	2.15912	yes
hsa_circ_0084467	136.807	87.8931	107.9	54.8687	42.4164	57.7511	chr8	48872532	48872743	-	211	211	NM_006904	PRKDC	0.0167188	1	2.14531	yes
hsa_circ_0090207	2311.42	2125.91	2733.07	332.382	447.381	430.09	chrX	40531112	40542248	-	11136	1076	NM_004229	MED14	0.00040496	1	5.92667	yes
hsa_circ_0089861	616.99	649.028	618.074	324.82	301.006	240.741	chrX	9862397	9917481	+	55084	6906	NM_001649	SHROOM2	0.00023783	1	2.1742	yes
hsa_circ_0079743	7.51826	4.09724	7.47742	41.8051	42.4223	33.2855	chr7	30890069	30898940	+	8871	300	NR_037598	INMT-FAM188B	0.00048259	1	0.162475	yes
hsa_circ_0037457	613.339	591.411	626.709	309.85	297.65	274.297	chr16	2155865	2156025	-	160	160	NM_001009944	PKD1	2.36e-05	1	2.07696	yes
hsa_circ_0019889	263.713	337.678	338.59	133.252	144.876	136.966	chr10	105791045	105797531	-	6486	2371	NM_000494	COL17A1	0.0198799	1	2.2645	yes
hsa_circ_0087953	72.844	71.3293	123.627	804.211	666.571	636.224	chr9	113197520	113209337	-	11817	785	NM_153366	SVEP1	0.00035747	1	0.1271	yes
hsa_circ_0030243	845.6	841.156	750.272	2016.05	2181	1980.51	chr13	49688790	49762769	+	73979	1769	NM_001079673	FNDC3A	5.78e-05	1	0.394497	yes
hsa_circ_0010779	932.696	914.346	866.96	354.87	407.942	396.694	chr1	22216473	22222803	-	6330	511	NM_005529	HSPG2	3.7e-05	1	2.34065	yes
hsa_circ_0051431	709.621	585.574	660.837	237.699	146.216	131.837	chr19	45537501	45537570	+	69	69	NM_006509	RELB	0.00060407	1	3.79258	yes
hsa_circ_0052461	3807.26	2771.77	2480.02	1005.57	746.514	621.844	chr2	3341787	3341920	-	133	133	NM_003310	TSSC1	0.005977	1	3.81606	yes
hsa_circ_0008688	829.216	831.448	740.047	312.592	319.618	327.025	chr5	14492675	14502766	+	10091	779	NM_007118	TRIO	0.0039781	1	2.50274	yes
hsa_circ_0073442	1794.06	1998.56	2203.65	8057.41	7692.87	7108.3	chr5	95084036	95124562	+	40526	1305	NM_014899	RHOBTB3	4.41e-05	1	0.26232	yes
hsa_circ_0047227	137.364	155.383	198.665	77.6392	68.4188	82.9159	chr18	21452983	21484658	+	31675	1813	NM_000227	LAMA3	0.0094205	1	2.14615	yes
hsa_circ_0085285	21.8383	22.0966	29.9128	51.3696	56.7685	44.8613	chr8	103855778	103870378	-	14600	481	NM_015878	AZIN1	0.0037161	1	0.482666	yes
hsa_circ_0071680	8.87735	4.09724	4.5437	10.9823	11.6652	13.5107	chr5	896779	900664	+	3885	186	NM_004237	TRIP13	0.021724	1	0.48449	yes
hsa_circ_0058676	25601.1	18996.5	25788.2	8331.27	6849.6	8650.15	chr2	232327910	232329205	-	1295	276	NM_005381	NCL	0.0025203	1	2.95353	yes
hsa_circ_0000829	2962.43	2788.86	2561.56	1419.79	1457.93	1140.52	chr18	12506475	12535600	-	29125	369	NM_001128626	SPIRE1	0.00073553	1	2.06878	yes
hsa_circ_0037700	55.8001	49.0512	45.2531	86.8634	107.718	107.441	chr16	4404542	4410364	-	5822	1372	NM_024535	CORO7	0.0025842	1	0.496999	yes
hsa_circ_0037792	11.1899	4.09724	7.40448	23.535	18.8334	16.4654	chr16	8829555	8851663	+	22108	407	NM_000663	ABAT	0.0145049	1	0.38569	yes
hsa_circ_0092021	374.679	397.096	397.981	152.544	175.236	194.088	chrX	153594675	153596458	-	1783	855	NM_001110556	FLNA	0.000104878	1	2.24148	yes
hsa_circ_0052130	35.2314	21.6493	22.3717	81.2213	89.1233	83.5531	chr19	54417753	54418759	+	1006	228	NM_031896	CACNG7	0.00031504	1	0.312143	yes
hsa_circ_0025518	92.5406	64.5261	84.5019	152.356	177.527	216.98	chr12	14656596	14664645	-	8049	927	NM_024829	PLBD1	0.007777	1	0.441735	yes
hsa_circ_0083228	2927.96	2943.04	2768.63	1122.12	1222.73	1162.86	chr7	158672374	158698782	+	26408	887	NM_018051	WDR60	1.55e-05	1	2.46304	yes
hsa_circ_0066025	217.031	183.404	198.937	7028.17	9268.92	8634.9	chr3	52442489	52442622	-	133	133	NM_004656	BAP1	0.0066967	1	0.0240403	yes
hsa_circ_0067410	7.56649	4.09724	9.38248	13.9373	20.653	12.5043	chr3	133474206	133474339	+	133	133	NM_001063	TF	0.042319	1	0.446892	yes
hsa_circ_0042009	121.603	96.5933	90.9583	52.1135	36.7655	41.115	chr17	8157176	8157619	+	443	357	NM_012393	PFAS	0.0046619	1	2.37822	yes
hsa_circ_0059087	1582.01	1426.15	1407.16	789.155	516.042	384.39	chr2	242396161	242434256	+	38095	2470	NM_014808	FARP2	0.002299	1	2.61326	yes
hsa_circ_0025326	135.187	107.362	116.498	270.159	208.793	239.538	chr12	7090755	7091902	-	1147	198	NM_005768	LPCAT3	0.0035643	1	0.499725	yes
hsa_circ_0081124	2957.89	3366.22	3084.74	993.093	1085.77	1100.74	chr7	94039731	94039839	+	108	108	NM_000089	COL1A2	7.88e-05	1	2.95912	yes
hsa_circ_0016316	83.5007	91.824	86.6363	43.3389	42.31	38.7026	chr1	209791796	209796524	-	4728	551	NM_001017402	LAMB3	8.09e-05	1	2.10662	yes
hsa_circ_0037171	8.48584	8.13384	4.70271	48.872	49.6277	53.4825	chr16	424004	426812	-	2808	1267	NM_021259	TMEM8A	2.01e-05	1	0.140295	yes
hsa_circ_0014181	6.09999	7.78376	11.4166	24.8712	19.1123	18.4501	chr1	151534193	151556059	+	21866	3362	NM_020127	TUFT1	0.0085786	1	0.405236	yes
hsa_circ_0017749	20.9244	28.2383	20.5743	4.87885	11.7449	12.4953	chr10	12139682	12165224	+	25542	3739	NM_018706	DHTKD1	0.0176963	1	2.39489	yes
hsa_circ_0014786	612.24	566.074	559.609	307.501	293.669	248.634	chr1	156711898	156714161	-	2263	1783	NM_004494	HDGF	0.00026026	1	2.04509	yes
hsa_circ_0039011	66.9993	78.0959	66.8417	25.2423	24.8754	23.3644	chr16	30198702	30200397	+	1695	862	NM_001193333	CORO1A	0.0066025	1	2.8842	yes
hsa_circ_0052404	150.964	150.629	188.271	319.421	331.641	386.048	chr19	59067078	59067596	-	518	518	NM_003969	UBE2M	0.00160232	1	0.472336	yes
hsa_circ_0049615	68.7736	61.0059	56.5474	26.4614	14.8358	16.4605	chr19	12962747	12981986	+	19239	2489	NM_014975	MAST1	0.00109729	1	3.22601	yes
hsa_circ_0031821	32.702	38.9471	23.8424	73.1047	55.0569	63.3062	chr14	50596678	50619891	-	23213	1322	NM_006939	SOS2	0.0093382	1	0.498734	yes
hsa_circ_0086997	14.669	15.5	17.3703	5.83229	5.69663	5.22019	chr9	36136741	36163902	+	27161	1882	NM_022343	GLIPR2	0.00023727	1	2.83832	yes
hsa_circ_0085917	447.224	494.445	436.013	206.431	231.258	200.602	chr8	145006960	145012408	-	5448	1563	NM_201380	PLEC	0.00026004	1	2.15839	yes
hsa_circ_0030416	17.438	16.0243	16.1456	4.41503	4.27572	12.6648	chr13	74419963	74569190	-	149227	701	NM_007249	KLF12	0.028537	1	2.32295	yes
hsa_circ_0033198	231.771	244.38	211.8	101.323	99.1542	107.276	chr14	101372434	101373305	+	871	99	NR_024149	MEG8	0.00020273	1	2.2354	yes
hsa_circ_0051026	135.833	149.756	112.908	60.2559	68.4021	55.9899	chr19	40315989	40320667	-	4678	1883	NM_004714	DYRK1B	0.0032771	1	2.15814	yes
hsa_circ_0076474	456.79	415.279	339.376	198.147	208.922	198.253	chr6	43097464	43113170	+	15706	2273	NM_002821	PTK7	0.028038	1	2.00132	yes
hsa_circ_0081598	6197.31	5910.17	5086.57	2574.45	2673.33	2411.15	chr7	101090964	101202304	+	111340	2538	NM_133457	EMID2	0.00074099	1	2.24497	yes
hsa_circ_0006329	1543.87	1074.08	1257.57	143.243	119.129	156.29	chr5	9421788	9437964	-	16176	16176	NM_003966	SEMA5A	0.013864	1	9.25693	yes
hsa_circ_0069403	43.9125	46.4631	49.4306	162.755	111.037	133.806	chr4	37636508	37640126	-	3618	295	NM_001085400	RELL1	0.027264	1	0.343	yes
hsa_circ_0088216	508.808	513.283	685.054	2639.39	2475.35	2699.34	chr9	118969734	119116072	+	146338	2869	NM_002581	PAPPA	2.06e-05	1	0.21847	yes
hsa_circ_0088969	4.05503	4.09724	7.60247	17.9659	17.3179	11.2678	chr9	131744827	131757202	+	12375	1639	NM_015354	NUP188	0.013525	1	0.338436	yes
hsa_circ_0066357	377.849	325.926	328.077	169.557	165.179	169.765	chr3	58118534	58135729	+	17195	1854	NM_001164317	FLNB	0.0092559	1	2.04529	yes
hsa_circ_0004694	213.318	237.741	214.93	459.158	412.619	472.67	chr1	145015859	145021167	-	5308	208	NM_001198832	PDE4DIP	0.00033841	1	0.495364	yes
hsa_circ_0092049	287.028	278.755	289.293	616.343	634.124	639.731	chrX	153656977	153664862	+	7885	2099	NM_001183	ATP6AP1	7.58e-07	0.0673009	0.452373	yes
hsa_circ_0089586	1837.85	1657.98	1444.58	781.563	768.919	621.309	chr9	139748443	139748528	+	85	85	NM_206920	MAMDC4	0.00178072	1	2.27481	yes
hsa_circ_0090817	15.9671	12.9414	17.5001	8.86628	3.73904	5.39348	chrX	54160205	54163023	-	2818	732	NM_017848	FAM120C	0.0093772	1	2.57843	yes
hsa_circ_0000906	10.9316	13.742	18.1702	8.4179	3.90219	5.39765	chr19	16790794	16793319	+	2525	430	NM_024074	TMEM38A	0.028236	1	2.41813	yes
hsa_circ_0052255	206.514	331.616	271.577	476.637	1111.63	1022.63	chr19	56113440	56114504	+	1064	1064	NM_153219	ZNF524	0.040905	1	0.310126	yes
hsa_circ_0031643	49.5919	43.155	49.3636	28.1415	18.8564	22.2588	chr14	35452103	35452421	+	318	318	NM_003136	SRP54	0.0021165	1	2.05194	yes
hsa_circ_0041796	14.5685	22.2395	18.3613	49.0116	49.664	52.6439	chr17	7157901	7158228	+	327	327	NM_203413	C17orf81	0.0002035	1	0.364589	yes
hsa_circ_0026333	388.311	287.565	321.735	185.118	161.745	150.639	chr12	52139686	52164467	+	24781	1647	NM_014191	SCN8A	0.0059628	1	2.00524	yes
hsa_circ_0050823	241.471	243.324	223.802	456.978	480.279	554.079	chr19	38871538	38872868	+	1330	213	NM_002812	PSMD8	0.00095632	1	0.475142	yes
hsa_circ_0031281	18.0213	19.5418	17.0961	74.0688	52.3415	65.5858	chr14	23609679	23609833	-	154	154	NM_012244	SLC7A8	0.0187762	1	0.284689	yes
hsa_circ_0007820	140.494	159.604	144.87	349.577	342.653	344.79	chr4	38055819	38104778	+	48959	647	NM_015173	TBC1D1	2.78e-06	0.246583	0.429083	yes
hsa_circ_0057401	4939.24	5355.93	4448.22	1359.54	1580.48	1608.19	chr2	189864010	189864621	+	611	261	NM_000090	COL3A1	0.00024123	1	3.24158	yes
hsa_circ_0067701	5.66951	4.09724	4.02894	9.43422	13.8637	10.8929	chr3	148868385	148875318	+	6933	528	NM_032383	HPS3	0.0084977	1	0.403491	yes
hsa_circ_0008667	33.332	18.3223	18.8095	74.907	53.5087	60.3537	chr5	64466443	64492978	-	26535	669	NM_197941	ADAMTS6	0.007884	1	0.37328	yes
hsa_circ_0032603	190.846	196.904	181.822	103.975	83.9476	96.4918	chr14	74989492	75070408	-	80916	2165	NM_000428	LTBP2	0.00020055	1	2.00261	yes
hsa_circ_0023024	427.655	264	390.13	122.529	133.238	136.552	chr11	66475611	66488870	-	13259	1422	NM_006946	SPTBN2	0.043683	1	2.75741	yes
hsa_circ_0021890	202.053	160.576	129.506	30.4277	44.4419	38.3676	chr11	46724533	46727466	+	2933	1824	NM_024741	ZNF408	0.0041229	1	4.34605	yes
hsa_circ_0045517	51.9176	44.1696	52.525	25.3304	24.1238	22.9792	chr17	67109758	67119548	-	9790	635	NM_080284	ABCA6	0.00079526	1	2.05171	yes
hsa_circ_0063748	303.421	313.498	333.934	872.969	852.275	915.057	chr22	45928942	45929778	+	836	240	NM_006486	FBLN1	1.53e-05	1	0.360131	yes
hsa_circ_0061177	77.8063	64.5487	53.2801	29.1473	32.9501	27.0546	chr20	62384038	62422143	-	38105	1431	NM_025224	ZBTB46	0.0082427	1	2.1944	yes
hsa_circ_0037268	26.2629	26.6922	17.5261	6.39278	14.3732	11.805	chr16	921160	1020984	-	99824	1389	NR_033646	LMF1	0.029261	1	2.16393	yes
hsa_circ_0047236	2297.11	2308.67	2365.85	940.879	854.703	838.045	chr18	21461899	21484658	+	22759	1503	NM_198129	LAMA3	1.47e-06	0.130454	2.64716	yes
hsa_circ_0079596	111.29	101.253	105.864	230.475	213.646	218.403	chr7	23381682	23401360	-	19678	918	NM_006547	IGF2BP3	3.91e-05	1	0.480596	yes
hsa_circ_0046068	1994.88	1787.37	1693.86	984.649	930.901	782.44	chr17	78831589	78867665	+	36076	1003	NM_020761	RPTOR	0.00100015	1	2.0297	yes
hsa_circ_0069369	31.6399	6.57242	16.2599	65.1129	50.0963	69.5776	chr4	25806162	25849486	-	43324	1614	NM_015187	SEL1L3	0.0098002	1	0.294784	yes
hsa_circ_0054436	13.8645	13.2652	15.995	30.0255	28.9482	36.1004	chr2	45925083	46067690	+	142607	142607	NM_005400	PRKCE	0.00188115	1	0.45359	yes
hsa_circ_0055707	4.05503	4.09724	5.41089	14.2222	14.489	15.0092	chr2	97541618	97568444	-	26826	872	NM_001122646	FAM178B	3.83e-05	1	0.310225	yes
hsa_circ_0089381	101.618	114.773	113.978	61.3624	44.0222	56.4829	chr9	136650897	136726554	-	75657	1211	NM_001134398	VAV2	0.00110151	1	2.04098	yes
hsa_circ_0030862	1309.14	1339.7	1332.3	581.109	564.411	674.439	chr13	111082231	111145629	+	63398	3157	NM_001846	COL4A2	3.73e-05	1	2.18749	yes
hsa_circ_0063972	156.912	130.596	140.718	86.8537	65.8972	61.2535	chr22	50900375	50900902	-	527	442	NM_002972	SBF1	0.0028962	1	2.00102	yes
hsa_circ_0030847	621.309	657.396	579.228	277.808	319.7	313.111	chr13	110838731	110839676	-	945	361	NM_001845	COL4A1	0.00026314	1	2.0403	yes
hsa_circ_0000510	8.87627	4.09724	3.86907	11.0364	11.344	14.9453	chr13	114518962	114519190	+	228	228	None	None	0.029482	1	0.451233	yes
hsa_circ_0046015	1711.74	1580.48	1476.56	676.409	620.688	658.389	chr17	78264368	78314156	+	49788	4877	NM_020914	RNF213	0.000179765	1	2.43867	yes
hsa_circ_0085214	2236.39	1880.41	2274.14	1061.68	986.594	1069.03	chr8	103297740	103424917	-	127177	5939	NM_015902	UBR5	0.00104191	1	2.05016	yes
hsa_circ_0046117	5137.55	2445.56	4626.53	1420.93	910.691	1103.42	chr17	79234037	79234194	-	157	157	NM_001037984	SLC38A10	0.025184	1	3.55443	yes
hsa_circ_0028442	58.9485	55.4054	57.4778	19.3706	28.3217	18.8432	chr12	113398875	113411054	+	12179	4883	NM_006187	OAS3	0.00041662	1	2.58256	yes
hsa_circ_0061715	150.258	141.549	131.563	336.924	322.527	346.73	chr21	40572144	40590586	-	18442	1371	NM_033656	BRWD1	2.28e-05	1	0.420769	yes
hsa_circ_0033025	5.14667	4.09724	3.78897	10.4207	12.1206	6.75224	chr14	93676993	93681627	+	4634	317	NM_175748	UBR7	0.029598	1	0.444907	yes
hsa_circ_0029129	22.6561	14.0352	17.3194	8.43245	6.60184	6.90901	chr12	123061441	123102944	+	41503	3499	NM_014708	KNTC1	0.0142439	1	2.46137	yes
hsa_circ_0045301	9.91937	9.99062	10.9893	4.02622	4.50457	3.89822	chr17	62499547	62501950	-	2403	1595	NM_004396	DDX5	9.78e-05	1	2.48607	yes
hsa_circ_0018748	89.2604	75.2402	69.4808	153.12	171.201	195.226	chr10	74100546	74100626	-	80	80	NM_001002762	DNAJB12	0.0021573	1	0.450358	yes
hsa_circ_0013662	22.5564	36.4349	36.9207	7.72973	12.3746	18.167	chr1	116202261	116240845	+	38584	8349	NM_138959	VANGL1	0.02642	1	2.5061	yes
hsa_circ_0007579	217.061	220.019	215.138	74.9113	130.57	120.608	chr12	24982756	25002883	-	20127	609	NM_005504	BCAT1	0.024118	1	2.00012	yes
hsa_circ_0064848	51.9575	52.0652	38.2077	132.806	77.2273	113.37	chr3	38006061	38009373	+	3312	159	NM_001008392	CTDSPL	0.0234	1	0.439794	yes
hsa_circ_0051718	55.1492	48.6563	62.2623	121.119	122.436	111.324	chr19	48630533	48631277	-	744	183	NM_000234	LIG1	0.00028036	1	0.467956	yes
hsa_circ_0002006	12.865	16.3545	8.76068	4.27087	7.84636	4.86309	chr3	72881519	72893574	-	12055	456	NM_018130	SHQ1	0.04648	1	2.23672	yes
hsa_circ_0055110	9.87576	21.7733	5.48675	27.0057	26.2896	29.8769	chr2	70377016	70402909	-	25893	1262	NM_017880	C2orf42	0.03704	1	0.446494	yes
hsa_circ_0083435	36.9901	50.4791	57.5562	122.414	113.629	114.192	chr8	17412454	17419619	+	7165	613	NM_003046	SLC7A2	0.00050441	1	0.41408	yes
hsa_circ_0072302	201.158	217.698	208.217	511.026	511.143	521.907	chr5	38493707	38512066	-	18359	1504	NM_001127671	LIFR	4.44e-07	0.039373	0.406115	yes
hsa_circ_0000751	161.26	127.172	131.089	65.1083	60.091	79.3438	chr17	27620262	27620746	-	484	484	NM_020772	NUFIP2	0.0042185	1	2.05101	yes
hsa_circ_0071094	83.4704	78.8056	54.0942	120.895	262.276	224.12	chr4	147227077	147247148	-	20071	120	NM_001029998	SLC10A7	0.039304	1	0.356288	yes
hsa_circ_0040455	162.406	163.404	185.792	382.457	387.07	417.016	chr16	74481325	74496093	-	14768	6345	NR_027264	GLG1	7.53e-05	1	0.43117	yes
hsa_circ_0009932	1386.03	1238.24	1042.84	603.792	570.935	644.073	chr1	12082889	12092106	+	9217	946	NM_021933	MIIP	0.003738	1	2.01623	yes
hsa_circ_0083692	82.2522	80.8997	83.5208	28.1212	32.1463	35.4301	chr8	25154028	25166441	+	12413	722	NM_024940	DOCK5	2.17e-05	1	2.57763	yes
hsa_circ_0075692	37.2322	24.9525	38.6331	3.80124	11.0423	9.46679	chr6	16522857	16761721	-	238864	673	NM_000332	ATXN1	0.0063577	1	4.14711	yes
hsa_circ_0091970	708.704	730.005	675.69	282.792	298.313	295.696	chrX	153587613	153593087	-	5474	2475	NM_001110556	FLNA	1.76e-05	1	2.41149	yes
hsa_circ_0086455	938.688	970.056	752.972	2021.52	2163.34	2187.99	chr9	19119647	19121163	-	1516	468	NR_038064	PLIN2	0.000135787	1	0.417664	yes
hsa_circ_0040803	77.7454	56.5169	61.3749	276.505	254.593	260.485	chr16	87873307	87874079	-	772	169	NM_003486	SLC7A5	2.34e-05	1	0.247147	yes
hsa_circ_0034379	525.138	408.738	475.583	225.216	131.929	129.123	chr15	35192822	35234281	-	41459	1772	NM_014691	AQR	0.0026393	1	2.89852	yes
hsa_circ_0032942	31.296	21.3872	4.52013	62.2888	56.3831	66.3299	chr14	91409421	91526993	-	117572	833	NM_004755	RPS6KA5	0.0069213	1	0.309204	yes
hsa_circ_0042524	1122.27	879.88	999.76	626.676	237.375	251.609	chr17	26658151	26669468	+	11317	5559	NM_021137	TNFAIP1	0.0124035	1	2.69071	yes
hsa_circ_0038375	946.436	806.651	860.291	285.204	387.947	343.352	chr16	19741751	19746772	+	5021	293	NM_153208	IQCK	0.00045776	1	2.57095	yes
hsa_circ_0073473	272.923	296.514	254.459	957.504	897.997	881.535	chr5	96320783	96363518	+	42735	2086	NM_005575	LNPEP	1.83e-05	1	0.301017	yes
hsa_circ_0090162	6.6104	4.09724	4.37417	10.8384	15.7776	13.0352	chrX	24828014	24861794	+	33780	1083	NM_016937	POLA1	0.0074438	1	0.380363	yes
hsa_circ_0080902	34.6268	26.1611	42.7316	18.8956	22.6724	8.95105	chr7	80422672	80440017	-	17345	5419	NM_006379	SEMA3C	0.048499	1	2.04912	yes
hsa_circ_0030980	1010.91	950.948	949.477	403.02	393.54	337.685	chr13	113831924	113852578	-	20654	1661	NM_001127202	PCID2	3.63e-05	1	2.56676	yes
hsa_circ_0025838	663.513	611.384	636.069	234.673	351.897	319.602	chr12	32369180	32481489	+	112309	1887	NM_001714	BICD1	0.00092003	1	2.10884	yes
hsa_circ_0047244	253.864	235.717	231.043	107.124	127.949	112.301	chr18	21461899	21511165	+	49266	3464	NM_198129	LAMA3	0.000182614	1	2.07449	yes
hsa_circ_0005692_M_L	285.064	225.665	258.265	102.437	67.1748	67.1487	NA	NA	NA	NA	NA	NA	NA	NA	0.00103972	1	3.24798	yes
hsa_circ_0044562	2535.12	2657.96	2276.37	769.893	761.842	834.99	chr17	48273283	48274594	-	1311	360	NM_000088	COL1A1	0.000120448	1	3.15603	yes
hsa_circ_0069732	15.9514	23.0183	11.766	41.1165	31.6399	42.2992	chr4	53731501	53733002	+	1501	1501	NM_023940	RASL11B	0.0103814	1	0.440967	yes
hsa_circ_0048406	202.425	119.832	202.988	88.394	70.8116	61.7402	chr19	2321519	2328614	-	7095	520	NM_016199	LSM7	0.024175	1	2.37725	yes
hsa_circ_0083630	351.412	396.772	304.833	112.457	220.7	172.546	chr8	22411964	22419444	+	7480	639	NM_005775	SORBS3	0.0112964	1	2.08228	yes
hsa_circ_0020187	148.926	157.179	148.824	284.695	310.175	317.813	chr10	121595051	121595216	-	165	165	NM_024834	MCMBP	0.000122498	1	0.498454	yes
hsa_circ_0075696	31.5319	40.8455	42.7776	12.142	5.40106	10.9975	chr6	16761528	16761721	-	193	193	NM_000332	ATXN1	0.0020421	1	4.03478	yes
hsa_circ_0041067	5.43145	4.09724	4.22525	12.3772	11.5499	13.8155	chr16	89865573	89866046	-	473	101	NM_000135	FANCA	0.0005237	1	0.364415	yes
hsa_circ_0066305	701.122	743.194	720.429	289.493	296.818	300.462	chr3	58080562	58083704	+	3142	360	NM_001164317	FLNB	2.27e-06	0.201285	2.44115	yes
hsa_circ_0000871_M_L	79.855	84.9996	135.162	276.835	350.148	297.735	NA	NA	NA	NA	NA	NA	NA	NA	0.00175849	1	0.324441	yes
hsa_circ_0012564	1269.09	1188.05	1085.51	639.548	585.841	486.659	chr1	53320136	53320302	+	166	166	NM_001004339	ZYG11A	0.00092335	1	2.06924	yes
hsa_circ_0050149	676.547	571.938	868.004	118.67	175.02	139.87	chr19	18885709	18886631	+	922	268	NM_001098482	CRTC1	0.003138	1	4.88165	yes
hsa_circ_0068528	135.309	154.679	153.677	515.748	522.325	517.982	chr3	193853930	193854837	+	907	531	NM_005524	HES1	2.98e-07	0.0264377	0.285122	yes
hsa_circ_0046340	564.033	579.177	518.644	282.102	277.221	229.242	chr17	80038245	80040290	-	2045	1128	NM_004104	FASN	0.00030076	1	2.10744	yes
hsa_circ_0048991	620.471	723.689	517.417	285.035	284.356	218.333	chr19	7675585	7682324	+	6739	2425	NM_001080429	CAMSAP3	0.0048802	1	2.36323	yes
hsa_circ_0014077	90.1163	82.6529	119.202	207.109	200.701	202.295	chr1	150939549	150940190	-	641	273	NM_181746	CERS2	0.00072093	1	0.478559	yes
hsa_circ_0016800	16.0904	22.1335	20.7667	41.1341	47.9698	37.6165	chr1	229599289	229613507	-	14218	1093	NM_018230	NUP133	0.003123	1	0.465518	yes
hsa_circ_0021816	339.888	344.428	311.712	192.847	171.5	127.878	chr11	45935369	45936235	-	866	427	NM_004813	PEX16	0.00149886	1	2.02352	yes
hsa_circ_0038729	469.179	498.612	442.522	138.053	224.091	189.844	chr16	27454282	27456040	+	1758	333	NM_181079	IL21R	0.00065875	1	2.55497	yes
hsa_circ_0000902	239.031	218.814	203.829	102.686	84.2241	71.7392	chr19	15510546	15510663	+	117	117	NM_014371	AKAP8L	0.00058426	1	2.55819	yes
hsa_circ_0059369	135.208	160.75	140.566	373	341.697	372.654	chr20	4951438	4951561	-	123	123	NM_203327	SLC23A2	7.74e-05	1	0.401456	yes
hsa_circ_0038873	5.90543	11.2156	11.7894	18.776	18.7745	21.3468	chr16	28898509	28900274	+	1765	551	NM_004320	ATP2A1	0.008322	1	0.490863	yes
hsa_circ_0081129	2745.31	2893.16	2646.19	1261.15	1101.68	1428.69	chr7	94040367	94055169	+	14802	1692	NM_000089	COL1A2	0.00022313	1	2.18505	yes
hsa_circ_0090225	232.701	220.437	224.701	454.316	595.042	566.074	chrX	40982723	41026830	+	44107	2582	NM_001039590	USP9X	0.0184568	1	0.419602	yes
hsa_circ_0092025	411.12	573.443	495.302	235.128	228.21	267.324	chrX	153595099	153595218	-	119	119	NM_001110556	FLNA	0.0066981	1	2.02538	yes
hsa_circ_0016328	3305	3183.7	3023.75	1471.01	1379.27	1172.63	chr1	209965613	209979520	-	13907	971	NM_006147	IRF6	0.000104072	1	2.36457	yes
hsa_circ_0053168	151.184	152.475	169.744	436.43	380.429	466.892	chr2	27429350	27430658	-	1308	651	NR_028323	SLC5A6	0.00048298	1	0.368765	yes
hsa_circ_0032631	39.31	42.3679	39.1409	76.3605	77.9239	96.372	chr14	75472568	75476294	+	3726	862	NM_014239	EIF2B2	0.0026595	1	0.48201	yes
hsa_circ_0081108	672.853	681.303	649.163	295.895	296.73	343.056	chr7	94035561	94055363	+	19802	2457	NM_000089	COL1A2	4.07e-05	1	2.14103	yes
hsa_circ_0002973	205.613	218.136	148.96	83.9469	70.2552	62.0944	chr6	43146617	43146800	-	183	183	NM_003131	SRF	0.0058971	1	2.6478	yes
hsa_circ_0046630	5.08805	12.8469	15.6918	23.914	22.0669	22.1467	chr17_ctg5_hap1	693693	757208	+	63515	1435	NM_001193466	KIAA1267	0.023476	1	0.493585	yes
hsa_circ_0000999	27.4778	28.7734	24.6657	13.0254	13.2863	13.0656	chr2	46795476	46795608	-	132	132	NM_012249	RHOQ	0.0076169	1	2.05491	yes
hsa_circ_0038820	95.7131	91.9118	97.7562	177.795	229.593	224.334	chr16	28177828	28192352	-	14524	640	NM_015171	XPO6	0.0199374	1	0.451751	yes
hsa_circ_0064679	46.6076	45.3235	75.1416	135.6	129.539	117.201	chr3	32483331	32493965	+	10634	355	NM_138410	CMTM7	0.0029828	1	0.436974	yes
hsa_circ_0082429	365.791	400.626	331.671	187.53	178.245	131.313	chr7	131866139	131888178	-	22039	1194	NM_020911	PLXNA4	0.00162324	1	2.20904	yes
hsa_circ_0040188	4.05503	4.09724	10.8196	22.5337	17.328	11.7057	chr16	70292882	70296427	-	3545	500	NM_001605	AARS	0.047756	1	0.367905	yes
hsa_circ_0060231	10.2828	16.1411	11.2906	49.0377	42.6638	49.951	chr20	35675455	35675593	-	138	138	NM_002895	RBL1	0.00028437	1	0.266247	yes
hsa_circ_0027882	871.609	802.194	792.802	463.246	348.494	244.611	chr12	101685747	101706054	+	20307	1514	NM_014503	UTP20	0.0022795	1	2.33502	yes
hsa_circ_0025749	24.5162	26.3056	24.234	109.621	115.553	126.762	chr12	29423344	29487006	+	63662	1865	NM_018099	FAR2	0.0030005	1	0.213266	yes
hsa_circ_0061253	179.78	164.86	157.775	415.737	407.073	447.529	chr21	11020812	11049621	-	28809	1433	NM_182482	BAGE2	5.56e-05	1	0.395496	yes
hsa_circ_0025833	35.8933	59.7852	32.1876	99.574	90.5305	111.661	chr12	31841940	31842052	-	112	112	NM_001113402	AMN1	0.0054352	1	0.423726	yes
hsa_circ_0066874	251.015	219.944	165.282	395.156	446.226	483.55	chr3	119219541	119236162	+	16621	513	NM_016589	TIMMDC1	0.0030555	1	0.480206	yes
hsa_circ_0072677	77.2169	78.6042	69.6932	221.204	195.729	213.586	chr5	64556426	64766969	-	210543	1733	NM_197941	ADAMTS6	7.69e-05	1	0.357664	yes
hsa_circ_0058111	46462.9	46462.9	43028.9	17123.5	16305.5	17062.5	chr2	216251411	216290008	-	38597	3768	NM_212482	FN1	1.86e-05	1	2.69263	yes
hsa_circ_0025352	73.704	73.8908	70.4195	24.234	24.1364	27.285	chr12	8071823	8077107	-	5284	2710	NM_006931	SLC2A3	3.22e-06	0.285331	2.88167	yes
hsa_circ_0004522	50.4799	29.9776	36.3078	3.69854	20.4806	17.507	chr1	200583445	200584737	-	1292	343	NM_014875	KIF14	0.034801	1	2.80106	yes
hsa_circ_0044524	1330.16	1335.36	1252.27	479.009	557.481	540.972	chr17	48265456	48276951	-	11495	2963	NM_000088	COL1A1	2.33e-05	1	2.4836	yes
hsa_circ_0041229	615.829	551.745	492.609	258.734	257.525	252.966	chr17	1377903	1387597	-	9694	1722	NM_001080779	MYO1C	0.0140824	1	2.15825	yes
hsa_circ_0079600	69.2757	75.6181	73.1455	179.18	161.25	172.695	chr7	23387218	23401360	-	14142	533	NM_006547	IGF2BP3	5.99e-05	1	0.424924	yes
hsa_circ_0003744	21.3637	30.8548	18.04	60.8731	49.8529	62.9007	chr11	77066712	77070062	-	3350	295	NM_001128620	PAK1	0.0035007	1	0.404653	yes
hsa_circ_0080106	220.499	141.935	170.697	64.3469	56.2336	70.887	chr7	45120035	45120361	-	326	210	NM_001146334	NACAD	0.00816	1	2.78445	yes
hsa_circ_0022020	113.743	95.3548	108.681	202.754	211.222	234.266	chr11	47644252	47648679	-	4427	192	NM_014342	MTCH2	0.0005394	1	0.490217	yes
hsa_circ_0089755	42717.3	15051.6	38464	6842.01	2277.71	6123.51	chr9	140711890	140728976	+	17086	342	NM_024757	EHMT1	0.036324	1	6.31316	yes
hsa_circ_0057405	13306.5	13805.4	12603.9	4207.29	4403.64	4887.47	chr2	189864195	189866315	+	2120	270	NM_000090	COL3A1	2.34e-05	1	2.94226	yes
hsa_circ_0031364	104.977	76.8193	96.3508	44.5953	34.7727	27.4081	chr14	24708850	24711200	-	2350	1643	NM_012461	TINF2	0.0041613	1	2.60496	yes
hsa_circ_0036384	73.0827	108.367	83.7752	180.543	187.838	215.234	chr15	76222224	76222390	+	166	166	NM_147188	FBXO22	0.0020249	1	0.454453	yes
hsa_circ_0081154	12989.2	10996.1	11016.9	3787.28	3301.64	3598.5	chr7	94049702	94056373	+	6671	1026	NM_000089	COL1A2	0.00027856	1	3.27509	yes
hsa_circ_0056249	27.9988	26.6459	24.755	13.7483	15.035	9.92968	chr2	120684173	120725548	+	41375	1693	NM_002830	PTPN4	0.00165844	1	2.05098	yes
hsa_circ_0017187	115.203	107.135	129.929	248.73	228.705	268.806	chr1	241667341	241667545	-	204	204	NM_000143	FH	0.00060046	1	0.472055	yes
hsa_circ_0031070	61.3336	58.3731	38.4967	20.3031	24.6532	31.0492	chr13	114806475	114806570	-	95	95	NM_007368	RASA3	0.024805	1	2.08147	yes
hsa_circ_0063000	407.733	378.067	388.412	183.116	152.792	162.33	chr22	33679187	34316416	-	637229	2456	NM_004737	LARGE	5.77e-05	1	2.35673	yes
hsa_circ_0017428	16.4779	10.4289	10.0718	27.2691	21.0424	26.146	chr10	1046616	1063708	+	17092	1792	NM_012341	GTPBP4	0.0115178	1	0.496641	yes
hsa_circ_0083412	206.186	233.327	217.925	395.908	527.879	457.931	chr8	17067896	17080241	+	12345	2758	NM_016353	ZDHHC2	0.0034379	1	0.475812	yes
hsa_circ_0058593	1710.28	1522.01	1446.81	691.195	465.589	338.404	chr2	231109702	231118132	+	8430	588	NM_007237	SP140	0.00120454	1	3.12943	yes
hsa_circ_0048543	3445.61	3399.95	3065.51	1731.54	1717.91	1491.54	chr19	3976053	3983289	-	7236	2857	NM_001961	EEF2	0.00031804	1	2.00589	yes
hsa_circ_0000023	23.5157	17.4291	18.267	44.5983	39.5084	40.7398	chr1	21076215	21100103	-	23888	791	NM_016287	HP1BP3	0.00086141	1	0.474277	yes
hsa_circ_0022160	77.2501	76.5788	68.3502	141.085	194.499	173.763	chr11	57449893	57456137	+	6244	280	NM_015457	ZDHHC5	0.0037572	1	0.436204	yes
hsa_circ_0026252	10.4054	9.02569	10.747	25.7357	31.0053	20.7613	chr12	51064968	51069231	+	4263	489	NM_173602	DIP2B	0.0062961	1	0.389383	yes
hsa_circ_0046619	492.945	356.75	236.449	108.641	184.643	137.795	chr17_ctg5_hap1	447418	458604	-	11186	2909	NM_014834	LRRC37A	0.047643	1	2.5196	yes
hsa_circ_0034804	414.694	379.181	346.181	854.261	952.041	797.805	chr15	42579888	42589854	+	9966	357	NM_198141	GANC	0.00058011	1	0.437791	yes
hsa_circ_0024721	740.928	762.76	810.484	1666.01	1429.27	1643.34	chr11	122929766	122932901	-	3135	1458	NM_006597	HSPA8	0.00049695	1	0.488364	yes
hsa_circ_0022887	202.933	178.614	169.158	115.49	76.7677	47.7013	chr11	65402008	65404910	+	2902	1865	NM_032223	PCNXL3	0.0093414	1	2.29499	yes
hsa_circ_0087741	210.198	215.111	195.453	87.5065	99.8794	87.2383	chr9	102589011	102609897	+	20886	1707	NM_173200	NR4A3	9.51e-05	1	2.26041	yes
hsa_circ_0049776	795.746	878.03	979.995	2496.58	2010.99	2469.45	chr19	14676013	14676102	+	89	89	NR_038104	TECR	0.00097795	1	0.380358	yes
hsa_circ_0088198	32.5059	26.3547	17.6933	3.99106	8.50238	3.85812	chr9	117803219	117803363	-	144	144	NM_002160	TNC	0.0116801	1	4.68175	yes
hsa_circ_0051770	804.86	741.554	828.721	448.747	352.426	343.673	chr19	49217116	49217302	-	186	186	NM_182574	MAMSTR	0.00064371	1	2.07463	yes
hsa_circ_0023555	19.1046	18.0918	19.1541	10.8295	4.30909	4.58089	chr11	73829272	73834180	-	4908	303	NM_015531	C2CD3	0.0048025	1	2.85761	yes
hsa_circ_0082918	26.6658	39.3138	47.0907	77.5055	84.1289	70.3811	chr7	150778171	150778987	-	816	816	NM_031434	TMUB1	0.0051817	1	0.48734	yes
hsa_circ_0018931	112.736	131.029	107.003	931.118	946.436	1058.73	chr10	79576308	79593797	-	17489	2403	NM_004747	DLG5	2.5e-05	1	0.11946	yes
hsa_circ_0085943	183.666	154.16	162.792	69.4421	66.4883	62.2184	chr8	145112758	145115584	-	2826	1238	NM_017570	OPLAH	0.00036124	1	2.52648	yes
hsa_circ_0083080	4.05503	4.09724	4.59706	10.5792	11.6783	7.98088	chr7	155089485	155101945	+	12460	3010	NM_005542	INSIG1	0.034396	1	0.421627	yes
hsa_circ_0002308	38.0639	42.7497	30.3564	4.32356	4.38175	8.48293	chr21	47544911	47544990	+	79	79	NM_058175	COL6A2	0.00126063	1	6.4678	yes
hsa_circ_0022168	485.592	326.99	430.392	194.192	224.608	196.3	chr11	57460082	57463515	+	3433	349	NM_015457	ZDHHC5	0.0116407	1	2.02077	yes
hsa_circ_0008054	383.426	389.488	346.881	983.692	1183.12	1108.68	chr1	165859440	165865569	+	6129	400	NM_012474	UCK2	0.00027647	1	0.34187	yes
hsa_circ_0058157	20700.5	21113.5	23465.7	9906.53	8154.18	8363.63	chr2	216292902	216293061	-	159	159	NM_212482	FN1	0.00022215	1	2.47044	yes
hsa_circ_0041457	86.1028	89.3418	96.4705	32.659	43.0987	45.1295	chr17	3566186	3593817	-	27631	5450	NR_037928	P2RX5-TAX1BP3	0.00051905	1	2.24933	yes
hsa_circ_0070761	12916.7	12236.9	11971.9	5273.76	4930.54	4674.17	chr4	120135224	120161058	+	25834	963	NM_019050	USP53	2.17e-05	1	2.49525	yes
hsa_circ_0018988	239.02	224.43	227.434	574.027	545.987	625.88	chr10	85908485	85908594	+	109	109	NM_014394	GHITM	0.000121271	1	0.39572	yes
hsa_circ_0058150	37318.1	37868.3	47190.1	19142.7	16591.4	19300.7	chr2	216285395	216295575	-	10180	1128	NM_212482	FN1	0.0024995	1	2.22362	yes
hsa_circ_0035018	76.3261	54.0908	57.5128	260.224	286.383	320.836	chr15	43890390	43891604	+	1214	511	NM_020990	CKMT1B	0.00027789	1	0.216648	yes
hsa_circ_0065572	357.973	360.491	307.284	146.978	146.54	138.313	chr3	49152195	49154040	-	1845	1166	NM_001199161	USP19	0.0003563	1	2.37535	yes
hsa_circ_0045957	219.354	182.168	147.334	329.596	358.532	410.122	chr17	76987801	76988222	-	421	421	NM_138793	CANT1	0.0043176	1	0.499754	yes
hsa_circ_0058080	33937.8	33599.8	28630.6	13960.7	14479.7	15258.2	chr2	216226691	216284108	-	57417	5687	NM_212482	FN1	0.00057568	1	2.20072	yes
hsa_circ_0043533	88.3633	92.2047	93.4922	258.249	244.416	262.703	chr17	38544772	38556319	-	11547	2594	NM_001067	TOP2A	4.42e-06	0.39224	0.358077	yes
hsa_circ_0084091	7.36843	12.1498	19.2813	26.3524	32.1999	38.1209	chr8	41839356	41907225	-	67869	1282	NM_001099412	KAT6A	0.0164367	1	0.401348	yes
hsa_circ_0086054	218.131	185.312	197.898	43.7293	92.2961	80.8496	chr8	145618445	145619770	-	1325	852	NM_013291	CPSF1	0.00185509	1	2.77276	yes
hsa_circ_0054155	49.4974	41.2718	72.4685	219.538	215.26	201.789	chr2	39005257	39009106	+	3849	761	NM_024775	GEMIN6	0.000122884	1	0.256426	yes
hsa_circ_0028451	92.8535	74.3539	95.7662	40.175	43.1083	37.3789	chr12	113436070	113449528	+	13458	2536	NM_016817	OAS2	0.0023563	1	2.17942	yes
hsa_circ_0049108	69.3861	56.9386	95.7737	39.857	31.8752	26.012	chr19	8994141	9014704	-	20563	3273	NM_024690	MUC16	0.026859	1	2.27224	yes
hsa_circ_0034868	134.606	166.704	122.438	280.816	330.613	303.047	chr15	43086841	43170882	-	84041	1047	NM_173500	TTBK2	0.00111667	1	0.463378	yes
hsa_circ_0041013	433.484	352.64	334.484	187.921	110.963	127.56	chr16	89818545	89825113	-	6568	214	NM_000135	FANCA	0.0038165	1	2.6278	yes
hsa_circ_0025081	109.872	88.9377	97.7444	48.0294	43.7511	44.4885	chr12	6062661	6161949	-	99288	6041	NM_000552	VWF	0.00100163	1	2.17624	yes
hsa_circ_0053637	19.6371	19.0628	16.4256	35.8591	36.1067	44.2809	chr2	32670588	32774548	+	103960	8808	NM_016252	BIRC6	0.0022757	1	0.474211	yes
hsa_circ_0007240	26.9842	30.8274	23.499	68.0116	53.2098	60.6446	chr5	64483842	64492978	-	9136	335	NM_197941	ADAMTS6	0.002159	1	0.447091	yes
hsa_circ_0087653	71.4526	56.1738	60.4112	113.479	123.434	144.132	chr9	99797007	99797975	-	968	284	NM_001333	CTSL2	0.003124	1	0.493478	yes
hsa_circ_0072670	25.0803	20.2937	14.9093	91.3188	68.9771	72.0081	chr5	64510620	64569270	-	58650	1059	NM_197941	ADAMTS6	0.00164201	1	0.259502	yes
hsa_circ_0020542	5049.58	4964.1	6077.46	474.624	429.156	339.501	chr10	134459371	134464009	+	4638	189	NM_005539	INPP5A	0.0052434	1	12.9425	yes
hsa_circ_0056858	404.114	342.653	332.665	109.608	101.683	109.826	chr2	160982889	161056589	-	73700	1898	NM_000888	ITGB6	0.0078247	1	3.36149	yes
hsa_circ_0091681	217.843	234.308	213.444	468.795	524.618	467.767	chrX	149783061	149828957	+	45896	1236	NM_000252	MTM1	0.000180312	1	0.455519	yes
hsa_circ_0032364	11.846	4.09724	14.1466	30.9834	35.3509	34.5832	chr14	70459133	70490164	+	31031	765	NM_001034852	SMOC1	0.0020785	1	0.298163	yes
hsa_circ_0050864	1010.24	904.883	579.646	211.891	374.624	306.259	chr19	39086124	39092165	-	6041	894	NM_007181	MAP4K1	0.0179612	1	2.7944	yes
hsa_circ_0033703	159.765	56.5725	143.026	41.9607	5.58177	24.2319	chr14	106331516	106331889	-	373	373	None	None	0.046477	1	5.00684	yes
hsa_circ_0083049	230.005	245.179	247.591	490.367	498.232	496.723	chr7	151962122	152133090	-	170968	1403	NM_170606	MLL3	9.33e-07	0.0828215	0.486611	yes
hsa_circ_0008319	23.1821	8.68577	4.70518	57.5637	52.8213	50.7086	chr15	43120125	43132631	-	12506	320	NM_173500	TTBK2	0.0022437	1	0.22703	yes
hsa_circ_0003734	26.5316	31.6158	21.6208	4.41911	4.9432	8.24002	chr16	15675073	15677095	+	2022	198	NM_033201	C16orf45	0.0026792	1	4.53168	yes
hsa_circ_0000449	5385.51	4648.41	4434.7	1432.38	646.413	488.804	chr12	121154725	121157906	-	3181	3181	NM_001080533	UNC119B	0.00063926	1	5.63508	yes
hsa_circ_0072339	43.3043	32.9036	37.8531	80.6356	84.5806	80.178	chr5	38996920	39021238	-	24318	359	NM_152756	RICTOR	0.000184729	1	0.464807	yes
hsa_circ_0027080	254.751	234.274	285.074	638.338	509.406	610.503	chr12	57036241	57036615	-	374	282	NM_001686	ATP5B	0.00143575	1	0.440268	yes
hsa_circ_0018989	282.24	253.634	259.636	620.5	563.209	668.525	chr10	85908485	85909999	+	1514	298	NM_014394	GHITM	0.00037574	1	0.429487	yes
hsa_circ_0020817	102.492	98.6025	88.8995	28.023	10.8856	10.7478	chr11	2972488	3013607	-	41119	1263	NM_005969	NAP1L4	0.00033786	1	5.84002	yes
hsa_circ_0013742	1128.12	1204.73	1107.53	2915.39	2805.42	2923.45	chr1	117963190	118009049	+	45859	394	NM_006699	MAN1A2	1.78e-06	0.15801	0.397995	yes
hsa_circ_0044074	7459.79	7488.28	6918.69	20700.5	20818.8	19846.6	chr17	42430028	42430470	+	442	442	NM_002087	GRN	1.63e-06	0.14476	0.356334	yes
hsa_circ_0080119	310.942	279.635	279.708	110.072	135.37	121.199	chr7	45145039	45145363	-	324	324	NM_004749	TBRG4	0.000195706	1	2.37367	yes
hsa_circ_0072678	9.7053	4.09724	6.46028	13.7168	14.008	15.5327	chr5	64556426	64769779	-	213353	2109	NM_197941	ADAMTS6	0.0111997	1	0.468423	yes
hsa_circ_0059761	163.068	139.462	126.804	365.005	377.716	410.544	chr20	30734587	30747914	+	13327	806	NM_014742	TM9SF4	0.000155446	1	0.372277	yes
hsa_circ_0058081	24779	24227.3	21481.4	10540.1	11602.7	11773.6	chr2	216229601	216288249	-	58648	6035	NM_212482	FN1	0.00036215	1	2.07828	yes
hsa_circ_0074648	5849.62	5586.6	5673.12	2537.48	2215.97	2466.28	chr5	151047027	151052777	-	5750	465	NM_003118	SPARC	1.6e-05	1	2.36981	yes
hsa_circ_0059661	126.79	159.249	154.83	456.75	399.808	450.055	chr20	25284185	25290211	-	6026	410	NM_001042472	ABHD12	0.000155956	1	0.337414	yes
hsa_circ_0083397	695.88	669.818	584.949	2511.23	2365.85	2620.06	chr8	15601046	15624158	+	23112	2678	NM_006765	TUSC3	2.09e-05	1	0.260186	yes
hsa_circ_0074863	76.0102	90.8834	69.9569	230.812	230.148	209.996	chr5	167798428	167812419	+	13991	314	NM_001161661	WWC1	9.85e-05	1	0.353005	yes
hsa_circ_0055752	75.0834	53.2297	58.2672	24.0147	21.6951	24.8585	chr2	98169630	98206428	-	36798	1553	NM_025190	ANKRD36B	0.02852	1	2.64397	yes
hsa_circ_0047786	2060.29	1777.7	1704.6	1054.01	732.415	691.472	chr18	55398645	55401328	+	2683	2683	NM_005603	ATP8B1	0.002937	1	2.23682	yes
hsa_circ_0049007	69.3614	67.5889	71.5217	4.52523	22.9462	17.5251	chr19	7753642	7762475	-	8833	1212	NM_001220500	FCER2	0.00061858	1	4.63307	yes
hsa_circ_0030238	10.4486	9.16646	28.6517	66.1547	59.2354	62.9655	chr13	49580287	49580425	+	138	138	NM_001079673	FNDC3A	0.0021044	1	0.256254	yes
hsa_circ_0064662	135.017	138.091	138.433	295.801	345.027	395.246	chr3	31617887	31677556	+	59669	2167	NM_178862	STT3B	0.0185182	1	0.397212	yes
hsa_circ_0050441	44.265	41.0406	42.0593	20.8089	19.9398	13.0678	chr19	33535154	33535270	-	116	116	NM_033103	RHPN2	0.00073687	1	2.36665	yes
hsa_circ_0034435	255.921	229.734	201.681	115.664	106.442	109.764	chr15	39874393	39883551	+	9158	2346	NM_003246	THBS1	0.00172431	1	2.0711	yes
hsa_circ_0077070	53.8346	51.3981	45.7128	24.725	25.3581	16.0739	chr6	75912435	75912543	-	108	108	NM_004370	COL12A1	0.00181924	1	2.28162	yes
hsa_circ_0046286	62.428	69.2577	37.2162	19.8095	26.4468	12.5081	chr17	79891481	79893392	-	1911	1379	NM_006907	PYCR1	0.025299	1	2.87422	yes
hsa_circ_0058155	21816.8	21902.6	19638.8	8667.92	10188.1	10440	chr2	216288868	216298184	-	9316	939	NM_212482	FN1	0.00025634	1	2.16269	yes
hsa_circ_0009230	41.7617	52.8073	33.8198	19.8366	15.7147	5.88928	chr1	981343	985175	+	3832	2064	NM_198576	AGRN	0.013601	1	3.09814	yes
hsa_circ_0000140	11.8981	14.1244	6.76904	23.4213	20.3622	33.8852	chr1	155891165	155895634	-	4469	585	NM_014949	KIAA0907	0.032102	1	0.422197	yes
hsa_circ_0020118	174.464	142.591	148.867	63.9174	61.2939	41.8985	chr10	118464661	118594533	-	129872	92807	NM_025015	HSPA12A	0.00113948	1	2.78811	yes
hsa_circ_0075741	83.9236	79.8279	86.1166	188.045	157.285	175.595	chr6	17675135	17688849	-	13714	741	NM_005124	NUP153	0.00058151	1	0.479662	yes
hsa_circ_0067004	64.6807	78.8273	55.8638	156.709	125.261	137.884	chr3	122458843	122459722	-	879	879	NM_024610	HSPBAP1	0.0029028	1	0.474861	yes
hsa_circ_0063753	949.355	1046.15	884.992	2014.87	2040.1	2130.36	chr22	45938034	45939406	+	1372	255	NM_006486	FBLN1	4.34e-05	1	0.465699	yes
hsa_circ_0077167	29.925	26.5278	42.329	81.6511	94.3088	86.1489	chr6	80878591	81053529	+	174938	710	NM_000056	BCKDHB	0.00085617	1	0.376873	yes
hsa_circ_0081059	4710.66	4731.93	4291.98	1850.25	2082.01	2116.26	chr7	94023872	94043259	+	19387	2136	NM_000089	COL1A2	0.000101207	1	2.27074	yes
hsa_circ_0058129	24184.9	27304.3	22608.5	10440	10214	10549.6	chr2	216271849	216296687	-	24838	2298	NM_212482	FN1	0.0092352	1	2.37465	yes
hsa_circ_0011199	86.4341	90.578	96.9128	47.8345	45.1119	28.2844	chr1	29610451	29611381	+	930	176	NM_005704	PTPRU	0.00173654	1	2.25953	yes
hsa_circ_0047161	99.3634	86.9915	77.6946	211.515	196.389	234.928	chr18	21108362	21113481	-	5119	4049	NM_000271	NPC1	0.00060058	1	0.41076	yes
hsa_circ_0076608	1155.13	1067.95	1174.08	439.146	428.124	384.551	chr6	43737945	43746273	+	8328	1430	NM_001025366	VEGFA	4.04e-05	1	2.71378	yes
hsa_circ_0022707	156.752	163.764	136.93	311.064	324.045	301.824	chr11	64557865	64564025	-	6160	589	NM_004579	MAP4K2	0.000100348	1	0.488237	yes
hsa_circ_0087377	33.4997	21.0023	34.8256	11.5773	11.0032	16.1979	chr9	87338487	87367000	+	28513	813	NM_001018065	NTRK2	0.023075	1	2.30354	yes
hsa_circ_0080057	24.5099	22.2558	27.5149	45.2531	55.8227	64.6428	chr7	44663915	44721447	+	57532	1362	NM_002541	OGDH	0.0063037	1	0.448233	yes
hsa_circ_0046945	237.477	233.205	216.985	453.894	442.577	525.681	chr18	12009881	12014372	+	4491	260	NM_014214	IMPA2	0.00079604	1	0.48354	yes
hsa_circ_0036127	20.1963	20.5051	13.8902	38.2585	37.2102	42.7015	chr15	71433787	72057538	+	623751	2848	NM_024817	THSD4	0.00149688	1	0.461974	yes
hsa_circ_0032261	7.63827	12.6091	17.7998	41.5315	30.5264	42.1235	chr14	67736417	67770316	+	33899	1277	NM_022474	MPP5	0.0060393	1	0.333217	yes
hsa_circ_0088168	485.896	539.095	467.933	201.742	216.609	208.181	chr9	116940570	116945355	+	4785	108	NM_032888	COL27A1	0.000183725	1	2.38284	yes
hsa_circ_0071873	82.919	60.9257	70.0419	40.6873	39.4738	22.7004	chr5	10992662	11098860	-	106198	748	NM_001332	CTNND2	0.0127385	1	2.07936	yes
hsa_circ_0047531	22.3639	26.7519	22.1397	44.6975	54.2541	52.6232	chr18	43496402	43508975	-	12573	972	NM_020964	EPG5	0.00127585	1	0.470101	yes
hsa_circ_0023558	26.1683	38.4187	30.7879	81.5203	81.7846	94.1201	chr11	73843888	73844602	-	714	262	NM_015531	C2CD3	0.00059719	1	0.370496	yes
hsa_circ_0038814	36.8147	42.6706	38.3824	104.663	127.945	115.909	chr16	28146536	28157524	-	10988	219	NM_015171	XPO6	0.00037945	1	0.338198	yes
hsa_circ_0010189	690.573	622.274	592.238	1470.4	1339.96	1492.16	chr1	17350467	17350569	-	102	102	NM_003000	SDHB	0.000138667	1	0.442784	yes
hsa_circ_0047258	745.27	801.711	780.509	308.903	342.024	332.416	chr18	21485485	21494824	+	9339	1029	NM_198129	LAMA3	1.99e-05	1	2.36692	yes
hsa_circ_0063749	688.044	737.831	718.526	2120.36	2062.16	2136.94	chr22	45929640	45929778	+	138	138	NM_006486	FBLN1	4.18e-07	0.0371259	0.339333	yes
hsa_circ_0091390	16.9389	11.052	10.9523	35.799	24.7928	26.6961	chrX	117772042	117773540	+	1498	191	NM_144658	DOCK11	0.0148588	1	0.446146	yes
hsa_circ_0088447	5020.31	5078.8	4883.66	1923.95	2859.08	2462.63	chr9	126319848	126439068	-	119220	691	NM_020946	DENND1A	0.00074073	1	2.06783	yes
hsa_circ_0091995	428.94	456.156	438.451	3210.95	2504.23	2324.05	chrX	153590346	153590700	-	354	261	NM_001110556	FLNA	0.0143183	1	0.164636	yes
hsa_circ_0052921	178.296	110.801	150.258	60.1939	43.3928	95.3183	chr2	21255225	21260983	-	5758	969	NM_000384	APOB	0.032098	1	2.20887	yes
hsa_circ_0011369	61.7951	59.6969	78.7077	38.0231	30.5033	29.6769	chr1	32683037	32687926	-	4889	3932	NM_019118	TMEM234	0.0066584	1	2.03862	yes
hsa_circ_0084810	81.7574	66.7108	60.1169	35.329	30.3337	25.376	chr8	86027334	86053752	+	26418	2432	NM_033402	LRRCC1	0.0050448	1	2.29117	yes
hsa_circ_0081645	2629.77	3161.25	2477.36	1180.39	1060.59	1006.22	chr7	102006420	102016769	+	10349	341	NM_001242713	LOC100289561	0.00143588	1	2.54632	yes
hsa_circ_0016204	37.5486	32.5997	29.4538	14.1538	15.8085	5.37626	chr1	205276653	205277358	-	705	705	NM_030952	NUAK2	0.005882	1	2.81851	yes
hsa_circ_0023344	10.8613	8.46241	18.8517	27.6557	20.1482	30.4618	chr11	70335432	70666787	-	331355	1398	NM_012309	SHANK2	0.038457	1	0.487767	yes
hsa_circ_0001583	1194.46	1019.47	1030.47	2953.54	2936.82	3128.04	chr6	26056122	26056299	-	177	177	NM_005319	HIST1H1C	2.04e-05	1	0.359753	yes
hsa_circ_0009921	3107.81	2884.81	2045.85	909.321	1348.56	1194.76	chr1	12059044	12067306	+	8262	1361	NM_014874	MFN2	0.0117573	1	2.32821	yes
hsa_circ_0062054	1555	1647.54	1447.31	596.861	671.424	679.209	chr21	47544564	47544834	+	270	99	NM_058175	COL6A2	0.000141845	1	2.38761	yes
hsa_circ_0048938	340.341	299.429	330.508	136.067	172.511	143.51	chr19	6937253	6937659	+	406	274	NM_001974	EMR1	0.00048098	1	2.14622	yes
hsa_circ_0046659	44.3169	34.3892	31.7683	64.8949	78.0614	85.3648	chr18	163307	210493	+	47186	1317	NM_005151	USP14	0.005224	1	0.483856	yes
hsa_circ_0015836	532.569	554.205	732.781	1381.72	1293.76	1223.23	chr1	200708685	200829831	+	121146	7351	NM_203459	CAMSAP2	0.00089913	1	0.466707	yes
hsa_circ_0030007	169.724	158.19	146.699	321.588	332.502	372.698	chr13	37559763	37567809	-	8046	276	NM_013338	ALG5	0.00040185	1	0.462231	yes
hsa_circ_0002936	1216.42	1066.86	894.726	512.607	457.991	395.039	chr12	112371689	112429693	-	58004	655	NM_001193531	TMEM116	0.0036414	1	2.32712	yes
hsa_circ_0027823	113.6	107.809	104.727	51.6443	44.6154	35.5831	chr12	98909350	98929412	+	20062	3672	NM_003276	TMPO	0.0002613	1	2.47367	yes
hsa_circ_0011308	88.8503	77.5395	74.1402	40.3633	34.7628	37.3069	chr1	32145232	32165716	-	20484	2699	NM_001856	COL16A1	0.00083773	1	2.13932	yes
hsa_circ_0092259	42.875	41.6174	55.9719	85.6059	103.01	100.342	chrY	14958257	14959252	+	995	496	NM_004654	USP9Y	0.0022205	1	0.486106	yes
hsa_circ_0068608	201.386	216.398	188.121	460.613	470.898	516.642	chr3	195781950	195789810	-	7860	581	NM_003234	TFRC	0.000121804	1	0.418399	yes
hsa_circ_0079968	1838.26	1730.71	1679.39	932.483	855.556	774.154	chr7	43827502	43832411	+	4909	340	NM_001253823	BLVRA	0.00016256	1	2.04839	yes
hsa_circ_0063742	9916.14	9529.03	8806.77	31060.8	31515.5	31895	chr22	45918970	45959242	+	40272	4415	NM_001996	FBLN1	3.38e-07	0.0300357	0.299053	yes
hsa_circ_0085084	562.303	523.776	467.071	184.066	147.574	138.951	chr8	100443764	100520139	+	76375	1217	NM_017890	VPS13B	0.00030413	1	3.30042	yes
hsa_circ_0034428	1183.18	1206.54	1102.3	563.209	562.729	578.165	chr15	39874029	39882224	+	8195	2174	NM_003246	THBS1	4.44e-05	1	2.04918	yes
hsa_circ_0007482	552.574	514.032	506.64	272.321	235.12	252.088	chr9	137582757	137593179	+	10422	545	NM_000093	COL5A1	0.000104608	1	2.07134	yes
hsa_circ_0068281	3390.74	5159.86	6153.12	9569.18	10179.9	9709.24	chr3	183894738	183901879	+	7141	1827	NM_004068	AP2M1	0.0040404	1	0.499137	yes
hsa_circ_0047165	101.518	129.247	95.9203	238.041	236.318	258.671	chr18	21113318	21141491	-	28173	3291	NM_000271	NPC1	0.00041959	1	0.445665	yes
hsa_circ_0061207	350.319	332.118	324.634	197.975	149.681	123.121	chr20	62632429	62657411	+	24982	1005	NM_012469	PRPF6	0.00152322	1	2.13916	yes
hsa_circ_0081068	416.082	487.117	498.012	153.384	194.633	187.288	chr7	94027693	94035038	+	7345	459	NM_000089	COL1A2	0.0005433	1	2.61759	yes
hsa_circ_0008822	9.15825	4.09724	3.84715	12.5859	11.0948	11.099	chr19	52364156	52390165	-	26009	668	NR_024181	ZNF577	0.030683	1	0.491742	yes
hsa_circ_0080741	107.198	110.849	94.7156	228.064	226.165	265.192	chr7	75583306	75615167	+	31861	1673	NM_000941	POR	0.0005755	1	0.434743	yes
hsa_circ_0078717	91.0829	86.3991	67.4759	35.908	26.6729	26.518	chr6	169646291	169649068	-	2777	642	NM_003247	THBS2	0.002715	1	2.74928	yes
hsa_circ_0025077	327.4	354.954	351.01	181.366	156.388	167.892	chr12	6058039	6103773	-	45734	2520	NM_000552	VWF	9.85e-05	1	2.04365	yes
hsa_circ_0063692	74.9167	82.8825	57.1408	36.5465	38.0693	30.03	chr22	43562627	43579155	-	16528	3144	NM_015140	TTLL12	0.0100582	1	2.05398	yes
hsa_circ_0070146	179.474	151.623	149.638	109.962	63.5026	58.8794	chr4	79284666	79291138	+	6472	447	NM_025074	FRAS1	0.01196	1	2.06907	yes
hsa_circ_0040479	44.587	51.0932	47.3697	20.5847	17.8707	11.5364	chr16	74655296	74700779	-	45483	4952	NM_018124	RFWD3	0.00069743	1	2.86147	yes
hsa_circ_0029503	341.376	332.988	286.515	186.015	150.583	138.805	chr12	133202702	133245088	-	42386	4505	NM_006231	POLE	0.00187961	1	2.02119	yes
hsa_circ_0004087	97.1857	111.433	116.896	196.621	239.514	232.887	chr16	80718434	80719026	-	592	592	NM_152342	CDYL2	0.001418	1	0.486553	yes
hsa_circ_0091991	343.265	354.408	309.288	131.038	146.74	156.232	chrX	153590037	153593854	-	3817	1515	NM_001110556	FLNA	0.00024246	1	2.32013	yes
hsa_circ_0091785	35.0377	21.5088	33.4049	4.00797	5.32954	11.4378	chrX	153129776	153135954	-	6178	2628	NM_000425	L1CAM	0.0088755	1	4.32972	yes
hsa_circ_0026334	52.0489	48.2237	40.7879	29.1168	16.2584	18.1909	chr12	52139686	52188425	+	48739	2797	NM_014191	SCN8A	0.0076209	1	2.21912	yes
hsa_circ_0061773	84.9759	74.0271	61.8079	147.073	150.335	162.03	chr21	42598192	42622828	+	24636	822	NM_012105	BACE2	0.00059954	1	0.480611	yes
hsa_circ_0002324	4.05503	4.09724	4.95768	11.0825	11.3856	8.50027	chr19	40839757	40842314	-	2557	282	NM_178830	C19orf47	0.0034602	1	0.423332	yes
hsa_circ_0078039	136.858	113.524	112.982	422.891	420.141	428.996	chr6	142630680	142758672	+	127992	3419	NM_020455	GPR126	1.68e-06	0.148914	0.285657	yes
hsa_circ_0069616	33.5526	38.3496	38.3744	17.4798	16.8884	11.26	chr4	42545933	42627730	-	81797	1558	NM_006095	ATP8A1	0.00107649	1	2.41685	yes
hsa_circ_0031490	9.0566	4.09724	8.50027	16.4723	19.9991	17.4728	chr14	31602714	31613463	-	10749	1114	NM_015382	HECTD1	0.0046762	1	0.401417	yes
hsa_circ_0044739	7.78407	4.09724	4.40882	11.1237	13.4402	17.0564	chr17	55916286	55927433	-	11147	1492	NM_016070	MRPS23	0.0156384	1	0.391399	yes
hsa_circ_0061017	43.831	48.7379	35.3722	18.911	21.7622	18.6777	chr20	58348333	58381249	+	32916	577	NM_080672	PHACTR3	0.0047557	1	2.15567	yes
hsa_circ_0048909	110.638	101.448	136.532	287.556	268.852	299.744	chr19	6730997	6731293	-	296	209	NM_001080452	GPR108	0.00025791	1	0.407193	yes
hsa_circ_0008979	450.449	444.65	445.028	1044.29	1038.41	1020.69	chr2	47134948	47136316	-	1368	315	NM_001171508	MCFD2	7.27e-08	0.00645071	0.431827	yes
hsa_circ_0051011	61.8146	73.1224	65.314	166.66	171.507	164.32	chr19	39955437	39967308	+	11871	2909	NM_003169	SUPT5H	1.71e-05	1	0.398519	yes
hsa_circ_0013802	68.5293	61.4388	46.3158	147.928	131.747	134.773	chr1	142803223	142805361	-	2138	1654	TCONS_l2_00002625	TCONS_l2_00002625	0.0006416	1	0.425347	yes
hsa_circ_0053947	121.85	104.071	133.639	361.077	346.34	410.51	chr2	36581891	36582124	-	233	233	NR_037631	LOC100288911	0.00028231	1	0.321631	yes
hsa_circ_0087144	41.5895	31.9583	44.9472	110.336	110.956	134.617	chr9	71538217	71555706	+	17489	386	NM_003558	PIP5K1B	0.00088003	1	0.332937	yes
hsa_circ_0015086	231.739	224.511	193.94	678.45	620.558	695.238	chr1	165876920	165880855	+	3935	3935	NM_012474	UCK2	6.04e-05	1	0.326033	yes
hsa_circ_0085305	74.7077	58.6858	65.6828	31.3428	23.8797	27.8701	chr8	106431371	106646585	+	215214	492	NM_012082	ZFPM2	0.00164051	1	2.39584	yes
hsa_circ_0083444	34.0371	29.8366	40.5855	63.7475	80.4509	81.3414	chr8	17601112	17613470	-	12358	2441	NM_001001924	MTUS1	0.0034619	1	0.463152	yes
hsa_circ_0081114	1894.89	2080.35	1801.88	679.435	835.878	789.245	chr7	94037647	94052430	+	14783	1872	NM_000089	COL1A2	0.00025533	1	2.50682	yes
hsa_circ_0072662	25.8683	23.2537	17.586	80.5472	92.05	73.0965	chr5	64468658	64558789	-	90131	1467	NM_197941	ADAMTS6	0.00058292	1	0.271509	yes
hsa_circ_0001516	11.4516	9.74925	23.773	37.9056	33.9051	32.7122	chr5	96437462	96438798	+	1336	1336	NM_153234	LIX1	0.0133382	1	0.430277	yes
hsa_circ_0007166	143.765	122.028	152.311	1221.48	1196.21	1183.95	chr16	8729024	8738582	+	9558	624	NM_024109	METTL22	9.77e-08	0.0086738	0.116087	yes
hsa_circ_0082563	74.0398	75.7489	81.9915	188.472	195.629	195.402	chr7	137567157	137569867	-	2710	344	NM_194071	CREB3L2	2.13e-06	0.189197	0.399964	yes
hsa_circ_0080007	80.7288	105.069	106.144	44.7912	36.8456	48.9796	chr7	44146144	44154159	+	8015	3523	NM_001129	AEBP1	0.0039845	1	2.2351	yes
hsa_circ_0056224	44.5273	38.7863	39.376	108.417	99.234	99.8016	chr2	120012259	120023227	+	10968	2760	NM_182915	STEAP3	6.01e-05	1	0.399052	yes
hsa_circ_0018023	26.6899	27.0859	20.8741	52.7178	45.0586	55.3738	chr10	27408222	27410377	-	2155	332	NM_139312	YME1L1	0.0020809	1	0.487429	yes
hsa_circ_0011869	145.151	163.062	140.568	932.142	984.158	1012.18	chr1	40431528	40431686	+	158	158	NM_001136493	MFSD2A	2.28e-06	0.202031	0.153247	yes
hsa_circ_0011663	171.685	144.101	134.16	355.519	361.578	383.586	chr1	36602172	36605420	-	3248	1034	NM_014408	TRAPPC3	0.000102035	1	0.408788	yes
hsa_circ_0044893	15.1751	8.46376	17.5186	29.7285	21.3637	33.9793	chr17	57943956	57970306	-	26350	1376	NM_001193610	TUBD1	0.033315	1	0.483799	yes
hsa_circ_0037259	375.489	313.942	289.81	127.399	61.5492	126.004	chr16	784228	784871	-	643	254	NM_022493	NARFL	0.0027182	1	3.10917	yes
hsa_circ_0065239	23.1629	26.7792	32.9475	11.2134	13.1868	6.07674	chr3	47610641	47619623	-	8982	1566	NM_001206942	CSPG5	0.007977	1	2.71975	yes
hsa_circ_0038401	14.7416	14.7788	14.9159	26.5273	27.2111	35.1867	chr16	20931443	20931536	+	93	93	NM_001128301	LYRM1	0.033396	1	0.499705	yes
hsa_circ_0061610	24.4532	14.6042	36.7518	98.4139	91.6872	94.6429	chr21	37635843	37642455	+	6612	317	NM_005128	DOPEY2	0.00048124	1	0.266237	yes
hsa_circ_0065340	503.466	482.838	456.634	199.698	228.482	269.199	chr3	47956306	47956429	-	123	123	NM_002375	MAP4	0.00051727	1	2.06908	yes
hsa_circ_0038812	60.3222	53.9281	69.0061	143.188	145.653	125.966	chr16	28145161	28157524	-	12363	312	NM_015171	XPO6	0.00052184	1	0.441787	yes
hsa_circ_0051773	209.881	177.929	182.047	96.9128	83.843	82.517	chr19	49218062	49220214	-	2152	834	NM_182574	MAMSTR	0.00075813	1	2.16451	yes
hsa_circ_0029561	2807.93	1417.19	2325.59	680.141	312.244	305.872	chr12	133357383	133365876	-	8493	1035	NM_005895	GOLGA3	0.01474	1	5.04577	yes
hsa_circ_0057328	30.2009	43.0987	19.3724	206.775	201.077	206.176	chr2	187604954	187618776	+	13822	774	NM_177454	FAM171B	1.82e-05	1	0.150924	yes
hsa_circ_0077674	449.986	436.197	374.667	1550.23	1692.59	1493.74	chr6	112460953	112575493	-	114540	3251	NM_001105206	LAMA4	5.66e-05	1	0.266196	yes
hsa_circ_0074372	60.3129	68.8319	42.2624	112.516	131.246	113.124	chr5	142434003	142513670	+	79667	552	NM_015071	ARHGAP26	0.0034203	1	0.480286	yes
hsa_circ_0057392	3399.95	3758.99	3396.86	1128.38	1243.01	1235.18	chr2	189860417	189866315	+	5898	882	NM_000090	COL3A1	5.56e-05	1	2.92683	yes
hsa_circ_0028982	401.541	604.522	515.748	147.334	94.6316	106.955	chr12	121882252	121932468	-	50216	543	NM_032590	KDM2B	0.00302	1	4.36148	yes
hsa_circ_0004684	78.3421	92.507	86.2612	41.1862	37.8432	44.1098	chr7	139741443	139757834	-	16391	856	NM_022750	PARP12	0.00056464	1	2.08796	yes
hsa_circ_0023519	109.167	97.0755	81.5999	224.091	265.368	235.327	chr11	73589823	73635742	+	45919	1054	NM_025155	PAAF1	0.00057956	1	0.397141	yes
hsa_circ_0075977	88.1395	80.0184	70.8913	20.179	26.3455	33.8076	chr6	33625708	33659705	+	33997	7176	NM_002224	ITPR3	0.00113762	1	2.97576	yes
hsa_circ_0044703	52.0939	63.2282	46.9411	164.383	179.806	182.54	chr17	53481127	53485181	-	4054	177	NM_012329	MMD	8.07e-05	1	0.308058	yes
hsa_circ_0087439	780.351	707.362	674.439	343.432	374.486	303.026	chr9	91666951	91667078	-	127	127	NM_016848	SHC3	0.00053626	1	2.1178	yes
hsa_circ_0056855	112.513	114.255	98.4827	38.2501	45.3762	34.8793	chr2	160968590	160983112	-	14522	441	NM_000888	ITGB6	0.0003009	1	2.7446	yes
hsa_circ_0076625	20.2482	25.5786	10.1606	42.6295	53.9256	43.113	chr6	44117595	44121925	+	4330	813	NM_018426	TMEM63B	0.0087638	1	0.40086	yes
hsa_circ_0054936	171.407	151.472	178.258	70.2088	64.7625	59.3248	chr2	63815742	63834330	+	18588	1649	NM_005917	MDH1	0.00028486	1	2.57924	yes
hsa_circ_0054651	120.279	98.0484	151.683	371.081	335.962	402.994	chr2	56097854	56108869	-	11015	803	NM_001039348	EFEMP1	0.00057846	1	0.333331	yes
hsa_circ_0073781	281.15	275.553	279.27	823.65	621.014	724.832	chr5	127622409	127681276	-	58867	4023	NM_001999	FBN2	0.0168985	1	0.385331	yes
hsa_circ_0057968	69.3186	64.7321	65.4076	122.386	152.196	149.522	chr2	209100952	209106869	-	5917	1397	NM_005896	IDH1	0.0161382	1	0.470305	yes
hsa_circ_0001781	56.4377	59.2919	47.0749	145.107	130.061	130.228	chr8	19572395	19590077	-	17682	17682	None	None	0.0002	1	0.401594	yes
hsa_circ_0028306	863.323	781.047	734.515	425.737	383.824	335.35	chr12	112229109	112247789	+	18680	1283	NM_000690	ALDH2	0.00085634	1	2.07779	yes
hsa_circ_0077266	689.235	673.61	701.276	1819.54	1625.31	1558.74	chr6	87928313	87973406	+	45093	9657	NM_015021	ZNF292	0.0063805	1	0.412528	yes
hsa_circ_0035158	839.078	1020.09	856.053	447.446	405.254	488.707	chr15	48777570	48888575	-	111005	3270	NM_000138	FBN1	0.00185567	1	2.02416	yes
hsa_circ_0036444	19.1069	14.7807	4.37478	53.1804	45.5151	58.7689	chr15	78398080	78398276	-	196	196	NM_006383	CIB2	0.0024035	1	0.242991	yes
hsa_circ_0070710	227.043	225.902	222.908	70.0319	61.4592	43.7904	chr4	114186052	114195805	+	9753	297	NM_001148	ANK2	0.0021955	1	3.85581	yes
hsa_circ_0086395	569.231	472.89	459.729	280.146	119.197	193.306	chr9	15199858	15203888	-	4030	133	NM_152574	TTC39B	0.0063763	1	2.53413	yes
hsa_circ_0066838	25.0951	26.1971	21.5338	13.4865	7.74359	5.60544	chr3	113667640	113673257	+	5617	881	NM_173570	ZDHHC23	0.00502	1	2.71378	yes
hsa_circ_0088241	1095.81	1079.23	1155.09	4333.17	3991.69	4114.2	chr9	119093522	119115195	+	21673	1028	NM_002581	PAPPA	3.87e-06	0.343161	0.267716	yes
hsa_circ_0064578	31.8685	37.6691	49.3857	129.882	120.93	119.5	chr3	24003467	24006653	+	3186	815	NM_005126	NR1D2	0.000160861	1	0.321143	yes
hsa_circ_0026380	7.8355	4.09724	4.28358	24.7953	29.4181	25.6795	chr12	52680574	52702155	-	21581	18185	NM_002281	KRT81	0.00034074	1	0.202976	yes
hsa_circ_0003861	162.606	169.893	151.125	354.661	352.711	369.898	chr9	74309424	74313120	-	3696	319	NM_013390	TMEM2	1.68e-05	1	0.448935	yes
hsa_circ_0052533	75.9782	66.3608	50.1682	28.8195	35.3022	25.7378	chr2	9498884	9525487	+	26603	803	NM_003887	ASAP2	0.013102	1	2.14231	yes
hsa_circ_0055174	4.98932	4.09724	4.05771	11.8429	6.63399	9.11123	chr2	72606857	72741809	-	134952	1123	NM_015189	EXOC6B	0.034942	1	0.476447	yes
hsa_circ_0073251	23.7604	28.2762	44.9711	73.961	85.9474	86.9021	chr5	86633790	86633908	+	118	118	NM_002890	RASA1	0.0028819	1	0.393045	yes
hsa_circ_0001224	2901.68	2923.45	2675.12	1303.86	1362.38	1392.79	chr22	36682763	36689419	-	6656	1011	NM_002473	MYH9	5.98e-05	1	2.09416	yes
hsa_circ_0013683	133.269	141.681	137.375	286.716	304.726	286.304	chr1	116931259	116936345	+	5086	1159	NM_001160233	ATP1A1	1.94e-05	1	0.469755	yes
hsa_circ_0034874	28.2209	30.0908	24.5722	74.9305	79.8331	73.4695	chr15	43109229	43122276	-	13047	312	NM_173500	TTBK2	4.14e-05	1	0.363155	yes
hsa_circ_0022211	78.6084	115.114	96.4839	372.748	206.997	352.413	chr11	59997384	59997544	-	160	160	None	None	0.0158802	1	0.311328	yes
hsa_circ_0066348	435.87	483.141	442.352	198.833	234.208	238.108	chr3	58116467	58135729	+	19262	2115	NM_001164317	FLNB	0.0002837	1	2.02841	yes
hsa_circ_0063715	874.936	945.925	659.551	347.636	355.671	258.459	chr22	44581687	44589703	+	8016	504	NM_022141	PARVG	0.0052246	1	2.57902	yes
hsa_circ_0073605	1088.4	998.105	1078.59	2416.97	2176.83	2259.61	chr5	112212080	112256953	-	44873	2854	NM_005669	REEP5	8.27e-05	1	0.461829	yes
hsa_circ_0070046	495.468	420.218	452.028	1280.94	1200.28	1456.11	chr4	77084377	77135052	-	50675	1754	NM_005506	SCARB2	0.00040129	1	0.34737	yes
hsa_circ_0075988	87.0417	75.6676	69.7338	29.3659	38.6284	37.8847	chr6	33630304	33654881	+	24577	5364	NM_002224	ITPR3	0.0020013	1	2.19537	yes
hsa_circ_0019878	166.915	179.997	160.522	66.7457	82.8306	68.3084	chr10	105484027	105484119	-	92	92	NM_014631	SH3PXD2A	0.0002357	1	2.32891	yes
hsa_circ_0061245	26.072	27.3581	18.4795	52.129	51.8299	49.6208	chr21	10985044	11026839	-	41795	36244	NM_199261	TPTE	0.0006997	1	0.468223	yes
hsa_circ_0063387	9.69581	17.4007	10.4651	19.8816	28.5601	27.2922	chr22	39770320	39781593	+	11273	4277	NM_004711	SYNGR1	0.025224	1	0.495969	yes
hsa_circ_0041151	93.0496	83.7845	73.3639	34.8764	37.8882	24.2349	chr17	131558	183725	-	52167	650	NM_006987	RPH3AL	0.00191599	1	2.57937	yes
hsa_circ_0026330	145.863	66.0962	124.866	43.3921	32.5854	48.9289	chr12	52096556	52164467	+	67911	2653	NM_014191	SCN8A	0.044075	1	2.69662	yes
hsa_circ_0018323	200.315	165.717	169.934	91.2253	72.5414	54.1121	chr10	50004342	50034954	+	30612	1964	NM_020945	WDFY4	0.0022632	1	2.45993	yes
hsa_circ_0078520	34.7887	21.2368	14.0559	67.1096	58.9946	50.6516	chr6	159128261	159129423	+	1162	122	NM_001242394	SYTL3	0.0099619	1	0.396487	yes
hsa_circ_0050090	3849.25	3787.72	4185.1	13765.7	12157.6	12338.6	chr19	18283566	18288927	+	5361	2044	NM_006332	IFI30	7.64e-05	1	0.308977	yes
hsa_circ_0044866	23.0106	17.5973	17.6439	11.6253	8.57969	8.5431	chr17	57774666	57777550	-	2884	2884	NM_016077	PTRH2	0.0089175	1	2.02628	yes
hsa_circ_0058158	8834.33	9390.02	9777.74	3990.96	3400.67	3869.62	chr2	216296555	216299547	-	2992	399	NM_212482	FN1	6.48e-05	1	2.48659	yes
hsa_circ_0047323	24.89	21.1718	27.0294	53.9504	56.5027	60.3081	chr18	23895192	23937758	+	42566	589	NM_005640	TAF4B	0.0002032	1	0.428031	yes
hsa_circ_0000946	1048.36	1086.04	1200.88	495.698	575.186	458.783	chr19	48715047	48734154	+	19107	19107	NM_014959	CARD8	0.00046225	1	2.18039	yes
hsa_circ_0022031	91.8771	82.9428	81.1298	186.845	182.954	256.492	chr11	47650504	47652639	-	2135	206	NM_014342	MTCH2	0.036121	1	0.408676	yes
hsa_circ_0090271	72.3816	89.8091	62.1263	177.051	160.426	188.955	chrX	41047244	41078484	+	31240	2881	NM_001039590	USP9X	0.00095881	1	0.426108	yes
hsa_circ_0050209	26.8652	24.6814	34.4187	11.5928	9.41306	8.55924	chr19	19287712	19303400	-	15688	1433	NM_001145784	MEF2BNB	0.0036638	1	2.90767	yes
hsa_circ_0034277	5691.78	5102.35	4477.39	1661.81	1474.54	1164.2	chr15	29443936	29444044	-	108	108	NM_015307	FAM189A1	0.00064413	1	3.55107	yes
hsa_circ_0066991	244.416	250.591	389.983	152.431	105.592	136.781	chr3	122168420	122186276	-	17856	911	NR_026698	KPNA1	0.029876	1	2.24159	yes
hsa_circ_0004891_T_R	573.453	505.426	483.571	189.307	278.183	261.186	NA	NA	NA	NA	NA	NA	NA	NA	0.0019367	1	2.14423	yes
hsa_circ_0013221	128.531	132.135	118.097	288.475	276.71	282.489	chr1	94360169	94362376	-	2207	318	NM_002061	GCLM	4.27e-06	0.378705	0.446827	yes
hsa_circ_0037313	232.057	244.608	201.576	112.239	118.264	96.8263	chr16	1560427	1573701	-	13274	1636	NM_014714	IFT140	0.00121541	1	2.07204	yes
hsa_circ_0048772	18.7216	24.7787	22.52	49.3459	47.0442	46.8557	chr19	5699037	5699216	-	179	179	NM_004793	LONP1	0.000183235	1	0.460888	yes
hsa_circ_0043654	178.523	127.228	169.075	383.789	351.459	357.706	chr17	39910858	39911684	-	826	826	NM_021991	JUP	0.00037937	1	0.434443	yes
hsa_circ_0076891	14.6714	14.512	20.5427	3.84416	7.19536	5.29828	chr6	57072425	57072511	-	86	86	NM_016277	RAB23	0.007284	1	3.04362	yes
hsa_circ_0029275	170.709	150.358	129.171	72.5056	67.7977	74.8361	chr12	124196864	124221818	+	24954	1286	NM_012463	ATP6V0A2	0.0029957	1	2.09278	yes
hsa_circ_0038870	2090.68	2173.53	2222.38	1257.42	1019.9	965.589	chr16	28883100	28884079	+	979	641	NM_001145797	SH2B1	0.00037808	1	2.00024	yes
hsa_circ_0090478	7.31463	20.7678	36.1894	56.0415	70.0405	53.9776	chrX	48319034	48320183	-	1149	297	NM_033518	SLC38A5	0.0166964	1	0.356947	yes
hsa_circ_0016371	293.456	226.185	266.127	157.738	114.975	102.118	chr1	212151613	212156152	-	4539	473	NR_037667	INTS7	0.0060227	1	2.09633	yes
hsa_circ_0025497	6.02536	4.09724	3.77865	22.7401	25.4915	29.8306	chr12	12633156	12674397	-	41241	1180	NM_030640	DUSP16	0.00060258	1	0.178079	yes
hsa_circ_0087521	859.777	848.21	923.492	2172.83	2159.06	2404.02	chr9	95874499	95874571	+	72	72	NM_032310	C9orf89	7.93e-05	1	0.390664	yes
hsa_circ_0016287	331.429	251.256	224.243	152.94	129.2	92.2799	chr1	207237117	207251162	+	14045	6514	NM_006212	PFKFB2	0.0171386	1	2.15515	yes
hsa_circ_0047676	529.952	481.971	367.875	171.36	151.511	135.167	chr18	47455881	47480805	-	24924	545	NM_001080467	MYO5B	0.0033448	1	3.01241	yes
hsa_circ_0007475	123.988	125.927	161.316	331.093	335.832	397.209	chr12	51639798	51640615	-	817	186	NM_001031628	SMAGP	0.00088413	1	0.386446	yes
hsa_circ_0092009	233.383	308.626	242.119	112.04	129.325	121.975	chrX	153591028	153592740	-	1712	382	NM_001110556	FLNA	0.00446	1	2.15811	yes
[truncated: 86,752 more rows]
