# Supplementary material for: Expression profiling dataset of competing endogenous RNA in pre-eclampsia
Source: Data Brief. 2019 Nov 12;27:104795. doi: 10.1016/j.dib.2019.104795 (PMC6881654; doi:10.1016/j.dib.2019.104795)
Supplement: Multimedia component 2 [file mmc2.xlsx]

## Sheet: lncRNA_expression_pvalue
TABLE S2: lncRNA_expression_pvalue
Accession	SPE_1_NS	SPE_2_NS	SPE_3_NS	N_1_NS	N_2_NS	N_3_NS	chr	strand	start	end	GeneSymbol	Relation	Source	T_test	FDR	foldchange	significant
lnc-ELAVL4-9:1	2067.14	1984.71	1644.45	294.221	672.051	530.278	chr1	+	50472949	50473184	-	intronic_antisense	lncipedia	0.00118208	1	3.80628	yes
ENST00000603228	4.05503	7.69003	3.84534	21.0126	16.2759	9.40517	chr14	-	50039145	50089195	RP11-58E21.5	intergenic	ENSEMBL_GENCODE	0.044777	1	0.333887	yes
ENST00000610945	11.3677	6.32661	20.4851	46.2757	37.1138	45.7495	chr12	-	64451591	64452901	RP11-114F3.4	exonic_antisense	ENSEMBL_GENCODE	0.0040048	1	0.295646	yes
lnc-RAP1GAP2-5:2	678.102	657.843	640.866	1366.1	1462.9	1410.44	chr17	+	2680843	2681857	-	exonic_sense	lncipedia	1.74e-05	1	0.466291	yes
lnc-POLR2B-12:1	22.3256	18.0462	9.2009	27.2531	39.1802	38.7317	chr4	+	61201663	61385769	-	exonic_sense	lncipedia	0.027943	1	0.471379	yes
ENST00000384827	19.7254	13.2423	11.5518	4.4428	7.53399	8.25186	chr14	+	101052424	101052533	MIR487A	exonic_sense	ENSEMBL_GENCODE	0.042277	1	2.20081	yes
lnc-SLC1A3-1:1	122.735	115.454	123.159	84.2441	44.6388	50.0218	chr5	+	36907111	36912260	-	intronic_sense	lncipedia	0.0086029	1	2.01978	yes
ENST00000617687	89.6679	67.3506	77.8946	21.3189	46.7561	27.6957	chr17	+	35983656	35986710	CTB-186H2.3	exonic_antisense	ENSEMBL_GENCODE	0.0097387	1	2.45287	yes
lnc-SLC25A32-3:8	1663.23	1554.37	1393.74	633.11	645.309	558.77	chr8	-	103447639	103482402	-	intergenic	lncipedia	0.00036307	1	2.51	yes
NR_110653	93.4154	79.7144	60.1499	192.118	206.829	202.254	chr8	+	70471133	70485687	LOC101926892	intergenic	RefSeq	0.00031858	1	0.388022	yes
ENST00000553775	295.469	328.044	520.293	74.5983	63.2946	54.266	chr14	-	60240142	60245568	CTD-2184C24.2	bidirectional	ENSEMBL_GENCODE	0.04588	1	5.9524	yes
ENST00000524100	41.3933	36.3211	40.5715	24.8671	13.8589	15.8019	chr8	+	129832301	129844504	RP11-473O4.5	exonic_antisense	ENSEMBL_GENCODE	0.0047241	1	2.16928	yes
NONHSAT010865	2754.66	2544.31	3762.55	724.06	779.583	707.071	chr10	-	641671	641802	-	intronic_sense	NONCODE	0.026137	1	4.09891	yes
lnc-DNASE1-3:1	137.882	141.012	115.714	51.4554	50.6065	45.1536	chr16	+	3601120	3609554	-	exonic_antisense	lncipedia	0.0005554	1	2.68049	yes
NR_107049	87.9205	66.2326	89.1503	58.6746	38.1084	22.3808	chr4	+	113152281	113152362	MIR8082	intergenic	RefSeq	0.03248	1	2.04176	yes
lnc-MRP63-1:1	52.2015	51.6204	70.9262	26.3531	19.4896	16.9097	chr13	+	21194935	21197796	-	intronic_sense	lncipedia	0.0057638	1	2.78473	yes
NR_036136	1890.96	1805.65	1915.24	976.859	913.549	818.201	chr15	+	92904398	92904475	MIR3175	intronic_sense	RefSeq	6.49e-05	1	2.07186	yes
lnc-PDDC1-2:1	166.273	150.884	169.314	360.766	318.879	336.363	chr11	-	697607	706624	-	exonic_antisense	lncipedia	0.000196475	1	0.478806	yes
ENST00000608574	901.71	741.965	687.767	300.525	261.855	213.202	chr1	-	109087971	109090858	RP5-1065J22.8	exonic_antisense	ENSEMBL_GENCODE	0.00167887	1	3.00606	yes
lnc-ZNF189-4:1	253.401	161.565	191.313	108.347	47.3297	40.6873	chr9	+	101185034	101188026	-	exonic_sense	lncipedia	0.0167962	1	3.08752	yes
lnc-NHLRC3-2:1	14.2868	10.52	15.7503	35.6711	34.6248	36.234	chr13	+	39038305	39041817	-	exonic_sense	lncipedia	0.000176841	1	0.380711	yes
ENST00000418353	11.741	13.5326	10.8523	53.5927	43.6015	47.592	chr3	-	194130616	194131201	RP11-135A1.2	intergenic	ENSEMBL_GENCODE	0.0002765	1	0.249513	yes
lnc-GTPBP4-7:1	7.26606	12.2997	17.8621	39.3669	37.9451	33.6824	chr10	+	1101631	1103351	-	intronic_sense	lncipedia	0.0021975	1	0.337206	yes
lnc-VPS18-3:1	366.352	423.295	482.476	824.006	962.255	905.938	chr15	+	40857892	40858186	-	bidirectional	lncipedia	0.00082275	1	0.472522	yes
lnc-LMO4-4:1	22.6082	18.0423	13.4211	9.51988	8.70989	6.36334	chr1	+	87045874	87046700	-	intronic_sense	lncipedia	0.025138	1	2.19865	yes
ENST00000523683	18.783	33.3981	12.8908	62.1465	55.5636	66.6086	chr8	+	59119040	59120031	RP11-25K19.1	exonic_antisense	ENSEMBL_GENCODE	0.0044787	1	0.35304	yes
lnc-C12orf48-11:1	4.05503	4.09724	6.39436	11.9644	13.4911	9.83447	chr12	+	102563899	102580069	-	intergenic	lncipedia	0.0062166	1	0.412203	yes
NR_110370	4.05503	4.09724	5.00487	9.65681	7.69025	13.1654	chr10	-	17641283	17643918	STAM-AS1	bidirectional	RefSeq	0.023862	1	0.431205	yes
lnc-C11orf82-9:1	67.4301	61.8007	117.963	280.665	277.621	286.105	chr11	+	80957316	80957634	-	intergenic	lncipedia	0.0081011	1	0.292747	yes
ENST00000445039	4.05503	5.98075	5.74999	23.326	19.9018	17.8357	chr1	+	53328233	53336509	RP4-784A16.5	bidirectional	ENSEMBL_GENCODE	0.00091705	1	0.258514	yes
NONHSAT076729	9.36609	4.09724	4.57827	19.3488	22.8323	27.8584	chr2	-	214745711	214752478	-	exonic_sense	NONCODE	0.0043967	1	0.257592	yes
lnc-RP3-377D14.1.1-6:2	330.578	348.477	463.337	1002.68	995.834	915.842	-	-	0	0	-	NA	lncipedia	0.00029776	1	0.391988	yes
lnc-TAS2R1-13:1	25.1679	20.1061	19.9998	10.6203	5.64555	11.2356	chr5	-	9294684	9295098	-	intronic_sense	lncipedia	0.0068754	1	2.37347	yes
lnc-AKR1C1-1:1	46.0942	46.0521	39.5759	27.8342	8.91437	21.3295	chr10	+	4991557	4991982	-	exonic_antisense	lncipedia	0.0146029	1	2.26802	yes
NR_004383	333.35	328.883	313.804	739.689	711.78	762.827	chr19	+	49037019	49037147	SNAR-G1	intronic_antisense	RefSeq	1.65e-05	1	0.440789	yes
ENST00000449248	380.093	382.153	294.063	176.462	140.924	98.7403	chr11	+	1760348	1762486	AC068580.6	exonic_antisense	ENSEMBL_GENCODE	0.004358	1	2.53844	yes
ENST00000363836	4.05503	4.09724	3.94296	11.6682	13.9725	13.6339	chr6	+	38207274	38207345	SNORD45	intronic_antisense	ENSEMBL_GENCODE	0.0062567	1	0.307967	yes
lnc-ZNF468-3:3	98.5871	71.2957	71.6025	210.019	193.052	201.732	chr19	-	52807875	52821633	-	exonic_sense	lncipedia	0.00029897	1	0.399279	yes
lnc-GRHL2-13:1	129.809	128.102	110.114	63.2552	62.106	52.1451	chr8	+	101202431	101205206	-	intronic_antisense	lncipedia	0.00092081	1	2.07331	yes
lnc-SCN4B-3:1	11.7605	8.76621	9.03167	4.95661	4.01954	3.88005	chr11	-	118095158	118099203	-	exonic_antisense	lncipedia	0.005379	1	2.29915	yes
lnc-EMX2-1:2	4.05503	4.09724	41.1947	58.48	58.2184	44.3615	chr10	+	117458095	117490909	-	intronic_antisense	lncipedia	0.048015	1	0.306389	yes
ENST00000362150	20.9133	12.6515	25.4573	11.4122	4.96866	4.02031	chr14	+	101045898	101046005	MIR381	exonic_sense	ENSEMBL_GENCODE	0.043259	1	2.89307	yes
ENST00000522416	18.2863	4.09724	8.21441	26.0442	30.1119	24.4074	chr8	-	103020187	103021428	KB-1639H6.2	exonic_antisense	ENSEMBL_GENCODE	0.021462	1	0.379798	yes
NR_040434	11.3517	24.5276	13.6709	52.5517	64.4148	61.9402	chr8	-	66419586	66428977	RRS1-AS1	bidirectional	RefSeq	0.00136363	1	0.276961	yes
lnc-DDX3X-3:1	15.3809	4.09724	13.5432	37.9708	38.9008	42.3229	chrX	+	41472180	41473709	-	exonic_sense	lncipedia	0.00154082	1	0.277038	yes
lnc-DNMT3A-3:2	4.05503	4.09724	9.66196	13.1241	14.1164	18.015	chr2	-	25377312	25379913	-	exonic_sense	lncipedia	0.0185753	1	0.393636	yes
lnc-PLA2G5-3:1	463.182	375.69	369.184	209.023	219.019	160.217	chr1	+	19906564	19906944	-	exonic_sense	lncipedia	0.0042635	1	2.05361	yes
lnc-DCPS-1:1	23.3662	13.7688	9.40838	63.402	58.8484	50.3369	chr11	+	126349517	126350000	-	exonic_sense	lncipedia	0.00171948	1	0.26968	yes
NR_040249	10.0776	4.09724	4.445	21.4509	26.3713	14.6923	chr19	+	40890825	40900508	CYP2G1P	exonic_sense	RefSeq	0.0199361	1	0.297848	yes
lnc-BPY2C-6:1	715.977	604.929	666.229	263.465	199.829	238.321	chrY	-	25393153	25394056	-	intergenic	lncipedia	0.00031986	1	2.83223	yes
ENST00000618678	49.9391	44.6621	55.1101	173.685	140.065	117.797	chr20	+	62429121	62447621	RP5-908M14.5	intergenic	ENSEMBL_GENCODE	0.0047216	1	0.346918	yes
lnc-XXYLT1-6:1	40.3234	25.304	33.9769	17.5054	16.6741	14.2891	chr3	-	195329449	195332288	-	intronic_sense	lncipedia	0.018724	1	2.05503	yes
lnc-DUSP4-3:1	240.362	213.223	225.476	145.29	107.053	85.0336	chr8	-	29511461	29513836	-	intergenic	lncipedia	0.0041022	1	2.01277	yes
lnc-ZNF836-2:4	585.739	443.56	523.747	327.774	179.776	158.197	chr19	-	52226740	52229300	-	intronic_antisense	lncipedia	0.0117602	1	2.33279	yes
lnc-FAM72C-5:1	49.4753	74.9569	64.1791	133.49	169.117	135.397	chr1	-	149618319	149618806	-	intergenic	lncipedia	0.0037561	1	0.430616	yes
lnc-ATM-1:3	4.05503	4.09724	4.51794	74.2519	80.5821	52.7472	chr11	+	108499428	108502885	-	intergenic	lncipedia	0.0164017	1	0.0610373	yes
lnc-ALX4-8:1	598.795	701.069	568.114	299.437	271.615	212.616	chr11	-	43120761	43269393	-	intergenic	lncipedia	0.00162014	1	2.38363	yes
lnc-EIF5-1:2	124.197	111.069	93.6883	60.0315	51.6797	46.4463	chr14	+	103317307	103319046	-	intergenic	lncipedia	0.004179	1	2.07992	yes
lnc-RP11-446E24.4.1-1:1	43.8365	42.1452	44.5224	27.8492	16.6006	16.0077	chr1	-	54141223	54172694	-	exonic_sense	lncipedia	0.0039771	1	2.15861	yes
lnc-AL139008.2-3:2	33.1677	26.6293	28.8462	9.19464	13.7453	10.7672	chr9	+	33533441	33539558	-	intergenic	lncipedia	0.00143739	1	2.62981	yes
ENST00000608362	6.48366	6.21646	4.30124	33.4959	31.8454	34.4569	chr7	-	26173533	26174945	CTB-119C2.1	intronic_antisense	ENSEMBL_GENCODE	1.57e-05	1	0.170357	yes
lnc-RP11-890B15.2.1-2:1	339.161	240.041	286.525	157.327	97.1942	91.7091	chr11	-	130780575	130784358	-	intergenic	lncipedia	0.0081839	1	2.50044	yes
lnc-RBM6-2:6	15.0029	10.1467	8.9264	26.8045	20.316	23.6486	chr3	+	50116544	50117175	-	exonic_sense	lncipedia	0.0097429	1	0.48151	yes
lnc-SLC32A1-1:1	307.46	294.607	262.4	66.4883	71.573	68.6752	chr20	+	38724225	38724568	-	exonic_sense	lncipedia	0.0037601	1	4.1815	yes
lnc-MFSD4-7:2	143.567	110.68	109.025	80.75	66.1211	31.7049	chr1	+	205813396	205817113	-	bidirectional	lncipedia	0.028582	1	2.03427	yes
lnc-ERV3-1-1:3	4.05503	4.09724	4.8682	8.97648	6.32606	10.7572	chr7	-	65059458	65081707	-	exonic_antisense	lncipedia	0.029735	1	0.499639	yes
ENST00000437514	5913.03	5018.45	5209.97	994.161	1082.9	851.867	chr4	+	117428403	117540573	LINC01378	intergenic	ENSEMBL_GENCODE	9.78e-05	1	5.51105	yes
ENST00000602761	109.6	104.31	98.3267	46.8798	54.3468	42.2389	chr7	+	106777542	106782852	RP5-884M6.1	intergenic	ENSEMBL_GENCODE	0.0003016	1	2.17639	yes
lnc-MSX2-1:2	13.3937	9.23733	11.4288	4.12691	3.84635	6.36086	chr5	+	174820025	174826655	-	intergenic	lncipedia	0.0102968	1	2.37614	yes
lnc-WRNIP1-34:2	12.6515	15.2572	17.7183	4.56467	10.517	3.82025	chr6	+	2370104	2375769	-	intergenic	lncipedia	0.025824	1	2.41389	yes
ENST00000449124	659.551	610.141	501.945	211.185	356.218	279.918	chr2	-	19044866	19346748	LINC01376	intergenic	ENSEMBL_GENCODE	0.0079226	1	2.09087	yes
lnc-GPRIN1-2:1	3202.06	2814.9	2009.46	1026.03	1185.22	1087.45	chr5	-	176529077	176529808	-	exonic_sense	lncipedia	0.047016	1	2.43321	yes
lnc-GTDC1-10:1	55.4489	51.8624	43.3269	24.4554	33.0898	17.3656	chr2	-	144404882	144406655	-	exonic_sense	lncipedia	0.0121048	1	2.0109	yes
lnc-UPF3A-1:1	4.05503	4.09724	4.22774	29.0309	31.5823	26.7994	chr13	+	114306645	114307066	-	bidirectional	lncipedia	0.0030413	1	0.141627	yes
ENST00000594798	55.8685	54.3579	50.6926	24.1113	28.1384	6.93356	chr2	+	192034784	192044183	AC098617.1	intronic_antisense	ENSEMBL_GENCODE	0.0071006	1	2.719	yes
lnc-PAM16-4:2	29.4454	39.0957	48.1455	64.7791	92.5559	88.7687	chr16	-	4357763	4359328	-	exonic_sense	lncipedia	0.0135398	1	0.474136	yes
ENST00000434859	2545.41	2010.99	2110.59	867.216	485.815	440.914	chr21	+	24043257	24050286	AP000477.3	intergenic	ENSEMBL_GENCODE	0.00157858	1	3.71638	yes
lnc-LGR6-3:1	1174.29	1139.32	998.756	456.048	399.011	290.994	chr1	+	202442525	202449097	-	exonic_sense	lncipedia	0.00056159	1	2.89024	yes
NR_125955	22.8472	21.2613	23.0294	7.88113	10.0928	3.78293	chr1	-	105589693	105618935	LOC101928476	intergenic	RefSeq	0.00143809	1	3.08583	yes
NR_038903	196.733	181.215	164.898	391.906	443.636	386.15	chr11	+	83072065	83073712	RAB30-AS1	bidirectional	RefSeq	0.00038	1	0.444339	yes
lnc-APBA2-1:3	14.9042	8.91208	14.8489	5.44859	4.04263	4.23646	chr15	+	28738193	28779139	-	intergenic	lncipedia	0.0150759	1	2.81658	yes
lnc-LRRC58-3:1	43.0814	29.656	28.0632	13.0863	18.1318	8.27741	chr3	-	120404894	120411326	-	exonic_sense	lncipedia	0.02114	1	2.5522	yes
ENST00000606234	679.348	592.488	602.162	291.709	276.963	237.552	chr4	+	104490876	104490954	AC093628.1	exonic_sense	ENSEMBL_GENCODE	0.00036329	1	2.32441	yes
lnc-TTC40-5:1	6.2306	4.09724	4.2765	23.4372	17.4987	9.86344	chr10	-	132952051	132952542	-	intergenic	lncipedia	0.038943	1	0.287491	yes
lnc-MRGPRX4-2:1	42.9969	52.1912	90.6696	198.782	128.461	205.657	chr11	+	18190562	18191220	-	intronic_sense	lncipedia	0.0156595	1	0.348766	yes
lnc-EPHB6-3:1	11.6138	8.38937	3.89507	30.52	27.462	19.8283	chr7	+	142879700	142880006	-	intronic_antisense	lncipedia	0.0098632	1	0.307134	yes
lnc-ANKRD62-5:1	12.0729	11.09	13.2224	30.6877	25.1017	27.4704	chr18	+	11999135	12010221	-	exonic_sense	lncipedia	0.00083814	1	0.437009	yes
lnc-ATP6AP1L-6:2	10.676	13.5256	6.43663	28.4473	22.0717	22.8442	chr5	+	82164444	82276857	-	exonic_sense	lncipedia	0.00776	1	0.417624	yes
lnc-SERPINI1-17:4	20.8555	18.259	28.5856	48.8885	61.61	49.5968	chr3	+	168249940	168821335	-	exonic_sense	lncipedia	0.0039628	1	0.422873	yes
lnc-SWI5-2:1	4.05503	4.09724	3.90638	58.5732	48.7156	26.9383	chr9	+	128241135	128250404	-	exonic_antisense	lncipedia	0.048842	1	0.0898377	yes
lnc-RIBC2-1:2	894.782	959.676	911.195	3037.65	3080.65	3046.36	chr22	+	45533150	45535584	-	exonic_sense	lncipedia	4.41e-08	0.00301663	0.301773	yes
ENST00000556163	4.05503	4.09724	13.4068	38.3838	45.4014	44.7534	chr14	-	97633344	97686627	RP11-76E12.1	intergenic	ENSEMBL_GENCODE	0.00074114	1	0.167724	yes
lnc-SLC25A26-9:1	15.4967	14.1516	14.4991	4.82079	5.2764	3.83877	chr3	+	65587501	65588050	-	intronic_antisense	lncipedia	6.35e-05	1	3.16788	yes
ENST00000408591	171.373	155.805	206.775	25.5322	27.0332	33.5895	chr3	+	52560570	52560707	RNU6ATAC16P	intronic_antisense	ENSEMBL_GENCODE	0.00061779	1	6.1976	yes
ENST00000623341	450.948	454.188	365.575	152.994	235.629	203.056	chr16	+	87296949	87297633	RP11-178L8.6	intergenic	ENSEMBL_GENCODE	0.0038617	1	2.14764	yes
lnc-AP001468.1-1:1	4.05503	4.09724	3.8073	25.719	20.1568	19.4127	chr21	-	46195675	46196371	-	exonic_sense	lncipedia	0.0123214	1	0.18318	yes
ENST00000428188	527.785	386.718	416.585	39.333	45.0345	68.8802	chr2	-	102172621	102182108	AC007271.3	exonic_antisense	ENSEMBL_GENCODE	0.00086089	1	8.68585	yes
lnc-BMP6-12:1	1015.83	933.179	1085.17	307.019	663.768	492.609	chr6	+	8273149	8287454	-	intergenic	lncipedia	0.0094801	1	2.07338	yes
lnc-SEMA4A-1:1	94.8393	90.4034	83.4932	269.077	268.891	217.147	chr1	+	156137461	156139103	-	exonic_sense	lncipedia	0.0007751	1	0.355887	yes
ENST00000565320	670.914	701.784	572.035	288.719	254.431	187.317	chr9	+	119495375	119524125	RP11-295D22.1	intergenic	ENSEMBL_GENCODE	0.00118397	1	2.66231	yes
lnc-KIAA1704-6:1	13.1193	4.09724	8.14514	23.3431	20.5553	16.171	chr13	+	45219352	45267363	-	exonic_sense	lncipedia	0.02576	1	0.422207	yes
lnc-DHCR7-2:1	5.12024	7.97785	4.85836	18.8389	12.1798	18.6885	chr11	-	70566386	70571323	-	intronic_sense	lncipedia	0.0117987	1	0.361244	yes
ENST00000623794	37.6014	37.6968	34.0938	77.9085	80.2041	87.974	chr21	+	8759077	8761335	bP-2189O9.3	intergenic	ENSEMBL_GENCODE	0.000156742	1	0.444526	yes
ENST00000451190	79.6601	95.8381	102.653	207.878	204.744	186.134	chr10	+	17408027	17413503	ST8SIA6-AS1	intronic_antisense	ENSEMBL_GENCODE	0.00037677	1	0.464547	yes
lnc-NELF-2:1	84.3431	74.594	83.2929	45.4709	23.5949	24.4015	chr9	-	137488537	137492098	-	intronic_sense	lncipedia	0.0031383	1	2.5916	yes
lnc-TMPRSS15-24:1	19.8265	10.9322	14.5371	4.61652	3.80242	6.16967	chr21	-	20855187	20897554	-	intergenic	lncipedia	0.0186625	1	3.10488	yes
NR_120499	33.3485	44.7534	25.5834	150.82	175.334	182.838	chrX	+	72938162	72938958	LINC00684	intergenic	RefSeq	0.00026337	1	0.203707	yes
NONHSAT062177	44.569	55.2222	40.2934	24.5201	27.4192	4.22768	chr19	+	16037633	16037693	-	intergenic	NONCODE	0.030624	1	2.49407	yes
ENST00000449424	174.145	142.529	156.19	104.878	31.4682	40.8048	chr22	+	21467391	21471269	TMEM191C	intergenic	ENSEMBL_GENCODE	0.0165213	1	2.66927	yes
NR_047671	38.6033	22.4369	31.5496	8.20031	11.7548	14.3724	chr9	-	69296680	69307056	BANCR	intergenic	RefSeq	0.0178956	1	2.69725	yes
lnc-DCLK3-5:1	46.9458	35.2914	41.9121	20.0579	18.0667	22.1783	chr3	-	35638906	35640109	-	intergenic	lncipedia	0.0040029	1	2.05876	yes
lnc-NCOA3-5:9	110.566	86.2536	85.4845	30.9586	22.6335	20.6699	chr20	+	47894388	47898935	-	intergenic	lncipedia	0.0014166	1	3.80147	yes
lnc-RBMS1-8:1	19.3368	19.0255	27.3578	15.6174	8.82308	7.55921	chr2	-	161090407	161090714	-	intergenic	lncipedia	0.038517	1	2.05377	yes
ENST00000499481	384.167	437.989	339.454	182.234	221.496	174.767	chr12	-	57869835	57896482	RP11-620J15.2	intergenic	ENSEMBL_GENCODE	0.0036973	1	2.00798	yes
lnc-POMGNT1-4:1	18.3185	13.575	17.8298	31.8676	34.8508	35.9797	chr1	-	46296741	46300780	-	exonic_sense	lncipedia	0.00081608	1	0.484169	yes
ENST00000615478	13.6928	14.3086	13.8166	4.6991	9.08585	6.08688	chr2	+	97669686	97671729	LINC01125	intergenic	ENSEMBL_GENCODE	0.030519	1	2.10439	yes
ENST00000516375	113.328	113.012	94.5035	63.4317	48.2118	42.2433	chr3	-	62118300	62118510	RNU2-10P	intronic_antisense	ENSEMBL_GENCODE	0.0032807	1	2.08493	yes
lnc-RBMX-2:1	27.7126	27.7345	15.2577	3.81161	4.66161	3.82963	chrX	-	136909478	136910435	-	exonic_antisense	lncipedia	0.042844	1	5.74702	yes
NR_030760	97.2879	115.038	131.385	47.5278	54.0174	41.1221	chr10	-	104048088	104048186	MIR936	exonic_sense	RefSeq	0.0031205	1	2.40918	yes
lnc-EPN3-1:1	1877.34	1663.79	1963.52	1081.31	558.136	564.875	chr17	+	50547179	50548172	-	exonic_sense	lncipedia	0.0048429	1	2.4972	yes
ENST00000566170	16.0243	9.93246	5.43785	31.7068	26.5246	20.677	chr6	-	13614111	13615155	RP1-223E5.4	bidirectional	ENSEMBL_GENCODE	0.023143	1	0.397861	yes
lnc-INSL4-9:1	21.8428	26.1834	19.2226	56.0919	53.3389	60.5739	chr9	+	5094138	5095014	-	intronic_sense	lncipedia	0.0003024	1	0.39557	yes
ENST00000452701	100.987	109.943	104.649	66.4375	52.3175	35.8269	chr2	-	2834264	2838391	AC011995.1	intergenic	ENSEMBL_GENCODE	0.0043387	1	2.0415	yes
ENST00000611331	317.795	336.966	286.26	2201.96	2119.5	2182.68	chr5	-	87205408	87240145	CTC-242N15.1	intergenic	ENSEMBL_GENCODE	1.78e-07	0.0121896	0.14468	yes
lnc-DMXL2-5:1	31.6123	24.43	24.5581	336.217	367.45	353.544	chr15	-	51277135	51278160	-	exonic_sense	lncipedia	2.02e-06	0.138372	0.0762386	yes
ENST00000625039	13.4329	9.58922	30.1926	38.6331	52.6352	41.8967	chr15	-	97533738	97541476	RP11-461F11.2	intergenic	ENSEMBL_GENCODE	0.024841	1	0.399615	yes
ENST00000531592	25.8785	24.9443	29.461	8.70007	9.685	15.6455	chr11	+	9004162	9057284	RP11-467K18.2	exonic_antisense	ENSEMBL_GENCODE	0.0038809	1	2.35917	yes
ENST00000561254	53.7375	46.3103	57.8186	27.0859	23.2517	23.6636	chr15	+	47274183	47275164	RP11-408J6.1	intronic_sense	ENSEMBL_GENCODE	0.00145659	1	2.1333	yes
ENST00000611690	92803.1	108337	110984	36434.1	33398.8	19314.1	chrKI270442.1	-	217250	217401	5_8S_rRNA	intergenic	ENSEMBL_GENCODE	0.00065939	1	3.50123	yes
ENST00000455557	64.1745	56.5106	67.1784	135.208	140.117	111.528	chr3	-	194496317	194501503	AC108676.1	intergenic	ENSEMBL_GENCODE	0.0021151	1	0.48562	yes
lnc-MCTP1-2:1	1136.62	1064.73	1147.21	541.788	490.674	498.919	chr5	-	94568928	94569470	-	intronic_sense	lncipedia	3.86e-05	1	2.18662	yes
ENST00000498604	9.86144	15.5303	4.96762	25.8856	67.043	64.9776	chr3	-	154511535	154539309	RP11-656A15.1	intergenic	ENSEMBL_GENCODE	0.036358	1	0.192262	yes
lnc-FAM170A-1:1	16.4962	25.2084	23.5852	45.8561	52.3093	58.6512	chr5	+	119525735	119530100	-	exonic_sense	lncipedia	0.0025984	1	0.416346	yes
lnc-SUFU-1:5	9.88613	7.63562	9.0897	32.0251	23.4847	24.9815	chr10	+	102466017	102468640	-	intronic_sense	lncipedia	0.0027024	1	0.330613	yes
NONHSAT061436	123.535	95.4002	83.3141	11.9452	15.469	18.2623	chr19	-	14776412	14776445	-	intronic_sense	NONCODE	0.0192965	1	6.61718	yes
lnc-OCM2-1:1	14.9078	6.49697	13.8519	44.056	42.2054	43.4659	chr7	-	97946986	97947998	-	exonic_sense	lncipedia	0.0003047	1	0.271776	yes
NR_026830	46.8184	39.3796	25.7858	19.7082	14.4991	16.5821	chr2	+	199468097	199472758	SATB2-AS1	intergenic	RefSeq	0.032378	1	2.20486	yes
ENST00000362251	508.16	519.301	482.772	348.143	199.98	163.564	chr2	+	218402637	218402746	MIR26B	exonic_sense	ENSEMBL_GENCODE	0.0097975	1	2.12205	yes
lnc-E2F1-1:1	52.8184	40.5812	44.2247	28.0366	17.4954	14.3778	chr20	-	33669517	33674420	-	exonic_sense	lncipedia	0.0092366	1	2.29719	yes
ENST00000617058	11.9344	4.09724	9.25622	16.8646	14.9125	19.6871	chr10	+	124996064	125001491	RP11-59C5.3	exonic_antisense	ENSEMBL_GENCODE	0.031395	1	0.491367	yes
lnc-UCHL1-3:1	16.3465	17.3459	10.8255	53.1272	55.7305	66.2896	chr4	+	41418738	41598948	-	exonic_sense	lncipedia	0.00064087	1	0.254174	yes
lnc-XXbac-BPG116M5.15.4-2:1	67.5557	82.5465	74.0816	30.233	31.6449	29.4495	chr6	+	31982880	31984398	-	exonic_sense	lncipedia	0.0096751	1	2.45473	yes
lnc-TM2D2-2:1	1300.77	1092.55	1146.97	640.933	366.682	539	chr8	-	38864237	38867753	-	intergenic	lncipedia	0.0028042	1	2.28906	yes
lnc-C5orf27-5:1	43.0316	34.7034	70.0515	111.678	126.597	130.524	chr5	+	95783581	95788853	-	exonic_sense	lncipedia	0.0036983	1	0.400724	yes
lnc-PRODH2-2:1	1256.04	1053.66	1060.82	426.245	305.057	249.667	chr19	-	35799987	35802470	-	exonic_sense	lncipedia	0.00070057	1	3.43591	yes
lnc-IL9R-1:7	9545.78	7561.46	7659.17	2975.97	1894.52	1810.22	chrX	+	156023366	156025666	-	exonic_sense	lncipedia	0.00127999	1	3.70715	yes
NR_121651	30.0641	21.0011	17.2073	3.80588	5.88532	5.26664	chr10	-	117153520	117169055	MIR3663HG	intergenic	RefSeq	0.0100356	1	4.56433	yes
ENST00000607662	13.0931	12.3066	17.6965	4.42341	6.70337	5.23754	chr5	-	8446101	8457532	RP11-480D4.2	intergenic	ENSEMBL_GENCODE	0.0078844	1	2.63355	yes
lnc-JPH3-9:1	7.76559	13.8265	6.02481	18.9472	35.6848	28.1513	chr16	+	88035051	88076835	-	exonic_sense	lncipedia	0.026935	1	0.333605	yes
ENST00000369884	15.9583	20.1888	12.7585	33.7865	34.3472	37.1209	chr10	+	102832721	102834516	CYP17A1-AS1	exonic_antisense	ENSEMBL_GENCODE	0.00140372	1	0.464642	yes
lnc-SPRY1-9:1	177.404	136.223	135.273	36.536	32.4965	31.5412	chr4	+	123993713	124085023	-	intergenic	lncipedia	0.0141768	1	4.4634	yes
lnc-AC078953.1-2:1	11.3421	7.82432	4.55057	50.2001	46.2973	60.2195	chr3	-	171765128	171771385	-	exonic_sense	lncipedia	0.00064048	1	0.151337	yes
NR_110127	89.99	78.2961	66.4941	32.8128	22.9608	27.0828	chr14	+	95329583	95335504	LOC101929080	intergenic	RefSeq	0.0023388	1	2.83358	yes
lnc-TSPAN13-5:1	198.539	186.872	220.822	706.853	732.945	700.763	chr7	+	17334909	17336075	-	exonic_sense	lncipedia	1.69e-06	0.115375	0.283212	yes
lnc-SOCS5-2:2	4.05503	5.64347	9.82172	21.282	10.7534	22.8562	chr2	+	46816699	46823359	-	intergenic	lncipedia	0.047478	1	0.355614	yes
lnc-CLEC18B-1:1	30.4924	48.7665	11.4735	69.3018	60.8304	62.2034	chr16	-	74377489	74377819	-	intergenic	lncipedia	0.037799	1	0.47174	yes
lnc-MVK-2:1	25.1399	27.4914	33.1636	11.9784	10.2737	9.43422	chr12	+	109714734	109722825	-	exonic_sense	lncipedia	0.00194322	1	2.70763	yes
lnc-COL6A3-1:1	20.0623	14.4955	14.7169	3.84782	3.93102	4.72731	chr2	-	237291006	237294700	-	intergenic	lncipedia	0.021837	1	3.94003	yes
NONHSAT009420	15.641	17.5327	8.22952	29.6205	37.7985	34.8834	chr1	-	213061382	213071040	-	exonic_antisense	NONCODE	0.0054418	1	0.404714	yes
lnc-KCTD7-3:1	5.56649	4.09724	4.3972	11.854	9.28232	10.8646	chr7	+	66511555	66545066	-	intergenic	lncipedia	0.0023776	1	0.439391	yes
lnc-MUSK-2:1	31.1822	32.3238	26.2496	83.1286	84.357	83.0803	chr9	+	110579232	110581378	-	exonic_antisense	lncipedia	4.8e-06	0.328157	0.358211	yes
lnc-RNF207-1:1	203.071	201.781	206.06	386.996	467.311	494.752	chr1	+	6205474	6208307	-	exonic_sense	lncipedia	0.0168582	1	0.452843	yes
NR_026868	15.1889	10.7699	11.4077	6.19849	7.43832	3.82699	chr9	+	92809610	92838457	ANKRD19P	exonic_sense	RefSeq	0.0188598	1	2.13965	yes
lnc-SRY-2:3	29.7194	22.8484	18.0089	7.26035	16.1745	7.79926	chrY	-	2981449	3002479	-	intergenic	lncipedia	0.042303	1	2.2596	yes
lnc-PNKP-6:1	4.05503	5.96683	4.52159	24.7885	17.5393	19.7807	chr19	-	49854966	49859553	-	exonic_antisense	lncipedia	0.0020244	1	0.234162	yes
lnc-GRHL1-2:4	4.05503	4.09724	3.80124	15.8184	14.6434	13.1624	chr2	+	9843722	9852114	-	exonic_sense	lncipedia	0.0053359	1	0.274011	yes
lnc-MED12L-3:1	5050.49	5041.88	4968.84	2446.12	2520.98	2177.19	chr3	+	151454017	151460897	-	exonic_antisense	lncipedia	1.82e-05	1	2.10815	yes
ENST00000612732	53009.7	56681.2	54188.8	11231.6	14083.1	6556.91	chr22	-	11249809	11249959	5_8S_rRNA	intergenic	ENSEMBL_GENCODE	5.81e-05	1	5.14187	yes
ENST00000398832	17.5304	29.2507	21.7931	3.87894	4.39277	12.7654	chr17	-	32141226	32143135	AC090616.2	exonic_antisense	ENSEMBL_GENCODE	0.023998	1	3.25968	yes
ENST00000620193	16.178	18.1762	6.28368	391.289	321.588	346.463	chr12	+	126032995	126043485	RP3-446N13.5	intergenic	ENSEMBL_GENCODE	8.06e-05	1	0.0383615	yes
NONHSAT080562	413.745	466.403	376.212	198.785	217.26	146.344	chr20	-	58676391	58676548	-	exonic_antisense	NONCODE	0.0023588	1	2.23397	yes
NONHSAT051792	370.555	393.11	488.719	194.462	136.061	90.7725	chr16	+	582489	582947	-	exonic_sense	NONCODE	0.0041579	1	2.9727	yes
lnc-SERPINI1-11:1	1182.69	1186.36	1137.81	536.894	493.317	410.862	chr3	+	167665689	167676134	-	intergenic	lncipedia	6.38e-05	1	2.43351	yes
lnc-SPCS1-2:1	122.594	101.411	101.711	217.726	212.834	232.508	chr3	+	52734734	52735013	-	intronic_antisense	lncipedia	0.00025711	1	0.491225	yes
NR_033896	42.4255	32.0841	31.0098	123.206	133.747	140.469	chr6	+	138691667	138697288	FLJ46906	intronic_sense	RefSeq	9.83e-05	1	0.26551	yes
lnc-VTI1A-9:1	46.7098	55.5014	52.375	13.3867	19.4994	29.266	chr10	+	113157772	113165587	-	exonic_sense	lncipedia	0.0043366	1	2.48722	yes
lnc-OBFC2A-2:4	63.2275	54.8997	61.1565	38.4422	29.7696	18.2055	chr2	+	191615063	191635454	-	intergenic	lncipedia	0.0082997	1	2.07463	yes
ENST00000588794	8.67853	15.6055	11.1274	4.22898	6.95204	3.97698	chr18	+	60125033	60161195	RP11-795H16.3	exonic_sense	ENSEMBL_GENCODE	0.039424	1	2.33615	yes
ENST00000511785	128.596	119.871	137.045	58.3117	48.6651	33.3028	chr4	-	189821112	189917322	AF146191.4	intergenic	ENSEMBL_GENCODE	0.00075515	1	2.74816	yes
lnc-AC007557.1.1-7:1	84.6297	69.9187	107.504	23.5498	12.7809	24.1222	chr2	+	217091368	217104536	-	intergenic	lncipedia	0.0043358	1	4.33482	yes
lnc-C5orf22-7:2	84.868	106.513	85.4348	49.4343	42.7083	37.4682	chr5	+	31249878	31250200	-	intronic_sense	lncipedia	0.0034554	1	2.13575	yes
lnc-APOL1-7:1	47.4665	33.9471	29.4512	21.415	21.8326	10.999	chr22	+	36172933	36173948	-	intronic_antisense	lncipedia	0.043381	1	2.04372	yes
lnc-HAND2-4:1	17.2035	21.7136	20.4215	5.43646	7.7443	11.4288	chr4	-	173579894	173607277	-	intergenic	lncipedia	0.0062566	1	2.4112	yes
ENST00000608615	35.9591	21.9482	24.3813	59.5046	71.3519	57.1961	chr22	-	23580880	23583859	KB-208E9.1	intronic_sense	ENSEMBL_GENCODE	0.0046025	1	0.437583	yes
ENST00000504081	4.05503	4.09724	4.06058	12.1971	18.9162	14.635	chr5	-	111277517	111302567	CTC-499J9.1	intronic_antisense	ENSEMBL_GENCODE	0.029503	1	0.266957	yes
lnc-C7orf11-13:1	42.9834	34.5175	31.9635	5.69702	4.6285	16.4025	chr7	-	39739700	39755764	-	intergenic	lncipedia	0.0053592	1	4.0955	yes
lnc-P2RY2-8:1	852.612	910.133	735.673	555.235	430.331	255.661	chr11	+	72823894	72826734	-	exonic_sense	lncipedia	0.0142227	1	2.01286	yes
lnc-LIPI-4:1	13.7939	13.236	13.6177	32.3333	38.7145	39.2562	chr21	-	13976748	13980444	-	intergenic	lncipedia	0.009085	1	0.368505	yes
lnc-AC110373.1-9:1	4.05503	6.94897	10.3391	21.9667	14.9458	17.2333	chr4	+	119627789	119630753	-	exonic_antisense	lncipedia	0.0164838	1	0.394178	yes
ENST00000505903	243.713	167.745	266.383	118.063	73.73	105.059	chr17	-	48995266	48997492	RP11-501C14.5	exonic_antisense	ENSEMBL_GENCODE	0.0176042	1	2.28343	yes
ENST00000591882	10.879	16.1155	11.4556	34.7752	30.4001	27.5913	chr1	+	57860664	57874341	DAB1-AS1	intronic_antisense	ENSEMBL_GENCODE	0.0024606	1	0.414483	yes
lnc-ANKRD10-1:2	11.2446	14.1257	4.21084	16.69	19.7778	24.2694	chr13	-	110956510	110971588	-	intergenic	lncipedia	0.047579	1	0.487037	yes
lnc-ALKBH2-2:1	13.0456	16.0368	15.0268	4.22102	7.67487	4.6188	chr12	-	109072676	109087946	-	exonic_antisense	lncipedia	0.0027815	1	2.67091	yes
lnc-C5orf38-4:3	187.391	139.455	134.51	26.1345	57.9004	61.6312	chr5	+	3036669	3043017	-	intergenic	lncipedia	0.0065621	1	3.16721	yes
lnc-CCDC104-2:1	1073.21	1042.73	1037.97	509.406	511.347	413.567	chr2	+	55478440	55484941	-	intergenic	lncipedia	7.67e-05	1	2.1989	yes
lnc-GPR68-3:1	101.136	92.3867	74.8096	67.2009	35.9835	26.9119	chr14	-	91338053	91338856	-	exonic_sense	lncipedia	0.033258	1	2.06257	yes
lnc-DCTN3-1:2	158.14	151.553	145.044	308.416	311.645	372.311	chr9	-	34614041	34616452	-	exonic_sense	lncipedia	0.00105896	1	0.458232	yes
ENST00000582142	8.37043	13.9013	5.51128	18.6707	33.6241	27.6772	chr17	-	47947555	47948275	RP11-6N17.6	exonic_antisense	ENSEMBL_GENCODE	0.025301	1	0.347409	yes
ENST00000514986	78.564	76.6084	78.6408	30.2148	33.132	29.5661	chrCHR_HSCHR6_MHC_COX_CTG1	-	29728986	29742958	DAQB-335A13.8	intergenic	ENSEMBL_GENCODE	1.66e-06	0.113568	2.51648	yes
lnc-SORBS1-1:2	4.05503	4.09724	3.78557	13.2469	20.9649	14.8138	chr10	-	95490736	95493185	-	exonic_sense	lncipedia	0.034496	1	0.243502	yes
lnc-ALDH3B2-2:1	9.70176	9.11969	12.1504	25.177	20.2418	16.7189	chr11	-	67749042	67756968	-	intronic_sense	lncipedia	0.0166631	1	0.49844	yes
lnc-WFDC3-1:1	123.094	108.684	105.452	60.5544	48.7043	54.207	chr20	-	45747943	45791932	-	exonic_antisense	lncipedia	0.00083628	1	2.063	yes
NONHSAT081895	255.769	216.713	227.551	113.502	97.1569	96.1022	chr21	+	34859473	34859574	-	exonic_antisense	NONCODE	0.00053655	1	2.28201	yes
lnc-CRP-1:1	74.1134	48.216	56.2579	24.0913	11.872	24.9658	chr1	-	159704982	159705607	-	intronic_sense	lncipedia	0.0109389	1	2.93107	yes
ENST00000520268	37.5434	31.8725	32.7401	227.6	234.998	256.67	chr8	-	101461177	101492499	KB-1562D12.1	exonic_antisense	ENSEMBL_GENCODE	2.04e-05	1	0.142028	yes
lnc-CAST-9:1	43.3809	29.4755	31.4341	23.168	16.584	5.78825	chr5	+	96433282	96435141	-	bidirectional	lncipedia	0.04264	1	2.29007	yes
ENST00000560068	4.05503	7.98088	3.88411	11.7792	10.8724	9.22937	chr15	-	100913203	100919238	RP11-66B24.4	exonic_antisense	ENSEMBL_GENCODE	0.02552	1	0.499357	yes
lnc-RPS27L-7:1	45.4832	56.1638	32.3824	19.607	27.0798	7.7945	chr15	-	63375459	63379073	-	exonic_sense	lncipedia	0.040461	1	2.4601	yes
lnc-SLC16A4-2:1	4.05503	7.43631	3.79289	14.5214	17.6383	13.1681	chr1	-	110313995	110314400	-	intergenic	lncipedia	0.004798	1	0.337193	yes
lnc-FAIM-2:1	234.109	216.709	143.339	55.9445	124.59	101.508	chr3	+	138606394	138607413	-	intergenic	lncipedia	0.038844	1	2.10662	yes
lnc-MAGEB5-4:1	17.5288	16.3322	24.9946	4.16024	11.7714	7.05592	chrX	+	26496935	26505603	-	intergenic	lncipedia	0.026924	1	2.56032	yes
ENST00000577828	37.1991	42.3022	48.3582	120.676	91.5524	86.9702	chr17	-	72404639	72431159	LINC00511	intergenic	ENSEMBL_GENCODE	0.0066249	1	0.427339	yes
lnc-FAM40A-3:1	7.40156	9.65514	4.18693	16.3575	18.4734	23.4218	chr1	+	110018431	110019090	-	exonic_sense	lncipedia	0.0093355	1	0.364681	yes
ENST00000604104	4.05503	4.09724	3.86906	10.9879	10.5137	9.43566	chr9	+	95506235	95507636	RP11-435O5.5	exonic_antisense	ENSEMBL_GENCODE	0.0053823	1	0.388572	yes
lnc-CHD1L-4:1	111.54	103.667	99.4844	64.2419	23.6994	9.34838	chr1	+	147154213	147154434	-	intergenic	lncipedia	0.0125412	1	3.23458	yes
lnc-AC138647.1.1-5:1	33.0066	20.2818	31.9707	11.6648	15.8969	14.7842	chr8	+	141394213	141396316	-	intergenic	lncipedia	0.028616	1	2.01339	yes
lnc-ARHGEF11-1:1	103.776	96.2689	95.2041	57.1613	45.64	29.1327	chr1	-	157050053	157051754	-	intronic_antisense	lncipedia	0.0031431	1	2.23786	yes
lnc-ZNF552-1:1	5.15977	12.49	14.1248	22.4579	22.0955	25.8756	chr19	-	57813058	57814913	-	exonic_sense	lncipedia	0.0128168	1	0.451158	yes
ENST00000497258	7.28148	8.12344	12.4022	38.9418	34.1669	29.8468	chr3	-	59380024	59388704	RP11-285B24.1	intergenic	ENSEMBL_GENCODE	0.00122246	1	0.270088	yes
ENST00000596623	9.46884	4.09724	13.1251	29.3091	38.8822	31.2869	chr19	-	52915196	52923470	ZNF888	intronic_sense	ENSEMBL_GENCODE	0.0034761	1	0.268312	yes
lnc-CNNM2-2:1	107.965	102.369	87.2135	55.4833	39.2928	35.8502	chr10	+	103175553	103176094	-	intronic_antisense	lncipedia	0.0030209	1	2.27785	yes
lnc-GLI3-4:1	3103.47	3097.01	3401.38	12516.5	12761.5	13047.8	chr7	-	41685114	41687045	-	intronic_sense	lncipedia	4.03e-07	0.027595	0.250533	yes
ENST00000527191	76.9894	117.072	103.248	44.2227	39.357	62.2747	chr11	-	6603642	6604420	RP11-732A19.8	exonic_antisense	ENSEMBL_GENCODE	0.020942	1	2.03839	yes
lnc-OR10AB1P-1:1	96.2755	79.4341	57.167	25.5564	50.5577	35.556	chr11	+	7728092	7729457	-	exonic_sense	lncipedia	0.03984	1	2.0854	yes
lnc-MT1H-1:1	139.94	123.054	131.078	68.5281	24.5107	24.5604	chr16	+	56675736	56677741	-	exonic_sense	lncipedia	0.0039753	1	3.35097	yes
lnc-TRAK1-8:1	18.3284	15.5974	9.52486	7.02749	5.59599	4.18489	chr3	+	42340587	42342367	-	intergenic	lncipedia	0.031218	1	2.58506	yes
lnc-THSD4-2:1	58.6184	20.9811	41.43	236.594	110.154	203.551	chr15	+	71081318	71093578	-	intergenic	lncipedia	0.022116	1	0.219934	yes
ENST00000554403	2961.36	2830.52	2404.55	1296.79	1255.82	1009.97	chr14	+	23513349	23544276	THTPA	exonic_antisense	ENSEMBL_GENCODE	0.00125852	1	2.30071	yes
lnc-ZNF717-4:6	4.05503	8.76189	3.92832	17.9574	16.5286	11.7007	chr3	-	75420937	75434948	-	exonic_sense	lncipedia	0.0165438	1	0.362555	yes
ENST00000426618	125.004	131.42	117.738	71.2557	71.4074	41.1091	chr11	+	32439716	32440009	WT1-AS_7	intergenic	ENSEMBL_GENCODE	0.0042206	1	2.03601	yes
NR_033664	4.05503	4.09724	12.7992	26.5593	33.3279	20.8547	chr7	-	34346511	34758272	NPSR1-AS1	exonic_antisense	RefSeq	0.0126171	1	0.259486	yes
lnc-C10orf40-5:1	5.21008	4.09724	5.81845	59.2223	61.8537	53.78	chr10	-	60082507	60084715	-	exonic_sense	lncipedia	2.28e-05	1	0.0865041	yes
lnc-RP11-579D7.1.1-4:2	19.1285	18.6403	23.7771	161.07	104.677	103.148	chr12	+	48819777	48821489	-	intronic_sense	lncipedia	0.033138	1	0.166839	yes
ENST00000565519	16.4131	13.3157	3.80228	29.2768	22.2184	37.8227	chr3	-	32236688	32238578	RP11-384L8.1	bidirectional	ENSEMBL_GENCODE	0.034361	1	0.375413	yes
ENST00000426109	13.4716	12.6118	8.91096	3.79315	3.80766	4.90902	chr3	+	195544048	195546661	AC091633.3	bidirectional	ENSEMBL_GENCODE	0.0066048	1	2.79734	yes
lnc-SENP6-12:1	4.05503	4.09724	4.08091	16.8148	24.9783	26.099	chr6	+	75254845	75258994	-	exonic_antisense	lncipedia	0.02398	1	0.180186	yes
NONHSAT035200	4.05503	5.91543	3.84589	7.0351	10.025	11.4479	chr13	-	111113812	111115678	-	exonic_antisense	NONCODE	0.028285	1	0.484648	yes
NR_111000	9.74786	5.90807	4.70196	22.7936	31.6261	39.373	chr1	+	144689613	144691823	LOC101060524	exonic_sense	RefSeq	0.0082168	1	0.217052	yes
lnc-VPREB1-7:7	22.5682	34.0255	16.693	48.3188	53.5716	53.0607	chr22	+	22304098	22321511	-	intronic_sense	lncipedia	0.0070766	1	0.472967	yes
lnc-EFHD2-2:2	8.02569	14.2131	8.32386	22.3749	29.9939	25.8305	chr1	+	15391146	15400283	-	exonic_sense	lncipedia	0.0060035	1	0.39083	yes
NONHSAT106003	6.86004	6.97298	4.66619	14.2945	15.4	15.3248	chr6	-	316503	316567	-	intronic_antisense	NONCODE	0.00044129	1	0.410918	yes
lnc-GOLGA7B-2:1	31.1708	33.1778	25.503	12.8869	16.5139	7.44617	chr10	+	97822470	97841301	-	intergenic	lncipedia	0.0072169	1	2.43851	yes
lnc-C3orf49-3:5	317.762	323.946	290.465	677.526	659.485	679.668	chr3	+	63982890	63988463	-	exonic_sense	lncipedia	3.76e-06	0.256949	0.462232	yes
lnc-MEF2C-2:17	28.19	34.7504	35.0097	19.8542	7.01113	7.08663	chr5	-	88675232	88685252	-	exonic_sense	lncipedia	0.0114249	1	2.88497	yes
ENST00000387459	1494.14	1579	1519.47	584.443	600.159	576.708	chrMT	-	14674	14742	MT-TE	intergenic	ENSEMBL_GENCODE	1.74e-06	0.119104	2.60749	yes
ENST00000624107	734.388	597.987	637.675	442.491	288.546	230.942	chr11	+	87565994	87566421	RP11-137O10.1	intergenic	ENSEMBL_GENCODE	0.0109986	1	2.04791	yes
NONHSAT084659	26.8102	44.471	26.2329	77.5533	56.6849	60.9008	chr22	+	28800709	28801224	-	bidirectional	NONCODE	0.020423	1	0.499717	yes
lnc-TM9SF2-9:3	5.46816	5.75562	10.5354	18.5633	20.7561	21.2326	chr13	+	99367786	99377566	-	exonic_sense	lncipedia	0.0021442	1	0.359347	yes
NONHSAT079370	685.908	552.663	646.142	417.501	240.004	200.479	chr20	-	32727889	32728142	-	exonic_sense	NONCODE	0.0115648	1	2.19668	yes
lnc-AL901608.1-5:1	109.221	93.6883	113.666	536.285	551.973	580.619	chr14	-	105719617	105721937	-	intronic_sense	lncipedia	3.04e-06	0.207801	0.189693	yes
NR_106920	228.638	186.601	192.067	102.574	78.6868	67.5767	chr11	+	67045642	67045708	MIR6860	intronic_sense	RefSeq	0.0020421	1	2.44057	yes
lnc-GPR89B-11:2	31.1691	37.3648	37.2748	893.887	988.561	884.883	chr1	+	148279287	148291860	-	intergenic	lncipedia	0.00139974	1	0.0382349	yes
ENST00000534742	1839.44	1189.44	1605.97	594.701	428.225	536.316	chr11	+	288038	288987	RP11-326C3.2	intronic_sense	ENSEMBL_GENCODE	0.0064156	1	2.9725	yes
ENST00000609434	16.1214	4.09724	3.81926	29.8854	23.7598	31.8634	chr10	+	73630556	73631490	RP11-464F9.22	bidirectional	ENSEMBL_GENCODE	0.0123556	1	0.281117	yes
ENST00000564438	15.7108	23.0803	25.9986	76.2682	72.9982	79.2455	chr16	-	1984877	1986853	AC005606.14	exonic_antisense	ENSEMBL_GENCODE	0.000102416	1	0.283529	yes
lnc-HBXIP-1:1	12.3968	12.1648	4.6761	28.6345	33.6207	35.7549	chr1	-	110368398	110373003	-	exonic_sense	lncipedia	0.0022562	1	0.298313	yes
lnc-PARM1-5:1	8.54739	24.2472	21.5629	39.9281	42.9381	37.7891	chr4	+	75194866	75195079	-	intergenic	lncipedia	0.0120989	1	0.450518	yes
lnc-KCTD6-1:8	24.0533	24.3039	21.065	48.7043	52.257	46.8155	chr3	+	58433967	58434454	-	bidirectional	lncipedia	0.000161872	1	0.469778	yes
ENST00000590290	799.108	688.222	699.06	269.926	256.456	200.864	chr14	+	22921041	22926900	PRMT5-AS1	exonic_antisense	ENSEMBL_GENCODE	0.00029649	1	3.0064	yes
lnc-XIAP-11:1	170.823	150.42	101.683	34.3922	82.2794	74.5603	chrX	+	123354908	123361323	-	exonic_sense	lncipedia	0.038016	1	2.21159	yes
lnc-MAP1LC3B-3:3	206.775	136.35	112.674	79.6236	57.5782	48.9839	chr16	+	87212187	87214499	-	intergenic	lncipedia	0.038921	1	2.44809	yes
lnc-SH3TC2-3:1	4.05503	6.87884	3.80976	54.1956	47.3909	54.0376	chr5	-	148857321	148885116	-	intergenic	lncipedia	4.18e-05	1	0.0947387	yes
NONHSAT137014	126.057	108.936	114.974	76.1992	54.787	42.8157	chrX	+	50003147	50003238	-	exonic_sense	NONCODE	0.0058833	1	2.01359	yes
lnc-CTSL1-7:1	222.178	237.711	212.997	513.16	514.841	525.138	chr9	+	87648574	87651590	-	exonic_sense	lncipedia	1.76e-06	0.120151	0.433242	yes
lnc-CBR1-4:1	124.228	101.58	121.856	53.9365	61.6716	53.1893	chr21	+	36031728	36033109	-	intergenic	lncipedia	0.00148236	1	2.05965	yes
NR_029623	218.151	172.808	197.529	67.0457	102.721	106.323	chr11	-	568088	568198	MIR210	exonic_sense	RefSeq	0.0045597	1	2.13151	yes
lnc-NPSR1-4:1	156.015	177.639	209.602	394.331	444.18	429.596	chr7	+	35036763	35107849	-	exonic_antisense	lncipedia	0.00035779	1	0.428399	yes
ENST00000602108	4.05503	4.09724	4.29586	14.9537	9.71264	12.9775	chr2	+	145023172	145182641	TEX41	intergenic	ENSEMBL_GENCODE	0.03162	1	0.330681	yes
ENST00000597769	346.959	299.616	277.512	94.801	85.6502	86.0492	chr19	+	18881680	18883376	AC005197.2	intronic_antisense	ENSEMBL_GENCODE	0.0088005	1	3.46749	yes
ENST00000437983	1761.03	1592.09	1638.29	942.954	688.788	607.766	chr13	-	36849366	36850046	SMAD9-IT1	intronic_sense	ENSEMBL_GENCODE	0.00124313	1	2.2288	yes
lnc-SLC6A20-4:5	4.05503	4.09724	7.18753	16.3639	11.9058	11.7255	chr3	-	45827127	45828573	-	exonic_sense	lncipedia	0.0110579	1	0.383541	yes
lnc-SIPA1L2-5:1	7.8604	4.09724	4.6	15.3183	26.6272	24.4371	chr1	-	232311491	232313111	-	intergenic	lncipedia	0.0104984	1	0.249427	yes
lnc-C10orf40-4:1	21.168	36.2967	15.4709	198.944	218.031	212.651	chr10	-	60061920	60064292	-	exonic_sense	lncipedia	2.25e-05	1	0.115839	yes
NR_120329	23.9526	29.4724	25.4567	14.6765	7.85885	4.07529	chr15	+	34755083	34812923	LOC101928174	exonic_antisense	RefSeq	0.0077004	1	2.9643	yes
NR_120578	11.1359	5.88118	21.8442	33.8575	36.6709	24.0244	chr11	+	127067001	127101306	LOC101929473	intergenic	RefSeq	0.037584	1	0.411	yes
NONHSAT013539	76.1466	89.9894	72.6693	553.225	600.671	561.593	chr10	-	60067964	60080608	-	exonic_sense	NONCODE	2.97e-06	0.203038	0.139205	yes
lnc-BHLHB9-1:11	8.77762	5.99094	4.28307	18.2656	21.2433	17.0784	chrX	+	102824402	102827336	-	intergenic	lncipedia	0.002262	1	0.336677	yes
ENST00000619363	23.6738	30.2116	13.4291	52.6899	38.7003	53.2297	chr16	-	53043066	53044216	RP11-295M3.4	intergenic	ENSEMBL_GENCODE	0.0194369	1	0.465458	yes
lnc-TBC1D3G-4:1	4.05503	4.09724	4.1525	14.7984	11.2073	11.7511	chr17	-	36509066	36511258	-	exonic_sense	lncipedia	0.0169203	1	0.325895	yes
NONHSAT075231	198.506	182.799	192.146	512.706	550.388	514.403	chr2	-	164829120	164831720	-	intronic_sense	NONCODE	1.7e-05	1	0.363519	yes
ENST00000606074	35.2405	53.7115	31.5666	13.6104	22.4652	16.6977	chr5	+	477245	478651	CTD-2228K2.7	exonic_antisense	ENSEMBL_GENCODE	0.036858	1	2.28371	yes
lnc-PLEKHG6-6:2	9.9117	6.67856	4.07371	12.9329	17.4866	11.2592	chr12	+	6385839	6387576	-	exonic_sense	lncipedia	0.04942	1	0.495793	yes
ENST00000597357	25.2403	23.8553	25.3161	54.8668	50.7666	57.4965	chr19	+	16551773	16552328	CTD-3222D19.11	intronic_antisense	ENSEMBL_GENCODE	0.000122694	1	0.45615	yes
lnc-WAPAL-1:2	23.3385	17.1422	15.7219	4.26688	12.3475	6.18105	chr10	-	86402002	86403186	-	intergenic	lncipedia	0.030037	1	2.46552	yes
ENST00000524007	19.4127	22.7526	20.8998	72.7696	85.9002	78.2969	chr8	+	102864337	102865319	KB-1507C5.2	bidirectional	ENSEMBL_GENCODE	0.000121296	1	0.266135	yes
lnc-GRHL2-14:1	4.91512	6.28924	3.87927	17.1662	9.6934	11.9609	chr8	+	101172446	101194751	-	intergenic	lncipedia	0.027	1	0.388548	yes
NR_110984	392.7	363.48	349.638	222.115	144.352	115.718	chr1	+	205934912	205978095	LOC103021296	exonic_antisense	RefSeq	0.0037165	1	2.29335	yes
NONHSAT138945	24.0412	21.757	23.7239	89.8883	105.472	92.9348	chrX	+	149757796	149757895	-	intronic_sense	NONCODE	0.0043417	1	0.241149	yes
NR_037429	4748.81	4435.96	4654.54	1707.36	2096.83	2223.05	chr11	+	119018943	119019012	MIR3656	exonic_sense	RefSeq	0.000137464	1	2.29612	yes
lnc-PHB2-5:1	97.7302	80.516	114.016	230.464	193.742	199.81	chr12	-	7003376	7008476	-	intronic_sense	lncipedia	0.00176478	1	0.468356	yes
ENST00000574364	13.2358	10.5119	4.11362	36.6842	34.5319	35.6753	chr16	+	11851649	11895611	RP11-166B2.8	exonic_antisense	ENSEMBL_GENCODE	0.00068319	1	0.260651	yes
lnc-MTFMT-1:1	33.0632	38.2947	45.9605	83.4704	87.9698	82.5793	chr15	-	64988731	64989526	-	intronic_sense	lncipedia	0.00037644	1	0.461848	yes
lnc-OR6B2-1:1	117.101	86.7605	92.3383	287.691	279.563	258.726	chr2	-	239892655	239895474	-	intergenic	lncipedia	0.000157598	1	0.358604	yes
NONHSAT018709	25.0487	34.5874	34.4363	145.399	94.0636	135.819	chr11	-	33698457	33700387	-	exonic_sense	NONCODE	0.0043034	1	0.250672	yes
ENST00000383686	4.05503	4.09724	10.0548	32.8704	25.1955	21.1115	chr3	-	110892123	110893476	RP11-553A10.1	intergenic	ENSEMBL_GENCODE	0.0069606	1	0.229954	yes
ENST00000574377	104.531	84.1624	91.0465	47.5669	38.7246	19.3652	chr17	-	6999147	7012331	ALOX12-AS1	exonic_antisense	ENSEMBL_GENCODE	0.0048025	1	2.64763	yes
NONHSAT147741	4.05503	20.661	11.872	69.8619	67.0128	67.8163	chrX	+	91809465	91809634	-	intronic_sense	NONCODE	0.00032299	1	0.178748	yes
lnc-CDH9-8:1	36.242	21.3515	16.3725	56.345	55.8813	54.3486	chr5	-	26669710	26669989	-	intergenic	lncipedia	0.035758	1	0.44404	yes
ENST00000509194	67.7619	62.5864	75.5908	23.0816	31.3145	36.3762	chr4	+	176669621	176706145	RP11-313E19.2	exonic_antisense	ENSEMBL_GENCODE	0.0020834	1	2.26874	yes
lnc-C9orf29-3:1	15.3553	18.39	11.9583	4.01339	9.98565	7.77949	chr9	-	111783006	111790337	-	exonic_sense	lncipedia	0.035178	1	2.09856	yes
lnc-CASP3-2:3	10.776	11.5205	14.1698	22.3363	31.0212	27.646	chr4	-	184695128	184698096	-	exonic_sense	lncipedia	0.0055434	1	0.450182	yes
lnc-LONRF1-7:1	2213.91	2165.72	1641.2	715.718	675.567	561.797	chr8	-	12810432	12855772	-	intergenic	lncipedia	0.0020015	1	3.08274	yes
NR_106799	3312.86	3079.07	3208.89	1884.48	931.813	953.597	chr1	-	225922079	225922142	MIR6741	intronic_sense	RefSeq	0.0037615	1	2.54671	yes
NONHSAT122603	34.5269	44.6286	39.5245	13.9369	21.5927	22.4188	chr7	-	105055415	105056203	-	intronic_antisense	NONCODE	0.0070166	1	2.04803	yes
lnc-USP11-2:1	130.984	117.448	97.1111	234.476	226.561	268.568	chrX	+	47228203	47228816	-	exonic_sense	lncipedia	0.00139627	1	0.473603	yes
lnc-KIAA1755-2:3	102.439	102.624	66.288	21.8802	55.6607	40.8853	chr20	-	38415106	38419921	-	intergenic	lncipedia	0.030502	1	2.29131	yes
lnc-LRRC3C-2:1	106.346	75.1025	78.5627	30.7232	21.015	23.694	chr17	+	39921854	39922284	-	exonic_antisense	lncipedia	0.0039554	1	3.44695	yes
lnc-PAX2-2:1	791.841	808.482	702.102	406.147	281.488	137.314	chr10	+	100729277	100731633	-	intergenic	lncipedia	0.0043001	1	2.79099	yes
lnc-NDUFB8-6:1	48.0385	82.2096	69.3637	29.5467	28.2636	40.9872	chr10	-	100649452	100649816	-	intergenic	lncipedia	0.035363	1	2.02041	yes
NR_110574	21.896	27.915	25.1407	60.7722	83.5282	63.6385	chr2	+	164840748	164849396	LOC101929633	exonic_antisense	RefSeq	0.0038381	1	0.36045	yes
lnc-GTF3C1-3:1	16.614	22.6644	16.312	4.4283	4.1744	4.09708	chr16	-	27442633	27445315	-	exonic_antisense	lncipedia	0.020356	1	4.37727	yes
NONHSAT054763	823.46	1011.8	1120.21	2175.22	2566.63	2407.34	chr17	-	52226257	52226347	-	intergenic	NONCODE	0.00061625	1	0.4134	yes
ENST00000623423	21.8202	19.5031	12.5252	3.76029	9.61062	9.30411	chr14	+	93895762	93897759	RP11-131H24.5	intergenic	ENSEMBL_GENCODE	0.037101	1	2.37479	yes
ENST00000454977	367.998	335.514	349.528	195.705	115.615	115.421	chr2	-	3298341	3301465	TSSC1-IT1	intronic_sense	ENSEMBL_GENCODE	0.00180427	1	2.46763	yes
lnc-IL17B-8:1	87.7362	85.7135	100.213	666.334	561.552	605.62	chr5	-	149028384	149036021	-	exonic_sense	lncipedia	0.0034753	1	0.149256	yes
lnc-LYZL2-6:1	4.05503	4.09724	4.99472	6.90901	9.38405	12.0539	chr10	-	30926523	30927043	-	intronic_sense	lncipedia	0.028824	1	0.463788	yes
lnc-BTBD16-1:2	163.288	152.128	144.439	372.054	344.407	366.255	chr10	+	122113055	122210523	-	exonic_sense	lncipedia	3.61e-05	1	0.424724	yes
lnc-AC138647.1.1-1:1	50.1849	36.5186	31.8719	15.6546	16.3065	13.2112	chr8	+	141507299	141509736	-	intronic_antisense	lncipedia	0.0118012	1	2.62496	yes
lnc-HAUS6-1:3	53.3232	38.8589	57.6847	184.467	128.308	181.949	chr9	-	19125505	19127475	-	exonic_sense	lncipedia	0.0038983	1	0.30293	yes
lnc-SCUBE3-3:1	217.236	176.411	170.878	94.2844	89.7858	71.1133	chr6	+	35198325	35199038	-	intergenic	lncipedia	0.0031591	1	2.21223	yes
lnc-UBE2N-8:1	602.67	584.593	619.577	375.718	253.006	234.522	chr12	-	93169023	93169260	-	intergenic	lncipedia	0.0022835	1	2.09308	yes
lnc-PTPRD-3:1	1466.99	1282.55	1204.98	510.587	487.021	397.579	chr9	-	11143875	11194381	-	intergenic	lncipedia	0.0005569	1	2.83441	yes
lnc-FOXL1-2:4	18.0864	13.5222	18.1471	10.3335	10.4748	3.95072	chr16	+	86682473	86696445	-	intergenic	lncipedia	0.034355	1	2.0096	yes
NR_003087	251.322	247.631	276.801	123.79	124.279	99.0145	chr21	+	14273798	14301371	ABCC13	exonic_sense	RefSeq	0.00032173	1	2.23506	yes
ENST00000570366	4.05503	4.09724	3.78813	95.0105	104.643	86.5767	chr17	-	83220875	83227721	AC139099.5	intergenic	ENSEMBL_GENCODE	0.0032419	1	0.0417161	yes
lnc-LCN15-1:2	16.5967	27.2821	24.4063	46.7315	50.0607	51.4549	chr9	-	136800308	136807206	-	exonic_antisense	lncipedia	0.00157622	1	0.460617	yes
lnc-C6orf118-4:1	219.085	120.333	185.885	65.825	43.7948	54.4363	chr6	-	165117194	165117524	-	intergenic	lncipedia	0.0154215	1	3.20197	yes
ENST00000564291	40.2857	23.8979	28.0846	13.2829	6.21391	13.1094	chr16	+	73511176	73511654	RP11-44L9.3	intergenic	ENSEMBL_GENCODE	0.021645	1	2.82978	yes
lnc-NANOS1-4:1	4.05503	4.09724	8.49693	19.4448	22.4756	19.1147	chr10	+	118676411	118677451	-	intergenic	lncipedia	0.0012439	1	0.272781	yes
lnc-PEX2-3:1	14.7044	15.1415	3.7375	28.1534	29.7919	30.9703	chr8	-	76158610	76162993	-	intergenic	lncipedia	0.008462	1	0.3777	yes
lnc-NHSL1-2:1	18.0912	12.1036	18.7012	91.2695	77.2655	100.733	chr6	-	138604016	138697288	-	exonic_antisense	lncipedia	0.00050093	1	0.181589	yes
lnc-MLL5-8:1	45.3932	24.1661	30.3598	16.3792	14.9337	11.8881	chr7	+	104816469	104817050	-	intronic_sense	lncipedia	0.042564	1	2.31289	yes
lnc-LCE3A-1:1	660.944	717.428	607.545	248.634	396.148	335.767	chr1	-	152644392	152644717	-	exonic_sense	lncipedia	0.003263	1	2.02531	yes
lnc-ZNF628-1:2	15967.9	15424.6	17863.4	3604.29	3690.66	3522.05	chr19	+	55447961	55449039	-	intergenic	lncipedia	0.0033231	1	4.55356	yes
ENST00000516068	27.7523	26.8171	21.2264	6.9737	7.4585	14.7939	chr6	+	28410270	28410456	RNU2-45P	intronic_antisense	ENSEMBL_GENCODE	0.008781	1	2.59343	yes
lnc-DMRTA1-24:1	43.5703	42.4619	29.4203	21.402	16.3306	19.9653	chr9	+	23435577	23436206	-	intergenic	lncipedia	0.0158433	1	2.00098	yes
lnc-CCDC164-1:1	3840.76	4053.62	3621.27	936.621	922.097	800.654	chr2	+	26346177	26346900	-	exonic_sense	lncipedia	2.19e-05	1	4.33021	yes
NR_106785	376.975	360.87	374.526	175.616	166.97	153.817	chr1	-	1312501	1312566	MIR6727	exonic_sense	RefSeq	1.71e-05	1	2.24086	yes
NONHSAT041559	14.7296	20.9037	26.452	12.7275	7.37878	7.58592	chr15	-	33869648	33869893	-	intronic_sense	NONCODE	0.039618	1	2.24197	yes
ENST00000568697	120.027	108.48	93.9776	59.1152	29.0108	49.7022	chr16	+	57798265	57807952	CTD-2600O9.1	exonic_antisense	ENSEMBL_GENCODE	0.006163	1	2.33976	yes
NR_106999	1744.21	1832.55	1447.91	335.874	440.193	368.118	chr2	+	207166399	207166498	MIR7845	bidirectional	RefSeq	0.00042234	1	4.39148	yes
lnc-C9orf43-6:4	770.798	810.973	780.702	394.969	404.17	363.962	chr9	+	113594143	113595094	-	exonic_sense	lncipedia	2e-05	1	2.03119	yes
lnc-TCP10L-2:1	34.844	39.0033	27.7967	10.424	23.8577	13.1322	chr21	-	32567845	32569933	-	intergenic	lncipedia	0.026158	1	2.14376	yes
ENST00000484076	39.6011	34.223	48.1303	87.236	75.8612	85.7937	chr3	+	120094895	120136783	RP11-18H7.1	exonic_antisense	ENSEMBL_GENCODE	0.00143713	1	0.489991	yes
lnc-TPP2-7:2	15.4791	20.4334	15.0511	8.29816	5.94926	8.05575	chr13	+	102223200	102225686	-	intronic_antisense	lncipedia	0.0070955	1	2.28504	yes
lnc-PCBP3-5:2	80858.7	81630	79388	38029.5	35113	32216	chr21	+	45483804	45484746	-	intronic_sense	lncipedia	1.73e-05	1	2.29575	yes
NONHSAT024136	668.054	568.023	529.952	311.098	302.813	256.953	chr11	-	111726970	111735323	-	exonic_sense	NONCODE	0.0025763	1	2.0279	yes
NR_002913	44.1824	39.4095	19.0567	78.4571	81.1668	65.813	chr5	-	138561042	138561110	SNORD63	intronic_sense	RefSeq	0.0106002	1	0.455332	yes
lnc-PNMA2-3:1	48.0554	42.8308	39.9388	18.8007	27.3584	18.2781	chr8	-	26433028	26434065	-	intergenic	lncipedia	0.0042586	1	2.03027	yes
lnc-RRP1B-1:1	4.05503	4.09724	9.20816	15.6593	13.1002	15.9247	chr21	+	43721691	43732265	-	intronic_sense	lncipedia	0.0092359	1	0.388514	yes
lnc-MSL2-1:1	82.9631	75.65	68.5306	33.6775	29.6296	35.4144	chr3	-	135832559	135840616	-	intergenic	lncipedia	0.00068235	1	2.30085	yes
ENST00000597192	58.3209	69.3324	69.3035	135.911	144.089	135.899	chr2	+	219559083	219559626	RP11-256I23.2	exonic_antisense	ENSEMBL_GENCODE	8.49e-05	1	0.473568	yes
lnc-TAOK3-4:2	4138.48	4194.18	3791.53	1966.22	1996.2	1726.79	chr12	-	118773039	118774592	-	intergenic	lncipedia	0.000143365	1	2.13108	yes
lnc-GOLGA4-1:1	119.286	128.088	97.93	53.7538	53.6103	38.7582	chr3	+	37223736	37224018	-	intergenic	lncipedia	0.00292	1	2.36312	yes
lnc-PPM1F-2:1	2592.87	1524.95	2134.93	758.403	588.337	681.009	chr22	-	21970334	21971632	-	exonic_sense	lncipedia	0.046064	1	3.08359	yes
ENST00000503085	10.479	9.52053	4.99156	18.7035	17.3864	16.9649	chr4	-	25864881	25869550	RP13-494C23.1	intergenic	ENSEMBL_GENCODE	0.0061628	1	0.471043	yes
NR_125427	13.5837	18.6146	18.1077	6.819	9.72865	5.90718	chr8	+	134849934	134881899	LOC101927845	intergenic	RefSeq	0.0092401	1	2.24032	yes
lnc-MAP6-5:1	2249.9	1969.01	1689.13	759.679	372.575	328.142	chr11	-	75701773	75718388	-	exonic_antisense	lncipedia	0.002202	1	4.0455	yes
lnc-POU4F3-3:1	389.195	346.666	358.662	209.237	132.229	121.105	chr5	+	146461179	146461519	-	intronic_sense	lncipedia	0.0022977	1	2.36617	yes
lnc-OR2V1-1:1	246.022	205.431	180.667	64.4305	63.8846	76.0667	chr5	-	181045734	181046362	-	intergenic	lncipedia	0.00184329	1	3.09284	yes
lnc-SAG-9:2	55.8554	76.3653	58.7265	32.681	25.6777	16.1421	chr2	+	233463813	233467150	-	exonic_sense	lncipedia	0.0083436	1	2.56302	yes
lnc-TAAR8-2:1	18.6937	4.09724	14.9078	26.6517	35.2751	48.483	chr6	+	132271981	132273332	-	intergenic	lncipedia	0.034716	1	0.341444	yes
lnc-RFC3-4:1	164.147	180.869	168.046	50.7473	69.3614	77.0728	chr13	+	33772097	33787164	-	intergenic	lncipedia	0.00034376	1	2.60198	yes
ENST00000602947	42.6765	39.2677	103.975	518.149	653.826	465.87	chr1	-	228274869	228276046	RP5-1139B12.3	exonic_antisense	ENSEMBL_GENCODE	0.00126445	1	0.113515	yes
lnc-BLACE-2:1	31.3694	34.8354	34.1416	62.0534	75.4294	77.4667	chr7	-	155288600	155299003	-	exonic_antisense	lncipedia	0.00151807	1	0.466837	yes
NR_110853	154.732	114.66	110.766	61.5139	56.2068	49.5863	chr6	+	868497	876613	LOC101927691	intergenic	RefSeq	0.0080216	1	2.27221	yes
lnc-CPSF4L-1:2	9.77352	17.1543	14.2683	23.3438	34.9079	39.2503	chr17	-	73306697	73309895	-	intronic_sense	lncipedia	0.022715	1	0.422515	yes
NONHSAT106536	302.532	263.04	248.934	162.068	149.992	93.1958	chr6	+	1610555	1610976	-	exonic_sense	NONCODE	0.0068579	1	2.00985	yes
ENST00000413220	124.586	64.9086	103.354	40.8728	26.329	23.7695	chr10	-	69265342	69268148	RP11-227H15.5	exonic_antisense	ENSEMBL_GENCODE	0.021101	1	3.21913	yes
lnc-ZDHHC22-1:1	51.2326	46.2931	48.2426	18.7846	20.3361	20.0398	chr14	-	77173074	77173652	-	intergenic	lncipedia	4.22e-05	1	2.46395	yes
ENST00000420424	45.0153	44.3455	44.8992	102.624	91.8848	95.6542	chr10	-	87286898	87308584	NUTM2A-AS1	intergenic	ENSEMBL_GENCODE	0.0036599	1	0.462705	yes
lnc-HABP4-4:1	17.9101	32.4674	5.56453	96.3002	113.978	85.8384	chr9	+	96500354	96504555	-	exonic_antisense	lncipedia	0.0021006	1	0.188919	yes
lnc-SIGLEC11-2:6	727.518	733.972	788.595	1650.82	1731.32	1429.78	chr19	-	49997001	49999198	-	exonic_sense	lncipedia	0.00075787	1	0.467606	yes
NR_040084	5.23592	15.1448	4.74428	28.0125	17.69	28.5137	chr21	-	36069641	36126640	LOC100133286	exonic_antisense	RefSeq	0.02868	1	0.338538	yes
NONHSAT143476	33.4026	46.6748	35.7665	27.6163	3.90525	3.83848	chr16	-	71443054	71443856	-	intergenic	NONCODE	0.039483	1	3.27612	yes
lnc-TMEM180-2:1	23.0393	23.3016	8.42261	37.2728	30.8118	44.6651	chr10	+	102478995	102480968	-	exonic_antisense	lncipedia	0.038064	1	0.485709	yes
lnc-IGSF11-3:1	31.3006	32.5053	24.2709	10.063	11.599	9.12534	chr3	-	119161409	119173659	-	intergenic	lncipedia	0.0020168	1	2.86082	yes
ENST00000586259	2909.94	2725.73	2455.74	1420.45	1078.15	539.208	chr19	+	1815249	1815873	CTB-31O20.3	exonic_antisense	ENSEMBL_GENCODE	0.0042822	1	2.66357	yes
ENST00000612793	97.3211	70.848	85.7355	56.8943	37.3584	30.7572	chr12	+	109948389	109949029	RP11-837J7.4	intronic_antisense	ENSEMBL_GENCODE	0.0172816	1	2.03108	yes
ENST00000513672	40.5736	62.7208	43.1244	14.473	13.1877	20.9475	chr1	-	225936411	225937557	RP4-559A3.6	exonic_sense	ENSEMBL_GENCODE	0.0116201	1	3.01223	yes
ENST00000624196	20.2871	14.6037	12.7553	3.85004	9.62123	8.56192	chr6	-	132130252	132131795	RP3-523C21.3	intergenic	ENSEMBL_GENCODE	0.04128	1	2.16247	yes
lnc-TACC2-3:1	32.9813	17.7178	26.1334	134.066	105.516	129.336	chr10	+	121989173	122052697	-	exonic_sense	lncipedia	0.00059693	1	0.208264	yes
lnc-RP11-171N4.2.1-1:2	52.2595	49.1868	38.7577	9.34067	22.7393	23.7008	chr4	-	156634542	156642682	-	intergenic	lncipedia	0.0103808	1	2.51349	yes
ENST00000600987	28.3151	16.5083	3.95169	58.8026	59.856	69.6666	chr19	+	16844025	16846473	CTD-2538G9.5	intronic_sense	ENSEMBL_GENCODE	0.0040413	1	0.258994	yes
ENST00000449463	13.7694	18.6612	16.2462	37.3818	47.2101	47.7995	chr6	-	78604467	78606036	RP3-390M24.1	intergenic	ENSEMBL_GENCODE	0.00159605	1	0.367673	yes
ENST00000623947	446.959	909.23	671.065	217.202	254.172	170.562	chr22	+	27102766	27107019	CTA-992D9.8	intergenic	ENSEMBL_GENCODE	0.027164	1	3.15803	yes
lnc-MAN2C1-8:1	32.4374	33.9205	16.3711	6.74222	9.68838	10.2933	chr15	-	75301641	75302664	-	intergenic	lncipedia	0.031058	1	3.09568	yes
NR_120319	11.4881	10.6553	17.2967	4.2085	6.58499	8.34319	chr15	+	60681568	60687249	RORA-AS2	intronic_antisense	RefSeq	0.048296	1	2.06097	yes
lnc-ANKRD37-2:1	3671.87	3565.99	3197.14	1706.81	1753.76	1539.61	chr4	+	185288874	185299810	-	intronic_sense	lncipedia	0.00032462	1	2.08693	yes
ENST00000491260	14.5166	18.466	13.0456	4.24888	3.99609	5.45306	chr1	+	218524840	218525978	C1orf143	intergenic	ENSEMBL_GENCODE	0.0030362	1	3.3602	yes
ENST00000569134	103.4	105.183	86.4875	200.294	240.047	215.552	chr8	+	80541300	80543104	RP11-48B3.4	intergenic	ENSEMBL_GENCODE	0.00076179	1	0.449876	yes
ENST00000623688	43.5277	30.154	37.6383	17.0968	20.5096	5.19671	chr4	+	136553236	136553739	RP11-625B21.1	intergenic	ENSEMBL_GENCODE	0.0194424	1	2.60074	yes
NR_033938	169.99	145.516	163.598	64.5516	63.8555	59.8957	chr14	-	103187220	103189028	LINC00605	intergenic	RefSeq	0.00020179	1	2.54433	yes
NR_110381	4.05503	4.09724	4.44886	17.8986	14.7902	9.94191	chrX	-	135248588	135344087	ZNF75D	exonic_sense	RefSeq	0.049682	1	0.295588	yes
lnc-TXNDC15-1:1	3883.16	3665.11	3548.51	1334.43	1318.05	1331.51	chr5	+	134924122	134924644	-	intronic_sense	lncipedia	0.00171559	1	2.78534	yes
ENST00000504710	4.05503	4.09724	3.83717	24.805	24.594	26.8535	chr4	+	145599109	145600552	RP11-557J10.5	intergenic	ENSEMBL_GENCODE	0.00114188	1	0.157233	yes
lnc-CASC1-2:1	14.145	4.09724	12.1876	31.4375	23.6159	23.0277	chr12	-	25092714	25093900	-	intronic_antisense	lncipedia	0.0179213	1	0.389722	yes
ENST00000413564	44.239	45.443	42.2938	9.90731	24.3225	20.0116	chr10	+	77313941	77315694	RP11-328K22.1	intronic_antisense	ENSEMBL_GENCODE	0.004056	1	2.43312	yes
lnc-ZNF487P-4:1	4.05503	4.09724	16.1259	19.665	20.6953	23.6926	chr10	+	43411473	43412638	-	intergenic	lncipedia	0.034156	1	0.379034	yes
NONHSAT051108	2460.75	2167.13	2318.86	1119.1	1067.5	1174.29	chr15	-	100553969	100554472	-	intergenic	NONCODE	0.000183738	1	2.06693	yes
ENST00000449958	15.0582	4.09724	3.80704	20.4478	19.518	22.644	chr1	-	53366668	53368245	RP11-117D22.2	intergenic	ENSEMBL_GENCODE	0.025763	1	0.366756	yes
ENST00000413796	18.2126	10.7802	5.36754	72.8514	71.7905	59.6248	chr19	-	35424062	35424652	AC002511.2	intronic_sense	ENSEMBL_GENCODE	0.00055747	1	0.168213	yes
lnc-TM7SF4-2:1	923.208	847.071	744.765	47.0583	49.8901	48.8874	chr8	+	103915512	103918653	-	exonic_sense	lncipedia	0.0042594	1	17.2457	yes
lnc-NUDT4-7:1	1150.19	1156.17	1094.2	316.792	341.732	334.582	chr12	+	93364135	93364909	-	intergenic	lncipedia	1.42e-06	0.0973454	3.42416	yes
lnc-A2M-3:1	104.802	103.779	62.6592	33.2557	43.1685	35.9698	chr12	-	8946856	8949330	-	intronic_sense	lncipedia	0.02028	1	2.4133	yes
NR_039702	4.05503	4.09724	4.52943	9.99745	12.783	11.5206	chr10	-	104268335	104268405	MIR4482	bidirectional	RefSeq	0.00092104	1	0.369717	yes
lnc-NDFIP2-1:4	4.05503	4.09724	3.82702	8.10413	7.0828	10.249	chr13	+	79570518	79571942	-	intergenic	lncipedia	0.040956	1	0.47096	yes
ENST00000450854	16.5433	12.1557	16.8837	46.1615	40.9224	37.3385	chr2	-	38203363	38239590	AC009229.5	exonic_antisense	ENSEMBL_GENCODE	0.00091627	1	0.366354	yes
lnc-KHDRBS3-14:1	1605.97	1393.94	1392.47	717.045	561.966	404.06	chr8	+	134901790	134911994	-	intergenic	lncipedia	0.00141707	1	2.60974	yes
ENST00000440498	40.3954	44.3035	36.9199	121.57	142.253	134.115	chr2	+	235505751	235507566	AGAP1-IT1	intronic_sense	ENSEMBL_GENCODE	0.000137015	1	0.305622	yes
NR_046200	19.455	14.6342	9.09516	3.90595	5.94832	5.18527	chr16	+	89166382	89169147	LOC400558	intergenic	RefSeq	0.037141	1	2.87139	yes
lnc-ITGB1BP2-2:2	15.2457	21.3719	24.265	11.8954	6.97943	3.87307	chrX	+	71283693	71294208	-	exonic_sense	lncipedia	0.02292	1	2.67641	yes
ENST00000423433	46.0979	41.357	50.7376	26.9459	18.9288	21.7574	chr2	-	45013214	45013668	AC093702.1	intergenic	ENSEMBL_GENCODE	0.0027843	1	2.0433	yes
lnc-SSX3-2:1	5.99257	10.8273	8.15654	35.6388	29.1968	17.0194	chrX	-	48336898	48337169	-	intronic_antisense	lncipedia	0.028196	1	0.30513	yes
lnc-C4orf52-6:1	4.05503	4.09724	4.42375	10.7957	9.72118	10.6422	chr4	+	25664893	25669693	-	exonic_sense	lncipedia	6.17e-05	1	0.403607	yes
NR_029518	4.84436	4.09724	5.89254	20.256	10.6194	13.0425	chr1	-	207802442	207802523	MIR29B2	exonic_sense	RefSeq	0.030022	1	0.33777	yes
lnc-SLC15A4-2:2	86.8995	82.7271	65.5196	35.6543	39.4801	30.1064	chr12	-	128112392	128118222	-	intergenic	lncipedia	0.0036354	1	2.23436	yes
ENST00000566418	137.327	82.7628	112.17	20.3535	18.4749	21.9261	chr12	+	53754358	53762104	RP11-686F15.2	intronic_sense	ENSEMBL_GENCODE	0.029144	1	5.46891	yes
ENST00000596276	585.694	449.02	483.765	112.693	196.262	203.885	chr20	-	58817132	58817725	MIR296	exonic_sense	ENSEMBL_GENCODE	0.002642	1	2.96092	yes
ENST00000364789	605.976	686.702	533.099	1164.36	1310.28	1274.32	chrX	+	47132671	47132826	RNU12-2P	intergenic	ENSEMBL_GENCODE	0.00050317	1	0.487009	yes
NR_039738	2175.22	1989.97	2071.39	1183.84	817.962	758.598	chr15	-	74788671	74788757	MIR4513	intronic_antisense	RefSeq	0.00127659	1	2.2593	yes
lnc-TSHB-2:1	49.2236	38.1989	35.8285	17.5446	16.0562	7.89587	chr1	+	115181421	115223120	-	intergenic	lncipedia	0.0059194	1	2.97015	yes
ENST00000587304	243.682	266.33	234.437	121.967	117.117	100.655	chr17	-	42040713	42043117	CTD-2132N18.2	intronic_sense	ENSEMBL_GENCODE	0.00029903	1	2.19124	yes
lnc-MYO10-18:1	47.6859	36.6598	40.7701	19.6923	20.9948	20.3726	chr5	-	17647711	17647944	-	intergenic	lncipedia	0.022244	1	2.04907	yes
ENST00000616960	11.599	10.7045	6.60045	15.9924	31.2023	22.5807	chr3	+	18013226	18041603	RP11-320G10.1	intergenic	ENSEMBL_GENCODE	0.043221	1	0.414242	yes
ENST00000447057	315.052	261.014	257.071	141.586	108.464	80.6767	chr7	-	18892096	18899433	AC004744.3	intronic_antisense	ENSEMBL_GENCODE	0.0028589	1	2.51912	yes
lnc-SRPRB-4:1	32.4913	31.6983	33.6411	11.7373	8.49485	15.0954	chr3	+	133746392	133754080	-	exonic_sense	lncipedia	0.00046393	1	2.76924	yes
lnc-BRWD1-IT2-1:3	16.5933	24.0156	19.763	42.7553	61.4279	55.105	chr21	-	39313961	39314443	-	bidirectional	lncipedia	0.0049988	1	0.379011	yes
ENST00000426585	64.1236	65.6249	65.5088	180.43	173.347	177.24	chr22	+	16602044	16653809	TPTEP1	intergenic	ENSEMBL_GENCODE	3.74e-07	0.0255779	0.367705	yes
lnc-TMEM185A-2:1	65.7556	59.8035	61.7646	429.641	409.215	448.431	chrX	-	149758020	149758295	-	exonic_sense	lncipedia	0.00097762	1	0.145518	yes
lnc-STIM1-2:7	50.1902	43.0762	36.2807	79.7335	119.898	107.016	chr11	+	3797940	3824862	-	exonic_sense	lncipedia	0.0091603	1	0.422463	yes
ENST00000623165	329.319	315.825	294.249	725.809	765.601	708.254	chr21	-	6986450	6997699	CH507-154B10.2	intergenic	ENSEMBL_GENCODE	2.46e-05	1	0.427062	yes
ENST00000229465	38.9155	42.7414	22.2945	16.0824	14.7518	11.8822	chr14	+	61570540	61658696	FLJ22447	intergenic	ENSEMBL_GENCODE	0.033196	1	2.43353	yes
lnc-USH2A-3:1	9.63147	4.09724	7.08825	35.3031	38.7626	37.8163	chr1	-	216707419	216723429	-	exonic_sense	lncipedia	9.52e-05	1	0.186062	yes
ENST00000567374	161.899	207.789	227.006	112.733	89.9108	78.8447	chr19	+	30907199	30909155	CTC-400I9.1	intergenic	ENSEMBL_GENCODE	0.0084403	1	2.11978	yes
NR_002438	36.4097	20.8399	47.6432	76.2833	75.6305	74.055	chr8	+	134598070	134600689	ZFAT-AS1	exonic_antisense	RefSeq	0.035377	1	0.464191	yes
lnc-FAM43A-7:1	4.05503	4.09724	10.6585	21.8433	18.9071	26.7046	chr3	+	194849434	194854315	-	intergenic	lncipedia	0.0068353	1	0.278864	yes
ENST00000562945	49.084	46.4248	32.918	25.9406	16.3903	15.9814	chr16	-	35192687	35195661	RP11-488I20.9	intergenic	ENSEMBL_GENCODE	0.0173185	1	2.2024	yes
lnc-DTYMK-5:1	7.91412	8.01921	11.7405	3.89703	5.11539	4.12041	chr2	-	241699103	241735547	-	exonic_antisense	lncipedia	0.020982	1	2.10723	yes
NR_033925	79.1744	59.3657	60.7067	25.6453	41.2129	31.5971	chr16	-	86474524	86508860	FENDRR	intergenic	RefSeq	0.0127777	1	2.02373	yes
NR_039857	84.8466	71.1844	74.0798	35.4646	31.643	30.606	chr14	-	65335117	65335183	MIR4708	intergenic	RefSeq	0.00056049	1	2.35495	yes
ENST00000505731	55.9148	54.2532	40.0155	28.3568	23.016	21.1275	chr4	+	2934899	2947673	NOP14-AS1	exonic_antisense	ENSEMBL_GENCODE	0.0091985	1	2.07149	yes
lnc-SLA-2:1	15.7656	15.5349	12.7809	4.07287	6.30785	4.49068	chr8	-	133258995	133264581	-	exonic_sense	lncipedia	0.00117631	1	2.96417	yes
ENST00000447167	22.0346	16.7162	19.5409	98.2803	106.158	110.041	chr1	+	161084465	161087571	RP11-544M22.8	intronic_antisense	ENSEMBL_GENCODE	2.14e-05	1	0.185359	yes
NR_039754	100.581	94.2764	88.0852	24.1923	39.333	40.7391	chr18	+	55479220	55479298	MIR4529	exonic_sense	RefSeq	0.00074286	1	2.7137	yes
lnc-FAM177B-4:1	11.5633	5.93131	10.0598	18.6158	17.1691	21.1253	chr1	+	222847338	222860338	-	intronic_sense	lncipedia	0.0087005	1	0.484173	yes
ENST00000606756	21.608	8.0782	23.693	79.3785	68.5306	74.8679	chr6	+	122643388	122644771	RP11-95G17.2	intergenic	ENSEMBL_GENCODE	0.00063558	1	0.239608	yes
lnc-HLA-DPA1-1:1	813.478	922.47	801.861	406.158	403.605	457.557	chr6	-	33103793	33107330	-	exonic_sense	lncipedia	0.00055826	1	2.0025	yes
lnc-AC023469.1.1-2:1	54.4792	40.7603	81.2451	25.7928	19.4403	26.1867	chr2	-	150470140	150471960	-	exonic_sense	lncipedia	0.044225	1	2.47109	yes
ENST00000563101	10.7104	15.2062	22.4077	45.4476	44.056	45.719	chr5	-	14661808	14664604	CTD-2165H16.4	bidirectional	ENSEMBL_GENCODE	0.0138575	1	0.357369	yes
lnc-JHDM1D-3:1	25.2429	29.2553	18.0333	8.6049	16.1344	10.7493	chr7	-	140026195	140029142	-	exonic_sense	lncipedia	0.03598	1	2.04379	yes
lnc-ZNF492-1:3	406.51	372.157	380.621	2050.28	2241.9	1786.02	chr19	+	22533199	22536548	-	intronic_sense	lncipedia	0.0064764	1	0.190729	yes
ENST00000619182	17.5788	10.7611	18.5809	91.3263	96.5903	102.2	chr14	+	95670439	95678100	TCL6	intergenic	ENSEMBL_GENCODE	3.73e-05	1	0.16173	yes
lnc-STXBP4-5:1	6.83186	4.09724	7.50863	17.4508	21.4472	23.0589	chr17	+	54936412	54937484	-	exonic_sense	lncipedia	0.00179962	1	0.29759	yes
lnc-DDX56-1:1	25.5739	27.1802	33.6627	62.9051	62.774	66.0622	chr7	-	44579903	44582210	-	exonic_sense	lncipedia	0.00020034	1	0.450695	yes
lnc-PTP4A3-1:1	202.702	157.091	174.43	37.59	106.753	108.781	chr8	+	141374179	141382226	-	intergenic	lncipedia	0.025315	1	2.11052	yes
lnc-LPHN2-4:2	6.10591	4.09724	4.02181	18.0442	16.5773	10.9297	chr1	+	81306191	81414384	-	exonic_sense	lncipedia	0.0100829	1	0.312285	yes
lnc-APBB1IP-6:1	3279.89	1859.43	1858.37	524.433	856.823	1024.9	chr10	+	26705307	26724019	-	exonic_sense	lncipedia	0.036719	1	2.90825	yes
NR_038390	30.9862	31.3332	13.1365	45.6819	53.0827	53.8565	chr11	+	102783675	102836766	WTAPP1	exonic_antisense	RefSeq	0.0171396	1	0.4944	yes
ENST00000568686	62.0196	90.5158	54.4853	279.073	286.224	292.153	chr3	+	44117299	44122365	RP4-555D20.2	intergenic	ENSEMBL_GENCODE	4.42e-05	1	0.241438	yes
lnc-C17orf108-2:1	10.8858	13.4173	26.5908	39.7832	30.9212	51.9305	chr17	-	27891928	27894752	-	intergenic	lncipedia	0.037395	1	0.415004	yes
ENST00000444476	11.9409	22.536	11.8954	96.8896	89.4964	100.856	chr9	+	92147712	92148306	LINC00475	intergenic	ENSEMBL_GENCODE	7.93e-05	1	0.161439	yes
lnc-LOH12CR1-1:1	8.94829	7.16135	11.4271	32.8292	28.4288	27.1421	chr12	+	12475896	12477900	-	exonic_antisense	lncipedia	0.00066306	1	0.311501	yes
ENST00000442637	5.18797	8.00036	3.97005	13.0993	14.2909	12.048	chr20	-	320333	348224	NRSN2-AS1	exonic_antisense	ENSEMBL_GENCODE	0.0054389	1	0.435069	yes
lnc-DRD5-10:3	40.8025	38.0166	32.461	21.0223	15.4675	16.0098	chr4	+	11683453	11778737	-	intergenic	lncipedia	0.0029202	1	2.11964	yes
lnc-GPR142-1:1	341.339	382.557	252.336	154.209	156.589	120.731	chr17	+	74380185	74381201	-	intergenic	lncipedia	0.0106217	1	2.26226	yes
ENST00000532768	676.099	568.054	535.686	332.645	213.487	318.921	chr8	-	60631509	60632771	RP11-91I20.3	intergenic	ENSEMBL_GENCODE	0.0057848	1	2.05749	yes
ENST00000563734	97.822	59.0269	73.232	40.9726	26.9192	32.5404	chr16	+	2268155	2273418	MIR940	exonic_sense	ENSEMBL_GENCODE	0.023004	1	2.29091	yes
ENST00000616639	1234.59	1304.5	1296.79	756.67	442.886	435.986	chrCHR_HSCHR15_4_CTG8	+	32683581	32683663	AC243655.2	intergenic	ENSEMBL_GENCODE	0.0024598	1	2.34533	yes
lnc-PRKD1-15:1	101.735	101.656	64.6513	17.9262	48.1803	40.8004	chr14	-	28857383	28858701	-	intergenic	lncipedia	0.024881	1	2.50726	yes
ENST00000384220	45.559	36.9899	41.6945	126.679	102.966	98.5166	chr7	-	39329003	39329134	SNORA20	intronic_antisense	ENSEMBL_GENCODE	0.00170324	1	0.378604	yes
ENST00000596769	20.9717	17.4517	12.0637	92.6503	86.1079	101.816	chr19	+	53007512	53013180	CTD-2620I22.3	intronic_antisense	ENSEMBL_GENCODE	0.000123404	1	0.179942	yes
lnc-PRKAG1-1:1	3474.71	2749.7	2783.76	1017.98	854.483	869.789	chr12	-	49035574	49037296	-	exonic_sense	lncipedia	0.00098457	1	3.28496	yes
ENST00000422206	14.5268	12.6533	19.0175	4.37359	8.91508	8.28453	chr10	+	90454170	90501440	RP11-94M14.2	intergenic	ENSEMBL_GENCODE	0.025498	1	2.14144	yes
lnc-VAV2-4:1	15.1561	9.87481	11.977	3.94968	3.90499	3.85947	chr9	-	133672016	133687987	-	exonic_sense	lncipedia	0.031598	1	3.15925	yes
ENST00000602806	19.5161	18.9012	21.7347	1192.58	1202.85	1293.85	chr1	+	226083639	226089496	RP11-396C23.2	intergenic	ENSEMBL_GENCODE	0.00070373	1	0.0163045	yes
ENST00000587528	2083.19	1664.54	1613.78	858.629	557.329	524.197	chr18	+	34222965	34224761	RP11-379L18.1	exonic_antisense	ENSEMBL_GENCODE	0.0033639	1	2.76344	yes
lnc-THSD7B-3:1	12461.3	12859.7	10672	3382.6	3283.91	2386.84	chr2	+	136544711	136545542	-	intergenic	lncipedia	0.00026482	1	3.97564	yes
lnc-CLIP3-1:1	2783.32	2611	2634.16	1272.33	456.29	1020.09	chr19	-	36032145	36032886	-	exonic_sense	lncipedia	0.0020586	1	2.92081	yes
lnc-GRB14-1:3	671.397	699.378	610.408	1556.62	1701.11	1654.16	chr2	-	164738245	164772046	-	exonic_sense	lncipedia	4.02e-05	1	0.403345	yes
ENST00000593667	56.9855	45.3762	62.3705	21.2813	34.5781	23.8086	chr20	-	5431950	5432489	LINC00658	intergenic	ENSEMBL_GENCODE	0.0118025	1	2.06773	yes
lnc-MLXIP-1:2	289.787	276.775	244.528	193.286	112.64	94.8183	chr12	+	122075240	122077734	-	intergenic	lncipedia	0.0145362	1	2.02396	yes
lnc-ARID2-2:1	10.7643	19.2947	19.3743	27.1674	42.7352	37.1425	chr12	+	46410792	46412180	-	intergenic	lncipedia	0.023319	1	0.461799	yes
ENST00000525575	2997.07	2379.9	2652.32	1426.41	1240.86	1260.39	chr3	-	14272373	14303845	RP11-536I6.2	intergenic	ENSEMBL_GENCODE	0.00190005	1	2.0443	yes
lnc-TNFSF13B-2:1	2761.58	2007.87	2527.69	258.58	230.763	285.249	chr13	+	108246752	108246991	-	intergenic	lncipedia	0.0103817	1	9.4206	yes
lnc-MCPH1-4:1	4.05503	4.09724	5.52131	7.73663	10.0898	9.58965	chr8	+	5848696	5849692	-	exonic_sense	lncipedia	0.0060551	1	0.498743	yes
NR_109846	67.1246	43.6381	60.5286	24.7401	25.3046	31.9838	chr1	-	110653560	110671775	KCNA3	exonic_sense	RefSeq	0.0156414	1	2.08819	yes
lnc-DTWD2-8:1	55.9368	52.1797	124.692	159.087	189.224	162.123	chr5	-	119132650	119132882	-	intronic_antisense	lncipedia	0.022018	1	0.4561	yes
ENST00000603791	58.0496	56.9132	49.7654	140.206	119.961	136.483	chr6	+	3751111	3753871	RP11-420L9.5	exonic_antisense	ENSEMBL_GENCODE	0.00032491	1	0.415298	yes
NR_031604	32.0405	15.1313	34.9584	63.448	53.6204	61.2725	chr7	-	36919356	36919432	MIR1200	intronic_sense	RefSeq	0.009485	1	0.460523	yes
ENST00000411080	10.9199	11.9571	10.7231	3.95252	7.12779	4.25145	chr9	-	86258358	86258646	RN7SKP264	intergenic	ENSEMBL_GENCODE	0.0049035	1	2.19153	yes
lnc-CDKL3-1:1	247.703	256.227	236.849	483.046	466.403	578.844	chr5	-	134200973	134202485	-	exonic_sense	lncipedia	0.0177829	1	0.48471	yes
lnc-PLEKHB2-6:1	412.655	391.389	332.309	166.559	177.16	143.274	chr2	+	131034927	131039670	-	exonic_sense	lncipedia	0.00114165	1	2.33341	yes
lnc-KRT18-4:1	73.4859	86.9063	149.945	254.418	244.646	184.959	chr12	+	52832962	52833218	-	intronic_antisense	lncipedia	0.0177361	1	0.453694	yes
lnc-IK-1:1	4.05503	4.09724	5.06589	14.2683	25.0839	23.2017	chr5	+	140643362	140643912	-	exonic_sense	lncipedia	0.039136	1	0.211309	yes
ENST00000615099	4.05503	6.97943	9.16066	39.591	34.1849	27.5798	chr9	-	75016681	75016848	uc_338	intronic_sense	ENSEMBL_GENCODE	0.0020034	1	0.19925	yes
NR_121664	15.1174	15.1908	19.1724	3.99524	4.83975	10.7805	chr3	+	9192492	9194453	LOC101927416	intronic_antisense	RefSeq	0.016821	1	2.52252	yes
ENST00000425917	4.05503	9.65653	4.16959	50.6809	49.5586	50.9631	chr2	+	109963389	109965124	AC013271.3	exonic_sense	ENSEMBL_GENCODE	1.99e-05	1	0.11826	yes
ENST00000597755	106.874	90.5462	76.6197	297.775	270.27	284.418	chr17	-	42270517	42272683	AC003104.1	intronic_sense	ENSEMBL_GENCODE	8.12e-05	1	0.321469	yes
lnc-NBPF11-1:11	5.54201	7.4649	11.4938	35.8092	45.6052	50.884	chr1	-	148216548	148227344	-	intergenic	lncipedia	0.00163958	1	0.185193	yes
ENST00000534849	33.9271	20.5294	34.0044	85.5804	67.9026	78.1671	chr12	+	125983702	125986234	RP5-916L7.2	intergenic	ENSEMBL_GENCODE	0.0021788	1	0.381873	yes
lnc-IL17RE-1:3	34.4723	21.8854	25.1781	6.38752	7.91115	4.97704	chr3	+	9911256	9911814	-	exonic_sense	lncipedia	0.0057984	1	4.22998	yes
lnc-HAO2-1:4	17.2516	18.1779	15.3256	4.76369	7.40311	4.48766	chr1	+	119328707	119362374	-	intergenic	lncipedia	0.00081884	1	3.04754	yes
lnc-RP11-422N16.3.1-4:4	57.4187	57.609	40.1903	15.4513	27.69	19.4364	chr8	+	111380602	111380868	-	intergenic	lncipedia	0.0105227	1	2.4804	yes
ENST00000590791	17.5829	12.668	11.1705	4.58653	6.94057	5.29386	chr9	+	82277049	82524655	RP11-15B24.5	intergenic	ENSEMBL_GENCODE	0.0163559	1	2.46249	yes
NR_046693	4.05503	7.40209	4.1573	23.8622	17.6987	18.4427	chr13	+	33277553	33281334	STARD13-AS	intronic_antisense	RefSeq	0.0026826	1	0.260225	yes
lnc-PRDM4-7:2	4.05503	4.09724	7.74579	11.6891	14.6381	10.7343	chr12	-	107911324	107912297	-	intergenic	lncipedia	0.0141571	1	0.428964	yes
lnc-THEMIS-5:1	67.2251	48.6096	61.9771	6.73265	12.2659	17.261	chr6	-	128004976	128009172	-	exonic_sense	lncipedia	0.00172064	1	4.90386	yes
lnc-TAL2-4:1	47.5641	38.923	38.5398	25.2802	18.8617	14.1174	chr9	+	105768525	105773248	-	intronic_sense	lncipedia	0.0070437	1	2.14604	yes
ENST00000524638	4.05503	6.53442	3.96619	18.7492	10.6934	24.4178	chr9	+	132949690	132951553	RP11-295G24.4	intergenic	ENSEMBL_GENCODE	0.032302	1	0.270248	yes
ENST00000434255	205.611	163.496	184.274	57.2817	65.0588	68.2309	chr6	+	135259996	135260933	RP1-32B1.4	intergenic	ENSEMBL_GENCODE	0.00065781	1	2.9038	yes
NONHSAT042713	61.3514	84.854	57.9238	550.36	514.129	555.996	chr15	-	51282162	51282262	-	intronic_sense	NONCODE	3.56e-06	0.243593	0.125968	yes
ENST00000519738	10.2275	4.09724	3.73778	14.5716	19.6796	17.9152	chr8	-	37450763	37554183	RP11-150O12.1	intergenic	ENSEMBL_GENCODE	0.0117004	1	0.346248	yes
lnc-IQCA1-4:1	23.8577	20.7849	27.2221	6.81617	12.3973	6.93149	chr2	-	236787648	236788836	-	intergenic	lncipedia	0.0043239	1	2.74871	yes
lnc-MTUS2-2:1	19.7807	9.98994	15.7035	4.05538	6.53145	6.10929	chr13	+	29595882	29596782	-	bidirectional	lncipedia	0.03102	1	2.72364	yes
lnc-ATP6V1C2-4:1	46.3782	56.5947	50.6033	92.8758	113.766	104.64	chr2	+	10798211	10802631	-	exonic_antisense	lncipedia	0.00145645	1	0.493367	yes
ENST00000610486	76.4326	70.5842	71.0327	249.616	266.434	241.786	chr14	+	24198433	24199090	RP11-468E2.10	intergenic	ENSEMBL_GENCODE	1.9e-05	1	0.287727	yes
lnc-GGA2-3:1	91.0262	81.8769	68.7518	42.3883	33.2679	24.9227	chr16	-	23413583	23413876	-	intronic_sense	lncipedia	0.0045786	1	2.40264	yes
ENST00000552486	76.6025	89.9415	67.7506	25.4281	31.8203	32.6718	chr12	-	106245613	106246956	RP11-651L5.2	intronic_sense	ENSEMBL_GENCODE	0.0021568	1	2.60558	yes
NR_110020	26.2718	20.0728	14.3182	56.8178	63.8741	63.4456	chr12	+	48789575	48790535	LOC100506125	intergenic	RefSeq	0.00057712	1	0.329443	yes
lnc-TRIM32-11:1	495.243	488.86	424.774	1254.33	1270.37	1250.16	chr9	+	116173265	116175542	-	intronic_sense	lncipedia	2.28e-06	0.156264	0.373226	yes
ENST00000596587	26.4378	23.7215	35.5753	20.1604	6.10068	13.4874	chr19	-	56545566	56567411	AC007228.11	exonic_antisense	ENSEMBL_GENCODE	0.047356	1	2.15693	yes
lnc-NISCH-1:1	226.154	205.579	212.913	100.489	113.287	100.677	chr3	+	52507960	52509476	-	exonic_sense	lncipedia	0.000118268	1	2.05005	yes
ENST00000561875	25.869	36.5104	30.1955	14.2796	9.77464	10.8136	chr16	+	73387063	73389241	RP11-140I24.1	intergenic	ENSEMBL_GENCODE	0.0046957	1	2.65503	yes
ENST00000516159	7.61886	4.09724	4.97535	8.77086	15.0957	11.881	chr2	-	153499971	153500049	AC012501.4	intergenic	ENSEMBL_GENCODE	0.039559	1	0.466925	yes
lnc-DEDD-1:1	13.7656	16.5061	20.8795	44.8594	50.9664	57.144	chr1	-	161120973	161131097	-	exonic_antisense	lncipedia	0.00116498	1	0.334387	yes
NR_046559	339.645	265.771	475.858	53.233	34.3953	36.8242	chr12	+	15151922	15155281	RERG-AS1	intronic_antisense	RefSeq	0.035575	1	8.68823	yes
ENST00000579347	15.3012	13.0909	9.31364	5.33765	3.76148	5.64717	chr18	+	24364787	24367984	RP11-621L6.2	exonic_antisense	ENSEMBL_GENCODE	0.0142354	1	2.55696	yes
lnc-C9orf117-2:1	551.075	259.806	464.364	150.338	86.5762	100.167	chr9	+	127720278	127731522	-	exonic_sense	lncipedia	0.024145	1	3.78319	yes
NONHSAT107199	50.5152	64.0261	56.857	29.8782	25.6291	27.8996	chr6	+	3786249	3788839	-	intergenic	NONCODE	0.0020021	1	2.05497	yes
lnc-TRIM43-3:3	417.921	338.414	426.661	44.9117	53.0495	63.97	chr2	+	95616491	95617233	-	intergenic	lncipedia	0.00028299	1	7.30555	yes
NR_036504	17.3293	6.41845	16.4281	46.1402	40.8104	54.5617	chr19	+	36489626	36491040	LOC728752	intronic_antisense	RefSeq	0.0031406	1	0.283904	yes
lnc-C19orf55-2:1	9.26464	11.8299	8.21158	16.9298	27.6079	23.2989	chr19	+	35782624	35782912	-	exonic_sense	lncipedia	0.0173563	1	0.432011	yes
NR_046721	351.915	316.69	302.245	180.288	126.289	108.271	chr2	-	119244421	119249071	STEAP3-AS1	exonic_antisense	RefSeq	0.0021018	1	2.34025	yes
lnc-ZNF529-1:1	26.6161	23.4461	28.2733	52.1474	47.0234	58.4876	chr19	-	36525090	36528265	-	intronic_sense	lncipedia	0.00184005	1	0.496868	yes
lnc-FAM71D-1:2	12.2108	4.09724	7.20189	28.5462	25.6902	32.2627	chr14	+	67241434	67272059	-	exonic_sense	lncipedia	0.0022844	1	0.271793	yes
ENST00000422972	4.05503	4.09724	3.8199	12.5143	14.2559	11.88	chr22	+	28818331	28822215	CTA-292E10.6	intergenic	ENSEMBL_GENCODE	0.0064155	1	0.309757	yes
lnc-DAB2IP-3:1	21.2464	15.468	10.1808	30.521	33.2519	31.4963	chr9	+	121443228	121488799	-	exonic_antisense	lncipedia	0.008075	1	0.492239	yes
lnc-IFI44-1:2	11.7166	12.2303	6.09132	5.13481	4.21079	4.00717	chr1	+	79323655	79324867	-	intergenic	lncipedia	0.049539	1	2.24959	yes
lnc-MTRNR2L5-5:1	77.5086	80.0833	50.962	18.5677	40.8182	38.003	chr10	+	55746550	55746908	-	intergenic	lncipedia	0.033457	1	2.14146	yes
lnc-ITIH6-1:1	87.1124	119.804	103.583	40.8482	50.4201	38.9155	chrX	-	54816137	54816381	-	bidirectional	lncipedia	0.0039798	1	2.38508	yes
lnc-UCK2-2:5	175.498	186.335	150.892	6759.21	8738.8	7455.37	chr1	+	165911395	166090215	-	exonic_sense	lncipedia	0.0059579	1	0.0223377	yes
lnc-AMD1-3:1	4.05503	5.99957	4.0494	18.3896	20.2535	25.116	chr6	+	110700561	110700900	-	intronic_antisense	lncipedia	0.00142002	1	0.221208	yes
lnc-FAHD2B-5:1	136.573	139.645	125.468	52.8438	52.9298	58.1912	chr2	-	97331532	97331832	-	intergenic	lncipedia	6.49e-05	1	2.44983	yes
NR_130724	96.699	85.6794	70.1551	48.9554	30.1064	19.274	chr10	-	101114699	101141266	TLX1NB	exonic_antisense	RefSeq	0.0114009	1	2.56807	yes
ENST00000533504	5.30324	4.09724	3.73129	16.7681	26.9248	22.3613	chr11	-	113279383	113314437	RP11-839D17.3	bidirectional	ENSEMBL_GENCODE	0.0040573	1	0.198803	yes
ENST00000574098	4.05503	4.09724	4.70063	14.0293	16.0305	9.34765	chr17	-	83220548	83222956	AC139099.5	intergenic	ENSEMBL_GENCODE	0.04706	1	0.326154	yes
ENST00000441036	13.662	16.3224	25.0257	4.84529	9.69829	4.00703	chr2	+	100242631	100249262	LINC01104	intergenic	ENSEMBL_GENCODE	0.034642	1	2.96541	yes
lnc-SUPT4H1-1:1	116.962	115.566	35.0473	230.021	256.105	217.461	chr17	-	58363149	58363592	-	exonic_sense	lncipedia	0.0077648	1	0.380302	yes
lnc-MAP9-9:1	493.094	497.053	435.074	361.671	131.588	80.8997	chr4	-	155457960	155458640	-	intergenic	lncipedia	0.032938	1	2.48228	yes
ENST00000624952	18.1846	18.2693	20.2657	9.21557	12.1367	6.59618	chr17	-	6772831	6776116	RP11-609D21.3	exonic_antisense	ENSEMBL_GENCODE	0.0052766	1	2.02943	yes
ENST00000620973	153.038	91.8325	130.874	50.5958	18.5903	35.622	chr12	+	38150050	38150138	pRNA	intergenic	ENSEMBL_GENCODE	0.010956	1	3.58507	yes
ENST00000415883	4.05503	4.09724	3.85569	30.0213	32.7161	28.3887	chr6	+	113531118	113543793	RP11-346D19.1	intergenic	ENSEMBL_GENCODE	0.0022844	1	0.131773	yes
ENST00000514966	26.7391	20.0623	15.8286	6.53118	7.55582	9.07411	chr4	+	189193100	189204877	RP11-706F1.1	intergenic	ENSEMBL_GENCODE	0.0156647	1	2.7041	yes
lnc-POTEM-16:1	8.63632	11.5376	7.92044	3.91995	4.00755	4.01945	chr14	-	18645043	18646221	-	intergenic	lncipedia	0.039743	1	2.35159	yes
NR_026564	9.90952	6.79826	5.15257	18.7992	11.2911	21.7043	chr11	+	18209137	18213564	LOC494141	intronic_antisense	RefSeq	0.042663	1	0.422058	yes
lnc-TBC1D9B-2:1	117.945	144.993	152.16	65.7579	56.1209	54.5242	chr5	-	179933804	179934196	-	intronic_antisense	lncipedia	0.0019368	1	2.35312	yes
lnc-CCDC166-1:1	103.622	86.9383	74.4565	29.5301	31.4741	16.5742	chr8	-	143713017	143714201	-	intergenic	lncipedia	0.0029397	1	3.41611	yes
lnc-ACTL6B-2:1	2520.45	2509.86	2412.56	1434.95	1059.2	847.187	chr7	-	100683878	100684591	-	exonic_sense	lncipedia	0.00145832	1	2.22751	yes
lnc-CARD11-4:1	17.2497	27.3275	27.458	9.0733	16.7406	5.39871	chr7	-	3163150	3164781	-	intergenic	lncipedia	0.045803	1	2.30789	yes
lnc-EYA4-1:8	4.05503	12.4833	10.842	48.2901	47.2671	45.5956	chr6	+	133099877	133106552	-	intergenic	lncipedia	0.000144174	1	0.193977	yes
NONHSAT135778	57284	54981.4	54981.4	22761.8	25242.3	24720.3	chrM	-	236	366	-	intergenic	NONCODE	4.06e-06	0.277715	2.29974	yes
ENST00000554988	58.8032	46.6527	49.7859	14.9456	23.4109	19.8809	chr14	-	20343048	20343685	RPPH1	exonic_sense	ENSEMBL_GENCODE	0.00181686	1	2.66568	yes
lnc-MMGT1-3:1	141.532	155.334	192.581	375.944	379.469	342.266	chrX	-	136216813	136220813	-	intergenic	lncipedia	0.00046279	1	0.445892	yes
lnc-SPATA12-4:1	133.695	135.551	126.835	73.3239	66.8731	44.1008	chr3	+	57259792	57260434	-	exonic_sense	lncipedia	0.00158203	1	2.14914	yes
lnc-C1orf105-1:1	140.64	124.347	114.139	72.9481	51.898	45.2415	chr1	+	172387187	172389222	-	exonic_sense	lncipedia	0.0035962	1	2.22901	yes
lnc-EIF5B-3:2	19.3358	14.5895	16.3171	29.5739	41.5443	38.6661	chr2	+	99307352	99322206	-	exonic_antisense	lncipedia	0.0068167	1	0.457647	yes
lnc-PRR5-4:1	63.3062	71.4633	69.4037	32.3888	29.2187	32.7366	chr22	+	44765228	44786508	-	exonic_sense	lncipedia	0.000164711	1	2.16413	yes
ENST00000519603	1015.49	1121.27	1089.81	3040.55	2663.3	2109.08	chr5	-	179377531	179378761	RP11-443C10.1	intronic_antisense	ENSEMBL_GENCODE	0.030297	1	0.412976	yes
lnc-WDFY4-6:1	132.961	105.57	107.005	63.3917	58.7214	40.8351	chr10	+	49068816	49069025	-	intronic_antisense	lncipedia	0.0056436	1	2.12053	yes
lnc-PARP11-5:1	18.1956	17.3009	28.7042	71.8263	76.9734	91.6508	chr12	-	4110027	4118132	-	intergenic	lncipedia	0.00108448	1	0.267002	yes
lnc-PDIA5-1:1	46.2159	40.3337	39.0744	16.1091	14.5079	18.7983	chr3	+	122991136	122991584	-	intronic_antisense	lncipedia	0.00055743	1	2.5422	yes
lnc-DDX3X-5:1	16.2338	27.0432	22.8873	44.078	56.1943	39.2156	chrX	+	41188065	41189922	-	exonic_sense	lncipedia	0.0147568	1	0.474337	yes
ENST00000608405	13.0238	9.20541	7.73552	23.6928	20.7255	30.8461	chr21	+	37267784	37268497	AP001412.1	bidirectional	ENSEMBL_GENCODE	0.0112366	1	0.398127	yes
lnc-IL17RB-2:1	99.04	97.474	112.844	46.5993	33.4127	41.3228	chr3	+	54272773	54320541	-	exonic_sense	lncipedia	0.00054071	1	2.54963	yes
lnc-PTPN7-2:1	22.1162	32.7144	26.7967	59.9579	61.4327	65.6544	chr1	-	202227202	202229992	-	exonic_antisense	lncipedia	0.00055963	1	0.436404	yes
lnc-AGAP3-1:1	6.27359	13.4584	12.6143	51.8612	58.6275	50.4082	chr7	+	151071728	151074085	-	exonic_sense	lncipedia	0.00022399	1	0.201038	yes
lnc-RP11-67H2.1.1-2:6	15.8082	8.94237	11.6003	3.81229	3.74882	7.8719	chr8	+	111741994	111758396	-	intergenic	lncipedia	0.044942	1	2.35539	yes
ENST00000607991	9.46635	7.72208	11.9784	17.3889	21.5061	23.29	chr22	+	38743495	38743910	RP3-508I15.22	intronic_antisense	ENSEMBL_GENCODE	0.006778	1	0.469034	yes
lnc-TMEM182-3:1	3322.28	2988.42	3059.47	949.296	628.271	385.713	chr2	+	102762598	102843893	-	exonic_sense	lncipedia	0.00021591	1	4.77271	yes
ENST00000563054	664.843	702.565	726.484	350.853	335.326	272.014	chr7	+	57404783	57413541	RP11-114G11.5	intronic_sense	ENSEMBL_GENCODE	0.00022434	1	2.18525	yes
ENST00000604239	40.9872	38.1094	40.8238	99.4844	81.0376	81.499	chr2	+	157917712	157918371	RP11-1152H14.1	intronic_sense	ENSEMBL_GENCODE	0.0164179	1	0.457675	yes
lnc-TSPAN13-3:2	10.7421	4.09724	3.80849	46.1578	44.3599	50.5982	chr7	+	17020168	17021627	-	intergenic	lncipedia	0.00015661	1	0.132146	yes
NONHSAT003045	28.3002	19.7006	19.9901	3.99825	7.9323	8.11655	chr1	-	46967678	46967874	-	intronic_antisense	NONCODE	0.0068998	1	3.39156	yes
lnc-FNDC3B-12:2	7879.78	8555.19	7318.46	3665.11	4174.38	3260.52	chr3	+	172818330	172820291	-	exonic_sense	lncipedia	0.00068463	1	2.13995	yes
lnc-SPRY1-2:5	11.1175	13.1983	14.8734	164.064	176.333	164.042	chr4	+	123639550	123962665	-	intergenic	lncipedia	1.66e-06	0.113575	0.0776888	yes
ENST00000623435	12.2096	14.7737	23.535	77.36	78.5459	65.9328	chr1	+	117493515	117495006	RP4-675C20.4	intronic_sense	ENSEMBL_GENCODE	0.00041797	1	0.227726	yes
lnc-COIL-6:2	113.493	84.4022	107.989	263.217	243.856	248.194	chr17	-	56892111	56895774	-	exonic_sense	lncipedia	0.000144902	1	0.405001	yes
ENST00000390904	19.216	13.446	5.57256	32.012	25.8964	46.313	chr17	+	8329583	8329719	SNORA69	intergenic	ENSEMBL_GENCODE	0.038276	1	0.366859	yes
ENST00000454600	17.9083	22.0475	17.4161	10.7343	10.6356	4.41147	chr20	+	52210645	52646741	LINC01524	intergenic	ENSEMBL_GENCODE	0.0146029	1	2.22533	yes
lnc-TBC1D19-2:2	31.1375	37.5807	50.2484	15.0835	16.8703	21.6664	chr4	+	26778406	26785018	-	intergenic	lncipedia	0.021538	1	2.21869	yes
lnc-APOD-4:1	25.4084	12.9317	30.154	67.9824	66.598	72.6633	chr3	-	195643933	195645438	-	intronic_antisense	lncipedia	0.00106001	1	0.3305	yes
lnc-ZNF35-4:1	396.213	445.288	379.78	230.854	187.305	179.749	chr3	+	44682201	44684044	-	intronic_sense	lncipedia	0.00120023	1	2.04259	yes
lnc-GPER-2:2	63.8447	48.9401	41.8225	24.7569	32.3845	19.4802	chr7	+	1074271	1078054	-	intronic_antisense	lncipedia	0.025585	1	2.01781	yes
lnc-TMEM5-2:1	470.915	406.318	470.804	302.218	114.781	100.902	chr12	+	63892327	63900553	-	intronic_sense	lncipedia	0.0155222	1	2.60288	yes
NR_106843	820.179	839.984	927.669	357.081	447.551	404.875	chr17	+	75498547	75498628	MIR6785	intronic_sense	RefSeq	0.00040044	1	2.13957	yes
NR_039918	148.752	146.155	147.966	83.734	61.1627	60.0237	chr22	+	19963752	19963834	MIR4761	exonic_sense	RefSeq	0.0094367	1	2.1612	yes
NR_029866	34.1454	34.5086	48.305	16.3782	13.7661	20.457	chr19	+	53788704	53788773	MIR373	exonic_sense	RefSeq	0.0118805	1	2.31138	yes
NR_028339	114.211	89.5282	89.4937	53.2165	45.2108	34.8968	chr18	+	80147923	80171733	PARD6G-AS1	exonic_antisense	RefSeq	0.0055361	1	2.1994	yes
NR_036691	126.576	136.648	129.085	274.314	244.238	292.912	chr9	-	87083885	87085225	LOC494127	intergenic	RefSeq	0.00064437	1	0.483459	yes
ENST00000623974	174.005	165.978	171.75	80.7086	56.157	56.4239	chr12	+	132362810	132363348	RP13-895J2.11	intergenic	ENSEMBL_GENCODE	0.00023735	1	2.64749	yes
lnc-GXYLT2-8:1	4.05503	4.09724	3.87656	19.9864	16.0435	13.107	chr3	+	72514310	72524738	-	intergenic	lncipedia	0.025019	1	0.244802	yes
lnc-CISD1-6:1	142.174	111.674	102.045	5.4065	3.79558	3.88202	chr10	+	57513156	57513425	-	intergenic	lncipedia	0.0110396	1	27.2004	yes
lnc-NSUN4-1:1	9.72198	7.26631	10.3453	23.5161	24.6405	22.4924	chr1	+	46370585	46370955	-	intronic_antisense	lncipedia	0.00021664	1	0.386893	yes
NONHSAT009018	423.048	418.836	413.176	194.398	170.694	136.578	chr1	+	205623843	205661903	-	exonic_antisense	NONCODE	0.000121448	1	2.50177	yes
ENST00000575911	50.6265	41.6377	43.4575	26.5031	19.0576	11.4705	chr17	-	1241939	1254000	AC144836.1	intergenic	ENSEMBL_GENCODE	0.0069397	1	2.37978	yes
lnc-CDAN1-1:1	21.1823	23.8164	25.9694	83.5557	67.0052	98.704	chr15	-	42741545	42743348	-	exonic_sense	lncipedia	0.023418	1	0.28471	yes
lnc-HNF1A-1:4	286.343	263.991	226.448	154.017	127.779	102.696	chr12	+	120905101	120907940	-	bidirectional	lncipedia	0.0046595	1	2.02029	yes
ENST00000557966	1475.09	1555.23	1840.28	124.656	112.988	85.6646	chr15	+	68930504	69028889	RP11-809H16.2	exonic_sense	ENSEMBL_GENCODE	0.0053597	1	15.0649	yes
lnc-ACHE-2:1	1505.58	1869.9	1492.44	702.419	923.632	748.308	chr7	-	100896223	100896974	-	bidirectional	lncipedia	0.0041235	1	2.0502	yes
ENST00000516084	133.577	138.222	179.134	406.261	371.716	466.808	chr12	-	75689152	75689304	SNORA70	intergenic	ENSEMBL_GENCODE	0.00107848	1	0.362258	yes
NR_027104	56.7351	46.8479	35.7594	28.9834	23.2147	12.773	chr3	+	63102687	63125061	LINC00698	intergenic	RefSeq	0.032224	1	2.14468	yes
lnc-ADAMTSL4-6:1	13.0043	9.11492	4.09618	27.2456	28.9299	26.4689	chr1	+	150599141	150604711	-	intronic_sense	lncipedia	0.0021634	1	0.317207	yes
lnc-C14orf109-2:1	103.918	97.6796	169.751	249.589	247.799	277.773	chr14	+	93138065	93138465	-	exonic_sense	lncipedia	0.0057623	1	0.479059	yes
lnc-RP11-297M9.1.1-4:1	119.298	138.089	77.2855	62.3819	62.9223	32.3645	chr16	-	9849886	10031564	-	exonic_sense	lncipedia	0.04584	1	2.12263	yes
ENST00000484207	4.05503	6.33585	4.66895	26.7519	24.617	26.0731	chr14	+	95663256	95671850	TCL6	intergenic	ENSEMBL_GENCODE	2.17e-05	1	0.194466	yes
lnc-HSFY1-6:1	12.7286	14.1508	14.0929	4.43185	3.93469	10.7382	chrY	+	18508576	18509068	-	intronic_antisense	lncipedia	0.031184	1	2.14462	yes
NR_027309	14.9199	6.54013	10.5724	24.7001	27.2966	19.6234	chr1	-	247524678	247530804	GCSAML-AS1	intronic_antisense	RefSeq	0.016255	1	0.447254	yes
lnc-DIP2C-2:1	8.56271	4.09724	4.19216	13.3581	20.1117	17.2788	chr10	-	814761	815715	-	exonic_sense	lncipedia	0.0099423	1	0.332071	yes
ENST00000413304	1033.55	1074.33	1039.31	613.5	499.593	441.698	chr2	+	191793425	191820250	AC098872.3	intergenic	ENSEMBL_GENCODE	0.00052045	1	2.02419	yes
lnc-C10orf105-6:1	101.528	99.5425	73.5005	36.2543	49.8358	41.7416	chr10	-	71493395	71493623	-	intronic_antisense	lncipedia	0.0076824	1	2.14791	yes
ENST00000586411	9.51127	5.90593	13.8225	19.4823	23.166	19.9628	chr17	-	45549781	45558738	RP11-798G7.7	bidirectional	ENSEMBL_GENCODE	0.0122628	1	0.467006	yes
NR_002574	19.0694	24.4311	11.2008	46.3158	58.7121	40.1482	chr13	+	27255063	27255135	SNORD102	intronic_sense	RefSeq	0.0106772	1	0.376793	yes
ENST00000457870	24.6234	23.1354	25.4343	53.9581	47.0243	50.0963	chr2	-	70093897	70094994	AC016700.3	intergenic	ENSEMBL_GENCODE	0.00025669	1	0.48447	yes
NR_110013	89.2205	41.8427	123.054	4519.76	4208.82	4102.23	chr7	-	17463444	17558909	LOC101927630	intergenic	RefSeq	2.55e-06	0.174246	0.0198052	yes
lnc-GRIP1-1:2	10.4025	7.93522	12.4393	43.4274	40.631	46.6138	chr12	-	66891812	66907546	-	intronic_sense	lncipedia	0.000102034	1	0.235528	yes
ENST00000577281	13.2983	12.1849	17.9338	7.94352	3.81867	3.75409	chr17	+	72425939	72428852	RP11-57A1.1	intergenic	ENSEMBL_GENCODE	0.0142433	1	2.79816	yes
lnc-FOXO6-1:1	47.3778	50.0448	41.4074	31.6462	14.8967	12.3834	chr1	+	41433259	41464836	-	intronic_antisense	lncipedia	0.0153646	1	2.35599	yes
ENST00000486671	57.8021	62.1142	79.8141	502.752	481.626	493.545	chr14	+	95664862	95670414	TCL6	intergenic	ENSEMBL_GENCODE	6.22e-07	0.0425276	0.135143	yes
lnc-PELI2-9:2	16.6665	10.1981	11.7315	33.9682	21.8975	29.3333	chr14	+	56585693	56603941	-	exonic_sense	lncipedia	0.0180976	1	0.45301	yes
lnc-EEF1A1-2:1	5.35918	4.09724	4.5234	10.8922	7.5847	13.8933	chr6	-	73635232	73644463	-	exonic_sense	lncipedia	0.030016	1	0.431874	yes
lnc-INSC-6:1	166.335	136.462	126.18	78.6355	27.381	30.3168	chr11	+	15843654	15847393	-	intergenic	lncipedia	0.0089447	1	3.14653	yes
ENST00000624864	9.15971	4.09724	11.4516	22.2464	17.4788	24.8146	chr8	-	141224288	141226947	RP11-10J21.2	intronic_sense	ENSEMBL_GENCODE	0.0122045	1	0.382842	yes
lnc-DDX60-3:2	28.5929	19.8601	24.5953	14.2773	7.52153	13.5251	chr4	-	168489089	168536596	-	exonic_antisense	lncipedia	0.0190762	1	2.06796	yes
lnc-RPA3-4:1	10.8618	7.76629	4.32895	17.8775	14.7952	20.4689	chr7	-	7517042	7518720	-	exonic_sense	lncipedia	0.0158	1	0.431998	yes
lnc-RNF39-9:1	5944.69	7560.32	6353.98	2463.73	3763.55	2974.21	chr6	-	29942074	29943067	-	exonic_antisense	lncipedia	0.0044591	1	2.15823	yes
ENST00000569786	15.6055	11.8129	4.35682	25.1236	19.6403	24.0156	chr16	+	88663369	88672179	SNAI3-AS1	intronic_antisense	ENSEMBL_GENCODE	0.029101	1	0.461986	yes
lnc-PCM1-4:4	22.093	23.6738	9.82596	66.0935	64.0653	64.8001	chr8	+	17807771	17822383	-	intergenic	lncipedia	0.0089184	1	0.285151	yes
lnc-MARCH10-5:1	12.2685	4.09724	8.19908	13.5778	24.833	21.8269	chr17	-	62600649	62606473	-	exonic_antisense	lncipedia	0.044396	1	0.407799	yes
lnc-TRIM24-5:1	150.305	173.288	151.204	327.188	363.48	393.485	chr7	+	138046653	138047897	-	intergenic	lncipedia	0.00059607	1	0.437942	yes
ENST00000602175	39.8966	54.1241	28.2879	89.0279	85.086	88.0523	chr3	+	195708154	195709219	LINC00969	intronic_sense	ENSEMBL_GENCODE	0.025336	1	0.466531	yes
lnc-EEF1B2-2:6	203.389	228.549	204.641	535.704	590.137	571.662	chr2	+	206086183	206087688	-	exonic_sense	lncipedia	3.96e-05	1	0.375009	yes
ENST00000397551	20.4006	24.8375	23.8505	41.7416	52.6633	45.2754	chr7	+	154928517	154945398	PAXIP1-AS2	exonic_antisense	ENSEMBL_GENCODE	0.0025176	1	0.49462	yes
lnc-BAIAP2L2-1:1	40.2062	42.5054	33.7559	20.8679	12.4223	18.4324	chr22	-	38123203	38127228	-	exonic_sense	lncipedia	0.0040018	1	2.25177	yes
ENST00000577219	19183.2	20066.7	19291	2009.84	6228.28	5668.41	chr14	+	101052003	101052099	AL132709.3	exonic_sense	ENSEMBL_GENCODE	0.00038361	1	4.20959	yes
lnc-ZBTB10-4:1	54.6087	68.1285	80.8196	155.479	106.151	172.657	chr8	+	80351131	80351416	-	intergenic	lncipedia	0.022615	1	0.468714	yes
lnc-RIPK1-3:4	45.1559	32.0658	26.5256	17.7793	9.30352	19.0718	chr6	+	3118727	3124143	-	exonic_sense	lncipedia	0.038421	1	2.24782	yes
lnc-VWA5A-1:1	4.05503	4.09724	3.93501	74.8176	69.5296	66.1103	chr11	+	124075989	124076986	-	intronic_sense	lncipedia	0.00146225	1	0.0574334	yes
ENST00000573071	539.942	541.946	453.028	212.086	139.237	117.134	chr16	-	10877200	10888638	RP11-876N24.2	intronic_antisense	ENSEMBL_GENCODE	0.0009774	1	3.27654	yes
ENST00000607857	4.05503	9.93364	15.4553	33.8624	29.1551	24.5065	chr11	-	119065263	119065677	RP11-110I1.14	intergenic	ENSEMBL_GENCODE	0.0104408	1	0.336411	yes
NR_004388	5.55183	4.09724	4.56312	18.1996	13.5796	12.0569	chr15	-	66347205	66347342	SCARNA14	intronic_sense	RefSeq	0.0064799	1	0.324212	yes
NONHSAT124307	1779.63	2576.61	1762.42	550.555	1243.74	1147.98	chr7	-	153968664	153968826	-	intronic_antisense	NONCODE	0.037398	1	2.07957	yes
ENST00000437557	13606.4	13402.2	13468.9	7625.53	6670.51	5501.61	chr21	+	44201290	44202696	AP001057.1	intergenic	ENSEMBL_GENCODE	0.0079194	1	2.04456	yes
NR_109960	7971.04	8242.01	8313.53	817.46	763.28	636.011	chr16	-	66469795	66476402	BEAN1-AS1	exonic_antisense	RefSeq	1.86e-07	0.0127089	11.0642	yes
lnc-MKL2-5:1	640.417	498.356	583.833	265.11	179.448	175.881	chr16	+	14304902	14306794	-	bidirectional	lncipedia	0.00190212	1	2.77643	yes
NR_003055	654.931	646.123	641.47	295.602	319.316	323.806	chr3	+	184325695	184325771	SNORD66	exonic_sense	RefSeq	2.02e-06	0.138249	2.06932	yes
NR_038938	14.0936	6.39976	15.2119	24.2021	19.3724	30.0953	chr10	+	102449816	102456293	RPARP-AS1	intergenic	RefSeq	0.03826	1	0.484667	yes
lnc-NUP210-2:1	59.6168	56.8091	49.9635	22.7678	27.2061	19.8854	chr3	-	13460423	13460889	-	intergenic	lncipedia	0.00084	1	2.38178	yes
lnc-CHD7-2:1	829.137	811.935	855.398	514.032	333.565	244.961	chr8	+	60868540	60870846	-	intergenic	lncipedia	0.028119	1	2.28498	yes
ENST00000553344	18.553	13.77	21.0936	8.53681	6.06996	3.97135	chr14	-	104857792	104858836	CTD-3051D23.4	intronic_sense	ENSEMBL_GENCODE	0.0099637	1	2.87524	yes
lnc-TMEM44-1:1	10.1158	10.0122	11.0854	25.7775	17.226	23.6328	chr3	-	194650716	194651597	-	exonic_sense	lncipedia	0.044942	1	0.468415	yes
ENST00000624941	33.0832	30.0159	39.0299	8.6574	9.46679	14.3011	chr4	+	154142122	154298819	RP11-290O12.2	intergenic	ENSEMBL_GENCODE	0.00186188	1	3.14967	yes
lnc-POM121C-3:1	4.05503	4.09724	4.38244	11.7799	14.1086	14.5304	chr7	-	75371585	75372035	-	intergenic	lncipedia	0.0084799	1	0.31012	yes
ENST00000589557	45.6043	36.2847	44.8219	258.887	251.785	170.77	chr19	+	38596346	38601694	CTB-186G2.1	exonic_antisense	ENSEMBL_GENCODE	0.022819	1	0.185945	yes
lnc-AGPAT4-2:1	5.12413	4.09724	4.16217	26.3056	24.9654	14.299	chr6	-	161563634	161565367	-	intronic_sense	lncipedia	0.04484	1	0.204111	yes
lnc-SLFN11-1:1	38.3797	48.2679	39.9566	113.118	67.7946	76.4402	chr17	-	35377415	35377678	-	exonic_sense	lncipedia	0.037538	1	0.491949	yes
ENST00000592565	86.241	46.3593	84.7147	32.4906	20.425	22.4702	chr2	-	6617814	6633923	MIR7515HG	intergenic	ENSEMBL_GENCODE	0.025201	1	2.8827	yes
lnc-CCDC34-3:1	15.0467	6.73293	11.5637	27.5961	17.0999	25.4764	chr11	-	27372999	27374000	-	exonic_sense	lncipedia	0.0376	1	0.475162	yes
lnc-VTA1-3:1	77.8997	86.1064	63.4577	191.652	189.532	218.503	chr6	+	142402777	142404246	-	exonic_sense	lncipedia	0.00040472	1	0.379304	yes
ENST00000559402	16.5698	12.2047	18.1027	5.93877	5.48076	12.0122	chr14	-	102771135	102774765	RP11-661D19.3	intergenic	ENSEMBL_GENCODE	0.046695	1	2.00058	yes
lnc-MTR-1:5	48.9006	54.4571	54.6863	25.5425	17.1086	20.8419	chr1	+	236906770	236908746	-	intergenic	lncipedia	0.0005194	1	2.48915	yes
lnc-FTSJD2-1:5	293.134	152.373	268.795	72.859	29.0249	48.1803	chr6	+	37516787	37535889	-	intergenic	lncipedia	0.0141833	1	4.75998	yes
lnc-ALG13-8:1	75.1573	57.7738	74.4781	255.886	247.04	245.788	chrX	+	111096324	111098786	-	exonic_sense	lncipedia	1.5e-05	1	0.277021	yes
ENST00000535643	5.96566	18.1619	10.2681	27.0076	20.603	27.7533	chr12	-	121799172	121802946	LINC01089	intergenic	ENSEMBL_GENCODE	0.032058	1	0.456395	yes
NR_026954	72.1669	76.8098	64.339	194.511	173.737	190.589	chr3	+	128507834	128510586	LOC90246	intergenic	RefSeq	9.81e-05	1	0.381713	yes
lnc-CACNA2D1-2:1	65.9102	77.808	53.1484	36.7785	33.7553	20.7667	chr7	-	82589847	82590691	-	intergenic	lncipedia	0.015243	1	2.15625	yes
lnc-SULF2-5:2	127.6	129.096	131.637	288.297	320.651	320.178	chr20	-	47656347	47657567	-	exonic_sense	lncipedia	0.0035557	1	0.417955	yes
ENST00000584034	27.0879	40.2246	35.8127	16.4618	4.36914	3.74745	chr1	+	66628415	66628525	MIR3117	exonic_sense	ENSEMBL_GENCODE	0.0098359	1	4.19577	yes
lnc-ZSCAN4-1:1	70.6811	62.0847	43.9281	144.924	138.551	177.166	chr19	+	57664279	57665039	-	intronic_sense	lncipedia	0.0027176	1	0.383583	yes
lnc-AC006547.14.1-3:1	286.928	172.15	241.799	89.3546	131.573	123.182	chr22	-	20115348	20116100	-	exonic_sense	lncipedia	0.029303	1	2.03679	yes
lnc-POC5-3:1	304.933	250.876	256.588	630.463	624.3	723.847	chr5	-	75752569	75753479	-	intergenic	lncipedia	0.00043971	1	0.41059	yes
lnc-SDC2-3:1	353.887	320.897	337.232	162.849	143.922	140.64	chr8	+	96304864	96307409	-	exonic_sense	lncipedia	8.48e-05	1	2.26194	yes
lnc-NUDCD2-10:1	5.35993	4.09724	4.29612	12.6827	8.18858	9.69295	chr5	-	164380822	164402756	-	intergenic	lncipedia	0.0152576	1	0.449981	yes
ENST00000530733	44.2674	43.5935	39.1736	22.3796	12.2835	17.1159	chr11	+	112015307	112016124	RP11-708L7.6	intronic_sense	ENSEMBL_GENCODE	0.0016562	1	2.4534	yes
lnc-BRWD1-IT2-2:1	12.4829	9.60073	4.44876	36.3487	39.5398	41.9624	chr21	-	39278496	39280207	-	exonic_sense	lncipedia	0.00043986	1	0.225136	yes
ENST00000475250	14.7788	27.2251	21.2337	42.6827	50.889	55.0417	chr7	+	100436204	100438504	RP11-758P17.3	bidirectional	ENSEMBL_GENCODE	0.0050843	1	0.425517	yes
NR_120459	114.547	91.3911	81.0417	209.832	197.201	198.749	chr12	-	70242305	70243360	LINC01481	exonic_antisense	RefSeq	0.00057584	1	0.473734	yes
NR_030408	245.358	210.062	220.454	47.6054	52.8795	48.0804	chr14	+	101055257	101055323	MIR668	exonic_sense	RefSeq	7.88e-05	1	4.54934	yes
ENST00000586110	350.709	269.424	272.052	192.561	130.81	85.0281	chr19	+	71786	72718	MIR1302-10	intergenic	ENSEMBL_GENCODE	0.0170758	1	2.18459	yes
lnc-KCNH5-9:1	4.05503	4.09724	7.88113	11.1479	9.25525	13.0845	chr14	-	62441539	62441741	-	intergenic	lncipedia	0.025862	1	0.478785	yes
NR_039981	91.3668	74.3376	98.5903	171.757	168.025	197.425	chr7	-	104981746	104991165	LINC01004	intergenic	RefSeq	0.0014796	1	0.491979	yes
lnc-C5orf51-3:1	68.2179	50.6297	52.0247	23.5897	28.6494	21.1511	chr5	+	41925320	41930155	-	exonic_sense	lncipedia	0.0058412	1	2.32827	yes
lnc-ARL4C-4:1	4.05503	11.7181	8.89164	13.061	21.5837	19.5099	chr2	-	234455156	234455783	-	intergenic	lncipedia	0.04468	1	0.45545	yes
lnc-ACVR2B-1:1	21.5409	21.6751	13.8614	10.7728	4.14473	8.48916	chr3	+	38446195	38452758	-	intronic_antisense	lncipedia	0.025536	1	2.4385	yes
lnc-ADD3-3:3	307.07	294.132	249.291	110.522	81.1105	90.4718	chr10	+	108838960	108840660	-	intergenic	lncipedia	0.0006365	1	3.01482	yes
ENST00000614664	80.5747	115.457	86.3765	34.7392	37.5124	38.1317	chr9	-	125744377	125746552	RP11-423C15.3	bidirectional	ENSEMBL_GENCODE	0.033939	1	2.55843	yes
lnc-FRG2B-2:1	4550.11	3837.96	3790.7	1663.79	500.385	819.029	chr10	-	133657234	133660635	-	exonic_sense	lncipedia	0.00196178	1	4.08245	yes
lnc-EPG5-6:1	330.252	317.303	294.192	169.951	160.191	123.988	chr18	-	45444820	45445069	-	intergenic	lncipedia	0.00074484	1	2.07374	yes
NR_108035	25.8268	23.906	22.2903	15.0178	14.0888	5.641	chr10	-	97828477	97849798	LINC00866	bidirectional	RefSeq	0.0169557	1	2.07275	yes
lnc-MYH7B-1:1	9.60911	4.09724	4.50069	9.92091	12.9403	13.6303	chr20	+	34921647	34922366	-	exonic_sense	lncipedia	0.044515	1	0.498939	yes
lnc-FAM150A-2:1	687.54	740.619	638.25	454.422	292.399	186.271	chr8	-	52387894	52388362	-	intronic_sense	lncipedia	0.0105761	1	2.21458	yes
ENST00000607950	8.70569	5.85155	9.71167	18.4459	16.5857	21.6436	chr2	-	46956615	46956888	RP11-15I20.1	exonic_antisense	ENSEMBL_GENCODE	0.0045048	1	0.42821	yes
lnc-MLLT4-10:1	9.853	17.849	16.1354	6.34358	5.78271	3.87347	chr6	+	167675374	167675776	-	intergenic	lncipedia	0.021796	1	2.73987	yes
lnc-CCNJ-1:7	16.7113	14.3361	23.1714	33.6006	40.5812	39.053	chr10	+	96130071	96205288	-	exonic_sense	lncipedia	0.0043611	1	0.478818	yes
ENST00000545202	4.83194	4.09724	3.93358	11.8104	13.245	14.5371	chr11	+	69425690	69429621	AP000439.1	intergenic	ENSEMBL_GENCODE	0.00043798	1	0.324878	yes
lnc-FAM175B-5:1	28.3934	41.0731	44.6768	21.0004	16.5821	11.2225	chr10	+	124606690	124608303	-	intronic_sense	lncipedia	0.0186576	1	2.33876	yes
lnc-SLC7A11-7:1	25.7999	18.2095	17.9866	45.9892	45.2575	49.2188	chr4	-	138481254	138482096	-	intergenic	lncipedia	0.00077707	1	0.441361	yes
NR_037514	366.979	246.452	283.675	65.6873	166.758	135.332	chr7	-	32732980	32733077	MIR550B2	exonic_antisense	RefSeq	0.0191814	1	2.43926	yes
ENST00000458044	61.0517	60.996	34.3791	76.0543	144.483	144.183	chr1	-	234961376	234963126	RP11-443B7.1	intergenic	ENSEMBL_GENCODE	0.046779	1	0.428895	yes
ENST00000572855	37.1912	34.7628	33.736	19.1516	5.31822	20.4328	chr17	-	50163523	50165316	RP11-893F2.14	bidirectional	ENSEMBL_GENCODE	0.0148967	1	2.35376	yes
lnc-C15orf54-4:2	96.7028	73.7082	83.5049	21.2247	23.4421	18.9239	chr15	+	39587451	39588472	-	exonic_sense	lncipedia	0.00073501	1	3.99298	yes
lnc-INPP5J-2:1	74.1977	54.0303	60.4222	23.8101	16.3725	27.4123	chr22	+	31089655	31091027	-	exonic_sense	lncipedia	0.0040001	1	2.79089	yes
lnc-FGL2-7:1	1310.11	1168.48	1330.42	567.834	542.292	512.706	chr7	-	77052784	77059440	-	intergenic	lncipedia	0.000163283	1	2.34714	yes
ENST00000511361	2237.15	2102.25	1758.65	1047.71	1043.33	852.275	chr17	-	50100704	50101920	RP5-875H18.4	intronic_antisense	ENSEMBL_GENCODE	0.0025422	1	2.07183	yes
lnc-IKZF1-9:1	4.05503	4.09724	4.85968	9.11578	11.2451	6.22429	chr7	+	50783055	50785919	-	intronic_antisense	lncipedia	0.037637	1	0.489444	yes
NR_038291	220.036	260.445	214.259	89.3218	71.9474	73.4712	chr10	+	6779597	6842906	LINC00707	intergenic	RefSeq	0.000597	1	2.95961	yes
lnc-MAST2-2:1	261.065	206.748	212.548	161.971	57.7395	59.9925	chr1	+	45786986	45917509	-	exonic_sense	lncipedia	0.025499	1	2.43244	yes
ENST00000612098	50.6403	50.279	45.4063	92.6823	99.8851	105.713	chr3	+	195708154	195722712	LINC00969	exonic_sense	ENSEMBL_GENCODE	0.00025683	1	0.490564	yes
lnc-INTS12-2:1	13.8462	23.2035	21.2975	48.7131	37.1738	51.7249	chr4	-	105679049	105680094	-	intergenic	lncipedia	0.0074395	1	0.423998	yes
NR_029488	162.904	115.662	133.119	59.2938	65.5542	51.804	chr13	+	91350750	91350821	MIR18A	exonic_sense	RefSeq	0.0054779	1	2.33048	yes
lnc-SLC35E1-1:1	620.5	616.792	706.038	1846.1	1479.82	1488.37	chr19	-	16549830	16552333	-	exonic_sense	lncipedia	0.00152255	1	0.403659	yes
ENST00000418080	131.711	119.822	127.462	47.4729	44.6865	49.2128	chr11	+	5205041	5207308	AC104389.16	intronic_sense	ENSEMBL_GENCODE	2.44e-05	1	2.68083	yes
ENST00000608258	1019.86	1054.99	903.566	225.016	474.624	358.72	chr20	+	42685404	42686217	RP1-232N11.2	intronic_antisense	ENSEMBL_GENCODE	0.00169816	1	2.81418	yes
ENST00000589932	18.4644	25.6142	12.8808	78.5024	76.688	77.8925	chr19	+	33299934	33301168	CTD-2540B15.11	exonic_antisense	ENSEMBL_GENCODE	0.0039992	1	0.244374	yes
ENST00000562846	581.563	331.214	417.838	233.745	120.333	115.269	chr16	-	67561411	67562309	CTD-2012K14.7	bidirectional	ENSEMBL_GENCODE	0.025816	1	2.83504	yes
lnc-MKL1-4:1	28.8102	26.7099	28.4977	10.5946	11.1904	11.8482	chr22	-	40196992	40197211	-	intronic_antisense	lncipedia	2.16e-05	1	2.49806	yes
ENST00000387314	7646.97	8299.96	7795.52	3265.18	3278.05	3219.49	chrMT	+	577	647	MT-TF	intergenic	ENSEMBL_GENCODE	0.00180402	1	2.43195	yes
lnc-ITGA4-1:2	10.8443	9.66102	11.2134	5.42824	3.915	5.5411	chr2	+	181680666	181689442	-	bidirectional	lncipedia	0.00133721	1	2.13101	yes
lnc-YY1AP1-6:1	4.05503	6.12927	7.05343	31.0595	25.3234	26.9376	chr1	-	155498853	155503759	-	intronic_sense	lncipedia	0.00033614	1	0.206885	yes
lnc-LIPG-9:1	278.276	258.364	254.518	129.058	128.015	131.929	chr18	+	48755693	48756323	-	intronic_sense	lncipedia	0.0030792	1	2.03381	yes
lnc-FAM27B-16:1	33.0738	35.6203	42.8426	22.0854	11.5786	19.9803	chr9	-	63817747	63818462	-	intergenic	lncipedia	0.0113017	1	2.07919	yes
NR_024256	388.107	378.42	399.274	789.305	764.265	790.392	chr10	-	8050449	8053484	GATA3-AS1	intergenic	RefSeq	1.49e-06	0.102279	0.497363	yes
lnc-SLFN12-4:1	27.3578	24.7938	20.1161	9.62404	10.9128	14.9895	chr17	-	35446985	35448755	-	intronic_sense	lncipedia	0.0100808	1	2.0342	yes
lnc-EXTL1-1:1	539.313	555.26	742.384	1446.53	1468.02	1319.89	chr1	+	26046664	26049099	-	bidirectional	lncipedia	0.00056096	1	0.433813	yes
lnc-F2R-4:1	11.8411	4.09724	4.73186	43.164	44.4677	53.6251	chr5	+	76671869	76673781	-	exonic_sense	lncipedia	0.00061987	1	0.14633	yes
ENST00000617956	946.192	839.159	765.411	481.56	464.227	314.772	chr20	-	19000709	19056796	RP11-97N19.3	intergenic	ENSEMBL_GENCODE	0.0044806	1	2.02352	yes
lnc-NTNG2-1:1	5.21177	7.46394	3.94218	18.5129	26.9764	30.8508	chr9	+	132031885	132077590	-	exonic_antisense	lncipedia	0.0062599	1	0.217683	yes
lnc-MYCBP2-2:3	13.8768	11.4972	10.3975	7.05801	3.70267	3.70075	chr13	-	77918338	77919363	-	exonic_sense	lncipedia	0.0094616	1	2.47358	yes
NONHSAT024596	235.113	190.384	213.512	129.635	102.414	73.8138	chr11	+	119156321	119156460	-	exonic_sense	NONCODE	0.0057798	1	2.0892	yes
ENST00000430529	140.349	113.687	80.4396	45.0858	43.9974	29.4921	chr2	+	317912	336465	AC079779.6	intergenic	ENSEMBL_GENCODE	0.0162823	1	2.82078	yes
lnc-FAM167A-1:1	4.05503	10.5889	3.94118	48.1143	36.9934	26.9108	chr8	-	11423942	11474715	-	exonic_sense	lncipedia	0.0087244	1	0.165911	yes
lnc-RNF39-11:1	54.733	40.1669	33.1187	27.2588	17.4775	17.2669	chr6	-	29899390	29943436	-	exonic_antisense	lncipedia	0.03728	1	2.06471	yes
lnc-COL1A1-5:1	1320.14	1392.01	1287.07	536.749	582.536	548.664	chr17	-	50199277	50201632	-	exonic_sense	lncipedia	2.07e-05	1	2.39769	yes
NR_038386	301.032	259.623	278.268	169.539	102.949	96.9128	chr2	+	97669742	97703066	LINC01125	intergenic	RefSeq	0.0039241	1	2.27104	yes
ENST00000521625	61.6674	57.8409	61.3542	30.9457	24.522	24.2484	chr8	+	100618581	100619993	KB-1083B1.1	intronic_antisense	ENSEMBL_GENCODE	0.00017865	1	2.26883	yes
lnc-ST3GAL4-1:1	43552.1	40229.4	38299.9	17344.6	18782.9	17277.1	chr11	+	126445956	126450299	-	exonic_antisense	lncipedia	0.000141134	1	2.28597	yes
lnc-SCT-3:1	4.05503	14.7097	11.2428	23.3674	24.6814	25.0514	chr11	-	689662	691597	-	exonic_sense	lncipedia	0.0106752	1	0.410499	yes
NR_125827	11.1182	10.9949	13.4769	3.85074	6.39004	4.0784	chr8	-	92565442	92655494	LOC102724710	intergenic	RefSeq	0.0034565	1	2.48548	yes
lnc-VWCE-2:1	1344.3	1377.93	1245.78	802.161	654.402	459.189	chr11	-	61138195	61161615	-	exonic_sense	lncipedia	0.0030635	1	2.07125	yes
lnc-ACP1-13:1	2409.8	2538.03	2089.77	46003.3	55679.4	52460.4	chr2	+	378411	406885	-	intergenic	lncipedia	0.0033582	1	0.0456563	yes
lnc-SOX1-4:6	5290.76	5284.08	5102.35	2372.44	1972.63	1773.9	chr13	+	111893428	111895561	-	intergenic	lncipedia	6.44e-05	1	2.56206	yes
ENST00000427911	21.7776	21.1814	4.28269	45.722	52.2185	35.7577	chr21	-	32844367	32849934	AP000281.2	intergenic	ENSEMBL_GENCODE	0.01818	1	0.353346	yes
ENST00000437551	69.6306	49.8756	72.8047	23.9422	31.7049	21.8678	chr2	+	113235527	113241410	PAX8-AS1	exonic_antisense	ENSEMBL_GENCODE	0.0079157	1	2.48095	yes
NR_026776	25.04	21.896	44.7472	61.1909	83.5116	79.6472	chr6	-	27019365	27020306	LOC100270746	intronic_sense	RefSeq	0.011215	1	0.408662	yes
lnc-MPO-1:1	170.791	158.142	145.526	83.5656	52.1888	56.4768	chr17	-	58307442	58308591	-	exonic_sense	lncipedia	0.00153924	1	2.46817	yes
lnc-SMARCA2-1:2	738.632	794.308	704.154	154.902	163.564	133.243	chr9	+	1925410	1930258	-	intergenic	lncipedia	2.4e-05	1	4.95251	yes
lnc-SLC7A6-5:1	10.2201	19.4142	17.2527	38.782	27.2221	29.6612	chr16	+	68315978	68321711	-	exonic_sense	lncipedia	0.022185	1	0.490115	yes
lnc-MTNR1A-7:1	157.787	97.9207	97.8529	51.4754	59.8065	32.8783	chr4	-	186292108	186292697	-	intergenic	lncipedia	0.031458	1	2.45256	yes
NR_040513	21.4867	17.4579	17.0491	5.51781	6.36394	4.2767	chr20	-	59626463	59628289	LOC100506384	intronic_antisense	RefSeq	0.00099768	1	3.46529	yes
lnc-CCNB3-2:1	15.6904	21.3929	18.7884	31.5752	41.99	52.9253	chrX	+	50156158	50156371	-	intergenic	lncipedia	0.021035	1	0.441706	yes
lnc-COL6A3-9:1	131.236	117.425	199.565	34.7427	28.7933	30.6826	chr2	-	237212064	237213270	-	intergenic	lncipedia	0.043517	1	4.7573	yes
NR_047580	1524.75	1207.28	1401.59	3345.43	2908.82	3295.25	chr3	-	53225635	53256114	TKT	exonic_sense	RefSeq	0.00040303	1	0.432863	yes
lnc-GATA6-3:1	66.4739	92.5471	87.0318	35.6276	29.6199	24.9038	chr18	+	22415355	22419053	-	intergenic	lncipedia	0.0036565	1	2.72933	yes
lnc-KCNE4-4:1	14.3487	10.0963	7.8746	4.02117	5.34111	4.33708	chr2	+	223052199	223198399	-	exonic_sense	lncipedia	0.032944	1	2.35921	yes
ENST00000449828	8.16124	4.09724	3.9267	13.0757	10.4559	9.79457	chrY	+	6453905	6457906	TTTY7	intergenic	ENSEMBL_GENCODE	0.028721	1	0.485659	yes
lnc-C9orf38-2:2	622.629	543.452	520.854	142.34	284.846	231.58	chr9	-	6408523	6411865	-	intergenic	lncipedia	0.0027002	1	2.56075	yes
lnc-MRAP-3:1	30.3271	23.9684	43.0261	85.8933	100.917	85.7256	chr21	+	31979691	31986846	-	exonic_sense	lncipedia	0.00149556	1	0.357097	yes
ENST00000613584	556.197	581.222	567.895	1171.57	1249.92	1202.64	chr16	+	31123673	31124064	RP11-196G11.5	intronic_sense	ENSEMBL_GENCODE	1.58e-05	1	0.470543	yes
lnc-AC092327.1-6:1	117.472	109.123	100.301	242.162	261.618	231.404	chr16	-	86255648	86259225	-	intergenic	lncipedia	0.000179005	1	0.444645	yes
lnc-FRA10AC1-3:1	63.8555	76.1992	102.998	186.428	142.384	165.666	chr10	-	93881292	93881938	-	intergenic	lncipedia	0.0081795	1	0.491535	yes
ENST00000623796	6.31286	12.3529	10.6056	33.6965	19.7174	27.631	chr10	+	71364243	71366374	RP11-327E2.5	intergenic	ENSEMBL_GENCODE	0.0175643	1	0.361175	yes
lnc-TRIM7-2:2	345.955	272.327	271.09	147.241	146.493	120.739	chr5	-	181190941	181193104	-	intergenic	lncipedia	0.0038029	1	2.14579	yes
NR_030229	133.342	104.114	101.374	24.2957	44.2994	36.3625	chrX	-	138667710	138667793	MIR504	exonic_sense	RefSeq	0.0026964	1	3.22826	yes
NR_037462	376.694	382.039	211.23	584.693	919.454	751.205	chr6	-	5148232	5148322	MIR3691	intronic_sense	RefSeq	0.0185393	1	0.430072	yes
lnc-AKAP5-3:1	9.06097	15.2885	4.88539	20.845	18.2442	20.3567	chr14	+	64435566	64439376	-	exonic_sense	lncipedia	0.03224	1	0.49179	yes
lnc-USP42-5:1	456.585	445.553	383.875	926.716	993.661	743.526	chr7	+	6084823	6085102	-	intergenic	lncipedia	0.00418	1	0.482755	yes
lnc-TMPRSS7-2:2	111.591	125.77	131.083	47.9948	42.7946	44.3303	chr3	+	112111453	112131004	-	exonic_sense	lncipedia	0.00020344	1	2.72679	yes
lnc-WDR83OS-1:1	27.948	27.7523	30.4306	14.7696	14.786	13.2714	chr19	-	12670078	12671023	-	exonic_antisense	lncipedia	0.000136315	1	2.01114	yes
NR_024050	3650.59	3726.39	4441.8	13951.4	11670.1	11859.7	chr16	-	11819834	11828832	BCAR4	intergenic	RefSeq	0.00037972	1	0.315326	yes
ENST00000568275	10.2024	11.2671	4.08768	23.0466	15.3312	20.8555	chr16	-	80547842	80552514	RP11-109P11.1	exonic_antisense	ENSEMBL_GENCODE	0.024842	1	0.431466	yes
ENST00000401499	99.9927	81.3155	81.3122	49.1104	42.3218	29.9888	chr7	+	155382076	155396356	AC008060.7	intergenic	ENSEMBL_GENCODE	0.004921	1	2.16289	yes
lnc-RIC8B-2:1	609.716	630.78	528.142	248.431	130.917	166.7	chr12	+	106639331	106683466	-	exonic_sense	lncipedia	0.00095836	1	3.23898	yes
lnc-OPN5-1:1	690.927	618.267	465.118	204.196	253.296	218.348	chr6	+	47857040	47870362	-	intergenic	lncipedia	0.0057955	1	2.62534	yes
NR_036208	10.5728	15.9037	19.3209	34.9312	33.7119	32.4714	chr19	-	42133444	42133513	MIR4323	intergenic	RefSeq	0.0022193	1	0.452925	yes
lnc-JAG1-3:4	509.808	453.97	409.664	263.169	236.661	185.194	chr20	-	11259943	11273369	-	intergenic	lncipedia	0.003416	1	2.00496	yes
lnc-ZCCHC12-1:5	702.369	710.32	672.587	2387.2	2818.49	2519.63	chrX	+	118839576	118839937	-	intergenic	lncipedia	0.0046043	1	0.269927	yes
NONHSAT118504	33.6431	27.2781	26.194	58.5472	77.3248	81.6955	chr6_GL000256v2_alt	-	3979990	3980118	-	exonic_sense	NONCODE	0.0043395	1	0.400405	yes
NR_033834	411.623	403.437	459.89	77.3072	71.651	86.558	chr12	-	130151592	130161678	FZD10-AS1	bidirectional	RefSeq	4.21e-05	1	5.41343	yes
NR_126404	14.6675	30.6245	22.4308	10.2447	4.55766	9.22764	chr2	+	34677556	34722563	LINC01320	exonic_antisense	RefSeq	0.041758	1	2.81826	yes
lnc-MTIF2-3:4	4.05503	4.09724	11.4887	12.9788	18.7541	18.4664	chr2	-	55218119	55232263	-	exonic_sense	lncipedia	0.03046	1	0.391259	yes
lnc-AC064874.1.1-2:1	84.7217	70.5273	71.98	23.8399	29.7762	23.5014	chr2	-	235147015	235147500	-	intergenic	lncipedia	0.00053905	1	2.94653	yes
lnc-F7-3:1	250.628	264.022	229.88	90.1406	146.815	111.74	chr13	+	113090968	113094859	-	exonic_sense	lncipedia	0.0023806	1	2.13519	yes
lnc-DIAPH3-21:1	4.05503	4.09724	3.70346	13.6221	16.2978	20.0258	chr13	-	56291323	56735487	-	intergenic	lncipedia	0.020819	1	0.237372	yes
lnc-C2orf89-2:2	191.068	176.798	170.203	70.5532	94.9924	71.0466	chr2	-	84870588	84907008	-	exonic_sense	lncipedia	0.00058176	1	2.27425	yes
lnc-UCK2-5:1	15.9286	13.2868	17.4138	7.95293	7.54415	5.25939	chr1	+	166040729	166041031	-	intergenic	lncipedia	0.0042037	1	2.24649	yes
lnc-ATP5L-1:1	760.622	740.014	714.57	326.038	121.776	88.8203	chr11	+	118431066	118431681	-	intergenic	lncipedia	0.00175908	1	4.12797	yes
ENST00000562422	5514.52	4880.14	4431.57	1753.19	1742.65	1446.36	chr16	+	69240549	69241929	RP11-70O5.2	intronic_sense	ENSEMBL_GENCODE	0.00056228	1	2.99993	yes
lnc-MC4R-2:1	334.824	354.986	403.261	834.391	660.271	777.69	chr18	-	60495867	60496336	-	intergenic	lncipedia	0.002044	1	0.481031	yes
ENST00000527100	4.05503	17.7617	5.40832	61.7722	41.8275	52.192	chr11	-	122294938	122301763	RP11-716H6.1	intronic_sense	ENSEMBL_GENCODE	0.0040433	1	0.174753	yes
lnc-KRT9-2:1	45.7625	32.557	38.0702	5.27455	16.6382	13.5938	chr17	-	41582308	41583455	-	exonic_sense	lncipedia	0.0062214	1	3.27798	yes
ENST00000621448	177.601	157.596	165.007	87.365	71.9863	77.5023	chr22	+	29883860	29883945	AC004819.1	intronic_sense	ENSEMBL_GENCODE	0.00028236	1	2.11187	yes
ENST00000366224	106.972	82.3883	75.2441	47.0346	40.2662	23.4399	chrX	+	47297852	47298721	RP11-571E6.3	intronic_sense	ENSEMBL_GENCODE	0.0125381	1	2.38941	yes
ENST00000589105	15.602	8.81532	18.1428	150.053	102.481	105.782	chr9	-	98870114	98872415	RP11-92C4.3	intergenic	ENSEMBL_GENCODE	0.0025041	1	0.118778	yes
ENST00000516415	1089.18	1182.95	2477.98	5655.34	6197.31	5828.03	chr9	+	33174170	33174295	RNU4ATAC15P	intergenic	ENSEMBL_GENCODE	0.00082141	1	0.26866	yes
ENST00000624030	39.3384	46.2394	42.3279	17.2012	16.381	22.1939	chr5	-	9498401	9498775	CTD-2201E9.3	intronic_sense	ENSEMBL_GENCODE	0.00087968	1	2.2932	yes
NR_026955	13.8321	9.54099	4.3774	96.0236	84.2457	97.9967	chr13	+	44022334	44030463	LINC00284	intergenic	RefSeq	8.04e-05	1	0.0997265	yes
lnc-RP11-478C19.2.1-2:1	5316.49	5570.42	5156.38	3115.23	1668.49	1417.35	chr12	-	110377580	110378014	-	exonic_sense	lncipedia	0.0037779	1	2.58718	yes
lnc-RP11-712L6.5.1-2:4	22.5467	11.5468	10.3125	95.1476	85.073	94.5959	chr11	-	126340957	126355587	-	exonic_antisense	lncipedia	0.000115822	1	0.161584	yes
NONHSAT098845	1904.47	1522.52	1601.56	927.331	652.756	579.038	chr4	+	153684252	153684370	-	intronic_antisense	NONCODE	0.0037034	1	2.32898	yes
lnc-HACE1-3:1	21.8365	20.0342	13.2922	44.176	38.9207	31.0466	chr6	-	104462887	104503600	-	intergenic	lncipedia	0.0130763	1	0.483277	yes
NR_033658	202.693	167.519	126.53	87.7837	68.2327	75.4233	chr2	+	138897323	138899174	YY1P2	intergenic	RefSeq	0.0176984	1	2.14631	yes
lnc-CYP3A7-1:1	222.775	226.108	208.814	674.84	664.053	669.182	chr7	-	99730572	99735196	-	exonic_sense	lncipedia	1.04e-07	0.0071242	0.327526	yes
lnc-AL020996.1-5:1	12.9784	4.09724	13.8265	29.6942	31.14	27.1359	chr1	-	25745371	25745584	-	intronic_antisense	lncipedia	0.004618	1	0.35128	yes
lnc-C16orf3-1:3	32.3219	24.9654	31.2133	83.1349	58.8032	75.6413	chr16	-	90019738	90044874	-	exonic_antisense	lncipedia	0.0046828	1	0.40675	yes
lnc-WWC2-2:1	14.9316	22.5242	20.7502	7.05494	7.7324	6.70109	chr4	+	183097456	183098030	-	bidirectional	lncipedia	0.033904	1	2.70872	yes
lnc-CHGB-1:1	84.8019	72.5697	70.261	168.445	161.565	148.631	chr20	+	5965179	5965511	-	intronic_sense	lncipedia	0.00034022	1	0.47558	yes
NONHSAT142096	75.9682	94.9924	105.898	31.7132	46.0227	40.0875	chr16	+	33577494	33577624	-	intergenic	NONCODE	0.0054159	1	2.34977	yes
ENST00000421891	22.8297	16.8605	20.4292	55.6003	76.9832	64.3484	chr6	+	113995144	113999798	RP3-399L15.3	intergenic	ENSEMBL_GENCODE	0.0021022	1	0.30528	yes
ENST00000624842	254.391	238.781	223.388	128.367	118.401	103.708	chr4	+	168843988	168844735	RP11-635L1.2	intronic_sense	ENSEMBL_GENCODE	0.00044044	1	2.04454	yes
ENST00000624289	10.5529	4.09724	3.92594	23.2756	27.0517	22.5492	chr16	-	53478957	53481550	RP11-44F14.7	exonic_antisense	ENSEMBL_GENCODE	0.0022018	1	0.254899	yes
lnc-MGAT2-1:1	5737.8	4886.89	4229.66	1590.1	1235.36	886.713	chr14	+	49637590	49642239	-	intergenic	lncipedia	0.00152005	1	4.00153	yes
lnc-RAB23-10:1	7.31531	4.09724	3.76629	9.30925	9.00109	12.4166	chr6	-	56952840	56953574	-	intronic_sense	lncipedia	0.030018	1	0.493992	yes
lnc-IQCG-12:1	106.441	81.1871	107.209	230.748	308.985	265.252	chr3	-	197748108	197749347	-	bidirectional	lncipedia	0.0021601	1	0.366264	yes
lnc-LRP2BP-1:1	11.0111	23.7234	18.0879	3.90644	8.78445	6.97528	chr4	-	185389193	185396685	-	exonic_sense	lncipedia	0.048682	1	2.68595	yes
ENST00000619960	2211.25	1956.19	1799.68	937.502	968.005	883.686	chr11	+	65455258	65456318	CMB9-22P13.1	intergenic	ENSEMBL_GENCODE	0.00098102	1	2.13937	yes
ENST00000479311	4.05503	4.09724	14.7539	266.815	295.236	311.814	chr2	+	46816668	46819458	LINC01118	intergenic	ENSEMBL_GENCODE	3.57e-05	1	0.0262124	yes
lnc-MORN5-1:1	37.7235	24.5628	45.6146	11.1875	8.18725	7.02147	chr9	+	122088357	122091754	-	intronic_antisense	lncipedia	0.0122813	1	4.08774	yes
NR_125943	11.9053	20.2286	22.2701	3.82497	4.85253	4.33196	chr1	-	81513879	81557702	LOC101927434	intronic_antisense	RefSeq	0.049337	1	4.18188	yes
NONHSAT018350	100.809	90.9543	111.181	58.0529	47.2116	34.7923	chr11	+	19714152	19714231	-	intronic_sense	NONCODE	0.0036583	1	2.16301	yes
ENST00000455986	4.05503	4.09724	3.85786	11.4607	9.70346	7.71859	chrX	-	119921261	119922840	RP3-327A19.5	exonic_sense	ENSEMBL_GENCODE	0.035162	1	0.415823	yes
ENST00000430098	105.465	108.89	96.791	66.2029	44.7666	33.035	chr1	-	110166186	110167183	RP5-1028L10.1	exonic_antisense	ENSEMBL_GENCODE	0.005775	1	2.16066	yes
lnc-AP002414.1.1-3:1	202.396	184.407	180.553	408.363	442.314	458.532	chr18	-	12101996	12102470	-	intronic_antisense	lncipedia	0.000104256	1	0.433358	yes
ENST00000608133	52.1901	37.371	33.6125	92.1359	104.497	93.6323	chr3	+	175809764	175810552	RP11-523G9.3	intergenic	ENSEMBL_GENCODE	0.00126261	1	0.424348	yes
lnc-DNMT3A-2:1	31.63	19.0012	4.18987	55.0703	39.9753	61.9559	chr2	-	25222676	25229349	-	exonic_sense	lncipedia	0.029278	1	0.349176	yes
ENST00000608318	83.0617	87.9316	81.4313	303.311	340.576	335.832	chr1	+	149845816	149846486	RP11-196G18.24	intronic_sense	ENSEMBL_GENCODE	3.7e-05	1	0.25765	yes
NONHSAT028295	677.864	494.911	574.766	69.9226	56.5239	59.424	chr12	-	51828180	51844271	-	intergenic	NONCODE	0.0102551	1	9.40193	yes
ENST00000609423	408.577	578.079	449.415	222.132	245.395	190.467	chr1	-	226060712	226061876	RP11-396C23.4	bidirectional	ENSEMBL_GENCODE	0.0083553	1	2.1825	yes
lnc-C2orf62-1:1	85.2013	56.1391	67.5248	192.514	187.995	184.27	chr2	+	218368885	218369105	-	bidirectional	lncipedia	0.000176969	1	0.369818	yes
lnc-CD79B-1:1	3623.51	3583.95	4115.42	71587	54981.4	59992.5	chr17	-	63917493	63918668	-	exonic_sense	lncipedia	0.0070207	1	0.0606926	yes
ENST00000441630	7.15589	15.8815	5.49565	20.8843	32.4002	23.9646	chr2	-	64395220	64453798	AC008074.3	bidirectional	ENSEMBL_GENCODE	0.026181	1	0.369363	yes
lnc-BCL11A-7:1	105.417	93.9119	83.5396	309.905	330.953	389.488	chr2	-	60734894	60735715	-	intergenic	lncipedia	0.0005388	1	0.274537	yes
lnc-INHBE-1:1	207.836	239.083	195.705	121.117	105.505	75.7741	chr12	+	57460512	57464943	-	exonic_sense	lncipedia	0.0036193	1	2.1251	yes
lnc-SCD-2:2	421.265	409.011	415.876	218.159	196.465	162.401	chr10	+	100231012	100233486	-	exonic_antisense	lncipedia	0.000178961	1	2.15961	yes
ENST00000531086	19.8842	16.8667	18.5843	54.5582	57.1231	60.6174	chr11	-	66244840	66246239	RP11-755F10.1	bidirectional	ENSEMBL_GENCODE	3.89e-05	1	0.321158	yes
ENST00000618824	4.05503	4.09724	3.86881	17.1747	22.4707	18.5765	chr15	-	64943240	64943672	CTD-2017F17.1	intronic_antisense	ENSEMBL_GENCODE	0.0104389	1	0.20647	yes
ENST00000473756	57.3798	39.27	50.2841	28.6857	20.3675	15.0654	chr3	+	98981058	98983096	LINC00973	intergenic	ENSEMBL_GENCODE	0.0138401	1	2.29159	yes
lnc-PIGP-1:1	16.6757	14.0036	11.4889	6.50643	5.96139	6.81767	chr21	-	37039220	37041994	-	intergenic	lncipedia	0.007363	1	2.18652	yes
lnc-AC134882.1-2:2	105.292	79.0392	78.5103	29.4989	54.8374	46.9411	chrY	-	11107388	11107596	-	intergenic	lncipedia	0.0193391	1	2.00218	yes
lnc-MTFP1-5:1	1024.23	963.423	1009.52	8871.17	8989.19	9591.39	chr22	+	30439836	30440318	-	intergenic	lncipedia	0.00075637	1	0.10918	yes
lnc-SPOPL-16:1	4.05503	4.09724	3.91995	15.942	17.3889	12.8824	chr2	+	139668546	139669305	-	exonic_sense	lncipedia	0.0133771	1	0.261229	yes
ENST00000485282	23.5442	30.4863	26.5984	11.1216	4.0635	9.5392	chr7	-	106473872	106639908	CTB-111H14.1	intergenic	ENSEMBL_GENCODE	0.0031441	1	3.26112	yes
lnc-ATG5-3:2	173.332	165.457	180.81	71.8463	96.2895	48.7894	chr6	-	106451399	106457272	-	intergenic	lncipedia	0.0021959	1	2.39529	yes
lnc-METTL15-11:1	45.1994	35.905	34.6427	18.3137	16.0767	19.3091	chr11	+	28994319	29020254	-	intergenic	lncipedia	0.0039444	1	2.15546	yes
lnc-CCNT1-2:1	6.71841	4.09724	4.4728	17.4611	10.4115	10.0541	chr12	-	48681223	48682236	-	exonic_sense	lncipedia	0.041424	1	0.403104	yes
lnc-SMCR7-2:1	140.177	125.325	104.165	16.9997	13.7381	4.16856	chr17	+	18272909	18275040	-	exonic_antisense	lncipedia	0.00055876	1	10.5903	yes
lnc-AJAP1-6:1	317.1	364.276	370.182	79.4341	71.8756	85.502	chr1	+	4897861	4915660	-	intergenic	lncipedia	9.76e-05	1	4.44048	yes
lnc-ZNF93-1:3	6.29802	4.09724	10.7976	15.1944	13.4094	16.7771	chr19	+	19900977	19932996	-	exonic_sense	lncipedia	0.021443	1	0.466998	yes
lnc-NT5E-5:1	34.7514	30.2503	45.4636	20.9763	16.9179	16.4293	chr6	+	85731370	85732011	-	intergenic	lncipedia	0.0168028	1	2.03347	yes
ENST00000611877	47.1128	43.1443	38.9201	119.173	121.734	107.376	chr17	-	59618553	59619714	RP11-758H9.2	bidirectional	ENSEMBL_GENCODE	0.000124613	1	0.370896	yes
ENST00000457213	49.2873	49.7552	59.0826	21.4271	24.6581	27.4666	chr20	+	32581963	32593900	RP11-410N8.1	exonic_antisense	ENSEMBL_GENCODE	0.00149557	1	2.14985	yes
NONHSAT040455	11.3003	19.6749	8.27025	100.445	112.389	107.922	-	-	0	0	-	NA	NONCODE	4.15e-05	1	0.122353	yes
lnc-MGST2-2:1	28.539	31.1132	48.2724	21.3347	15.4111	15.0647	chr4	+	139929507	139930419	-	intronic_antisense	lncipedia	0.045503	1	2.08306	yes
lnc-GPR180-6:1	66.5792	64.4115	64.5559	24.4144	10.5513	14.524	chr13	+	94968626	94986128	-	intergenic	lncipedia	0.0003154	1	3.95126	yes
lnc-BAIAP2-2:3	49.604	64.9932	49.1825	16.4938	31.3272	20.1404	chr17	+	81166518	81171550	-	bidirectional	lncipedia	0.0095835	1	2.40989	yes
ENST00000503167	237.969	236.594	204.324	120.602	115.025	85.2636	chr5	+	79936579	79967626	LINC01455	intergenic	ENSEMBL_GENCODE	0.00154124	1	2.11564	yes
NONHSAT074519	21129.9	10138	19223.1	5046.4	3359.49	5165.47	chr2	-	132257927	132258022	-	intergenic	NONCODE	0.02324	1	3.72041	yes
ENST00000584959	36.6503	27.3605	34.3441	72.1308	72.1625	66.7876	chr17	+	64892824	64910180	RP11-927P21.1	exonic_antisense	ENSEMBL_GENCODE	0.00034272	1	0.465959	yes
lnc-ODF2L-1:2	81.9332	71.4292	105.725	40.312	38.941	27.6079	chr1	-	86500292	86503672	-	exonic_antisense	lncipedia	0.0096643	1	2.42453	yes
NONHSAT033447	20.7425	26.1861	23.4272	4.26144	6.07824	7.29636	chr13	+	42923211	42926943	-	exonic_antisense	NONCODE	0.00061964	1	3.98932	yes
lnc-LRRC14B-2:1	29.1367	22.7586	23.3377	51.3451	53.5494	54.3141	chr5	+	218310	224843	-	exonic_sense	lncipedia	0.00022435	1	0.472543	yes
lnc-SNRNP35-2:1	215.04	205.276	184.616	89.4079	92.2213	85.5463	chr12	+	123510381	123513425	-	intronic_antisense	lncipedia	0.00025664	1	2.26417	yes
ENST00000521596	269.014	182.993	219.467	154.454	66.0445	67.9516	chr5	-	66144156	66144795	AC025442.3	exonic_antisense	ENSEMBL_GENCODE	0.029156	1	2.32787	yes
lnc-AKNA-2:1	12.0799	12.3714	6.71495	28.4179	40.2128	29.0066	chr9	-	114417404	114419109	-	intronic_sense	lncipedia	0.0064821	1	0.319205	yes
NR_036198	6807.6	5409.14	5753.23	2272.19	2350.41	2196.01	chr15	-	75762214	75762315	MIR4313	intergenic	RefSeq	0.0127034	1	2.63543	yes
NONHSAT138290	60.5069	61.3019	57.9317	122.583	135.819	146.548	chrX	+	118278158	118283367	-	intergenic	NONCODE	0.0085976	1	0.443859	yes
ENST00000560481	25.6777	14.7696	21.6763	41.1608	36.7457	46.3819	chr1	+	150965245	150965963	RP11-316M1.12	exonic_antisense	ENSEMBL_GENCODE	0.0080609	1	0.499834	yes
lnc-CELA2B-3:1	4.05503	4.09724	4.16989	14.6168	11.0388	14.0597	chr1	+	15538857	15541629	-	intronic_sense	lncipedia	0.0145048	1	0.310262	yes
lnc-C11orf41-1:1	341.01	282.077	291.739	683.251	724.961	751.618	chr11	+	33709434	33710022	-	exonic_antisense	lncipedia	0.000102238	1	0.423564	yes
ENST00000564748	86.8546	100.082	92.3187	271.507	312.586	257.807	chr3	+	136752630	136755780	RP11-102M11.2	bidirectional	ENSEMBL_GENCODE	0.00037752	1	0.331697	yes
ENST00000417485	8.16578	5.66532	6.18805	15.0694	22.069	17.7314	chr2	+	215546198	215713895	AC012668.2	intergenic	ENSEMBL_GENCODE	0.0059417	1	0.364848	yes
lnc-TMEM117-3:1	48.3606	24.3462	75.83	91.9489	129.863	101.895	chr12	+	43758966	43768592	-	exonic_sense	lncipedia	0.035497	1	0.458862	yes
ENST00000565181	4.82017	13.4533	13.0425	32.2042	24.8139	37.483	chr15	-	72472844	72475168	RP11-1007O24.3	exonic_antisense	ENSEMBL_GENCODE	0.0103995	1	0.331382	yes
lnc-SRGN-2:2	84.2307	68.8536	69.4647	139.971	186.015	175.641	chr10	+	69088111	69089173	-	exonic_sense	lncipedia	0.0032953	1	0.443654	yes
lnc-UGT1A8-4:1	69.7271	37.6878	63.876	27.8514	12.977	17.9521	chr2	+	233545481	233547032	-	intronic_antisense	lncipedia	0.025356	1	2.91408	yes
ENST00000603191	4.05503	29.059	7.987	47.4775	42.3827	32.6644	chr6	-	156776360	156777077	RP11-230C9.2	bidirectional	ENSEMBL_GENCODE	0.037997	1	0.335451	yes
lnc-CCDC160-5:1	11.8042	4.09724	4.56523	14.3452	16.5937	14.8587	chrX	+	133897443	133897922	-	intronic_antisense	lncipedia	0.030921	1	0.446895	yes
lnc-LHFP-7:1	12.2899	4.09724	7.35772	20.1022	22.974	22.4714	chr13	-	39817740	39818049	-	intergenic	lncipedia	0.0053814	1	0.362254	yes
lnc-MGAT5-4:1	491.572	463.677	574.312	240.172	273.167	214.453	chr2	+	134492061	134497173	-	intronic_antisense	lncipedia	0.0020157	1	2.10164	yes
NR_040019	32.674	29.0535	3.82764	302.185	302.429	335.987	chr17	-	79019208	79027655	C1QTNF1-AS1	exonic_antisense	RefSeq	3.77e-05	1	0.0696949	yes
ENST00000456091	11.8382	6.1991	24.5031	28.6701	31.5223	30.9231	chrX	+	13336381	13373634	LINC01203	intergenic	ENSEMBL_GENCODE	0.041802	1	0.466885	yes
lnc-UCHL1-2:1	20.8142	25.6666	14.6927	57.8294	65.2385	63.5229	chr4	+	41442808	41443067	-	intronic_sense	lncipedia	0.00042145	1	0.327849	yes
lnc-TLX1-5:1	1172.75	1009.27	1103.74	3457.31	3692.79	3132.69	chr10	+	101214957	101216276	-	intergenic	lncipedia	0.000160146	1	0.31954	yes
NR_040671	52.3278	58.1345	50.1342	112.68	108.561	112.693	chr6	+	79233673	79236800	HMGN3-AS1	exonic_antisense	RefSeq	3.53e-05	1	0.480922	yes
ENST00000460130	166.66	169.26	156.411	507.428	538.849	580.965	chr14	+	95650501	95654647	TCL6	intergenic	ENSEMBL_GENCODE	6.16e-05	1	0.302556	yes
ENST00000534988	155.759	123.133	126.982	51.3937	46.3236	44.6119	chr11	-	64229214	64234292	RP11-783K16.14	exonic_antisense	ENSEMBL_GENCODE	0.00111673	1	2.85165	yes
lnc-FSD1L-2:2	20.6518	13.9386	22.2248	6.98868	10.7611	7.26488	chr9	+	105558149	105575018	-	exonic_sense	lncipedia	0.0197006	1	2.27128	yes
ENST00000449931	12.5436	6.28638	9.15318	22.9719	36.316	25.8461	chr7	+	8114025	8116561	AC006042.6	exonic_antisense	ENSEMBL_GENCODE	0.0127391	1	0.328695	yes
lnc-USP33-1:3	2212.83	2025.34	1943.01	1025.18	1146.19	867.272	chr1	-	77640953	77682643	-	exonic_sense	lncipedia	0.00076374	1	2.03419	yes
lnc-C4orf48-1:1	84.2155	84.7171	94.5997	35.8604	51.6264	42.2333	chr4	+	1976352	1978902	-	exonic_sense	lncipedia	0.00143601	1	2.03155	yes
ENST00000597309	23.0153	16.5522	16.5598	42.1726	38.8188	41.1567	chr19	-	58406396	58407177	CTD-2619J13.14	intronic_antisense	ENSEMBL_GENCODE	0.00074474	1	0.459502	yes
lnc-SPINK9-3:1	14.9552	17.3981	19.9369	3.88213	5.5612	4.84127	chr5	+	148413239	148416688	-	exonic_sense	lncipedia	0.0011237	1	3.66059	yes
ENST00000624468	11.5753	4.09724	4.27416	18.9387	23.4165	20.6518	chr15	+	53910769	53914712	RP11-643A5.3	intergenic	ENSEMBL_GENCODE	0.0067552	1	0.31658	yes
lnc-C16orf87-1:1	492.565	432.096	439.453	246.022	200.993	199.086	chr16	-	46842631	46844618	-	intergenic	lncipedia	0.00061548	1	2.1113	yes
lnc-CHRDL2-4:1	17.0595	13.7602	14.4141	5.98211	5.72752	3.98025	chr11	-	74646928	74647635	-	intergenic	lncipedia	0.00115948	1	2.88299	yes
lnc-RERGL-4:1	749.723	746.439	623.645	271.337	242.49	220.275	chr12	-	18041403	18046109	-	intergenic	lncipedia	0.00046367	1	2.88762	yes
lnc-SLC35G3-1:5	261.761	204.5	204.296	111.017	98.4404	91.1508	chr17	-	35240047	35242921	-	intronic_sense	lncipedia	0.0035005	1	2.23067	yes
lnc-C6orf222-3:1	12.2324	6.98014	8.82308	3.82603	3.7589	5.06989	chr6	-	36198626	36200952	-	exonic_antisense	lncipedia	0.032543	1	2.21541	yes
ENST00000546264	3455.58	2673.62	3295.25	329.247	306.574	332.28	chr12	+	130810606	130812438	RP11-989F5.1	intronic_antisense	ENSEMBL_GENCODE	0.0070846	1	9.735	yes
lnc-STYXL1-3:1	727.839	640.354	648.108	170.488	109.839	91.2516	chr7	-	76071468	76074963	-	intergenic	lncipedia	0.000119097	1	5.42631	yes
lnc-TMEM132C-11:1	63.472	73.792	85.0944	187.637	212.864	257.609	chr12	+	127165922	127166390	-	intergenic	lncipedia	0.0024582	1	0.337874	yes
ENST00000624803	186.192	189.949	138.699	92.4859	85.9534	71.4074	chr19	+	17622447	17623338	CTD-3149D2.2	intronic_antisense	ENSEMBL_GENCODE	0.0074382	1	2.06063	yes
ENST00000608733	4.05503	4.09724	4.36168	20.407	24.7158	27.3077	chr4	+	109692004	109692703	AC004067.5	intronic_antisense	ENSEMBL_GENCODE	0.010022	1	0.172772	yes
ENST00000609238	21.7747	28.2051	31.6288	9.02043	14.2851	4.71606	chr18	-	11857155	11857554	RP11-78A19.4	intronic_antisense	ENSEMBL_GENCODE	0.0111157	1	2.91235	yes
ENST00000451869	31.0816	39.8769	37.9818	17.0095	4.20788	27.1182	chrX	+	115840964	115843048	RP1-241P17.1	intergenic	ENSEMBL_GENCODE	0.047518	1	2.25383	yes
lnc-BLID-2:8	41.3053	52.5071	50.404	136.366	124.125	123.393	chr11	-	122155550	122203062	-	exonic_sense	lncipedia	0.000122254	1	0.375677	yes
lnc-FBLN2-1:7	11874.1	13143.7	11358	4648.41	6289.28	5282.41	chr3	+	13717597	13735641	-	intergenic	lncipedia	0.00071542	1	2.24263	yes
lnc-GMPS-6:1	22.2701	25.7378	33.2057	13.3813	17.0579	9.8433	chr3	+	155112293	155115147	-	exonic_sense	lncipedia	0.02374	1	2.0161	yes
ENST00000457853	55.13	49.449	54.9793	31.2742	11.8148	18.0652	chr20	+	50310974	50312014	LINC01270	intergenic	ENSEMBL_GENCODE	0.0055566	1	2.60911	yes
NR_105057	24.8354	31.9795	24.4849	10.1636	13.6704	8.57624	chr5	-	148268306	148383850	LOC102546294	exonic_antisense	RefSeq	0.0047388	1	2.50846	yes
ENST00000609937	4.05503	4.09724	4.35036	15.9196	16.679	11.1371	chr4	+	140756528	140757921	RP11-102N12.3	exonic_antisense	ENSEMBL_GENCODE	0.026724	1	0.285868	yes
lnc-CEACAM4-3:1	23.3524	14.2964	18.496	106.898	96.9949	92.5125	chr19	-	41639658	41640602	-	intronic_antisense	lncipedia	8.41e-05	1	0.189419	yes
ENST00000500850	4.05503	4.09724	6.03141	12.1407	14.2964	11.657	chr15	+	42740748	42743202	CTD-2036P10.3	exonic_antisense	ENSEMBL_GENCODE	0.0015613	1	0.372333	yes
NR_024366	21.5599	12.6614	34.2757	95.2297	71.0935	82.855	chr9	+	113112895	113119846	FAM225A	intergenic	RefSeq	0.0030193	1	0.274891	yes
lnc-ZNF462-3:1	82.0325	88.1335	76.2325	186.76	196.744	190.846	chr9	+	107116828	107117557	-	exonic_sense	lncipedia	1.85e-05	1	0.429004	yes
lnc-NEIL2-2:1	23.661	44.7808	22.2502	65.3751	66.139	63.9409	chr8	+	11802783	11803815	-	exonic_sense	lncipedia	0.041183	1	0.464005	yes
NR_106894	6771.3	6528.84	6899.4	4252.05	1692.24	3338.86	chr6	+	43434541	43434620	MIR6780B	intronic_sense	RefSeq	0.040641	1	2.17594	yes
lnc-SSTR2-5:1	34380.9	32111.5	43426.7	17082.2	12366.5	11763.9	chr17	+	73076629	73079001	-	intronic_antisense	lncipedia	0.0039809	1	2.66713	yes
ENST00000387392	1824.52	2027.49	1818.78	738.341	757.842	860.09	chrMT	-	5587	5655	MT-TA	intergenic	ENSEMBL_GENCODE	0.000143329	1	2.40668	yes
ENST00000590968	4323.67	4619.01	3924.88	2109.84	1384.55	1163.87	chr18	-	61592375	61748832	RP11-879F14.1	exonic_sense	ENSEMBL_GENCODE	0.00143775	1	2.76231	yes
lnc-BLCAP-4:1	1167.74	1147.78	1523.58	3582.67	3135.6	3522.97	chr20	-	37602851	37603185	-	intergenic	lncipedia	0.00032417	1	0.374867	yes
NR_039792	1978.98	1983.76	2167.67	787.501	947.205	820.125	chr7	+	44110848	44110912	MIR4649	intronic_sense	RefSeq	0.000116084	1	2.39954	yes
NONHSAT039515	4.05503	4.09724	4.90256	12.1178	6.88012	10.0761	chr14	+	96264688	96264787	-	exonic_sense	NONCODE	0.026118	1	0.449021	yes
lnc-SEPX1-1:1	1310.47	1313.86	1139.82	537.234	433.732	311.043	chr16	-	1947839	1948112	-	intronic_sense	lncipedia	0.00068173	1	2.93613	yes
NR_027133	448.289	408.22	370.385	221.575	227.819	152.345	chr15	+	95433092	95507847	LINC00924	intergenic	RefSeq	0.0032232	1	2.03892	yes
lnc-CNBD1-6:1	23.2147	13.102	3.72306	31.8288	33.9873	29.5832	chr8	+	88485109	88486094	-	intergenic	lncipedia	0.032959	1	0.419707	yes
lnc-MYBBP1A-2:1	94.0526	103.897	135.104	52.0082	60.08	50.2451	chr17	-	4480379	4486452	-	exonic_antisense	lncipedia	0.0110996	1	2.05166	yes
lnc-PCYT1A-1:1	95.2348	105.703	92.1703	65.748	27.1988	44.1984	chr3	-	196208409	196211392	-	exonic_sense	lncipedia	0.0119202	1	2.13721	yes
lnc-TRIP10-5:1	57.4505	72.4312	56.1585	34.844	32.1693	20.8893	chr19	+	6639201	6639496	-	intergenic	lncipedia	0.00836	1	2.11643	yes
ENST00000598450	406.523	248.737	332.347	138.338	116.136	103.469	chr19	+	15124160	15126174	AC003956.1	exonic_antisense	ENSEMBL_GENCODE	0.0108752	1	2.75912	yes
lnc-HDGFL1-1:1	28.9385	30.9607	19.1422	16.1589	10.0008	12.7061	chr6	+	22660424	22664217	-	intergenic	lncipedia	0.030003	1	2.0337	yes
lnc-C3orf38-3:1	17.1067	11.3795	12.5772	3.99371	4.77594	5.51322	chr3	+	88161433	88167095	-	intergenic	lncipedia	0.0076827	1	2.87501	yes
NONHSAT125277	574.133	582.971	531.41	7058.95	7101.51	7136.45	chr8	+	17569140	17570516	-	bidirectional	NONCODE	9.38e-10	6.42e-05	0.0792844	yes
lnc-VTI1A-4:1	4.9511	9.62953	3.83548	42.0288	37.7546	34.4059	chr10	+	112446997	112450726	-	exonic_sense	lncipedia	0.00035626	1	0.161277	yes
ENST00000624786	4.05503	4.09724	4.48874	33.4459	41.5112	31.7357	chr8	+	17498737	17499157	RP11-349F21.4	intronic_sense	ENSEMBL_GENCODE	0.0091382	1	0.11848	yes
lnc-FAM131A-1:1	349.073	377.691	326.158	685.355	689.235	812.455	chr3	+	184328668	184331853	-	exonic_sense	lncipedia	0.00103818	1	0.481436	yes
lnc-RP11-327F22.5.1-6:1	583.41	535.887	571.833	382.262	265.192	192.521	chr16	+	51524203	51525095	-	intergenic	lncipedia	0.0076573	1	2.01331	yes
ENST00000455071	165.709	132.674	133.351	77.5517	30.9314	15.1048	chr6	-	85387219	85390186	RP11-30P6.6	intergenic	ENSEMBL_GENCODE	0.0090578	1	3.49334	yes
lnc-SYNRG-1:5	160.123	146.827	136.621	76.4326	79.6236	48.7455	chr17	-	37359638	37360416	-	intronic_sense	lncipedia	0.0026233	1	2.16585	yes
lnc-KIAA0100-2:1	11.2786	4.09724	4.38724	15.0447	12.011	18.3326	chr17	-	28660487	28661916	-	exonic_sense	lncipedia	0.045339	1	0.435423	yes
NR_038911	90.4595	91.5531	94.5847	185.084	198.288	193.716	chr22_KI270879v1_alt	-	130071	135292	MIF-AS1	exonic_antisense	RefSeq	1.8e-05	1	0.479299	yes
ENST00000448436	694.997	724.302	934.664	282.057	292.611	320.046	chr9	+	61661097	61662606	RP11-160N1.10	intergenic	ENSEMBL_GENCODE	0.023744	1	2.63097	yes
ENST00000580420	13.9641	4.09724	12.6367	27.2401	23.2151	25.7206	chr18	+	31942575	31944156	RP11-326K13.4	exonic_antisense	ENSEMBL_GENCODE	0.0101553	1	0.40299	yes
ENST00000614011	98.3695	114.211	101.145	314.197	305.673	366.782	chr16	-	85697335	85697868	RP11-568J23.8	intergenic	ENSEMBL_GENCODE	0.00034043	1	0.31797	yes
lnc-AC233263.1-12:1	44.6197	18.5297	16.8443	69.1347	55.5767	65.8984	chr2	-	92034521	92035000	-	intergenic	lncipedia	0.020239	1	0.419672	yes
ENST00000450850	212.548	232.133	256.571	77.7922	140.405	112.909	chr9	+	135352684	135354220	RP11-555H7.2	intergenic	ENSEMBL_GENCODE	0.0050832	1	2.1179	yes
lnc-CNOT6-4:3	18.9082	21.8293	27.1678	45.5066	54.6435	64.0175	chr5	+	180292183	180295539	-	bidirectional	lncipedia	0.005436	1	0.413634	yes
lnc-PVALB-2:1	4.05503	6.98416	8.04927	40.3593	47.0478	38.3454	chr22	-	36888288	36889452	-	intergenic	lncipedia	0.00025514	1	0.151794	yes
lnc-ARL5A-1:3	22.4117	6.59922	20.5644	49.2236	36.5481	32.5511	chr2	-	151788983	151791790	-	intergenic	lncipedia	0.031819	1	0.418984	yes
ENST00000521204	4.05503	4.09724	4.44015	10.439	9.98007	11.6025	chr5	+	159209921	159248796	CTB-11I22.1	bidirectional	ENSEMBL_GENCODE	0.00020088	1	0.393249	yes
ENST00000476301	4.05503	4.09724	4.08473	14.4322	20.354	18.0599	chr3	-	110893765	111071363	PVRL3-AS1	bidirectional	ENSEMBL_GENCODE	0.0158373	1	0.231559	yes
lnc-SLC7A7-2:1	17.4161	10.0799	4.22687	19.8354	22.6037	25.2446	chr14	-	22769652	22799551	-	exonic_sense	lncipedia	0.043782	1	0.468693	yes
lnc-RBM4B-3:1	36.3534	32.9622	30.7186	17.4339	12.5967	5.21207	chr11	-	66718443	66718711	-	exonic_sense	lncipedia	0.0052602	1	2.83844	yes
lnc-WDR89-4:1	11.3851	4.09724	4.85408	11.3625	16.5637	18.0648	chr14	-	63451273	63543373	-	exonic_sense	lncipedia	0.04992	1	0.442182	yes
ENST00000511994	25.3414	21.7323	21.6455	6.81402	6.91957	8.28162	chr5	-	125368763	125369342	RP11-395P13.1	intergenic	ENSEMBL_GENCODE	0.00028197	1	3.12144	yes
NR_046531	3764.78	3522.97	3702.95	1727.86	1463.77	1329.91	chr13	-	24252748	24254439	SPATA13-AS1	intronic_antisense	RefSeq	9.84e-05	1	2.43074	yes
ENST00000543334	12.2264	18.3561	22.6068	53.4996	35.0702	54.9995	chr12	-	121799384	121802604	LINC01089	intergenic	ENSEMBL_GENCODE	0.0131042	1	0.370478	yes
lnc-ZDHHC2-6:2	66.8846	76.243	72.423	287.579	323.705	297.506	chr8	+	17064213	17090684	-	exonic_sense	lncipedia	3.58e-05	1	0.237184	yes
lnc-SLC39A3-2:1	45.4004	50.1522	54.4069	101.632	124.425	115.892	chr19	-	2755548	2759542	-	exonic_sense	lncipedia	0.0008585	1	0.438542	yes
ENST00000594820	4.05503	4.09724	6.32141	12.865	11.029	10.7086	chr3	-	15439199	15444069	EAF1-AS1	exonic_antisense	ENSEMBL_GENCODE	0.002622	1	0.418283	yes
ENST00000625145	367.255	375.906	338.713	278.335	111.319	118.392	chr13	+	44432144	44432678	RP11-269C23.4	bidirectional	ENSEMBL_GENCODE	0.026402	1	2.12948	yes
ENST00000549659	86.9446	46.7161	85.2432	33.9873	20.0445	28.822	chr20	+	21511447	21512309	NKX2-2-AS1	exonic_antisense	ENSEMBL_GENCODE	0.029996	1	2.64205	yes
lnc-NEDD9-2:2	18.5255	11.1235	15.4915	3.75101	4.948	5.3316	chr6	-	11713953	11728557	-	exonic_sense	lncipedia	0.0092206	1	3.21729	yes
ENST00000556383	7.07568	8.0598	4.12541	23.8131	13.1806	16.4121	chr14	+	89399995	89409469	RP11-33N16.2	intronic_antisense	ENSEMBL_GENCODE	0.02764	1	0.360652	yes
lnc-RP11-327F22.5.1-12:1	2270.06	2063.69	2077.17	4484.78	4483.33	4633.96	chr16	+	51107570	51108021	-	exonic_sense	lncipedia	4.34e-06	0.297086	0.47132	yes
NR_110565	1736.05	1823.11	1796.23	1026.82	763.467	567.346	chr21	+	46229230	46251701	MCM3AP-AS1	exonic_antisense	RefSeq	0.00180291	1	2.27151	yes
lnc-KB-1448A5.1.1-2:1	4.05503	8.27338	14.7902	23.2044	27.561	17.3664	chr8	-	96440825	96455665	-	intergenic	lncipedia	0.033504	1	0.398032	yes
lnc-TSFM-1:2	82.7958	96.4194	112.141	255.703	323.328	278.743	chr12	+	57837092	57843761	-	intronic_antisense	lncipedia	0.00094062	1	0.339665	yes
lnc-RASL10A-2:2	968.58	829.447	810.134	484.039	370.182	306.629	chr22	-	29265445	29267921	-	exonic_sense	lncipedia	0.0025807	1	2.24677	yes
lnc-CHM-9:1	41.2864	60.0934	36.5493	21.4812	23.9605	16.012	chrX	-	88061589	88062844	-	intergenic	lncipedia	0.028037	1	2.24444	yes
ENST00000457113	262.252	235.451	248.505	108.423	99.9225	76.5906	chr19	-	54430654	54434698	AC008746.3	exonic_antisense	ENSEMBL_GENCODE	0.00023647	1	2.61886	yes
ENST00000624351	24.2029	18.5161	15.8879	80.9387	69.1159	70.3993	chr9	-	35038625	35044326	RP11-182N22.9	exonic_antisense	ENSEMBL_GENCODE	0.00027605	1	0.265846	yes
lnc-CDCA5-2:3	126.193	114.389	113.386	43.2277	39.1919	42.1106	chr11	-	65045998	65047887	-	exonic_sense	lncipedia	5.89e-05	1	2.84243	yes
lnc-RALB-7:1	4.05503	4.09724	10.7062	16.1494	13.6638	12.047	chr2	+	120211053	120211715	-	intergenic	lncipedia	0.037922	1	0.45051	yes
ENST00000608803	5.42325	4.09724	6.45339	10.3879	9.74998	14.6422	chr13	+	33271437	33276121	STARD13-AS	intronic_antisense	ENSEMBL_GENCODE	0.020278	1	0.459282	yes
lnc-IRAK1BP1-6:1	9.70878	10.5074	21.4812	38.3137	34.6189	34.9626	chr6	+	77496118	77496671	-	intergenic	lncipedia	0.0051603	1	0.386461	yes
lnc-SP4-4:1	63.1076	67.6338	70.8583	26.5194	32.3457	22.2493	chr7	+	21738399	21738629	-	intronic_sense	lncipedia	0.00040224	1	2.48538	yes
NR_110043	93.072	80.5134	80.6096	25.7448	35.4475	51.76	chr3	-	184756388	184773155	LOC101928992	intergenic	RefSeq	0.0055584	1	2.25046	yes
lnc-FAM150B-5:2	22.0035	17.6624	32.3906	52.9967	50.735	43.0199	chr2	-	669210	676662	-	exonic_sense	lncipedia	0.0093974	1	0.491009	yes
ENST00000454968	357.474	317.624	336.99	812.367	677.864	813.431	chr9	+	129483451	129504274	LINC00963	intronic_sense	ENSEMBL_GENCODE	0.0007571	1	0.439339	yes
lnc-LEPROTL1-10:1	5.27951	11.4212	14.9772	97.7574	99.5555	86.7358	chr8	+	29595371	29596545	-	intergenic	lncipedia	6.4e-05	1	0.111523	yes
lnc-LIG3-1:1	178.443	136.073	138.387	92.3679	68.5096	52.5682	chr17	+	34979223	34979792	-	bidirectional	lncipedia	0.0113189	1	2.12187	yes
lnc-ONECUT2-1:1	8399.16	8920.09	6417.45	2008.72	2195.34	1576.33	chr18	+	57588489	57595807	-	intergenic	lncipedia	0.00158088	1	4.10642	yes
ENST00000458254	137.262	105.052	85.8069	57.91	49.3123	47.1108	chr2	-	175904371	175905502	AC016751.2	intergenic	ENSEMBL_GENCODE	0.0196156	1	2.12605	yes
NR_109844	26.5958	22.8767	30.482	86.6648	92.1926	86.3559	chr2	+	29114877	29174715	CLIP4	exonic_sense	RefSeq	2.44e-05	1	0.301473	yes
lnc-PABPC5-4:1	4.05503	4.09724	3.78671	38.3572	29.6718	35.707	chrX	+	91785488	91785723	-	intronic_sense	lncipedia	0.006995	1	0.11509	yes
lnc-FBXL17-2:1	5.57927	7.64743	10.01	22.9512	30.4898	15.6379	chr5	-	108725704	108728293	-	intergenic	lncipedia	0.026901	1	0.33638	yes
ENST00000567067	189.985	184.127	264.079	476.669	425.715	491.816	chr2	+	91580336	91580863	RP11-575H3.1	intergenic	ENSEMBL_GENCODE	0.00150272	1	0.457747	yes
lnc-FAM196A-3:1	69087	67024.6	75440.4	29528.1	18612.5	19793.1	chr10	-	127260644	127261960	-	intronic_antisense	lncipedia	0.00036297	1	3.1141	yes
lnc-ZNF821-3:2	1135.56	1010.74	1075.92	339.95	575.956	479.417	chr16	-	71789322	71808813	-	exonic_sense	lncipedia	0.0014155	1	2.3093	yes
lnc-DNAL4-1:1	21.1768	16.4272	16.7018	8.69394	8.78023	8.95662	chr22	-	38757555	38766333	-	intergenic	lncipedia	0.026437	1	2.05465	yes
lnc-DHX30-2:1	40.6368	53.8857	47.5454	100.016	98.1396	129.112	chr3	+	47663625	47663934	-	exonic_sense	lncipedia	0.004524	1	0.434103	yes
lnc-SPNS2-2:1	164.543	157.527	128.931	64.1039	65.7632	64.644	chr17	+	4446603	4448291	-	exonic_sense	lncipedia	0.0158774	1	2.31864	yes
lnc-TFF3-1:1	14.3348	17.9788	16.5499	34.0869	50.4287	42.9801	chr21	-	42292532	42293954	-	intronic_antisense	lncipedia	0.0056393	1	0.383256	yes
lnc-EXT1-7:2	59.5353	48.1848	44.2752	20.533	16.8947	19.619	chr8	-	118375700	118379605	-	exonic_sense	lncipedia	0.002542	1	2.6644	yes
ENST00000518570	14.3458	22.1818	26.1931	68.8536	85.4225	61.3324	chr6	+	118934785	119031541	RP11-351A11.1	exonic_antisense	ENSEMBL_GENCODE	0.0030007	1	0.290901	yes
lnc-STAG3L4-5:1	61.0003	42.6923	39.7862	133.428	132.9	141.611	chr7	+	67273726	67277426	-	intergenic	lncipedia	0.00025875	1	0.351716	yes
lnc-GGT5-1:1	19.8051	14.4195	26.1215	210.483	205.699	224.518	chr22	-	24130857	24139738	-	exonic_antisense	lncipedia	3.99e-06	0.273042	0.0941878	yes
lnc-ABCC2-1:3	355.25	184.689	235.167	81.707	105.557	121.286	chr10	+	99927177	99930824	-	intronic_antisense	lncipedia	0.040024	1	2.51209	yes
lnc-ASCL3-1:1	1719.6	1426.85	1349.15	640.07	531.144	330.101	chr11	-	8928900	8933006	-	exonic_sense	lncipedia	0.0023208	1	2.99444	yes
NR_036584	11.1188	23.7485	8.44945	33.3085	39.4672	47.6557	chr19	+	42821862	42826878	LOC100289650	intronic_antisense	RefSeq	0.014997	1	0.359679	yes
lnc-CD96-4:1	156.508	140.663	137.461	1297.56	1248.77	1317.91	chr3	+	111199034	111201442	-	intergenic	lncipedia	3.64e-07	0.0248779	0.112475	yes
ENST00000550301	21.2222	7.70357	14.4322	34.0399	47.0101	42.0183	chr12	-	52076841	52082084	RP11-1100L3.7	exonic_antisense	ENSEMBL_GENCODE	0.0080844	1	0.352309	yes
lnc-AC092295.7.1-2:1	11.481	10.3245	4.5027	14.2571	24.8053	24.1893	chr19	+	36511024	36514682	-	exonic_antisense	lncipedia	0.03818	1	0.415929	yes
lnc-ZDHHC7-3:1	261.328	269.957	301.656	144.89	109.325	113.604	chr16	-	84889208	84907725	-	exonic_antisense	lncipedia	0.0007369	1	2.26454	yes
lnc-PAICS-1:1	9.92451	4.09724	8.05022	23.5565	20.4257	24.6336	chr4	+	56410641	56423457	-	intronic_antisense	lncipedia	0.0018962	1	0.321675	yes
lnc-ACOT6-2:1	68.8051	95.6751	128.371	198.404	192.76	231.786	chr14	+	73631474	73632019	-	intergenic	lncipedia	0.0064411	1	0.470103	yes
NR_110901	722.602	640.966	621.384	302.192	242.962	191.721	chr16_KI270855v1_alt	-	25011	28704	GLIS2-AS1	intronic_antisense	RefSeq	0.0007242	1	2.69374	yes
lnc-FAM103A1-3:1	10.2546	9.31233	3.8381	21.6223	28.7826	26.7235	chr15	+	82917320	82942010	-	intronic_antisense	lncipedia	0.0035831	1	0.303456	yes
ENST00000619666	200.641	154.905	200.602	1204.2	1063.5	1029.92	chr13	-	48974967	48976867	RP11-156K23.3	exonic_antisense	ENSEMBL_GENCODE	7.99e-05	1	0.168651	yes
lnc-BANP-6:1	16.2356	5.67596	14.4471	20.6057	23.7008	31.4642	chr16	+	87949243	87984251	-	exonic_sense	lncipedia	0.04586	1	0.479852	yes
lnc-SH3KBP1-3:1	197.743	217.595	180.095	132.859	90.3363	57.8409	chrX	-	19917170	19935576	-	exonic_sense	lncipedia	0.0124645	1	2.1187	yes
lnc-NDUFS6-11:1	53.9353	53.7327	56.9937	29.8736	25.4841	21.6507	chr5	+	1862561	1862772	-	intergenic	lncipedia	0.00035838	1	2.13823	yes
ENST00000450667	7213.94	5289.06	6037.78	619.634	505.726	700.132	chr2	+	146837749	146850310	AC103881.1	intergenic	ENSEMBL_GENCODE	0.010059	1	10.1566	yes
NR_034168	102.442	118.185	97.7179	226.64	229.297	229.773	chr1	+	108857216	108858524	SPATA42	intergenic	RefSeq	0.002603	1	0.464256	yes
ENST00000414053	94.5976	56.0645	97.4615	40.4088	27.1121	38.7056	chrX	+	2904904	2906081	ARSD-AS1	intergenic	ENSEMBL_GENCODE	0.027738	1	2.3358	yes
lnc-DHX57-5:1	1608.19	1746.91	1838.26	810.23	836.345	762.902	chr2	-	38997340	39007499	-	exonic_sense	lncipedia	0.000184885	1	2.15539	yes
lnc-ATP2A2-2:1	109.56	117.628	125.34	64.7233	55.4271	53.5072	chr12	+	110274919	110275604	-	intergenic	lncipedia	0.00047969	1	2.03002	yes
ENST00000607611	4001.21	3414.88	3683.92	1631.1	1821.33	1431.01	chr1	+	167379108	167381000	RP11-52A20.2	intronic_sense	ENSEMBL_GENCODE	0.00052197	1	2.27299	yes
lnc-TTLL10-2:1	144.391	138.377	131.009	63.7649	71.7741	67.2053	chr1	+	1173883	1175034	-	exonic_sense	lncipedia	9.94e-05	1	2.04088	yes
NONHSAT054048	9661.48	8928.5	7432.41	2830.52	2868.27	2643.48	chr17	+	45243271	45243370	-	exonic_sense	NONCODE	0.012298	1	3.11934	yes
NONHSAT137749	4.05503	9.09331	12.7481	111.041	91.8487	95.0518	chrX	-	84061388	84063636	-	exonic_sense	NONCODE	0.000144207	1	0.0869178	yes
lnc-SLC38A11-2:1	160.469	151.468	155.558	456.496	457.099	433.594	chr2	-	164829119	164831720	-	intronic_sense	lncipedia	1.79e-06	0.122607	0.347015	yes
lnc-CENPBD1-2:1	4.05503	4.09724	4.11896	28.2574	32.361	33.6731	chr16	-	89913257	89915325	-	intronic_antisense	lncipedia	0.0035405	1	0.130141	yes
NONHSAT106759	3393.99	3341.55	3199.28	1684.85	1504.12	1279.91	chr6	-	2818605	2818680	-	intergenic	NONCODE	0.000156951	1	2.22311	yes
ENST00000433732	479.724	494.415	594.863	296.696	238.502	245.434	chrX	-	73827709	73829467	XIST	intergenic	ENSEMBL_GENCODE	0.0029236	1	2.00991	yes
lnc-INO80D-1:1	20.845	27.1944	29.3235	14.1548	8.09652	9.04954	chr2	-	205988550	205989597	-	intergenic	lncipedia	0.0083401	1	2.47159	yes
lnc-GPR98-10:3	37.9076	27.848	29.1517	145.856	129.82	143.809	chr5	+	91418634	91420402	-	intergenic	lncipedia	5.68e-05	1	0.226247	yes
ENST00000438048	18.6687	6.26945	16.1239	37.1661	34.7323	38.0776	chr9	-	116285829	116288769	PAPPA-AS2	intronic_antisense	ENSEMBL_GENCODE	0.0041979	1	0.373372	yes
ENST00000557715	56.8894	43.643	45.3806	22.599	29.0717	19.6912	chr15	-	93896264	93900137	CTD-3049M7.1	intergenic	ENSEMBL_GENCODE	0.0076248	1	2.04469	yes
ENST00000428667	50.5114	58.3403	49.5306	25.3542	24.4178	25.748	chr21	+	36445731	36532408	AP000695.4	exonic_antisense	ENSEMBL_GENCODE	0.010235	1	2.09722	yes
ENST00000445330	41.2388	41.1231	56.5725	95.7634	99.7559	99.2689	chrX	-	151904432	151911199	RP11-366F6.2	intergenic	ENSEMBL_GENCODE	0.00059973	1	0.471302	yes
lnc-RNF39-10:1	38.1977	21.6447	32.03	13.6579	10.506	3.89036	chr6	-	29907782	29908645	-	intronic_antisense	lncipedia	0.0193781	1	3.27481	yes
ENST00000606907	89.9564	98.8294	89.3782	407.169	426.921	425.611	chr2	-	10767875	10770058	RP11-791G15.2	exonic_antisense	ENSEMBL_GENCODE	6.53e-07	0.0446782	0.220818	yes
ENST00000607370	4.05503	4.09724	8.25871	28.7331	14.78	14.3031	chr5	+	139775305	139775472	CTB-35F21.5	intergenic	ENSEMBL_GENCODE	0.048938	1	0.283848	yes
ENST00000550827	19.3557	29.4652	26.6632	44.7079	54.9253	52.5918	chr14	+	28830244	28842337	CTD-2384A14.1	intergenic	ENSEMBL_GENCODE	0.0040621	1	0.495872	yes
lnc-ATOX1-2:1	40.5362	45.3575	52.4914	18.7313	29.2344	19.6105	chr5	-	151672596	151686975	-	exonic_sense	lncipedia	0.008155	1	2.04784	yes
ENST00000608289	16.4977	13.3019	8.50066	4.33452	5.69051	5.9595	chr21	+	34425508	34426017	CMP21-97G8.2	intergenic	ENSEMBL_GENCODE	0.03524	1	2.39608	yes
ENST00000437981	29.3949	33.7586	44.9797	78.1162	62.1524	78.1127	chrX	-	149527733	149533085	LINC00893	intergenic	ENSEMBL_GENCODE	0.0064978	1	0.495158	yes
ENST00000623329	3490.78	3383.8	2929.72	1683.91	1651.83	1505.82	chr18	+	48252301	48252837	C18orf12	intronic_antisense	ENSEMBL_GENCODE	0.00078351	1	2.02503	yes
lnc-VCAN-3:1	28.4858	33.7928	26.0624	8.1593	21.3557	11.9911	chr5	+	83423915	83427136	-	intergenic	lncipedia	0.026244	1	2.12839	yes
lnc-TLE1-11:1	3090.05	3232.14	2669.25	1735.51	1603.44	988.653	chr9	-	80173663	80188826	-	exonic_antisense	lncipedia	0.0055224	1	2.07769	yes
lnc-TMEM187-3:1	18.5813	8.60301	24.0654	41.245	38.2623	29.8667	chrX	+	154020402	154021719	-	exonic_antisense	lncipedia	0.026776	1	0.468573	yes
lnc-LMO1-3:2	4.05503	8.05366	3.90099	16.643	15.1253	13.6239	chr11	-	8135786	8140186	-	exonic_sense	lncipedia	0.0037353	1	0.352697	yes
lnc-EPCAM-5:1	30.2795	37.1691	71.1481	98.2752	129.294	92.8435	chr2	+	47218099	47221348	-	intergenic	lncipedia	0.023416	1	0.432557	yes
ENST00000612387	270.389	310.004	322.99	694.507	551.933	580.069	chr1	+	11029758	11030528	RP4-635E18.8	exonic_antisense	ENSEMBL_GENCODE	0.0026791	1	0.494595	yes
ENST00000612967	4.05503	8.30997	16.0305	37.9771	37.6779	37.9451	chr5	+	132488382	132488702	RP11-89G4.1	intronic_antisense	ENSEMBL_GENCODE	0.0149004	1	0.249961	yes
ENST00000567369	10.2681	8.16224	4.804	18.1012	19.1557	16.4048	chr16	-	19354462	19367878	CTA-363E6.2	intergenic	ENSEMBL_GENCODE	0.004701	1	0.432978	yes
ENST00000533378	8051.65	8650.15	8172.9	3872.84	4202.7	3458.52	chr11	-	126292922	126294254	RP11-712L6.7	exonic_antisense	ENSEMBL_GENCODE	9.75e-05	1	2.15663	yes
ENST00000443576	7.58551	4.09724	7.17511	36.4624	28.9291	35.1944	chr13	-	33333679	33335277	RP11-141M1.1	intergenic	ENSEMBL_GENCODE	0.00045609	1	0.18748	yes
lnc-COL20A1-2:1	41.5631	24.9005	41.2682	24.1501	11.8193	6.27293	chr20	+	63392569	63394989	-	intergenic	lncipedia	0.045884	1	2.55033	yes
NONHSAT035147	127.701	127.353	113.332	65.022	54.0256	53.3696	chr13	-	110454908	110455080	-	intronic_antisense	NONCODE	0.00041955	1	2.1366	yes
lnc-KYNU-11:1	38.7461	25.5322	21.0964	12.4524	15.4162	11.2805	chr2	+	143721213	143721414	-	intronic_sense	lncipedia	0.047277	1	2.18076	yes
lnc-C1orf21-1:1	34.3566	28.2856	23.1793	14.0283	11.8098	7.6023	chr1	+	184662940	184665676	-	intergenic	lncipedia	0.0095245	1	2.5664	yes
NONHSAT054104	273.264	213.579	220.602	129.028	109.006	107.336	chr17	-	45290440	45290539	-	exonic_sense	NONCODE	0.0038594	1	2.04837	yes
ENST00000424450	1586.44	819.644	1228.86	477.309	289.411	224.168	chr10	-	133295187	133295977	RP11-122K13.12	intronic_sense	ENSEMBL_GENCODE	0.0197039	1	3.66837	yes
ENST00000581435	25.553	29.8189	25.2417	202.964	175.212	122.007	chr7	+	5276336	5276415	AC093376.1	intergenic	ENSEMBL_GENCODE	0.027758	1	0.161168	yes
lnc-KLF14-3:2	21.1016	15.3811	7.9284	26.4253	30.0378	35.4958	chr7	-	130822867	130823219	-	intergenic	lncipedia	0.026819	1	0.482946	yes
ENST00000624062	149.586	123.789	118.419	63.6314	61.685	60.0556	chr10	+	112831169	112832454	RP11-57H14.5	intergenic	ENSEMBL_GENCODE	0.019202	1	2.11355	yes
lnc-CTNNA1-4:1	4.05503	7.26811	8.87735	19.2613	20.3687	15.2343	chr5	+	138543475	138545557	-	bidirectional	lncipedia	0.0053963	1	0.368191	yes
lnc-KRT80-13:1	573.443	492.084	649.394	80.1029	24.9048	58.0505	chr12	-	51828179	51844271	-	intergenic	lncipedia	0.00042311	1	10.5172	yes
lnc-VAX2-3:1	100.342	68.4021	59.7069	30.8734	17.9967	10.1824	chr2	+	70871425	70876622	-	intergenic	lncipedia	0.0147621	1	3.8686	yes
ENST00000560452	84.0742	77.3538	78.1671	184.548	163.184	156.912	chr15	-	79236743	79283814	RP11-17L5.4	intergenic	ENSEMBL_GENCODE	0.00051643	1	0.47478	yes
lnc-AKR1E2-4:1	37.4062	45.1886	38.9784	11.2162	13.4853	22.532	chr10	+	4334409	4337208	-	intergenic	lncipedia	0.0041041	1	2.57387	yes
NR_038331	15.1104	9.93843	4.92615	113.541	119.012	118.775	chr4	-	146109454	146121913	LINC01095	intergenic	RefSeq	3.17e-06	0.216785	0.0853193	yes
ENST00000540761	16.2226	17.4761	13.3673	9.32959	4.07887	8.91322	chr12	-	67571197	67589987	RP11-335O4.1	intergenic	ENSEMBL_GENCODE	0.0165436	1	2.10854	yes
lnc-ERICH1-13:1	208.003	126.096	197.175	80.9677	63.2477	69.1235	chr8	-	1591961	1609824	-	intronic_antisense	lncipedia	0.0155616	1	2.49028	yes
lnc-ADCY4-3:1	107.336	75.9558	79.1053	38.5686	32.3494	27.4073	chr14	-	24310086	24310718	-	exonic_antisense	lncipedia	0.0064436	1	2.66866	yes
lnc-RGAG1-3:1	7.81979	18.0254	11.518	30.6023	21.8474	24.5777	chrX	+	110080841	110082160	-	intronic_sense	lncipedia	0.0286	1	0.485064	yes
lnc-AL136219.1-3:1	17.1594	20.6263	4.11299	185.205	345.182	268.846	chr13	-	21298340	21301870	-	intronic_antisense	lncipedia	0.032257	1	0.0524237	yes
lnc-FNIP1-5:1	177.444	129.895	135.355	78.5515	49.9947	34.7412	chr5	-	131981858	131988090	-	exonic_sense	lncipedia	0.00922	1	2.71113	yes
lnc-HDAC9-6:2	6.51381	10.993	8.64233	30.1445	29.5351	19.1123	chr7	+	19078998	19080795	-	intergenic	lncipedia	0.009959	1	0.331876	yes
ENST00000610089	5.77745	4.09724	4.07374	11.4738	10.6968	12.5757	chr3	+	197789700	197790369	RP11-803P9.1	bidirectional	ENSEMBL_GENCODE	0.00090232	1	0.401437	yes
ENST00000446322	49.5376	51.4915	66.4268	18.4355	13.2596	23.1621	chr6	-	112476538	112481636	RP1-105O18.1	intergenic	ENSEMBL_GENCODE	0.0034393	1	3.05258	yes
lnc-TACC3-4:2	86.3119	59.2051	78.4493	47.2386	14.6373	41.6907	chr4	+	1559840	1562024	-	intergenic	lncipedia	0.03578	1	2.16253	yes
lnc-RADIL-2:3	1075.31	1229.34	1491.73	233.779	241.799	229.853	chr7	-	4605813	4606884	-	intergenic	lncipedia	0.0136436	1	5.38165	yes
ENST00000579293	16.0178	11.8356	26.2986	29.7632	45.7644	35.8578	chr7	+	16210542	16248089	ISPD-AS1	exonic_antisense	ENSEMBL_GENCODE	0.039599	1	0.486168	yes
lnc-FOXD4L2-2:2	48.0525	60.1326	51.3428	109.087	107.118	115.676	chr9	+	65288040	65291364	-	intronic_antisense	lncipedia	0.00020271	1	0.480678	yes
ENST00000532319	84.2566	66.9403	64.4337	25.9105	34.4344	33.7459	chr11	-	122065560	122100448	RP11-166D19.1	exonic_sense	ENSEMBL_GENCODE	0.0039977	1	2.29173	yes
ENST00000512036	116.393	87.1804	134.122	15.7281	14.728	14.9251	chr4	-	179389134	179465305	RP11-404J23.1	intergenic	ENSEMBL_GENCODE	0.0191756	1	7.44129	yes
ENST00000509984	978.834	1058.33	998.459	439.657	430.373	357.332	chr4	-	108556101	108620395	RPL34-AS1	bidirectional	ENSEMBL_GENCODE	6.47e-05	1	2.47329	yes
lnc-MAP2K6-1:8	248.589	198.23	222.248	1206.09	960.12	887.988	chr17	+	69712516	69846526	-	intergenic	lncipedia	0.014677	1	0.219064	yes
ENST00000504993	4.05503	4.09724	8.50433	18.1925	10.6515	14.3567	chr3	-	133246106	133257048	TMEM108-AS1	intronic_antisense	ENSEMBL_GENCODE	0.028201	1	0.385563	yes
ENST00000606533	371.197	267.373	288.041	159.518	109.988	114.741	chr1	-	2141084	2145279	RP5-892K4.1	exonic_antisense	ENSEMBL_GENCODE	0.0069767	1	2.4115	yes
ENST00000420563	5722.33	5525.68	5152.1	854.909	1069.31	829.66	chr2	+	219388496	219403633	AC053503.4	exonic_antisense	ENSEMBL_GENCODE	1.79e-05	1	5.95529	yes
ENST00000614819	56.4397	59.4687	66.2122	169.26	175.108	173.302	chr16	-	28822431	28823969	RP11-1348G14.8	exonic_antisense	ENSEMBL_GENCODE	2.45e-06	0.167383	0.351808	yes
NR_031609	1260.3	1090.22	1012.94	565.642	467.332	344.108	chr8	+	127795961	127796028	MIR1204	exonic_sense	RefSeq	0.0024229	1	2.44245	yes
lnc-RNF217-4:2	25.1726	41.2954	40.5132	105.585	100.342	105.183	chr6	+	125259962	125263057	-	exonic_sense	lncipedia	0.00024377	1	0.34387	yes
ENST00000621212	206.583	213.908	192.926	45.1949	36.6673	41.1808	chr15	+	90650631	90651103	RP11-387D10.4	intergenic	ENSEMBL_GENCODE	1.8e-05	1	4.98539	yes
lnc-FCN3-1:1	1765.71	1660.83	1273.1	318.57	894.726	699.525	chr1	-	27357160	27357808	-	exonic_sense	lncipedia	0.0147216	1	2.45692	yes
ENST00000624048	1371.88	1273.1	1275.7	149.851	144.613	131.895	chr12	+	131896500	131898239	RP11-417L19.5	intronic_sense	ENSEMBL_GENCODE	1.91e-06	0.130524	9.19572	yes
lnc-ZNF117-4:1	119.626	88.8899	104.118	58.4762	46.9791	41.9638	chr7	-	64835279	64836882	-	intronic_antisense	lncipedia	0.0055579	1	2.12071	yes
lnc-FAM83D-2:1	67.7342	78.6525	91.3188	33.4928	39.8837	38.4615	chr20	+	38836115	38895646	-	exonic_sense	lncipedia	0.0040763	1	2.12544	yes
lnc-UGP2-3:2	64.1391	50.6745	42.9206	17.6082	30.2277	24.6298	chr2	+	64089347	64090880	-	intronic_antisense	lncipedia	0.0168021	1	2.17668	yes
lnc-VCP-4:2	713.872	309.499	482.582	104.296	118.359	182.877	chr9	-	35077997	35078646	-	exonic_sense	lncipedia	0.037415	1	3.71353	yes
ENST00000559321	4226.49	2215.97	3462.68	1015.99	673.871	881.916	chr15	+	97411255	97432094	CTD-2147F2.1	intergenic	ENSEMBL_GENCODE	0.0146986	1	3.85147	yes
NR_110227	20.8741	27.0164	27.1345	13.2719	8.62304	11.2174	chr2	-	105097051	105102944	LOC101927492	exonic_antisense	RefSeq	0.0047846	1	2.26577	yes
ENST00000449984	10.7046	24.2307	12.3125	35.6565	36.6681	28.58	chr10	-	124945204	124946432	RP11-298J20.3	intronic_antisense	ENSEMBL_GENCODE	0.022741	1	0.468243	yes
lnc-ZCCHC24-1:1	39507.5	38029.5	37812.2	8851.57	8165.12	6915.86	chr10	-	79377008	79377542	-	intergenic	lncipedia	1.27e-06	0.0866783	4.81977	yes
lnc-EDAR-5:2	5.49526	12.2903	3.85452	18.0103	28.2591	29.1937	chr2	-	108229225	108232205	-	intergenic	lncipedia	0.0153168	1	0.286764	yes
lnc-SUMF1-1:4	4.05503	7.14752	6.21981	10.5054	16.0828	9.87797	chr3	-	4489714	4493149	-	bidirectional	lncipedia	0.043277	1	0.477769	yes
lnc-COX7C-14:1	102.484	76.7868	86.558	244.931	256.917	257.149	chr5	+	87268010	87268774	-	exonic_sense	lncipedia	4.11e-05	1	0.350237	yes
NR_003070	12366.5	11948.7	12210.1	5310.18	4899.88	4296.69	chr2	-	101272935	101273049	SNORD89	exonic_sense	RefSeq	2.05e-05	1	2.51781	yes
lnc-DMXL1-6:1	16.9037	9.10757	13.3939	28.4452	34.259	37.8012	chr5	+	119011470	119012056	-	exonic_antisense	lncipedia	0.0045191	1	0.39207	yes
NR_027058	40.0771	41.2545	33.6484	18.9533	7.36932	7.67284	chr17	+	77088642	77094986	SNHG20	exonic_sense	RefSeq	0.0038392	1	3.38222	yes
lnc-LBX1-6:1	278.022	249.539	269.748	166.543	124.201	81.943	chr10	-	101282659	101282931	-	intergenic	lncipedia	0.0054157	1	2.13935	yes
ENST00000543403	28.1075	36.1613	27.6542	14.4718	12.1306	4.12867	chr11	+	96508425	96514748	RP11-49K4.2	intergenic	ENSEMBL_GENCODE	0.008138	1	2.99121	yes
lnc-SCIMP-1:9	16.5295	24.5668	17.8606	8.4422	5.09881	10.7825	chr17	-	5239946	5241507	-	intergenic	lncipedia	0.0180185	1	2.42387	yes
lnc-ACOXL-3:1	779.856	947.901	848.683	412.012	407.654	388.58	chr2	+	110678257	110693387	-	bidirectional	lncipedia	0.0114826	1	2.13238	yes
lnc-ZNF385C-5:3	58.714	52.3107	37.654	95.4541	96.4302	117.009	chr17	-	41987436	41988822	-	exonic_sense	lncipedia	0.0047232	1	0.481327	yes
lnc-DEFA5-1:1	564.746	488.719	423.048	169.089	153.289	114.061	chr8	-	7038570	7039439	-	exonic_sense	lncipedia	0.00141665	1	3.38309	yes
lnc-PHGDH-2:1	15.9178	16.4473	14.0544	24.8745	36.7202	31.564	chr1	+	119845897	119846760	-	intergenic	lncipedia	0.0112954	1	0.498284	yes
ENST00000623952	4.05503	5.65215	8.96306	33.5351	24.1373	17.278	chr17	+	2101542	2101667	RP11-667K14.13	intronic_antisense	ENSEMBL_GENCODE	0.0190006	1	0.249101	yes
ENST00000600177	4.05503	4.09724	3.9331	17.7272	16.2129	11.932	chr3	+	18527172	18607184	SATB1-AS1	exonic_sense	ENSEMBL_GENCODE	0.022943	1	0.263458	yes
lnc-SH2D4B-2:1	20.1609	27.0064	24.8139	8.1506	13.7055	11.1892	chr10	+	80529568	80533481	-	intergenic	lncipedia	0.0073214	1	2.17826	yes
ENST00000457898	240.397	223.347	206.662	100.377	73.1927	68.8966	chr1	+	16460948	16468481	RP4-798A10.2	bidirectional	ENSEMBL_GENCODE	0.00050106	1	2.76494	yes
ENST00000363782	5.64975	10.5862	5.0082	16.294	18.8864	22.4859	chr16	+	28179098	28179223	SNORA25	intronic_antisense	ENSEMBL_GENCODE	0.0084826	1	0.368398	yes
lnc-AMH-1:1	3523.75	3201.3	3164.88	1705.87	1613.28	1616.78	chr19	+	2243481	2245186	-	exonic_sense	lncipedia	0.000155617	1	2.00366	yes
lnc-PAX5-1:2	50.3383	43.0082	28.2503	11.1668	24.7181	21.4561	chr9	-	37072360	37075800	-	intergenic	lncipedia	0.049224	1	2.12059	yes
lnc-C11orf36-7:1	344.747	337.822	319.015	1648.45	1469.45	1315.82	chr11	+	3409712	3421339	-	exonic_antisense	lncipedia	0.0070244	1	0.225902	yes
lnc-FAM22D-1:8	20.8348	19.733	21.8881	63.6801	42.2389	45.8561	chr10	+	87344362	87350978	-	intergenic	lncipedia	0.04652	1	0.411502	yes
lnc-RFWD2-6:1	29.943	15.0337	31.668	69.6194	64.7257	64.9844	chr1	-	176367698	176368401	-	intergenic	lncipedia	0.00176248	1	0.384513	yes
ENST00000454681	48.396	38.1776	29.205	167.407	152.818	163.026	chr13	-	33355206	33676768	RP11-141M1.3	intergenic	ENSEMBL_GENCODE	6.18e-05	1	0.239583	yes
NR_029638	30.9909	41.6271	41.0741	96.5214	93.898	107.183	chrX	-	151958577	151958658	MIR224	intronic_sense	RefSeq	0.00032362	1	0.382027	yes
ENST00000454935	42.9107	52.6864	30.7905	102.288	85.0352	100.407	chr10	+	100373615	100383368	LINC00263	intergenic	ENSEMBL_GENCODE	0.0030045	1	0.439258	yes
NR_015407	4.05503	4.09724	6.75203	12.8166	8.76965	9.60414	chr1	-	238480383	238486017	LINC01139	intergenic	RefSeq	0.023461	1	0.477849	yes
NONHSAT137816	21.0813	12.0193	12.9068	60.6603	51.8108	52.5616	chrX	+	91781775	91781845	-	intronic_sense	NONCODE	0.00060221	1	0.278778	yes
lnc-CLDN10-5:1	601.242	627.948	580.904	156.589	355.796	332.585	chr13	+	95694568	95695705	-	intronic_sense	lncipedia	0.007497	1	2.1422	yes
lnc-SNX5-4:1	23.7384	21.4774	30.2404	48.9999	75.961	88.394	chr20	-	17825609	17826984	-	intergenic	lncipedia	0.0182028	1	0.353665	yes
ENST00000606287	23.9464	9.03548	28.8158	59.2955	62.9534	59.2878	chr2	+	74501717	74502365	RP11-523H20.3	intergenic	ENSEMBL_GENCODE	0.0027779	1	0.340414	yes
ENST00000570141	46.259	48.7877	58.7344	26.995	15.0912	23.4028	chr1	+	246682108	246685075	RP11-439E19.9	intergenic	ENSEMBL_GENCODE	0.0047634	1	2.3482	yes
lnc-FBXL8-1:2	21.7853	23.501	18.0992	8.36364	11.9226	3.9453	chr16	+	67163707	67165642	-	exonic_sense	lncipedia	0.0096351	1	2.61582	yes
ENST00000363564	68868.7	75440.4	70147.1	16743.5	19118.9	10127.4	chr16	+	34162959	34163110	RNA5-8SP2	exonic_sense	ENSEMBL_GENCODE	7.75e-05	1	4.66312	yes
lnc-C20orf195-1:1	2491.6	2209.93	1628.35	671.191	1305.98	1091.36	chr20	+	63520764	63521526	-	exonic_sense	lncipedia	0.02608	1	2.06283	yes
ENST00000559739	23.8346	27.7391	18.4045	41.8474	47.3658	60.0877	chr17	+	60526293	60550766	RP11-15E18.1	bidirectional	ENSEMBL_GENCODE	0.0119016	1	0.468705	yes
lnc-FAM154B-1:3	1515.72	1515.91	1367.01	856.413	584.949	462.8	chr15	+	82327551	82331490	-	intergenic	lncipedia	0.0027644	1	2.31001	yes
lnc-ZNF641-1:2	476.968	474.675	394.543	221.226	211.855	184.998	chr12	-	48279012	48284194	-	intergenic	lncipedia	0.00114183	1	2.17802	yes
lnc-TTLL4-2:1	1810.22	1926.65	1795.83	7675.11	8632.17	7154.71	chr2	+	218764917	218765922	-	intergenic	lncipedia	0.0052438	1	0.235815	yes
lnc-SCEL-2:2	5.64555	20.068	5.66951	24.9022	31.2203	28.1765	chr13	+	77462541	77465857	-	intergenic	lncipedia	0.026463	1	0.372282	yes
NONHSAT135814	1413.1	1354.85	1366.7	554.243	552.054	610.749	chrM	-	5823	5889	-	bidirectional	NONCODE	3.31e-06	0.226761	2.40801	yes
ENST00000439558	37.8661	29.5496	32.69	18.1352	10.4275	21.4698	chr20	+	58515727	58573970	APCDD1L-AS1	intergenic	ENSEMBL_GENCODE	0.014845	1	2.00082	yes
lnc-LMF2-1:1	844.659	1152.1	897.342	449.205	448.772	396.126	chr22	-	50466195	50467355	-	exonic_sense	lncipedia	0.0052424	1	2.23637	yes
NR_110850	15.455	15.2518	22.8453	4.17293	6.41809	6.17283	chr17	-	79915251	79926725	LOC101928766	intronic_sense	RefSeq	0.0091606	1	3.1945	yes
ENST00000625118	425.672	487.559	475.974	286.881	77.7254	225.864	chr12	+	124537844	124539677	RP11-83B20.3	intergenic	ENSEMBL_GENCODE	0.0148572	1	2.35271	yes
ENST00000379928	15.0697	22.2122	17.987	43.2831	30.1853	38.3744	chr6	+	7276031	7298872	RP11-69L16.4	exonic_antisense	ENSEMBL_GENCODE	0.0122639	1	0.494166	yes
lnc-INMT-FAM188B-1:1	85.1941	87.9501	71.6934	46.127	44.8484	29.9223	chr7	+	30698042	30700232	-	exonic_antisense	lncipedia	0.004641	1	2.02516	yes
lnc-C19orf12-5:1	487.238	436.477	443.095	136.677	255.442	278.06	chr19	-	29663719	29664002	-	intronic_antisense	lncipedia	0.0076154	1	2.03947	yes
NONHSAT098911	9.30788	12.047	8.23955	3.88274	4.96623	5.93105	chr4	-	155381041	155381239	-	intergenic	NONCODE	0.0181243	1	2.00233	yes
lnc-SLC16A7-5:1	80.3249	84.2139	101.949	223.614	226.915	220.377	chr12	+	60215993	60216384	-	intergenic	lncipedia	4.04e-05	1	0.397205	yes
lnc-RP11-327F22.5.1-10:1	572.944	531.762	440.853	190.044	67.1567	86.5298	chr16	+	50776200	50778294	-	exonic_sense	lncipedia	0.00183648	1	4.49643	yes
lnc-APEX1-5:2	91.6424	86.2787	52.6589	33.6374	32.9606	23.6847	chr14	+	20352512	20354123	-	exonic_sense	lncipedia	0.020702	1	2.55398	yes
ENST00000449602	54.0056	69.5385	71.4008	493.713	600.482	541.63	chr21	-	15370522	15402305	AJ006998.2	intergenic	ENSEMBL_GENCODE	0.000103035	1	0.119172	yes
lnc-FAM101B-4:3	48.5794	51.9731	43.1427	11.9506	21.0133	16.0992	chr17	-	315221	316123	-	intronic_sense	lncipedia	0.0010038	1	2.92879	yes
lnc-EFCAB4B-5:2	161.614	108.614	116.487	74.9369	40.3248	27.4589	chr12	-	3730885	3753200	-	intergenic	lncipedia	0.020175	1	2.70959	yes
lnc-RPS7-3:1	15.4553	4.09724	5.25649	32.1075	37.7279	33.1708	chr2	+	3451017	3453932	-	intronic_sense	lncipedia	0.0028602	1	0.24085	yes
ENST00000622091	47.7291	44.5816	54.1705	12.0152	4.50887	8.59622	chr8	-	104419512	104421500	KB-1552D7.2	intronic_sense	ENSEMBL_GENCODE	0.00034094	1	5.83119	yes
lnc-ABHD1-1:1	4.05503	4.09724	12.8081	25.8028	22.9633	25.7854	chr2	+	27149024	27149949	-	exonic_sense	lncipedia	0.0042954	1	0.281153	yes
NR_038389	4.05503	4.09724	8.69186	14.941	14.4875	9.99345	chr9	-	137250218	137253497	C9orf173-AS1	exonic_antisense	RefSeq	0.026939	1	0.427278	yes
NONHSAT119548	5.25316	9.12048	4.175	17.3739	11.5332	23.693	chr7	+	23655681	23655861	-	intergenic	NONCODE	0.041044	1	0.352635	yes
lnc-TRIM55-1:6	33.6657	32.69	24.9411	470.915	451.58	430.591	chr8	+	66193196	66197686	-	intergenic	lncipedia	1.96e-06	0.133781	0.0674731	yes
NR_031716	21481.4	21160.2	20169.8	6200.7	6899.4	6558.55	chr19	+	15449547	15449608	MIR1470	intronic_antisense	RefSeq	2.69e-06	0.183948	3.1951	yes
ENST00000458908	12.5151	4.09724	10.9293	58.2893	59.2518	70.0974	chrX	+	118738055	118738182	SNORA35	intronic_sense	ENSEMBL_GENCODE	0.00031543	1	0.14678	yes
ENST00000451697	15.8179	12.9889	11.4025	10.2293	4.93872	3.8791	chr6	-	151813276	151814179	RP3-443C4.2	intronic_antisense	ENSEMBL_GENCODE	0.039902	1	2.11104	yes
ENST00000568928	5.78683	8.65036	3.91337	9.7908	14.8227	15.0265	chr2	-	222566899	222569719	RP11-16P6.1	intergenic	ENSEMBL_GENCODE	0.031998	1	0.462931	yes
lnc-ANKRD29-2:1	163.966	152.296	143.584	91.6613	67.8682	63.5428	chr18	-	23539240	23539565	-	exonic_sense	lncipedia	0.00170324	1	2.06142	yes
lnc-APOBEC4-5:1	875.985	771.143	786.368	438.924	352.536	289.076	chr1	-	183931687	183934269	-	intergenic	lncipedia	0.00115649	1	2.25212	yes
ENST00000587264	19.7937	18.5791	15.2011	13.434	4.06395	8.69577	chr9	-	131132865	131167505	RP11-544A12.4	exonic_antisense	ENSEMBL_GENCODE	0.039619	1	2.0453	yes
lnc-PXDC1-9:1	121.039	93.3155	117.945	62.0061	44.1512	34.738	chr6	-	3633434	3635538	-	intergenic	lncipedia	0.0057832	1	2.35849	yes
lnc-TAS2R1-12:1	74.4364	86.1935	97.0264	43.0987	47.3941	36.0961	chr5	-	9297754	9298089	-	intronic_sense	lncipedia	0.0039361	1	2.03538	yes
lnc-RHOA-1:1	540.925	535.026	709.586	243.121	288.13	252.131	chr3	-	49411944	49412998	-	exonic_sense	lncipedia	0.0047576	1	2.27927	yes
ENST00000490013	4.05503	16.6938	5.96489	72.8958	72.6622	78.7197	chr2	-	110402914	110435166	RP13-1039J1.2	exonic_sense	ENSEMBL_GENCODE	0.00011827	1	0.11911	yes
NR_002217	21.5948	31.9372	43.9302	87.6337	112.04	94.6772	chr7	+	6735304	6751601	PMS2CL	intergenic	RefSeq	0.0024986	1	0.331109	yes
lnc-RAF1-2:1	14.7254	16.1908	19.5016	55.479	69.7199	72.363	chr3	-	12737517	12739209	-	exonic_sense	lncipedia	0.00083614	1	0.2552	yes
lnc-C1orf228-4:1	240.741	198.025	257.717	164.056	101.728	77.9349	chr1	+	44581638	44583807	-	intronic_sense	lncipedia	0.019662	1	2.02632	yes
NR_125905	28.5648	44.2263	31.1549	11.0164	20.2657	12.0076	chr4	-	182138659	182144515	LOC90768	exonic_antisense	RefSeq	0.023395	1	2.40117	yes
lnc-TGM1-1:2	106.083	112.065	106.557	67.9605	36.6348	25.8314	chr14	-	24270348	24271404	-	exonic_sense	lncipedia	0.0368	1	2.48956	yes
ENST00000567853	4088.37	3879.21	3541.02	2125.91	1543.25	1010.91	chr2	+	239734956	239735538	RP11-315F22.1	intergenic	ENSEMBL_GENCODE	0.0031795	1	2.45907	yes
lnc-VWA5A-2:1	4.05503	4.09724	4.11612	28.8949	23.2792	20.749	chr11	+	124080504	124082900	-	intronic_sense	lncipedia	0.0138803	1	0.168237	yes
lnc-CCDC96-4:1	14.699	12.0988	9.65065	32.1772	21.1854	24.9864	chr4	-	6879838	6880479	-	intronic_antisense	lncipedia	0.0168394	1	0.465206	yes
ENST00000454572	60.288	57.2867	51.2077	114.149	118.4	109.766	chr7	-	43951910	44019151	RP5-1165K10.2	exonic_antisense	ENSEMBL_GENCODE	9.65e-05	1	0.493062	yes
lnc-GCNT3-2:4	38.0993	44.1449	34.8463	15.7257	18.0678	14.9864	chr15	+	59599652	59611676	-	intergenic	lncipedia	0.00138069	1	2.40039	yes
ENST00000582220	1145.96	1049.61	942.335	425.634	382.972	345.403	chr13	-	99453396	99453469	AL583784.1	intergenic	ENSEMBL_GENCODE	0.00047588	1	2.71913	yes
ENST00000566804	17.8931	21.8871	31.7992	4.44039	11.33	9.02595	chr3	+	20388249	20390562	RP11-669C19.1	intergenic	ENSEMBL_GENCODE	0.027582	1	2.88669	yes
lnc-ADPRH-2:1	7.64568	13.1159	9.15132	4.03476	4.33082	5.08606	chr3	+	119598584	119607097	-	exonic_sense	lncipedia	0.029843	1	2.22373	yes
lnc-SWSAP1-1:1	8821.05	7159.9	10771.6	1426.23	1171.57	1173.9	chr19	+	11380883	11381949	-	exonic_antisense	lncipedia	0.0181791	1	7.09295	yes
lnc-BANP-1:7	570.33	555.933	455.135	375.731	215.76	170.603	chr16	+	88185574	88186744	-	intergenic	lncipedia	0.0192244	1	2.07507	yes
ENST00000561761	107.485	152.746	140.695	526.828	510.873	519.23	chr8	+	133573183	133573861	RP11-629O1.2	intergenic	ENSEMBL_GENCODE	1.56e-05	1	0.25751	yes
lnc-PCDH11X-1:1	5.48076	14.7187	4.30357	17.8651	22.0048	23.9739	chrX	+	93042489	93042942	-	intergenic	lncipedia	0.025024	1	0.383796	yes
lnc-CD9-5:1	453.429	393.084	338.282	68.8583	50.0106	24.5443	chr12	+	6149773	6169580	-	intergenic	lncipedia	0.00062137	1	8.26141	yes
lnc-C20orf79-3:1	279.118	261.09	234.661	164.833	117.213	77.2332	chr20	+	18997185	18998640	-	intergenic	lncipedia	0.0081974	1	2.15673	yes
lnc-RAPGEF5-1:1	416.885	407.332	354.539	231.956	187.275	152.569	chr7	-	22492391	22500201	-	intergenic	lncipedia	0.0025399	1	2.06149	yes
NR_125363	72.0724	88.3915	50.2236	252.918	265.716	297.53	chr4	+	52659405	52661498	USP46-AS1	bidirectional	RefSeq	0.00030317	1	0.258144	yes
NR_039795	142.476	87.3951	152.681	53.0461	35.2251	36.3846	chr7	+	75915196	75915269	MIR4651	intronic_sense	RefSeq	0.0151184	1	3.06887	yes
lnc-MS4A5-3:1	7.79926	11.3128	11.913	31.855	21.1322	21.3136	chr11	+	60378531	60389985	-	exonic_sense	lncipedia	0.0186642	1	0.41756	yes
lnc-EDC3-6:1	168.518	137.27	141.423	111.714	38.9425	38.9404	chr15	-	74598527	74598751	-	bidirectional	lncipedia	0.030436	1	2.35875	yes
lnc-ABAT-8:1	32.6401	16.8884	30.8879	11.2988	11.0684	8.05047	chr16	+	8623601	8625575	-	intronic_sense	lncipedia	0.03072	1	2.64374	yes
ENST00000566507	7.14068	9.87181	3.87096	12.7344	17.4996	14.7411	chr16	-	25085592	25103558	LCMT1-AS1	intronic_antisense	ENSEMBL_GENCODE	0.022323	1	0.464335	yes
lnc-USP9Y-1:6	14.6509	8.35951	3.82709	28.5395	23.3013	28.3894	chrY	+	12662360	12665811	-	exonic_sense	lncipedia	0.0076401	1	0.334506	yes
lnc-CDYL-18:1	1456.11	1288.86	1222.13	844.253	403.052	683.323	chr6	+	4498398	4503753	-	intergenic	lncipedia	0.0097797	1	2.05482	yes
lnc-HAGHL-1:1	365.236	357.293	300.458	167.051	142.22	118.303	chr16	+	733054	735525	-	exonic_antisense	lncipedia	0.00131921	1	2.39254	yes
ENST00000534864	18.7425	4.09724	24.1395	39.2907	38.4009	34.2847	chr11	+	95151053	95204880	RP11-712B9.2	exonic_antisense	ENSEMBL_GENCODE	0.024801	1	0.419546	yes
lnc-C19orf40-1:1	4.05503	4.09724	4.9027	6.08243	11.9667	9.48539	chr19	+	32976985	32977933	-	intronic_sense	lncipedia	0.049136	1	0.474131	yes
NONHSAT136292	47.1493	48.9239	32.1555	17.5352	17.5352	9.48139	chrX	+	13266048	13266898	-	intergenic	NONCODE	0.0094375	1	2.87819	yes
lnc-CDRT15-2:7	124.217	124.039	81.4403	62.6178	31.2982	58.1861	chr17	-	13879895	13892859	-	intergenic	lncipedia	0.026583	1	2.1676	yes
lnc-AFF1-1:1	22.0182	20.2432	14.3089	10.0963	4.89381	6.87044	chr4	+	87271109	87278703	-	intergenic	lncipedia	0.0141379	1	2.58777	yes
ENST00000421737	83.0197	97.4328	96.6538	494.869	449.437	419.29	chr6	-	113428540	113433421	RP1-124C6.1	intergenic	ENSEMBL_GENCODE	8.33e-05	1	0.203217	yes
ENST00000510016	10.3274	4.09724	9.17098	16.9341	20.585	14.1995	chr4	-	84147733	84149288	RP11-8L2.1	intergenic	ENSEMBL_GENCODE	0.024397	1	0.456232	yes
lnc-MAGEA10-3:1	71.0435	67.0743	77.0316	233.957	198.956	216.41	chrX	-	151958645	151962593	-	exonic_sense	lncipedia	0.000160589	1	0.331344	yes
lnc-RP11-650K20.3.1-2:1	48.2426	55.1696	50.2582	21.142	33.6395	20.2518	chr12	+	103757924	103761354	-	exonic_sense	lncipedia	0.0054157	1	2.04803	yes
lnc-FAM129B-2:2	9298.38	9128.5	8457.68	26622.3	25916.5	24751	chr9	-	127505331	127505604	-	exonic_sense	lncipedia	4.93e-06	0.337544	0.347841	yes
lnc-RPE-6:1	4.05503	4.09724	10.3167	23.5956	27.1442	20.8127	chr2	+	209940936	209942221	-	exonic_sense	lncipedia	0.0030955	1	0.258118	yes
lnc-ARHGAP9-1:1	14.4439	19.3238	10.9322	25.9626	45.3037	38.9418	chr12	-	57351545	57423184	-	exonic_sense	lncipedia	0.024278	1	0.405595	yes
ENST00000417079	177.826	150.28	140.222	72.6453	18.8654	22.5928	chr13	-	30342460	30365761	LINC00426	intergenic	ENSEMBL_GENCODE	0.0046397	1	4.10441	yes
ENST00000553913	4.05503	4.09724	4.66696	64.945	60.03	53.4811	chr14	+	95663256	95692630	RP11-1070N10.6	intergenic	ENSEMBL_GENCODE	0.003615	1	0.0718341	yes
NR_130707	16.8811	25.9965	5.96139	51.0119	44.6911	48.5443	chr9	+	6757640	7014407	KDM4C	exonic_sense	RefSeq	0.0063637	1	0.338578	yes
NONHSAT108208	18.8842	4.09724	16.2482	39.6332	45.5708	32.6734	chr6	-	26086291	26088155	-	exonic_antisense	NONCODE	0.0112013	1	0.3328	yes
lnc-FAM50B-14:2	9992.5	10998.7	10847.2	5607.18	5361.27	4047.2	chr6	+	3602828	3606509	-	intergenic	lncipedia	0.0006232	1	2.12035	yes
lnc-RP11-247C2.2.1-5:1	11.8247	4.09724	3.77259	16.5198	15.222	19.1418	chr15	-	74190884	74192008	-	exonic_sense	lncipedia	0.022383	1	0.387051	yes
lnc-TPP2-2:1	648.577	636.488	708.334	89.3514	105.845	84.3192	chr13	+	102679425	102679958	-	bidirectional	lncipedia	1.8e-05	1	7.13161	yes
lnc-AMELY-16:1	32.1976	32.8766	27.7089	13.0403	12.6751	16.4507	chrY	-	7990986	7991806	-	intergenic	lncipedia	0.00111995	1	2.20042	yes
NR_026758	868.338	913.549	966.034	303.047	272.301	268.735	chr2	-	130026000	130051131	FAR2P1	intergenic	RefSeq	3.53e-05	1	3.25551	yes
ENST00000463703	14.3011	15.108	12.7431	5.95047	9.72161	3.95954	chr3	+	58824471	58970660	C3orf67-AS1	exonic_antisense	ENSEMBL_GENCODE	0.0147379	1	2.14716	yes
ENST00000603199	509.637	432.698	413.315	174.498	162.192	139.831	chr2	+	61471380	61480410	RP11-355B11.2	exonic_antisense	ENSEMBL_GENCODE	0.00070425	1	2.84489	yes
lnc-TMEM50B-3:1	66.5549	46.797	51.4384	27.2195	25.9711	28.1599	chr21	-	33384993	33414967	-	exonic_antisense	lncipedia	0.0435	1	2.02569	yes
lnc-PCF11-1:4	22.3378	14.0933	24.5733	76.1219	62.1905	71.9377	chr11	+	83072081	83091276	-	bidirectional	lncipedia	0.00067699	1	0.290152	yes
NONHSAT097294	340.5	392.99	374.406	1499.45	1478.75	1608.95	chr4	+	86936410	86948569	-	intergenic	NONCODE	1.57e-05	1	0.241522	yes
lnc-ZNF479-11:1	25944.6	24893.2	27909.7	3762.55	3189.39	2709.92	chr7	-	57770618	57770946	-	intergenic	lncipedia	1.81e-05	1	8.15036	yes
lnc-IZUMO1-1:1	47.8953	51.0254	46.7116	29.6505	24.4675	15.361	chr19	-	48740851	48741523	-	exonic_sense	lncipedia	0.0043757	1	2.09606	yes
lnc-TSPYL6-4:1	12.6692	10.1023	11.8949	7.93733	4.36759	4.24047	chr2	-	54600606	54601908	-	intronic_antisense	lncipedia	0.0134433	1	2.09524	yes
NR_049809	114.703	79.127	82.6251	42.9912	18.4449	20.717	chr18	+	67081583	67081686	MIR5011	intergenic	RefSeq	0.0092766	1	3.36512	yes
lnc-MYOF-2:1	4.05503	4.09724	6.01974	12.6474	17.9874	11.9097	chr10	-	93216582	93217726	-	intergenic	lncipedia	0.0094593	1	0.33311	yes
NONHSAT106441	114.318	115.638	135.503	48.3927	68.6219	60.8997	chr6	+	1313298	1314351	-	exonic_sense	NONCODE	0.0022964	1	2.05413	yes
ENST00000608187	10.2807	9.09274	14.8436	6.46834	4.23652	4.07388	chr20	-	19693292	19695693	RP4-718D20.3	exonic_antisense	ENSEMBL_GENCODE	0.027719	1	2.31529	yes
ENST00000430416	21.8548	23.4545	10.271	34.8857	35.5979	41.9826	chr2	-	177283514	177323164	AC074286.1	intergenic	ENSEMBL_GENCODE	0.0159784	1	0.494195	yes
lnc-FAM27D1.1-2:2	187.239	167.622	180.315	405.855	459.853	447.631	chr9	+	62532403	62535056	-	intergenic	lncipedia	0.000118002	1	0.407493	yes
NR_036575	150.649	157.845	150.114	65.5022	38.7606	29.3699	chr19	-	18249949	18255419	LOC729966	exonic_sense	RefSeq	0.00061959	1	3.43185	yes
lnc-PRRC2C-1:2	802.665	824.865	694.184	376.22	342.806	313.349	chr1	+	171622242	171626592	-	intergenic	lncipedia	0.00063509	1	2.24891	yes
lnc-DOT1L-2:4	972.198	832.122	844.199	503.723	369.735	377.471	chr19	+	2098901	2099588	-	exonic_sense	lncipedia	0.00172052	1	2.11724	yes
ENST00000504082	30.3712	36.2146	18.6904	67.8148	71.1022	62.6845	chr4	-	105137280	105140619	AC004069.2	intergenic	ENSEMBL_GENCODE	0.0024431	1	0.422994	yes
lnc-SH3TC1-1:1	401.266	416.868	276.409	175.012	188.255	148.706	chr4	+	8240843	8241803	-	exonic_sense	lncipedia	0.0134022	1	2.1379	yes
lnc-ZSWIM2-15:1	416.159	375.462	384.534	226.786	156.582	106.637	chr2	-	185428122	185446959	-	intergenic	lncipedia	0.0034642	1	2.40029	yes
ENST00000607421	4.05503	6.99245	3.88929	11.4318	8.29389	16.2109	chr12	-	6943508	6944604	RNU7-1	exonic_antisense	ENSEMBL_GENCODE	0.049523	1	0.415642	yes
lnc-GC-3:1	17.4559	12.39	10.3796	31.0745	37.949	26.5958	chr4	-	71300257	71301235	-	intronic_antisense	lncipedia	0.0092011	1	0.420684	yes
ENST00000420213	747.712	699	701.418	402.265	180.614	196.417	chr3	+	197458405	197467105	AC128709.2	intergenic	ENSEMBL_GENCODE	0.0033616	1	2.7565	yes
lnc-OSTF1-3:1	16.5861	11.0537	17.0001	8.02813	10.016	4.12193	chr9	+	74962601	74962940	-	intergenic	lncipedia	0.044102	1	2.01389	yes
lnc-PHB2-3:2	32.796	24.5517	23.4944	61.6015	49.1911	51.0289	chr12	-	6980706	6981858	-	exonic_sense	lncipedia	0.0051374	1	0.499576	yes
NONHSAT047402	11.029	4.09724	11.742	45.0384	44.3719	52.347	chr15	-	76381563	76385251	-	exonic_sense	NONCODE	0.00041512	1	0.189536	yes
lnc-MLLT4-2:1	175.701	162.801	167.379	100.396	53.8655	35.5043	chr6	+	167975947	167978370	-	intergenic	lncipedia	0.0058632	1	2.66581	yes
ENST00000607307	11.6173	13.8594	4.00913	34.7826	26.0843	25.2009	chr1	+	1409096	1410618	RP4-758J18.13	intergenic	ENSEMBL_GENCODE	0.0115386	1	0.342588	yes
lnc-VAV3-6:1	782.835	708.79	711.827	307.654	203.252	159.27	chr1	-	106544341	106544744	-	intergenic	lncipedia	0.00052241	1	3.28787	yes
lnc-C16orf72-13:1	62.9349	66.8824	39.152	34.8793	23.6133	20.6355	chr16	+	9597377	9598195	-	intergenic	lncipedia	0.036517	1	2.13539	yes
lnc-KCNJ12-11:1	88627.2	85283.8	84098.9	39243.7	37690.1	31951.6	chr17	+	21573769	21574073	-	intronic_sense	lncipedia	4.2e-05	1	2.36956	yes
ENST00000613232	12.2568	8.05672	3.79881	23.3727	16.0541	16.6011	chrCHR_HSCHR5_2_CTG1_1	-	70567180	70661645	RP11-136K7.2	intergenic	ENSEMBL_GENCODE	0.034945	1	0.430362	yes
lnc-RP11-126K1.2.1-3:1	4.05503	9.15179	3.85396	9.89769	13.3658	13.5509	chr1	-	151298424	151301866	-	exonic_sense	lncipedia	0.035077	1	0.463426	yes
lnc-RTL1-6:1	39.9769	32.6432	30.0335	10.2369	6.49534	9.99126	chr14	-	101353356	101356175	-	intergenic	lncipedia	0.00140144	1	3.84132	yes
lnc-C1orf21-7:1	21.076	10.6737	18.4599	6.80495	4.13888	3.77204	chr1	+	184758131	184760999	-	intergenic	lncipedia	0.022324	1	3.41194	yes
NR_038942	47.7504	42.8909	48.0635	117.49	118.256	113.353	chr2	-	85537466	85538886	PARTICL	exonic_sense	RefSeq	3.23e-06	0.221109	0.397321	yes
NR_024348	47.36	41.2029	66.7393	278.276	230.229	250.591	chr16	-	30919318	30923269	FBXL19-AS1	intronic_sense	RefSeq	0.00022237	1	0.204589	yes
ENST00000558221	10.2563	14.8363	12.7722	75.7001	88.6418	92.4949	chr15	+	90839724	90841378	CTD-3094K11.1	intergenic	ENSEMBL_GENCODE	0.000157549	1	0.147428	yes
lnc-CRYBB1-1:2	64.9422	43.0199	55.2146	30.3303	23.9544	25.4783	chr22	-	26668979	26887570	-	exonic_sense	lncipedia	0.0137409	1	2.04577	yes
lnc-KIF12-2:1	84.7918	78.2288	90.0048	36.5807	27.0384	16.9072	chr9	-	114144587	114152712	-	intergenic	lncipedia	0.00096453	1	3.14214	yes
NR_036679	61.4678	48.936	47.2986	32.4044	19.6549	19.5998	chr7	+	99980761	99984237	AZGP1P1	exonic_sense	RefSeq	0.0097179	1	2.20073	yes
ENST00000553396	69.8424	61.1504	44.5851	3.95864	29.262	17.5909	chr14	-	37900876	37902372	LINC00517	intergenic	ENSEMBL_GENCODE	0.0161952	1	3.45548	yes
lnc-WDR6-1:1	10423.7	9737	9551.44	5137.55	4674.17	3853.53	chr3	+	49000870	49001104	-	intronic_sense	lncipedia	0.0003159	1	2.17429	yes
lnc-C14orf64-3:1	1900.58	1619.4	1457.79	646.087	549.428	445.812	chr14	-	98354399	98357093	-	intergenic	lncipedia	0.00142183	1	3.03277	yes
lnc-FAM200A-1:1	6.37368	4.09724	4.45823	7.57865	14.7069	12.9048	chr7	-	99574400	99576449	-	exonic_antisense	lncipedia	0.04006	1	0.424241	yes
lnc-RP11-89N17.1.1-2:1	4.05503	4.09724	4.13231	10.3366	8.12904	7.17065	chr7	+	34042675	34055209	-	exonic_sense	lncipedia	0.041636	1	0.479187	yes
lnc-ZNF26-3:2	1529.41	1809.51	1535.48	668.399	800.807	677.259	chr12	+	132986417	133006190	-	intronic_antisense	lncipedia	0.00086397	1	2.27089	yes
lnc-AMOTL2-2:1	13.6785	21.3371	24.6957	11.3123	4.5797	9.5551	chr3	-	134323749	134340492	-	intergenic	lncipedia	0.040758	1	2.34649	yes
ENST00000415159	19.3808	22.5296	27.4814	3.94069	6.98911	10.2048	chr2	+	59435213	59442261	AC007179.1	intergenic	ENSEMBL_GENCODE	0.0056407	1	3.28332	yes
lnc-DSG1-9:1	105.176	90.1042	94.5413	60.4846	44.9472	18.6297	chr18	+	31173419	31175185	-	intergenic	lncipedia	0.0131816	1	2.33611	yes
lnc-KCNJ15-2:1	110.73	91.8916	95.7634	43.022	32.1505	45.2999	chr21	+	38433556	38433798	-	intronic_antisense	lncipedia	0.00108138	1	2.47679	yes
lnc-CHIT1-2:1	499.864	489.863	433.936	210.31	193.478	193.23	chr1	-	203240329	203273641	-	intergenic	lncipedia	0.00020256	1	2.38463	yes
NONHSAT105852	13.2693	4.09724	17.1342	27.8247	28.9312	28.8731	chr5	+	180945755	180945907	-	intergenic	NONCODE	0.048181	1	0.40291	yes
ENST00000408279	13.5462	8.17095	14.8994	4.25055	5.40765	6.57698	chr3	-	110551845	110551965	RNU6ATAC15P	intergenic	ENSEMBL_GENCODE	0.034758	1	2.25538	yes
ENST00000624962	31.6841	54.8901	57.1048	28.1286	20.1694	17.286	chr19	-	37401404	37403846	CTD-2086O20.1	intronic_sense	ENSEMBL_GENCODE	0.040976	1	2.19076	yes
lnc-TFEC-2:1	8.02754	7.29815	3.75881	17.8303	17.4908	11.9602	chr7	-	116407136	116499546	-	exonic_antisense	lncipedia	0.0153409	1	0.403638	yes
lnc-TXNL4A-2:1	1577.56	1449.62	1765.89	81.2198	67.3054	75.894	chr18	-	79914211	79916073	-	intronic_sense	lncipedia	0.0036226	1	21.3576	yes
ENST00000576540	7316.66	6120.11	6498.37	2004.08	1542.95	1098.53	chr17	-	1725748	1738585	RP11-961A15.1	exonic_antisense	ENSEMBL_GENCODE	0.00031779	1	4.29122	yes
NONHSAT113765	1124.47	1229.21	1386.99	270.564	271.055	257.797	chr6	+	82379124	82379394	-	intergenic	NONCODE	0.0060205	1	4.67925	yes
lnc-MDM1-4:2	21.6247	45.4004	27.4156	96.7483	99.3653	94.5208	chr12	-	68957376	68957677	-	intergenic	lncipedia	0.00085802	1	0.324947	yes
lnc-SGCG-13:1	53.6313	64.8231	68.0686	26.1359	26.8921	30.3497	chr13	+	22820341	22821031	-	intergenic	lncipedia	0.00165961	1	2.23708	yes
lnc-IRX3-6:1	98.1396	78.0682	64.8935	33.3518	35.6769	21.4949	chr16	-	54650487	54748595	-	intergenic	lncipedia	0.0091198	1	2.66341	yes
lnc-ZNF800-4:1	839.254	1039.31	1202.02	74.3426	82.1379	72.8669	chr7	-	127147020	127151995	-	intronic_sense	lncipedia	0.0119772	1	13.432	yes
lnc-TMEM223-3:1	937.29	721.864	721.413	291.401	237.904	214.792	chr11	-	62792417	62794628	-	exonic_sense	lncipedia	0.00193744	1	3.19927	yes
NR_104165	16.2617	20.5784	18.9729	33.4211	49.7807	42.1746	chr7	+	76048018	76049047	MDH2	exonic_sense	RefSeq	0.0090371	1	0.445164	yes
lnc-ERAP2-6:1	4.05503	13.3199	11.3974	37.4151	17.7178	30.7169	chr5	+	96728587	96729703	-	exonic_sense	lncipedia	0.041683	1	0.335147	yes
NR_024221	4751.48	4719.73	5421.15	13317.3	10681.3	12352.1	chr19	+	47950295	47950414	SNAR-C3	intergenic	RefSeq	0.00087946	1	0.409686	yes
NR_030292	43.118	34.4806	39.3704	11.0213	18.0136	10.4717	chr3	+	112112800	112112898	MIR567	exonic_sense	RefSeq	0.0017754	1	2.96074	yes
lnc-SEMA5A-10:1	563.209	460.537	504.803	241.123	235.415	183.813	chr5	-	8460112	8460819	-	intergenic	lncipedia	0.00115576	1	2.31475	yes
lnc-TAS2R1-9:2	36.7508	34.7923	37.0444	6.7603	16.7838	11.2382	chr5	-	9361752	9361986	-	intronic_sense	lncipedia	0.00118017	1	3.12192	yes
NONHSAT053469	2249.63	2070.21	1802.79	1099.28	795.066	742.272	chr17	+	39717473	39717646	-	exonic_sense	NONCODE	0.002444	1	2.32215	yes
lnc-RNASE12.1-1:1	4.05503	4.09724	3.83427	16.5616	15.8226	10.945	chr14	-	20584339	20609795	-	exonic_sense	lncipedia	0.02734	1	0.276639	yes
lnc-PSMG1-11:1	113.943	119.652	106.871	236.96	234.517	233.301	chr21	-	39199418	39200496	-	exonic_sense	lncipedia	3.01e-06	0.206008	0.483084	yes
lnc-STAMBP-4:1	54.1232	48.7547	62.9349	27.4822	17.6361	11.3943	chr2	+	73893007	73901805	-	exonic_sense	lncipedia	0.0043025	1	2.93408	yes
lnc-LRRFIP2-2:3	19.2246	18.3046	10.0486	30.6752	46.9036	45.1573	chr3	-	37170332	37176302	-	exonic_sense	lncipedia	0.0132983	1	0.387643	yes
lnc-RP11-616M22.6.1-1:2	85.589	108.479	75.9345	16.0992	17.0863	21.8433	chr16	-	1260951	1262959	-	exonic_sense	lncipedia	0.0018646	1	4.90656	yes
ENST00000607013	43.3378	33.7044	47.9249	93.8095	100.605	79.9275	chr1	+	1659325	1662602	RP11-345P4.10	intronic_antisense	ENSEMBL_GENCODE	0.0025231	1	0.455515	yes
lnc-KIAA1919-7:1	16.5989	10.3979	14.3906	49.0571	42.5758	33.8658	chr6	+	111353701	111354183	-	intronic_antisense	lncipedia	0.0041578	1	0.329784	yes
NR_024389	257.789	244.007	213.875	95.2231	102.879	96.5689	chr20	+	63253977	63261615	FLJ16779	exonic_antisense	RefSeq	0.00044026	1	2.42871	yes
lnc-ZNF813-1:5	67.3765	51.4117	53.6367	113.604	125.283	120.756	chr19	+	53503967	53512411	-	exonic_sense	lncipedia	0.00049757	1	0.479434	yes
ENST00000457477	44.4842	40.5142	32.6848	14.6869	18.0938	18.8791	chr1	+	240530452	240530862	RP11-467I20.2	intronic_antisense	ENSEMBL_GENCODE	0.0039991	1	2.27804	yes
NR_033989	16.0476	11.3478	27.8899	323.223	371.815	332.878	chr11	-	19510892	19524078	NAV2-AS4	intronic_antisense	RefSeq	3.6e-05	1	0.0537839	yes
NR_130914	461.806	462.42	466.892	3279.1	3324.08	3368.21	chr5	-	87215734	87239201	LOC55338	intergenic	RefSeq	8.06e-05	1	0.139511	yes
lnc-CCBL2-1:1	11.7365	7.97897	17.1368	26.9192	28.1592	22.964	chr1	-	88920746	88922851	-	intronic_sense	lncipedia	0.0112415	1	0.472209	yes
lnc-PTK2-1:1	1722.1	1661.81	1528.52	707.362	377.946	333.309	chr8	-	140626484	140635546	-	exonic_sense	lncipedia	0.00088341	1	3.46283	yes
lnc-SIPA1L2-8:1	190.694	90.9277	153.903	46.6916	25.6548	19.4148	chr1	-	232221937	232222174	-	intergenic	lncipedia	0.0193569	1	4.74629	yes
NR_103556	142.262	108.122	136.794	80.7966	36.7526	41.434	chr1	+	146547488	146822034	HYDIN2	intergenic	RefSeq	0.0122556	1	2.43534	yes
NR_106867	566.903	401.313	458.26	254.233	192.241	200.285	chr2	-	217900512	217900628	MIR6809	intronic_sense	RefSeq	0.0076638	1	2.20558	yes
NR_039878	72.9964	66.5146	74.4028	28.4272	26.9595	43.5189	chr17	+	31575268	31575358	MIR4725	bidirectional	RefSeq	0.0027581	1	2.16281	yes
NR_026742	19.3917	25.6986	24.2835	87.705	83.737	117.611	chrX	-	49876723	49879356	USP27X-AS1	bidirectional	RefSeq	0.0025211	1	0.240004	yes
ENST00000540875	93.3482	68.0551	74.2754	39.2367	31.6484	19.8779	chr12	+	65644334	65663299	RP11-221N13.4	intergenic	ENSEMBL_GENCODE	0.0069647	1	2.59664	yes
NR_046683	24.1276	39.3284	25.8456	60.0351	72.9738	64.4785	chr3	-	98714332	98732651	ST3GAL6-AS1	exonic_antisense	RefSeq	0.0041594	1	0.452188	yes
NR_024334	4.05503	4.09724	3.91591	60.7527	68.9821	61.0729	chr14	-	65410592	65412617	FUT8-AS1	exonic_antisense	RefSeq	0.0020376	1	0.0632478	yes
ENST00000503179	16.289	13.0627	15.7018	10.3196	4.47991	4.88885	chr5	-	44776756	44808759	RP11-53O19.1	bidirectional	ENSEMBL_GENCODE	0.0164821	1	2.28833	yes
NONHSAT066319	144.319	126.595	89.6796	503.826	465.26	469.907	chr19	+	39644501	39644612	-	intronic_sense	NONCODE	5.91e-05	1	0.250587	yes
NR_029698	47.0728	37.8896	36.2207	13.3034	20.9349	25.5236	chr14	+	101054686	101054759	MIR134	exonic_sense	RefSeq	0.014005	1	2.02777	yes
ara_hg_1	8.24927	20.2043	3.93602	118.216	135.252	107.386	chrX	NA	111124265	111129203	ARA	intronic_antisense	lncRNAdb	0.00031907	1	0.0897582	yes
lnc-ECHDC3-8:1	1438.84	1391.57	1340.18	627.948	593.95	508.685	chr10	+	11253790	11256664	-	intronic_sense	lncipedia	5.88e-05	1	2.40993	yes
lnc-SNX19-3:1	44.4123	26.581	40.6695	20.933	19.1615	11.1989	chr11	-	131039065	131046076	-	intergenic	lncipedia	0.031496	1	2.17694	yes
lnc-MRP63-7:2	28.8367	16.7756	17.3248	85.3044	76.4257	68.2277	chr13	+	21140885	21147603	-	exonic_sense	lncipedia	0.00090443	1	0.273689	yes
ENST00000610809	557.659	548.432	564.166	254.856	226.417	235.354	chr10	-	47985519	47991850	CH17-360D5.2	intergenic	ENSEMBL_GENCODE	2.44e-06	0.166706	2.33072	yes
lnc-DPH2-3:1	15.3439	29.5233	16.5989	61.4226	56.5292	46.0159	chr1	+	43957108	43957549	-	exonic_sense	lncipedia	0.005996	1	0.374868	yes
lnc-ACSL6-2:2	2470.73	2392.63	2067.7	1216.22	1110	1031.95	chr5	-	131993754	132011817	-	exonic_sense	lncipedia	0.00089865	1	2.06394	yes
NR_122076	13.3242	12.3408	10.2095	30.4649	19.8795	27.5309	chr9	-	62857855	62898087	LOC403323	intergenic	RefSeq	0.0130568	1	0.460666	yes
NR_040018	4.05503	4.09724	7.32497	20.5193	40.5673	27.8843	chr17	-	79019208	79027655	C1QTNF1-AS1	exonic_antisense	RefSeq	0.0146795	1	0.173958	yes
ENST00000602984	2854.94	1914.28	2571.25	1371.52	923.84	726.036	chr1	-	98044501	98046221	MIR137HG	exonic_sense	ENSEMBL_GENCODE	0.0130222	1	2.42949	yes
lnc-SEL1L-16:1	14.6899	16.8553	16.7564	5.77677	6.46525	5.85276	chr14	-	84594473	84599613	-	intergenic	lncipedia	0.000163903	1	2.66937	yes
lnc-UTP11L-8:1	19.3734	21.0353	15.3972	7.11605	8.1312	10.6203	chr1	+	38109065	38109302	-	intergenic	lncipedia	0.0071568	1	2.15737	yes
ENST00000536317	9.99178	14.0113	6.33861	45.4172	32.1195	33.7796	chr12	-	27696388	27710770	RP11-1060J15.4	exonic_antisense	ENSEMBL_GENCODE	0.0046784	1	0.272571	yes
lnc-DGKE-6:1	8.5898	6.1778	3.99967	15.9024	11.9289	10.8811	chr17	+	56883121	56883334	-	intergenic	lncipedia	0.03036	1	0.484788	yes
NONHSAT145123	276.066	416.099	571.472	793.91	1215.45	1188.05	chr17	-	4898892	4899000	-	intronic_sense	NONCODE	0.0159798	1	0.395207	yes
lnc-RP11-809H16.2.1-3:1	4395.42	3889.49	3275.42	1640.01	1858.37	1375.1	chr15	+	69059118	69062763	-	intergenic	lncipedia	0.0032033	1	2.37209	yes
lnc-DIMT1-3:1	9.48804	10.6322	12.3814	8.03337	3.80019	3.84638	chr5	-	62642112	62643064	-	intergenic	lncipedia	0.026617	1	2.07281	yes
NR_039847	50.2039	49.0632	36.9447	18.5778	14.2984	33.7416	chr12	+	47187811	47187891	MIR4698	intronic_sense	RefSeq	0.033124	1	2.04468	yes
lnc-C4orf42-4:1	33.7322	26.0915	30.1613	128.155	98.3864	112.378	chr4	+	1298069	1299969	-	intronic_sense	lncipedia	0.00072471	1	0.265506	yes
NR_110528	22.8335	16.2873	10.4401	40.5142	36.3546	39.0994	chr4	+	124475	202306	ZNF718	exonic_sense	RefSeq	0.0042559	1	0.427366	yes
lnc-INO80D-5:1	42.7352	43.1744	30.4491	29.0968	6.32813	5.94963	chr2	-	205826775	205827667	-	intergenic	lncipedia	0.045577	1	2.81233	yes
ENST00000617854	242.833	217.083	220.024	151.82	79.6366	70.1748	chr21	-	45759804	45763758	RP1-101D8.1	intronic_antisense	ENSEMBL_GENCODE	0.0095602	1	2.25421	yes
lnc-CLU-4:1	62.68	62.4752	39.1802	3.99588	3.77025	3.87074	chr8	-	27460575	27467517	-	exonic_sense	lncipedia	0.022683	1	14.122	yes
lnc-OR6S1-4:1	36.1749	33.0231	37.5486	74.9771	89.8562	83.4404	chr14	-	20720897	20721427	-	intergenic	lncipedia	0.00047647	1	0.429955	yes
lnc-ARPP19-2:3	4.05503	4.09724	6.66315	17.5557	9.42772	15.3367	chr15	-	52586021	52608596	-	exonic_sense	lncipedia	0.023559	1	0.35008	yes
lnc-C9orf172-1:4	4.05503	4.09724	7.68091	21.0077	15.026	14.7708	chr9	+	136826596	136836998	-	exonic_sense	lncipedia	0.0078832	1	0.311649	yes
NR_130738	4.05503	4.09724	6.77016	28.8497	29.5016	31.4954	chr5	+	140157318	140168785	LOC101929719	intergenic	RefSeq	3.57e-05	1	0.166088	yes
lnc-C2orf78-2:2	8.42176	4.09724	4.28174	10.7815	16.2255	17.5247	chr2	+	73839481	73840207	-	intronic_sense	lncipedia	0.020936	1	0.377276	yes
NR_045000	3019.25	2747.63	2058.27	772.998	1686.69	1383.16	chr10	+	38696595	38698240	ACTR3BP5	intergenic	RefSeq	0.027717	1	2.03629	yes
NR_106883	1038.41	1131.25	1060.43	437.672	459.873	426.096	chr3	-	127575265	127575331	MIR6825	intronic_sense	RefSeq	2.41e-05	1	2.44031	yes
lnc-OR2B3-3:1	1751.64	1542.08	1420.62	187.104	238.615	187.728	chr6	-	29136443	29143959	-	exonic_sense	lncipedia	0.000157138	1	7.68498	yes
NR_110454	42.9757	58.5415	47.0193	90.8412	112.884	111.172	chr16	-	54918862	54928778	CRNDE	intergenic	RefSeq	0.0028213	1	0.471698	yes
lnc-ADO-2:1	9.47677	13.5277	3.80239	23.4519	17.8009	17.1371	chr10	+	63135234	63136566	-	intronic_sense	lncipedia	0.038285	1	0.459102	yes
lnc-MTNR1A-6:1	2509.86	2480.02	2293.19	5540.48	5107.27	5576.14	chr4	-	186328715	186329601	-	intergenic	lncipedia	5.78e-05	1	0.44891	yes
lnc-GPR149-11:1	16.9356	20.4181	22.7356	4.18846	11.2343	3.95659	chr3	-	154866011	154868712	-	intergenic	lncipedia	0.0097185	1	3.10069	yes
ENST00000317652	5.56017	5.92379	6.53118	15.5229	15.7275	10.4808	chr20	-	61717506	61719748	RP11-429E11.3	intronic_antisense	ENSEMBL_GENCODE	0.0104556	1	0.431695	yes
lnc-CDRT15-7:1	29.4495	30.0227	23.7582	57.1697	67.4655	58.4407	chr17	-	13949708	13950006	-	intergenic	lncipedia	0.00094222	1	0.454623	yes
ENST00000624385	36.3762	29.6641	32.8704	4.32211	6.44053	15.1496	chr20	+	21612644	21619674	RP1-167O22.1	intergenic	ENSEMBL_GENCODE	0.0031753	1	3.81714	yes
ENST00000448363	11.8371	4.09724	19.6446	24.237	24.0036	28.7401	chr6	-	70412828	70413950	RP11-462G2.2	exonic_antisense	ENSEMBL_GENCODE	0.04376	1	0.46218	yes
lnc-ATP5E-1:1	42.6834	26.3939	35.2303	18.466	13.2755	19.524	chr20	-	59006041	59007105	-	exonic_sense	lncipedia	0.025478	1	2.03466	yes
lnc-ODZ1-6:1	43.4606	66.9162	58.2065	28.7663	21.0011	18.639	chrX	-	124101763	124102553	-	exonic_antisense	lncipedia	0.0112177	1	2.46444	yes
lnc-HMGN3-6:1	9.75274	11.0509	9.96051	26.1008	20.5773	31.3629	chr6	-	79067691	79068138	-	intronic_sense	lncipedia	0.037479	1	0.394205	yes
NR_029944	153.845	146.273	135.73	71.3074	37.1389	38.3714	chr15	-	63870929	63871019	MIR422A	intergenic	RefSeq	0.0014609	1	2.96863	yes
lnc-AC009365.3.1-7:1	179.318	152.859	160.108	110.217	80.6704	52.3093	chr7	+	132409542	132411253	-	intronic_antisense	lncipedia	0.0108985	1	2.02422	yes
lnc-CLCA1-1:1	4996.85	4195.1	3497.42	1348.71	1244.92	1077.66	chr1	+	86448133	86453602	-	exonic_sense	lncipedia	0.0024038	1	3.45638	yes
lnc-MLL5-5:1	46.5541	54.7793	46.0181	97.0686	91.3797	110.575	chr7	+	105204599	105204859	-	intronic_antisense	lncipedia	0.00135792	1	0.492776	yes
lnc-HSPH1-5:5	733.457	634.535	478.265	136.336	125.981	98.1098	chr13	-	30922154	30932775	-	exonic_antisense	lncipedia	0.022261	1	5.12241	yes
NR_003263	82.9801	59.5705	127.413	204.5	190.765	230.433	chr5	-	1571957	1594531	SDHAP3	intergenic	RefSeq	0.0067629	1	0.43146	yes
lnc-MON1B-1:2	41.9855	33.3744	29.4422	12.3619	14.145	15.1554	chr16	+	77212407	77213215	-	bidirectional	lncipedia	0.0051602	1	2.51551	yes
lnc-SIX2-7:3	4.05503	4.09724	8.4011	16.0472	14.0662	9.01676	chr2	-	44774580	44789148	-	intergenic	lncipedia	0.041504	1	0.423034	yes
ENST00000385021	45.3224	43.5869	41.2572	20.6276	23.801	12.1367	chr14	+	101046435	101046544	MIR487B	exonic_sense	ENSEMBL_GENCODE	0.0026193	1	2.30117	yes
lnc-AL049840.1-2:3	19.9359	4.09724	3.97478	47.0392	48.693	50.6977	chr14	+	103729489	103730031	-	exonic_sense	lncipedia	0.00186435	1	0.191272	yes
lnc-CCL5-3:1	47.4386	76.8341	82.0801	149.528	143.476	161.309	chr17	-	35861092	35861566	-	exonic_sense	lncipedia	0.0023186	1	0.454209	yes
lnc-CISD2-10:1	162.357	159.137	165.219	77.6503	80.8065	47.4862	chr4	+	103644514	103673206	-	exonic_antisense	lncipedia	0.0009617	1	2.36334	yes
NR_120671	55.2977	35.747	33.7109	14.5191	18.4952	6.82448	chr10	+	85449591	85492001	LINC01520	intergenic	RefSeq	0.02116	1	3.13151	yes
lnc-RAD18-1:1	302.735	231.786	280.057	93.7097	85.6607	86.4026	chr3	-	8768442	8769613	-	bidirectional	lncipedia	0.0130185	1	3.06494	yes
lnc-CDYL2-2:10	509.406	485.592	450.268	167.711	210.385	130.43	chr16	-	80560723	80569669	-	intergenic	lncipedia	0.00040496	1	2.84207	yes
lnc-RUNX1T1-7:1	25.4516	24.4458	39.1778	10.8915	6.24332	7.59628	chr8	-	91909737	91910167	-	intergenic	lncipedia	0.0123034	1	3.60175	yes
NONHSAT139182	13.1654	8.63684	20.7096	51.0038	44.1984	51.832	chrX	+	154448749	154449284	-	exonic_sense	NONCODE	0.00122495	1	0.289129	yes
lnc-AC007308.1-1:1	354.14	377.188	343.164	198.927	162.396	127.289	chr22	-	20726315	20727293	-	exonic_sense	lncipedia	0.00105598	1	2.19907	yes
lnc-MAGEB10-3:1	278.175	210.483	142	12.6855	62.8704	49.2037	chrX	+	27590381	27746883	-	exonic_sense	lncipedia	0.0160175	1	5.05498	yes
ENST00000423499	49.9237	43.9349	50.1917	24.8253	15.0932	14.9476	chr9	-	39395737	39397406	RP11-347J14.7	intergenic	ENSEMBL_GENCODE	0.00152038	1	2.62549	yes
ENST00000502413	48.1927	53.2507	37.4778	19.9027	22.4093	24.917	chr1	-	66665864	66677027	RP4-598P13.1	exonic_antisense	ENSEMBL_GENCODE	0.0080015	1	2.06639	yes
lnc-GLDN-6:1	13.0663	6.26185	9.37639	21.9462	18.7389	21.6644	chr15	+	50921306	50921936	-	intronic_sense	lncipedia	0.0071987	1	0.460381	yes
lnc-TMEM108-1:1	6.06191	4.09724	5.04731	14.78	12.5838	14.2209	chr3	+	133038390	133119384	-	exonic_sense	lncipedia	0.00053909	1	0.365675	yes
ENST00000464514	362.83	338.515	335.178	227.724	155.123	126.144	chr3	+	167864849	167866614	RP11-298O21.7	intergenic	ENSEMBL_GENCODE	0.0050183	1	2.03643	yes
lnc-INPP5F-1:1	1375.22	1573.74	1398.11	30.4924	43.7196	32.3833	chr10	+	119913394	119914402	-	intronic_sense	lncipedia	0.00197544	1	40.7811	yes
lnc-STIL-7:1	613.582	561.475	573.772	322.023	272.368	195.255	chr1	-	47483697	47484162	-	intergenic	lncipedia	0.00133995	1	2.2147	yes
lnc-AL353597.1-2:1	4.05503	4.09724	7.53021	19.5532	20.6882	11.7467	chr6	+	37500480	37502434	-	bidirectional	lncipedia	0.0163395	1	0.301655	yes
lnc-PHF17-1:3	77.7853	53.8319	50.6416	15.5247	13.8929	13.7187	chr4	+	128653873	128660618	-	intergenic	lncipedia	0.032603	1	4.22519	yes
lnc-APBA2-5:8	12.9417	22.396	23.8176	11.0351	3.77221	8.06731	chr15	+	28832328	28847080	-	exonic_sense	lncipedia	0.039377	1	2.58607	yes
lnc-DNMT3A-5:2	20.6042	22.0598	30.8084	50.3641	67.5726	51.0215	chr2	-	25387223	25388640	-	exonic_sense	lncipedia	0.0079244	1	0.434856	yes
ENST00000602329	314.283	282.877	272.22	139.264	117.954	124.253	chr18	+	46756487	46757076	RP11-742D12.2	exonic_antisense	ENSEMBL_GENCODE	0.00032218	1	2.27902	yes
lnc-FBXO28-5:1	4.05503	7.22875	4.94368	24.0853	22.4789	14.1444	chr1	+	223947604	223950416	-	intergenic	lncipedia	0.0100226	1	0.267301	yes
lnc-HMGN3-1:1	4.05503	8.20967	3.76423	12.9388	14.4212	14.4608	chr6	-	79194405	79194723	-	intergenic	lncipedia	0.0048213	1	0.383278	yes
lnc-PJA1-2:1	5.03134	4.09724	3.72378	12.367	16.1838	13.3081	chrX	-	69485342	69485652	-	intergenic	lncipedia	0.00133919	1	0.30704	yes
lnc-TSHZ1-5:1	452.998	357.431	447.03	24.2609	24.18	31.7917	chr18	+	75403163	75459347	-	exonic_sense	lncipedia	0.0061839	1	15.6727	yes
lnc-C5orf56-1:1	65.6722	69.6999	57.6934	21.1632	23.6878	20.1701	chr5	+	132386973	132388019	-	exonic_sense	lncipedia	0.0003179	1	2.96927	yes
lnc-TAL1-1:4	1952.62	1983.38	1809.24	542.123	1181.29	970.168	chr1	-	47228347	47229453	-	exonic_sense	lncipedia	0.0065026	1	2.13294	yes
lnc-UTP14A-1:1	1143.11	1020.19	854.625	394.946	396.488	320.095	chrX	+	129871308	129877567	-	intergenic	lncipedia	0.00189638	1	2.71511	yes
ENST00000387461	610.728	630.315	557.539	233.812	268.63	297.993	chrMT	-	15956	16023	MT-TP	intergenic	ENSEMBL_GENCODE	0.0003156	1	2.24701	yes
lnc-C16orf78-2:2	24.1517	20.9527	28.4955	9.42058	10.3323	16.3461	chr16	+	49454273	49460773	-	intergenic	lncipedia	0.0153986	1	2.03884	yes
NONHSAT073723	5.13203	7.59976	16.0144	46.0869	38.4612	39.7646	chr2	+	112729656	112739047	-	exonic_antisense	NONCODE	0.00141552	1	0.231241	yes
lnc-SEC63-5:2	2973.27	2217.06	2159.51	1117.75	645.972	845.126	chr6	-	107718444	107732103	-	exonic_sense	lncipedia	0.0059041	1	2.81728	yes
ENST00000592090	1337.82	1078.09	1122.12	244.853	95.5531	65.1083	chr2	-	305625	306491	AC079779.5	intergenic	ENSEMBL_GENCODE	0.0004362	1	8.72482	yes
ENST00000412701	176.864	177.417	192.482	88.6823	63.5171	77.6534	chr6	+	42030053	42031382	RP11-533O20.2	intergenic	ENSEMBL_GENCODE	0.00028428	1	2.37875	yes
lnc-SIRT6-1:1	491.269	425.352	407.998	1042.43	1026.99	1049.45	chr19	-	4171660	4173052	-	exonic_antisense	lncipedia	2.09e-05	1	0.424711	yes
lnc-EPHB6-4:1	12.9317	7.87877	17.7501	5.31921	3.91974	3.79342	chr7	+	142815615	142817425	-	intergenic	lncipedia	0.042264	1	2.95883	yes
NR_026870	162.653	167.454	171.629	2026.93	2186.98	2295.71	chr19	+	39638684	39642401	LOC100129935	intronic_sense	RefSeq	0.00151875	1	0.0770761	yes
lnc-OTOP1-1:1	4.05503	4.09724	8.81532	25.8612	17.9506	25.9804	chr4	-	4156521	4157443	-	intergenic	lncipedia	0.0046963	1	0.243116	yes
lnc-C3-2:1	4.05503	4.09724	5.46468	12.7433	7.00327	8.89794	chr19	-	6735621	6737273	-	exonic_sense	lncipedia	0.045884	1	0.475377	yes
NONHSAT079760	1855.33	1609.56	1742.9	851.717	499.778	356.053	chr20	-	41169064	41169514	-	exonic_antisense	NONCODE	0.002039	1	3.04986	yes
lnc-ACHE-6:1	23.2385	24.7315	15.4633	6.48545	10.9504	8.83188	chr7	-	101000072	101004334	-	intergenic	lncipedia	0.0170437	1	2.41488	yes
ENST00000619654	292.518	295.322	363.288	821.183	700.256	681.879	chr15	-	64950916	64951435	CTD-2017F17.2	intronic_sense	ENSEMBL_GENCODE	0.00107921	1	0.43168	yes
ENST00000415656	44.9852	47.53	38.482	17.0122	17.6662	22.6214	chr7	+	1080863	1082178	AC091729.8	intronic_antisense	ENSEMBL_GENCODE	0.00159617	1	2.28618	yes
lnc-GTF3C1-4:2	4.05503	7.70437	9.74586	14.9009	12.1172	16.2358	chr16	-	27257341	27268724	-	exonic_sense	lncipedia	0.024459	1	0.497187	yes
ENST00000615012	1371.52	1311.3	1556.62	320.918	300.693	248.911	chr1	-	150560202	150562115	ADAMTSL4-AS1	exonic_antisense	ENSEMBL_GENCODE	0.000123839	1	4.87	yes
ENST00000623149	56681.2	61151.8	64633.7	14894	13384.1	7121.08	chr14	+	16057472	16057622	5_8S_rRNA	intergenic	ENSEMBL_GENCODE	0.00012054	1	5.15455	yes
ENST00000550687	2912.83	2912.83	2684.08	1457.36	1432.38	1219.49	chr12	-	93894965	93943603	RP11-1060G2.1	intergenic	ENSEMBL_GENCODE	0.000162876	1	2.07089	yes
lnc-TFPT-2:1	60.235	52.7794	50.9119	137.102	130.514	125.607	-	-	0	0	-	NA	lncipedia	6.17e-05	1	0.416879	yes
lnc-GPR98-11:1	6.638	8.95695	3.88442	29.5758	32.2578	25.4289	chr5	+	91416192	91456470	-	intergenic	lncipedia	0.00079564	1	0.223227	yes
ENST00000522918	23.8229	31.0919	25.1955	13.5699	9.47447	13.5357	chr8	-	55517240	55520977	RP11-628E19.2	intronic_antisense	ENSEMBL_GENCODE	0.0051379	1	2.18999	yes
lnc-MMP13-1:1	2925.41	3128.04	3197.41	1675.31	1538.04	1298.29	chr11	-	103089270	103092126	-	exonic_sense	lncipedia	0.00032195	1	2.05044	yes
ENST00000424587	128.962	120.856	151.849	292.038	287.935	297.832	chr1	-	266361	297502	AP006222.2	intergenic	ENSEMBL_GENCODE	8.11e-05	1	0.457582	yes
ENST00000602749	5.93526	11.2239	4.22329	22.974	32.461	14.691	chr4	+	56396312	56396871	RP11-646I6.6	exonic_antisense	ENSEMBL_GENCODE	0.042901	1	0.304914	yes
lnc-CCL5-2:1	442.56	402.326	373.567	2886.18	2802.85	2870.47	chr17	-	35888984	35890009	-	intronic_sense	lncipedia	9.28e-08	0.0063515	0.142351	yes
lnc-C11orf89-4:1	4.05503	11.4761	3.90838	24.0454	24.5053	30.9909	chr11	-	1939785	1946496	-	bidirectional	lncipedia	0.0039604	1	0.244394	yes
ENST00000522769	13295.5	14448.9	12570.8	4185.1	3827.23	3438.29	chr5	-	158173601	158176422	CTC-436K13.5	intergenic	ENSEMBL_GENCODE	8.08e-05	1	3.52078	yes
ENST00000510433	127.711	111.801	135.431	82.8967	56.6809	39.2487	chr5	-	35678484	35827018	CTD-2113L7.1	exonic_antisense	ENSEMBL_GENCODE	0.0106647	1	2.09668	yes
lnc-PXN-1:1	375.011	341.255	327.645	2381.49	2518.94	2378.1	chr12	-	120280311	120282805	-	exonic_antisense	lncipedia	8.85e-07	0.0605769	0.143423	yes
lnc-SLC4A1-1:1	53.3563	55.7082	36.8917	16.2299	21.545	13.0363	chr17	-	44260804	44268141	-	exonic_sense	lncipedia	0.0078049	1	2.87252	yes
lnc-MEX3B-3:1	32.6658	39.7015	29.2369	59.8337	73.8437	76.1313	chr15	-	81817224	81818362	-	intergenic	lncipedia	0.0037431	1	0.484271	yes
NONHSAT113666	4.05503	7.20388	4.17486	15.8921	11.3003	13.9796	chr6	+	77937200	77937271	-	intergenic	NONCODE	0.0070019	1	0.374861	yes
lnc-C12orf35-10:1	12.0287	8.05179	11.7564	3.95412	3.78451	5.19334	chr12	+	31868096	31868988	-	intergenic	lncipedia	0.0097175	1	2.46188	yes
lnc-SLC2A10-5:1	6.60616	5.92554	6.04662	18.0333	19.0114	20.2464	chr20	+	46576093	46577140	-	intronic_antisense	lncipedia	4.19e-05	1	0.32428	yes
NONHSAT067894	24.512	23.6603	17.2128	43.3127	54.9441	42.2043	chr19	-	54294048	54294366	-	exonic_sense	NONCODE	0.0059002	1	0.465503	yes
ENST00000517219	12.5177	12.5313	17.9755	33.4088	28.1126	26.9912	chr7	-	52269437	52269569	SNORA31	intergenic	ENSEMBL_GENCODE	0.0048565	1	0.486084	yes
lnc-MEST-5:1	112.978	88.5458	110.741	61.1814	43.831	36.7569	chr7	+	130702586	130758760	-	exonic_antisense	lncipedia	0.0059415	1	2.20262	yes
lnc-TTYH1-3:1	390.812	328.374	324.139	84.0567	167.188	149.314	chr19	+	54356311	54358601	-	intergenic	lncipedia	0.0029754	1	2.60468	yes
lnc-APOA2-1:3	3905.4	3911.15	3805.34	1453.83	1739.63	1380.04	chr1	-	161222291	161223613	-	exonic_sense	lncipedia	3.69e-05	1	2.54113	yes
NONHSAT145842	19.3956	33.2927	39.4493	92.2079	92.2442	90.3229	chr17	+	15675475	15675643	-	intergenic	NONCODE	0.0094619	1	0.33532	yes
NR_102711	46.6762	43.746	41.2041	213.902	231.871	199.645	chr3	+	195147870	195152856	XXYLT1-AS2	intronic_antisense	RefSeq	5.73e-05	1	0.20394	yes
lnc-ZNF479-15:1	54981.4	49917	64764.7	24141.2	19363.7	18569.6	chr7	-	57820031	57820410	-	intergenic	lncipedia	0.00157716	1	2.73321	yes
ENST00000431442	4.05503	6.14366	4.22573	10.3533	16.661	10.1359	chr9	+	122609915	122639678	RP11-64P14.7	exonic_sense	ENSEMBL_GENCODE	0.027819	1	0.388273	yes
ENST00000562658	16.3548	13.4723	3.81129	40.2866	39.1628	50.0048	chr15	+	71818396	71823336	CTD-2524L6.3	exonic_antisense	ENSEMBL_GENCODE	0.003375	1	0.259848	yes
lnc-C16orf61-5:1	22.101	31.5765	3.88851	64.6024	57.4014	50.1644	chr16	-	80632636	80633180	-	exonic_sense	lncipedia	0.0138791	1	0.334359	yes
lnc-IDO1-1:1	855.127	819.432	668.755	370.375	385.806	310.882	chr8	+	39860218	39860525	-	intergenic	lncipedia	0.0022967	1	2.19604	yes
lnc-ARHGAP15-16:1	5.43169	10.9945	3.9338	18.7875	13.6709	17.8127	chr2	+	144699376	144707872	-	intergenic	lncipedia	0.0199644	1	0.405004	yes
ENST00000435115	396.87	306.875	329.845	152.614	95.8154	108.72	chr1	+	149636544	149669310	LINC00869	exonic_sense	ENSEMBL_GENCODE	0.00214	1	2.894	yes
lnc-RP11-166N6.3.1-1:2	35.6896	68.3778	56.1375	11.4616	29.3797	16.5115	chr3	-	150871066	150891060	-	intergenic	lncipedia	0.034918	1	2.79332	yes
ENST00000606011	13.6239	16.9417	7.42151	32.104	19.4007	33.926	chr13	-	95648733	95676794	DNAJC3-AS1	bidirectional	ENSEMBL_GENCODE	0.041785	1	0.444653	yes
ENST00000524885	584.31	629.83	564.585	310.866	300.899	259.837	chr11	+	17695022	17697471	RP11-358H18.3	intergenic	ENSEMBL_GENCODE	0.00026072	1	2.04075	yes
lnc-TPBG-1:2	48.3848	42.4943	29.8508	15.7608	13.4086	15.767	chr6	+	82412743	82415828	-	intergenic	lncipedia	0.044621	1	2.68668	yes
ENST00000565229	34.7645	26.8811	46.3754	19.4049	13.8828	5.17986	chr16	+	52622115	52629358	RP11-297L17.4	intergenic	ENSEMBL_GENCODE	0.029782	1	2.8081	yes
ENST00000582700	52.4566	30.8501	26.4243	12.7247	12.5822	7.53144	chr18	-	52336361	52339025	RP11-25O3.1	intergenic	ENSEMBL_GENCODE	0.035604	1	3.34156	yes
ENST00000501338	20.3716	19.5194	21.8213	62.6696	56.7015	68.3188	chr5	-	96814028	96935809	CTD-2260A17.2	exonic_antisense	ENSEMBL_GENCODE	0.00025645	1	0.328799	yes
ENST00000567102	217.984	198.921	191.213	401.523	405.391	412.249	chr4	+	40166675	40167831	RP11-395I6.3	intergenic	ENSEMBL_GENCODE	1.92e-05	1	0.498799	yes
lnc-BX255923.1-4:1	14.9296	32.9061	21.2464	64.3691	60.2483	62.1115	chr9	+	64369410	64388118	-	intergenic	lncipedia	0.00190358	1	0.369959	yes
lnc-PER2-7:3	455.799	423.482	436.413	200.232	191.265	165.287	chr2	-	238529749	238543048	-	intergenic	lncipedia	5.81e-05	1	2.36302	yes
lnc-LCN6-3:1	1073.67	947.482	1261.54	161.565	151.933	97.653	chr9	-	136717579	136718771	-	exonic_antisense	lncipedia	0.00051539	1	7.98415	yes
ENST00000508443	21.173	4.09724	23.4072	36.6463	40.2831	48.1143	chr5	-	157375741	157384939	CTB-47B11.3	exonic_antisense	ENSEMBL_GENCODE	0.021777	1	0.389284	yes
lnc-NCOA3-23:1	28.6278	25.9325	23.6708	13.5177	4.59869	10.5649	chr20	+	47785658	47786968	-	exonic_antisense	lncipedia	0.0052394	1	2.7276	yes
ENST00000570612	90.9725	97.0264	88.4238	409.938	386.104	406.995	chr6	-	81527367	81534915	RP1-300G12.2	intergenic	ENSEMBL_GENCODE	1.29e-06	0.088553	0.229771	yes
lnc-ECSCR-1:1	306.14	232.853	268.025	29.2627	137.731	96.3323	chr5	-	139442282	139444314	-	exonic_sense	lncipedia	0.0088764	1	3.06471	yes
lnc-EGF-1:2	81.5799	89.2756	64.8484	48.6198	30.3884	30.5279	chr4	+	110365591	110367110	-	intergenic	lncipedia	0.0111006	1	2.15184	yes
lnc-ETS1-6:1	17.9221	16.6206	17.6768	8.75497	3.81213	3.75232	chr11	-	128186450	128192129	-	intergenic	lncipedia	0.0021754	1	3.19984	yes
lnc-COL3A1-2:1	28.5376	22.9467	22.6644	104.249	92.3726	106.941	chr2	+	188291706	188294278	-	exonic_sense	lncipedia	9.79e-05	1	0.244262	yes
ENST00000623093	1167.01	1181.29	1112.68	643.93	483.252	479.516	chr18	+	12279427	12282739	RP11-64C12.1	intronic_sense	ENSEMBL_GENCODE	0.00044078	1	2.1541	yes
lnc-FAM105B-9:1	16.8429	23.082	9.24752	28.8252	43.1842	43.3074	chr5	+	15023941	15045966	-	intergenic	lncipedia	0.024323	1	0.426412	yes
lnc-STAG3L4-7:1	110.987	77.9975	97.1262	52.981	13.0529	13.7694	chr7	+	67628021	67628349	-	intergenic	lncipedia	0.0134754	1	3.5852	yes
NR_024397	78.7632	70.418	96.7538	175.405	159.049	179.925	chr10	-	87238666	87342558	NUTM2A-AS1	intergenic	RefSeq	0.00087632	1	0.478121	yes
lnc-CXADR-7:1	4.05503	8.27811	4.55614	37.5695	22.241	30.7788	chr21	+	18223483	18225610	-	intergenic	lncipedia	0.006062	1	0.186438	yes
lnc-DYRK2-10:1	181.175	163.494	173.709	80.0708	76.0144	68.6098	chr12	+	67543584	67543802	-	intergenic	lncipedia	8.48e-05	1	2.30703	yes
ENST00000455777	39.5486	28.2191	51.0383	100.001	112.826	105.24	chrX	+	149960881	149962798	LINC00894	intergenic	ENSEMBL_GENCODE	0.00092436	1	0.373525	yes
lnc-LRRC40-5:1	10.5545	10.1536	3.92166	16.1127	24.986	16.5937	chr1	-	70305685	70324957	-	exonic_sense	lncipedia	0.037397	1	0.426914	yes
lnc-PPP1R3C-1:1	120.862	109.491	101.484	67.6332	50.8209	30.958	chr10	-	91666779	91667782	-	intergenic	lncipedia	0.0071398	1	2.22095	yes
lnc-EFCAB4A-1:2	3161.54	3054.28	2376.83	811.633	623.93	361.899	chr11	+	822015	823572	-	exonic_sense	lncipedia	0.00123848	1	4.78043	yes
ENST00000563962	275.08	232.196	249.034	160.754	79.787	89.9941	chr16	-	25086333	25111479	LCMT1-AS1	intronic_antisense	ENSEMBL_GENCODE	0.0074592	1	2.28814	yes
NONHSAT040438	3738.18	3529.75	3837.96	1804.76	1706.65	1627.31	chr14	-	105864792	105864852	-	intronic_sense	NONCODE	4.23e-05	1	2.16121	yes
NONHSAT096254	79.6855	82.0573	90.0335	172.199	192.716	186.539	chr4	+	47550718	47554633	-	intronic_sense	NONCODE	0.000123778	1	0.456568	yes
ENST00000611730	317.635	280.914	242.954	134.43	113.612	102.226	chrCHR_HSCHR6_MHC_QBL_CTG1	+	30050669	30050772	ZNRD1-AS1_3	intergenic	ENSEMBL_GENCODE	0.0022407	1	2.40245	yes
ENST00000525363	1199.48	1024.23	937.502	619.492	362.158	304.172	chr11	-	35917667	35918739	RP11-698N11.2	intergenic	ENSEMBL_GENCODE	0.0072367	1	2.45851	yes
lnc-BCHE-2:1	64.0538	67.0619	41.0955	31.0571	18.0958	18.7992	chr3	-	166160020	166160370	-	intergenic	lncipedia	0.0195975	1	2.5343	yes
lnc-HNRPLL-5:2	1208.63	659.156	1001.3	350.831	169.656	159.097	chr2	-	38535257	38535695	-	intergenic	lncipedia	0.013197	1	4.22183	yes
ENST00000614477	83.3979	79.5227	70.3175	24.0932	25.6372	23.666	chr15	-	101772300	101772381	AC107977.2	intergenic	ENSEMBL_GENCODE	0.0053815	1	3.17779	yes
NR_033309	690.778	626.966	673.503	1568.45	1658.39	1879.71	chr2	-	164687642	164687777	SNORA70F	intronic_sense	RefSeq	0.00038425	1	0.389939	yes
lnc-XAGE1C-4:1	9.48632	10.4463	12.0093	3.86644	7.84223	4.11049	chrX	+	52598493	52603289	-	intergenic	lncipedia	0.022221	1	2.01919	yes
NR_104191	4.05503	4.09724	3.80448	15.7358	11.9644	16.3454	chr6_GL000256v2_alt	-	3235662	3242912	C2-AS1	exonic_antisense	RefSeq	0.0160816	1	0.271463	yes
lnc-YES1-1:6	57.3607	52.5198	52.5396	35.1185	21.4079	24.1481	chr18	-	902615	904942	-	exonic_antisense	lncipedia	0.0037184	1	2.01328	yes
lnc-CCDC88C-1:1	9.24833	6.32606	4.10181	22.9573	22.0139	17.6979	chr14	-	91235117	91253880	-	exonic_sense	lncipedia	0.0028644	1	0.313969	yes
ENST00000620075	462.506	392.491	390.051	213.111	187.288	169.114	chr16	-	968375	969012	RP11-161M6.6	intronic_sense	ENSEMBL_GENCODE	0.00112229	1	2.18617	yes
lnc-PDGFRA-1:1	6.10929	4.09724	4.16599	8.60934	12.6137	10.9748	chr4	+	54332869	54358066	-	intergenic	lncipedia	0.0112797	1	0.446381	yes
lnc-TP53TG3-16:1	39.4405	42.1807	25.5919	22.1956	17.2573	14.1201	chr16	-	32439068	32441159	-	intergenic	lncipedia	0.033976	1	2.00125	yes
lnc-NFIC-1:1	1311.15	862.729	1214.93	800.504	445.598	419.176	chr19	+	3349891	3351258	-	intergenic	lncipedia	0.035184	1	2.03498	yes
ENST00000615314	4.05503	9.19235	15.777	25.9965	20.0203	20.497	chr10	-	985226	988329	RP11-363N22.3	bidirectional	ENSEMBL_GENCODE	0.032684	1	0.436366	yes
lnc-PRAM1-4:1	137.847	128.781	135.305	80.4479	46.4478	67.6105	chr19	-	8418534	8439080	-	exonic_antisense	lncipedia	0.0025396	1	2.06643	yes
lnc-PSMC3IP-2:3	266.699	166.779	226.674	141.911	89.2604	86.3061	chr17	-	42585124	42586432	-	exonic_sense	lncipedia	0.028821	1	2.07937	yes
lnc-WSB1-2:1	52.5888	40.0047	40.5296	25.3904	18.305	16.3163	chr17	+	27337150	27339000	-	intergenic	lncipedia	0.0078975	1	2.21829	yes
lnc-SRF-4:1	466.076	188.608	469.269	110.533	44.8992	66.5049	chr6	+	43124480	43124927	-	intronic_sense	lncipedia	0.034036	1	5.06428	yes
NR_106798	379.38	321.36	351.797	225.624	134.228	101.665	chr1	+	202003123	202003236	MIR6740	exonic_sense	RefSeq	0.0084026	1	2.2806	yes
ENST00000568958	126.511	133.158	268.885	428.423	425.473	392.651	chr2	+	231052040	231052637	RP11-223I10.1	intergenic	ENSEMBL_GENCODE	0.0074429	1	0.424015	yes
lnc-AL138831.1-2:1	85.0538	83.428	99.5995	34.5238	32.9036	27.8633	chr6	+	3941281	3941801	-	intergenic	lncipedia	0.00047803	1	2.8133	yes
NR_104199	95.9454	62.1583	76.471	46.0196	30.8233	25.9892	chr19	+	11296138	11315969	TSPAN16	exonic_sense	RefSeq	0.0188047	1	2.28114	yes
lnc-MAP1LC3A-1:1	2926.86	2831.08	2497.53	1247.06	1148.96	1008.98	chr20	+	34543974	34544886	-	intergenic	lncipedia	0.00039582	1	2.42451	yes
lnc-TMPRSS15-18:1	10.5159	17.8254	17.3761	6.46964	3.77169	6.5221	chr21	-	19178617	19180686	-	intergenic	lncipedia	0.0189447	1	2.72721	yes
lnc-RP11-1220K2.2.1-9:1	69.1471	51.8015	59.308	26.498	31.7357	25.5794	chr7_KI270803v1_alt	+	434525	435068	-	intergenic	lncipedia	0.0039352	1	2.1507	yes
lnc-SBDS-13:1	789.759	826.36	644.572	387.799	345.72	311.701	chr7	-	66839901	66844847	-	intergenic	lncipedia	0.0024618	1	2.16288	yes
NR_039713	286.371	225.675	271.138	78.8605	80.5593	104.942	chr11	+	118910707	118910787	MIR4492	intronic_antisense	RefSeq	0.00099986	1	2.96254	yes
lnc-DYSF-11:1	47.6233	37.2443	47.336	33.3586	9.90049	22.3276	chr2	+	72144718	72145709	-	intronic_antisense	lncipedia	0.042943	1	2.01571	yes
lnc-WRNIP1-32:1	302.085	255.305	197.892	61.1107	164.155	141.305	chr6	+	2461145	2467357	-	intronic_antisense	lncipedia	0.040536	1	2.0604	yes
lnc-ANKRD30A-13:2	14.9005	13.9863	13.9904	10.4552	6.65307	4.29989	chr10	+	36478621	36479803	-	intergenic	lncipedia	0.0170382	1	2.00285	yes
lnc-RPL14-4:1	43.1732	44.3303	41.1077	29.3759	15.7364	15.5633	chr3	+	40426708	40428328	-	exonic_sense	lncipedia	0.0083578	1	2.11965	yes
NONHSAT025024	18.4899	4.09724	14.2565	29.8011	21.7136	32.4584	chr11	+	126349518	126350000	-	exonic_sense	NONCODE	0.042661	1	0.438755	yes
lnc-TMEM33-3:2	54.978	83.9625	81.0841	257.485	217.645	251.246	chr4	+	41693195	41698479	-	exonic_sense	lncipedia	0.00039832	1	0.302908	yes
NR_038894	83.5681	76.8505	103.959	219.176	220.551	224.021	chr21	-	36141395	36156308	CBR3-AS1	exonic_antisense	RefSeq	8.37e-05	1	0.39831	yes
lnc-PER2-8:1	38.4523	27.6412	27.1568	8.54528	21.9637	9.65428	chr2	-	238597293	238604261	-	intergenic	lncipedia	0.035383	1	2.32178	yes
lnc-ADCY3-3:1	18.5448	4.09724	14.2067	27.1666	31.3772	37.5029	chr2	-	24963114	24971859	-	exonic_sense	lncipedia	0.0195206	1	0.383655	yes
ENST00000577743	12.3811	11.228	9.90049	3.78701	5.49024	3.79008	chr17	+	10320392	10341458	RP11-401O9.3	exonic_antisense	ENSEMBL_GENCODE	0.00172473	1	2.56438	yes
lnc-KLHL25-14:1	460.841	443.134	391.924	243.081	223.588	176.28	chr15	-	85415225	85415852	-	intronic_antisense	lncipedia	0.00160448	1	2.01556	yes
lnc-AL360004.1-3:1	2197.73	2026.67	1561.11	511.082	1215.26	971.033	chr9	-	130251234	130258079	-	intergenic	lncipedia	0.021443	1	2.14487	yes
lnc-LGSN-3:1	18.2571	16.6955	19.619	47.1937	44.6951	35.8597	chr6	-	63436391	63440372	-	intergenic	lncipedia	0.0023231	1	0.42718	yes
NONHSAT123496	34.3964	15.2272	23.859	58.5597	54.4589	54.2714	chr7	-	135167362	135167809	-	exonic_sense	NONCODE	0.0054375	1	0.439253	yes
ENST00000623173	5.912	4.09724	10.8405	26.5821	44.7766	29.6386	chr3	+	45749627	45750651	RP11-697K23.3	intergenic	ENSEMBL_GENCODE	0.0110617	1	0.206438	yes
lnc-KIAA0913-4:1	21.4765	16.3529	21.6951	42.5951	47.398	56.3262	chr10	+	73782715	73783264	-	exonic_sense	lncipedia	0.0027374	1	0.406813	yes
ENST00000428415	33.6449	23.605	20.326	5.49611	3.92568	7.66956	chr22	+	23434171	23434731	AP000344.3	intergenic	ENSEMBL_GENCODE	0.0082985	1	4.5389	yes
lnc-ATP1A1OS-8:1	154.086	148.155	162.096	96.7445	62.6462	45.4072	chr1	-	116194387	116220145	-	intergenic	lncipedia	0.0051848	1	2.2673	yes
NR_120647	23.3334	19.5336	20.2984	8.39831	9.30446	4.13773	chr10	+	65571424	65766541	LINC01515	intergenic	RefSeq	0.002202	1	2.89212	yes
ENST00000424453	163.231	129.729	128.105	74.1134	52.4093	42.6738	chr7	+	12504424	12541135	AC005281.1	intergenic	ENSEMBL_GENCODE	0.0046997	1	2.48861	yes
NR_073494	693.971	598.97	598.768	423.482	272.477	200.952	chr12	-	68804436	68805494	LOC100130075	intergenic	RefSeq	0.0104015	1	2.10914	yes
lnc-SPZ1-2:1	49.9358	40.2946	40.7035	142.529	145.078	135.523	chr5	+	80257099	80258384	-	intergenic	lncipedia	2.07e-05	1	0.309441	yes
ENST00000412098	59.4641	67.9628	87.65	36.6179	29.0125	19.7467	chr1	+	235839483	235840182	LYST-AS1	intergenic	ENSEMBL_GENCODE	0.0110605	1	2.51914	yes
lnc-CDK20-12:1	33.9521	31.5045	20.9698	51.5239	57.6547	67.9824	chr9	-	88384877	88387924	-	bidirectional	lncipedia	0.0083565	1	0.487841	yes
NR_033396	1274.7	1204.55	1179.38	612.046	695.023	505.726	chr11	+	65213839	65242757	SLC22A20	exonic_sense	RefSeq	0.00057518	1	2.01823	yes
lnc-ZNF479-12:1	36.9914	39.385	33.9511	12.2808	10.4355	16.9335	chr7	-	57772583	57773199	-	intergenic	lncipedia	0.00069909	1	2.78255	yes
lnc-C21orf67-8:2	294.265	295.165	287.519	674.406	717.217	655.831	chr21	-	44907986	44910741	-	exonic_sense	lncipedia	0.0022005	1	0.428312	yes
lnc-ITPK1-3:1	728.991	761.244	753.452	2786.53	2705.13	3027.48	chr14	-	92704275	92704905	-	exonic_sense	lncipedia	0.0021575	1	0.26337	yes
ENST00000424493	51.1848	64.1938	31.3033	124.82	116.631	116.705	chr3	-	197660565	197665757	AC024560.2	intergenic	ENSEMBL_GENCODE	0.0020847	1	0.409548	yes
ENST00000568144	10.6462	4.09724	3.73867	13.0117	20.5051	14.0014	chr16	-	11881075	11882569	RP11-166B2.3	intronic_sense	ENSEMBL_GENCODE	0.040824	1	0.388949	yes
ENST00000505107	26.6203	23.3851	17.6642	4.61797	8.79133	7.9198	chr5	-	80951129	80952980	RASGRF2-AS1	intergenic	ENSEMBL_GENCODE	0.0060589	1	3.17264	yes
lnc-ATXN10-3:1	4.05503	7.69025	11.4413	37.3474	45.2064	45.632	chr22	+	45577038	45578277	-	exonic_sense	lncipedia	0.00052141	1	0.180882	yes
lnc-DDR2-4:1	40.6154	34.8949	46.4382	84.0486	95.1159	100.15	chr1	+	162597240	162599799	-	exonic_sense	lncipedia	0.00083599	1	0.436599	yes
lnc-CD163-3:1	10.2144	13.245	3.92286	25.0492	20.1078	25.9702	chr12	-	7354959	7367548	-	intergenic	lncipedia	0.0114552	1	0.384976	yes
lnc-C6orf105-6:1	12.659	11.517	8.87627	6.81174	3.88179	5.08259	chr6	-	12098327	12109230	-	intronic_antisense	lncipedia	0.014919	1	2.09508	yes
lnc-ZSWIM6-1:1	7121.08	7187.48	6901.66	4210.35	3434.13	2759.1	chr5	+	61564689	61568463	-	intergenic	lncipedia	0.00109591	1	2.03874	yes
lnc-TTC16-1:1	5.08606	4.09724	4.06376	29.9954	24.1832	23.9696	chr9	+	127735945	127736433	-	bidirectional	lncipedia	0.00041809	1	0.169512	yes
NR_045962	303.529	279.545	288.546	687.058	622.763	711.78	chr12	-	52897186	52949866	KRT8	exonic_sense	RefSeq	0.000156117	1	0.431153	yes
lnc-ST8SIA4-10:1	22492.1	24184.9	20755.1	10132.4	11773.6	10599.8	chr5	-	100050358	100050650	-	intergenic	lncipedia	0.00045864	1	2.07446	yes
ENST00000513851	4.05503	14.0612	17.8636	34.0981	25.6253	27.5339	chr4	+	128470506	128471080	RP11-420A23.1	intergenic	ENSEMBL_GENCODE	0.024396	1	0.412342	yes
lnc-TRPM6-5:2	212.809	196.979	173.844	90.639	87.9004	76.404	chr9	-	74495008	74496869	-	bidirectional	lncipedia	0.00083553	1	2.28926	yes
ENST00000624576	7.02325	11.6182	4.54679	25.6717	31.3123	26.656	chr21	+	6318434	6360415	CH507-145C22.1	intergenic	ENSEMBL_GENCODE	0.00173747	1	0.277239	yes
lnc-C6orf201-10:1	28.2262	32.4644	26.5209	4.14921	20.0312	8.96147	chr6	+	4189115	4189806	-	intergenic	lncipedia	0.022999	1	2.63146	yes
lnc-C9orf129-1:2	1864.64	1916.99	1818.13	1026.46	909.129	713.528	chr9	-	93216422	93244357	-	exonic_antisense	lncipedia	0.00050207	1	2.11382	yes
ENST00000567624	16.3871	13.6722	10.0338	3.87554	4.54215	8.76435	chr16	+	24237982	24247545	AC004125.3	intergenic	ENSEMBL_GENCODE	0.033203	1	2.33343	yes
ENST00000604451	27.4814	26.2821	23.755	8.46868	13.6773	14.873	chr15	+	24991486	24991753	RP11-701H24.7	intergenic	ENSEMBL_GENCODE	0.0038976	1	2.09402	yes
NONHSAT074842	320.449	278.588	249.57	88.123	161.828	109.628	chr2	-	145874520	145874845	-	intergenic	NONCODE	0.005585	1	2.36	yes
lnc-APPL2-2:1	15.8819	25.0914	23.6055	7.35525	3.8207	3.70691	chr12	-	105442970	105444092	-	intergenic	lncipedia	0.0058804	1	4.33914	yes
ENST00000607698	11.9144	7.60105	19.5127	57.2237	46.8294	38.7798	chr1	+	25247837	25248321	RP3-465N24.6	bidirectional	ENSEMBL_GENCODE	0.0055822	1	0.273244	yes
NR_048536	1073.13	891.678	685.201	205.335	279.357	272.358	chr18	-	57054572	57072119	LINC-ROR	intergenic	RefSeq	0.0052969	1	3.50044	yes
ENST00000457694	63.6314	58.0161	53.8966	14.339	10.2011	11.3296	chr2	-	216385288	216412696	AC098820.2	intergenic	ENSEMBL_GENCODE	0.000115797	1	4.89393	yes
lnc-AC007405.7.1-1:9	10.0623	17.0293	8.79647	33.1028	23.2131	19.8148	chr2	+	170771007	170785121	-	exonic_sense	lncipedia	0.047244	1	0.471401	yes
ENST00000589244	5.73053	24.1238	24.7285	50.6669	50.1248	48.1463	chr17	+	61382785	61383555	RP11-332H18.3	intronic_sense	ENSEMBL_GENCODE	0.037643	1	0.36648	yes
lnc-ETV5-5:1	123.799	125.264	104.382	83.3576	36.3607	34.0792	chr3	-	186306707	186320488	-	exonic_sense	lncipedia	0.0187437	1	2.29812	yes
lnc-GRAMD2-3:2	169.31	155.953	159.225	421.517	441.756	448.695	chr15	-	71935139	71959955	-	exonic_sense	lncipedia	3.51e-06	0.240349	0.369284	yes
lnc-EXTL3-7:1	21.3293	31.4602	23.5019	68.7558	55.6866	67.2209	chr8	+	28563062	28563981	-	exonic_sense	lncipedia	0.0017177	1	0.398049	yes
NR_103717	62.9097	56.2844	50.884	23.3942	20.541	11.6178	chr10	+	120597948	120600123	LINC01561	intergenic	RefSeq	0.00154085	1	3.06155	yes
lnc-KCNQ2-3:3	738.828	697.576	668.583	362.785	364.231	316.699	chr20	-	63392586	63394512	-	intergenic	lncipedia	0.00016035	1	2.01682	yes
ENST00000589751	256.408	265.275	165.44	78.5057	79.9503	78.7835	chr19	+	9498678	9510079	CTC-543D15.3	intronic_antisense	ENSEMBL_GENCODE	0.042405	1	2.89633	yes
lnc-DPCD-6:1	110.034	111.034	138.11	30.3285	82.3025	49.3254	chr10	+	101474215	101474447	-	intronic_sense	lncipedia	0.020777	1	2.21774	yes
lnc-HSPA12A-2:1	40.8517	48.0572	39.4967	24.1622	17.4571	22.1655	chr10	-	116890203	116890540	-	intronic_sense	lncipedia	0.0029015	1	2.01311	yes
NR_034111	6258.18	6007.66	5154.63	2909.66	2605.28	2289.33	chr6	+	111483471	111503608	TRAF3IP2-AS1	bidirectional	RefSeq	0.00107545	1	2.23217	yes
ENST00000606838	155.567	178.388	151.975	44.4647	104.006	80.6624	chr1	-	35929720	35930115	RP4-789D17.5	intronic_antisense	ENSEMBL_GENCODE	0.011162	1	2.12074	yes
NR_120521	66.9162	46.7483	59.6511	21.8213	26.7723	15.6828	chr7	+	115078957	115126314	LINC01393	intergenic	RefSeq	0.0056392	1	2.69641	yes
lnc-WDR33-1:1	291.483	258.163	270.171	161.048	79.0824	76.8434	chr2	-	127699248	127700789	-	bidirectional	lncipedia	0.0046593	1	2.58638	yes
ENST00000624553	1236.57	1030.54	1610.82	238.566	454.842	430.907	chr18	-	37473330	37473977	RP11-1147P1.1	intronic_sense	ENSEMBL_GENCODE	0.0074223	1	3.44915	yes
lnc-C7orf30-3:2	207.186	200.358	202.754	525.885	629.497	560.57	chr7	+	23246767	23256910	-	exonic_sense	lncipedia	0.0067829	1	0.355661	yes
lnc-CD164-2:1	4.05503	6.99712	19.3652	29.8431	40.6334	31.1944	chr6	-	109088101	109093968	-	exonic_sense	lncipedia	0.0148226	1	0.299175	yes
ENST00000438538	4.05503	9.29254	3.94452	17.0147	12.1522	15.1473	chr7	+	94061141	94066661	AC003092.1	intergenic	ENSEMBL_GENCODE	0.0163837	1	0.390216	yes
lnc-SLC7A11-5:1	17.1559	9.72161	13.978	5.41097	3.83309	6.15726	chr4	-	138405563	138405794	-	intergenic	lncipedia	0.0198757	1	2.65273	yes
lnc-FDX1-2:1	4.05503	4.09724	5.95454	13.6886	21.1267	22.0692	chr11	+	110479325	110481071	-	intergenic	lncipedia	0.0063594	1	0.247991	yes
lnc-PAPOLG-6:1	26.4421	25.826	24.0771	3.85439	4.03908	4.09201	chr2	+	60067928	60068145	-	intergenic	lncipedia	0.0010998	1	6.36981	yes
ENST00000575126	160.199	187.229	143.71	77.5675	72.1356	63.4732	chr17	-	46909742	46911512	RP11-63A1.2	intronic_sense	ENSEMBL_GENCODE	0.0022562	1	2.30391	yes
lnc-P2RY2-2:2	1950.72	1860.08	1569.31	660.837	598.239	554.941	chr11	+	73200608	73205396	-	intergenic	lncipedia	0.00056292	1	2.96585	yes
lnc-PMAIP1-4:1	41.1987	19.2605	38.2921	91.6445	83.6025	99.3422	chr18	+	59929225	59930330	-	intergenic	lncipedia	0.0020644	1	0.359633	yes
lnc-KIAA0564-6:1	36.848	42.8021	52.9543	83.0791	104.017	106.726	chr13	-	42181464	42181921	-	intronic_antisense	lncipedia	0.0036811	1	0.451308	yes
ENST00000397864	515.59	507.428	505.308	163.845	153.012	94.2369	chr9	-	80869758	80871295	RP11-289F5.1	intergenic	ENSEMBL_GENCODE	0.0034224	1	3.71771	yes
lnc-FBXL3-1:4	11.6216	25.5463	27.8163	60.9228	57.0442	53.7133	chr13	-	76992604	77015581	-	exonic_antisense	lncipedia	0.0028977	1	0.378519	yes
ENST00000455116	87.9366	64.8823	60.4078	36.1645	20.7468	7.6197	chr21	+	42508634	42509658	AP001625.5	intronic_sense	ENSEMBL_GENCODE	0.0139444	1	3.30425	yes
lnc-NKIRAS2-1:1	124.201	146.985	144.462	30.596	57.0262	49.9165	chr17	+	42063844	42078646	-	intergenic	lncipedia	0.00097714	1	3.02205	yes
ENST00000531569	401.12	416.017	408.679	175.509	166.469	150.188	chr11	-	35915051	35918718	RP11-698N11.2	intergenic	ENSEMBL_GENCODE	4.48e-06	0.306542	2.49066	yes
lnc-CDHR5-1:1	249.846	149.517	269.199	85.3966	41.5224	72.7094	chr11	-	614008	614887	-	exonic_sense	lncipedia	0.0164592	1	3.34903	yes
ENST00000564287	103.242	132.888	112.156	361.899	418.712	445.608	chr1	-	212557833	212559731	RP11-61J19.5	intergenic	ENSEMBL_GENCODE	0.00036259	1	0.284033	yes
ENST00000561977	27.1595	38.6324	33.5826	10.8392	11.4735	10.5652	chr4	-	139618136	139623232	RP11-308D13.3	intergenic	ENSEMBL_GENCODE	0.021841	1	3.02253	yes
NR_110374	55.7385	47.6587	59.9788	34.7152	13.3247	15.8534	chr2	-	104869225	104872595	LINC01159	intergenic	RefSeq	0.0123353	1	2.55701	yes
lnc-KRTAP5-4-2:1	48.8018	48.5333	49.6331	21.169	17.9901	26.1027	chr11	-	1639845	1642205	-	intronic_antisense	lncipedia	0.007565	1	2.25198	yes
lnc-APOA1-3:1	4.05503	9.16201	3.87851	18.3733	20.6864	11.7714	chr11	-	116874039	116875513	-	exonic_sense	lncipedia	0.024181	1	0.336321	yes
lnc-KLHL1-3:1	2195.34	2180.53	1839.62	705.039	737.308	339.065	chr13	-	70387225	70387465	-	intergenic	lncipedia	0.00102117	1	3.48908	yes
lnc-ATP6V1G2-DDX39B-2:1	331.588	297.704	315.005	126.472	149.938	103.099	chr6	-	31502311	31506937	-	exonic_antisense	lncipedia	0.00035593	1	2.48821	yes
lnc-USP32-3:1	66.3357	74.5718	69.8877	159.461	121.794	156.877	chr17	-	60459506	60465161	-	exonic_sense	lncipedia	0.0036038	1	0.481122	yes
ENST00000445974	4.05503	4.09724	4.40312	14.6951	11.1604	19.3131	chr6	-	113357003	113367944	RP11-437J19.1	intergenic	ENSEMBL_GENCODE	0.04414	1	0.277967	yes
lnc-GNLY-2:6	7.51723	11.045	10.9269	19.1953	26.4146	33.6125	chr2	+	85694903	85696532	-	intergenic	lncipedia	0.0184974	1	0.372232	yes
lnc-CCDC93-8:1	34.3064	26.4883	48.6745	128.685	122.502	142.726	chr2	-	116726452	116726771	-	intergenic	lncipedia	0.0004234	1	0.277902	yes
ENST00000586675	4.05503	4.09724	4.53936	9.57893	12.6429	13.5873	chr19	+	3672582	3674295	AC004637.1	intronic_antisense	ENSEMBL_GENCODE	0.024155	1	0.354425	yes
ENST00000416191	36.1815	32.6119	36.4842	76.3496	68.0466	73.3816	chr10	+	99431191	99438117	RP11-441O15.3	bidirectional	ENSEMBL_GENCODE	0.000161232	1	0.483418	yes
NONHSAT100347	23.5324	22.0424	20.8359	11.7454	4.65317	8.85837	chr5	-	9285052	9285316	-	intronic_sense	NONCODE	0.0033802	1	2.62941	yes
ENST00000422776	1028.69	968.178	880.595	427.895	398.614	379.316	chr6	-	157872571	157875210	RP11-52J3.2	exonic_antisense	ENSEMBL_GENCODE	0.00024491	1	2.3863	yes
NONHSAT081882	145.409	114.737	117.615	68.0495	56.0592	45.6944	chr21	-	34577517	34578248	-	intronic_sense	NONCODE	0.0040958	1	2.2247	yes
ENST00000568270	28.705	26.2098	21.22	3.77713	3.80863	4.31239	chr10	+	27343436	27344917	RP11-748L13.6	intergenic	ENSEMBL_GENCODE	0.0104597	1	6.39887	yes
lnc-HJURP-5:1	4.05503	4.09724	4.27566	8.54495	8.69089	8.74276	chr2	-	233721521	233722065	-	intronic_antisense	lncipedia	4.69e-07	0.0320972	0.478391	yes
lnc-CASD1-2:2	1961.72	1971.02	1727.86	685.956	657.564	651.581	chr7	+	94417723	94424443	-	exonic_sense	lncipedia	0.0042831	1	2.83725	yes
ENST00000466430	132.38	111.325	96.7621	257.818	222.351	249.042	chr1	-	89295	120932	RP11-34P13.7	intronic_sense	ENSEMBL_GENCODE	0.0009555	1	0.466898	yes
lnc-TMEM100-6:1	261.014	272.491	265.556	1067.87	965.892	949.083	chr17	-	55420091	55421797	-	exonic_sense	lncipedia	0.0026151	1	0.267885	yes
ENST00000617703	7.57785	16.2738	19.9717	68.6227	62.358	55.8079	chr20	-	62648961	62650767	RP11-93B14.9	intronic_sense	ENSEMBL_GENCODE	0.00079752	1	0.234615	yes
ENST00000413941	15.5701	13.4494	10.9346	65.2372	62.6385	60.9627	chr10	+	8298897	8301667	RP5-1119O21.2	intergenic	ENSEMBL_GENCODE	1.55e-05	1	0.211578	yes
ENST00000390962	95.2088	95.2514	128.247	334.126	240.777	259.178	chr7	+	23396446	23396516	SNORD65	intronic_antisense	ENSEMBL_GENCODE	0.0049423	1	0.382106	yes
NR_106781	1220.3	1201.48	1305.98	574.627	528.963	521.917	chr1	-	632324	632413	MIR6723	exonic_antisense	RefSeq	4.09e-05	1	2.29329	yes
lnc-MTRNR2L1-3:1	9701.59	11470.1	9201.48	3460.3	3773.06	3901.22	chr17	+	22524737	22525686	-	bidirectional	lncipedia	0.00079516	1	2.72782	yes
lnc-ZNF835-2:1	706.492	591.739	455.408	278.433	294.356	203.08	chr19	-	56621264	56622396	-	exonic_antisense	lncipedia	0.0138391	1	2.26023	yes
lnc-FAM22G-2:1	33.852	29.0099	5.23303	88.4372	81.0696	86.1518	chr9	+	96954819	96955461	-	intronic_antisense	lncipedia	0.0023593	1	0.266351	yes
NR_045002	15.5395	4.09724	17.3557	25.9544	27.2676	23.7543	chr11	+	17051885	17053044	OR7E14P	exonic_sense	RefSeq	0.0356	1	0.480569	yes
NR_125889	4.05503	9.92124	9.90237	15.9572	21.3306	24.2492	chr4	+	170226590	170283722	LOC101928223	intergenic	RefSeq	0.0157553	1	0.388037	yes
ENST00000468232	16.7823	22.1684	55.9495	343.068	349.38	290.838	chr3	+	170410512	170418615	RP11-469J4.3	bidirectional	ENSEMBL_GENCODE	0.000181877	1	0.0965133	yes
lnc-DHRSX-3:1	40.6135	38.9556	36.1094	98.0053	107.813	87.7962	chrX	-	2576028	2619160	-	intergenic	lncipedia	0.00056014	1	0.393981	yes
lnc-RP11-35N6.1.1-2:1	6.7948	9.57125	11.1431	4.1304	4.08473	4.73393	chr9	+	101358931	101361242	-	intergenic	lncipedia	0.0196555	1	2.12441	yes
ENST00000551372	41.3369	25.8825	31.5989	8.55211	17.4276	19.4483	chr12	+	98931682	98976656	RP11-473C19.1	intronic_antisense	ENSEMBL_GENCODE	0.033916	1	2.17527	yes
lnc-C21orf49-2:2	4.05503	14.7542	15.3243	33.0441	30.406	26.5743	chr21	+	32958869	32979240	-	intergenic	lncipedia	0.0106239	1	0.379158	yes
lnc-CLVS1-3:16	29.1558	38.065	40.2062	10.066	10.8434	4.02699	chr8	+	61785019	61894735	-	intergenic	lncipedia	0.0023753	1	4.30803	yes
NR_110226	40.4894	34.0243	27.9829	91.0574	86.4138	134.735	chr2	+	196260023	196264204	LOC101927482	intronic_antisense	RefSeq	0.0114983	1	0.328298	yes
lnc-C5orf27-1:1	31.9854	22.3674	30.0685	87.271	108.73	82.7073	chr5	+	95844047	95848125	-	intergenic	lncipedia	0.00162221	1	0.302902	yes
ENST00000429761	5.1711	4.09724	11.1987	17.3572	12.0913	18.9901	chr2	+	46899275	46908678	AC016722.4	exonic_antisense	ENSEMBL_GENCODE	0.037256	1	0.422537	yes
lnc-LMNB1-1:1	107.645	100.759	111.271	17.7854	16.2486	16.5735	chr5	+	126854957	126856550	-	intergenic	lncipedia	0.00120314	1	6.31676	yes
lnc-PABPC4-1:20	68.5237	60.5594	62.0008	21.8624	25.004	8.99115	chr1	-	39522283	39523841	-	exonic_antisense	lncipedia	0.00118433	1	3.42092	yes
ENST00000524011	49.6405	43.9818	29.8517	26.5507	21.3957	11.7727	chr8	-	48552015	48556441	RP11-567J20.2	intergenic	ENSEMBL_GENCODE	0.043737	1	2.06758	yes
lnc-SSTR4-7:1	7.1695	4.09724	5.77038	21.4844	24.3662	14.3544	chr20	+	23047095	23048547	-	exonic_antisense	lncipedia	0.0097798	1	0.282985	yes
lnc-DDX51-5:1	84.973	73.8843	70.5616	202.308	176.635	180.009	chr12	-	131817603	131819283	-	intergenic	lncipedia	0.00027843	1	0.410444	yes
lnc-TRIM43-1:3	1321.35	1066.82	1299.36	320.249	684.85	704.873	chr2	+	95666079	95668749	-	intergenic	lncipedia	0.011522	1	2.15649	yes
ENST00000453889	125.458	120.045	122.815	55.8554	46.1516	18.8728	chr10	+	90454680	90461501	RP11-94M14.2	intergenic	ENSEMBL_GENCODE	0.0178815	1	3.04698	yes
lnc-GRM7-4:3	13.2709	12.9369	12.1798	22.1723	28.8776	27.9717	chr3	+	6724422	6736715	-	intergenic	lncipedia	0.023742	1	0.485787	yes
lnc-ASPG-1:2	6.53118	9.41486	4.16654	18.1519	16.1043	21.4863	chr14	+	104113734	104115571	-	intergenic	lncipedia	0.0055376	1	0.360813	yes
lnc-RHOQ-3:1	4.05503	7.31792	6.88901	14.3589	13.77	15.2586	chr2	+	46522373	46524282	-	intergenic	lncipedia	0.00166041	1	0.420904	yes
ENST00000522554	5.34861	16.6108	4.49019	177.601	154.238	174.367	chr4	-	184584093	184625030	RP11-242J7.1	intergenic	ENSEMBL_GENCODE	4.12e-05	1	0.0522507	yes
lnc-COX7C-15:1	19.6459	20.503	12.5388	37.4727	42.6105	44.1934	chr5	+	87303553	87303881	-	intronic_sense	lncipedia	0.00180345	1	0.423954	yes
ENST00000448379	1069.74	849.273	948.809	393.171	223.362	152.792	chr2	-	15801747	15810877	AC113608.1	intergenic	ENSEMBL_GENCODE	0.00186045	1	3.72771	yes
ENST00000617693	23.1305	41.0509	34.8956	7.28901	15.6455	16.2149	chr15	-	50839875	50881015	CTD-2378E12.1	intergenic	ENSEMBL_GENCODE	0.029077	1	2.53074	yes
NONHSAT022021	187.956	157.46	200.074	50.6798	46.1179	53.1768	chr11	-	64771190	64771296	-	intronic_sense	NONCODE	0.000504	1	3.63722	yes
NR_033405	1807.61	1821.09	1805.99	3645.05	4099.42	4274.16	chr9	+	87844744	87847424	CTSLP8	exonic_sense	RefSeq	0.0072222	1	0.452189	yes
NR_027387	93.6218	113.071	113.664	515.244	477.339	475.915	chr7	+	152464123	152465546	LINC01003	intergenic	RefSeq	1.61e-05	1	0.218153	yes
ENST00000372387	4.05503	25.1486	19.3581	45.6766	46.3989	45.3783	chr10	+	77866875	77869610	RP11-126H7.4	exonic_antisense	ENSEMBL_GENCODE	0.042344	1	0.353294	yes
ENST00000514867	15.4373	20.3266	11.3243	135.174	151.251	161.294	chr5	+	128663978	128742829	CTC-573M9.1	intergenic	ENSEMBL_GENCODE	7.85e-05	1	0.105174	yes
lnc-SLC10A6-2:6	19.5493	42.0343	18.7018	63.2898	71.3217	63.1718	chr4	-	86933164	86934542	-	intergenic	lncipedia	0.0084385	1	0.405926	yes
ENST00000544711	48.7343	34.3064	24.3402	7.94568	16.6868	18.0423	chr12	+	126690479	126691918	RP11-407A16.7	intergenic	ENSEMBL_GENCODE	0.049764	1	2.51627	yes
lnc-INPP5A-2:1	7735.02	9176.03	8801.15	3905.63	3577.65	3273.08	chr10	+	132837269	132838148	-	intronic_antisense	lncipedia	0.00044118	1	2.39042	yes
ENST00000530600	197.17	133.941	147.076	115.741	50.9844	64.488	chr8	-	143541973	143549729	RP11-661A12.5	intronic_antisense	ENSEMBL_GENCODE	0.0405	1	2.06817	yes
lnc-KCTD12-2:1	25.4465	21.6733	18.036	10.153	13.2538	7.47957	chr13	-	76879043	76895844	-	exonic_sense	lncipedia	0.0135804	1	2.10953	yes
lnc-PRKACG-6:1	4.05503	10.7046	5.99865	14.6296	13.3226	14.7696	chr9	-	68788306	68789670	-	intronic_antisense	lncipedia	0.022521	1	0.485895	yes
lnc-FSCN1-3:1	231.183	296.287	229.69	111.554	83.7845	118.666	chr7	+	5562795	5563131	-	intergenic	lncipedia	0.0037578	1	2.41131	yes
ENST00000613285	195.179	83.6665	198.948	60.8222	33.5479	51.4117	chr19	+	956485	958149	LLNLR-260G6.1	intronic_sense	ENSEMBL_GENCODE	0.045778	1	3.27745	yes
lnc-MAK16-7:1	6478.62	6788.58	6807.6	4012.31	3106.72	2690.18	chr8	+	33581200	33581449	-	intergenic	lncipedia	0.00107537	1	2.04653	yes
lnc-HSD17B10-6:1	47.5454	67.0709	45.0174	12.3976	35.462	24.4636	chrX	-	53560214	53560509	-	exonic_sense	lncipedia	0.039196	1	2.20723	yes
ENST00000608809	4.05503	12.3321	10.2597	18.5642	21.1566	24.2337	chr21	-	29024255	29024890	RP1-100J12.1	exonic_sense	ENSEMBL_GENCODE	0.0139624	1	0.416654	yes
lnc-C14orf159-2:1	123.421	103.242	110.671	24.4993	64.6999	54.771	chr14	+	90758604	90760016	-	intronic_antisense	lncipedia	0.0086983	1	2.34308	yes
lnc-LINC00470-5:1	16.1335	16.5128	10.5321	7.07933	4.32977	9.84971	chr18	-	1927726	1929094	-	intergenic	lncipedia	0.043403	1	2.03108	yes
ENST00000565547	38.8489	59.8595	35.7731	13.7197	23.551	20.7966	chr15	-	89087078	89087941	RP11-326A19.3	bidirectional	ENSEMBL_GENCODE	0.034884	1	2.31596	yes
ENST00000619823	151.39	125.819	107.458	74.6993	37.4248	30.9734	chrCHR_HSCHR6_MHC_SSTO_CTG1	+	29933698	29933796	BX005091.1	intergenic	ENSEMBL_GENCODE	0.0124807	1	2.68815	yes
NR_031598	398.835	285.764	408.097	185.993	105.862	134.208	chr5	-	179798277	179798346	MIR1229	exonic_sense	RefSeq	0.0083214	1	2.56463	yes
ENST00000620547	13.8492	8.60737	10.1429	21.4423	23.1182	28.3789	chr15	-	22429200	22429489	Metazoa_SRP	intergenic	ENSEMBL_GENCODE	0.0066958	1	0.446939	yes
ENST00000620306	555.823	300.899	470.208	202.637	163.471	147.545	chr16	-	87683945	87684477	RP11-278A23.4	exonic_antisense	ENSEMBL_GENCODE	0.024101	1	2.58332	yes
lnc-RNF41-1:1	1679.95	1709.3	1684.7	969.775	445.762	870.317	chr12	-	56217789	56222330	-	exonic_antisense	lncipedia	0.028701	1	2.21972	yes
lnc-LONRF3-2:1	89.9188	49.3203	57.6955	34.0195	14.5425	23.3811	chrX	+	118903512	118903791	-	intergenic	lncipedia	0.037499	1	2.73736	yes
ENST00000564683	244.1	190.538	213.248	139.378	93.3984	79.8684	chr15	+	75636139	75639239	CTD-2026K11.2	exonic_antisense	ENSEMBL_GENCODE	0.009304	1	2.07227	yes
lnc-STAG1-2:2	23.8855	14.0337	4.24029	28.0026	36.9578	31.6819	chr3	-	136945581	136959660	-	exonic_antisense	lncipedia	0.043622	1	0.436242	yes
ENST00000591183	1146.3	961.898	792.038	456.52	538.374	416.5	chr18	+	47105946	47108062	RP11-49K24.8	exonic_antisense	ENSEMBL_GENCODE	0.0101986	1	2.05487	yes
ENST00000440403	44.4703	40.5984	58.4231	30.7513	15.1992	13.5407	chr21	-	34370802	34375348	AP000320.6	exonic_antisense	ENSEMBL_GENCODE	0.022064	1	2.41199	yes
lnc-BBOX1-10:1	4.05503	4.09724	3.777	17.5181	17.5702	10.5767	chr11	+	27463387	27596583	-	exonic_antisense	lncipedia	0.040179	1	0.261234	yes
lnc-FSCB-1:6	14.1128	13.5033	10.9331	7.09527	6.95704	4.14408	chr14	-	44393005	44444799	-	intergenic	lncipedia	0.0077239	1	2.11851	yes
lnc-HEXIM2-2:1	51.4347	44.4594	44.4749	26.386	16.6757	14.228	chr17	+	45192070	45192757	-	intergenic	lncipedia	0.0031998	1	2.45016	yes
lnc-MAN2C1-7:1	4.05503	9.20213	19.608	22.7526	32.8863	24.659	chr15	-	75375739	75381088	-	exonic_sense	lncipedia	0.045999	1	0.40929	yes
ENST00000513489	11.5848	9.78212	7.88093	4.0074	3.86064	3.82395	chr4	-	83796436	84284327	RP11-8L2.1	exonic_antisense	ENSEMBL_GENCODE	0.031895	1	2.50153	yes
lnc-XIAP-1:1	294.356	303.683	248.566	144.787	153.647	120.617	chrX	+	123733173	123734294	-	bidirectional	lncipedia	0.00193583	1	2.02029	yes
lnc-C9orf116-9:1	15764.4	15171.9	21409.1	2656.92	2171.48	1970.66	chr9	-	135332215	135337180	-	intergenic	lncipedia	0.0168817	1	7.69893	yes
lnc-CCDC134-3:3	138.655	126.733	128.39	36.7635	47.9446	47.8443	chr22	+	41900082	41903003	-	exonic_sense	lncipedia	7.9e-05	1	2.97073	yes
NONHSAT082239	19.9816	11.6169	9.74743	34.9482	37.0094	28.9482	chr21	+	41210969	41213200	-	intronic_sense	NONCODE	0.0074769	1	0.409748	yes
ENST00000479299	39.4672	39.4185	42.9223	20.7394	13.4496	14.7309	chr7	-	76474587	76478856	AC007078.4	intronic_antisense	ENSEMBL_GENCODE	0.00065799	1	2.48995	yes
lnc-SLFNL1-2:1	1163.63	897.604	863.814	318.838	261.443	244.539	chr1	-	41028583	41045836	-	exonic_sense	lncipedia	0.00198395	1	3.54628	yes
NONHSAT103611	21.3793	14.9657	13.4853	46.2827	36.9745	51.7959	chr5	-	127143081	127143247	-	exonic_sense	NONCODE	0.004596	1	0.368968	yes
lnc-PLD3-3:1	181.311	154.484	144.605	76.2449	73.3639	68.3695	chr19	+	40312551	40319531	-	intergenic	lncipedia	0.00145637	1	2.20389	yes
lnc-TFG-1:1	48.5426	42.2541	34.3689	4.26239	4.16814	4.26041	chr3	+	100925251	100926629	-	exonic_antisense	lncipedia	0.0117554	1	9.8626	yes
lnc-HDDC2-1:2	30.6522	20.1147	28.9285	8.11193	15.8872	8.61895	chr6	-	125312165	125313706	-	intergenic	lncipedia	0.018924	1	2.44329	yes
NR_125908	59.324	41.8565	41.7152	32.8951	21.2255	14.6119	chr4	+	81164939	81193395	LOC101928942	exonic_antisense	RefSeq	0.035498	1	2.07901	yes
ENST00000508241	1453.4	1579.58	1441.48	903.129	642.094	542.188	chr4	+	54376002	54376752	RP11-231C18.2	intergenic	ENSEMBL_GENCODE	0.0023847	1	2.14355	yes
lnc-FANCL-9:1	681.249	826.002	553.225	440.262	329.836	244.403	chr2	-	59238148	59241851	-	exonic_sense	lncipedia	0.022922	1	2.03102	yes
ENST00000559672	297.265	251.785	269.324	3707.85	3399.95	3541.89	chr15	+	51315841	51321996	RP11-108K3.2	intergenic	ENSEMBL_GENCODE	0.00075629	1	0.0768448	yes
NR_002950	16.1515	13.2482	21.1768	42.5377	40.5883	41.5851	chr12	-	48656647	48656782	SNORA2A	intronic_sense	RefSeq	0.00048425	1	0.40555	yes
ENST00000617867	364.535	315.058	292.556	174.045	133.248	86.6091	chr17	+	37649133	37650894	RP11-697E22.3	intergenic	ENSEMBL_GENCODE	0.0042953	1	2.468	yes
ENST00000446794	11.4077	12.3351	13.2413	3.99457	3.89291	3.83352	chr10	-	87591607	87606024	RP11-57C13.4	intergenic	ENSEMBL_GENCODE	0.0039594	1	3.15537	yes
ENST00000446495	180.628	137.541	149.586	82.0001	69.2961	70.8854	chrX	-	116692910	116694188	RP11-232D9.3	intergenic	ENSEMBL_GENCODE	0.0036786	1	2.10528	yes
ENST00000449972	90.9608	73.7992	54.4137	38.6861	36.941	30.3437	chrCHR_HSCHR6_MHC_SSTO_CTG1	+	31435351	31440654	LINC01149	intergenic	ENSEMBL_GENCODE	0.025461	1	2.06825	yes
NR_051976	9.30557	5.92219	7.65439	19.4142	28.5313	20.2158	chr20	-	50040706	50041629	TRERNA1	intergenic	RefSeq	0.0079833	1	0.335706	yes
ENST00000384320	4.05503	4.09724	7.42739	23.9478	15.8602	14.7593	chr2	+	206161878	206161957	SNORD51	intronic_sense	ENSEMBL_GENCODE	0.0138569	1	0.285513	yes
ENST00000579045	14.3218	4.09724	8.02591	24.537	24.8221	33.0323	chr17	-	28246454	28248006	CTD-2008P7.8	exonic_antisense	ENSEMBL_GENCODE	0.0102366	1	0.320968	yes
lnc-SCG5-1:1	63.0088	53.5312	33.1142	24.0478	20.3588	25.1598	chr15	+	32632824	32636296	-	exonic_sense	lncipedia	0.040479	1	2.15124	yes
lnc-STS-4:1	33.9596	25.9307	32.6391	21.5284	4.42844	4.47849	chrX	+	6853199	6965183	-	intergenic	lncipedia	0.029037	1	3.04019	yes
lnc-POLK-6:1	25.2837	25.8744	24.1842	8.61568	13.6688	3.94375	chr5	+	75336919	75337264	-	exonic_sense	lncipedia	0.00456	1	2.87257	yes
NR_120346	894.726	980.833	1005.14	544.822	511.753	135.847	chr15	-	71688700	71691539	THSD4-AS2	intronic_antisense	RefSeq	0.0141789	1	2.41584	yes
lnc-FAM174A-4:1	954.455	896.252	887.703	389.781	358.06	403.052	chr5	+	100046449	100046970	-	intergenic	lncipedia	2.44e-05	1	2.37938	yes
lnc-TMEM64-4:1	286.076	230.069	257.478	34.0311	28.0521	46.0497	chr8	-	90422344	90424140	-	intergenic	lncipedia	0.000199844	1	7.15437	yes
lnc-CYB5R3-2:2	289.755	196.217	216.65	127.168	50.9693	65.6891	chr22	-	42693970	42695633	-	exonic_sense	lncipedia	0.0141363	1	2.88165	yes
ENST00000424126	17.6328	24.2192	27.4037	63.6825	58.2331	63.1206	chrX	-	151909453	151913968	RP11-366F6.2	intergenic	ENSEMBL_GENCODE	0.00032347	1	0.374282	yes
ENST00000458911	1031.56	1146.68	1112.39	583.482	553.28	495.468	chr15	+	23167058	23167140	AC116165.1	exonic_sense	ENSEMBL_GENCODE	0.00020357	1	2.01604	yes
lnc-TRA2A-5:1	2389.25	1853.24	2266.51	180.285	162.444	229.585	chr7	-	23431674	23432312	-	intronic_sense	lncipedia	0.0067433	1	11.3731	yes
ENST00000391119	26.4494	29.1179	24.2467	61.9753	62.7701	59.7683	chr9	+	87260450	87260585	SNORA26	intergenic	ENSEMBL_GENCODE	3.55e-05	1	0.432564	yes
ENST00000417135	4.05503	4.09724	4.29991	16.2985	17.839	12.993	chr9	-	134293931	134295397	RP11-145E17.2	intergenic	ENSEMBL_GENCODE	0.0149961	1	0.264206	yes
ENST00000621095	14.2761	14.9725	4.48715	29.4025	30.1472	25.0906	chr16	-	85142696	85146001	RP11-442O1.3	intergenic	ENSEMBL_GENCODE	0.0104617	1	0.398579	yes
ENST00000625094	3136.02	3781.33	2268.05	938.362	1068.75	735.673	chr17	+	75130883	75133043	RP11-649A18.3	exonic_antisense	ENSEMBL_GENCODE	0.0087583	1	3.34893	yes
lnc-WBSCR27-1:2	233.226	187.776	227.61	117.497	64.8484	110.116	chr7	-	73855615	73856763	-	intergenic	lncipedia	0.0055241	1	2.21777	yes
lnc-RASL11A-1:4	7.2514	4.09724	4.02507	11.8335	12.0416	7.59117	chr13	+	27253764	27255856	-	exonic_sense	lncipedia	0.040621	1	0.488579	yes
lnc-FAM106A-4:3	54.9553	32.1497	26.4667	84.2602	84.0297	66.7542	chr17	-	18641664	18642829	-	intergenic	lncipedia	0.0179755	1	0.483193	yes
lnc-C11orf44-15:1	7632.05	7879.78	10998.7	781.822	541.444	450.773	chr11	+	132332243	132335653	-	exonic_sense	lncipedia	0.0169611	1	14.9436	yes
lnc-NHSL2-5:1	39.1118	35.7021	50.6809	97.1184	90.5849	88.8288	chrX	+	71848774	71849004	-	intronic_antisense	lncipedia	0.00063541	1	0.453816	yes
NR_002589	4.05503	6.27061	4.31015	11.3247	9.84911	12.4546	chr2	+	206161880	206161950	SNORD51	intronic_sense	RefSeq	0.0035405	1	0.435222	yes
ENST00000513711	21.9498	21.5073	26.6157	10.562	4.10887	10.2715	chr4	+	146957438	146975314	RP11-292D4.1	intergenic	ENSEMBL_GENCODE	0.0048425	1	2.80938	yes
lnc-TLX3-1:1	21.8665	27.1481	32.1187	7.90778	8.81677	8.69709	chr5	+	171321201	171321432	-	intergenic	lncipedia	0.024698	1	3.19151	yes
ENST00000608741	5.62502	6.0144	8.33809	11.7943	14.4141	19.9235	chr2	-	202032770	202033537	RP11-107N15.1	bidirectional	ENSEMBL_GENCODE	0.026504	1	0.433052	yes
lnc-PTGIS-2:1	1102.14	1001.6	1142.35	695.98	348.466	525.619	chr20	-	49474122	49474911	-	intronic_sense	lncipedia	0.0067973	1	2.06748	yes
lnc-AP1S2-1:1	11.4285	7.43654	13.1578	3.75279	5.91575	5.03014	chrX	-	15783204	15784535	-	exonic_antisense	lncipedia	0.033018	1	2.17862	yes
NONHSAT135811	2275.26	2212.06	2193.51	961.428	935.635	973.906	chrM	-	5584	5653	-	bidirectional	NONCODE	6.29e-07	0.0430059	2.32703	yes
lnc-UHRF1-4:1	44.6297	44.9689	50.5996	178.914	221.717	173.153	chr19	+	5074090	5079166	-	exonic_sense	lncipedia	0.0112205	1	0.24434	yes
lnc-ASB15-5:1	12.8897	15.0234	15.9715	21.448	35.9355	33.8777	chr7	+	122849745	122850352	-	intronic_antisense	lncipedia	0.026757	1	0.480868	yes
lnc-OFCC1-3:4	34.7061	42.7054	60.0891	192.92	96.223	170.406	chr6	-	10406135	10412046	-	exonic_sense	lncipedia	0.023597	1	0.299208	yes
lnc-CCDC134-2:1	1058.33	984.723	912.025	496.357	520.073	397.025	chr22	+	41753582	41758478	-	exonic_sense	lncipedia	0.00081818	1	2.09068	yes
lnc-HLA-DQA1-7:2	6206.11	2369.31	5695.83	1150.76	375.545	758.853	chr6	+	32554693	32581831	-	exonic_antisense	lncipedia	0.030923	1	6.24519	yes
lnc-TRERF1-1:1	11.3644	14.1842	9.46588	3.76742	6.45374	3.90041	chr6	-	42461252	42462032	-	intergenic	lncipedia	0.0128039	1	2.4795	yes
ENST00000556762	9.66483	10.2964	7.02875	4.00724	4.84288	3.86896	chr14	-	51392128	51397135	RP11-255G12.3	intergenic	ENSEMBL_GENCODE	0.0104363	1	2.12201	yes
lnc-POGK-2:1	97.3992	91.6948	73.117	39.8801	23.2672	24.4282	chr1	+	166665884	166682196	-	exonic_sense	lncipedia	0.0030396	1	2.99412	yes
NR_104098	10.007	14.2296	13.9286	40.173	35.2127	35.8277	chr19_KI270938v1_alt	-	211581	217731	LILRA6	exonic_sense	RefSeq	0.00029956	1	0.343172	yes
lnc-COX19-4:1	43.1164	49.0985	55.4054	141.986	156.18	150.038	chr7	-	1024501	1028352	-	intronic_sense	lncipedia	5.54e-05	1	0.32936	yes
ENST00000418990	555.996	460.628	540.78	156.885	317.698	270.123	chr2	+	74385496	74391427	DCTN1-AS1	intronic_antisense	ENSEMBL_GENCODE	0.0084804	1	2.0913	yes
lnc-C14orf132-4:1	546.581	527.75	422.768	192.993	208.569	228.869	chr14	+	96019483	96019765	-	intergenic	lncipedia	0.00192499	1	2.37473	yes
lnc-RASSF4-1:2	91.5717	72.2817	63.97	29.4391	41.2682	30.0863	chr10	+	44953557	44955728	-	intergenic	lncipedia	0.0093956	1	2.2603	yes
ENST00000577176	238.46	249.69	228.774	128.754	103.708	87.5852	chr17	-	4482019	4483656	RP13-580F15.2	intronic_antisense	ENSEMBL_GENCODE	0.00059662	1	2.24006	yes
lnc-TIGD2-4:1	17.5039	12.5504	11.5614	22.3594	32.5543	31.9898	chr4	+	89120047	89122849	-	intergenic	lncipedia	0.0162814	1	0.478873	yes
lnc-WDR67-4:1	27.86	26.454	15.6984	7.86905	5.20955	8.32712	chr8	+	122782049	122789039	-	intronic_sense	lncipedia	0.0149818	1	3.27074	yes
lnc-FAM45A-4:1	20.4791	18.473	29.8944	80.6574	66.9778	67.8045	chr10	+	119080823	119082188	-	exonic_antisense	lncipedia	0.00098408	1	0.319562	yes
lnc-KCNQ4-2:2	36.7591	32.4188	28.0107	60.415	72.8265	68.5216	chr1	+	40768729	40771601	-	exonic_sense	lncipedia	0.00140436	1	0.481697	yes
NR_003572	1837.67	1654.25	1664.54	447.381	247.557	411.236	chr8	-	208344	232318	RPL23AP53	exonic_antisense	RefSeq	9.71e-05	1	4.66153	yes
ENST00000535817	6.25351	22.7135	14.0419	36.2747	33.3916	43.4702	chr11	+	62832234	62834043	RP11-727F15.9	exonic_antisense	ENSEMBL_GENCODE	0.0141446	1	0.38015	yes
lnc-NDRG2-4:2	98.1453	112.144	95.7332	234.697	250.115	209.949	chr14	-	21093257	21094448	-	exonic_sense	lncipedia	0.00053541	1	0.440472	yes
ENST00000526795	26.7431	30.954	36.0693	83.9236	67.0087	85.463	chr11	+	83072082	83077173	RAB30-AS1	bidirectional	ENSEMBL_GENCODE	0.00185797	1	0.396651	yes
lnc-ZFHX2-1:6	4.05503	8.32801	4.51004	28.5179	16.65	17.5327	chr14	-	23561408	23563000	-	exonic_sense	lncipedia	0.0196161	1	0.269424	yes
NR_024261	23.9584	29.2303	14.7641	66.8898	43.8355	68.4403	chr12	-	100165049	100173343	GOLGA2P5	intergenic	RefSeq	0.0146767	1	0.379273	yes
NR_046653	30.1784	36.3019	30.8147	15.9726	9.43287	16.0562	chr1	+	107964442	107994607	VAV3-AS1	exonic_antisense	RefSeq	0.0031562	1	2.34662	yes
ENST00000573371	4857.57	4545.63	4443.43	2056.5	1898	1496	chr17	+	4163910	4164713	RP11-810M2.2	exonic_antisense	ENSEMBL_GENCODE	0.000178566	1	2.54043	yes
lnc-VPS4B-2:2	26.8622	31.3796	18.1248	62.9019	77.9172	66.7281	chr18	-	63362842	63367206	-	exonic_sense	lncipedia	0.00182417	1	0.367948	yes
ENST00000588766	406.588	376.72	352.116	190.39	212.174	143.528	chr18	+	37273706	37276572	RP11-797E24.3	exonic_antisense	ENSEMBL_GENCODE	0.0015617	1	2.07918	yes
ENST00000581944	16.3183	13.4569	15.4201	38.2817	42.3461	42.2346	chr17	-	27237859	27241661	RP11-663N22.1	intergenic	ENSEMBL_GENCODE	8.07e-05	1	0.367853	yes
lnc-DLG4-1:1	315.988	196.744	225.989	98.1098	68.876	66.9592	chr17	-	7189889	7192235	-	exonic_sense	lncipedia	0.0107011	1	3.15767	yes
lnc-COL6A1-6:1	37.9818	36.0693	51.571	13.4062	18.0466	14.2272	chr21	+	45923977	45924904	-	intronic_sense	lncipedia	0.0063391	1	2.75004	yes
NR_026730	6093.13	5856.25	5678.84	3759.66	1824.52	1977.33	chr13	-	24928754	24968469	TPTE2P1	intergenic	RefSeq	0.0060751	1	2.33131	yes
lnc-DIRAS2-7:1	27.4494	7.77646	11.8896	65.5761	62.5707	68.194	chr9	-	90751239	90752230	-	exonic_sense	lncipedia	0.00131776	1	0.239968	yes
ENST00000449339	70.3241	65.0101	65.277	460.94	463.882	476.999	chr21	-	31653593	31659500	AP000253.1	bidirectional	ENSEMBL_GENCODE	8.72e-08	0.00596888	0.143107	yes
ENST00000624102	4.05503	17.3884	11.8024	54.4235	102.228	83.4387	chr5	+	141078076	141084481	CH17-140K24.1	intronic_sense	ENSEMBL_GENCODE	0.0087963	1	0.138472	yes
ENST00000416470	16.3949	19.1772	18.9331	8.21112	12.1888	4.09844	chr1	-	19591802	19596832	RP5-1056L3.1	bidirectional	ENSEMBL_GENCODE	0.016101	1	2.22485	yes
lnc-LARP7-12:2	14.326	11.8402	19.2661	3.70528	8.64233	7.36583	chr4	+	113373359	113381515	-	exonic_sense	lncipedia	0.031335	1	2.30464	yes
lnc-EIF2AK1-3:1	4.05503	4.09724	4.35818	27.5748	25.7718	17.7416	chr7	-	6171125	6173075	-	exonic_sense	lncipedia	0.023157	1	0.175985	yes
lnc-RASAL2-1:1	839.924	826.312	797.572	409.281	303.082	241.772	chr1	+	178480606	178481206	-	intergenic	lncipedia	0.00056482	1	2.58224	yes
lnc-PDCD2L-3:1	28.6382	19.685	23.8272	12.5762	10.0486	10.0211	chr19	+	34389106	34390806	-	intronic_sense	lncipedia	0.0084179	1	2.21009	yes
NR_026643	9.14388	4.09724	7.94452	12.8405	20.0394	16.1889	chr11_KI270903v1_alt	+	139692	141959	FAM99A	intronic_sense	RefSeq	0.022637	1	0.431754	yes
ENST00000456904	10.9504	13.2456	11.744	3.7854	9.22451	4.40523	chr21	+	25933816	25935270	AP001442.2	intronic_antisense	ENSEMBL_GENCODE	0.028703	1	2.06372	yes
lnc-TRIM61-2:1	18.0971	12.3811	10.3503	392.135	324.593	255.577	chr4	-	164934950	164935169	-	intergenic	lncipedia	0.0157968	1	0.0419914	yes
NR_103748	5.3735	4.09724	9.91871	12.6732	18.7975	13.5665	chr7	-	101565305	101569006	LINC01007	intergenic	RefSeq	0.030336	1	0.430521	yes
lnc-GMDS-19:1	33.1436	29.8394	19.514	14.1702	8.08861	3.83073	chr6	-	1198176	1226352	-	intergenic	lncipedia	0.020875	1	3.16207	yes
ENST00000609998	39.6538	37.4116	26.6035	11.7156	22.7223	14.7726	chr7	-	879790	886547	RP11-449P15.2	exonic_antisense	ENSEMBL_GENCODE	0.025035	1	2.10664	yes
lnc-XAF1-1:8	686.837	559.746	780.929	273.804	208.469	271.859	chr17	+	6757396	6758592	-	exonic_sense	lncipedia	0.003281	1	2.68854	yes
lnc-PLCXD1-4:1	805.737	500.689	732.075	229.062	171.83	232.456	chrX	+	253742	256045	-	intergenic	lncipedia	0.0075784	1	3.21861	yes
ENST00000609611	12.5396	15.8672	11.3364	42.3918	36.4552	41.6731	chr18	+	11908712	11909223	RP11-820I16.4	exonic_antisense	ENSEMBL_GENCODE	0.0003048	1	0.329765	yes
ENST00000464125	714.832	563.555	583.41	65.492	57.8608	74.569	chr3	+	58607080	58634440	RP11-475O23.3	exonic_antisense	ENSEMBL_GENCODE	0.0073192	1	9.40673	yes
ENST00000624044	56.1886	50.4029	38.1322	118.365	89.7082	113.028	chr15	+	90347587	90349437	GABARAPL3	exonic_antisense	ENSEMBL_GENCODE	0.0046356	1	0.45071	yes
NONHSAT024792	37.5402	32.7401	58.4466	81.0211	102.145	88.786	chr11	-	122146509	122146605	-	exonic_sense	NONCODE	0.0088618	1	0.473345	yes
ENST00000585152	34.7912	31.6723	43.2509	433.035	477.742	529.399	chr7	-	88270892	88273750	CTB-167B5.2	intergenic	ENSEMBL_GENCODE	0.0039791	1	0.0761812	yes
ENST00000435257	38.7771	37.0259	35.0049	173.415	178.067	178.438	chr7	+	93890913	93893601	AC002076.10	bidirectional	ENSEMBL_GENCODE	1.14e-07	0.0077708	0.209103	yes
NR_037886	297.442	301.79	340.565	131.878	118.835	151.036	chr2	-	200712304	200735177	LOC100507140	exonic_antisense	RefSeq	0.00041781	1	2.33926	yes
lnc-SPRY1-1:7	20.3567	19.5784	15.3237	40.4531	32.8823	40.6091	chr4	+	123524686	123527843	-	intergenic	lncipedia	0.0028231	1	0.484962	yes
ENST00000531850	139.658	137.25	139.44	62.3045	24.0304	28.2209	chr11	+	117818443	117821992	RP11-728F11.3	exonic_antisense	ENSEMBL_GENCODE	0.0142616	1	3.63446	yes
lnc-ANP32B-1:1	4.8169	4.09724	3.75357	15.0951	15.8373	18.9106	chr9	+	98018293	98026795	-	intergenic	lncipedia	0.0005156	1	0.254152	yes
NR_029621	17.6133	15.6353	19.6709	9.86845	10.8879	5.50466	chr9	-	70809974	70810084	MIR204	exonic_sense	RefSeq	0.011716	1	2.01514	yes
ENST00000437438	815.419	817.204	976.627	366.342	359.458	387.606	chr2	-	241800916	241801907	AC114730.5	exonic_antisense	ENSEMBL_GENCODE	0.011576	1	2.34349	yes
NONHSAT066315	7.17778	4.09724	12.1325	209.693	109.565	179.26	chr19	+	39590980	39591151	-	intronic_sense	NONCODE	0.033479	1	0.0469543	yes
lnc-TNFSF18-2:1	70.3461	82.5255	62.8853	23.2751	26.7347	33.5892	chr1	-	172898144	172914185	-	intergenic	lncipedia	0.0024405	1	2.58086	yes
lnc-TTC30B-5:1	9.24252	14.76	5.34348	31.3826	29.1493	27.0384	chr2	-	177229190	177229506	-	bidirectional	lncipedia	0.0029612	1	0.335114	yes
lnc-LSG1-4:1	75.7579	39.203	74.4107	29.4603	23.2157	18.0318	chr3	-	194588655	194590181	-	intronic_sense	lncipedia	0.033339	1	2.67822	yes
lnc-GRAMD2-4:1	24.4213	9.39587	16.2732	44.0391	39.0187	51.0341	chr15	-	71893461	71897813	-	exonic_sense	lncipedia	0.0073387	1	0.373553	yes
ENST00000444562	17.8986	19.2571	16.5393	244.956	174.564	123.581	chr2	-	183083405	183108519	AC064871.3	exonic_antisense	ENSEMBL_GENCODE	0.043525	1	0.0988674	yes
lnc-RP11-650K20.3.1-4:1	228.075	153.568	220.218	89.9452	70.4364	81.8398	chr12	+	103672469	103672769	-	intronic_sense	lncipedia	0.007859	1	2.48476	yes
NR_040111	9.52317	10.3269	14.7284	7.64352	4.23361	4.1277	chr17_GL383564v2_alt	-	20347	30520	LOC100505782	exonic_antisense	RefSeq	0.035702	1	2.1605	yes
lnc-ACSM4-1:1	25.795	33.0132	48.1803	4.26114	5.48889	7.66512	chr12	+	7338837	7341918	-	intergenic	lncipedia	0.046465	1	6.14342	yes
lnc-FAM27E1.1-15:1	283.286	328.452	411.219	88.4518	83.0728	69.1925	chr9	-	41644429	41644770	-	intergenic	lncipedia	0.020478	1	4.24962	yes
ENST00000509015	13.548	9.54001	10.8151	3.8959	4.10823	4.15318	chr4	+	4321962	4334182	RP11-265O12.1	bidirectional	ENSEMBL_GENCODE	0.025698	1	2.78869	yes
ENST00000420431	202.437	207.795	186.414	78.2159	89.2864	88.2092	chr17	-	45245186	45248339	CTD-2020K17.4	exonic_antisense	ENSEMBL_GENCODE	0.000100413	1	2.33327	yes
lnc-C18orf1-1:2	1282.73	420.663	919.973	266.731	90.9126	135.453	chr18	+	13218759	13278376	-	exonic_sense	lncipedia	0.049804	1	5.32019	yes
ENST00000434849	318.868	321.338	298.429	137.154	118.269	125.985	chr13	+	45374934	45378616	TPT1-AS1	intergenic	ENSEMBL_GENCODE	3.7e-05	1	2.46098	yes
lnc-AP000350.10.1-1:1	4.05503	4.09724	3.81335	57.6772	58.3695	57.0384	chr22	+	23858956	23861290	-	bidirectional	lncipedia	8.72e-09	0.00059682	0.0691314	yes
lnc-POTED-6:1	10.6849	13.7973	8.76981	3.80168	4.72858	3.99031	chr21	+	13683580	13684961	-	intergenic	lncipedia	0.0097977	1	2.6558	yes
NR_036211	10.1359	4.09724	4.35879	18.487	11.5901	14.0544	chr1	+	150551928	150552014	MIR4257	intronic_sense	RefSeq	0.039224	1	0.421285	yes
lnc-XRCC2-2:1	121.313	104.68	133.684	92.0788	45.7606	30.7145	chr7	-	153423717	153428339	-	intergenic	lncipedia	0.034839	1	2.1339	yes
lnc-SERP2-14:1	9.78408	16.7954	11.9972	3.93887	6.60971	5.25512	chr13	+	44618958	44622909	-	intergenic	lncipedia	0.026357	1	2.44099	yes
ENST00000504735	4229.66	3890.57	3266.5	1366.31	1162.21	1020.02	chr3	+	139837220	139859894	RP11-166D18.1	intergenic	ENSEMBL_GENCODE	0.00095518	1	3.20885	yes
lnc-FBXL6-1:4	990.132	910.526	860.34	483.368	492.897	389.629	chr8	-	144356949	144357926	-	exonic_sense	lncipedia	0.00075569	1	2.02138	yes
ENST00000513892	7.0224	11.2516	4.12346	28.3708	17.3259	28.8628	chr8	+	17131181	17149789	RP11-468H14.2	intergenic	ENSEMBL_GENCODE	0.0155238	1	0.300397	yes
ENST00000559904	6.48671	4.09724	4.81314	15.6918	20.1706	13.9195	chr15	+	66919811	66931755	RP11-798K3.4	intergenic	ENSEMBL_GENCODE	0.0045151	1	0.309291	yes
NONHSAT000943	2386.37	2644	2637.56	801.711	1407.7	1292.03	chr1	+	12191704	12191782	-	exonic_sense	NONCODE	0.0024406	1	2.18994	yes
lnc-NDRG1-5:1	28.2434	26.0018	26.506	118.034	111.881	116.719	chr8	-	133494913	133497192	-	intronic_sense	lncipedia	7.6e-07	0.0520145	0.232958	yes
NR_102279	6.01459	7.13555	11.3003	38.3626	33.4324	36.2807	chr17	+	48544350	48551241	HOXB-AS1	exonic_antisense	RefSeq	0.00020231	1	0.226234	yes
lnc-RBM45-2:1	21.7797	19.0233	19.1076	43.5503	38.4122	51.0486	chr2	+	178017992	178018465	-	intronic_antisense	lncipedia	0.0029787	1	0.450418	yes
ENST00000554921	1044.21	828.577	854.153	243.581	419.248	355.212	chr14	-	63123033	63128214	RP11-1112J20.2	intergenic	ENSEMBL_GENCODE	0.0026018	1	2.67862	yes
lnc-RAB11FIP2-1:1	16.9637	12.6228	16.6049	4.04984	6.47148	11.9154	chr10	-	118115605	118118910	-	intronic_sense	lncipedia	0.043162	1	2.05874	yes
lnc-PPEF1-4:1	43.0825	53.9527	48.1891	30.6174	17.2546	22.0551	chrX	+	18899064	18903226	-	exonic_antisense	lncipedia	0.0074578	1	2.07679	yes
lnc-C16orf13-7:1	2627.56	2237.74	2410.73	1216.32	917.623	824.632	chr16	-	587789	589165	-	intronic_sense	lncipedia	0.00091769	1	2.4593	yes
lnc-SHOC2-1:1	161.48	179.188	161.084	81.0376	76.2372	63.1015	chr10	+	111016819	111019901	-	intergenic	lncipedia	0.00030312	1	2.27679	yes
NR_024408	45.2425	54.3773	23.951	106.548	93.9152	101.011	chr9	+	120843041	120854373	PSMD5-AS1	bidirectional	RefSeq	0.0036609	1	0.409889	yes
lnc-LRRC3B-2:1	78.6212	101.692	90.4314	39.6825	50.6357	27.301	chr3	+	26216321	26216877	-	intergenic	lncipedia	0.005742	1	2.30187	yes
lnc-HDAC4-1:1	16.4493	11.805	19.7474	3.9393	6.83307	3.81145	chr2	-	239007025	239009443	-	intergenic	lncipedia	0.0112957	1	3.29143	yes
ENST00000557962	24.1395	14.1717	10.6869	49.1965	68.006	83.9025	chr15	+	100849561	100860037	RP11-66B24.2	intergenic	ENSEMBL_GENCODE	0.009378	1	0.243645	yes
NONHSAT118053	156.792	126.07	122.976	273.955	279.102	303.059	chr6_GL000255v2_alt	+	2530965	2534137	-	intronic_antisense	NONCODE	0.00043643	1	0.474045	yes
ENST00000597444	50.3194	42.123	46.1349	26.3581	18.5772	19.3986	chr19	-	21449129	21463880	CTD-2561J22.5	intronic_antisense	ENSEMBL_GENCODE	0.0019368	1	2.15403	yes
lnc-CDK1-8:1	1128.51	868.417	686.837	446.029	473.097	324.336	chr10	+	60457426	60457823	-	intronic_antisense	lncipedia	0.024279	1	2.1583	yes
lnc-CYGB-1:1	146.519	109.824	119.423	63.4396	57.5801	59.7464	chr17	-	76489341	76492493	-	intergenic	lncipedia	0.02804	1	2.07874	yes
ENST00000528717	31.0037	37.8012	28.1339	92.0477	129.146	118.37	chr11	+	102452919	102462008	RP11-315O6.1	exonic_antisense	ENSEMBL_GENCODE	0.0020773	1	0.28548	yes
ENST00000419211	4.05503	8.06008	4.44066	44.3615	39.433	43.4728	chr7	+	135926455	135932881	AC015987.1	exonic_antisense	ENSEMBL_GENCODE	4.45e-05	1	0.130087	yes
ENST00000620344	60.375	72.6662	89.7651	158.504	150.566	146.412	chr17	-	81697025	81697714	RP13-1032I1.11	intronic_antisense	ENSEMBL_GENCODE	0.00109905	1	0.489165	yes
lnc-TSPY4-3:1	15.1072	13.2982	21.3863	6.57772	4.20353	5.5931	chrY	+	8638293	8645399	-	intergenic	lncipedia	0.0119181	1	3.04083	yes
lnc-SEC11A-2:1	205.101	166.612	198.895	66.5397	85.7184	89.318	chr15	-	84747093	84748278	-	bidirectional	lncipedia	0.00138144	1	2.36203	yes
lnc-AC018682.6.1-1:7	62.8288	72.5771	76.0144	170.219	168.983	181.645	chr2	+	46429136	46441829	-	intergenic	lncipedia	5.63e-05	1	0.405916	yes
lnc-USP35-14:1	63.4752	50.349	73.1097	30.9315	31.9838	21.7279	chr11	+	78150120	78150666	-	intergenic	lncipedia	0.0097759	1	2.20849	yes
lnc-OR4F16-8:1	5602	5726.54	5558.17	2615.83	2460.75	2593.45	chr1	-	629081	633963	-	exonic_antisense	lncipedia	8.01e-07	0.0548109	2.20165	yes
lnc-CNOT7-6:1	3059.47	2600.81	2641.71	503.466	1273.18	1122.86	chr8	-	17331199	17349237	-	exonic_sense	lncipedia	0.0029021	1	2.86324	yes
lnc-FAM65B-3:4	74.7162	75.7271	53.967	182.964	145.917	140.905	chr6	-	25105811	25109526	-	exonic_sense	lncipedia	0.0041783	1	0.435114	yes
NR_122036	324.26	323.705	343.278	798.357	864.206	851.205	chr9	-	137615331	137618529	ARRDC1-AS1	bidirectional	RefSeq	1.89e-05	1	0.394326	yes
ENST00000387456	1140.08	1272.65	1169.14	468.726	540.195	466.673	chrMT	+	12266	12336	MT-TL2	intergenic	ENSEMBL_GENCODE	0.000118162	1	2.4274	yes
lnc-CENPK-2:1	287.08	285.192	248.255	983.604	991.435	950.555	chr5	-	65451315	65473673	-	exonic_sense	lncipedia	1.24e-06	0.0845435	0.280465	yes
lnc-L1TD1-4:1	84.0879	122.583	89.318	46.4844	55.8091	40.3567	chr1	+	62120872	62128457	-	exonic_sense	lncipedia	0.016498	1	2.07493	yes
ENST00000516599	4.05503	4.09724	5.10152	18.844	21.7689	17.6844	chr19	-	3521248	3521320	SNORD38	intronic_antisense	ENSEMBL_GENCODE	0.00028314	1	0.227349	yes
ENST00000558888	5.37358	4.09724	4.21909	12.4958	11.7341	8.66369	chr15	-	62827675	62835397	RP11-1069G10.1	exonic_antisense	ENSEMBL_GENCODE	0.0066821	1	0.416188	yes
lnc-LRRK1-2:1	225.497	168.877	186.323	53.1365	77.4218	85.6502	chr15	+	101168293	101169066	-	intergenic	lncipedia	0.0033014	1	2.68582	yes
lnc-RASL11B-5:3	13.5233	19.0039	6.25464	55.6193	39.6892	48.305	chr4	+	52659429	52666359	-	bidirectional	lncipedia	0.0040777	1	0.270043	yes
lnc-SCRT2-1:1	20.0075	12.9687	38.296	80.6055	62.2329	90.7416	chr20	-	765949	768482	-	bidirectional	lncipedia	0.0085967	1	0.30513	yes
lnc-MAP2-2:1	7.6803	4.09724	14.6754	19.873	27.0771	26.8139	chr2	+	209845104	209872874	-	exonic_sense	lncipedia	0.0155598	1	0.358616	yes
lnc-NDUFB10-1:1	290.501	288.31	345.919	141.883	145.058	150.138	chr16	+	1962060	1962525	-	exonic_antisense	lncipedia	0.0133953	1	2.1157	yes
lnc-AL901608.1-44:1	107.121	63.7332	84.6486	52.7163	25.328	25.5388	chr14	-	106489344	106489756	-	intronic_sense	lncipedia	0.030758	1	2.46664	yes
lnc-NEUROG3-7:1	54.3684	77.5149	71.2381	162.72	180.85	173.617	chr10	-	69664631	69677842	-	intergenic	lncipedia	0.00027616	1	0.392742	yes
NONHSAT117836	43.8388	49.4146	74.2169	178.979	119.467	122.45	chr6_GL000254v2_alt	+	4278602	4278768	-	intronic_antisense	NONCODE	0.0170991	1	0.397891	yes
lnc-DSTN-1:1	37.7776	31.7204	30.6332	8.27172	18.7546	16.6837	chr20	+	17473487	17476895	-	intronic_sense	lncipedia	0.0085163	1	2.29081	yes
lnc-HMGB2-8:1	92.9476	60.8511	77.3742	13.9171	9.74802	26.4554	chr4	-	173223771	173232337	-	intronic_antisense	lncipedia	0.0046022	1	4.61234	yes
lnc-ZNF347-1:1	4.05503	6.65797	3.94625	8.84211	15.4987	18.575	chr19	-	53148891	53159075	-	exonic_sense	lncipedia	0.035065	1	0.341581	yes
lnc-SNX32-2:1	208.377	137.529	170.562	86.327	50.9387	45.6107	chr11	+	65790128	65794095	-	exonic_sense	lncipedia	0.009963	1	2.82414	yes
lnc-OCM-3:8	12.4519	20.4791	31.4109	50.1232	97.9358	89.4415	chr7	+	5823215	5840042	-	intergenic	lncipedia	0.021357	1	0.270913	yes
NONHSAT054053	847	344.747	800.402	210.651	103.945	138.162	chr17	+	45244849	45244949	-	exonic_sense	NONCODE	0.034758	1	4.40003	yes
lnc-TCF7L2-6:1	17.4639	46.4285	18.4715	55.5342	114.312	88.5406	chr10	+	112810909	112811217	-	intronic_sense	lncipedia	0.039464	1	0.318762	yes
NR_004859	75.2343	70.8595	83.4491	34.6009	37.2382	39.2928	chr15	+	84631459	84642463	SCAND2P	bidirectional	RefSeq	0.00055692	1	2.0655	yes
lnc-ATPIF1-3:1	16.1398	10.9337	12.5641	34.6467	38.4116	21.7367	chr1	+	28109738	28110298	-	intergenic	lncipedia	0.025276	1	0.41814	yes
NR_107014	124.398	115.262	136.755	83.7178	48.4533	39.7859	chr19	-	11495543	11495622	MIR7974	intronic_sense	RefSeq	0.0100161	1	2.189	yes
NR_027695	6.13053	6.25371	6.11467	37.7752	29.9511	37.0126	chr21	+	38206155	38208644	DSCR10	intergenic	RefSeq	0.0074228	1	0.176619	yes
ENST00000579468	5212.97	5489.44	5339.86	2788.86	1734.75	1844.03	chr17	-	28749731	28750079	AC010761.10	exonic_antisense	ENSEMBL_GENCODE	0.00072084	1	2.51934	yes
lnc-LIFR-7:1	876.503	712.791	728.055	432.549	398.058	320.823	chr5	-	38436209	38439228	-	exonic_antisense	lncipedia	0.0032614	1	2.01258	yes
lnc-CLCA2-1:1	11199	10297.6	11418.6	1584.61	1739.87	1459.71	chr1	+	86029853	86030589	-	exonic_antisense	lncipedia	1.59e-05	1	6.87998	yes
lnc-PPM1M-1:1	31.4022	22.8808	26.4716	10.2414	19.4616	10.4393	chr3	+	52244985	52245520	-	intronic_sense	lncipedia	0.025923	1	2.01171	yes
lnc-FCN2-3:1	105.246	135.955	135.825	66.7658	41.832	42.5226	chr9	+	134808960	134810457	-	exonic_sense	lncipedia	0.004539	1	2.49487	yes
lnc-GTF2B-10:1	61.5065	33.1396	52.1474	16.5486	8.41699	15.6956	chr1	-	88301422	88302738	-	intergenic	lncipedia	0.0154773	1	3.61016	yes
ENST00000617063	101.224	67.9307	64.8804	45.2027	15.9423	39.2203	chr20	-	60083360	60083872	RP5-1017F8.2	intergenic	ENSEMBL_GENCODE	0.038483	1	2.33183	yes
lnc-CARD6-2:1	104.438	109.106	84.1879	240.12	264.235	248.469	chr5	+	40936337	40937487	-	exonic_sense	lncipedia	0.00012462	1	0.395487	yes
lnc-KIAA0564-2:1	443.458	387.784	326.128	207.636	199.782	152.544	chr13	-	42302106	42310856	-	exonic_antisense	lncipedia	0.0063399	1	2.06687	yes
NONHSAT102029	47.8045	34.8425	36.9376	9.18253	18.9529	18.0745	chr5	-	71537651	71537846	-	intronic_antisense	NONCODE	0.0085989	1	2.58786	yes
lnc-HPGD-5:1	522.485	458.04	402.82	233.558	201.046	187.68	chr4	-	174248536	174253123	-	intronic_sense	lncipedia	0.0024044	1	2.22301	yes
lnc-ANKFY1-3:1	9.41161	9.44828	3.87163	21.8034	14.228	17.2102	chr17	-	4064798	4072827	-	exonic_sense	lncipedia	0.024165	1	0.426951	yes
lnc-RP11-247C2.2.1-3:1	4.05503	4.09724	6.23018	27.4297	18.6872	16.1091	chr15	-	74182226	74182878	-	exonic_sense	lncipedia	0.0103636	1	0.231133	yes
lnc-CXorf36-2:1	15.2539	17.7104	15.2862	8.1804	3.89324	3.83784	chrX	-	45631167	45631643	-	intergenic	lncipedia	0.0028559	1	3.03243	yes
ENST00000433893	520.683	473.292	481.905	292.297	177.409	170.338	chr2	+	37325340	37326797	AC007391.2	bidirectional	ENSEMBL_GENCODE	0.0027151	1	2.30591	yes
lnc-PLAGL1-1:1	28.5078	29.5454	24.4628	56.944	61.7058	70.852	chr6	-	143858061	143858689	-	intronic_antisense	lncipedia	0.00122129	1	0.435437	yes
lnc-CD180-15:1	376.357	297.106	312.906	120.143	77.6296	73.3191	chr5	-	68041572	68052188	-	intergenic	lncipedia	0.00110491	1	3.6385	yes
lnc-SYF2-5:1	4.05503	4.09724	6.90147	8.61522	13.6275	13.6241	chr1	-	25125893	25140472	-	bidirectional	lncipedia	0.022397	1	0.419712	yes
lnc-SESN3-5:3	11.6637	8.94564	4.49824	19.2177	27.7511	17.9262	chr11	-	95037851	95069040	-	exonic_antisense	lncipedia	0.023541	1	0.386895	yes
lnc-ACTR2-7:1	153.149	92.4349	128.822	46.0905	40.3768	40.368	chr2	+	65517504	65518393	-	intergenic	lncipedia	0.043258	1	2.9519	yes
ENST00000624561	76.6332	62.7512	66.4034	36.8181	27.4729	31.1037	chr21	+	6060340	6076305	LINC00313	intergenic	ENSEMBL_GENCODE	0.00176478	1	2.15722	yes
ENST00000437680	57.7005	47.7912	49.8157	177.303	179.079	172.609	chr2	-	33555047	33563547	AC020594.5	exonic_antisense	ENSEMBL_GENCODE	2.05e-06	0.140281	0.293591	yes
lnc-FAM109B-2:1	4.05503	4.09724	4.67685	7.51542	11.2949	9.41486	chr22	+	42079699	42082225	-	exonic_sense	lncipedia	0.0098375	1	0.454528	yes
lnc-GYG2P1-6:1	1521.24	1312.78	1619.4	106.067	123.168	113.024	chrY	-	12661089	12662064	-	bidirectional	lncipedia	0.0043382	1	13.0118	yes
lnc-MEGF6-6:2	58.0466	48.9048	37.4125	23.9274	7.6243	17.057	chr1	-	3210805	3212892	-	intronic_antisense	lncipedia	0.0137803	1	2.96992	yes
lnc-ZBP1-3:2	21.4241	18.3284	23.4928	16.3167	7.18753	3.75897	chr20	-	57502459	57505466	-	exonic_sense	lncipedia	0.041099	1	2.3198	yes
ENST00000585765	25.6583	32.0327	26.6619	12.708	15.8014	8.41972	chr17	-	61361668	61400243	RP11-332H18.5	exonic_antisense	ENSEMBL_GENCODE	0.0056024	1	2.28418	yes
lnc-RP11-150O12.3.1-1:4	4.05503	6.56997	6.35189	34.7964	26.19	23.925	chr8	-	37569493	37599489	-	intergenic	lncipedia	0.0026613	1	0.199936	yes
lnc-LIN28B-7:1	174.386	152.04	146.485	68.0454	64.3823	55.3336	chr6	+	104687240	104687671	-	intergenic	lncipedia	0.00052105	1	2.51868	yes
NR_029477	11.3508	4.09724	16.0355	40.212	41.3396	43.5231	chr11	-	122146521	122146593	MIRLET7A2	exonic_sense	RefSeq	0.00098106	1	0.251718	yes
ENST00000565053	61.6875	57.5228	46.8752	159.502	178.464	138.614	chr16	+	88883272	88887136	RP11-830F9.5	exonic_antisense	ENSEMBL_GENCODE	0.00110012	1	0.348495	yes
ENST00000408518	12.5105	20.2173	11.6815	36.2352	29.205	24.954	chr2	-	25328633	25328744	MIR1301	exonic_sense	ENSEMBL_GENCODE	0.022916	1	0.491285	yes
NR_110531	18699.8	18612.5	25097.7	9585.37	10034.9	8811.46	chr3	-	37753688	37861780	ITGA9-AS1	exonic_antisense	RefSeq	0.0065014	1	2.19508	yes
ENST00000511849	437.557	542.825	379.288	145.051	122.826	114.849	chr6	-	61630233	61681049	RP1-240B8.3	exonic_sense	ENSEMBL_GENCODE	0.0026005	1	3.55259	yes
ENST00000408370	3109.66	3187.23	2737.84	1490.33	1420.81	753.838	chr9	-	128257707	128257789	AL590708.1	exonic_sense	ENSEMBL_GENCODE	0.0027831	1	2.46515	yes
lnc-NUAK2-1:1	69.8522	70.0088	68.462	164.725	159.182	162.323	chr1	-	205282110	205295090	-	intergenic	lncipedia	3.23e-07	0.0220685	0.428445	yes
lnc-EDF1-1:1	16.7157	4.09724	5.4984	41.5015	48.7144	46.0777	chr9	-	136807960	136841182	-	exonic_antisense	lncipedia	0.00125555	1	0.193049	yes
lnc-KDM1A-3:1	5.758	4.09724	6.60944	8.79285	14.6247	11.569	chr1	+	22865158	22882840	-	exonic_sense	lncipedia	0.02836	1	0.4706	yes
lnc-CERKL-9:1	32.5039	23.1887	25.3091	8.04829	13.6062	17.5585	chr2	-	180801227	180801533	-	intergenic	lncipedia	0.024185	1	2.06569	yes
lnc-SERP2-8:1	12.217	12.818	11.2609	6.42806	4.64325	3.79556	chr13	+	44248321	44249349	-	intergenic	lncipedia	0.00135815	1	2.4414	yes
NR_126093	31.8336	32.5246	15.0397	59.0439	66.7892	50.8062	chrX	+	41333307	41364472	DDX3X	exonic_sense	RefSeq	0.0115813	1	0.449492	yes
ENST00000457044	318.351	278.335	284.383	206.766	97.0115	102.869	chr9	+	35642514	35643517	RP11-331F9.3	intergenic	ENSEMBL_GENCODE	0.0138351	1	2.16667	yes
lnc-FAM25C-1:2	39.2646	32.6443	56.4068	13.0722	11.5157	18.6813	chr10	-	47987588	47991844	-	intergenic	lncipedia	0.018661	1	2.96552	yes
lnc-RAB1A-1:1	21.6921	19.4497	4.04945	30.5988	28.8989	36.9851	chr2	-	65046569	65056183	-	bidirectional	lncipedia	0.04792	1	0.468387	yes
lnc-SBF2-5:1	59.6554	72.8194	56.7816	154.545	178.163	180.833	chr11	-	9631007	9631359	-	intergenic	lncipedia	0.00036476	1	0.368533	yes
lnc-RASGRF1-4:2	139.312	116.939	118.724	69.1471	52.2627	39.3221	chr15	-	78937412	78945042	-	exonic_sense	lncipedia	0.0031366	1	2.33292	yes
lnc-FAM208B-4:1	4.05503	4.09724	3.81322	19.5031	23.8821	16.9453	chr10	+	5665222	5666740	-	exonic_antisense	lncipedia	0.0154436	1	0.198332	yes
ENST00000571197	137.886	131.47	103.545	249.756	274.609	256.79	chr16	-	68225969	68229145	RP11-96D1.11	exonic_antisense	ENSEMBL_GENCODE	0.00045683	1	0.47737	yes
lnc-TRMT61A-2:7	281.577	212.646	246.596	81.5289	71.5236	47.6119	chr14	+	103571755	103607523	-	exonic_sense	lncipedia	0.00127896	1	3.69183	yes
lnc-FGA-2:2	12.9329	4.09724	3.88421	30.0308	22.42	30.6786	chr4	-	154611972	154612611	-	exonic_sense	lncipedia	0.006523	1	0.251588	yes
lnc-KIDINS220-9:1	14.0101	11.0481	14.665	7.52992	6.53624	4.29622	chr2	-	7867412	7869301	-	intergenic	lncipedia	0.0083203	1	2.16329	yes
lnc-TPD52L1-1:1	5.0588	6.75802	6.23616	15.2864	13.7964	16.0355	chr6	+	125009826	125010034	-	intronic_sense	lncipedia	0.00040142	1	0.400125	yes
ENST00000447784	27.5149	25.2802	21.4123	13.0218	10.2083	13.7858	chr13	+	18905439	18907810	LINC00408	intergenic	ENSEMBL_GENCODE	0.0040382	1	2.00475	yes
lnc-TESC-4:1	350.028	334.377	307.314	164.99	91.0253	130.469	chr12	-	117030308	117031073	-	intronic_antisense	lncipedia	0.00123573	1	2.566	yes
NR_106913	104.507	76.4297	79.0845	47.9187	31.9764	22.4814	chr9	-	98229148	98229217	MIR6854	intronic_sense	RefSeq	0.0106599	1	2.53985	yes
lnc-SUOX-3:3	115.019	101.655	110.945	54.441	62.3106	42.3613	chr12	+	56021345	56024884	-	exonic_sense	lncipedia	0.00132193	1	2.05904	yes
ENST00000623764	15.8163	24.59	13.6978	6.97933	9.729	6.09726	chr8	+	9158063	9158621	RP11-10A14.9	intergenic	ENSEMBL_GENCODE	0.041018	1	2.3724	yes
lnc-FSCN3-5:1	246.943	283.356	203.41	104.313	100.598	86.8462	chr7	+	127679044	127698937	-	exonic_sense	lncipedia	0.0034177	1	2.5148	yes
ENST00000570158	615.019	668.185	584.693	420.218	263.66	215.43	chr15	+	55087999	55092173	RP11-548M13.1	intergenic	ENSEMBL_GENCODE	0.0082844	1	2.07704	yes
NR_029706	1235.96	1229.53	1141.96	7249.57	6980.01	6106.2	chr22	+	20033138	20033220	MIR185	exonic_sense	RefSeq	0.0038386	1	0.177394	yes
lnc-HDAC9-8:2	398.822	403.509	478.396	3980.5	3562.43	3661.12	chr7	+	19115583	19115986	-	exonic_antisense	lncipedia	1.68e-05	1	0.114309	yes
ENST00000429681	16.3529	12.333	22.5255	44.5805	39.0849	32.573	chr3	-	48979932	48983866	RP13-131K19.1	exonic_antisense	ENSEMBL_GENCODE	0.0089777	1	0.440572	yes
lnc-RPL26L1-3:1	213.863	211.711	189.247	109.218	80.8296	71.3666	chr5	+	172920363	172932536	-	exonic_sense	lncipedia	0.00104123	1	2.3519	yes
lnc-OBP2B-4:1	9.51685	14.1796	5.84878	26.2371	24.5511	23.4729	chr9	-	133161047	133163901	-	exonic_sense	lncipedia	0.0042194	1	0.397856	yes
lnc-SH3BGRL2-2:3	34.0286	30.8065	28.4664	87.0578	84.9175	93.5269	chr6	+	79420231	79421427	-	intergenic	lncipedia	4.34e-05	1	0.351415	yes
lnc-C8orf48-8:1	37.9839	22.64	24.5815	76.1093	64.8056	46.9811	chr8	+	14404833	14420749	-	intronic_antisense	lncipedia	0.024696	1	0.453471	yes
lnc-TMEM132A-2:3	685.628	682.669	586.991	364.036	297.302	273.656	chr11	+	60971749	60989392	-	exonic_sense	lncipedia	0.00128434	1	2.09123	yes
ENST00000528915	4.05503	4.09724	3.96621	20.1623	20.2919	26.2854	chr11	+	5938751	5944984	AC025016.1	intronic_antisense	ENSEMBL_GENCODE	0.0120841	1	0.181579	yes
ENST00000449333	152.544	59.5423	97.5541	10.2439	19.4014	27.9004	chr6	+	10434316	10452247	RP1-290I10.7	intergenic	ENSEMBL_GENCODE	0.037704	1	5.38078	yes
NONHSAT092386	25.3426	14.2165	19.3673	9.91031	7.63827	4.48796	chr3	-	139678620	139682564	-	intergenic	NONCODE	0.026383	1	2.67403	yes
lnc-SLC16A5-3:1	6.46051	11.5966	5.07276	12.2141	24.2436	20.9582	chr17	+	75059122	75063358	-	exonic_sense	lncipedia	0.049498	1	0.402849	yes
lnc-FZD10-4:1	12.4806	12.6655	14.9183	4.8499	9.11969	5.40204	chr12	+	130228941	130230617	-	intergenic	lncipedia	0.0113197	1	2.0682	yes
lnc-DDR1-1:2	19.8183	15.0555	11.9369	47.004	64.9024	76.3392	chr6	+	30889936	30900229	-	exonic_sense	lncipedia	0.0059449	1	0.248668	yes
ENST00000589843	587.434	569.231	547.841	188.837	199.297	157.631	chr18	+	12432897	12437635	RP11-861E21.1	intergenic	ENSEMBL_GENCODE	2.1e-05	1	3.12315	yes
NONHSAT082475	4.05503	4.09724	4.49298	12.3324	16.0788	18.8894	chr21	-	44131058	44133460	-	exonic_antisense	NONCODE	0.026119	1	0.267339	yes
ENST00000452249	4.05503	17.0808	4.36471	26.3653	22.4263	21.5052	chr7	-	17286279	17298446	AC003075.4	bidirectional	ENSEMBL_GENCODE	0.0303	1	0.362755	yes
lnc-AC107021.1-9:1	172.741	157.146	174.367	94.5638	79.4355	67.4169	chr3	+	145373724	145380795	-	intergenic	lncipedia	0.00079704	1	2.08873	yes
lnc-PRKAR1A-6:1	369.964	345.416	267.601	161.863	164.436	142.837	chr17	+	68823422	68824844	-	intergenic	lncipedia	0.0056171	1	2.0953	yes
NR_033773	1474.1	1577.84	1210.82	569.622	628.597	524.138	chrX	+	51710828	51712130	CENPVP2	intergenic	RefSeq	0.00171787	1	2.47496	yes
ENST00000598914	19.3619	6.62517	4.21063	32.3219	35.0773	31.5905	chr19	-	23949579	23957734	CTB-92J24.3	intronic_antisense	ENSEMBL_GENCODE	0.0089159	1	0.305059	yes
ENST00000607720	4040.64	4008.6	2738.65	1096.36	2225.18	1801.88	chr1	-	2326201	2326693	RP4-713A8.1	intronic_sense	ENSEMBL_GENCODE	0.025059	1	2.1056	yes
lnc-WDR72-4:1	16.2049	19.2193	13.0871	4.85382	7.59117	3.84983	chr15	-	53326176	53329924	-	intergenic	lncipedia	0.0068419	1	2.9771	yes
NONHSAT018146	180.703	127.048	184.181	29.2538	22.654	30.1147	chr11	-	14969934	14970020	-	exonic_sense	NONCODE	0.0181046	1	5.99752	yes
lnc-SH3BP5L-4:1	11.2945	6.6995	11.3698	18.6254	16.6981	23.6574	chr1	-	248771634	248773792	-	intergenic	lncipedia	0.0188219	1	0.497853	yes
lnc-C7orf49-2:2	9.74352	9.34021	12.8166	27.7275	19.5576	21.419	chr7	-	135168303	135170738	-	exonic_sense	lncipedia	0.0105372	1	0.464316	yes
ENST00000609552	39.9545	67.4069	58.3495	133.941	103.093	115.682	chr4	+	82374301	82374912	RP11-127B20.3	bidirectional	ENSEMBL_GENCODE	0.0066578	1	0.469813	yes
lnc-NDUFB8-1:1	51991.1	51477.3	46966.1	19593.8	21269.5	19349.2	chr10	-	100539733	100539996	-	intronic_antisense	lncipedia	6.04e-05	1	2.49839	yes
ENST00000424460	4.05503	9.91289	4.07133	17.9734	15.1703	11.8268	chr7	+	8262264	8344516	AC007128.1	exonic_antisense	ENSEMBL_GENCODE	0.0272	1	0.401136	yes
ENST00000442967	593.598	541.239	645.28	76.6049	42.8327	87.7464	chr2	+	199457700	199459892	SATB2-AS1	exonic_sense	ENSEMBL_GENCODE	9.55e-05	1	8.59196	yes
lnc-PTPN23-3:1	1458.86	1377.65	1243.01	646.833	599.857	520.854	chr3	+	47477691	47478575	-	intergenic	lncipedia	0.00045639	1	2.30802	yes
lnc-ZNF227-1:2	31.4041	33.7346	30.1498	16.0378	15.9451	12.4416	chr19	+	44195734	44196337	-	intronic_sense	lncipedia	0.00042498	1	2.14495	yes
lnc-BANP-8:1	201.312	165.028	158.774	109.358	71.4696	53.2027	chr16	+	88147829	88148042	-	intergenic	lncipedia	0.0102018	1	2.24379	yes
lnc-PDE8A-1:1	4.05503	4.09724	9.62123	19.2199	27.4766	19.7452	chr15	+	84961703	84964470	-	intergenic	lncipedia	0.0075034	1	0.267505	yes
lnc-MKI67-2:1	79.4835	74.4872	69.5557	29.3217	33.5565	28.8182	chr10	-	128897501	128897969	-	intergenic	lncipedia	0.000175115	1	2.43768	yes
NONHSAT042458	764.377	772.806	730.005	2896.17	2886.98	3106.13	chr15	-	51242905	51243029	-	exonic_sense	NONCODE	3.52e-06	0.240527	0.255047	yes
lnc-VRK1-6:1	23.6666	32.7286	29.6019	18.5918	10.9981	7.67578	chr14	+	96965029	96965282	-	intergenic	lncipedia	0.0177973	1	2.30767	yes
lnc-PPP4R1-20:1	22.1236	21.1058	12.9246	3.99425	9.84731	4.12897	chr18	-	8350819	8357034	-	intronic_antisense	lncipedia	0.021881	1	3.12479	yes
lnc-TTF1-1:1	312.937	304.739	327.537	146.415	119.973	116.962	chr9	-	132282769	132286497	-	exonic_sense	lncipedia	8.14e-05	1	2.46567	yes
ENST00000566420	194.044	226.519	195.661	475.064	513.478	514.083	chr6	-	53125644	53126146	RP11-506E9.3	intergenic	ENSEMBL_GENCODE	5.98e-05	1	0.410098	yes
ENST00000609247	23.1505	4.09724	13.7447	35.0642	29.5613	27.1759	chr1	+	100894928	100895356	RP4-549L20.3	exonic_antisense	ENSEMBL_GENCODE	0.047142	1	0.446533	yes
lnc-LARP1-1:1	7.45783	9.224	6.31485	20.6735	12.0548	14.9296	chr5	+	154691323	154694265	-	intergenic	lncipedia	0.037021	1	0.482537	yes
lnc-ABCA10-1:1	14.0773	9.93641	3.95237	21.9521	23.792	23.7787	chr17	-	69247375	69249141	-	exonic_sense	lncipedia	0.0099204	1	0.402258	yes
lnc-EFNB1-3:1	85.5088	119.719	91.4133	43.8854	40.8677	24.6982	chrX	+	68912909	68953822	-	intergenic	lncipedia	0.0067587	1	2.71026	yes
ENST00000410528	592.602	443.095	445.51	193.301	170.073	132.072	chr20	+	35643143	35643462	RN7SKP271	intronic_antisense	ENSEMBL_GENCODE	0.0033391	1	2.98964	yes
lnc-GYPE-1:2	20.0466	17.2338	19.3275	8.93902	3.76012	3.81095	chr4	-	143817788	143819451	-	intergenic	lncipedia	0.0022157	1	3.42869	yes
lnc-FAM75A6-11:1	14.3274	4.09724	20.3201	37.7653	31.9579	47.36	chr9	-	64369743	64405043	-	intergenic	lncipedia	0.0161187	1	0.330915	yes
ENST00000602468	117.215	120.961	131.532	82.0069	44.067	39.2497	chr19	+	35399511	35409600	LINC01531	intronic_antisense	ENSEMBL_GENCODE	0.0086246	1	2.23627	yes
ENST00000610185	53.3108	54.2729	62.8977	155.322	162.955	154.347	chr18	+	813274	813756	RP11-672L10.6	bidirectional	ENSEMBL_GENCODE	1.8e-05	1	0.360712	yes
lnc-AC007557.1.1-3:5	148.351	154.154	158.205	97.0217	66.0458	55.3991	chr2	+	216987968	216996564	-	intergenic	lncipedia	0.0032377	1	2.10883	yes
lnc-MRPS26-1:1	2569.45	2346.24	2194.14	847.989	881.705	881.705	chr20	+	3071729	3072286	-	exonic_sense	lncipedia	0.0052984	1	2.72261	yes
NR_123739	21.5014	25.8517	20.3695	5.15184	15.6685	8.39981	chr1	+	204141407	204143009	LOC101929441	exonic_antisense	RefSeq	0.02204	1	2.31767	yes
lnc-SLC30A10-11:1	4.05503	4.09724	7.32067	13.4139	9.53864	10.8314	chr1	-	219199913	219200567	-	intronic_antisense	lncipedia	0.0177581	1	0.457998	yes
NR_024258	4499.67	4201.43	5476.43	11781.2	12397.8	13011	chr19	-	46830584	46830704	SNAR-E	intergenic	RefSeq	0.000123213	1	0.381218	yes
lnc-STX17-1:1	5390.29	5584.84	4845.53	3047.65	1296.19	1082.46	chr9	+	99886445	99894944	-	intergenic	lncipedia	0.0063205	1	2.91555	yes
NONHSAT054095	79.6674	140.218	103.435	36.6699	44.2058	34.5904	chr17	-	45274544	45274643	-	exonic_sense	NONCODE	0.0178361	1	2.80014	yes
ENST00000619737	41.1574	41.5978	34.2149	108.834	88.4518	100.716	chr14	-	22897265	22898438	RP11-137H15.4	intergenic	ENSEMBL_GENCODE	0.00070031	1	0.392515	yes
lnc-BPHL-2:3	1658.39	1574.72	1481.01	723.781	673.774	563.472	chr6	+	3255115	3258173	-	bidirectional	lncipedia	0.000196468	1	2.40391	yes
lnc-F2R-3:1	34.1914	28.1392	35.1026	73.9534	78.4596	77.21	chr5	+	76674640	76677542	-	exonic_sense	lncipedia	6.37e-05	1	0.424318	yes
ENST00000433040	42.8295	43.8073	31.6677	621.079	657.728	680.179	chr7	-	12570125	12571392	AC005281.2	exonic_antisense	ENSEMBL_GENCODE	2.05e-06	0.140062	0.0603907	yes
lnc-CIB1-3:1	14.5333	9.00538	3.74165	19.4648	24.4213	28.0154	chr15	-	90271240	90272577	-	exonic_antisense	lncipedia	0.020197	1	0.379413	yes
NONHSAT031003	48.0316	54.6529	62.5628	26.0381	22.5931	19.4771	chr12	-	117439512	117439622	-	intergenic	NONCODE	0.0021604	1	2.42624	yes
NR_026756	13.4946	16.7264	16.8738	36.8817	42.8733	34.3022	chr18	+	14337422	14342524	CYP4F35P	intergenic	RefSeq	0.00128213	1	0.412905	yes
lnc-TMBIM1-3:1	211.827	204.364	207.795	112.011	102.43	91.2596	chr2	-	218344856	218345126	-	exonic_antisense	lncipedia	7.81e-05	1	2.04117	yes
lnc-HEG1-3:1	5.32239	4.09724	3.82001	12.7143	16.0013	10.5703	chr3	-	125246275	125251288	-	intronic_sense	lncipedia	0.0061822	1	0.337008	yes
NR_002223	206.756	236.661	241.154	1075.82	1185.11	1145.71	chr3	+	13937306	14065981	TPRXL	exonic_antisense	RefSeq	1.57e-05	1	0.200952	yes
ENST00000619719	4.05503	4.09724	5.11277	10.3026	9.51083	15.1713	chr10	+	60050668	60059623	RP11-388P9.2	exonic_antisense	ENSEMBL_GENCODE	0.0159243	1	0.379166	yes
lnc-ACCN3-3:2	125.576	122.062	129.895	43.7385	37.598	25.5271	chr7	+	151059590	151064697	-	exonic_sense	lncipedia	0.000100164	1	3.53285	yes
NONHSAT107280	864.525	792.176	778.482	438.96	405.281	348.558	chr6	+	4055390	4055471	-	intronic_sense	NONCODE	0.00038167	1	2.04157	yes
ENST00000556447	111.501	111.48	108.405	59.3997	60.2894	45.597	chr15	-	94028465	94070820	CTD-3049M7.1	intergenic	ENSEMBL_GENCODE	0.00034014	1	2.00492	yes
ENST00000623327	118.887	129.448	116.028	291.625	307.76	321.77	chr5	-	10675317	10675575	CTD-2154B17.3	intergenic	ENSEMBL_GENCODE	4.13e-05	1	0.39555	yes
lnc-RAD23B-7:1	6.01067	21.0813	11.866	24.6492	34.2396	40.3435	chr9	+	107586097	107593596	-	intergenic	lncipedia	0.033777	1	0.392594	yes
NR_038879	23.1213	42.7464	32.213	75.0893	65.6811	65.0026	chr21	+	32728113	32743122	PAXBP1-AS1	exonic_antisense	RefSeq	0.0053609	1	0.476645	yes
[truncated: 66,425 more rows]
