# Supplementary material for: Expression profiling dataset of competing endogenous RNA in pre-eclampsia
Source: Data Brief. 2019 Nov 12;27:104795. doi: 10.1016/j.dib.2019.104795 (PMC6881654; doi:10.1016/j.dib.2019.104795)
Supplement: Multimedia component 3 [file mmc3.xlsx]

## Sheet: mRNA_expression_pvalue
TABLE S3: mRNA_expression_pvalue
Accession	SPE_1_NS	SPE_2_NS	SPE_3_NS	N_1_NS	N_2_NS	N_3_NS	chr	strand	start	end	GeneSymbol	gene_description	EntrezGeneID	Go	T_test	FDR	foldchange	significant
NM_152550	60.7391	53.8264	47.6697	18.4664	13.8794	25.6039	chr5	+	145936562	146063316	SH3RF2	SH3 domain containing ring finger 2	153769	GO:0005515|GO:0016567|GO:0019902|GO:0016874|GO:0010923|GO:0004864|GO:0008270|GO:0008157|GO:0005654	0.0024001	1	2.79959	yes
NM_017843	97.3861	86.943	72.3194	184.398	200.16	188.033	chr20	+	50794893	50877177	BCAS4	breast carcinoma amplified sequence 4%2C transcript variant 1	55653	GO:0005737	0.00026311	1	0.448223	yes
NM_032501	1043.27	987.908	1086.04	3230.8	2641.71	2959.58	chr20	-	25006229	25058182	ACSS1	acyl-CoA synthetase short-chain family member 1%2C transcript variant 1	84532	GO:0005515|GO:0006805|GO:0016208|GO:0019542|GO:0006069|GO:0005759|GO:0019427|GO:0019413|GO:0044281|GO:0003987|GO:0006085|GO:0005524	0.00038152	1	0.352943	yes
NM_001198910	4.05503	15.3493	18.2822	87.1933	100.905	86.977	chr13	-	36168207	36297855	CCDC169-SOHLH2	CCDC169-SOHLH2 readthrough			0.00023758	1	0.137005	yes
NM_001282187	53.1768	54.8163	54.8901	130.824	109.853	105.037	chrX	-	78271471	78327691	CYSLTR1	cysteinyl leukotriene receptor 1%2C transcript variant 1	10800	GO:0005515|GO:0005886|GO:0007585|GO:0006952|GO:0004974|GO:0007204|GO:0045766|GO:0006954|GO:0045907|GO:0006935|GO:0007186|GO:0016020|GO:0005887|GO:0006816	0.0165379	1	0.471149	yes
NM_002612	1536.95	1844.77	1930.46	3687.88	3709.53	3729.59	chr7	-	95583496	95596613	PDK4	pyruvate dehydrogenase kinase%2C isozyme 4	5166	GO:0008286|GO:0005743|GO:0045124|GO:0010565|GO:0044281|GO:2000811|GO:0006885|GO:0010906|GO:0005739|GO:0071398|GO:0042594|GO:0006090|GO:0005759|GO:0006006|GO:0044237|GO:0009267|GO:0004740|GO:0010510|GO:0072593|GO:0042593|GO:0046320|GO:0005524|GO:0004672|GO	0.0038182	1	0.477414	yes
NM_002000	12.2576	11.6259	4.28754	27.2676	23.951	15.1134	chr19_KI270920v1_alt	+	160112	177440	FCAR	Fc fragment of IgA%2C receptor for%2C transcript variant 1	2204	GO:0006955|GO:0019862|GO:0005886|GO:0005887|GO:0005576	0.045658	1	0.424697	yes
NM_032026	120.277	112.29	120.146	247.114	255.482	293.8	chr8	-	124488494	124539088	TATDN1	TatD DNase domain containing 1%2C transcript variant 1	83940	GO:0006308|GO:0004536|GO:0043229|GO:0005634|GO:0016888|GO:0000737|GO:0046872	0.0005382	1	0.442887	yes
NM_017987	11.5792	21.4549	28.9356	36.1363	51.0861	42.0051	chr10	-	68343517	68407189	RUFY2	RUN and FYVE domain containing 2%2C transcript variant 1	55680	GO:0005634|GO:0046872	0.027961	1	0.47954	yes
NM_001003938	4183.38	4259.31	4319.84	1757.01	2067.5	1840.69	chr16	+	165973	166768	HBM	hemoglobin%2C mu	3042	GO:0019825|GO:0005833|GO:0005506|GO:0005344|GO:0070062|GO:0020037|GO:0015671	1.98e-05	0.372712	2.2528	yes
NM_006446	16.4075	14.9649	14.0662	11.3792	4.12594	5.52688	chr12	+	21131193	21239796	SLCO1B1	solute carrier organic anion transporter family%2C member 1B1	10599	GO:0016323|GO:0016020|GO:0005886|GO:0015347|GO:0005887|GO:0015721|GO:0015711|GO:0043252|GO:0008206|GO:0044281|GO:0055085	0.024876	1	2.16044	yes
NM_001166010	53.9281	60.4436	62.9007	147.571	134.165	138.389	chr6	-	4115692	4135468	ECI2	enoyl-CoA delta isomerase 2%2C transcript variant 3	10455	GO:0005739|GO:0016020|GO:0005782|GO:0004165|GO:0008152|GO:0005102|GO:0005654|GO:0000062|GO:0043231|GO:0009062	7.56e-05	1	0.421953	yes
NM_001297617	59.8326	49.4901	45.7401	211.13	207.542	232.088	chr5	-	60751788	60844274	ELOVL7	ELOVL fatty acid elongase 7%2C transcript variant 3	79993	GO:0005515|GO:0005783|GO:0019367|GO:0019432|GO:0005789|GO:0044281|GO:0035338|GO:0034626|GO:0016021|GO:0042761|GO:0044255|GO:0016740	4.3e-05	0.811226	0.238279	yes
NM_019556	76.8206	82.0269	70.5635	157.849	170.94	152.846	chrX	-	134887625	134915344	MOSPD1	motile sperm domain containing 1	56180	GO:0048471|GO:0005737|GO:0045944|GO:0005634|GO:0016021|GO:0000122	0.000182916	1	0.476317	yes
NM_001193388	17.1251	9.34793	11.325	43.0609	45.6043	49.0632	chr16	-	1363204	1414720	UNKL	unkempt family zinc finger-like%2C transcript variant 1	64718	GO:0005515|GO:0005737|GO:0016567|GO:0016874|GO:0008270|GO:0005634	0.00033634	1	0.274439	yes
NM_199346	4.05503	4.09724	9.03613	12.2411	18.1989	11.8514	chr2	-	24114808	24123477	PFN4	profilin family%2C member 4	375189	GO:0005737|GO:0005856|GO:0008289	0.033743	1	0.406428	yes
NM_198182	1121.68	1028.63	1056.12	2537.28	3077.5	2892.07	chr2	+	9951662	10002284	GRHL1	grainyhead-like 1 (Drosophila)	29841	GO:0003700|GO:0005794|GO:0006357|GO:0005634|GO:0007275|GO:0044281|GO:0000978|GO:0006351|GO:0043231|GO:0043565|GO:0001077|GO:0005737|GO:0045944|GO:0005654|GO:0044255	0.00039525	1	0.376923	yes
NM_001009611	4.05503	4.09724	9.08288	17.2891	11.6927	14.0588	chr1	-	12879211	12886201	PRAMEF4	PRAME family member 4			0.020903	1	0.400439	yes
NM_001134398	103.454	108.165	83.3545	49.2975	44.0744	48.4712	chr9	-	133761893	133992324	VAV2	vav 2 guanine nucleotide exchange factor%2C transcript variant 1	7410	GO:0010468|GO:0005515|GO:0005154|GO:0005886|GO:0007264|GO:0030032|GO:0046872|GO:0005829|GO:0005085|GO:0043552|GO:0007411|GO:0005089|GO:0051056|GO:0048010|GO:0048011|GO:0043065|GO:0048013|GO:0030168|GO:0001525|GO:0097190|GO:0007165|GO:0016477|GO:0030193|GO	0.0027847	1	2.07958	yes
NM_014203	232.269	243.493	199.9	393.326	426.496	557.833	chr19	+	49766922	49807112	AP2A1	adaptor-related protein complex 2%2C alpha 1 subunit%2C transcript variant 1	160	GO:0072583|GO:0005515|GO:0035615|GO:0005886|GO:0007268|GO:0006886|GO:0005829|GO:1900126|GO:0016323|GO:0019886|GO:0016324|GO:0007173|GO:0007411|GO:0016032|GO:0048011|GO:0019901|GO:0048013|GO:0030122|GO:0042059|GO:0008022|GO:0006895|GO:0050690|GO:0006897|GO	0.0107559	1	0.490443	yes
NM_024944	130.745	101.799	114.248	374.866	374.206	314.691	chr21	+	18244832	18267371	CHODL	chondrolectin%2C transcript variant 1	140578	GO:0048471|GO:0005737|GO:0007517|GO:0005540|GO:0030246|GO:0016021	0.00038107	1	0.326005	yes
NM_014331	20.5828	12.5585	17.1621	34.4006	42.6232	34.4772	chr4	-	138164093	138242349	SLC7A11	solute carrier family 7 (anionic amino acid transporter light chain%2C xc- system)%2C member 11	23657	GO:0005515|GO:0005791|GO:0015327|GO:0070306|GO:0005886|GO:0009986|GO:0006865|GO:0009636|GO:0050900|GO:0055085|GO:0070527|GO:0007420|GO:0007596|GO:0016021|GO:0005856|GO:0006979|GO:0035094|GO:0006811	0.004704	1	0.451147	yes
NM_012393	14.2087	15.4602	8.35201	3.82893	6.97712	3.95625	chr17	+	8249277	8270491	PFAS	phosphoribosylformylglycinamidine synthase	5198	GO:0009168|GO:0042493|GO:0055086|GO:0044281|GO:0005524|GO:0009156|GO:0046872|GO:0005829|GO:0004642|GO:0005737|GO:0006144|GO:0070062|GO:0006164|GO:0006189|GO:0006541	0.032801	1	2.57555	yes
NM_020335	23.0988	26.329	22.4127	46.9345	55.6295	48.7234	chr1	+	160400573	160428678	VANGL2	VANGL planar cell polarity protein 2			0.00081589	1	0.474861	yes
NM_001289162	6.74389	6.71841	15.9622	40.2304	26.506	27.5981	chr16	+	57694800	57731455	DRC7	dynein regulatory complex subunit 7%2C transcript variant 1	84229	GO:0005737|GO:0031514|GO:0007283|GO:0030154	0.0157645	1	0.311917	yes
NM_001142298	281.771	268.873	277.535	1217.89	1147.98	1398.94	chr5	+	179806387	179838077	SQSTM1	sequestosome 1%2C transcript variant 2	8878	GO:0005515|GO:0043130|GO:0006511|GO:0005783|GO:0046578|GO:0051291|GO:0005764|GO:0042803|GO:0030154|GO:0042802|GO:0005829|GO:0035556|GO:0005737|GO:0008104|GO:0000932|GO:0045944|GO:0005080|GO:0016197|GO:0043122|GO:0042169|GO:0070530|GO:0070062|GO:0016239|GO	0.0057997	1	0.219979	yes
NM_001001411	32.2821	47.1438	37.3615	119.421	86.7712	91.6645	chr19_GL383576v1_alt	+	111922	129773	ZNF676	zinc finger protein 676	163223	GO:0006355|GO:0005634|GO:0003677|GO:0046872|GO:0006351	0.0054823	1	0.392092	yes
NM_030640	4.05503	6.94673	4.33918	10.5728	13.2098	9.87514	chr12	-	12473281	12562514	DUSP16	dual specificity phosphatase 16	80824	GO:0045209|GO:0005634|GO:0045204|GO:0035335|GO:0005829|GO:0000188|GO:0005737|GO:0006470|GO:0016311|GO:0016023|GO:0004721|GO:0005654|GO:0008138|GO:0004725|GO:0017017	0.0111999	1	0.455792	yes
NM_182981	219.028	181.949	213.143	2213.91	2033.04	1744.37	chr16	+	83953221	83966332	OSGIN1	oxidative stress induced growth inhibitor 1	29948	GO:0030308|GO:0043065|GO:0007275|GO:0005575|GO:0008083|GO:0030154	0.0058047	1	0.102502	yes
NM_020633	11.2696	11.0394	4.7678	31.0615	33.2177	37.9944	chr19	-	57455173	57456739	VN1R1	vomeronasal 1 receptor 1	57191	GO:0008150|GO:0016503|GO:0007186|GO:0005886|GO:0016021|GO:0019236	0.00105955	1	0.264749	yes
NM_021014	14.1886	12.3968	12.2894	4.33978	6.7958	4.16577	chrX	-	48346427	48356753	SSX3	synovial sarcoma%2C X breakpoint 3	10214	GO:0006355|GO:0005634|GO:0003676|GO:0006351	0.0016995	1	2.54061	yes
NM_003385	30.2829	18.8143	24.0533	46.0489	55.2245	48.9182	chr2	+	17540539	17656439	VSNL1	visinin-like 1	7447	GO:0019722|GO:0005509	0.0038838	1	0.487048	yes
NM_014652	103.22	99.8174	77.4918	182.246	185.3	202.26	chr1	+	43946805	43968022	IPO13	importin 13	9670	GO:0005515|GO:0005737|GO:0008536|GO:0005634|GO:0006606	0.000698	1	0.492325	yes
NM_021647	311.027	233.046	230.748	747.633	760.484	746.208	chr4	-	169986596	170026430	MFAP3L	microfibrillar-associated protein 3-like%2C transcript variant 1	9848	GO:0005886|GO:0016021	5.56e-05	1	0.343704	yes
NM_014143	729.202	707.071	822.994	3134.75	2767.37	2522.29	chr9	+	5450502	5470567	CD274	CD274 molecule%2C transcript variant 1	29126	GO:0005515|GO:2001181|GO:0070232|GO:0005886|GO:0032693|GO:0046006|GO:0046007|GO:0031295|GO:0012505|GO:0007165|GO:0006955|GO:0042102|GO:0016021|GO:0032689|GO:0007166|GO:0009897|GO:0070062	0.00034336	1	0.268181	yes
NM_004388	96.4418	88.2112	103.678	178.13	221.749	207.459	chr1	-	84553120	84574480	CTBS	chitobiase%2C di-N-acetyl-	1486	GO:0008061|GO:0009313|GO:0006032|GO:0005764|GO:0005615|GO:0004568|GO:0070062	0.00144091	1	0.474745	yes
NM_017762	165.778	182.439	159.579	548.252	542.889	566.259	chr15	-	30938940	30991604	MTMR10	myotubularin related protein 10	54893	GO:0016791|GO:0016311	1.29e-06	0.0243411	0.306381	yes
NM_003115	1304.95	1221.89	1196.53	2607.26	2471.26	2553.56	chr1	+	162561505	162599843	UAP1	UDP-N-acetylglucosamine pyrophosphorylase 1	6675	GO:0005737|GO:0003977|GO:0005886|GO:0030246|GO:0005654|GO:0006488|GO:0006048|GO:0044267|GO:0043687|GO:0018279|GO:0005829	1.72e-05	0.323514	0.487857	yes
NM_144642	4.05503	4.09724	3.8855	16.2186	18.2536	16.9006	chr3	+	63443076	63616921	SYNPR	synaptoporin%2C transcript variant 2	132204	GO:0043005|GO:0005215|GO:0030054|GO:0030285|GO:0006810|GO:0030672	0.0020989	1	0.234322	yes
NM_020862	1960.22	1821.33	1509.16	841.669	889.821	638.166	chr19	-	39306816	39315336	LRFN1	leucine rich repeat and fibronectin type III domain containing 1	57622	GO:0030054|GO:0045211|GO:0014069|GO:0016021	0.0032035	1	2.23269	yes
NM_001282864	71.2512	65.7404	67.5535	199.225	153.855	173.74	chr22_KI270879v1_alt	+	93361	122474	SLC2A11	solute carrier family 2 (facilitated glucose transporter)%2C member 11%2C transcript variant 4	66035	GO:0005886|GO:0022891|GO:0008643|GO:0016021|GO:0055085	0.0148358	1	0.388264	yes
NM_203471	138.204	154.921	207.306	4538.88	4156.34	4502.86	chr19	+	39704305	39709448	LGALS14	lectin%2C galactoside-binding%2C soluble%2C 14%2C transcript variant 2	56891	GO:0030246|GO:0006915|GO:0005634	2.18e-06	0.0410505	0.037917	yes
NM_006459	409.089	372.782	353.681	779.687	873.041	1032.34	chr10	-	100150089	100185977	ERLIN1	ER lipid raft associated 1	10613	GO:0005515|GO:0043234|GO:0005783|GO:0005789|GO:0016021|GO:0030433	0.0023959	1	0.422914	yes
NM_001146276	267.158	235.73	348.64	913.34	863.936	818.577	chr3	-	172630644	172711218	NCEH1	neutral cholesterol ester hydrolase 1%2C transcript variant 1	57552	GO:0052689|GO:0016042|GO:0016020|GO:0005783|GO:0016021	0.000179501	1	0.328034	yes
NM_001004687	192.521	179.134	174.872	123.173	75.2423	55.0628	chr1	+	248060681	248061620	OR2L3	olfactory receptor%2C family 2%2C subfamily L%2C member 3			0.0094751	1	2.15611	yes
NM_001979	322.002	338.896	320.849	707.615	620.123	651.39	chr8	+	27491001	27544922	EPHX2	epoxide hydrolase 2%2C cytoplasmic%2C transcript variant 1	2053	GO:0019369|GO:0090181|GO:0006805|GO:0017144|GO:0044281|GO:0042803|GO:0005829|GO:0016791|GO:0005737|GO:0042577|GO:0006954|GO:0045909|GO:0033885|GO:0070062|GO:0005777|GO:0042632|GO:0000287|GO:0019373|GO:0072593|GO:0006874|GO:0005102|GO:0009636|GO:0010628|GO	0.00022196	1	0.496051	yes
NM_001122764	141.085	157.227	147.197	302.614	295.895	302.901	chr1	+	161166390	161171220	PPOX	protoporphyrinogen oxidase%2C transcript variant 2	5498	GO:0031966|GO:0042493|GO:0050660|GO:0044281|GO:0006782|GO:0006783|GO:0005758|GO:0004729|GO:0006778|GO:0006779|GO:0031304|GO:0031305|GO:0055114	4.18e-06	0.0788734	0.494236	yes
NM_001270528	73.5352	85.5804	77.2273	171.035	176.248	200.914	chr15	+	58987665	59097419	RNF111	ring finger protein 111%2C transcript variant 1	54778	GO:0000209|GO:0005515|GO:0007389|GO:0010467|GO:0006367|GO:0016567|GO:0032184|GO:0016874|GO:0005730|GO:0046332|GO:0005634|GO:0006351|GO:0043234|GO:0005737|GO:0045944|GO:0031398|GO:0005654|GO:0007179|GO:0008270|GO:0045893|GO:0030579|GO:0030511	0.0004607	1	0.431128	yes
NM_178454	210.421	223.944	248.519	476.448	515.948	520.073	chr1	-	111117331	111140216	DRAM2	DNA-damage regulated autophagy modulator 2	128338	GO:0005737|GO:0005794|GO:0010506|GO:0006915|GO:0016021|GO:0005765|GO:0005764|GO:0043231	0.00010038	1	0.451502	yes
NM_182958	1208.3	1320.74	1471.75	3277.36	2730.83	3004.1	chr16	+	31117663	31131393	KAT8	K(lysine) acetyltransferase 8%2C transcript variant 2	84148	GO:0005515|GO:0006325|GO:0005634|GO:0035064|GO:0046872|GO:0071339|GO:0043996|GO:0000123|GO:0043995|GO:0072487|GO:0030099|GO:0004402|GO:0031965|GO:0016573|GO:0006351|GO:0043981|GO:0043982|GO:0043984|GO:0010506|GO:0000776|GO:0016407|GO:0005654|GO:0046972|GO	0.00067828	1	0.443926	yes
NM_001144952	284.383	267.784	246.639	149.654	97.8608	76.2989	chr17	-	73334383	73644088	SDK2	sidekick cell adhesion molecule 2	54549	GO:0016021|GO:0007155	0.0028838	1	2.46687	yes
NM_000353	13.3046	11.6427	8.71622	4.36012	4.19158	4.18306	chr16	-	71566850	71577095	TAT	tyrosine aminotransferase	6898	GO:0006559|GO:0006536|GO:0009058|GO:0004838|GO:0051384|GO:0044281|GO:0005575|GO:0005829|GO:0005739|GO:0034641|GO:0006103|GO:0030170|GO:0006572|GO:0046689|GO:0006979|GO:0016597|GO:0080130	0.035096	1	2.64344	yes
NM_015990	101.358	95.6713	93.191	222.43	298.865	265.401	chr4	+	39062231	39126233	KLHL5	kelch-like family member 5%2C transcript variant 1	51088	GO:0008150|GO:0003674|GO:0005737|GO:0003779|GO:0005856	0.0176028	1	0.36891	yes
NM_018410	6.53442	7.20591	4.03357	17.2527	13.5202	14.7574	chr2	-	233836700	233854566	HJURP	Holliday junction recognition protein%2C transcript variant 1	55355	GO:0005515|GO:0005730|GO:0006334|GO:0005634|GO:0003677|GO:0042802|GO:0034080|GO:0042393|GO:0005737|GO:0007049|GO:0007059|GO:0051101|GO:0043254|GO:0000777|GO:0005654|GO:0000775	0.0031842	1	0.390375	yes
NM_014508	13.0325	24.7307	28.729	52.1901	48.5443	62.9562	chr22	+	39014259	39018820	APOBEC3C	apolipoprotein B mRNA editing enzyme%2C catalytic polypeptide-like 3C	27350	GO:0016814|GO:0005515|GO:0051607|GO:0005737|GO:0009972|GO:0045087|GO:0080111|GO:0016032|GO:0008270|GO:0005634|GO:0010529|GO:0045071	0.0071442	1	0.406207	yes
NM_013982	567.608	536.647	539.877	276.949	236.353	204.948	chr5	-	139846778	140043299	NRG2	neuregulin 2%2C transcript variant 3	9542	GO:0048011|GO:0005886|GO:0048015|GO:0005102|GO:0005576|GO:0048513|GO:0009790|GO:0005615|GO:0035556|GO:0007165|GO:0007173|GO:0008543|GO:0045087|GO:0016021|GO:0008083|GO:0038095	0.00017984	1	2.28908	yes
NM_052831	297.034	313.863	291.388	754.877	849.475	851.492	chr6	-	132769367	132798608	SLC18B1	solute carrier family 18%2C subfamily B%2C member 1	116843	GO:0016021|GO:0055085	9.58e-05	1	0.367403	yes
NM_001287682	5.97861	9.38693	4.78946	17.8741	16.8778	27.5718	chr20	+	2206927	2213151	LOC388780	uncharacterized LOC388780			0.0187599	1	0.323392	yes
NM_001195243	4.05503	15.4967	4.08171	59.7043	57.0988	62.4071	chr7	+	129502478	129512932	SMKR1	small lysine-rich protein 1	100287482		0.00022314	1	0.131876	yes
NM_005727	1443.61	1413.92	1313.86	673.774	713.872	653.056	chr1	+	46175076	46185962	TSPAN1	tetraspanin 1	10103	GO:0005515|GO:0015403|GO:0048471|GO:0005886|GO:0008283|GO:0050821|GO:0071934|GO:0005765|GO:0031982|GO:0045807|GO:0005737|GO:0016020|GO:0016477|GO:0016021|GO:0070062	7.98e-05	1	2.04409	yes
NM_018369	78.8863	83.9943	88.9872	1582.47	1607.31	1568.83	chr5	-	60596911	60700166	DEPDC1B	DEP domain containing 1B%2C transcript variant 1	55789	GO:0043547|GO:0051056|GO:0016477|GO:0007264|GO:0030177|GO:0005829|GO:0005096	1.08e-08	0.000203518	0.0529288	yes
NM_032564	34.8618	51.3856	50.5497	139.787	92.8622	101.258	chr11	+	75768732	75801536	DGAT2	diacylglycerol O-acyltransferase 2%2C transcript variant 1	84649	GO:0048471|GO:0019915|GO:0005783|GO:0003846|GO:0030176|GO:0035356|GO:0044281|GO:0006071|GO:0035336|GO:0042803|GO:0005739|GO:0034383|GO:0042572|GO:0019432|GO:0004144|GO:0044255|GO:0005811|GO:0042632|GO:0055089|GO:0050252|GO:0071400|GO:0005789|GO:0060613|GO	0.0130236	1	0.409686	yes
NM_016579	2257.19	2370.48	2412.91	9748.62	9661.48	9743.68	chr19	-	8302126	8308356	CD320	CD320 molecule%2C transcript variant 1	51293	GO:0009235|GO:0005886|GO:0031419|GO:0005783|GO:0006767|GO:0044281|GO:0001558|GO:0016020|GO:0006766|GO:0016021|GO:0008083|GO:0030656|GO:0010008|GO:0070062	8.9e-09	0.000167701	0.241498	yes
NM_032323	35.8852	29.628	44.6651	72.4671	84.9429	76.2372	chr1	+	156284278	156292443	TMEM79	transmembrane protein 79%2C transcript variant 1	84283	GO:0045055|GO:0042335|GO:0061436|GO:0045684|GO:0002070|GO:0016021|GO:0005765|GO:0070268|GO:0032588|GO:0031069	0.00197564	1	0.471559	yes
NM_000444	7.56473	7.13396	4.19793	14.3487	26.9828	25.1931	chrX	+	22032443	22251310	PHEX	phosphate regulating endopeptidase homolog%2C X-linked%2C transcript variant 1	5251	GO:0048471|GO:0005794|GO:0005886|GO:0005783|GO:0007267|GO:0030282|GO:0001501|GO:0005887|GO:0004177|GO:0006508|GO:0008270|GO:0019637|GO:0004222|GO:0006464	0.0177618	1	0.284055	yes
NM_001252065	22.8103	48.6847	43.9787	100.141	104.713	90.8326	chr11	-	61513715	61580872	SYT7	synaptotagmin VII%2C transcript variant 1	9066	GO:0005215|GO:0030054|GO:0005886|GO:0005509|GO:0031045|GO:0006887|GO:0005764|GO:0005544|GO:0050796|GO:0045956|GO:0001778|GO:0030672|GO:0016021|GO:0070062	0.0025594	1	0.390528	yes
NM_139285	769.177	546.294	470.256	302.796	278.454	212.159	chr17	-	35744510	35752878	GAS2L2	growth arrest-specific 2 like 2	246176	GO:0008017|GO:0005737|GO:0001725|GO:0051015|GO:0001578|GO:0005874|GO:0007026|GO:0007050|GO:0005856|GO:0008093	0.024222	1	2.2507	yes
NM_153445	32.2393	22.9	26.4288	5.90081	11.6025	9.95178	chr11_KI270829v1_alt	-	45904	46840	OR5P3	olfactory receptor%2C family 5%2C subfamily P%2C member 3	120066	GO:0050911|GO:0004984|GO:0007186|GO:0005886|GO:0004930|GO:0016021	0.0049158	1	2.97097	yes
NM_001278387	2519.63	2569.45	2582.47	8832.11	10182.4	9284.24	chr12	-	46183055	46269425	SLC38A1	solute carrier family 38%2C member 1%2C transcript variant 3	81539	GO:0005886|GO:0005283|GO:0006865|GO:0007268|GO:0003333|GO:0055085|GO:0015804|GO:0005887|GO:0001504|GO:0015175|GO:0016021|GO:0006814|GO:0070062|GO:0006811	0.003321	1	0.271091	yes
NM_005667	720.825	723.781	704.074	1511.55	1586.44	1397.65	chr2	-	86603392	86623877	RNF103	ring finger protein 103%2C transcript variant 1	7844	GO:0005515|GO:0004842|GO:0016567|GO:0005783|GO:0016874|GO:0005789|GO:0008270|GO:0016021|GO:0030433|GO:0007417	0.0049434	1	0.477948	yes
NM_015878	32.4702	36.0058	41.8761	119.578	142.489	111.097	chr8	-	102826301	102864200	AZIN1	antizyme inhibitor 1%2C transcript variant 1	51582	GO:0042978|GO:0004857|GO:0034641|GO:0006596|GO:0042177|GO:0006521|GO:0005634|GO:0044281|GO:0043085|GO:0003824|GO:0043086|GO:0005829	0.00085778	1	0.29572	yes
NM_014430	21.5612	21.402	14.6618	7.64813	13.3495	4.02369	chr14	-	24305186	24311370	CIDEB	cell death-inducing DFFA-like effector b	27141	GO:0005811|GO:0005515|GO:0048471|GO:0008630|GO:0090200|GO:0097194|GO:0006915|GO:0042981|GO:0097202|GO:0010942|GO:0042802|GO:0005829	0.037319	1	2.30304	yes
NM_001080527	34.7461	43.9974	35.771	14.6633	12.603	28.6621	chr2	+	127535801	127637728	MYO7B	myosin VIIB	4648	GO:0005515|GO:0016324|GO:0003774|GO:0008152|GO:0003779|GO:0016459|GO:0005524|GO:0070062	0.028621	1	2.04752	yes
NM_001737	9.43736	4.09724	10.7092	22.1899	27.0238	24.0288	chr5	-	39284275	39364553	C9	complement component 9	735	GO:0006957|GO:0030449|GO:0005737|GO:0005886|GO:0005579|GO:0005887|GO:0045087|GO:0019836|GO:0006958|GO:0072562|GO:0005576|GO:0070062	0.0027001	1	0.331007	yes
NM_183240	9475.98	9766.41	9095.4	2667.86	5439.87	4553.29	chr2	+	119431869	119438520	TMEM37	transmembrane protein 37	140738	GO:0005262|GO:0005244|GO:0070588|GO:0034765|GO:0016021	0.0034005	1	2.23819	yes
NM_000147	479.9	739.789	1160.88	2683.82	2618.6	2588.92	chr1	-	23845080	23868369	FUCA1	fucosidase%2C alpha-L- 1%2C tissue	2517	GO:0005737|GO:0004560|GO:0006027|GO:0016139|GO:0042806|GO:0006004|GO:0005764|GO:0070062	0.0116955	1	0.301668	yes
NM_005680	247.189	255.549	253.503	520.492	581.356	494.436	chr2	+	9843441	9934416	TAF1B	TATA box binding protein (TBP)-associated factor%2C RNA polymerase I%2C B%2C 63kDa	9014	GO:0005515|GO:0010467|GO:0001164|GO:0003700|GO:0006363|GO:0006362|GO:0006361|GO:0005634|GO:0006360|GO:0001187|GO:0046872|GO:0006351|GO:0001189|GO:0000183|GO:0045814|GO:0040029|GO:0017025|GO:0005654|GO:0070860|GO:0070062	0.0084359	1	0.473751	yes
NM_001098402	135.034	153.945	133.164	402.126	406.869	405.062	chr21	-	41986830	42010387	ZBTB21	zinc finger and BTB domain containing 21%2C transcript variant 1	49854	GO:0005515|GO:0008327|GO:0006355|GO:0005634|GO:0045892|GO:0046872|GO:0006351	1.3e-06	0.0245051	0.347713	yes
NM_001080538	7.80681	21.9699	3.77062	412.452	404.698	463.294	chr7	+	134549096	134579840	AKR1B15	aldo-keto reductase family 1%2C member B15			2.34e-05	0.441782	0.0261997	yes
NM_003447	288.005	237.293	234.562	604.53	658.101	665.929	chr6	+	28080703	28089562	ZNF165	zinc finger protein 165	7718	GO:0005515|GO:0006355|GO:0003700|GO:0005634|GO:0003677|GO:0046872|GO:0006351	0.000117498	1	0.394004	yes
NM_000416	1727.46	1655.62	1640.42	3768.3	3963.89	3674.5	chr6	-	137197483	137219430	IFNGR1	interferon gamma receptor 1	3459	GO:0005515|GO:0004896|GO:0005886|GO:0005783|GO:0019221|GO:0014069|GO:0009615|GO:0031982|GO:0030425|GO:0060334|GO:0007165|GO:0019955|GO:0004906|GO:0005887|GO:0016021|GO:0060333	1.92e-05	0.362534	0.440399	yes
NM_080672	26.8314	29.5758	22.8749	63.0364	50.4516	64.2816	chr20	+	59604546	59847711	PHACTR3	phosphatase and actin regulator 3%2C transcript variant 1	116154	GO:0008599|GO:0004864|GO:0008157|GO:0005654|GO:0003779|GO:0043086|GO:0016363	0.0024402	1	0.445983	yes
NM_017560	34.0503	32.535	51.0326	14.1211	26.2666	18.0031	chr7	+	6615895	6624290	ZNF853	zinc finger protein 853	54753	GO:0003676|GO:0046872	0.046397	1	2.01432	yes
NM_178449	378.561	404.972	418.353	180.833	176.386	145.737	chr19	-	49422413	49423441	PTH2	parathyroid hormone 2	113091	GO:0007218|GO:0005576	0.000135875	1	2.38965	yes
NM_000941	2885.42	2886.65	2750.44	6289.28	5808.96	5955.61	chr7	+	75915101	75986855	POR	P450 (cytochrome) oxidoreductase	5447	GO:0050661|GO:0008941|GO:0005515|GO:0046210|GO:0043602|GO:0060192|GO:0010181|GO:0050660|GO:0047726|GO:0070988|GO:0090346|GO:0043231|GO:0071372|GO:0005739|GO:0045880|GO:0071375|GO:0090031|GO:0032332|GO:0003420|GO:0043154|GO:0009437|GO:0019395|GO:0005506|GO	2.44e-05	0.459108	0.47206	yes
NM_006805	258.814	243.559	226.579	525.765	566.726	569.767	chr5	-	137751383	137754350	HNRNPA0	heterogeneous nuclear ribonucleoprotein A0	10949	GO:0006397|GO:0008380|GO:0010467|GO:0019901|GO:0003723|GO:0005634|GO:0006954|GO:0000166|GO:0000398|GO:0030529|GO:0032496|GO:0017091|GO:0005654|GO:0070935	5.6e-05	1	0.438532	yes
NM_001039374	63.2071	74.1094	68.9755	28.4924	34.4014	31.3926	chr9	+	136796337	136807741	CCDC183	coiled-coil domain containing 183	84960		0.00047915	1	2.18793	yes
NM_014157	103.318	101.417	117.626	312.624	375.744	311.201	chr16	+	58249935	58283830	CCDC113	coiled-coil domain containing 113%2C transcript variant 1	29070	GO:0005515|GO:0043234|GO:0042384|GO:0005737|GO:0034451|GO:0005654	0.00049931	1	0.3225	yes
NM_198686	1416.15	1345.63	1454.12	3748.94	3540.52	3406.3	chr14	-	64945813	64972157	RAB15	RAB15%2C member RAS oncogene family	376267	GO:0005515|GO:0048471|GO:0009306|GO:0005886|GO:0003924|GO:0072372|GO:0005525|GO:0072659|GO:0006886|GO:0006904|GO:0006184|GO:0005737|GO:0017157|GO:0032482|GO:0019003|GO:0010008|GO:0070062	3.63e-05	0.683647	0.394166	yes
NM_012149	18.847	21.4645	16.9113	6.86933	12.6601	8.22908	-	-	0	0	-	-			0.0109571	1	2.06145	yes
NM_024702	223.704	216.892	200.196	1069.65	1080.17	888.8	chr17	-	82829433	82840055	ZNF750	zinc finger protein 750	79755	GO:0001077|GO:0008544|GO:0045944|GO:0005730|GO:0005634|GO:0001046|GO:0046872|GO:0030154|GO:0006351|GO:0043231	0.0060598	1	0.210882	yes
NM_000847	286.941	279.467	454.147	1646.2	1567.88	1579.12	chr6	-	52896640	52909698	GSTA3	glutathione S-transferase alpha 3	2940	GO:0006805|GO:0006749|GO:0044281|GO:0004364|GO:0070062|GO:0005829	3.75e-05	0.706761	0.212917	yes
NM_152592	803.207	764.822	638.529	365.206	367.607	253.013	chr14	-	95417493	95475836	SYNE3	spectrin repeat containing%2C nuclear envelope family member 3	161176	GO:0005791|GO:0005640|GO:0005515|GO:0051015|GO:0016020|GO:0090150|GO:0008360|GO:0007010|GO:0034993|GO:0090286|GO:0016021|GO:0005635	0.0028646	1	2.23828	yes
NM_001286792	398.058	357.624	365.632	982.29	980.446	967.442	chr13	+	23979625	24307074	SPATA13	spermatogenesis associated 13%2C transcript variant 3	221178	GO:0005515|GO:0030334|GO:0030032|GO:0032587|GO:0030175|GO:0032855|GO:0030027|GO:0005085|GO:0043547|GO:0005737|GO:0016477|GO:0046847|GO:0005654|GO:0030676	6.9e-07	0.0130084	0.382678	yes
NM_173591	4.05503	4.09724	5.70953	23.8553	28.2776	27.5431	chr12	+	80209452	80379090	OTOGL	otogelin-like	283310	GO:0046556|GO:0046373|GO:0007605|GO:0005576	0.000119119	1	0.173977	yes
NM_001161766	2402.94	2137.85	2048.65	5618.82	5101.1	5260.03	chr20	-	34280264	34311802	AHCY	adenosylhomocysteinase%2C transcript variant 2	191	GO:0043005|GO:0042470|GO:0001666|GO:0002439|GO:0006805|GO:0007584|GO:0005634|GO:0019510|GO:0044281|GO:0032259|GO:0042802|GO:0005829|GO:0004013|GO:0034641|GO:0005737|GO:0042745|GO:0000096|GO:0071268|GO:0030554|GO:0006730|GO:0033353|GO:0070062	7.69e-05	1	0.412357	yes
NM_001398	7570.04	7308.63	6656.05	15037.1	15750.7	13525	chr19	-	38815421	38831857	ECH1	enoyl CoA hydratase 1%2C peroxisomal	1891	GO:0005739|GO:0005515|GO:0006635|GO:0016020|GO:0005102|GO:0016853|GO:0070062|GO:0005777	0.00043685	1	0.48597	yes
NM_153607	400.581	408.882	393.823	846.308	950.678	792.096	chr5	+	173056351	173139288	CREBRF	CREB3 regulatory factor%2C transcript variant 1	153222	GO:0005515|GO:0006986|GO:0032388|GO:0042711|GO:0045732|GO:0006355|GO:0034976|GO:0003700|GO:0005634|GO:0000122|GO:0051222|GO:0006351|GO:1900170|GO:0043565|GO:0016604|GO:0005737|GO:1900102|GO:0006810	0.0100816	1	0.464754	yes
NM_173601	508.9	525.73	501.16	1095.14	1049.88	1004.75	chr12	-	42081845	42144871	GXYLT1	glucoside xylosyltransferase 1%2C transcript variant 1	283464	GO:0035252|GO:0000139|GO:0005975|GO:0009405|GO:0016266|GO:0044281|GO:0016021|GO:0030204|GO:0030203	3.89e-05	0.734117	0.487588	yes
NM_001130518	1233.47	1233.66	1099.81	3334.59	3246.61	3210.41	chr8	-	19404160	19602545	CSGALNACT1	chondroitin sulfate N-acetylgalactosaminyltransferase 1%2C transcript variant 1	55790	GO:0008037|GO:0051216|GO:0008283|GO:0044281|GO:0015014|GO:0009653|GO:0046872|GO:0005622|GO:0030206|GO:0030198|GO:0032580|GO:0030204|GO:0047238|GO:0030203|GO:0047237|GO:0050653|GO:0008955|GO:0050650|GO:0050651|GO:0005975|GO:0019276|GO:0015020|GO:0008376|GO	1.8e-06	0.0340108	0.364285	yes
NM_000196	220.344	242.242	217.512	9538.04	9962.35	9659.37	chr16	+	67431132	67437551	HSD11B2	hydroxysteroid (11-beta) dehydrogenase 2	3291	GO:0001666|GO:0032868|GO:0007565|GO:0005783|GO:0042493|GO:0006704|GO:0003845|GO:0051384|GO:0032094|GO:0051287|GO:0002017|GO:0005496|GO:0055114	0.000178638	1	0.0233232	yes
NM_017664	209.996	187.995	204.253	530.619	455.799	472.613	chr13	-	110878539	110915107	ANKRD10	ankyrin repeat domain 10%2C transcript variant 1	55608		0.00026377	1	0.412769	yes
NM_001746	85.1585	56.4547	81.2688	150.464	175.386	169.941	chr5	+	179698928	179731638	CANX	calnexin%2C transcript variant 1	821	GO:0072583|GO:0005515|GO:0002474|GO:0030424|GO:0009306|GO:0005783|GO:0032839|GO:0019886|GO:0001948|GO:0043197|GO:0006457|GO:0043025|GO:0071556|GO:0044233|GO:0070062|GO:0018279|GO:0005791|GO:0042470|GO:0007568|GO:0005509|GO:0048488|GO:0005790|GO:0043234|GO	0.0014995	1	0.449548	yes
NM_004997	90.271	75.1516	76.0102	423.171	446.457	417.093	chr1	-	203167810	203175814	MYBPH	myosin binding protein H	4608	GO:0005515|GO:0032982|GO:0006942|GO:0008307|GO:0007155	2.19e-06	0.0413654	0.187634	yes
NM_005126	174.624	127.681	159.92	516.642	413.981	556.854	chr3	+	23945259	23980618	NR1D2	nuclear receptor subfamily 1%2C group D%2C member 2%2C transcript variant 1	9975	GO:0005515|GO:0010467|GO:0006355|GO:0006367|GO:0055088|GO:0050727|GO:0003707|GO:0005634|GO:0019216|GO:0043401|GO:0042752|GO:0005654|GO:0008270|GO:2001014|GO:0048511|GO:0001046|GO:0004879|GO:0045893|GO:2000505|GO:0045892|GO:0030522	0.0015788	1	0.310744	yes
NM_007280	51.0742	46.927	49.3087	92.3837	111.959	100.731	chr15	-	41309267	41332621	OIP5	Opa interacting protein 5	11339	GO:0005515|GO:0015030|GO:0010369|GO:0006334|GO:0005634|GO:0034080|GO:0005737|GO:0007067|GO:0007154|GO:0005654|GO:0000785|GO:0000775|GO:0051301	0.00081932	1	0.482866	yes
NM_004696	1402.36	1378.82	1352.53	5890.38	6901.66	6007.66	chr1	-	110362850	110391082	SLC16A4	solute carrier family 16%2C member 4%2C transcript variant 1	9122	GO:0015718|GO:0034220|GO:0016020|GO:0005887|GO:0008028|GO:0016021|GO:0015293	0.0042443	1	0.219881	yes
NM_001005200	9.65338	4.09724	26.0086	67.6361	82.8796	59.6554	chr11	+	56105042	56105981	OR8H2	olfactory receptor%2C family 8%2C subfamily H%2C member 2			0.0038825	1	0.189176	yes
NM_001292003	23.7582	27.3704	30.8475	73.8819	64.3421	74.4004	chr4	-	87160103	87220268	KLHL8	kelch-like family member 8%2C transcript variant 1	57563	GO:0016567|GO:0042787|GO:0031463|GO:0005654	0.0003554	1	0.385544	yes
NM_181789	481.455	445.1	533.238	7775.12	7045.11	6539.12	chr15	+	51341515	51408012	GLDN	gliomedin	342035	GO:0005581|GO:0045162|GO:0005886|GO:0032528|GO:0034113|GO:0016021|GO:0005615|GO:0086080	0.0029235	1	0.0683445	yes
NM_144665	576.364	521.229	499.673	1569.89	1491.4	1562.09	chr11	-	95165512	95231082	SESN3	sestrin 3%2C transcript variant 1	143686	GO:0032868|GO:0005634|GO:0042593|GO:0051896	3.77e-06	0.0710475	0.345475	yes
NM_001287426	12.1388	4.09724	8.38429	13.9719	19.3546	16.5331	chr7	+	48088602	48108733	UPP1	uridine phosphorylase 1%2C transcript variant 3	7378	GO:0046135|GO:0006139|GO:0044206|GO:0055086|GO:0044281|GO:0043097|GO:0042149|GO:0046108|GO:0009166|GO:0006206|GO:0004850|GO:0005829	0.039558	1	0.493793	yes
NM_030759	205.126	300.364	284.059	552.916	526.544	536.941	chr10	+	63133246	63155031	NRBF2	nuclear receptor binding factor 2%2C transcript variant 1	29982	GO:0010467|GO:0006355|GO:0005737|GO:0006367|GO:0005654	0.00081972	1	0.488461	yes
NM_001161441	622.935	574.673	570.548	372.809	258.203	193.031	chr1	-	156806242	156816848	SH2D2A	SH2 domain containing 2A%2C transcript variant 1	9047	GO:0005515|GO:0048010|GO:0007165|GO:0017124|GO:0005737|GO:0008283|GO:0005070|GO:0009967|GO:0001525|GO:0030154|GO:0005829	0.0046649	1	2.14571	yes
NM_003394	193.72	191.183	163.175	68.3502	61.3976	54.6148	chr12	-	48965339	48971858	WNT10B	wingless-type MMTV integration site family%2C member 10B	7480	GO:0071464|GO:0006629|GO:0008284|GO:0071300|GO:0045599|GO:0045899|GO:0090263|GO:0050680|GO:0032434|GO:0005615|GO:0007224|GO:0005109|GO:0051091|GO:0030858|GO:0050909|GO:0002062|GO:0071374|GO:0000086|GO:0030182|GO:0007050|GO:0016055|GO:0060070|GO:0014835|GO	0.00032421	1	2.97283	yes
NM_000623	2254.48	1090.39	1904.14	591.181	249.445	214.914	chr14	+	96204797	96244329	BDKRB2	bradykinin receptor B2	624	GO:0005515|GO:0004947|GO:0009651|GO:0046982|GO:0005886|GO:0008015|GO:0002020|GO:0031702|GO:0007204|GO:0019229|GO:0006939|GO:0006954|GO:0007186|GO:0033137|GO:0004435|GO:0005887|GO:0042311|GO:0042310|GO:0008152|GO:0043114|GO:0007169|GO:0007166|GO:0050482|GO	0.0186415	1	4.97282	yes
NM_181874	7.79776	17.6535	5.18434	46.3052	52.0185	59.2223	chr3	+	6861114	7741531	GRM7	glutamate receptor%2C metabotropic 7%2C transcript variant 2	2917	GO:0007608|GO:0030424|GO:0005886|GO:0030818|GO:0007605|GO:0014050|GO:0007268|GO:0007196|GO:0007194|GO:0019226|GO:0010855|GO:0030425|GO:0032279|GO:0043198|GO:0045211|GO:0001662|GO:0030534|GO:0001661|GO:0070905|GO:0005938|GO:0051966|GO:0048786|GO:0031279|GO	0.00136085	1	0.194455	yes
NM_021937	10.0817	15.8921	18.9088	30.8819	30.22	31.9986	chr3	+	128153456	128408646	EEFSEC	eukaryotic elongation factor%2C selenocysteine-tRNA-specific	60678	GO:0005739|GO:0035368|GO:0000049|GO:0030529|GO:0001514|GO:0043021|GO:0003924|GO:0005634|GO:0005525|GO:0003746	0.0036849	1	0.482089	yes
NM_014243	47.7959	49.872	43.1423	292.651	344.798	298.216	chr4	-	72280968	72568799	ADAMTS3	ADAM metallopeptidase with thrombospondin type 1 motif%2C 3	9508	GO:0005515|GO:0005578|GO:0005576|GO:1900748|GO:0005615|GO:0010573|GO:0031012|GO:0004175|GO:0016485|GO:0030198|GO:0030199|GO:0030574|GO:0006508|GO:0008270|GO:0043206|GO:0032964|GO:0004222|GO:0008201|GO:0070062	0.0039235	1	0.150492	yes
NM_144618	94.5208	85.0166	102.003	170.837	221.018	205.037	chr1	+	151070603	151118531	GABPB2	GA binding protein transcription factor%2C beta subunit 2	126626	GO:0046982|GO:0044212|GO:0045944|GO:0005634|GO:0042803|GO:0006351	0.0025226	1	0.471678	yes
NM_032250	28.223	27.1584	30.2891	79.6513	60.1884	75.9919	chr9	+	67859314	67902394	ANKRD20A1	ankyrin repeat domain 20 family%2C member A1			0.0188438	1	0.396932	yes
NM_001081492	50.6222	65.2062	61.0617	218.568	170.15	240.945	chr12	-	52168995	52192000	KRT80	keratin 80%2C type II%2C transcript variant 2	144501	GO:0030057|GO:0005882|GO:0005737|GO:0005198|GO:0045095	0.0021042	1	0.280928	yes
NM_001145249	102.807	93.2931	92.8569	631.868	484.039	424.131	chr9	+	138216186	138243722	FAM157B	family with sequence similarity 157%2C member B			0.021278	1	0.18763	yes
NM_000543	100.17	76.5072	75.7941	158.744	163.678	188.455	chr11	+	6390413	6394998	SMPD1	sphingomyelin phosphodiesterase 1%2C acid lysosomal%2C transcript variant 1	6609	GO:0005515|GO:0006665|GO:0006685|GO:0043065|GO:0006684|GO:0005886|GO:0006687|GO:0042493|GO:0035307|GO:0004767|GO:0044281|GO:0042220|GO:0005615|GO:0005764|GO:0007399|GO:0007165|GO:0043407|GO:0042599|GO:0016798|GO:0046513|GO:0023021|GO:0070062|GO:0043202|GO	0.0021188	1	0.494193	yes
NM_133460	25.651	32.3928	12.5546	43.208	48.617	50.1009	chr19	-	57921883	57935372	ZNF418	zinc finger protein 418	147686	GO:0006355|GO:0005634|GO:0003677|GO:0046872|GO:0006351	0.0184375	1	0.497432	yes
NM_001105569	4.05503	4.09724	3.99228	47.471	37.1084	28.7331	chr2	+	17816518	17817100	MSGN1	mesogenin 1			0.024863	1	0.107178	yes
NM_198691	398.154	326.788	260.41	774.496	1353.12	1255.65	chr21	-	44539184	44540195	KRTAP10-1	keratin associated protein 10-1			0.0120397	1	0.291243	yes
NM_139280	2421.49	2284.62	2690.57	5244.12	4906.27	4810.56	chr17	-	39921042	39927631	ORMDL3	ORMDL sphingolipid biosynthesis regulator 3	94103	GO:0005515|GO:0005783|GO:0006672|GO:0005789|GO:0035339|GO:0016021|GO:0090156	0.000141331	1	0.494399	yes
NM_014935	394.81	380.362	563.472	3035.34	2796.84	2809.2	chr1	-	204218850	204359929	PLEKHA6	pleckstrin homology domain containing%2C family A member 6	22874		1.76e-05	0.331292	0.154911	yes
NM_001004434	712.034	668.985	690.218	3104.33	2946.47	3224.57	chr1	-	26038021	26046138	SLC30A2	solute carrier family 30 (zinc transporter)%2C member 2%2C transcript variant 1	7780	GO:0005737|GO:0005770|GO:0008324|GO:0006829|GO:0016021|GO:0005765|GO:0061090|GO:0055085	0.00114459	1	0.223305	yes
NM_178862	637.203	646.641	658.079	2199.82	1757.64	2077.97	chr3	+	31532500	31637622	STT3B	STT3B%2C subunit of the oligosaccharyltransferase complex (catalytic)	201595	GO:0006986|GO:0016020|GO:0005783|GO:0043686|GO:0004579|GO:0006516|GO:0016021|GO:0030433|GO:0008250|GO:0043687|GO:0018279	0.0092246	1	0.321754	yes
NM_001190476	14.6517	11.8188	12.4746	3.95544	3.95708	3.79853	chr16	-	3371052	3372283	MTRNR2L4	MT-RNR2-like 4			0.0088155	1	3.32549	yes
NM_004605	20.6002	19.71	25.204	211.343	221.417	216.721	chr19	+	48575735	48599427	SULT2B1	sulfotransferase family%2C cytosolic%2C 2B%2C member 1%2C transcript variant 1	6820	GO:0005515|GO:0050294|GO:0006805|GO:0050427|GO:0005783|GO:0005634|GO:0044281|GO:0005829|GO:0043231|GO:0005737|GO:0004027|GO:0000103|GO:0008202|GO:0070062	2.7e-07	0.00508145	0.100872	yes
NM_033426	306.375	292.412	259.364	594.983	640.001	621.401	chr14	+	77098234	77117287	CIPC	CLOCK-interacting pacemaker	85457	GO:0005634|GO:0048511|GO:0042754|GO:0045892|GO:0006351	6.19e-05	1	0.462269	yes
NM_004369	3230.8	1733.51	3158.26	1023.23	797.572	1211.9	chr2	-	237324011	237414207	COL6A3	collagen%2C type VI%2C alpha 3%2C transcript variant 1	1293	GO:0004867|GO:0005578|GO:0005576|GO:0005589|GO:0031982|GO:0005615|GO:0042383|GO:0031012|GO:0010951|GO:0007517|GO:0022617|GO:0007411|GO:0030198|GO:0030574|GO:0005788|GO:0007155|GO:0070062	0.027782	1	2.67832	yes
NM_013262	2317.92	2280.98	2587.07	7593.86	5940.95	6142.45	chr6	+	16129085	16148247	MYLIP	myosin regulatory light chain interacting protein	29116	GO:0042632|GO:0005515|GO:0008092|GO:0045732|GO:0004842|GO:0016567|GO:0005886|GO:0016874|GO:0006928|GO:0007399|GO:0031648|GO:0005622|GO:0005737|GO:0042787|GO:0032803|GO:0008270|GO:0010989|GO:0005856|GO:0019898	0.0014167	1	0.365192	yes
NM_021244	8.43364	7.93908	3.72666	15.5537	11.8066	14.641	chr6	-	89364615	89412276	RRAGD	Ras-related GTP binding D	58528	GO:0005515|GO:0032008|GO:0046982|GO:0003924|GO:0005634|GO:0005525|GO:0005764|GO:0006184|GO:0005737|GO:0071230|GO:0010506|GO:0034613|GO:0019003|GO:0009267|GO:0034448	0.0175353	1	0.478542	yes
NM_004569	680.611	696.406	646.756	1464.77	1497.85	1438.36	chr14	-	67589305	67600300	PIGH	phosphatidylinositol glycan anchor biosynthesis%2C class H	5283	GO:0017176|GO:0006501|GO:0005783|GO:0016254|GO:0005789|GO:0003824|GO:0044267|GO:0006506|GO:0006464|GO:0000506|GO:0043687	1.97e-06	0.0372177	0.459846	yes
NM_003920	10.0949	8.14492	7.66512	20.4593	22.3404	21.6493	chr12	-	56416372	56449416	TIMELESS	timeless circadian clock	8914	GO:0005515|GO:0000790|GO:0046982|GO:0030324|GO:0005730|GO:0005634|GO:0000122|GO:0042803|GO:0006351|GO:0006974|GO:0007067|GO:0009582|GO:0042127|GO:0009628|GO:0015630|GO:0042752|GO:0007623|GO:0048754|GO:0045892|GO:0002009|GO:0051301	0.000157563	1	0.401945	yes
NM_014149	3842.69	3676.59	3979.37	2145.18	1358.2	1120.56	chr7	-	135183837	135211564	WDR91	WD repeat domain 91	29062		0.0020574	1	2.48676	yes
NM_017443	178.451	144.064	155.193	336.566	352.872	433.084	chr9	-	113407238	113410749	POLE3	polymerase (DNA directed)%2C epsilon 3%2C accessory subunit%2C transcript variant 1	54107	GO:0043565|GO:0006260|GO:0005515|GO:0008622|GO:0071897|GO:0046982|GO:0043966|GO:0003887|GO:0005671|GO:0005634	0.0024163	1	0.425567	yes
NM_153366	145.095	135.664	134.786	1154.39	1048.19	1077.89	chr9	-	110365248	110579880	SVEP1	sushi%2C von Willebrand factor type A%2C EGF and pentraxin domain containing 1	79987	GO:0005737|GO:0016020|GO:0005509|GO:0005576|GO:0007155	0.00110367	1	0.126673	yes
NM_006645	259.825	254.443	264.856	580.096	602.778	745.689	chr11	-	72754728	72793705	STARD10	StAR-related lipid transfer (START) domain containing 10	10809	GO:0005515|GO:0005902|GO:0046581|GO:0035360|GO:0016020|GO:0032782|GO:0008289|GO:0005829	0.0178759	1	0.403993	yes
NM_014496	8.25844	6.42126	9.18216	34.7434	35.2081	28.0912	chrX	-	84058345	84187935	RPS6KA6	ribosomal protein S6 kinase%2C 90kDa%2C polypeptide 6	27330	GO:0000287|GO:2000381|GO:0005730|GO:0007268|GO:0005634|GO:0007417|GO:0005524|GO:0045992|GO:0005829|GO:0005739|GO:0007165|GO:0004672|GO:0007411|GO:0004674|GO:0070373|GO:0005654|GO:0006468|GO:0006978	0.00053594	1	0.243382	yes
NM_001080465	4.05503	4.09724	4.90408	19.2092	11.6851	15.3114	chr17_KI270857v1_alt	-	2870406	2876708	C17orf98	chromosome 17 open reading frame 98	388381		0.037104	1	0.28257	yes
NM_173500	304.964	238.024	279.98	1156.29	984.649	876.975	chr15	-	42744345	42920809	TTBK2	tau tubulin kinase 2	146057	GO:0005515|GO:0006996|GO:0005814|GO:0008360|GO:0005634|GO:0005524|GO:0005615|GO:0036064|GO:0005829|GO:0007224|GO:0042384|GO:0018105|GO:0004674|GO:0035869	0.0009407	1	0.272694	yes
NM_152612	16.8819	8.06848	8.49732	31.0131	32.9848	32.1876	chr22	+	21632796	21637327	CCDC116	coiled-coil domain containing 116	164592		0.0020232	1	0.347742	yes
NM_001106	386.201	389.36	413.009	953.597	1056.52	1005.28	chr3	+	38454298	38493142	ACVR2B	activin A receptor%2C type IIB	93	GO:0005515|GO:0007368|GO:0005886|GO:0030324|GO:0061298|GO:0048705|GO:0009791|GO:0009952|GO:0060836|GO:0046872|GO:0016362|GO:0032147|GO:0007507|GO:0001946|GO:0005737|GO:0004702|GO:0019838|GO:0048185|GO:0035265|GO:0060021|GO:0042475|GO:0005024|GO:0007178|GO	3.95e-05	0.745316	0.394167	yes
NM_020844	27.3399	32.3401	27.1684	63.7068	89.5107	75.0834	chr8	+	12945673	13029775	KIAA1456	KIAA1456%2C transcript variant 1	57604	GO:0008168|GO:0032259|GO:0008033	0.0035242	1	0.380412	yes
NM_001001922	4.05503	4.09724	3.72194	19.2019	24.0738	30.6466	chr11	-	5777633	5778667	OR52N5	olfactory receptor%2C family 52%2C subfamily N%2C member 5			0.024782	1	0.160631	yes
NM_015852	172.761	206.044	202.453	811.018	884.269	820.41	chr7	-	64974451	64991036	ZNF117	zinc finger protein 117	51351	GO:0006355|GO:0003700|GO:0008270|GO:0005634|GO:0003677|GO:0006351	1.71e-05	0.321496	0.231053	yes
NM_002195	881.304	843.265	835.464	8634.9	9169.24	7946.23	chr9	+	5231418	5233967	INSL4	insulin-like 4 (placenta)	3641	GO:0007165|GO:0007565|GO:0005179|GO:0008283|GO:0005159|GO:0007267|GO:0005102|GO:0007275|GO:0005615	0.0020969	1	0.0994173	yes
NM_005873	488.34	510.399	505.246	226.219	208.136	210.946	chr20	-	64073180	64079492	RGS19	regulator of G-protein signaling 19%2C transcript variant 1	10287	GO:0005515|GO:0005794|GO:0005886|GO:0007264|GO:0005834|GO:0030136|GO:0006914|GO:0038032|GO:0043547|GO:0005903|GO:0001965|GO:0005737|GO:0007186|GO:0016020|GO:0005096	2.56e-06	0.0483108	2.33067	yes
NM_006284	1382.11	926.098	1289.92	609.879	500.955	545.647	chr11	-	6610816	6612244	TAF10	TAF10 RNA polymerase II%2C TATA box binding protein (TBP)-associated factor%2C 30kDa	6881	GO:0005515|GO:0010467|GO:0006368|GO:0048471|GO:0003700|GO:0006367|GO:0006366|GO:0006325|GO:0005634|GO:0005737|GO:0000125|GO:0016032|GO:0051260|GO:0070063|GO:0004402|GO:0006352|GO:0016578|GO:0006355|GO:0005669|GO:0030914|GO:0003713|GO:0030331|GO:0033276|GO	0.0105431	1	2.17216	yes
NM_138574	14.6638	13.5024	9.25373	29.64	26.2688	30.9098	chr6	+	22569448	22570521	HDGFL1	hepatoma derived growth factor-like 1	154150	GO:0034504|GO:0045944|GO:0005634|GO:0000122	0.00156068	1	0.431012	yes
NM_006460	2631.52	2613.29	3111.83	7543.13	5925.76	6656.05	chr17	+	45147316	45152101	HEXIM1	hexamethylene bis-acetamide inducible 1	10614	GO:0007507|GO:0005515|GO:0005737|GO:0045736|GO:0004861|GO:0017069|GO:0005654|GO:0005634|GO:0000122|GO:0045892|GO:0006351	0.0013777	1	0.415238	yes
NM_024643	104.54	85.716	84.2579	694.028	686.569	692.881	chr14	+	75069576	75079987	ZC2HC1C	zinc finger%2C C2HC-type containing 1C%2C transcript variant 1	79696	GO:0046872	5.35e-08	0.00100843	0.132393	yes
NM_001152	750.032	677.911	647.311	1756.08	1670.85	1991.84	chrX	+	119468399	119471396	SLC25A5	solute carrier family 25 (mitochondrial carrier%3B adenine nucleotide translocator)%2C member 5	292	GO:0042645|GO:0005515|GO:0008284|GO:0005743|GO:0005634|GO:0044281|GO:0055085|GO:0005739|GO:0006112|GO:0007059|GO:0050796|GO:0016020|GO:0005887|GO:0006810|GO:0015207|GO:0016032|GO:0015853|GO:0071817|GO:0070062	0.00037961	1	0.382976	yes
NM_173550	4.05503	4.09724	6.27306	27.2238	27.8373	35.4035	chr9	+	15553098	15971899	CCDC171	coiled-coil domain containing 171	203238		0.0007445	1	0.159458	yes
NM_005893	20.4156	24.8963	12.3156	5.81814	5.17832	3.77562	chr9	+	36169391	36171334	CCIN	calicin	881	GO:0033150|GO:0007275|GO:0005634|GO:0007283|GO:0030154	0.0186355	1	3.90111	yes
NM_144661	199.91	227.043	175.708	89.3449	99.79	83.4932	chr10	-	116663695	116669970	C10orf82	chromosome 10 open reading frame 82	143379		0.0021196	1	2.21056	yes
NM_152519	239.836	192.353	185.388	75.5522	122.477	107.729	chr2	-	210021420	210171370	KANSL1L	KAT8 regulatory NSL complex subunit 1-like	151050	GO:0000123	0.00916	1	2.01983	yes
NM_032756	15.3048	24.3031	20.6299	47.9221	48.9554	43.5869	chr1	+	45326872	45328674	HPDL	4-hydroxyphenylpyruvate dioxygenase-like	84842	GO:0003868|GO:0009072|GO:0046872|GO:0055114	0.00097832	1	0.428848	yes
NM_032148	145.242	144.659	147.399	357.293	317.711	334.012	chr12	-	104803496	104928694	SLC41A2	solute carrier family 41 (magnesium transporter)%2C member 2	84102	GO:0005886|GO:0008324|GO:0016021|GO:0055085	0.0036358	1	0.433392	yes
NM_001126049	53.7266	43.8247	52.0431	111.74	119.729	111.671	chr10	-	87859160	87863437	KLLN	killin%2C p53-regulated DNA replication inhibitor			9.6e-05	1	0.435958	yes
NM_002343	166.838	179.677	170.994	492.19	457.503	457.652	chr3	-	46436004	46465142	LTF	lactotransferrin%2C transcript variant 1	4057	GO:0005515|GO:0034145|GO:0071902|GO:0004252|GO:0033214|GO:1900229|GO:0042581|GO:0005634|GO:0005615|GO:0001817|GO:0051092|GO:0001895|GO:0006959|GO:0006508|GO:0097013|GO:0031665|GO:0043123|GO:0030141|GO:0033690|GO:0090382|GO:0008201|GO:0070062|GO:0043066|GO	1.83e-05	0.345581	0.367721	yes
NM_004631	13.7158	4.09724	4.59635	35.0422	27.6624	35.1916	chr1	-	53242369	53328149	LRP8	low density lipoprotein receptor-related protein 8%2C apolipoprotein e receptor%2C transcript variant 1	7804	GO:0006629|GO:0005515|GO:0008035|GO:0030424|GO:0005886|GO:0007603|GO:0061098|GO:0019221|GO:0050731|GO:0030425|GO:0071397|GO:0030229|GO:0043025|GO:0006508|GO:0061003|GO:1900006|GO:0021541|GO:0042493|GO:0005875|GO:0005509|GO:0050804|GO:0014069|GO:0005576|GO	0.0032419	1	0.22891	yes
NM_003867	149.591	112.994	142.017	28.6959	34.9834	41.8142	chr8	+	22042752	22048808	FGF17	fibroblast growth factor 17%2C transcript variant 1	8822	GO:0008286|GO:0048011|GO:0008284|GO:0048015|GO:0005111|GO:0007267|GO:0005576|GO:0005105|GO:0005615|GO:0007399|GO:0007165|GO:0007173|GO:0008543|GO:0045087|GO:0008083|GO:0038095	0.00106376	1	3.83533	yes
NM_015957	411.795	415.99	428.639	1070.86	1103.22	1022.98	chr11	-	34882295	34916411	APIP	APAF1 interacting protein	51074	GO:0005515|GO:0043066|GO:0006915|GO:0019284|GO:0044281|GO:0042802|GO:0034641|GO:0005737|GO:0000096|GO:0019509|GO:0006595|GO:0008270|GO:0070372|GO:0046570	1.55e-05	0.292148	0.392994	yes
NM_018406	11.9937	4.09724	3.80664	252.358	231.193	229.421	chr3_KI270936v1_alt	+	3234	47967	MUC4	mucin 4%2C cell surface associated%2C transcript variant 1	4585	GO:0005796|GO:0005578|GO:0016266|GO:0005615|GO:0031982|GO:0005176|GO:0006493|GO:0007160|GO:0016020|GO:0030197|GO:0030277|GO:0005887|GO:0044267|GO:0070062|GO:0043687	3.95e-06	0.0744807	0.0279079	yes
NM_032693	165.549	174.468	151.929	330.427	325.577	386.762	chr4	-	79317117	79326017	NAA11	N(alpha)-acetyltransferase 11%2C NatA catalytic subunit	84779	GO:0031415|GO:0005515|GO:0022626|GO:0004596|GO:0005634|GO:0018002|GO:0006475|GO:0017198|GO:0006474	0.00089628	1	0.47177	yes
NM_001001938	19.8485	34.0552	14.3458	42.4732	53.2608	50.3282	chr9	+	88990862	88996142	C9orf47	chromosome 9 open reading frame 47%2C transcript variant 1	286223	GO:0005576	0.0179428	1	0.467263	yes
NM_021221	12.4824	9.10399	14.7039	20.7128	32.4717	20.3506	chr6_GL000253v2_alt	+	2975997	2977497	LY6G5B	lymphocyte antigen 6 complex%2C locus G5B	58496	GO:0008150|GO:0003674|GO:0005576|GO:0005575	0.044725	1	0.493509	yes
NM_153444	20.1596	21.3759	22.6374	10.6542	7.84916	5.47614	chr11_KI270829v1_alt	-	16841	17810	OR5P2	olfactory receptor%2C family 5%2C subfamily P%2C member 2	120065	GO:0050911|GO:0004984|GO:0007186|GO:0005886|GO:0004930|GO:0016021	0.00127814	1	2.67616	yes
NM_001287212	104.407	121.284	124.062	400.77	416.996	397.823	chr1	-	20664013	20718017	KIF17	kinesin family member 17%2C transcript variant 3	57576	GO:0008017|GO:0005871|GO:0006996|GO:0005930|GO:0031503|GO:0005874|GO:0072372|GO:0015031|GO:0005524|GO:0036064|GO:0005829|GO:0030030|GO:0008152|GO:0008574|GO:0032391|GO:0030992|GO:0016192|GO:0016887|GO:0022008|GO:0007018	2.31e-06	0.0434826	0.287723	yes
NM_001174097	1782.99	1722.53	1411.8	3627.94	3723.88	4246.36	chr12	-	21635340	21657794	LDHB	lactate dehydrogenase B%2C transcript variant 2	3945	GO:0005515|GO:0006089|GO:0044262|GO:0019674|GO:0044281|GO:0005829|GO:0042802|GO:0005739|GO:0005737|GO:0051287|GO:0004459|GO:0016020|GO:0006090|GO:0019900|GO:0044237|GO:0070062|GO:0055114	0.00057709	1	0.423973	yes
NM_006905	220.001	201.063	202.946	10061.3	10396.7	11291.2	chr19	-	42867205	42879719	PSG1	pregnancy specific beta-1-glycoprotein 1%2C transcript variant 1	5669	GO:0007565|GO:0005576	0.00124491	1	0.0196543	yes
NM_022843	63.2756	63.0061	48.1335	22.093	18.0089	21.0239	chr13	-	61409685	61415522	PCDH20	protocadherin 20	64881	GO:0005886|GO:0005509|GO:0016021|GO:0007156	0.00184078	1	2.85338	yes
NM_005955	134.213	157.978	166.959	383.149	444.211	371.949	chr1	-	37809566	37859620	MTF1	metal-regulatory transcription factor 1	4520	GO:0035035|GO:0005515|GO:0003700|GO:0006357|GO:0003713|GO:0055076|GO:0001047|GO:0005634|GO:0000978|GO:0000979|GO:0003677|GO:0046872|GO:0006351|GO:0001077|GO:0045944|GO:0010038|GO:0005654|GO:0006979|GO:0046686	0.00054295	1	0.382845	yes
NM_005082	171.208	173.14	169.36	431.874	418.933	377.224	chr17	-	56887908	56914048	TRIM25	tripartite motif containing 25	7706	GO:0005515|GO:0043627|GO:0003700|GO:0016567|GO:0016881|GO:0019221|GO:0033280|GO:0005829|GO:0051607|GO:0051091|GO:0005737|GO:0051092|GO:0046596|GO:0046597|GO:0045087|GO:0016032|GO:0005654|GO:0008270|GO:0043123|GO:0032480|GO:0060333	0.0047809	1	0.418318	yes
NM_001077198	59.1623	46.0853	37.1101	99.9577	99.4273	102.053	chr2	-	219219379	219229688	ATG9A	autophagy related 9A%2C transcript variant 1	79065	GO:0005515|GO:0005802|GO:0005776|GO:0000422|GO:0005770|GO:0000421|GO:0031410|GO:0000407|GO:0015031|GO:0034497|GO:0016020|GO:0045087|GO:0034067|GO:0031902|GO:0005789|GO:0034727|GO:0016021|GO:0055037|GO:0000045|GO:0005768	0.014483	1	0.472262	yes
NM_001193311	1359.77	1124.47	1158.63	520.449	218.242	223.516	chr7	+	40134975	40860767	SUGCT	succinyl-CoA:glutarate-CoA transferase%2C transcript variant 1	79783	GO:0005739|GO:0047369|GO:0008152	0.00196128	1	3.78595	yes
NM_001190228	58.9099	49.9891	46.3385	150.583	154.545	160.441	chr9	+	137227565	137229638	RNF224	ring finger protein 224			2.27e-05	0.427435	0.333436	yes
NM_030632	4.05503	4.09724	4.07903	55.9809	56.4377	51.3802	chr18	+	33578576	33747435	ASXL3	additional sex combs like transcriptional regulator 3	80816	GO:0006355|GO:0005634|GO:0003677|GO:0046872|GO:0006351	0.00102022	1	0.0746727	yes
NM_021052	88.9559	125.892	123.545	256.197	246.21	236.522	chr6	+	26216919	26217483	HIST1H2AE	histone cluster 1%2C H2ae	3012	GO:0008150|GO:0046982|GO:0005634|GO:0000786|GO:0003677|GO:0070062	0.00054063	1	0.45795	yes
NM_005963	14.9458	18.9464	16.4386	3.99048	4.20631	12.7708	chr17	-	10492309	10518542	MYH1	myosin%2C heavy chain 1%2C skeletal muscle%2C adult	4619	GO:0005516|GO:0032982|GO:0003774|GO:0006936|GO:0014704|GO:0008152|GO:0003779|GO:0005859|GO:0031672|GO:0005524	0.034882	1	2.4004	yes
NM_001105	274.551	263.849	224.9	572.212	633.028	699.927	chr2	-	157736445	157875111	ACVR1	activin A receptor%2C type I%2C transcript variant 1	90	GO:0005515|GO:0003289|GO:0001655|GO:0001755|GO:0003183|GO:0046332|GO:0007281|GO:0042803|GO:0003143|GO:0004702|GO:0018107|GO:0007179|GO:0009968|GO:0023014|GO:0002526|GO:0001707|GO:0030501|GO:0032926|GO:0030509|GO:0032924|GO:0001701|GO:0001702|GO:0060923|GO	0.00067551	1	0.400647	yes
NM_020708	4.05503	4.09724	4.09877	7.7642	8.22984	10.1753	chr20	+	46029181	46060150	SLC12A5	solute carrier family 12 (potassium/chloride transporter)%2C member 5%2C transcript variant 2	57468	GO:0005886|GO:0015379|GO:0019901|GO:0042493|GO:0006873|GO:0007268|GO:0055085|GO:0040040|GO:0035264|GO:0043198|GO:0005887|GO:0043025|GO:0006810|GO:0007612|GO:0016021|GO:0006813|GO:0006811	0.024419	1	0.468145	yes
NM_003645	300.472	288.653	278.942	1179.11	1250.78	1269.82	chr15	+	50182195	50236392	SLC27A2	solute carrier family 27 (fatty acid transporter)%2C member 2%2C transcript variant 1	11001	GO:0001676|GO:0006699|GO:0070251|GO:0097089|GO:0030176|GO:0044281|GO:0005739|GO:0001561|GO:0050197|GO:0008206|GO:0031957|GO:0005779|GO:0044539|GO:0005778|GO:0042760|GO:0044255|GO:0070062|GO:0015245|GO:0006635|GO:0005102|GO:0005524|GO:0004467|GO:0005789|GO	2.41e-06	0.0454904	0.234631	yes
NM_001282208	4651.18	4822.25	6334.69	11463.7	10491.5	9892.13	chr9	-	34634721	34637826	SIGMAR1	sigma non-opioid intracellular receptor 1%2C transcript variant 9	10280	GO:0005811|GO:0030054|GO:0005637|GO:0038003|GO:0005635|GO:0004985|GO:0007399|GO:0030426|GO:0005640|GO:0043523|GO:0005887|GO:0008144|GO:0006869|GO:0005789|GO:0016021	0.00161709	1	0.496373	yes
NM_021049	4.05503	4.09724	3.992	11.7127	9.15726	9.97354	chrX	-	152114048	152117939	MAGEA5	melanoma antigen family A5	4104	GO:0008150|GO:0003674|GO:0005575	0.0143231	1	0.393739	yes
NM_207299	1252.76	1092.91	893.49	456.359	393.869	250.1	chr9	+	101028748	101325135	LPPR1	lipid phosphate phosphatase-related protein type 1%2C transcript variant 1	54886	GO:0008152|GO:0016021|GO:0003824|GO:0007399	0.0040955	1	2.94381	yes
NM_006168	16.5871	13.3509	13.4043	10.1453	6.37901	4.14119	chr4	-	84493282	84498234	NKX6-1	NK6 homeobox 1	4825	GO:0006366|GO:0008283|GO:0048709|GO:0072560|GO:0007224|GO:0030516|GO:0051091|GO:0045944|GO:0071375|GO:0009887|GO:0032024|GO:0070062|GO:0042493|GO:2001222|GO:0045686|GO:0000122|GO:0045687|GO:0000978|GO:0001078|GO:0051594|GO:0031016|GO:0071345|GO:0045666|GO	0.02116	1	2.09733	yes
NM_001256312	268.759	288.446	282.859	616.075	669.477	684.578	chr8	-	98454630	98942571	STK3	serine/threonine kinase 3%2C transcript variant 2	6788	GO:0005515|GO:0051897|GO:0008285|GO:0071902|GO:0097284|GO:0046330|GO:0005634|GO:0005829|GO:0032092|GO:0035556|GO:0051091|GO:0005737|GO:0004702|GO:0046983|GO:0090090|GO:0023014|GO:0046621|GO:0000287|GO:0043065|GO:0060706|GO:0050821|GO:0003157|GO:0006915|GO	6.17e-05	1	0.4264	yes
NM_001033575	299.319	296.657	276.553	526.46	624.127	611.978	chr2	+	240560053	240564014	DUSP28	dual specificity phosphatase 28			0.00071684	1	0.495034	yes
NM_001134649	16.1791	16.3652	14.8525	36.1433	34.6333	33.2402	chr3	-	71679288	71754383	EIF4E3	eukaryotic translation initiation factor 4E family member 3%2C transcript variant 3	317649	GO:0019221|GO:0003743|GO:0006417|GO:0006413|GO:0005845|GO:0005829	4.01e-05	0.755591	0.455665	yes
NM_016734	1438.94	1423.45	1152.17	452.897	474.408	418.111	chr9	-	36833274	37034479	PAX5	paired box 5%2C transcript variant 1	5079	GO:0005515|GO:0006366|GO:0005634|GO:0007275|GO:0000122|GO:0007283|GO:0000978|GO:0035914|GO:0007399|GO:0001077|GO:0051573|GO:0006959|GO:0045944|GO:0009887	0.00071542	1	2.98388	yes
NM_014637	324.715	315.366	356.525	810.484	720.042	640.417	chr8	+	65644652	65710563	MTFR1	mitochondrial fission regulator 1%2C transcript variant 1	9650	GO:0009060|GO:0005739|GO:0005737|GO:0005886|GO:0000266|GO:0007005	0.00151649	1	0.459066	yes
NM_033393	636.417	682.563	650.975	3690.66	4136.64	3856.16	chr4	+	152942982	152979696	FHDC1	FH2 domain containing 1	85462		0.00162488	1	0.168611	yes
NM_001136200	386.234	434.585	364.535	980.383	1030.73	1027.07	chr10	+	102854209	102864961	C10orf32	chromosome 10 open reading frame 32%2C transcript variant 1	119032		1.97e-05	0.372079	0.390152	yes
NM_005925	18.452	17.6751	15.7517	10.9981	4.51515	7.45205	chr18	+	32190023	32220403	MEP1B	meprin A%2C beta	4225	GO:0005515|GO:0006954|GO:0005886|GO:0005887|GO:0007586|GO:0006508|GO:0008270|GO:0004222|GO:0005615	0.0091217	1	2.25901	yes
NM_001099744	37.0858	34.8779	29.5076	95.9301	103.617	108.052	chr8	-	109574175	109691791	SYBU	syntabulin (syntaxin-interacting)%2C transcript variant 1	55638	GO:0005515|GO:0008017|GO:0005874|GO:0031982|GO:0043231|GO:0005739|GO:0000139|GO:0016023|GO:0005654|GO:0016021|GO:0017075|GO:0019894|GO:0061178	8.07e-05	1	0.329882	yes
NM_000208	124.062	133.962	125.023	406.523	454.284	450.811	chr19	-	7112254	7294000	INSR	insulin receptor%2C transcript variant 1	3643	GO:0005515|GO:0005159|GO:0043560|GO:0043231|GO:0046777|GO:0005899|GO:0046326|GO:0045821|GO:0038083|GO:0043559|GO:0070062|GO:0023014|GO:0032869|GO:0030335|GO:0005975|GO:0045740|GO:0018108|GO:0045840|GO:0043235|GO:0008544|GO:0007186|GO:0048639|GO:0005887|GO	3.95e-05	0.744562	0.292042	yes
NM_017564	156.854	169.641	164.313	423.907	421.265	402.443	chr12	+	103587290	103766724	STAB2	stabilin 2	55576	GO:0005515|GO:0010468|GO:0005886|GO:0015035|GO:0044281|GO:0005041|GO:0005737|GO:0005540|GO:0007155|GO:0030203|GO:0042742|GO:0005044|GO:0005975|GO:0030169|GO:0001525|GO:0006898|GO:0006897|GO:0030666|GO:0030193|GO:0005887|GO:0009405|GO:0030212|GO:0030214|GO	2.6e-06	0.0489952	0.393397	yes
NM_001172439	310.219	280.796	245.997	8650.15	8959.3	9524.65	chr12	-	47709734	47725572	ENDOU	endonuclease%2C polyU-specific%2C transcript variant 1	8909	GO:0007565|GO:0030145|GO:0005886|GO:0003723|GO:0005576|GO:0004521|GO:0005615|GO:0006898|GO:0005737|GO:0006955|GO:0006508|GO:0008236|GO:0030247|GO:0008083|GO:0005044	0.00085826	1	0.0308472	yes
NM_017442	75.9303	62.3484	53.2557	16.2334	29.1382	27.2842	chr3	-	52221079	52226163	TLR9	toll-like receptor 9	54106	GO:0032755|GO:0032717|GO:0034123|GO:0032715|GO:0034122|GO:0046330|GO:0005764|GO:0032757|GO:0002755|GO:0045078|GO:0043123|GO:0042742|GO:0032728|GO:0032760|GO:0032722|GO:0002224|GO:0045359|GO:0045087|GO:0045356|GO:0005789|GO:0050707|GO:0010008|GO:0034162|GO	0.0068357	1	2.63619	yes
NM_001142699	13.5793	18.3081	13.0441	7.79696	7.48426	5.62061	chr11	-	83455012	85627270	DLG2	discs%2C large homolog 2 (Drosophila)%2C transcript variant 1	1740	GO:0005515|GO:0008328|GO:0030054|GO:0005886|GO:0044224|GO:0097120|GO:0004385|GO:0007268|GO:0014069|GO:0019233|GO:0045197|GO:0007399|GO:0016323|GO:0035255|GO:0016020|GO:0045211|GO:0008076|GO:0010923|GO:0046939|GO:0043113	0.0113611	1	2.14964	yes
NM_001251882	255.256	196.546	181.745	93.6169	68.6439	70.0452	chr3	+	42489298	42537573	VIPR1	vasoactive intestinal peptide receptor 1%2C transcript variant 2	7433	GO:0043235|GO:0005515|GO:0008284|GO:0006955|GO:0006936|GO:0007186|GO:0005886|GO:0004999|GO:0007187|GO:0005887|GO:0007586|GO:0007268	0.0049788	1	2.72721	yes
NM_012152	11.0459	4.09724	3.80634	13.4915	22.6644	15.4915	chr1	-	84813402	84893213	LPAR3	lysophosphatidic acid receptor 3	23566	GO:0030424|GO:0005886|GO:0051928|GO:0004930|GO:0032060|GO:0007268|GO:0007204|GO:0008289|GO:0048672|GO:0000187|GO:0001965|GO:0005543|GO:0005887|GO:0007187|GO:0051482|GO:0070915	0.040637	1	0.366901	yes
NM_178311	9.2009	13.4308	7.02051	22.0972	22.1188	16.3858	chr20	-	23985052	23988779	GGTLC1	gamma-glutamyltransferase light chain 1%2C transcript variant A	92086	GO:0019370|GO:0003840|GO:0006749|GO:0031362	0.0182991	1	0.489297	yes
NM_173856	4.05503	10.5825	4.09181	20.4171	11.7693	16.2985	chr19	+	53258291	53259602	VN1R2	vomeronasal 1 receptor 2	317701	GO:0016503|GO:0007186|GO:0005886|GO:0016021|GO:0019236	0.040018	1	0.386293	yes
NM_002360	110.295	108.735	122.76	274.581	289.313	340.149	chr7	+	1530731	1543043	MAFK	v-maf avian musculoaponeurotic fibrosarcoma oncogene homolog K	7975	GO:0001221|GO:0006355|GO:0000976|GO:0003700|GO:0007596|GO:0005654|GO:0006351|GO:0007399	0.00077622	1	0.378068	yes
NM_001098491	155.271	163.952	156.985	330.39	312.291	341.732	chr19	+	57487710	57494680	ZNF419	zinc finger protein 419%2C transcript variant 1	79744	GO:0006355|GO:0005634|GO:0003677|GO:0046872|GO:0006351	4.32e-05	0.814412	0.483748	yes
NM_015695	198.679	195.902	177.939	439.528	442.019	479.376	chr6	+	36196772	36232790	BRPF3	bromodomain and PHD finger containing%2C 3	27154	GO:0005515|GO:0070776|GO:0043966|GO:0007596|GO:0002576|GO:0030168|GO:0008270|GO:0005576|GO:0005829	5.68e-05	1	0.420686	yes
NM_144978	13.2896	9.42738	15.9996	30.1905	18.962	34.8369	chr2	+	108786749	108876591	CCDC138	coiled-coil domain containing 138%2C transcript variant 1	165055		0.041199	1	0.46097	yes
NM_207312	214.871	246.335	243.174	115.447	114.106	114.882	chr2	-	130191744	130198461	TUBA3E	tubulin%2C alpha 3e			0.0068846	1	2.04503	yes
NM_000660	213.661	176.373	177.502	397.272	368.393	455.224	chr19	-	41330530	41353933	TGFB1	transforming growth factor%2C beta 1	7040	GO:0005515|GO:0001657|GO:0002513|GO:0006796|GO:0005615|GO:0007406|GO:0005114|GO:0006754|GO:0010763|GO:0001948|GO:0007173|GO:0000165|GO:0002062|GO:0006611|GO:0007179|GO:0000060|GO:0010800|GO:0007565|GO:0009986|GO:0002460|GO:0005796|GO:0010742|GO:0007568|GO	0.00153852	1	0.464854	yes
NM_020973	197.83	171.757	156.744	128.653	78.564	48.9144	chr4	+	22692913	22819572	GBA3	-	57733	GO:0017042|GO:0006665|GO:0004565|GO:0006687|GO:0046477|GO:0005975|GO:0016139|GO:0044281|GO:0008422|GO:0005829	0.026298	1	2.05493	yes
NM_000494	12977.2	12671	11910.9	5585.46	5464.08	5654.83	chr10	-	104031287	104085880	COL17A1	collagen%2C type XVII%2C alpha 1	1308	GO:0005515|GO:0030056|GO:0005581|GO:0005886|GO:0034329|GO:0005576|GO:0005604|GO:0007160|GO:0008544|GO:0022617|GO:0005887|GO:0005911|GO:0030198|GO:0030574|GO:0031581|GO:0005788	2.36e-05	0.444648	2.24846	yes
NM_018058	365.648	466.304	446.866	724.77	1038.5	799.426	chr10	-	97864999	98030828	CRTAC1	cartilage acidic protein 1%2C transcript variant 1	55118	GO:0007413|GO:0021772|GO:0005509|GO:0005578|GO:1900121|GO:0070062|GO:0030426	0.012641	1	0.499012	yes
NM_001102566	9.59916	14.7708	9.92853	60.0228	48.7939	55.3189	chr1	+	161258726	161285450	PCP4L1	Purkinje cell protein 4 like 1	654790		0.00029635	1	0.208964	yes
NM_002578	20.7636	37.9828	31.7856	384.463	470.276	385.416	chrX	+	111096146	111220945	PAK3	p21 protein (Cdc42/Rac)-activated kinase 3%2C transcript variant 2	5063	GO:0005515|GO:0050852|GO:0017124|GO:0005886|GO:2000573|GO:0031295|GO:0007409|GO:0046872|GO:0005829|GO:0000187|GO:0005737|GO:0030833|GO:0043525|GO:0004702|GO:0000165|GO:0007411|GO:0060997|GO:0061003|GO:0004708|GO:0023014|GO:0048010|GO:0048013|GO:0005524|GO	0.000183335	1	0.0730006	yes
NM_001190766	31.4135	22.6141	27.1742	4.16435	17.7515	12.853	chr6	+	17102257	17131372	STMND1	stathmin domain containing 1	401236	GO:0005737|GO:0051493|GO:0031110|GO:0015631|GO:0007019	0.03044	1	2.33548	yes
NM_002014	11.6648	17.9446	5.3153	20.2074	23.5651	27.2732	chr12	+	2794941	2805421	FKBP4	FK506 binding protein 4%2C 59kDa	2288	GO:0051219|GO:0005515|GO:0000413|GO:0048471|GO:0046661|GO:0031503|GO:0035259|GO:0005829|GO:0034605|GO:0005739|GO:0005737|GO:0006457|GO:0031072|GO:0043025|GO:0030850|GO:0030674|GO:0070062|GO:0031115|GO:0032767|GO:0007566|GO:0031111|GO:0005874|GO:0048156|GO	0.044925	1	0.491581	yes
NM_007170	80.3121	89.3449	93.9441	306.598	283.93	301.006	chr1	-	45343882	45491168	TESK2	testis-specific kinase 2	10420	GO:0005515|GO:0030036|GO:0005634|GO:0018108|GO:0007283|GO:0005524|GO:0046872|GO:0005737|GO:0004672|GO:0004674|GO:0048041|GO:0004712|GO:0005654|GO:0006468|GO:0004713	1.61e-05	0.302598	0.295671	yes
NM_001034852	120.086	111.274	116.261	399.453	416.172	442.474	chr14	+	69879396	70032366	SMOC1	SPARC related modular calcium binding 1%2C transcript variant 1	64093	GO:0005515|GO:0007165|GO:0045667|GO:0030198|GO:0001654|GO:0010811|GO:0005509|GO:0050840|GO:0060173|GO:0030154|GO:0005604	1.93e-05	0.364215	0.276306	yes
NM_016276	30.6332	31.6049	14.2588	121.293	92.6437	87.9567	chr20	+	43566096	43585633	SGK2	serum/glucocorticoid regulated kinase 2%2C transcript variant 2	10110	GO:0015459|GO:0032411|GO:0005634|GO:0005575|GO:0055085|GO:0001558|GO:0005524|GO:0005829|GO:0035556|GO:0034220|GO:0004674|GO:0042127|GO:0006468|GO:0006979|GO:0017080	0.0031603	1	0.253391	yes
NM_152423	117.624	140.577	159.279	925.818	825.006	857.796	chrX	+	106168304	106208956	MUM1L1	melanoma associated antigen (mutated) 1-like 1%2C transcript variant 2	139221	GO:0070062	2.1e-05	0.395291	0.160039	yes
NM_001006946	3645.42	3537.64	4817.19	59452.9	53874	54691.3	chr2	-	20200796	20225433	SDC1	syndecan 1%2C transcript variant 1	6382	GO:0005515|GO:0042542|GO:0001657|GO:0005886|GO:0007603|GO:0044281|GO:0051591|GO:0005737|GO:0060009|GO:0006954|GO:0001948|GO:0030198|GO:0055002|GO:0042476|GO:0048627|GO:0030204|GO:0060070|GO:0030203|GO:0070062|GO:0043202|GO:0009986|GO:0005975|GO:0005796|GO	4.15e-06	0.0782475	0.0714224	yes
NM_203405	65.4511	61.5995	52.0345	1243.16	1281.24	1214.37	chr21	-	30319130	30320289	KRTAP26-1	keratin associated protein 26-1			2.31e-07	0.00435278	0.0478996	yes
NM_152394	312.291	273.087	243.998	127.743	73.4689	43.487	chr3	-	150659884	150703971	ERICH6	glutamate-rich 6	131831		0.0035175	1	3.38937	yes
NM_012455	85.1724	65.7528	56.9171	146.684	123.175	145.835	chr2	+	113173982	113203100	PSD4	pleckstrin and Sec7 domain containing 4	23550	GO:0043547|GO:0005802|GO:0005086|GO:0030054|GO:0005543|GO:0016020|GO:0005886|GO:0030182|GO:0032012|GO:0016192	0.0036447	1	0.499989	yes
NM_014555	1120.75	909.476	913.818	493.419	341.646	296.089	chr11	-	2404515	2423045	TRPM5	transient receptor potential cation channel%2C subfamily M%2C member 5	29850	GO:0005244|GO:0005886|GO:0005272|GO:0005267|GO:0055085|GO:0034220|GO:0050909|GO:0070588|GO:0034765|GO:0035725|GO:0005227|GO:0016021|GO:0005216|GO:0071805	0.0027559	1	2.60269	yes
NM_018708	1590.87	1622.92	1596.48	3915.38	4121.62	3805.34	chr19	+	4791715	4795559	FEM1A	fem-1 homolog a (C. elegans)	55527	GO:0005737|GO:0004842|GO:0016567|GO:0050728|GO:0051438|GO:0031867	0.00157904	1	0.406193	yes
NM_020199	511.855	551.43	463.701	973.518	1155.81	1185.92	chr5	-	133955506	133968715	C5orf15	chromosome 5 open reading frame 15	56951	GO:0016021	0.00110182	1	0.460594	yes
NM_004664	4.05503	4.09724	6.66707	37.8301	36.9644	39.2166	chr12	-	80797391	80937915	LIN7A	lin-7 homolog A (C. elegans)	8825	GO:0005515|GO:0043005|GO:0048839|GO:0097025|GO:0045202|GO:0014069|GO:0048489|GO:0006887|GO:0015031|GO:0030165|GO:0045199|GO:0007269|GO:0016323|GO:0006461|GO:0008105|GO:0005911|GO:0045211|GO:0005923|GO:0097016|GO:0070062	3.45e-06	0.0650127	0.129982	yes
NM_005609	8567.96	9939.73	7240.33	2501.99	2662.85	1951.35	chr11	-	64746388	64760715	PYGM	phosphorylase%2C glycogen%2C muscle%2C transcript variant 1	5837	GO:0000166|GO:0005975|GO:0030170|GO:0005977|GO:0009405|GO:0008184|GO:0006006|GO:0044281|GO:0005980|GO:0070062|GO:0005829	0.0015423	1	3.61824	yes
NM_022367	39.5896	31.5165	36.2569	169.186	192.472	177.502	chr1	+	156153530	156177751	SEMA4A	sema domain%2C immunoglobulin domain (Ig)%2C transmembrane domain (TM) and short cytoplasmic domain%2C (semaphorin) 4A%2C transcript variant 1	64218	GO:0005515|GO:0010594|GO:0045063|GO:0005886|GO:0007411|GO:0008360|GO:0016525|GO:0071526|GO:0004872|GO:0016021|GO:0001525	3.85e-05	0.726218	0.199131	yes
NM_005472	10.318	16.2643	14.3186	24.3988	29.8933	29.0019	chr11	-	74454840	74467555	KCNE3	potassium channel%2C voltage gated subfamily E regulatory beta subunit 3	10008	GO:0008076|GO:0005249|GO:0060306|GO:0015459|GO:0071805	0.0044351	1	0.491044	yes
NM_002855	194.945	182.911	214.323	1865.66	1835.56	2229.07	chr11	-	119660992	119728725	PVRL1	poliovirus receptor-related 1 (herpesvirus entry mediator C)%2C transcript variant 1	5818	GO:0005515|GO:0030424|GO:0060041|GO:0005886|GO:0016342|GO:0046718|GO:0042803|GO:0043231|GO:0006955|GO:0016337|GO:0005913|GO:0005912|GO:0002089|GO:0001618|GO:0007411|GO:0007155|GO:0050839|GO:0007156|GO:0007157|GO:0051963|GO:0046982|GO:0034329|GO:0070166|GO	0.0050393	1	0.0998567	yes
NM_001039590	173.291	162.742	183.74	373.987	412.177	365.005	chrX	+	41085634	41236579	USP9X	ubiquitin specific peptidase 9%2C X-linked%2C transcript variant 3	8239	GO:0005515|GO:0021698|GO:0010467|GO:0016579|GO:0006367|GO:0004843|GO:0048675|GO:0009791|GO:0005829|GO:0030426|GO:0005737|GO:0007059|GO:0007179|GO:0070410|GO:0045177|GO:0000122|GO:0007292|GO:0030509|GO:0001701|GO:0006351|GO:0004197|GO:0021766|GO:0007067|GO	0.000179113	1	0.451518	yes
NM_001004334	353.076	270.935	377.812	48.9239	43.7123	44.5192	chr17_KI270857v1_alt	-	2360557	2378758	GPR179	G protein-coupled receptor 179			0.0123595	1	7.3043	yes
NM_020455	365.401	376.469	488.761	2229.27	1985.35	2103.69	chr6	+	142301918	142446266	ADGRG6	adhesion G protein-coupled receptor G6%2C transcript variant a1			3.52e-05	0.662758	0.194772	yes
NM_003882	22.4417	28.8612	18.1361	4.3674	8.52816	14.0618	chr8	+	133191038	133231689	WISP1	WNT1 inducible signaling pathway protein 1%2C transcript variant 1	8840	GO:0007165|GO:0005737|GO:0005178|GO:0060548|GO:0007267|GO:0005578|GO:0016055|GO:0007155|GO:0008201|GO:0005615|GO:0001558|GO:0005520	0.027885	1	2.57588	yes
NM_001171171	172.492	150.175	158.201	452.457	426.764	362.181	chr3	-	39263493	39281273	CX3CR1	chemokine (C-X3-C motif) receptor 1%2C transcript variant 2	1524	GO:0005515|GO:0043005|GO:0048471|GO:0030336|GO:0070098|GO:0005886|GO:0009611|GO:0071560|GO:0045766|GO:0032809|GO:0006968|GO:0071222|GO:0021795|GO:0006935|GO:0007186|GO:0016495|GO:0005887|GO:0016525|GO:2001240|GO:0004950|GO:0016032|GO:0002282|GO:0048246|GO	0.0007821	1	0.38736	yes
NM_002079	366.831	387.716	432.139	874.849	783.625	918.961	chr10	-	99396869	99430773	GOT1	glutamic-oxaloacetic transaminase 1%2C soluble	2805	GO:0031406|GO:0006531|GO:0006532|GO:0006533|GO:0006094|GO:0005634|GO:0047801|GO:0044281|GO:0005764|GO:0019551|GO:0005829|GO:0019550|GO:0034641|GO:0005737|GO:0019509|GO:0006103|GO:0006595|GO:0006006|GO:0043679|GO:0004609|GO:0004069|GO:0080130|GO:0070062|GO	0.00046477	1	0.460413	yes
NM_017774	68.6728	95.8958	82.7571	163.622	172.784	165.944	chr6	+	20534456	21232403	CDKAL1	CDK5 regulatory subunit associated protein 1-like 1	54901	GO:0005791|GO:0008150|GO:0003674|GO:0051539|GO:0016020|GO:0035600|GO:0005789|GO:0035598|GO:0016021|GO:0046872	0.00051943	1	0.492338	yes
NM_000640	24.1718	19.1147	10.4865	67.5088	56.9641	59.1881	chrX	-	115003974	115017644	IL13RA2	interleukin 13 receptor%2C alpha 2	3598	GO:0007165|GO:0004896|GO:0019221|GO:0016021|GO:0004871|GO:0005615	0.00107753	1	0.292784	yes
NM_207341	10.6515	13.3247	18.9979	5.57944	8.80357	3.74567	chr11	+	60867541	60875691	ZP1	zona pellucida glycoprotein 1 (sperm receptor)	22917	GO:0007338|GO:0005794|GO:0005886|GO:0005578|GO:0005576|GO:0016021|GO:0030141|GO:0007339|GO:0032504	0.044784	1	2.37051	yes
NM_002641	11.2107	16.5956	4.31836	33.7524	31.0166	32.1675	chrX	-	15319450	15335554	PIGA	phosphatidylinositol glycan anchor biosynthesis%2C class A%2C transcript variant 1	5277	GO:0005515|GO:0006501|GO:0016254|GO:0008194|GO:0000506|GO:0017176|GO:0009893|GO:0016020|GO:0005789|GO:0016021|GO:0044267|GO:0006506|GO:0043687	0.004041	1	0.331399	yes
NM_004010	19.5629	22.8968	28.2004	15.3843	8.60538	6.85053	chrX	-	31119227	33128427	DMD	dystrophin%2C transcript variant Dp427p2	1756	GO:0050998|GO:0005515|GO:0030054|GO:0002162|GO:2000651|GO:0090287|GO:0005886|GO:0031527|GO:0005634|GO:0030175|GO:0014819|GO:0015629|GO:0060048|GO:0043623|GO:0005829|GO:0044458|GO:0016010|GO:0033137|GO:0030198|GO:0010880|GO:0060314|GO:0045211|GO:0016013|GO	0.021424	1	2.29117	yes
NM_001177483	7.35551	4.09724	5.64347	19.4961	9.56452	18.5961	chr10	-	21125762	21146559	C10orf113	chromosome 10 open reading frame 113%2C transcript variant 2			0.036943	1	0.358737	yes
NM_001080415	59.9847	66.2867	44.855	14.5403	22.0344	21.9362	chr3	+	143001529	143060725	U2SURP	U2 snRNP-associated SURP domain containing	23350	GO:0005515|GO:0006396|GO:0000166|GO:0005654|GO:0005634	0.0053359	1	2.92469	yes
NM_001193268	1588.29	1353.88	1943.4	3974.21	2926.86	3399.33	chr19	-	45609399	45645517	EML2	echinoderm microtubule associated protein like 2%2C transcript variant 1	24139	GO:0008017|GO:0072686|GO:0031115|GO:0005737|GO:0015631|GO:0007605|GO:0005875|GO:0005874|GO:0005102|GO:0010968|GO:0008022|GO:0007601	0.0065765	1	0.474309	yes
NM_025145	4.05503	6.88024	6.26602	31.7582	27.0474	25.1794	chr10	-	104129887	104232362	CFAP43	cilia and flagella associated protein 43	80217	GO:0042995	0.00047988	1	0.204814	yes
NM_001127255	300.294	335.863	288.475	83.9796	102.065	87.8374	chr19_GL949752v1_alt	-	827858	851863	NLRP7	NLR family%2C pyrin domain containing 7%2C transcript variant 3	199713	GO:0005524	0.000141223	1	3.37602	yes
NM_133467	1339.57	1344.59	1211.55	6594.41	6637.67	6685.35	chr1	-	40861055	40862346	CITED4	Cbp/p300-interacting transactivator%2C with Glu/Asp-rich carboxy-terminal domain%2C 4	163732	GO:0043627|GO:0005737|GO:0003713|GO:0005634|GO:0045893|GO:0006351	2.46e-08	0.000464255	0.195593	yes
NM_002785	1173.72	1110.26	1077.26	27327.9	25811.8	27135.5	chr19	-	43007656	43026479	PSG11	pregnancy specific beta-1-glycoprotein 11%2C transcript variant 1	5680	GO:0007565|GO:0005576	0.00034327	1	0.0418715	yes
NM_022483	21.6697	18.4346	26.3334	49.1192	41.4763	47.5847	chr5	-	43444251	43483890	C5orf28	chromosome 5 open reading frame 28	64417	GO:0016021	0.00186179	1	0.480804	yes
NM_152716	388.09	402.236	369.703	718.857	817.3	796.614	chr11	-	59636715	59669038	PATL1	protein associated with topoisomerase II homolog 1 (yeast)	219988	GO:0005515|GO:0010467|GO:0033962|GO:0003723|GO:0043928|GO:0000290|GO:0030014|GO:0043231|GO:0005829|GO:0008266|GO:0034046|GO:0016607|GO:0000932|GO:0016605|GO:0000288	0.00023988	1	0.497275	yes
NM_207510	479.589	495.224	439.657	245.797	245.652	213.347	chr9	+	136982992	136985758	LCNL1	lipocalin-like 1			0.00027931	1	2.00692	yes
NM_183050	57.2854	69.2123	62.8428	165.541	181.515	163.192	chr6	+	80106626	80346270	BCKDHB	branched chain keto acid dehydrogenase E1%2C beta polypeptide%2C transcript variant 1	594	GO:0003863|GO:0005515|GO:0007584|GO:0009083|GO:0051384|GO:0044281|GO:0051591|GO:0032403|GO:0003826|GO:0005739|GO:0034641|GO:0005759|GO:0016831|GO:0005947|GO:0055114	9.52e-05	1	0.371076	yes
NM_030810	100.849	104.519	108.43	59.6442	42.8224	36.623	chr6	-	7881249	7910814	TXNDC5	thioredoxin domain containing 5 (endoplasmic reticulum)%2C transcript variant 1	81567	GO:0005515|GO:0034976|GO:0043066|GO:0005783|GO:0006892|GO:0003756|GO:0043277|GO:0006457|GO:0005788|GO:0061024|GO:0045454|GO:0043202|GO:0070062	0.0012807	1	2.25608	yes
NM_001199509	60.6914	56.3995	49.783	42.1564	23.9384	5.13429	chr6	+	41335789	41350887	NCR2	natural cytotoxicity triggering receptor 2%2C transcript variant 2	9436	GO:0007165|GO:0006968|GO:0005886|GO:0005887|GO:0045087|GO:0004888	0.045943	1	2.34277	yes
NM_003013	11.3007	14.3344	9.71061	6.49944	4.2964	5.80985	chr4	-	153780589	153789076	SFRP2	secreted frizzled-related protein 2	6423	GO:0017147|GO:0030308|GO:0030307|GO:0090263|GO:0050680|GO:0050732|GO:0005615|GO:0002063|GO:0030199|GO:0031668|GO:0010667|GO:0061185|GO:0048018|GO:0030336|GO:0004930|GO:0001843|GO:0048546|GO:2000035|GO:0071425|GO:0005178|GO:0060349|GO:0061056|GO:0045600|GO	0.0142247	1	2.12853	yes
NM_001031701	191.358	206.809	229.702	488.719	442.005	454.337	chr12	-	103772302	103841197	NT5DC3	5'-nucleotidase domain containing 3	51559	GO:0043235|GO:0005739|GO:0016311|GO:0008253|GO:0046872|GO:0005829	0.000142966	1	0.453316	yes
NM_001004309	15.7063	10.0998	11.9506	5.41639	4.41259	5.29252	chr15	+	90352244	90361483	ZNF774	zinc finger protein 774			0.0108806	1	2.49689	yes
NM_021946	254.143	235.099	293.479	589.667	498.969	599.91	chrX	+	130005187	130058083	BCORL1	BCL6 corepressor-like 1	63035	GO:0006355|GO:0005737|GO:0005886|GO:0005654|GO:0006351|GO:0016568	0.00115611	1	0.463547	yes
NM_001174103	40.6317	63.5488	57.2117	131.557	142.779	126.101	chr17	-	28607963	28614193	SGK494	uncharacterized serine/threonine-protein kinase SgK494	124923	GO:0004674|GO:0006468|GO:0005524	0.00069671	1	0.40304	yes
NM_004707	10.9751	25.2337	13.8652	32.3645	48.7877	50.2608	chr5	-	115828196	115841851	ATG12	autophagy related 12%2C transcript variant 1	9140	GO:0006995|GO:0006501|GO:0005515|GO:0034045|GO:0000422|GO:0045087|GO:0019776|GO:0034274|GO:0000045|GO:0032480	0.0196779	1	0.381043	yes
NM_001304953	128.371	187.832	177.676	699.927	707.071	655.951	chr17	-	28703196	28711907	PROCA1	protein interacting with cyclin A1%2C transcript variant 5	147011	GO:0016042|GO:0005509|GO:0004623	2.39e-05	0.450228	0.239404	yes
NM_177454	24.755	30.2143	16.9598	208.307	191.358	206.613	chr2	+	186694061	186763785	FAM171B	family with sequence similarity 171%2C member B	165215	GO:0016021|GO:0003677	1.57e-05	0.29553	0.11864	yes
NM_017918	48.7846	49.9199	37.8186	132.143	127.39	124.832	chr4	+	109560198	109687716	CCDC109B	coiled-coil domain containing 109B	55013	GO:0005739|GO:0006851|GO:0019855|GO:0051560|GO:0031305|GO:0031224|GO:0034704|GO:0005216	4.4e-05	0.829004	0.355192	yes
NM_001277127	253.522	265.012	219.965	466.868	651.123	628.206	chr3	-	169839240	169869935	LRRC31	leucine rich repeat containing 31%2C transcript variant 2	79782		0.0048588	1	0.422919	yes
NM_001159747	46.3472	54.6806	31.0269	173.552	147.858	178.196	chr10	+	96000090	96032684	CC2D2B	coiled-coil and C2 domain containing 2B%2C transcript variant 1	387707		0.00047535	1	0.264318	yes
NM_001276378	3401.74	3477.03	3253.93	1634.13	1574.72	1397.48	chr3	-	45823317	45915724	LZTFL1	leucine zipper transcription factor-like 1%2C transcript variant 2	54585	GO:0005515|GO:0034464|GO:0006996|GO:0072594|GO:0032403|GO:0042802|GO:0005829	4.23e-05	0.798387	2.19973	yes
NM_001098817	304.084	323.612	332.118	721.058	784.366	699.89	chr18	-	35468326	35497991	INO80C	INO80 complex subunit C%2C transcript variant 1	125476	GO:0031011|GO:0008150|GO:0003674|GO:0006355|GO:0006281|GO:0071339|GO:0005730|GO:0006338|GO:0006310|GO:0006351	9.99e-05	1	0.435228	yes
NM_006823	10.224	17.7788	3.79761	56.0787	48.8729	47.5485	chr8	+	78516100	78605267	PKIA	protein kinase (cAMP-dependent%2C catalytic) inhibitor alpha%2C transcript variant 1	5569	GO:0034236|GO:0005515|GO:2000480|GO:0005737|GO:0010389|GO:0042308|GO:0005634|GO:0004862|GO:0000122	0.00113844	1	0.208527	yes
NM_000926	1018.96	965.947	949.929	495.756	533.252	432.854	chr11	-	101029623	101129813	PGR	progesterone receptor%2C transcript variant 2	5241	GO:0060748|GO:0005515|GO:0050847|GO:0050678|GO:0010467|GO:0006367|GO:0007267|GO:0003707|GO:0005102|GO:0001542|GO:0005741|GO:0000978|GO:0003677|GO:0007165|GO:0001077|GO:0045944|GO:0010629|GO:0043401|GO:0008270|GO:0002070|GO:0005654|GO:0004879|GO:0019899|GO	0.000163301	1	2.0076	yes
NM_001114357	205.463	231.622	204.444	109.16	117.497	93.6218	chr4	+	185429390	185449667	C4orf47	chromosome 4 open reading frame 47	441054		0.00069781	1	2.00303	yes
NM_198998	6137.11	6835.87	6727.81	40628	51545.3	42804.3	chr2	+	240691844	240698483	AQP12A	aquaporin 12A	375318	GO:0005215|GO:0006810|GO:0016021	0.0074823	1	0.145956	yes
NM_031226	57.245	56.5648	39.8288	1489.85	1339.83	1251.74	chr15	-	51208056	51338598	CYP19A1	cytochrome P450%2C family 19%2C subfamily A%2C polypeptide 1%2C transcript variant 2	1588	GO:0006694|GO:0060736|GO:0006805|GO:0070330|GO:0005506|GO:0005783|GO:0006703|GO:0008209|GO:0009055|GO:0044281|GO:0016020|GO:0019825|GO:0005789|GO:0016712|GO:0016125|GO:0008202|GO:0055114|GO:0020037	0.0028227	1	0.0376435	yes
NM_004892	325.73	322.78	314.909	593.506	707.744	736.967	chr1	-	120155941	120176521	SEC22B	SEC22 vesicle trafficking protein homolog B (S. cerevisiae) (gene/pseudogene)	9554	GO:0019905|GO:0006888|GO:0005515|GO:0042470|GO:0045732|GO:0005793|GO:0000139|GO:0033116|GO:0005789|GO:0016021|GO:0033043|GO:0015031	0.0146789	1	0.472677	yes
NM_005055	10265.2	10340.2	8722.77	5304.15	4773.3	3126.86	chr11	-	47437756	47449178	RAPSN	receptor-associated protein of the synapse%2C transcript variant 1	5913	GO:0005813|GO:0005794|GO:0030054|GO:0031594|GO:0005886|GO:1900075|GO:0007268|GO:0033130|GO:0007271|GO:0005737|GO:0043525|GO:0035255|GO:0045211|GO:0008270|GO:0043495|GO:0071340	0.0030794	1	2.22111	yes
NM_001105079	2191.96	2407.8	3077.5	9301	9245.65	9499.4	chr16	+	30659518	30670810	FBRS	fibrosin	64319		1.83e-05	0.344605	0.273738	yes
NM_001200050	176.726	179.144	177.654	427.034	412.976	400.687	chr1	+	182789448	182830384	NPL	N-acetylneuraminate pyruvate lyase (dihydrodipicolinate synthase)%2C transcript variant 2	80896	GO:0008747|GO:0006488|GO:0044267|GO:0019262|GO:0043687|GO:0018279|GO:0005829	0.00104496	1	0.430019	yes
NM_153274	51.9251	48.3589	57.4722	165.415	193.583	182.883	chr1	-	44783584	44787754	BEST4	bestrophin 4	266675	GO:0008150|GO:0003674|GO:0005886|GO:0034707|GO:0005254	0.000119992	1	0.291127	yes
NM_023935	189.812	188.368	185.505	364.303	361.65	419.653	chr20	-	3190365	3204649	DDRGK1	DDRGK domain containing 1	65992	GO:0005515|GO:0034976|GO:0051092|GO:0005783|GO:0044389|GO:0033146|GO:0005789	0.0094047	1	0.492041	yes
NM_182500	1758.47	1582.2	1483.8	835.733	793.91	554.576	chr2	+	11133052	11146790	C2orf50	chromosome 2 open reading frame 50	130813		0.00177725	1	2.20878	yes
NM_022900	117.383	131.389	148.36	274.819	275.199	279.14	chr7	+	94509857	94557016	CASD1	CAS1 domain containing 1	64921	GO:0016021	0.0039381	1	0.478958	yes
NM_014951	8.9284	4.09724	4.0694	10.7401	12.8142	10.6595	chr10	+	62374156	62402458	ZNF365	zinc finger protein 365%2C transcript variant A	22891	GO:0005515|GO:0005737|GO:0005815	0.031737	1	0.499653	yes
NM_000285	352.013	352.443	403.967	754.325	844.88	791.841	chr19	-	33386948	33521893	PEPD	peptidase D%2C transcript variant 1	5184	GO:0006520|GO:0030145|GO:0004177|GO:0030574|GO:0006508|GO:0016805|GO:0070062|GO:0004181	0.00016449	1	0.463573	yes
NM_002518	18.3469	24.7617	16.7854	44.9862	49.5213	43.3482	chr2	+	100820150	100996825	NPAS2	neuronal PAS domain protein 2	4862	GO:0005515|GO:0045475|GO:0003700|GO:2001020|GO:0051879|GO:0005634|GO:0044281|GO:0045739|GO:0046872|GO:0005829|GO:0042745|GO:0045944|GO:0060548|GO:0046983|GO:0004871|GO:0044255|GO:0005667|GO:0001047|GO:0007417|GO:0003677|GO:0006974|GO:0006351|GO:0032922|GO	0.00105717	1	0.434468	yes
NM_006028	53.9058	39.2196	51.2806	21.2972	4.17259	12.3187	chr11	+	113904795	113946561	HTR3B	5-hydroxytryptamine (serotonin) receptor 3B%2C ionotropic	9177	GO:0005232|GO:0004993|GO:0034220|GO:0005886|GO:0005887|GO:0045211|GO:0006810|GO:0007268|GO:0055085|GO:0005216|GO:0007210	0.0060763	1	3.82144	yes
NM_206967	294.76	279.243	302.7	924.497	823.313	922.517	chr16	-	85707517	85751083	C16orf74	chromosome 16 open reading frame 74	404550		6.11e-05	1	0.328313	yes
NM_001004754	7.00077	8.2012	9.69971	3.80031	4.48225	3.84007	chr11	+	5453407	5454477	OR51I2	olfactory receptor%2C family 51%2C subfamily I%2C member 2			0.0062987	1	2.05415	yes
NM_001085400	863.038	860.543	981.831	2125.45	2220.4	2054.65	chr4	-	37610633	37686377	RELL1	RELT-like 1%2C transcript variant 1	768211	GO:0005886|GO:0015630|GO:0016021	3.96e-05	0.745862	0.422687	yes
NM_005018	1254.33	613.564	1149.46	321.497	184.558	247.966	chr2_KI270776v1_alt	-	61978	71004	PDCD1	programmed cell death 1	5133	GO:0005515|GO:0007165|GO:0005886|GO:0006959|GO:0031295|GO:0006915|GO:0070234|GO:0007275|GO:0016021|GO:0004871|GO:0009897	0.020321	1	4.00168	yes
NM_015204	1012.18	975.559	899.274	4248.3	4409.55	4065.03	chr7	-	11370434	11832198	THSD7A	thrombospondin%2C type I%2C domain containing 7A	221981	GO:0005886|GO:0016021|GO:0001525|GO:0030154|GO:0070062	3.13e-06	0.0589382	0.226915	yes
NM_014177	50.2983	37.825	42.6413	85.629	95.9835	96.4264	chr18	+	74148510	74158969	TIMM21	translocase of inner mitochondrial membrane 21 homolog (yeast)	29090	GO:0033617|GO:0005744|GO:0005515|GO:0032981|GO:0003674|GO:0006626|GO:0016021|GO:0030150|GO:0044267	0.00063662	1	0.47031	yes
NM_000555	6.75258	4.09724	3.97617	83.737	79.9353	73.4389	chrX	-	111293778	111411146	DCX	doublecortin%2C transcript variant 1	1641	GO:0005515|GO:0008017|GO:0043005|GO:0019901|GO:0005875|GO:0005874|GO:0048675|GO:0021952|GO:0007417|GO:0005829|GO:0007399|GO:0035556|GO:0048813|GO:0007411|GO:0007420|GO:0001764|GO:0005856	1.96e-05	0.368795	0.0625276	yes
NM_000015	21.3042	24.613	11.6895	106.615	127.321	135.051	chr8	+	18391244	18401213	NAT2	N-acetyltransferase 2 (arylamine N-acetyltransferase)	10	GO:0006805|GO:0004060|GO:0044281|GO:0005829	0.0003759	1	0.156121	yes
NM_021102	642.867	587.198	561.005	1245.5	1108.48	1310.28	chr19	+	38264457	38292614	SPINT2	serine peptidase inhibitor%2C Kunitz type%2C 2%2C transcript variant a	10653	GO:0010951|GO:0005737|GO:0004866|GO:0004867|GO:0006928|GO:0005576|GO:0016021	0.00062285	1	0.488795	yes
NM_005530	599.966	539.361	593.028	1225.33	1090.39	1201.03	chr15	+	78149376	78170542	IDH3A	isocitrate dehydrogenase 3 (NAD+) alpha	3419	GO:0005739|GO:0051287|GO:0006099|GO:0000287|GO:0004449|GO:0005975|GO:0005759|GO:0005634|GO:0044281|GO:0044237	0.00020081	1	0.4926	yes
NM_030765	308.395	235.528	255.536	143.961	122.8	95.1227	chr12	+	122203680	122207537	B3GNT4	UDP-GlcNAc:betaGal beta-1%2C3-N-acetylglucosaminyltransferase 4	79369	GO:0005975|GO:0030311|GO:0016266|GO:0044281|GO:0008378|GO:0042339|GO:0008532|GO:0000139|GO:0006493|GO:0018146|GO:0009405|GO:0016021|GO:0044267|GO:0030203|GO:0043687	0.0049161	1	2.20916	yes
NM_152308	69.3541	71.1448	110.711	175.858	222.818	220.781	chr16	+	11345437	11351763	RMI2	RecQ mediated genome instability 2%2C transcript variant 1	116028	GO:0006260|GO:0005737|GO:0005634|GO:0003677	0.0038585	1	0.405531	yes
NM_002890	5321.66	4897.46	4646.21	19651	18751.6	17710.1	chr5	+	87268252	87391926	RASA1	RAS p21 protein activator (GTPase activating protein) 1%2C transcript variant 1	5921	GO:0005515|GO:0051252|GO:0008360|GO:0048514|GO:0009790|GO:0005829|GO:0035556|GO:0046580|GO:0005737|GO:0043524|GO:0001948|GO:0030833|GO:0007411|GO:0048010|GO:0048013|GO:0000281|GO:0005102|GO:0031235|GO:0001726|GO:0005099|GO:0007165|GO:0007162|GO:0051020|GO	2.04e-05	0.383677	0.264919	yes
NM_022152	838.272	702.637	863.038	1786.35	1195.6	1997.35	chr2	-	218274193	218292557	TMBIM1	transmembrane BAX inhibitor motif containing 1	64114	GO:0048553|GO:0005794|GO:0090005|GO:0016021|GO:0005123|GO:0005765|GO:2000504|GO:0010008|GO:0070062	0.024835	1	0.482788	yes
NM_004530	141.688	126.864	132.906	61.2847	60.6853	68.8677	chr16	+	55479168	55506691	MMP2	matrix metallopeptidase 2%2C transcript variant 1	4313	GO:0005515|GO:0005886|GO:0004252|GO:0005634|GO:0035987|GO:0005615|GO:0030017|GO:0005739|GO:0071230|GO:0022617|GO:0007411|GO:0030198|GO:0030574|GO:0006508|GO:0001666|GO:0048013|GO:0007566|GO:0005578|GO:0005576|GO:0001525|GO:0060346|GO:0001957|GO:0060325|GO	0.000157326	1	2.10366	yes
NM_014044	1057.05	1088.46	948.284	2040.43	2050.52	2152.87	chr2	+	98608578	98618514	UNC50	unc-50 homolog (C. elegans)	25972	GO:0000139|GO:0003723|GO:0005637|GO:0016021|GO:0015031|GO:0007166	4.32e-05	0.814186	0.495496	yes
NM_001145020	39.2677	49.0208	38.414	94.8125	83.2362	75.7596	chr6	-	10671417	10694606	C6orf52	chromosome 6 open reading frame 52%2C transcript variant 1	347744		0.0028628	1	0.499205	yes
NM_000290	50.714	33.3066	33.9008	102.547	93.6286	75.3273	chr7	-	44062726	44065587	PGAM2	phosphoglycerate mutase 2 (muscle)	5224	GO:0048037|GO:0004082|GO:0004083|GO:0005975|GO:0046538|GO:0006094|GO:0006941|GO:0005634|GO:0044281|GO:0007283|GO:0006096|GO:0005829|GO:0016311|GO:0009405|GO:0006006|GO:0004619|GO:0046689|GO:0070062	0.0064975	1	0.434329	yes
NM_001013845	1014.61	892.721	879.676	2603.4	2229.9	2445.11	chrX	-	149932196	149938498	CXorf40B	chromosome X open reading frame 40B	541578		0.00021553	1	0.382914	yes
NM_080826	242.214	233.054	233.969	1203.4	1027.86	1205.92	chr20	+	13221770	13300650	ISM1	isthmin 1%2C angiogenesis inhibitor	140862	GO:0005576	0.0041826	1	0.206342	yes
NM_004227	51.6488	56.0814	71.9588	160.359	153.981	147.895	chr7	-	6161780	6272611	CYTH3	cytohesin 3	9265	GO:0090162|GO:0005802|GO:0005886|GO:0005547|GO:0001726|GO:0030155|GO:0005829|GO:0031234|GO:0045785|GO:0043547|GO:0005086|GO:0032012|GO:0048193|GO:0016192	0.00019534	1	0.38874	yes
NM_153214	955.981	1058.12	1003.82	2505.84	2793.43	2590.66	chr2	+	112138384	112188214	FBLN7	fibulin 7%2C transcript variant 1	129804	GO:0005509|GO:0005578|GO:0007155|GO:0008201|GO:0005925|GO:0070062	5.81e-05	1	0.382503	yes
NM_153029	1802.79	1892.53	1643.23	730.477	748.239	705.873	chr16	-	48538725	48610209	N4BP1	NEDD4 binding protein 1	9683	GO:0005515|GO:0034644|GO:0016605|GO:0005730|GO:0032435|GO:0031397	0.000141002	1	2.44373	yes
NM_182565	2723.91	2799.32	2968.1	6106.2	6069.87	5751.68	chr17	+	76265204	76271298	UBALD2	UBA-like domain containing 2	283991		1.97e-05	0.371268	0.473641	yes
NM_024806	39.4913	48.998	41.4763	153.629	149.197	139.018	chr11	+	122882527	122959722	C11orf63	chromosome 11 open reading frame 63%2C transcript variant 1	79864	GO:0035082|GO:0032053|GO:0007420|GO:0033326	3.85e-05	0.726576	0.294144	yes
NM_003764	6.48096	14.8156	9.85118	55.7809	46.4368	45.3726	chr6	+	144150516	144191939	STX11	syntaxin 11	8676	GO:0005515|GO:0043316|GO:0043320|GO:0005794|GO:0005886|GO:0043312|GO:0031201|GO:0006886|GO:0008021|GO:0012505|GO:0005484|GO:0000149|GO:0061025|GO:0031629|GO:0016021|GO:0048278	0.00069653	1	0.211042	yes
NM_001174104	7577.65	7234.65	7048.86	16197.7	15366.3	13502.4	chr5	-	140631727	140633701	CD14	CD14 molecule%2C transcript variant 3	929	GO:0006909|GO:0005515|GO:0034142|GO:0070891|GO:0005886|GO:0009408|GO:0045471|GO:0007249|GO:0050715|GO:0031225|GO:0005615|GO:0045807|GO:0002756|GO:0006954|GO:0002755|GO:0051602|GO:0032026|GO:0034138|GO:0070062|GO:0038124|GO:0016019|GO:0038123|GO:0009986|GO	0.00067866	1	0.485088	yes
NM_006699	348.194	331.694	305.613	1515.1	1554.18	1583.77	chr1	+	117367462	117525698	MAN1A2	mannosidase%2C alpha%2C class 1A%2C member 2	10905	GO:0005794|GO:0007585|GO:0048286|GO:0004571|GO:0005509|GO:0000139|GO:0016020|GO:0006491|GO:0016021|GO:0044267|GO:0018279|GO:0043687|GO:0070062	4.04e-07	0.00761737	0.211797	yes
NM_025202	5452.08	5695.83	6527.44	20513.6	17531.3	17641.5	chr2	+	232633496	232682781	EFHD1	EF-hand domain family%2C member D1%2C transcript variant 1	80303	GO:0005509|GO:0005743|GO:0031175|GO:0070062	0.000255	1	0.317408	yes
NM_198559	14.8544	21.865	16.4272	78.3797	66.382	69.9032	chr2	+	218356855	218368094	CATIP	ciliogenesis associated TTC17 interacting protein			0.00020144	1	0.247579	yes
NM_001288718	61.9127	61.7255	58.7965	165.323	141.732	164.472	chr17	+	42287866	42311942	STAT5A	signal transducer and activator of transcription 5A%2C transcript variant 1	6776	GO:0005515|GO:0033026|GO:0003700|GO:0006549|GO:0019530|GO:0019915|GO:0001553|GO:0048541|GO:0060376|GO:0043029|GO:0007565|GO:0033077|GO:0046543|GO:0038161|GO:0046544|GO:0045588|GO:0018108|GO:0032825|GO:0046449|GO:0019218|GO:0000979|GO:0045086|GO:0045931|GO	0.0064769	1	0.386902	yes
NM_138463	203.093	226.701	216.04	460.857	522.442	493.624	chr17	-	28724347	28726212	TLCD1	TLC domain containing 1%2C transcript variant 1	116238	GO:0005886|GO:0016021	0.000135081	1	0.437283	yes
NM_001290047	92.2879	70.5064	103.889	33.2673	41.0753	30.6016	chr22	+	17369365	17558155	CECR2	cat eye syndrome chromosome region%2C candidate 2%2C transcript variant 1	27443	GO:0005515|GO:0060122|GO:0005719|GO:0043044|GO:0097194|GO:0001843|GO:0005634|GO:0001842|GO:0007338|GO:0000910|GO:0006309|GO:0007010|GO:0090102|GO:0016192	0.0063175	1	2.54119	yes
NM_032446	4.05503	4.09724	3.87228	17.3419	16.0486	18.7254	chr5	+	127290763	127461218	MEGF10	multiple EGF-like-domains 10%2C transcript variant 1	84466	GO:0016323|GO:0034109|GO:0014719|GO:0043654|GO:0014841|GO:0001891|GO:0055001|GO:0042995|GO:0016021|GO:0051147|GO:0048641|GO:0014816	0.0033572	1	0.230727	yes
NM_005485	5.65291	10.1265	12.3641	20.177	22.339	19.9998	chr3	+	51942304	51948867	PARP3	poly (ADP-ribose) polymerase family%2C member 3%2C transcript variant 2	10039	GO:0006471|GO:0006281|GO:0000723|GO:0060236|GO:0005814|GO:0035861|GO:0005634|GO:0051106|GO:0003824|GO:0006302|GO:0003950	0.0055961	1	0.450182	yes
NM_001286811	68.799	62.358	60.1302	23.5242	27.6036	22.6483	chr2	+	219496354	219498287	LOC100996693	CAVP-target protein-like			0.0002012	1	2.5928	yes
NM_004669	3361.77	3255.09	3096	6360.18	6276.83	6790.27	chr9	-	136994607	136996572	CLIC3	chloride intracellular channel 3	9022	GO:0005515|GO:0007165|GO:0006821|GO:0005737|GO:0005244|GO:0034707|GO:0034765|GO:0005634|GO:0005254|GO:0070062	5.62e-05	1	0.49996	yes
NM_001290079	28.8949	35.5891	23.9403	7.32149	10.3529	10.2954	chr4	-	1402931	1406442	NKX1-1	NK1 homeobox 1			0.0046154	1	3.16142	yes
NM_000039	488.69	437.607	442.693	293.304	264.587	90.5398	chr11	-	116835752	116837622	APOA1	apolipoprotein A-I	335	GO:0005515|GO:0006695|GO:0043627|GO:0007603|GO:0019915|GO:0010898|GO:0018206|GO:0030300|GO:0010903|GO:0030301|GO:0005615|GO:0042802|GO:0034361|GO:0034365|GO:0034364|GO:0034115|GO:0007179|GO:0006656|GO:0042632|GO:0033344|GO:0009986|GO:0043691|GO:0034366|GO	0.02134	1	2.11123	yes
NM_001271682	9.33139	10.6408	4.2734	35.157	19.8155	29.7467	chrX	-	37042881	37043794	FTH1P18	ferritin%2C heavy polypeptide 1 pseudogene 18			0.0146223	1	0.286188	yes
NM_173825	1612.06	1291.15	1310.75	631.889	586.324	527.227	chr3	-	120686680	120742537	RABL3	RAB%2C member of RAS oncogene family-like 3	285282	GO:0006184|GO:0003924|GO:0032482|GO:0019003|GO:0005525|GO:0006886|GO:0012505	0.0016018	1	2.41427	yes
NM_000698	1002.83	955.455	1173.58	3234.97	2692.6	3049.35	chr10_GL383546v1_alt	+	215006	286950	ALOX5	arachidonate 5-lipoxygenase%2C transcript variant 1	240	GO:0005515|GO:0019369|GO:0019370|GO:0031965|GO:0005506|GO:0019372|GO:0044281|GO:0005635|GO:0005615|GO:0006691|GO:0016363|GO:0005829|GO:0004051|GO:0002540|GO:0005641|GO:2001300|GO:0055114	0.00034461	1	0.34888	yes
NM_014716	1969.01	1821.54	1973.76	1075.77	928.429	717.134	chr17	+	7336528	7351474	ACAP1	ArfGAP with coiled-coil%2C ankyrin repeat and PH domains 1	9744	GO:0043547|GO:0008060|GO:0016020|GO:0032312|GO:0008270|GO:0015031|GO:0055038	0.0009228	1	2.11819	yes
NM_173855	60.5408	53.9639	56.571	390.265	341.778	388.107	chr12	-	121651386	121669654	MORN3	MORN repeat containing 3	283385	GO:0005634	0.002523	1	0.152726	yes
NM_004864	828.721	848.683	757.36	4024.75	4128.16	4365.46	chr19	+	18386157	18389176	GDF15	growth differentiation factor 15	9518	GO:0007267|GO:0010862|GO:0005576|GO:0042981|GO:0005125|GO:0005160|GO:0005615|GO:0060395|GO:0007165|GO:0043408|GO:0007179|GO:0048468|GO:0008083|GO:0070062	2.79e-06	0.0526941	0.194495	yes
NM_173039	5.25703	6.11614	6.33147	20.7894	21.4761	15.8717	chr11	+	77589634	77610356	AQP11	aquaporin 11	282679	GO:0005215|GO:0005886|GO:0009986|GO:0072014|GO:0005783|GO:0055085|GO:0015840|GO:0030425|GO:0005829|GO:0003674|GO:0048388|GO:0015793|GO:0051260|GO:0006833|GO:0016021|GO:0006811	0.0016821	1	0.304532	yes
NM_001012398	343.673	334.321	310.311	815.814	826.27	818.894	chr16	-	53491039	53503304	AKTIP	AKT interacting protein%2C transcript variant 1	64400	GO:0005515|GO:0030897|GO:0005794|GO:0016567|GO:0005886|GO:0008333|GO:0005730|GO:0006915|GO:0045022|GO:0015031|GO:0032092|GO:0005737|GO:0019787|GO:0001934|GO:0007032|GO:0007040|GO:0031625|GO:0070695	6.05e-07	0.0113991	0.40159	yes
NM_152765	16.1725	15.6664	7.69959	27.3724	29.7456	34.8016	chr8	+	66493255	66518524	C8orf46	chromosome 8 open reading frame 46	254778		0.007638	1	0.430143	yes
NM_052874	6.91844	13.1479	5.57744	33.0386	26.3581	29.9868	chr16	-	30989255	31010638	STX1B	syntaxin 1B	112755	GO:0010468|GO:0016081|GO:2000463|GO:0019901|GO:0005815|GO:0005886|GO:0019904|GO:0005819|GO:0010807|GO:0031201|GO:0005634|GO:0006886|GO:0012505|GO:0005829|GO:0008021|GO:0005484|GO:0016020|GO:0000149|GO:0009405|GO:0031629|GO:0016021|GO:0001956|GO:0048278	0.0021762	1	0.286896	yes
NM_002652	15.3275	4.09724	3.85455	57.6259	59.9993	53.9054	chr7	+	143132080	143139741	PIP	prolactin-induced protein	5304	GO:0005515|GO:0070233|GO:0002682|GO:0003779|GO:0005634|GO:0005615|GO:0010628|GO:0016324|GO:0001948|GO:0001895|GO:0019864|GO:0046983|GO:0006508|GO:0004190|GO:0001580|GO:0070062	0.00029643	1	0.135715	yes
NM_001725	5.94926	4.09724	4.19499	15.3304	13.4068	12.1158	chr20	+	38304149	38337503	BPI	bactericidal/permeability-increasing protein	671	GO:0001530|GO:0050829|GO:0006955|GO:0005737|GO:0032717|GO:0032715|GO:0005887|GO:0043031|GO:0032720|GO:0070062	0.0013369	1	0.348603	yes
NM_001463	30.4422	32.2897	28.464	180.479	153.282	144.698	chr2	-	182833275	182866770	FRZB	frizzled-related protein	2487	GO:0042813|GO:0017147|GO:0010721|GO:0030308|GO:0043065|GO:0008285|GO:0004930|GO:0030178|GO:0005615|GO:0070367|GO:0060029|GO:0061053|GO:0001501|GO:0016020|GO:0014033|GO:0045600|GO:0090103|GO:0061037|GO:0016021|GO:0090090|GO:0035567	0.0069797	1	0.190603	yes
NM_007279	151.803	98.6609	132.859	64.6834	56.2547	46.8479	chr19	+	55654049	55674716	U2AF2	U2 small nuclear RNA auxiliary factor 2%2C transcript variant 1	11338	GO:0000974|GO:0005515|GO:0006397|GO:0008380|GO:0006369|GO:0010467|GO:0048025|GO:0006366|GO:0031124|GO:0033120|GO:0006406|GO:0000166|GO:0016607|GO:0000398|GO:0070742|GO:0005654|GO:0005681|GO:0019899	0.0118201	1	2.28459	yes
NM_002669	9.65065	24.4504	8.06225	34.1416	33.533	29.4919	chr4	-	154534996	154550433	PLRG1	pleiotropic regulator 1%2C transcript variant 1	5356	GO:0005515|GO:0008380|GO:0010467|GO:0034504|GO:1900087|GO:0003714|GO:0005634|GO:0071013|GO:0007165|GO:0016607|GO:0000398|GO:0005654|GO:0004871|GO:0005662	0.027684	1	0.433929	yes
NM_001170905	15.0569	7.15004	9.05593	28.388	23.5025	22.5739	chr7	+	64313872	64356634	ZNF736	zinc finger protein 736%2C transcript variant 1	728927	GO:0006355|GO:0005634|GO:0003677|GO:0046872|GO:0006351	0.0085227	1	0.419836	yes
NM_021136	47.0224	57.4904	33.141	138.733	117.266	112.239	chr14	-	59595975	59870839	RTN1	reticulon 1%2C transcript variant 1	6252	GO:0005515|GO:0030182|GO:0005789|GO:0030176	0.0020351	1	0.373817	yes
NM_198568	84.865	82.4407	105.536	222.769	210.591	192.655	chr6	-	87282978	87329278	GJB7	gap junction protein%2C beta 7%2C 25kDa	375519	GO:0007154|GO:0005922|GO:0016021	0.00049893	1	0.435838	yes
NM_005493	527.322	513.329	614.903	1428.89	1295.79	1303.71	chr6	-	13621497	13711564	RANBP9	RAN binding protein 9	10048	GO:0005515|GO:0006461|GO:0007411|GO:0007020|GO:0005875|GO:0008536|GO:0005634|GO:0019899|GO:0005829	0.000121191	1	0.410971	yes
NM_005672	139.667	153.629	130.421	646.282	675.156	795.592	chr8	+	142680455	142682727	PSCA	prostate stem cell antigen%2C transcript variant 1	8000	GO:0005886|GO:0031225|GO:0070062	0.0066392	1	0.200147	yes
NM_133492	613.124	557.926	541.788	349.629	214.831	198.792	chr19	-	6306498	6333629	ACER1	alkaline ceramidase 1	125981	GO:0006665|GO:0010446|GO:0005783|GO:0030148|GO:0071633|GO:0044281|GO:0030154|GO:0019216|GO:0017040|GO:0008544|GO:0030216|GO:0071277|GO:0005789|GO:0046514|GO:0016021|GO:0046512	0.0038045	1	2.24413	yes
NM_003044	4.05503	4.09724	4.16873	13.6599	16.4827	9.29532	chr12	-	190076	213447	SLC6A12	solute carrier family 6 (neurotransmitter transporter)%2C member 12%2C transcript variant 1	6539	GO:0071474|GO:0010033|GO:0005886|GO:0005328|GO:0006865|GO:0007268|GO:0009992|GO:0055085|GO:0007269|GO:0005887|GO:0015812|GO:0006810|GO:0016021|GO:0005332|GO:0006811	0.049563	1	0.312416	yes
NM_001271593	444.271	507.198	544.966	1273.53	1113.81	1258.73	chr11	+	74171062	74254703	PPME1	protein phosphatase methylesterase 1%2C transcript variant 2	51400	GO:0050790|GO:0019903|GO:0008601|GO:0006482|GO:0004864|GO:0051722|GO:0051721|GO:0043086	0.00026022	1	0.410424	yes
NM_203446	399.114	385.453	569.323	1351.02	1075.77	1201.56	chr21	-	32628758	32728040	SYNJ1	synaptojanin 1%2C transcript variant 2	8867	GO:0016082|GO:0043647|GO:0006661|GO:0003723|GO:0046488|GO:0034595|GO:0048489|GO:0048488|GO:0044281|GO:0004445|GO:0006796|GO:0030117|GO:0005829|GO:0004439|GO:0000166|GO:0046855|GO:0046856|GO:0006836|GO:0006644|GO:0016191	0.00157522	1	0.373142	yes
NM_006547	1845.12	1606.61	1695.83	3860.2	3676	3414.88	chr7	-	23310208	23470376	IGF2BP3	insulin-like growth factor 2 mRNA binding protein 3	10643	GO:0005515|GO:0017148|GO:0048027|GO:0010467|GO:0003723|GO:0005634|GO:0006412|GO:0009653|GO:0045182|GO:0005829|GO:0042035|GO:0005737|GO:0000166|GO:0051028|GO:0003730	0.000195613	1	0.470051	yes
NM_001349	96.4136	51.6071	86.5596	37.2842	27.9856	32.3384	chr2	-	135905880	135985684	DARS	aspartyl-tRNA synthetase%2C transcript variant 1	1615	GO:0005515|GO:0010467|GO:0004815|GO:0005524|GO:0006412|GO:0005829|GO:0006418|GO:0006422|GO:0005737|GO:0006461|GO:0016020|GO:0004046|GO:0070062	0.030078	1	2.40328	yes
NM_006365	4.05503	4.09724	9.0646	19.3471	15.5514	14.2767	chr1	-	156404262	156429392	C1orf61	chromosome 1 open reading frame 61	10485	GO:0005634	0.0091405	1	0.350113	yes
NM_017791	223.976	224.354	241.394	434.405	517.484	526.828	chr14	+	75578596	75648169	FLVCR2	feline leukemia virus subgroup C cellular receptor family%2C member 2%2C transcript variant 1	55640	GO:0015886|GO:0015232|GO:0005886|GO:0016021|GO:0055085|GO:0020037	0.00092257	1	0.466434	yes
NM_001756	4.05503	4.09724	3.75299	22.7112	25.348	15.9117	chr14_KI270847v1_alt	-	1418809	1437913	SERPINA6	serpin peptidase inhibitor%2C clade A (alpha-1 antiproteinase%2C antitrypsin)%2C member 6	866	GO:0010951|GO:0004867|GO:0006810|GO:0005615|GO:0005496|GO:0008211|GO:0070062	0.02528	1	0.186104	yes
NM_032832	66.7745	71.4138	98.2717	157.582	144.487	207.116	chr6	-	149818757	149864344	LRP11	low density lipoprotein receptor-related protein 11	84918	GO:0016021	0.0132824	1	0.46439	yes
NM_015155	4.05503	4.09724	11.9152	27.5861	24.8931	29.4082	chr10	-	806913	931705	LARP4B	La ribonucleoprotein domain family%2C member 4B	23185	GO:0005737|GO:0016020|GO:0042788|GO:0010494|GO:0005730|GO:0045727|GO:0005829	0.0021382	1	0.245062	yes
NM_001105248	79.7598	83.1484	58.4123	227.526	226.358	242.014	chr16	+	19410734	19499112	TMC5	transmembrane channel-like 5%2C transcript variant 1	79838	GO:0016021|GO:0070062|GO:0006811	6.41e-05	1	0.318036	yes
NM_014433	12.0853	12.1632	5.0315	93.3142	117.581	102.491	chr22	-	23059414	23142054	RSPH14	radial spoke head 14 homolog (Chlamydomonas)	27156	GO:0008150|GO:0003674|GO:0005575	0.00022083	1	0.0934308	yes
NM_014427	124.866	115.342	111.45	47.6432	67.2562	52.8717	chr16	+	89575767	89597246	CPNE7	copine VII%2C transcript variant 2	27132	GO:0006629|GO:0005215|GO:0006810|GO:0070062	0.0009822	1	2.09606	yes
NM_021016	4059.37	4223.8	4248.3	110704	101714	109750	chr19	-	42721641	42740516	PSG3	pregnancy specific beta-1-glycoprotein 3	5671	GO:0007565|GO:0006952|GO:0005576	0.00076124	1	0.0388972	yes
NM_182502	34.9415	50.1432	29.0997	14.3633	24.1088	14.3464	chr4	-	68226652	68245694	TMPRSS11B	transmembrane protease%2C serine 11B	132724	GO:0008150|GO:0003674|GO:0005886|GO:0004252|GO:0005887|GO:0006508|GO:0008236|GO:0070062	0.044319	1	2.16182	yes
NM_012097	626.007	613.007	605.753	1456.36	1782.55	1802.36	chr2	-	151800965	151828495	ARL5A	ADP-ribosylation factor-like 5A%2C transcript variant 1	26225	GO:0005622|GO:0007264|GO:0005525	0.0109365	1	0.365934	yes
NM_001004196	132.716	120.083	109.468	1437.35	1430.41	1598.06	chr3	+	112333068	112362811	CD200	CD200 molecule%2C transcript variant 2	4345	GO:0005515|GO:0005886|GO:0005887|GO:0050776	0.00162148	1	0.08112	yes
NM_006988	762.902	768.036	666.41	351.021	337.09	321.954	chr21	-	26836286	26845409	ADAMTS1	ADAM metallopeptidase with thrombospondin type 1 motif%2C 1	9510	GO:0008285|GO:0001822|GO:0001542|GO:0031410|GO:0005604|GO:0060347|GO:0005737|GO:0007229|GO:0006508|GO:0008270|GO:0004222|GO:0008201|GO:0008237	0.00031751	1	2.17545	yes
NM_024591	17325.3	16962.6	14965	6626.17	6913.81	6024.04	chr17	+	80991840	81000133	CHMP6	charged multivesicular body protein 6	79643	GO:0005515|GO:0006997|GO:0019058|GO:0015031|GO:0005829|GO:0000920|GO:0047485|GO:0007034|GO:0016020|GO:0016197|GO:0031902|GO:0061024|GO:0016032|GO:0007080|GO:0070062	0.00022071	1	2.51752	yes
NM_001031743	7.97077	13.5738	13.2383	5.47814	4.50032	4.28098	chr6	+	87407971	87464473	C6orf165	chromosome 6 open reading frame 165	154313		0.02092	1	2.43929	yes
NM_032042	23.1227	20.6024	23.166	46.3548	61.8249	40.9519	chr5	-	93617724	94111699	FAM172A	family with sequence similarity 172%2C member A%2C transcript variant 1	83989	GO:0005783|GO:0005576	0.04914	1	0.448538	yes
NM_005298	1579	1620.92	1315.58	506.992	507.033	471.477	chr1	+	200872954	200874178	GPR25	G protein-coupled receptor 25	2848	GO:0007186|GO:0005887|GO:0004930	0.0089638	1	3.03972	yes
NM_173651	4.05503	4.09724	3.71689	11.0024	16.3252	11.7094	chr2	+	185738627	185833289	FSIP2	fibrous sheath interacting protein 2	401024		0.032483	1	0.304049	yes
NM_001193380	1607.16	1856.27	1538.57	692.444	828.767	787.075	chr3	+	9902827	9916400	IL17RE	interleukin 17 receptor E%2C transcript variant 6	132014	GO:0005515|GO:0030368|GO:0005737|GO:0006954|GO:0005887|GO:0019221|GO:0005576	0.00101597	1	2.16698	yes
NM_003728	7.78877	10.3137	9.07837	16.4097	23.0981	16.6614	chr4	-	95162504	95549210	UNC5C	unc-5 homolog C (C. elegans)	8633	GO:0030334|GO:0005042|GO:0043065|GO:0038007|GO:0005886|GO:0007420|GO:0007411|GO:0006915|GO:0016021|GO:0033564	0.0138208	1	0.48391	yes
NM_007245	2102.25	2272.91	2462.63	4947.99	4658.74	4676.47	chr16	+	28823047	28837237	ATXN2L	ataxin 2-like%2C transcript variant A	11273	GO:0005515|GO:0034063|GO:0005737|GO:0016607|GO:0016020|GO:0010494|GO:0010603	5.97e-05	1	0.47873	yes
NM_001125	77.8897	53.0666	86.4953	272.381	176.447	262.45	chr3	+	119579432	119589945	ADPRH	ADP-ribosylarginine hydrolase%2C transcript variant 1	141	GO:0003875|GO:0000287|GO:0051725|GO:0006464	0.0068204	1	0.305719	yes
NM_058169	67.3549	78.0246	72.3106	348.248	417.696	376.72	chr12	+	12357078	12466904	LOH12CR1	loss of heterozygosity%2C 12%2C chromosomal region 1%2C transcript variant 1	118426		0.0043425	1	0.190511	yes
NM_005849	59.2223	48.814	41.513	115.509	112.985	116.054	chr16	-	21641283	21652666	IGSF6	immunoglobulin superfamily%2C member 6	10261	GO:0006955|GO:0005887|GO:0007166|GO:0004888	0.00024001	1	0.434045	yes
NM_001126328	87.8593	89.6693	90.8906	186.765	187.064	181.615	chr4	-	53460269	53591586	LNX1	ligand of numb-protein X 1%2C E3 ubiquitin protein ligase%2C transcript variant 1	84708	GO:0005515|GO:0005737|GO:0004842|GO:0042787|GO:0016874|GO:0051260|GO:0008270|GO:0030165	5.44e-07	0.0102541	0.483252	yes
NM_152309	381.115	370.259	376.187	1322.56	1354.65	1341.66	chr10	-	96593311	96720522	PIK3AP1	phosphoinositide-3-kinase adaptor protein 1	118788	GO:0034154|GO:0034142|GO:0034123|GO:0016020|GO:0005886|GO:0034122|GO:0034134|GO:0050727|GO:0014068|GO:0034162|GO:0042802|GO:0005829	3.25e-08	0.000612666	0.280567	yes
NM_001130440	216.878	196.92	237.602	455.09	395.373	508.895	chr1	+	225777812	225790466	SRP9	signal recognition particle 9kDa%2C transcript variant 1	6726	GO:0005786|GO:0010467|GO:0005785|GO:0006614|GO:0003723|GO:0008312|GO:0005047|GO:0044267|GO:0006412|GO:0070062|GO:0045900|GO:0005829	0.0024777	1	0.479197	yes
NM_001193532	56.7479	45.9892	58.9801	127.926	92.4889	123.175	chr1	+	28592494	28594576	RAB42	RAB42%2C member RAS oncogene family%2C transcript variant 1	115273	GO:0006184|GO:0005794|GO:0016020|GO:0003924|GO:0032482|GO:0019003|GO:0005525|GO:0006886	0.0068189	1	0.470669	yes
NM_001012993	5.15184	9.23089	13.2963	22.4982	16.5184	17.0677	chr9	-	110199565	110208133	C9orf152	chromosome 9 open reading frame 152			0.035296	1	0.493524	yes
NM_024948	39.1976	38.0114	61.4449	178.168	84.411	205.845	chr10	-	15778175	15860520	FAM188A	family with sequence similarity 188%2C member A	80013	GO:0005515|GO:0031965|GO:0006915|GO:0005654	0.042843	1	0.296001	yes
NM_005458	24.2723	17.0233	16.9105	123.564	131.073	127.407	chr9	-	98288081	98709197	GABBR2	gamma-aminobutyric acid (GABA) B receptor%2C 2	9568	GO:0005515|GO:0043005|GO:0030054|GO:0005886|GO:0004965|GO:0007268|GO:0007214|GO:0007194|GO:0038039|GO:0005737|GO:0007186|GO:0005887|GO:0045211	2.48e-06	0.0467894	0.152355	yes
NM_001080496	33.9698	32.2609	25.4614	63.5203	63.9611	66.3433	chr9	+	35749279	35753267	RGP1	RGP1 retrograde golgi transport homolog (S. cerevisiae)	9827	GO:0005515|GO:0043234|GO:0017112|GO:0017137|GO:0016020|GO:0034066|GO:0042147|GO:0032851|GO:0005829	0.00024105	1	0.473067	yes
NM_007075	1164.36	1080.97	1023.37	1989.71	2057.65	2490.19	chrX	-	49074432	49101121	WDR45	WD repeat domain 45%2C transcript variant 1	11152	GO:0006995|GO:0034045|GO:0000422|GO:0080025|GO:0006914|GO:0006497|GO:0032266|GO:0000045|GO:0034497|GO:0019898|GO:0005829	0.0025423	1	0.49999	yes
NM_001160325	40.2093	32.461	21.1488	16.2817	14.3567	4.23344	chr1	-	158562650	158563604	OR6P1	olfactory receptor%2C family 6%2C subfamily P%2C member 1			0.042282	1	2.6904	yes
NM_003054	58.8894	54.1287	62.0675	19.5806	21.5887	17.0422	chr10	+	117241072	117279430	SLC18A2	solute carrier family 18 (vesicular monoamine transporter)%2C member 2	6571	GO:0070083|GO:0005886|GO:0032456|GO:0016265|GO:0007268|GO:0031045|GO:0005275|GO:0042220|GO:0009791|GO:0010043|GO:0007269|GO:0042594|GO:0043195|GO:0031072|GO:0008144|GO:0015837|GO:0043025|GO:0007626|GO:0030672|GO:0051589|GO:0006837|GO:0051412|GO:0015222|GO	0.000122808	1	3.00775	yes
NM_018683	1292.94	1260.62	1247.51	2832.48	2956.34	2770.01	chr20	+	49936376	49953885	RNF114	ring finger protein 114	55905	GO:0005622|GO:0005737|GO:0016567|GO:0016874|GO:0008270|GO:0007275|GO:0005634|GO:0007283|GO:0030154	4.76e-06	0.0896517	0.444111	yes
NM_181809	3802.38	3887.77	4456.33	2319.82	2004.08	1736.4	chr1	+	39491645	39529869	BMP8A	bone morphogenetic protein 8a	353500	GO:0051216|GO:0002024|GO:0010862|GO:0042981|GO:0030509|GO:0060395|GO:0005125|GO:0005160|GO:0005615|GO:0001503|GO:0070700|GO:0043408|GO:0048468|GO:2000505|GO:0008083|GO:0040007|GO:0046676	0.00157918	1	2.00427	yes
NM_004470	9979.3	9823.8	9877.53	21620.6	21504.5	22633.5	chr11	+	64240940	64244135	FKBP2	FK506 binding protein 2%2C 13kDa%2C transcript variant 1	2286	GO:0005515|GO:0000413|GO:0061077|GO:0005783|GO:0005789|GO:0003755|GO:0005528|GO:0070062	0.00090103	1	0.451357	yes
NM_053054	175.303	190.973	172.279	83.8404	80.4763	85.2688	chr11	-	66016751	66026517	CATSPER1	cation channel%2C sperm associated 1	117144	GO:0005515|GO:0035036|GO:0086010|GO:0005245|GO:0005886|GO:0031514|GO:0036128|GO:0007275|GO:0007283|GO:0030317|GO:0030154|GO:0060296|GO:0007338|GO:0070509|GO:0007342|GO:0070588|GO:0051924|GO:0034765|GO:0005227|GO:0032504	8.3e-05	1	2.15779	yes
NM_152443	5.86441	8.98398	11.0728	27.4116	24.8784	16.225	chr14	+	67701885	67734451	RDH12	retinol dehydrogenase 12 (all-trans/9-cis/11-cis)	145226	GO:0005622|GO:0005515|GO:0007603|GO:0042572|GO:0045494|GO:0004745|GO:0007601|GO:0001523|GO:0060342|GO:0055114	0.0186579	1	0.37833	yes
NM_015012	142.923	137.964	109.148	248.184	279.153	291.974	chr11	-	9280654	9314768	TMEM41B	transmembrane protein 41B%2C transcript variant 1	440026	GO:0016021|GO:0007399	0.00102269	1	0.476052	yes
NM_003518	19.7824	9.60001	10.5194	47.9058	48.1737	49.8393	chr6	-	26216200	26216644	HIST1H2BG	histone cluster 1%2C H2bg	8339	GO:0046982|GO:0050830|GO:0019731|GO:0006334|GO:0006325|GO:0005654|GO:0005634|GO:0000786|GO:0005615|GO:0003677|GO:0070062|GO:0002227	0.00043736	1	0.273453	yes
NM_005330	309.404	310.071	304.541	94.5292	92.1768	105.23	chr11	-	5268349	5270143	HBE1	hemoglobin%2C epsilon 1	3046	GO:0019825|GO:0005833|GO:0005506|GO:0007596|GO:0005344|GO:0072562|GO:0000122|GO:0051291|GO:0031721|GO:0020037|GO:0015671|GO:0005829	5.58e-07	0.0105202	3.16513	yes
NM_000155	2313.46	2345.77	2230.84	4357.93	5019.62	4766.62	chr9	+	34646588	34650598	GALT	galactose-1-phosphate uridylyltransferase%2C transcript variant 1	2592	GO:0005794|GO:0005975|GO:0008108|GO:0019388|GO:0009405|GO:0006258|GO:0008270|GO:0044281|GO:0006012|GO:0005829	0.00024349	1	0.487131	yes
NM_015347	240.698	226.179	167.552	111.33	100.978	74.3521	chr12	-	130396135	130517865	RIMBP2	RIMS binding protein 2	23504	GO:0030054|GO:0005886|GO:0010923|GO:0045202	0.0096569	1	2.21317	yes
NM_153813	59.3408	75.8889	65.251	30.1189	31.388	35.7685	chr16	+	88453605	88535166	ZFPM1	zinc finger protein%2C FOG family member 1	161882	GO:0032091|GO:0005515|GO:0071733|GO:0045599|GO:0003181|GO:0045403|GO:0005634|GO:0046872|GO:0007507|GO:0060318|GO:0005737|GO:0060319|GO:0060377|GO:0045078|GO:0017053|GO:0001085|GO:0032642|GO:0030851|GO:0035162|GO:0055008|GO:0030220|GO:0001102|GO:0005667|GO	0.0025815	1	2.06096	yes
NM_001098621	81.2007	81.1763	64.8984	164.874	135.677	160.134	chr14_KI270847v1_alt	+	299591	301642	TMEM251	transmembrane protein 251%2C transcript variant 1	26175	GO:0016021	0.00180122	1	0.493342	yes
NM_016422	11.5764	15.993	9.87576	38.1488	36.8423	39.0572	chr11	-	10511677	10541227	RNF141	ring finger protein 141	50862	GO:0006355|GO:0004842|GO:0008270|GO:0003677|GO:0051865	0.000184874	1	0.328327	yes
NM_021907	1343.21	1289.26	1201.89	2516.39	2659.19	2932.59	chr2	-	25377242	25673647	DTNB	dystrobrevin%2C beta%2C transcript variant 1	1838	GO:0005737|GO:0045202|GO:0008270	0.00038032	1	0.4729	yes
NM_021090	46.3819	63.7124	73.6653	147.746	129.615	129.477	chr22	+	29883168	30030868	MTMR3	myotubularin related protein 3%2C transcript variant 3	8897	GO:0006661|GO:0044281|GO:0046872|GO:0035335|GO:0005829|GO:0005737|GO:0006470|GO:0016020|GO:0004438|GO:0046856|GO:0052629|GO:0005654|GO:0004722|GO:0006644|GO:0004725|GO:0019898	0.00175899	1	0.451678	yes
NM_001288980	28.7189	41.7835	47.1015	89.6353	108.849	120.212	chr18	+	54357916	54382035	C18orf54	chromosome 18 open reading frame 54%2C transcript variant 1	162681	GO:0005576	0.0030442	1	0.369015	yes
NM_015107	139.397	125.084	132.412	281.428	260.729	304.945	chrX	-	53936679	54044174	PHF8	PHD finger protein 8%2C transcript variant 2	23133	GO:0005515|GO:0032454|GO:0032452|GO:0006325|GO:0005634|GO:0035064|GO:0000082|GO:0045943|GO:0071557|GO:0061188|GO:0071558|GO:0031965|GO:0035574|GO:0035575|GO:0005506|GO:0005730|GO:0006351|GO:0051864|GO:0070544|GO:0007420|GO:0003682|GO:0016706|GO:0008270|GO	0.00036228	1	0.468531	yes
NM_001860	820.745	858.853	824.865	2394.72	2232.02	2502.14	chr9	+	113150957	113164142	SLC31A2	solute carrier family 31 (copper transporter)%2C member 2	1318	GO:0006878|GO:0005887|GO:0005770|GO:0005375|GO:0035434|GO:0055037|GO:0006825	0.0026428	1	0.351312	yes
NM_001343	4547.5	4147.73	4356.05	20169.8	16170.9	16270.2	chr5	-	39371673	39425233	DAB2	Dab%2C mitogen-responsive phosphoprotein%2C homolog 2 (Drosophila)%2C transcript variant 1	1601	GO:0005515|GO:0006907|GO:2000096|GO:0071560|GO:0046332|GO:0015031|GO:0005765|GO:0043231|GO:0070022|GO:1900026|GO:0030099|GO:0016055|GO:0070062|GO:2001046|GO:0030335|GO:0038024|GO:0005546|GO:0060766|GO:0001701|GO:0060391|GO:0006898|GO:0005178|GO:0007229|GO	0.0098992	1	0.248072	yes
NM_138499	1089.86	1267.35	1315.82	2893.94	2319.82	2315.38	chr10	+	132397197	132417854	PWWP2B	PWWP domain containing 2B%2C transcript variant 1	170394	GO:0005654	0.0032422	1	0.487842	yes
NM_001127671	1014.69	930.532	959.995	3576.28	3700.47	3785.24	chr5	-	38474962	38556646	LIFR	leukemia inhibitory factor receptor alpha%2C transcript variant 1	3977	GO:0008284|GO:0004924|GO:0004923|GO:0019221|GO:0070120|GO:0005127|GO:0038165|GO:0043235|GO:0048861|GO:0019838|GO:0005887|GO:0004897|GO:0034097|GO:0007166|GO:0070062	1.01e-06	0.018968	0.262631	yes
NM_001080416	54.0388	47.64	61.2847	148.432	120.397	105.301	chr8	-	66562174	66613249	MYBL1	v-myb avian myeloblastosis viral oncogene homolog-like 1%2C transcript variant 1	4603	GO:0010467|GO:0001077|GO:0045944|GO:0003682|GO:0034587|GO:0005634|GO:0045893|GO:0000978|GO:0006351	0.0060173	1	0.43558	yes
NM_001048	97.8443	99.4035	81.628	24.6893	35.799	29.0186	chr3	-	187668905	187670413	SST	somatostatin	6750	GO:0030334|GO:0008285|GO:0009408|GO:0007584|GO:0042493|GO:0007586|GO:0007267|GO:0007268|GO:0005576|GO:0048545|GO:0006972|GO:0005615|GO:0005179|GO:0007186|GO:0043025|GO:0043200|GO:0007166|GO:0008628	0.00064197	1	3.11569	yes
NM_001193489	1935.15	1929.15	1870.04	4483.33	4044.55	4029.9	chr15	-	48988638	49046563	SECISBP2L	SECIS binding protein 2-like%2C transcript variant 1	9728		0.0043364	1	0.456637	yes
NM_001776	49.0922	41.3088	31.0131	97.3088	106.762	111.038	chr10	+	95755915	95877266	ENTPD1	ectonucleoside triphosphate diphosphohydrolase 1%2C transcript variant 1	953	GO:0005515|GO:0017111|GO:0017110|GO:0005886|GO:0006200|GO:0005605|GO:0030168|GO:0005524|GO:0007186|GO:0016020|GO:0005887|GO:0007596|GO:0009181|GO:0007155|GO:0070062	0.00062011	1	0.385308	yes
NM_152331	201.999	251.313	231.871	678.721	505.763	602.068	chr14	+	73591705	73595766	ACOT4	acyl-CoA thioesterase 4	122970	GO:0052689|GO:0000038|GO:0004778|GO:0006637|GO:0001676|GO:0046459|GO:0043648|GO:0016290|GO:0043649|GO:0005102|GO:0047617|GO:0032789|GO:0032788|GO:0006104|GO:0019605|GO:0005777	0.0021354	1	0.383522	yes
NM_002099	98.7611	127.338	104.869	43.5565	42.7553	44.3638	chr4	-	144109302	144140786	GYPA	glycophorin A (MNS blood group)	2993	GO:0047484|GO:0016020|GO:0005886|GO:0005887|GO:0001618|GO:0016032|GO:0009615|GO:0007016|GO:0042803|GO:0009897|GO:0070062|GO:0042802	0.0165612	1	2.53275	yes
NM_018932	6.03338	4.09724	9.74039	11.629	15.2813	13.9286	chr5	+	141208718	141212126	PCDHB12	protocadherin beta 12	56124	GO:0005887|GO:0005509|GO:0007155|GO:0007156|GO:0007399	0.023805	1	0.48657	yes
NM_020469	72.4127	69.6029	91.1719	33.5416	46.0748	33.3261	chr9	-	133255175	133275214	ABO	ABO blood group (transferase A%2C alpha 1-3-N-acetylgalactosaminyltransferase%3B transferase B%2C alpha 1-3-galactosyltransferase)	28	GO:0004381|GO:0032580|GO:0004380|GO:0006486|GO:0005576|GO:0016021|GO:0046872	0.0073566	1	2.06466	yes
NM_030581	120.621	111.466	125.483	234.888	267.146	277.778	chr16	-	74873572	74985119	WDR59	WD repeat domain 59	79726	GO:0008150|GO:0003674|GO:0005575	0.00048142	1	0.458533	yes
NM_172365	4.05503	6.30348	6.67339	21.5702	21.0244	15.7085	chr14	+	64549901	64589379	PPP1R36	protein phosphatase 1%2C regulatory subunit 36	145376	GO:0019902|GO:0010923|GO:0004864	0.0025218	1	0.292127	yes
NM_004101	85.3455	102.349	76.9894	30.4317	24.8159	37.1815	chr5	-	76615481	76623434	F2RL2	coagulation factor II (thrombin) receptor-like 2%2C transcript variant 1	2151	GO:0005515|GO:0016324|GO:0005886|GO:0070493|GO:0015057|GO:0007596|GO:0005887|GO:0004435|GO:0008152|GO:0009611|GO:0030168|GO:0005576	0.0022619	1	2.86364	yes
NM_015694	367.297	308.648	339.937	857.916	733.972	831.625	chr7	-	149431362	149460962	ZNF777	zinc finger protein 777	27153	GO:0008150|GO:0003674|GO:0006355|GO:0005634|GO:0005575|GO:0003677|GO:0046872|GO:0006351	0.00034173	1	0.419178	yes
NM_001195256	91.9428	85.5509	84.891	27.0164	49.4557	45.4642	chr19	+	49426430	49428818	GFY	golgi-associated%2C olfactory signaling regulator			0.0029842	1	2.15182	yes
NM_144693	149.851	139.94	150.69	56.5169	77.0594	65.4102	chr19	-	8809575	8832304	ZNF558	zinc finger protein 558%2C transcript variant 1	148156	GO:0008150|GO:0006355|GO:0005634|GO:0005575|GO:0003677|GO:0046872|GO:0006351	0.00030232	1	2.21362	yes
NM_001173984	195.984	223.247	216.445	405.466	410.716	493.469	chr16	-	50319017	50368934	BRD7	bromodomain containing 7%2C transcript variant 1	29117	GO:0005515|GO:0008285|GO:0044212|GO:0006357|GO:0003714|GO:0003713|GO:2000134|GO:0005634|GO:0035066|GO:0006351|GO:0042393|GO:0002039|GO:0005737|GO:0007049|GO:0070577|GO:0045893|GO:0016055|GO:0045892|GO:0008134	0.00162382	1	0.485378	yes
NM_198404	5.22085	4.09724	3.98315	25.9241	21.7357	27.9835	chr13	-	45192852	45201040	KCTD4	potassium channel tetramerization domain containing 4	386618	GO:0051260	0.0003805	1	0.175842	yes
NM_002780	2165.43	1978.83	2114.38	44546.3	44585.8	48074.5	chr19	-	43192701	43205774	PSG4	pregnancy specific beta-1-glycoprotein 4%2C transcript variant 1	5672	GO:0007565|GO:0070062	0.0007194	1	0.0456147	yes
NM_002492	627.473	604.616	639.742	1228.41	1242.29	1300.15	chr3	+	179604786	179624500	NDUFB5	NADH dehydrogenase (ubiquinone) 1 beta subcomplex%2C 5%2C 16kDa%2C transcript variant 1	4711	GO:0022904|GO:0005739|GO:0005747|GO:0006120|GO:0005743|GO:0005654|GO:0044281|GO:0016021|GO:0008137|GO:0044237	1.64e-05	0.309348	0.496395	yes
NM_181714	37.0607	24.0711	24.9972	65.7726	71.3293	57.6165	chr6	-	79484990	79537430	LCA5	Leber congenital amaurosis 5%2C transcript variant 1	167691	GO:0005515|GO:0005929|GO:0005737|GO:0042073|GO:0005815|GO:0045494|GO:0015031|GO:0032403	0.0033045	1	0.442327	yes
NM_207335	1500.85	1219.34	1242.88	365.575	620.864	559.976	chr3	+	127923058	127987671	KBTBD12	kelch repeat and BTB (POZ) domain containing 12	166348		0.0024554	1	2.56275	yes
NM_015659	108.207	111.185	95.5841	318.482	287.703	269.459	chr16	-	11834195	11851585	RSL1D1	ribosomal L1 domain containing 1	26156	GO:0032880|GO:0016020|GO:0005730|GO:0042981|GO:2000772|GO:0001649	0.00024194	1	0.359709	yes
NM_001004705	44.1026	68.3052	52.129	74.866	136.027	128.72	chr11	+	59477429	59478365	OR4D10	olfactory receptor%2C family 4%2C subfamily D%2C member 10			0.046919	1	0.484484	yes
NM_001286184	11.1661	4.09724	4.29044	21.3106	21.6166	14.1653	chr1	+	156193931	156212796	SLC25A44	solute carrier family 25%2C member 44%2C transcript variant 1	9673	GO:0005743|GO:0016021|GO:0055085	0.020521	1	0.342493	yes
NM_175834	97.3432	79.3663	108.849	17.4239	9.77787	16.0917	chr12	-	52821446	52834293	KRT79	keratin 79%2C type II	338785	GO:0005198|GO:0045095|GO:0019899|GO:0070062	0.00081841	1	6.59587	yes
NM_002003	277.077	290.402	284.649	522.918	587.641	599.051	chr9	-	134909584	134917960	FCN1	ficolin (collagen/fibrinogen domain containing) 1	2219	GO:0005515|GO:0005581|GO:0001664|GO:0043654|GO:0005576|GO:0031232|GO:0046872|GO:0001867|GO:0006956|GO:0007186|GO:0046597|GO:0002752|GO:0045087|GO:0034394|GO:0030246|GO:0033691|GO:2000484|GO:0008329	0.00028278	1	0.498434	yes
NM_001772	159.778	144.698	148.932	347.484	420.87	401.018	chr19	+	51225078	51240019	CD33	CD33 molecule%2C transcript variant 1	945	GO:0005515|GO:0007165|GO:0008285|GO:0005886|GO:0005887|GO:0007267|GO:0030246|GO:0004872|GO:0007155|GO:0009897|GO:0070062	0.00043867	1	0.387737	yes
NM_006969	83.4906	81.7997	79.3807	186.327	188.545	171.856	chr19	-	52797407	52821669	ZNF28	zinc finger protein 28%2C transcript variant 1	7576	GO:0006355|GO:0003700|GO:0005634|GO:0003677|GO:0046872|GO:0006351	4.38e-05	0.825158	0.447519	yes
NM_001288763	311.814	333.09	346.959	2565.56	2402.22	2402.22	chr19	-	43795926	43800029	LYPD5	LY6/PLAUR domain containing 5%2C transcript variant C	284348	GO:0005886|GO:0031225	1.38e-06	0.025953	0.134581	yes
NM_001104629	337.876	321.811	434.212	1060.97	974.108	948.372	chr4	+	37453929	37593510	C4orf19	chromosome 4 open reading frame 19%2C transcript variant 1	55286		0.00020483	1	0.366656	yes
NM_001142749	7.49576	5.95814	13.275	15.0225	24.9511	24.3261	chr7	-	86876905	87059698	KIAA1324L	KIAA1324-like%2C transcript variant 1	222223	GO:0016021	0.032741	1	0.415693	yes
NM_016102	31.8034	55.2327	27.6501	404.333	401.662	346.25	chr1	-	228407934	228416882	TRIM17	tripartite motif containing 17%2C transcript variant 1	51127	GO:0005622|GO:0005515|GO:0004842|GO:0016874|GO:0008270|GO:0005575|GO:0051865	7.82e-05	1	0.0995329	yes
NM_001135690	63.7051	50.6065	60.0586	24.7158	19.4176	17.2501	chr8	-	56440953	56446723	PENK	proenkephalin%2C transcript variant 1	5179	GO:0005515|GO:0001964|GO:0007165|GO:0007218|GO:0001515|GO:0002118|GO:0007626|GO:0005576|GO:0001662|GO:0005184|GO:0019233	0.00110213	1	2.84067	yes
NM_006584	18.6485	29.6303	24.5799	57.8243	50.2484	62.7217	chr17	-	34927858	34961509	CCT6B	chaperonin containing TCP1%2C subunit 6B (zeta 2)%2C transcript variant 1	10693	GO:0006457|GO:0005832|GO:0008565|GO:0051082|GO:0007283|GO:0051131|GO:0015031|GO:0005524	0.0024803	1	0.426587	yes
NM_173872	192.541	188.175	195.873	542.916	457.957	526.165	chr4	+	169620520	169723187	CLCN3	chloride channel%2C voltage-sensitive 3%2C transcript variant e	1182	GO:0005515|GO:0005886|GO:0042581|GO:0005254|GO:0042803|GO:0006885|GO:0044070|GO:0016324|GO:0034220|GO:0015297|GO:0006810|GO:0072320|GO:0034765|GO:0030141|GO:0030658|GO:0012506|GO:0005794|GO:0046982|GO:0009986|GO:0005770|GO:0005247|GO:0031410|GO:0030165|GO	0.0067034	1	0.377586	yes
NM_002547	193.273	192.177	165.057	448.463	467.159	447.014	chrX	-	68042343	68433457	OPHN1	oligophrenin 1	4983	GO:0051966|GO:0051056|GO:0030036|GO:0030054|GO:0007264|GO:0003779|GO:0048488|GO:0015629|GO:0005100|GO:0005829|GO:0007399|GO:0006930|GO:0007165|GO:0005543|GO:0043197|GO:0035255|GO:0032321|GO:0007411|GO:0030100|GO:0043195	1.89e-05	0.357068	0.404001	yes
NM_004088	693.515	694.231	640.07	275.048	197.573	190.435	chr10	+	96304327	96338564	DNTT	DNA nucleotidylexotransferase%2C transcript variant 1	1791	GO:0005737|GO:0071897|GO:0003887|GO:0005654|GO:0006304|GO:0003912|GO:0003677|GO:0046872	0.000155485	1	3.05829	yes
NM_024310	1132.59	1188.23	1007	2231.58	2356.99	2247.08	chr19	+	29665419	29675476	PLEKHF1	pleckstrin homology domain containing%2C family F (with FYVE domain) member 1	79156	GO:0048471|GO:0070273|GO:0006915|GO:2001244|GO:0005634|GO:0032266|GO:0005765|GO:0072659|GO:0005764|GO:0046872|GO:0016050|GO:0007032|GO:0010314|GO:0010008|GO:0005768|GO:0010508	6.08e-05	1	0.486832	yes
NM_002541	2581.59	2663.67	2474.42	5888.55	5717.26	5423.27	chr7	+	44606521	44709070	OGDH	oxoglutarate (alpha-ketoglutarate) dehydrogenase (lipoamide)%2C transcript variant 1	4967	GO:0006099|GO:0021695|GO:0051087|GO:0006091|GO:0044281|GO:0004591|GO:0021860|GO:0046872|GO:0006096|GO:0005829|GO:0005739|GO:0021794|GO:0022028|GO:0034641|GO:0006104|GO:0005759|GO:0031072|GO:0006103|GO:0006554|GO:0045252|GO:0034602|GO:0044237|GO:0031966|GO	2.47e-05	0.46533	0.453324	yes
NM_001144925	10771.6	11291.2	10473.8	3986.34	4074.41	3707.13	chr21	+	41420557	41459214	MX1	MX dynamin-like GTPase 1%2C transcript variant 1	4599	GO:0005515|GO:0048471|GO:0031965|GO:0019221|GO:0003924|GO:0006915|GO:0006952|GO:0005525|GO:0009615|GO:0005829|GO:0007165|GO:0051607|GO:0005737|GO:0060337|GO:0045087|GO:0008152|GO:0005789|GO:0034340|GO:0045071	1.62e-05	0.305652	2.76487	yes
NM_181723	32.0959	22.5784	48.3028	143.699	133.351	129.099	chr8	+	17027237	17122639	MICU3	mitochondrial calcium uptake family%2C member 3	286097	GO:0005739|GO:0005509|GO:0016021	0.00030491	1	0.253545	yes
NM_033070	4.05503	4.09724	4.6964	11.2167	8.58039	8.51168	chr22	-	17137519	17159279	CECR5	cat eye syndrome chromosome region%2C candidate 5%2C transcript variant 2	27440	GO:0005739	0.0048773	1	0.453876	yes
NM_018366	92.4161	85.5281	91.47	319.247	242.275	255.08	chr4	+	6716114	6717660	BLOC1S4	biogenesis of lysosomal organelles complex-1%2C subunit 4%2C cappuccino	55330	GO:0070527|GO:0005515|GO:0048490|GO:0005737|GO:0031083|GO:0032438|GO:0050885|GO:0006892|GO:0061024|GO:0008089|GO:0031175|GO:0005829	0.0167563	1	0.329921	yes
NM_022153	415.259	413.176	372.128	1674.84	1584.38	1746.91	chr10	-	71747555	71773580	C10orf54	chromosome 10 open reading frame 54	64115	GO:2000562|GO:0048863|GO:0030513|GO:2000738|GO:0002725|GO:0030509|GO:0016021|GO:0009897	1.67e-05	0.313927	0.239819	yes
NM_133180	162.968	183.851	153.488	344.293	379.348	388.439	chr19_KI270938v1_alt	+	1058334	1066126	EPS8L1	EPS8-like 1%2C transcript variant 1	54869	GO:0005515|GO:0035023|GO:0003779|GO:0032587|GO:0007266|GO:0032855|GO:0043234|GO:0005737|GO:0042608|GO:1900029|GO:0032321|GO:0005089|GO:0030676|GO:0070062	0.00022387	1	0.449883	yes
NM_018941	554.296	590.314	603.156	1703.78	1435.66	1413.5	chr8_KI270926v1_alt	+	176361	199228	CLN8	ceroid-lipofuscinosis%2C neuronal 8 (epilepsy%2C progressive with mental retardation)	2055	GO:0008361|GO:0060041|GO:0005783|GO:0006672|GO:0045494|GO:0005739|GO:0030163|GO:0050881|GO:0033116|GO:0050884|GO:0050885|GO:0007628|GO:0046513|GO:0044257|GO:0008203|GO:0008306|GO:0060052|GO:0005793|GO:0008610|GO:0021523|GO:0043066|GO:0051348|GO:0045861|GO	0.010042	1	0.383876	yes
NM_001080451	85.5006	114.68	94.031	31.7085	40.6068	35.6711	chr14	-	94442463	94452785	SERPINA11	serpin peptidase inhibitor%2C clade A (alpha-1 antiproteinase%2C antitrypsin)%2C member 11	256394	GO:0010951|GO:0004867|GO:0005615	0.0023561	1	2.72453	yes
NM_001198783	13.3748	21.3674	30.9027	46.2512	50.5843	57.3231	chr1	+	167329043	167427345	POU2F1	POU class 2 homeobox 1%2C transcript variant 2	5451	GO:0005515|GO:0005667|GO:0010467|GO:0030910|GO:0003700|GO:0060235|GO:0005634|GO:0006383|GO:0043231|GO:0043565|GO:0001077|GO:0045944|GO:0005654|GO:0045892	0.0079607	1	0.425826	yes
NM_001145923	171.67	186.444	227.306	534.214	465.99	498.612	chr15	-	76348185	76861944	SCAPER	S-phase cyclin A-associated protein in the ER%2C transcript variant 2	49855	GO:0005737|GO:0005783|GO:0005654|GO:0005634|GO:0046872	0.00029726	1	0.390588	yes
NM_002741	735.553	833.194	731.742	339.888	331.058	273.061	chr19	+	14433353	14471867	PKN1	protein kinase N1%2C transcript variant 2	5585	GO:0005515|GO:0042826|GO:0005886|GO:2000145|GO:0005634|GO:0050681|GO:0032154|GO:0042393|GO:0005737|GO:0030374|GO:0005080|GO:0006357|GO:0030496|GO:0007257|GO:0035407|GO:0006972|GO:0005524|GO:0006351|GO:0035402|GO:0048365|GO:0007165|GO:0004672|GO:0004674|GO	0.00032231	1	2.43694	yes
NM_005483	125.149	117.227	120.591	278.092	250.051	254.225	chr19	+	4402662	4443397	CHAF1A	chromatin assembly factor 1%2C subunit A (p150)	10036	GO:0005515|GO:0000790|GO:0006355|GO:0033186|GO:0070087|GO:0006335|GO:0006351|GO:0042802|GO:0006260|GO:0043234|GO:0007049|GO:0006281|GO:0006461|GO:0031497|GO:0003682|GO:0051082	0.00010083	1	0.463934	yes
NM_001281443	38.0681	23.796	35.8691	17.1422	12.47	17.4562	chr19	+	35666515	35678485	UPK1A	uroplakin 1A%2C transcript variant 2	11045	GO:0016324|GO:0005886|GO:0005783|GO:0030855|GO:0016021|GO:0048029|GO:0051259|GO:0042803|GO:0070062	0.023218	1	2.07641	yes
NM_000346	4153.7	3873.89	3701.99	551.64	1722.77	1380.23	chr17	+	72121019	72126419	SOX9	SRY (sex determining region Y)-box 9	6662	GO:0005515|GO:0001658|GO:0003700|GO:0003415|GO:0006366|GO:0008013|GO:0003705|GO:0003413|GO:0030879|GO:0007283|GO:0010564|GO:0003188|GO:0030155|GO:0016337|GO:0001894|GO:0007173|GO:0014032|GO:0030198|GO:0042127|GO:0001942|GO:0035622|GO:0001708|GO:0030916|GO	0.00193531	1	3.20951	yes
NM_004721	53.3637	44.8613	40.4646	105.738	111.234	116.287	chr3	+	185363047	185489094	MAP3K13	mitogen-activated protein kinase kinase kinase 13%2C transcript variant 1	9175	GO:0005515|GO:0019901|GO:0008385|GO:0007254|GO:0005524|GO:0046872|GO:0042803|GO:0042802|GO:0000186|GO:0051092|GO:0046777|GO:0016020|GO:0004674|GO:0006468|GO:0004709	0.000181102	1	0.416163	yes
NM_000088	3893.71	4018.69	3807.26	1454.96	1481.01	1536.95	chr17	-	50184095	50201639	COL1A1	collagen%2C type I%2C alpha 1	1277	GO:0005515|GO:0042542|GO:0034504|GO:0034505|GO:0071300|GO:0007605|GO:0090263|GO:0048706|GO:0071560|GO:0015031|GO:0050900|GO:0005615|GO:0051591|GO:0071306|GO:0042802|GO:0070208|GO:0030198|GO:0030199|GO:0071356|GO:0030574|GO:0032355|GO:0030335|GO:0005794|GO	1.66e-06	0.0312979	2.62014	yes
NM_032810	1751.39	1645.37	1689.64	3998.66	3817.07	3737.69	chr10	-	87753117	87818160	ATAD1	ATPase family%2C AAA domain containing 1	84896	GO:0030054|GO:0051967|GO:0005634|GO:0031122|GO:0005524|GO:0005739|GO:0008568|GO:0016020|GO:0045211|GO:0008152|GO:0007613|GO:0007612|GO:0016887|GO:0002092|GO:0005778	1.66e-05	0.312394	0.440251	yes
NM_000351	1001.94	1097.52	1128.12	3755.98	3270.54	3180.7	chrX	+	7219430	7354641	STS	steroid sulfatase (microsomal)%2C isozyme S	412	GO:0006665|GO:0006706|GO:0007565|GO:0005794|GO:0005886|GO:0006687|GO:0005783|GO:0044281|GO:0008484|GO:0005764|GO:0046872|GO:0043231|GO:0016020|GO:0008544|GO:0005789|GO:0004773|GO:0005788|GO:0016021|GO:0044267|GO:0043687|GO:0005768	0.00021948	1	0.316206	yes
NM_017759	321.36	287.703	318.713	815.069	710.755	715.166	chr2	-	205993720	206086182	INO80D	INO80 complex subunit D	54891	GO:0006355|GO:0006281|GO:0006310|GO:0005634|GO:0006351	0.00025749	1	0.414003	yes
NM_020975	4.05503	14.9199	5.18486	17.1552	20.3986	19.5274	chr10	+	43077068	43130349	RET	ret proto-oncogene%2C transcript variant 2	5979	GO:0005515|GO:0001657|GO:0060041|GO:0005886|GO:0097021|GO:0071300|GO:0001755|GO:0001838|GO:0030155|GO:0043231|GO:0061146|GO:0005737|GO:0000165|GO:0033619|GO:0004872|GO:2001241|GO:0072300|GO:0007156|GO:0007158|GO:0035799|GO:0030335|GO:0042551|GO:0006919|GO	0.037538	1	0.423252	yes
NM_001291702	79.3552	79.1016	59.9847	826.36	900.909	859.08	chr6	-	132722786	132734765	VNN3	vanin 3%2C transcript variant 4	55350	GO:0017159|GO:0008150|GO:0006807|GO:0005886|GO:0031225|GO:0005575	1.97e-06	0.0371951	0.0844594	yes
NM_002087	9024.49	8699.53	7730.77	22699	22954.1	23392.1	chr17	+	44345085	44353106	GRN	granulin	2896	GO:0050679|GO:0005739|GO:0005515|GO:0007165|GO:0007566|GO:0001835|GO:0008083|GO:0005615|GO:0005125|GO:0070062|GO:0043231	2.47e-06	0.0464726	0.368668	yes
NM_001242780	188.627	213.031	296.143	499.267	532.569	498.897	chr17_KI270907v1_alt	-	69149	71433	LOC100506388	uncharacterized LOC100506388%2C transcript variant 1	100506388		0.00128036	1	0.455861	yes
NM_001244949	59.9106	79.1112	74.3808	33.5226	35.3139	27.2472	chr10	-	112149863	112183779	GPAM	glycerol-3-phosphate acyltransferase%2C mitochondrial%2C transcript variant 1	57678	GO:0006637|GO:0070970|GO:0005886|GO:0070236|GO:0005743|GO:0055089|GO:0004366|GO:0005741|GO:0044281|GO:0009749|GO:0042104|GO:0051607|GO:0006631|GO:0016024|GO:0019432|GO:0055091|GO:0050707|GO:0016021|GO:0040018|GO:0006644|GO:0006654|GO:0044255|GO:0046474	0.0033755	1	2.22101	yes
NM_021167	4.05503	4.09724	6.68249	15.8156	8.20312	19.4967	chr7	+	92447447	92460067	GATAD1	GATA zinc finger domain containing 1%2C transcript variant 1	57798	GO:0043565|GO:0006355|GO:0003700|GO:0008270|GO:0005654|GO:0005634	0.04974	1	0.340909	yes
NM_001145010	47.693	66.2591	41.7159	153.927	184.933	148.863	chr12	+	27466809	27502185	SMCO2	single-pass membrane protein with coiled-coil domains 2	341346	GO:0016021	0.00119944	1	0.319172	yes
NM_001005272	26.4839	17.7468	16.7756	8.6686	4.3338	7.78972	chr11	+	54706831	54707902	OR4A5	olfactory receptor%2C family 4%2C subfamily A%2C member 5			0.0162442	1	2.9341	yes
NM_022644	20513.6	21028.8	21142.4	263277	292655	268508	chr17	-	63872011	63873729	CSH2	chorionic somatomammotropin hormone 2%2C transcript variant 2	1443	GO:0005179|GO:0005576|GO:0046872	0.00126391	1	0.0760332	yes
NM_015382	697.977	674.406	634.535	1544.14	1557.09	1632.23	chr14	-	31100114	31207523	HECTD1	HECT domain containing E3 ubiquitin protein ligase 1	25831	GO:0005515|GO:0005737|GO:0004842|GO:0042787|GO:0016874|GO:0001843|GO:0005634|GO:0046872	1.52e-05	0.287382	0.423985	yes
NM_006144	100.2	120.141	127.548	228.454	265.031	218.612	chr5	+	55102645	55110252	GZMA	granzyme A (granzyme 1%2C cytotoxic T-lymphocyte-associated serine esterase 3)	3001	GO:0001772|GO:0005515|GO:0043065|GO:0004252|GO:0051354|GO:0006915|GO:0005576|GO:0005634|GO:0042803|GO:0043392|GO:0006955|GO:0032078|GO:0051603|GO:0019835	0.00174052	1	0.488543	yes
NM_001136156	33.2601	50.9193	36.5854	78.3201	81.1453	92.3114	chr19	+	32345607	32387667	ZNF507	zinc finger protein 507%2C transcript variant 1	22847	GO:0006355|GO:0005634|GO:0003677|GO:0046872|GO:0006351	0.0031842	1	0.47965	yes
NM_030949	52.5056	55.8889	70.0729	451.181	440.726	403.246	chr6	+	150143051	150250392	PPP1R14C	protein phosphatase 1%2C regulatory (inhibitor) subunit 14C	81706	GO:0042325|GO:0005737|GO:0016020|GO:0004865|GO:0043086	1.9e-05	0.3573	0.137796	yes
NM_001127325	106.479	101.248	95.7022	233.014	200.45	245.875	chr1	-	11674479	11691621	MAD2L2	MAD2 mitotic arrest deficient-like 2 (yeast)%2C transcript variant 1	10459	GO:0005515|GO:0007094|GO:0005634|GO:2000048|GO:0010719|GO:2000678|GO:0001558|GO:0043433|GO:0006302|GO:0005737|GO:0033138|GO:0010944|GO:0005680|GO:0007015|GO:0016035|GO:0008432|GO:0090090|GO:0001102|GO:0042177|GO:0005819|GO:0060564|GO:0000122|GO:0006351|GO	0.00083597	1	0.446654	yes
NM_024713	425.051	392.928	367.507	1053.66	1102.76	1075.2	chr15	-	34140673	34210096	KATNBL1	katanin p80 subunit B-like 1	79768	GO:0005730	3.16e-06	0.059583	0.366839	yes
NM_030908	31.3469	24.5619	12.9706	44.6981	46.8935	47.7529	chr6	-	131699643	131701401	OR2A4	olfactory receptor%2C family 2%2C subfamily A%2C member 4			0.0124806	1	0.49431	yes
NM_176798	27.1377	29.9722	25.0251	81.2935	82.0858	90.4177	chr11	+	73269893	73298625	P2RY6	pyrimidinergic receptor P2Y%2C G-protein coupled%2C 6%2C transcript variant 2	5031	GO:0030321|GO:0016323|GO:0045029|GO:0016324|GO:0005886|GO:0045028|GO:0005887|GO:0004930|GO:0007200|GO:0035589|GO:0014911	6.06e-05	1	0.323625	yes
NM_001191058	607.766	647.093	531.048	272.941	226.429	223.883	chr7	-	31751178	32299404	PDE1C	phosphodiesterase 1C%2C calmodulin-dependent 70kDa%2C transcript variant 3	5137	GO:0007165|GO:0005516|GO:0048011|GO:0007173|GO:0008543|GO:0045087|GO:0004117|GO:0008152|GO:0007202|GO:0046872|GO:0005829	0.00070462	1	2.46927	yes
NM_207336	122.841	113.925	104.305	253.722	232.591	261.463	chr7	-	149764363	149773206	ZNF467	zinc finger protein 467	168544	GO:0006355|GO:0005634|GO:0003677|GO:0046872|GO:0006351	0.000180964	1	0.456114	yes
NM_198148	553.395	568.829	551.849	1192.71	1362.72	1160.04	chr10	-	123745635	123891984	CPXM2	carboxypeptidase X (M14 family)%2C member 2	119587	GO:0031012|GO:0006508|GO:0008270|GO:0005615|GO:0004181	0.0084792	1	0.450568	yes
NM_001242614	3071.27	2570.76	2689.78	7413.42	7272.32	7159.9	chrX	-	150766335	150898816	CD99L2	CD99 molecule-like 2%2C transcript variant 5	83692	GO:0005886|GO:0016021|GO:0007155|GO:0005925	1.57e-05	0.296514	0.381395	yes
NM_000423	149.697	137.168	138.849	76.928	59.2349	76.261	chr12	-	52644557	52652175	KRT2	keratin 2%2C type II	3849	GO:0005882|GO:0051546|GO:0005794|GO:0031424|GO:0005634|GO:0005615|GO:0043616|GO:0032980|GO:0005737|GO:0008544|GO:0016020|GO:0005200|GO:0045111|GO:0045095|GO:0070062	0.00052391	1	2.00408	yes
NM_001003395	7.84539	8.33361	4.07439	24.7714	14.6296	23.3377	chr6	+	125154273	125263498	TPD52L1	tumor protein D52-like 1%2C transcript variant 2	7164	GO:0005515|GO:0048471|GO:0005737|GO:0043281|GO:0046982|GO:0043406|GO:0000086|GO:2001235|GO:0046330|GO:0042803|GO:0042802	0.0146847	1	0.322821	yes
NM_001198801	32.6827	38.4407	38.6654	3.90882	5.40929	4.15586	chr1	-	20806291	21176888	EIF4G3	eukaryotic translation initiation factor 4 gamma%2C 3%2C transcript variant 1	8672	GO:0000339|GO:0016281|GO:0019221|GO:0006446|GO:0016032|GO:0003743|GO:0008135|GO:0006413|GO:0005829	9.51e-05	1	8.14822	yes
NM_175063	12.7966	15.6997	11.3499	31.4602	34.6226	37.4741	chr19	+	50476476	50483526	EMC10	ER membrane protein complex subunit 10%2C transcript variant 1	284361	GO:0072546|GO:0005576|GO:0016021	0.0005984	1	0.384776	yes
NM_001291527	4.05503	4.09724	4.7746	10.7902	9.57416	12.2698	chrX	-	135880751	135888993	CT45A10	cancer/testis antigen family 45%2C member A10%2C transcript variant 1			0.00127894	1	0.396114	yes
NM_000419	4556.68	4276.29	3861.69	1851.78	1797.3	1467.53	chr17	-	44372181	44389505	ITGA2B	integrin%2C alpha 2b (platelet glycoprotein IIb of IIb/IIIa complex%2C antigen CD41)	3674	GO:0005515|GO:0008305|GO:0009986|GO:0005886|GO:0050840|GO:0030168|GO:0072562|GO:0046872|GO:0042802|GO:0070527|GO:0007160|GO:0030198|GO:0005887|GO:0007229|GO:0007411|GO:0007596|GO:0002576|GO:0002687|GO:0031092|GO:0007155|GO:0070051|GO:0005925|GO:0009897|GO	0.00042184	1	2.48107	yes
NM_014439	4.05503	4.09724	4.25871	59.239	64.8181	59.5177	chr2	+	112912970	112918881	IL37	interleukin 37%2C transcript variant 1	27178	GO:0006955|GO:0005737|GO:0005149|GO:0006954|GO:0019221|GO:0005730|GO:0005654|GO:0005634|GO:0005576|GO:0005615|GO:0005125|GO:0005829	0.00101584	1	0.0676072	yes
NM_006335	5.36569	23.5462	19.0128	41.0378	34.0639	39.5658	chr1	+	201955490	201970661	TIMM17A	translocase of inner mitochondrial membrane 17 homolog A (yeast)	10440	GO:0005744|GO:0015450|GO:0006626|GO:0005743|GO:0031305|GO:0071806|GO:0044267	0.0191778	1	0.417945	yes
NM_022833	9997.02	10100.8	9494.53	28871	27536.7	26899.8	chr9	-	127505337	127569117	FAM129B	family with sequence similarity 129%2C member B%2C transcript variant 1	64855	GO:0043066|GO:0005737|GO:0005912|GO:0005886|GO:0005730|GO:0005654|GO:0005634|GO:0015629|GO:0070062|GO:0005829	4.02e-06	0.075708	0.355218	yes
NM_194278	1429.78	1262.97	1505.58	698.217	520.74	616.297	chr14	-	73715121	73760298	ELMSAN1	ELM2 and Myb/SANT-like domain containing 1%2C transcript variant 1	91748	GO:0006355|GO:0003682|GO:0005654|GO:0003677|GO:0006351	0.0008631	1	2.2876	yes
NM_001005480	141.106	124.484	142.287	110.178	30.804	53.4227	chr7	+	144109582	144110539	OR2A2	olfactory receptor%2C family 2%2C subfamily A%2C member 2			0.04288	1	2.09808	yes
NM_181537	8.31193	18.7694	21.7776	101.214	89.4612	85.5342	chr17	-	40776807	40782534	KRT27	keratin 27%2C type I	342574	GO:0005882|GO:0008150|GO:0003674|GO:0005737|GO:0005198|GO:0070062|GO:0031069	0.00026124	1	0.176891	yes
NM_002557	4.05503	6.59382	9.95733	33.3279	45.5987	36.3025	chr1	-	111414314	111427777	OVGP1	oviductal glycoprotein 1%2C 120kDa	5016	GO:0030133|GO:2000360|GO:0006032|GO:0007565|GO:0005975|GO:0005576|GO:0007339|GO:0005829|GO:0007338|GO:0008061|GO:0035805|GO:0004568|GO:0032504	0.00149817	1	0.178828	yes
NM_000112	1027.95	1150.68	1164.1	2158.13	2507.13	2366.53	chr5	+	149960736	149987400	SLC26A2	solute carrier family 26 (anion exchanger)%2C member 2	1836	GO:0006805|GO:0050427|GO:0005886|GO:0050428|GO:0005975|GO:0044281|GO:0055085|GO:0001503|GO:0015116|GO:0016020|GO:0005887|GO:0008272|GO:0009405|GO:0008271|GO:0030203|GO:0070062|GO:0006811	0.00036386	1	0.475375	yes
NM_000955	449.205	402.82	352.934	214.74	196.474	182.229	chr19	-	14472465	14475362	PTGER1	prostaglandin E receptor 1 (subtype EP1)%2C 42kDa	5731	GO:0007186|GO:0005886|GO:0005887|GO:0032496|GO:0004957	0.0022583	1	2.03046	yes
NM_032753	5.2465	6.86459	3.84286	8.11747	11.5243	12.5223	chr19	-	3769090	3772221	RAX2	retina and anterior neural fold homeobox 2	84839	GO:0043565|GO:0006355|GO:0005634|GO:0007601|GO:0050896|GO:0006351	0.027522	1	0.496017	yes
NM_197941	120.245	125.548	111.092	411.364	406.261	377.283	chr5	-	65148735	65481877	ADAMTS6	ADAM metallopeptidase with thrombospondin type 1 motif%2C 6	11174	GO:0006508|GO:0005578|GO:0008270|GO:0004222|GO:0008237	1.83e-05	0.344857	0.298671	yes
NM_004747	2689.07	2587.54	2882.19	9000.82	8851.57	8382.9	chr10_KI270825v1_alt	-	29482	165282	DLG5	discs%2C large homolog 5 (Drosophila)	9231	GO:0005515|GO:0008092|GO:0008285|GO:0005886|GO:0008013|GO:0045186|GO:0030159|GO:0045176|GO:0042981|GO:0072205|GO:0045197|GO:0035556|GO:0007165|GO:0005737|GO:0016337|GO:0060441|GO:0005913|GO:0006461|GO:0030859|GO:0071896|GO:0030901	4.01e-06	0.0755364	0.310986	yes
NM_000862	5825.68	5799.6	5548.3	33762.7	32111.5	30623.7	chr1	+	119507202	119515058	HSD3B1	hydroxy-delta-5-steroid dehydrogenase%2C 3 beta- and steroid delta-isomerase 1	3283	GO:0006705|GO:0004769|GO:0006694|GO:0006702|GO:0006703|GO:0006704|GO:0005743|GO:0044281|GO:0003854|GO:0005758|GO:0030868|GO:0005789|GO:0016021|GO:0008202|GO:0055114	0.00118228	1	0.177969	yes
NM_001029863	149.178	141.707	161.917	379.27	320.423	331.823	chr6	+	169702160	169706306	C6orf120	chromosome 6 open reading frame 120	387263	GO:0006915|GO:0070062	0.00052281	1	0.438967	yes
NM_145257	2654.75	2738.65	2512.48	8285.82	9350.67	8903.92	chr1	-	229321004	229342941	CCSAP	centriole%2C cilia and spindle-associated protein	126731	GO:0060296|GO:0045995|GO:0030424|GO:0005929|GO:0005813|GO:0005814|GO:0005930|GO:0035869|GO:0005819|GO:0007275|GO:0036064	3.97e-05	0.748049	0.297881	yes
NM_138720	563.1	563.1	536.647	1778.25	1682.09	1652.86	chr6	+	26158120	26171348	HIST1H2BD	histone cluster 1%2C H2bd%2C transcript variant 2	3017	GO:0003674|GO:0046982|GO:0006325|GO:0005654|GO:0005634|GO:0000786|GO:0003677|GO:0070062	3.89e-06	0.0733759	0.325207	yes
NM_020125	4.05503	4.09724	10.4409	18.9162	21.6909	20.631	chr1	+	159826688	159837492	SLAMF8	SLAM family member 8	56833	GO:0004872|GO:0033860|GO:0016021|GO:0090383|GO:0035690|GO:0043549|GO:0042742	0.0033199	1	0.303622	yes
NM_001008539	647.068	629.158	612.21	8313.53	8103.87	7782.61	chr8	+	17497087	17570568	SLC7A2	solute carrier family 7 (cationic amino acid transporter%2C y+ system)%2C member 2%2C transcript variant 2	6542	GO:0006520|GO:0005292|GO:0005886|GO:0043030|GO:0050727|GO:0006865|GO:0055085|GO:0002537|GO:0005289|GO:0006809|GO:0016020|GO:0042116|GO:0005887|GO:0006810|GO:0015174|GO:0006811	0.00043624	1	0.0780345	yes
NM_173680	415.42	209.072	341.542	134.455	70.9158	110.941	chr7	+	150379316	150398631	ZNF775	zinc finger protein 775	285971	GO:0006355|GO:0005634|GO:0003677|GO:0046872|GO:0006351	0.026542	1	3.05406	yes
NM_178496	716.62	708.704	770.829	2184.71	1823.11	2000.98	chr3	-	192796815	192918161	MB21D2	Mab-21 domain containing 2	151963	GO:0032403	0.00027971	1	0.365489	yes
NM_001130858	103.917	82.1114	96.8397	192.521	178.531	196.6	chr15	-	43533461	43590253	PPIP5K1	diphosphoinositol pentakisphosphate kinase 1%2C transcript variant 5	9677	GO:0000827|GO:0006020|GO:0033857|GO:0005886|GO:0043647|GO:0003993|GO:0052724|GO:0052723|GO:0044281|GO:0000832|GO:0005524|GO:0005829|GO:0016310|GO:0005737|GO:0016311|GO:0005654	0.00035776	1	0.498313	yes
NM_000756	5104.8	4845.53	5279.33	45739.7	42962.4	39104.9	chr8	-	66176376	66178611	CRH	corticotropin releasing hormone	1392	GO:0005515|GO:0043627|GO:0032811|GO:0006704|GO:0033685|GO:2000310|GO:2000854|GO:0060291|GO:0005615|GO:0051602|GO:0060548|GO:0007611|GO:0005184|GO:0010942|GO:0035641|GO:0008306|GO:0014062|GO:0051412|GO:0007565|GO:0007616|GO:0007567|GO:0071314|GO:0050801|GO	0.0026245	1	0.119161	yes
NM_021150	13.694	14.4667	8.39981	29.5237	26.3835	32.0959	chr12	-	66347430	66679145	GRIP1	glutamate receptor interacting protein 1%2C transcript variant 1	23426	GO:0005515|GO:0043005|GO:0030054|GO:0005886|GO:0008013|GO:0005783|GO:0003713|GO:0007268|GO:0030159|GO:0050681|GO:0035259|GO:0008022|GO:0030425|GO:0016358|GO:0005829|GO:0035556|GO:0008104|GO:0045211|GO:0016023|GO:0045121|GO:0055037|GO:0045893|GO:0030521	0.0024432	1	0.415446	yes
NM_015533	1035.41	1059	1125.41	2659.19	2098.37	1981.99	chr11	+	61333181	61348759	TKFC	dihydroxyacetone kinase 2 homolog (S. cerevisiae)			0.030797	1	0.477751	yes
NM_000663	149.827	137.765	156.142	650.408	629.426	596.542	chr16	+	8712968	8784575	ABAT	4-aminobutyrate aminotransferase%2C transcript variant 2	18	GO:0043005|GO:0001666|GO:0003867|GO:0045471|GO:0042493|GO:0048148|GO:0007268|GO:0045776|GO:0047298|GO:0042803|GO:0007269|GO:0005739|GO:0032145|GO:0032144|GO:0005759|GO:0010039|GO:0030170|GO:0009450|GO:0007626|GO:0042135|GO:0007620|GO:0070062|GO:0035094	4.32e-06	0.08146	0.236484	yes
NM_001289394	2584.06	2605.28	2481.28	8838.99	7963.56	8180.96	chr8	-	134477787	134713049	ZFAT	zinc finger and AT hook domain containing%2C transcript variant 6	57623	GO:0001077|GO:0060712|GO:0002244|GO:0045944|GO:0005634|GO:0003677|GO:0046872|GO:0006351|GO:0005829	0.0021184	1	0.307027	yes
NM_002965	1481.01	1497.85	1331.93	4516.26	4251.31	5007.9	chr1	+	153357853	153361027	S100A9	S100 calcium binding protein A9	6280	GO:0005515|GO:0008017|GO:0035662|GO:0050544|GO:0005886|GO:0030307|GO:0045471|GO:0050832|GO:0007267|GO:0005634|GO:0001816|GO:0005615|GO:0010043|GO:0005829|GO:0051092|GO:0006954|GO:0050786|GO:0032602|GO:0032496|GO:0004871|GO:0005856|GO:0042742|GO:0070062|GO	0.000158836	1	0.312933	yes
NM_005069	405.641	356.585	359.235	161.291	123.004	95.5819	chr21	+	36699132	36749917	SIM2	single-minded family bHLH transcription factor 2%2C transcript variant SIM2	6493	GO:0009880|GO:0007165|GO:0003700|GO:0046982|GO:0030324|GO:0005654|GO:0004871|GO:0000122|GO:0003677|GO:0030154|GO:0006351|GO:0007399	0.00057616	1	2.95217	yes
NM_080625	3905.63	3614.52	3365.7	1947.38	1436.46	1325.28	chr20	+	32010441	32032181	CCM2L	cerebral cavernous malformation 2-like	140706	GO:0032091|GO:0008150|GO:0003674|GO:0042060|GO:0003222|GO:0034111|GO:0005575|GO:0090271|GO:0055017|GO:0003209	0.00113638	1	2.31165	yes
NM_080491	939.79	952.89	945.099	1864.74	1878.02	1955.64	chr11	-	78215289	78417822	GAB2	GRB2-associated binding protein 2%2C transcript variant 1	9846	GO:0005515|GO:0008284|GO:0005886|GO:0048015|GO:0043325|GO:0005547|GO:0030316|GO:0005829|GO:0043306|GO:0005737|GO:0016477|GO:0007229|GO:0045087|GO:0005068|GO:0007169|GO:0038095	0.00089922	1	0.497996	yes
NM_013321	415.58	429.725	456.52	875.575	921.128	887.384	chr7	-	2251769	2314475	SNX8	sorting nexin 8	29886	GO:0005515|GO:0016050|GO:0034498|GO:0031901|GO:0035091|GO:0006886|GO:0043231|GO:0042802|GO:0030904|GO:0019898|GO:0006897	1.72e-05	0.324119	0.485016	yes
NM_198179	398.614	364.14	344.313	136.908	123.948	134.924	chr4	-	121328641	121381026	QRFPR	pyroglutamylated RFamide peptide receptor	84109	GO:0042277|GO:0004983|GO:0007186|GO:0005886|GO:0007218|GO:0005887|GO:0004930|GO:0016021|GO:0032870	0.000136033	1	2.79718	yes
NM_001288968	173.347	194.273	174.897	335.004	370.395	381.642	chr17	+	50426157	50474845	ACSF2	acyl-CoA synthetase family member 2%2C transcript variant 1	80221	GO:0005739|GO:0016874|GO:0006631|GO:0005524	0.0003152	1	0.499077	yes
NM_004755	22.6907	45.0221	30.7833	79.9107	88.9527	86.5059	chr14	-	90870825	91060649	RPS6KA5	ribosomal protein S6 kinase%2C 90kDa%2C polypeptide 5%2C transcript variant 1	9252	GO:0005515|GO:0034142|GO:0005634|GO:0001818|GO:0051403|GO:0035066|GO:0035556|GO:0002756|GO:0005737|GO:0051092|GO:0006954|GO:0007173|GO:0007411|GO:0045944|GO:0002755|GO:0034138|GO:0070498|GO:0048011|GO:0006355|GO:0038124|GO:0000287|GO:0038123|GO:0034134|GO	0.0017782	1	0.3857	yes
NM_001632	1825.9	2041.44	2226.11	23536.5	23315.3	24851.4	chr2	+	232378533	232382889	ALPP	alkaline phosphatase%2C placental	250	GO:0000287|GO:0009986|GO:0005886|GO:0004035|GO:0016311|GO:0008270|GO:0031225|GO:0016021	7.73e-07	0.0145773	0.0849816	yes
NM_025041	66.3915	72.0211	82.2619	43.0151	25.0251	28.1987	chr3	-	133928145	133929812	C3orf36	chromosome 3 open reading frame 36	80111		0.0045798	1	2.29299	yes
NM_138418	878.655	884.775	1140.08	2450.19	2243.28	2381.16	chr16	+	641848	648474	FAM195A	family with sequence similarity 195%2C member A	84331		0.000195561	1	0.410412	yes
NM_001286768	430.876	416.939	379.064	876.318	849.665	798.98	chr4	-	52590960	52659335	USP46	ubiquitin specific peptidase 46%2C transcript variant 4	64854	GO:0008343|GO:0005515|GO:0006511|GO:0016579|GO:0004843|GO:0048149|GO:0032228|GO:0001662|GO:0060013	9.74e-05	1	0.4859	yes
NM_002362	109.755	121.181	131.955	307.127	312.011	281.708	chrX	+	151916236	151925170	MAGEA4	melanoma antigen family A4%2C transcript variant 2	4103	GO:0005515|GO:0008150|GO:0003674|GO:0005575	9.72e-05	1	0.402833	yes
NM_017515	11.7487	19.7467	14.3201	26.3781	34.2288	45.2544	chr11	-	107790990	107859188	SLC35F2	solute carrier family 35%2C member F2	54733	GO:0008150|GO:0003674|GO:0006810|GO:0016021|GO:0005575	0.02836	1	0.432788	yes
NM_006705	4680.2	4950.16	5019.62	18996.5	15669.5	15608.5	chr9	+	89605011	89606554	GADD45G	growth arrest and DNA-damage-inducible%2C gamma	10912	GO:0005515|GO:0043065|GO:0006950|GO:0046330|GO:0006915|GO:0005634|GO:0007275|GO:0030154|GO:0000186|GO:0005737|GO:0000185|GO:1900745|GO:0051726|GO:0006469	0.008841	1	0.2914	yes
NM_170740	4.05503	8.06689	4.26493	19.8641	21.9279	32.5934	chr6	+	24494968	24537207	ALDH5A1	aldehyde dehydrogenase 5 family%2C member A1%2C transcript variant 1	7915	GO:0006678|GO:0009013|GO:0004777|GO:0006536|GO:0046459|GO:0004029|GO:0007268|GO:0006749|GO:0006083|GO:0009791|GO:0007417|GO:0042803|GO:0007269|GO:0006681|GO:0022904|GO:0005739|GO:0051289|GO:0006105|GO:0005759|GO:0009450|GO:0006006|GO:0006650|GO:0042135|GO	0.0096372	1	0.220297	yes
NM_001302961	286.841	239.025	296.25	126.081	90.1378	82.9082	chr19	-	50906351	50910738	KLK4	kallikrein-related peptidase 4%2C transcript variant 2	9622	GO:0030163|GO:0022617|GO:0004252|GO:0097186|GO:0006508|GO:0008236|GO:0005576|GO:0046872	0.00141835	1	2.74838	yes
NM_006495	65.3685	65.2879	67.9428	117.929	149.251	144.108	chr17	-	31303769	31314112	EVI2B	ecotropic viral integration site 2B	2124	GO:0005887	0.0183425	1	0.482872	yes
NM_003558	97.599	101.696	98.2037	316.647	332.396	358.739	chr9	+	68705413	69009176	PIP5K1B	phosphatidylinositol-4-phosphate 5-kinase%2C type I%2C beta%2C transcript variant 2	8395	GO:0005515|GO:0046854|GO:0016020|GO:0006661|GO:0044281|GO:0001931|GO:0006644|GO:0005524|GO:0016308|GO:0012505|GO:0005829	0.0027037	1	0.295201	yes
NM_024610	376.82	365.92	387.118	869.934	780.116	775.136	chr3	-	122739996	122793819	HSPBAP1	HSPB (heat shock 27kDa) associated protein 1	79663	GO:0005737	0.000161082	1	0.465885	yes
NM_003268	6.15583	4.09724	3.77484	15.9455	23.0474	22.8642	chr1	-	223109405	223143282	TLR5	toll-like receptor 5	7100	GO:0005149|GO:0005886|GO:0034123|GO:0002224|GO:0032757|GO:0045429|GO:0071222|GO:0006954|GO:0045087|GO:0002755|GO:0050707|GO:0034166|GO:0016021|GO:0071260|GO:0034146|GO:0008584|GO:0042742|GO:0004888	0.0028965	1	0.226779	yes
NM_000095	1642.46	1680.15	1546.4	670.037	711.229	775.373	chr19	-	18782772	18791305	COMP	cartilage oligomeric matrix protein	1311	GO:0005515|GO:0043066|GO:0003417|GO:0005509|GO:0005518|GO:0005578|GO:0006915|GO:0043395|GO:0005576|GO:0002020|GO:0005615|GO:0031012|GO:0001501|GO:0030198|GO:0009887|GO:0060173|GO:0007155|GO:0008201|GO:0070062|GO:0005201	5.8e-05	1	2.25768	yes
NM_001099435	57.2117	31.3706	38.5176	131.064	116.429	125.281	-	-	0	0	-	speedy/RINGO cell cycle regulator family member E5			0.00074121	1	0.340957	yes
NM_000894	1522.27	1549.78	2087.39	8795.02	9325.81	9468.78	chr19	-	49015979	49017090	LHB	luteinizing hormone beta polypeptide	3972	GO:0007165|GO:0016486|GO:0006701|GO:0005179|GO:0007267|GO:0005102|GO:0005576|GO:0044267|GO:0008584|GO:0070062	1.55e-05	0.291718	0.187007	yes
NM_024857	4.05503	8.07183	4.27111	15.6714	14.4855	23.1091	chr17	+	30831969	30895865	ATAD5	ATPase family%2C AAA domain containing 5	79915	GO:0005634|GO:0005524|GO:0006974	0.0148567	1	0.307851	yes
NM_001147	56.4285	55.4192	55.0406	240.618	238.802	216.089	chr8	-	6499650	6563263	ANGPT2	angiopoietin 2%2C transcript variant 1	285	GO:0005515|GO:0014070|GO:0005886|GO:0072012|GO:0031100|GO:0010812|GO:0005634|GO:0042995|GO:0050928|GO:0050900|GO:0007281|GO:0005615|GO:0046872|GO:0009314|GO:0001666|GO:0014823|GO:0030971|GO:0048014|GO:0060135|GO:0005102|GO:0005576|GO:0001525|GO:0045766|GO	0.0020025	1	0.239951	yes
NM_198447	51.9293	50.5552	46.1478	142.358	135.759	142.76	chr1	-	204198159	204214092	GOLT1A	golgi transport 1A	127845	GO:0006629|GO:0000139|GO:0016021|GO:0016192|GO:0015031|GO:0016298	2.95e-06	0.0555937	0.353148	yes
NM_012458	22.555	21.8161	16.1886	59.2574	46.7483	54.9336	chr19	-	2425623	2427916	TIMM13	translocase of inner mitochondrial membrane 13 homolog (yeast)	26517	GO:0005739|GO:0007605|GO:0006626|GO:0005743|GO:0005730|GO:0042719|GO:0008270|GO:0072321|GO:0044267	0.00132212	1	0.376289	yes
NM_004561	1207.98	1161.18	1280.1	3087.57	2669.25	2529.82	chr11	+	65787033	65797219	OVOL1	ovo-like zinc finger 1	5017	GO:0006366|GO:0051729|GO:0001822|GO:0000981|GO:0005634|GO:0000122|GO:0007283|GO:0000978|GO:0046872|GO:0009913|GO:0001078|GO:0007010|GO:0007498	0.0008359	1	0.44038	yes
NM_001291815	341.204	315.949	295.101	150.677	172.303	138.915	chr9	+	130265878	130434123	HMCN2	hemicentin 2	256158	GO:0005509|GO:0005578|GO:0050896	0.00058354	1	2.06162	yes
NM_000794	2803.94	2973.12	3012.19	921.951	1642.9	1364.09	chr5	-	175440671	175444160	DRD1	dopamine receptor D1	1812	GO:0005515|GO:0001659|GO:0043268|GO:0060291|GO:0060292|GO:0006606|GO:0019226|GO:0019228|GO:0051584|GO:0046323|GO:0051482|GO:0007613|GO:0001662|GO:0001661|GO:0001588|GO:0021542|GO:0030335|GO:0007617|GO:0060134|GO:0051968|GO:0035240|GO:0007416|GO:0030432|GO	0.00179666	1	2.23706	yes
NM_033229	538.739	526.597	478.059	270.488	263.496	212.864	chr6_GL000252v2_alt	+	1419106	1428597	TRIM15	tripartite motif containing 15	89870	GO:0005622|GO:0051091|GO:0051092|GO:0007500|GO:0045087|GO:1900246|GO:0032481|GO:0008270	0.00051701	1	2.06654	yes
NM_001424	36.0714	33.1732	34.695	140.196	138.546	140.338	chr16	-	10528421	10580716	EMP2	epithelial membrane protein 2	2013	GO:0005515|GO:0008219|GO:2001212|GO:0070252|GO:0008284|GO:0005886|GO:0008283|GO:0005634|GO:0045022|GO:0070836|GO:0032147|GO:0005737|GO:0016324|GO:0010594|GO:0007015|GO:0007155|GO:0019900|GO:2001046|GO:0005794|GO:0019901|GO:0009986|GO:0007566|GO:0032060|GO	2.62e-08	0.000493685	0.248019	yes
NM_001282604	1182.82	1221.48	1128.96	2136	2418.43	2554.16	chr12	-	56663340	56688408	PTGES3	prostaglandin E synthase 3 (cytosolic)%2C transcript variant 5	10728	GO:0019371|GO:0005515|GO:0019369|GO:0000781|GO:0005697|GO:0003720|GO:0005634|GO:0044281|GO:0005829|GO:0034605|GO:0007165|GO:0050220|GO:0005737|GO:0000723|GO:0001516|GO:0070389|GO:0005654|GO:0051082|GO:0006278|GO:1900034|GO:0070062	0.000699	1	0.497041	yes
NM_006901	352.679	350.361	341.481	901.221	1030.66	980.253	chr15	-	71826019	72118099	MYO9A	myosin IXA	4649	GO:0005515|GO:0051056|GO:0007264|GO:0003779|GO:0005524|GO:0046872|GO:0005829|GO:0043547|GO:0003774|GO:0016461|GO:0008152|GO:0016021|GO:0007601|GO:0005096	0.0036755	1	0.358679	yes
NM_001256443	93.4426	81.5618	84.7441	41.7215	36.5651	50.8851	chr16	+	29812087	29815881	PRRT2	proline-rich transmembrane protein 2%2C transcript variant 3	112476	GO:0009607|GO:0030054|GO:0005886|GO:0050884|GO:0045202|GO:0016021	0.00137516	1	2.01088	yes
NM_015231	45.6879	72.6163	67.4341	140.574	145.215	141.332	chr11	-	47778117	47848505	NUP160	nucleoporin 160kDa	23279	GO:0005515|GO:0007077|GO:0010467|GO:0005975|GO:0019083|GO:0019221|GO:0019058|GO:0044281|GO:0005635|GO:0015031|GO:0055085|GO:0010827|GO:0005829|GO:0008645|GO:0006406|GO:0015758|GO:0005487|GO:0005643|GO:0031080|GO:0009405|GO:0016032|GO:0000776|GO:0000278	0.00065786	1	0.434862	yes
NM_001031725	82.8589	85.1194	91.9849	241.077	238.845	236.898	chr1	-	200644036	200669998	DDX59	DEAD (Asp-Glu-Ala-Asp) box polypeptide 59	83479	GO:0005622|GO:0005737|GO:0003723|GO:0008152|GO:0004386|GO:0005634|GO:0005524|GO:0046872	4.49e-07	0.0084716	0.362662	yes
NM_025069	7669.81	7353.9	7439.58	16320.5	14817.1	15912.8	chr8	+	37695750	37700021	ZNF703	zinc finger protein 703	80139	GO:0005515|GO:0006355|GO:0008284|GO:0030335|GO:0034333|GO:0010718|GO:0005634|GO:0034111|GO:0003676|GO:0046872|GO:0006351|GO:0016363|GO:0060828|GO:0043234|GO:0005737|GO:0060644|GO:0071392|GO:0070491|GO:0051726|GO:0017015|GO:0045892|GO:0033601	5.88e-05	1	0.477431	yes
NM_016542	1633.52	1671.74	1356.24	5294.49	6363.99	5465.92	chrX	+	132023216	132075943	STK26	serine/threonine protein kinase 26%2C transcript variant 1	51765	GO:0005515|GO:0042542|GO:0048471|GO:0030033|GO:0005634|GO:0006921|GO:0042803|GO:0071944|GO:0005829|GO:0042802|GO:0005737|GO:0016324|GO:0046777|GO:0070062|GO:0005813|GO:0005794|GO:0000287|GO:0005798|GO:0006915|GO:0042981|GO:0005524|GO:0004672|GO:0000139|GO	0.00027826	1	0.272214	yes
NM_001136263	135.203	111.412	119.657	44.4431	38.9625	39.5127	chr19	-	405442	409170	C2CD4C	C2 calcium-dependent domain containing 4C	126567		0.0003558	1	2.9798	yes
NM_003828	18.5571	24.3275	32.1479	66.7683	40.1226	63.6863	chrX	+	150693363	150765103	MTMR1	myotubularin related protein 1	8776	GO:0005737|GO:0006661|GO:0005886|GO:0004438|GO:0046856|GO:0044281|GO:0006644|GO:0035335|GO:0004725|GO:0005829	0.026595	1	0.439874	yes
NM_001008737	140.48	124.321	120.906	71.4292	48.0838	53.6283	chr3	-	10006417	10011095	LOC401052	uncharacterized LOC401052	401052		0.00157863	1	2.2277	yes
NM_006631	88.4315	53.7209	61.6185	129.729	139.947	151.354	chr19	-	9412425	9435578	ZNF266	zinc finger protein 266%2C transcript variant 1	10781	GO:0006355|GO:0005634|GO:0003677|GO:0046872|GO:0006351	0.0040617	1	0.483982	yes
NM_002867	142.971	155.58	175.588	2560.48	2461.2	2348.35	chr1	-	51907955	51990764	RAB3B	RAB3B%2C member RAS oncogene family	5865	GO:0005515|GO:0048471|GO:0009306|GO:0005886|GO:0003924|GO:0006886|GO:0006904|GO:0005829|GO:0005737|GO:0019882|GO:0051586|GO:0017157|GO:0032482|GO:0070062|GO:0005525|GO:0016079|GO:0031982|GO:0072659|GO:0008021|GO:0006184|GO:0018125|GO:0031489|GO:0019003|GO	0.00072348	1	0.0643335	yes
NM_015954	102.809	91.8996	70.8116	153.142	181.419	216	chr12	+	15911171	16037381	DERA	deoxyribose-phosphate aldolase (putative)%2C transcript variant 1	51071	GO:0009264|GO:0005737|GO:0004139|GO:0046121|GO:0046386|GO:0005634|GO:0070062	0.0097019	1	0.482273	yes
NM_003234	9485.23	8768.51	9561.66	28890.3	24910.5	23840.7	chr3	-	196049283	196082090	TFRC	transferrin receptor%2C transcript variant 1	7037	GO:0005515|GO:0003725|GO:0048471|GO:0005886|GO:0072562|GO:0005615|GO:0001558|GO:0042802|GO:0043231|GO:0006879|GO:0033572|GO:0045780|GO:0004998|GO:0042127|GO:0016032|GO:0070062|GO:0042470|GO:0009986|GO:0030316|GO:0005576|GO:0055085|GO:0031982|GO:0035690|GO	0.00043868	1	0.358254	yes
NM_199351	35.8578	30.9388	38.9404	537.632	476.363	478.474	chr1	-	166913203	166975324	ILDR2	immunoglobulin-like domain containing receptor 2			0.00190353	1	0.0708471	yes
NM_033273	393.443	394.74	398.295	852.612	903.339	929.289	chr7	-	57119618	57139864	ZNF479	zinc finger protein 479	90827	GO:0006355|GO:0005634|GO:0003677|GO:0046872|GO:0006351	0.0020368	1	0.441852	yes
NM_001135091	235.008	256.773	283.126	2090.97	1863.25	2001.12	chr11	-	26559031	26572268	MUC15	mucin 15%2C cell surface associated%2C transcript variant 1	143662	GO:0006493|GO:0005886|GO:0005796|GO:0016266|GO:0005576|GO:0016021|GO:0044267|GO:0043687	1.7e-05	0.32055	0.13012	yes
NM_198098	9585.37	8821.05	8866.03	4269.76	3620.01	3701.99	chr7	+	30911799	30925516	AQP1	aquaporin 1 (Colton blood group)%2C transcript variant 1	358	GO:0005515|GO:0015079|GO:0020003|GO:0043627|GO:0070301|GO:0020005|GO:0048593|GO:0030157|GO:0031526|GO:0035377|GO:0006884|GO:0034644|GO:0009925|GO:0015793|GO:0006833|GO:0033363|GO:0070062|GO:0005223|GO:0031965|GO:0030950|GO:0015696|GO:0005267|GO:0042538|GO	8.16e-05	1	2.35274	yes
NM_006760	422.318	403.355	349.551	65.1573	18.8356	18.8227	chr11	+	118956297	118958559	UPK2	uroplakin 2	7379	GO:0016324|GO:0005887|GO:0030855|GO:0061024|GO:0030176|GO:0007275|GO:0070062	0.000180136	1	11.4304	yes
NM_001204062	4.05503	4.09724	4.63918	11.1557	12.0387	14.9456	chr10	+	22316382	22331485	COMMD3-BMI1	COMMD3-BMI1 readthrough			0.00188453	1	0.335382	yes
NM_003969	399.871	395.692	370.343	802.83	773.863	959.676	chr19	-	58555711	58558976	UBE2M	ubiquitin-conjugating enzyme E2M	9040	GO:0005515|GO:0004842|GO:0016567|GO:0045116|GO:0005524|GO:0005829|GO:0005737|GO:0043525|GO:0019788|GO:0018169|GO:0007179|GO:0006464|GO:0031625|GO:0070062	0.0159802	1	0.459675	yes
NM_016224	1289.92	1346.51	1345.25	2501.46	3061.95	2980.61	chr6	+	157823170	157945077	SNX9	sorting nexin 9	51429	GO:0005802|GO:0005515|GO:0051044|GO:0005886|GO:0097320|GO:0030136|GO:0006886|GO:0042803|GO:0036089|GO:0005545|GO:0016050|GO:0005737|GO:0016197|GO:0045860|GO:0032461|GO:0030659|GO:0031625|GO:0070062|GO:0000281|GO:0071933|GO:0001726|GO:0006898|GO:0006897|GO	0.013104	1	0.46602	yes
NM_004106	584.533	587.986	532.43	1260.15	1151.79	1241.88	chr1	+	161215296	161219248	FCER1G	Fc fragment of IgE%2C high affinity I%2C receptor for%3B gamma polypeptide	2207	GO:0033026|GO:0005515|GO:0001812|GO:0032755|GO:0045576|GO:0016064|GO:0005886|GO:0032733|GO:0010543|GO:0050900|GO:0002554|GO:0032998|GO:0019886|GO:0050766|GO:0019863|GO:0019864|GO:0002283|GO:0001798|GO:0019767|GO:0042742|GO:0032765|GO:0009986|GO:0032760|GO	6.44e-05	1	0.466622	yes
NM_017870	2682.98	2866.17	3247.27	8747.13	5449.88	7790.9	chr11	+	60924440	60937159	TMEM132A	transmembrane protein 132A%2C transcript variant 1	54972	GO:0008150|GO:0003674|GO:0000139|GO:0005789|GO:0016021|GO:0070062	0.0114574	1	0.400057	yes
NM_001258411	26.5698	14.501	26.6681	64.2473	62.0675	49.0822	chr16	+	24845862	24911628	SLC5A11	solute carrier family 5 (sodium/inositol cotransporter)%2C member 11%2C transcript variant 2	115584	GO:0005886|GO:0008643|GO:0006915|GO:0016021|GO:0006814|GO:0055085|GO:0015293	0.0044839	1	0.386204	yes
NM_001270940	2716.67	2704.84	2518.81	7074.5	6740.76	6703.13	chr16	-	28097975	28211918	XPO6	exportin 6%2C transcript variant 1	23214	GO:0005515|GO:0005737|GO:0005886|GO:0008565|GO:0008536|GO:0006611|GO:0005730|GO:0005654|GO:0005634	3.14e-06	0.0591211	0.386985	yes
NM_003501	53.3445	57.2784	45.7436	171.382	170.719	172.989	chr4	-	8366281	8440725	ACOX3	acyl-CoA oxidase 3%2C pristanoyl%2C transcript variant 1	8310	GO:0005739|GO:0016402|GO:0016020|GO:0005782|GO:0050660|GO:0005102|GO:0003995|GO:0044281|GO:0033540|GO:0044255|GO:0005777	2.07e-06	0.0390615	0.303571	yes
NM_017696	103.501	94.1497	82.776	207.134	236.442	252.544	chr6	-	118813448	118931738	MCM9	minichromosome maintenance complex component 9%2C transcript variant 1	254394	GO:0006260|GO:0000724|GO:0004386|GO:0005634|GO:0007292|GO:0005524|GO:0003677|GO:0006974	0.00068214	1	0.402842	yes
NM_004722	32.7087	28.4782	18.0222	48.6103	63.934	60.2632	chr7	+	100101506	100107180	AP4M1	adaptor-related protein complex 4%2C mu 1 subunit	9179	GO:0005802|GO:0005215|GO:0030131|GO:0005905|GO:0000138|GO:0030119|GO:0016192|GO:0006895|GO:0006886|GO:0070062	0.0079953	1	0.458366	yes
NM_019016	2547.2	2491.83	2243.87	1066.59	1101.26	1068.13	chr17	-	40697990	40703750	KRT24	keratin 24%2C type I	192666	GO:0005882|GO:0008150|GO:0003674|GO:0005737|GO:0005198|GO:0045111|GO:0070062	0.0048175	1	2.2506	yes
NM_014936	25.3204	30.3074	28.3645	54.9191	65.1352	60.8168	chr6	+	46129963	46146699	ENPP4	ectonucleotide pyrophosphatase/phosphodiesterase 4 (putative)	22875	GO:0016020|GO:0005886|GO:0030194|GO:0007596|GO:0046130|GO:0047710|GO:0016021|GO:0046872|GO:0070062	0.00060463	1	0.464376	yes
NM_015649	122.388	78.7193	80.8089	207.032	207.915	246.729	chr19	-	45883606	45886170	IRF2BP1	interferon regulatory factor 2 binding protein 1	26145	GO:0005515|GO:0006355|GO:0016235|GO:0016874|GO:0005654|GO:0046872|GO:0006351|GO:0043231	0.0028046	1	0.426064	yes
NM_001282201	12.0042	10.9958	7.1921	27.2708	22.533	24.7135	chrX	-	48058177	48071658	ZNF630	zinc finger protein 630%2C transcript variant 3	57232	GO:0006355|GO:0003700|GO:0005634|GO:0003677|GO:0046872|GO:0006351	0.00180403	1	0.405169	yes
NM_022355	268.672	281.187	241.452	780.881	749.629	786.905	chr16	-	67987389	67999518	DPEP2	dipeptidase 2	64174	GO:0008235|GO:0006508|GO:0031225|GO:0008239|GO:0016805|GO:0046872	3.27e-06	0.0616191	0.341463	yes
NM_012333	18.0349	12.8183	17.5784	47.4377	41.4618	32.3342	chr1	-	38862489	38873378	MYCBP	MYC binding protein%2C transcript variant 1	26292	GO:0005739|GO:0005515|GO:0006355|GO:0005813|GO:0005737|GO:0003713|GO:0005634|GO:0007283|GO:0006351	0.0066755	1	0.39949	yes
NM_000633	291.608	284.587	244.192	1889.09	1956.48	1781.65	chr18	-	63123345	63319380	BCL2	B-cell CLL/lymphoma 2%2C transcript variant alpha	596	GO:0016248|GO:0005515|GO:0001656|GO:0030308|GO:0001658|GO:0033689|GO:0030307|GO:0010523|GO:0007409|GO:0002020|GO:0009791|GO:0006808|GO:0031069|GO:0018105|GO:0018107|GO:0010039|GO:0014031|GO:0001662|GO:0002326|GO:0033033|GO:0010332|GO:0031625|GO:0000209|GO	3.57e-06	0.0672732	0.145789	yes
NM_022469	18.5016	20.9217	11.5338	107.003	108.945	97.9156	chr1	-	240489572	240612162	GREM2	gremlin 2%2C DAN family BMP antagonist	64388	GO:0060300|GO:0010172|GO:0038098|GO:0036122|GO:0019221|GO:0048263|GO:0005576|GO:0030509|GO:0008201|GO:0005615|GO:0005125|GO:0042803	3.9e-05	0.734683	0.162354	yes
NM_000465	20.9533	17.3179	10.0012	31.2069	30.9489	41.6068	chr2	-	214725645	214809711	BARD1	BRCA1 associated RING domain 1%2C transcript variant 1	580	GO:0005515|GO:0004842|GO:0045732|GO:0016567|GO:0003723|GO:0016874|GO:0000151|GO:0005634|GO:0042803|GO:0043231|GO:0070531|GO:0046826|GO:0005737|GO:0001894|GO:0007050|GO:0019900|GO:0085020|GO:0043066|GO:0043065|GO:0046982|GO:0005730|GO:0031436|GO:0006974|GO	0.0178007	1	0.465221	yes
NM_017990	815.201	734.172	746.539	1579.58	1524.6	1589.11	chr16	+	70113625	70161281	PDPR	pyruvate dehydrogenase phosphatase regulatory subunit	55066	GO:0010510|GO:0005737|GO:0006090|GO:0005759|GO:0016491|GO:0044281|GO:0044237|GO:0055114	1.79e-05	0.336732	0.489189	yes
NM_003259	68.4403	65.4083	59.4984	20.7744	31.6341	36.7073	chr19	+	10289978	10296778	ICAM5	intercellular adhesion molecule 5%2C telencephalin	7087	GO:0006909|GO:0005515|GO:0016337|GO:0005178|GO:0005886|GO:0005887|GO:0007155	0.0029634	1	2.16961	yes
NM_012448	656.698	578.783	617.356	2465.23	2591.78	2546.58	chr17	-	42199176	42276406	STAT5B	signal transducer and activator of transcription 5B	6777	GO:0005515|GO:0003700|GO:0006549|GO:0006366|GO:0019530|GO:0019915|GO:0001553|GO:0032819|GO:0048541|GO:0003690|GO:0046983|GO:0032496|GO:0043029|GO:0032355|GO:0046543|GO:0007565|GO:0033077|GO:0046544|GO:0038161|GO:0019903|GO:0045588|GO:0046449|GO:0006953|GO	7.8e-07	0.0147067	0.243679	yes
NM_001145437	813.708	836.608	874.582	4021.58	3154.38	3162.76	chr21_KI270872v1_alt	-	50493	80944	LSS	lanosterol synthase (2%2C3-oxidosqualene-lanosterol cyclase)%2C transcript variant 4	4047	GO:0005811|GO:0006695|GO:0016020|GO:0005789|GO:0000250|GO:0044281|GO:0008202	0.0120226	1	0.244218	yes
NM_001128636	774.855	676.282	431.401	101.117	344.708	264.914	chr7	+	1709161	1747954	ELFN1	extracellular leucine-rich repeat and fibronectin type III domain containing 1	392617	GO:0050808|GO:0019902|GO:0010923|GO:0004864|GO:0016021|GO:0060076|GO:0030425|GO:0070062	0.035159	1	2.6487	yes
NM_001013615	28.0979	13.9496	32.8159	79.8331	89.1996	68.1262	chr1	+	46203333	46221256	LURAP1	leucine rich adaptor protein 1	541468	GO:0005737|GO:0042641|GO:0016477|GO:0031032|GO:0001819|GO:0043123	0.0028958	1	0.315668	yes
NM_005218	396.336	421.732	388.107	180.136	161.294	161.534	chr8	-	6870575	6878007	DEFB1	defensin%2C beta 1	1672	GO:0002526|GO:0005796|GO:0050830|GO:0005576|GO:0033574|GO:0005615|GO:0002227|GO:0009617|GO:0006955|GO:0006935|GO:0007186|GO:0045087|GO:0019731|GO:0070062	3.95e-05	0.745071	2.39813	yes
NM_000639	10.1076	6.25669	6.87457	17.646	22.4626	24.4346	chr1	+	172659007	172666872	FASLG	Fas ligand (TNF superfamily%2C member 6)%2C transcript variant 1	356	GO:0005515|GO:0008625|GO:0048471|GO:0008284|GO:2001239|GO:0005886|GO:0070231|GO:0007267|GO:0005634|GO:0006925|GO:0060205|GO:0005615|GO:0006955|GO:0043525|GO:0032496|GO:0043123|GO:0070062|GO:0043202|GO:0005164|GO:0070266|GO:0043065|GO:0045742|GO:0006919|GO	0.0041959	1	0.360051	yes
NM_173080	755.015	742.315	1134.94	1813.32	2063.21	1954.76	chr1	+	152970652	152972573	SPRR4	small proline-rich protein 4	163778	GO:0018149|GO:0031424|GO:0005938	0.00195695	1	0.451405	yes
NM_000361	184.868	219.598	195.134	457.358	397.366	431.198	chr20	-	23045632	23049664	THBD	thrombomodulin	7056	GO:0005515|GO:0010544|GO:0007565|GO:0005886|GO:0009986|GO:0010165|GO:0005509|GO:0051918|GO:0050900|GO:0051591|GO:0005615|GO:0007165|GO:0005887|GO:0007596|GO:0030195|GO:0032496|GO:0004872|GO:0004888	0.00034293	1	0.46628	yes
NM_001128223	177.661	156.691	132.031	61.2301	62.4759	59.327	chr3	-	75736877	75785104	ZNF717	zinc finger protein 717%2C transcript variant 1	100131827	GO:0006355|GO:0003700|GO:0005634|GO:0003677|GO:0046872|GO:0006351	0.0190244	1	2.54808	yes
NM_178831	1142.69	1032.79	930.69	643.982	200.074	204.509	chr7	-	100200654	100272232	GATS	GATS%2C stromal antigen 3 opposite strand%2C transcript variant 1	352954		0.012636	1	2.9623	yes
NM_001005340	1359.54	1371.23	1133.6	5879.31	5828.03	5935	chr7	+	23246696	23275110	GPNMB	glycoprotein (transmembrane) nmb%2C transcript variant 1	10457	GO:0042470|GO:0008285|GO:0005178|GO:0005887|GO:0030282|GO:0016021|GO:0007155|GO:0008201|GO:0001649	3.24e-07	0.00609989	0.219039	yes
NM_016589	1113.02	978.335	934.589	2351.3	2111.98	2299.67	chr3	+	119498520	119524278	TIMMDC1	translocase of inner mitochondrial membrane domain containing 1	51300	GO:0005739|GO:0031966|GO:0005654|GO:0016021	0.000160324	1	0.44743	yes
NM_014640	4.05503	4.09724	6.93611	22.4407	14.7355	15.8579	chr2	+	218710844	218755415	TTLL4	tubulin tyrosine ligase-like family member 4	9654	GO:0018095|GO:0005929|GO:0005737|GO:0015631|GO:0016874|GO:0005856	0.0080847	1	0.284503	yes
NM_020962	118.07	197.565	230.95	638.703	563.602	582.824	chr15	-	65381486	65423072	IGDCC4	immunoglobulin superfamily%2C DCC subclass%2C member 4	57722	GO:0005886|GO:0016021	0.00051717	1	0.306188	yes
NM_001130958	22.3329	17.8507	19.9816	14.9962	10.1729	4.05594	chr5	+	160187366	160238722	FABP6	fatty acid binding protein 6%2C ileal%2C transcript variant 3	2172	GO:0006629|GO:0005215|GO:0005737|GO:0008285|GO:0015721|GO:0008206|GO:0044281|GO:0055085|GO:0008289|GO:0005829	0.039336	1	2.05868	yes
NM_001143835	235.48	184.847	159.749	410.901	410.481	414.792	chr11	-	129863774	129895595	NFRKB	nuclear factor related to kappaB binding protein%2C transcript variant 1	4798	GO:0005515|GO:0031011|GO:0006355|GO:0006954|GO:0006281|GO:0006366|GO:0006310|GO:0005654|GO:0005634|GO:0002020|GO:0003677	0.0102554	1	0.469251	yes
NM_000427	111.028	131.729	106.115	2204.77	2615.41	2237.15	chr1	+	153259702	153262124	LOR	loricrin	4014	GO:0005515|GO:0005737|GO:0018149|GO:0030216|GO:0005198|GO:0031424|GO:0005200|GO:0005654|GO:0030674|GO:0001533	0.0034645	1	0.049434	yes
NM_003571	1392.33	1631.77	1506.06	628.251	648.54	571.357	chr3	+	133399994	133475212	BFSP2	beaded filament structural protein 2%2C phakinin	8419	GO:0005882|GO:0005737|GO:0005212|GO:0005886|GO:0070307|GO:0045104|GO:0005200|GO:0048469|GO:0007601|GO:0050896	0.00025701	1	2.45119	yes
NM_003047	2316.59	2271.36	2152.33	8011.99	7279.46	8060.22	chr1	-	27098808	27155130	SLC9A1	solute carrier family 9%2C subfamily A (NHE1%2C cation proton antiporter 1)%2C member 1%2C transcript variant 1	6548	GO:0005515|GO:0005516|GO:0030346|GO:0030307|GO:0051492|GO:0006883|GO:0030011|GO:0071468|GO:0051259|GO:0006885|GO:0071436|GO:0071257|GO:0086003|GO:0045760|GO:0030674|GO:0035794|GO:0055007|GO:0030203|GO:0070062|GO:0032869|GO:0009986|GO:0005975|GO:0005546|GO	2.38e-05	0.448513	0.288642	yes
NM_001130100	2606.31	2776.83	2494.75	4951.74	5441.07	5624.99	chr16	-	57758216	57802527	KIFC3	kinesin family member C3%2C transcript variant 2	3801	GO:0090136|GO:0008017|GO:0005813|GO:0005871|GO:0005794|GO:0005874|GO:0045218|GO:0003777|GO:0005524|GO:0005915|GO:0008152|GO:0007030|GO:0007601|GO:0016887|GO:0030659|GO:0070062|GO:0007018	0.00023768	1	0.491821	yes
NM_000799	23.9283	21.984	14.0397	43.9924	41.564	52.6095	chr7	+	100720799	100723701	EPO	erythropoietin	2056	GO:0005515|GO:0042541|GO:0008284|GO:0043627|GO:0009651|GO:0010523|GO:0008015|GO:0033189|GO:0061418|GO:0042523|GO:0046579|GO:2001258|GO:0048678|GO:0005615|GO:0043249|GO:0018105|GO:0051602|GO:0045860|GO:0032496|GO:0070555|GO:0005128|GO:0071474|GO:0009986|GO	0.0044619	1	0.433913	yes
NM_173571	4.05503	4.09724	4.01502	14.6442	10.2109	13.3698	chrX	-	120982465	120985784	CT47A11	cancer/testis antigen family 47%2C member A11	255313		0.022259	1	0.318308	yes
NM_006152	1177.47	1014.82	1038.74	585.935	478.912	341.697	chr12	+	25052246	25108335	LRMP	lymphoid-restricted membrane protein%2C transcript variant 1	4033	GO:0005815|GO:0005694|GO:0030176|GO:0005635|GO:0006906|GO:0006903|GO:0007338|GO:0000922|GO:0016020|GO:0005887|GO:0005789|GO:0016021|GO:0002376	0.0022012	1	2.29715	yes
NM_014289	3963.89	3936.42	3747.88	17516	18078.7	15740.1	chrX	-	111245098	111270546	CAPN6	calpain 6	827	GO:0008017|GO:0048471|GO:0004198|GO:0051493|GO:0001578|GO:0006508|GO:0005876	0.002856	1	0.226906	yes
NM_145715	157.181	134.837	173.17	443.389	405.832	410.904	chr4	+	89112816	89114901	TIGD2	tigger transposable element derived 2	166815	GO:0005634|GO:0003677	8.07e-05	1	0.36916	yes
NM_153232	992.05	827.074	860.09	2592.69	2112.78	2382.46	chr19	-	39538805	39540198	EID2	EP300 interacting inhibitor of differentiation 2	163126	GO:0005515|GO:0046332|GO:0006351|GO:0030154|GO:0005622|GO:0007183|GO:0007181|GO:0007517|GO:0042127|GO:0005654|GO:0017015|GO:0045892|GO:0030512	0.00057694	1	0.377997	yes
NM_001031713	86.9862	90.8432	79.8684	224.305	254.008	275.181	chr6	-	13786548	13814560	MCUR1	mitochondrial calcium uniporter regulator 1	63933	GO:0005515|GO:0070509|GO:0006851|GO:0051561|GO:0031305	0.00039799	1	0.342004	yes
NM_001195257	93.8144	105.317	82.2885	45.3883	22.2255	10.9058	chr8	-	12310961	12318316	LOC100133267	defensin%2C beta 130-like			0.0050768	1	3.58407	yes
NM_153699	67.3795	61.064	51.4235	216.626	262.723	246.291	chr6	-	52831742	52846095	GSTA5	glutathione S-transferase alpha 5	221357	GO:0005737|GO:0006749|GO:0004364|GO:0070062	0.00021888	1	0.247874	yes
NM_005737	487.536	471.827	513.81	3298.71	2959.93	2892.34	chr2	-	234493040	234497049	ARL4C	ADP-ribosylation factor-like 4C%2C transcript variant 2	10123	GO:0005515|GO:0005737|GO:0005886|GO:0043014|GO:0007264|GO:0032456|GO:0008152|GO:0003924|GO:0005634|GO:0030175|GO:0005525	0.0024235	1	0.160985	yes
NM_032785	971.853	888.75	794.829	448.089	453.339	392.727	chr1	-	48532854	50023954	AGBL4	ATP/GTP binding protein-like 4	84871	GO:0005794|GO:0035610|GO:0015631|GO:0005814|GO:0006508|GO:0008270|GO:0035609|GO:0036064|GO:0005829|GO:0004181	0.001156	1	2.05186	yes
NM_001166120	40.8548	45.2125	44.0839	129.266	137.228	139.903	chr1	+	119414930	119423039	HSD3B2	hydroxy-delta-5-steroid dehydrogenase%2C 3 beta- and steroid delta-isomerase 2%2C transcript variant 2	3284	GO:0006705|GO:0004769|GO:0006694|GO:0031966|GO:0005783|GO:0006702|GO:0006704|GO:0005743|GO:0044281|GO:0003854|GO:0005758|GO:0030868|GO:0005789|GO:0016021|GO:0008202|GO:0055114	1.59e-05	0.299099	0.320257	yes
NM_018327	737.56	733.854	648.886	5812.54	6528.84	6360.18	chr20	+	13008978	13166764	SPTLC3	serine palmitoyltransferase%2C long chain base subunit 3	55304	GO:0006665|GO:0046520|GO:0004758|GO:0030148|GO:0030170|GO:0005789|GO:0044281|GO:0016021|GO:0017059	0.00155702	1	0.113376	yes
NM_014641	349.116	378.694	489.589	944.554	1438.84	1388.54	chr6	-	30699806	30717681	MDC1	mediator of DNA-damage checkpoint 1	9656	GO:0005515|GO:0006281|GO:0005694|GO:0000724|GO:0031573|GO:0070975|GO:0005654|GO:0005634|GO:0008022|GO:0005925|GO:0006302	0.0063786	1	0.322752	yes
NM_001278539	21.7158	33.3471	39.9998	60.0694	60.8691	77.4754	chr4	-	75479036	75514430	RCHY1	ring finger and CHY zinc finger domain containing 1%2C E3 ubiquitin protein ligase%2C transcript variant 9	25898	GO:0005515|GO:0004842|GO:0016567|GO:0016874|GO:0032436|GO:0005102|GO:0000151|GO:0005634|GO:0042803|GO:0051865|GO:0002039|GO:0005737|GO:0042787|GO:0016607|GO:0031398|GO:0005654|GO:0008270	0.011503	1	0.479113	yes
NM_025099	9227.54	10034.9	9026.38	2599.26	5547.13	4406.44	chr17	-	8224820	8248095	CTC1	CTS telomere maintenance complex component 1%2C transcript variant 1	80169	GO:0005515|GO:0070188|GO:0010389|GO:0045740|GO:0005634|GO:0010833|GO:0048538|GO:0048539|GO:0048146|GO:0048536|GO:0006974|GO:0071425|GO:0000723|GO:0003697|GO:0035264|GO:0090399|GO:0000784	0.0045243	1	2.25358	yes
NM_014365	306.664	312.142	288.639	1451.03	1550.23	1747.45	chr12	+	119178789	119194746	HSPB8	heat shock 22kDa protein 8	26353	GO:0005622|GO:0005515|GO:0008150|GO:0005737|GO:0005794|GO:0004672|GO:0005654|GO:0005634|GO:0042802	0.0046236	1	0.191093	yes
NM_022776	205.852	193.484	235.982	470.94	415.259	418.57	chr3	-	125528857	125595537	OSBPL11	oxysterol binding protein-like 11	114885	GO:0005794|GO:0010890|GO:0031902|GO:0006869|GO:0045444|GO:0008289	0.00053647	1	0.48692	yes
NM_001242868	9.69019	4.09724	8.74806	17.997	23.0495	26.7533	chr13	+	77697853	77764242	SLAIN1	SLAIN motif family%2C member 1%2C transcript variant 3	122060		0.0079628	1	0.332383	yes
NM_015897	325.551	299.938	329.7	725.082	651.893	739.689	chr19	+	4007597	4039386	PIAS4	protein inhibitor of activated STAT%2C 4	51588	GO:0005515|GO:0016874|GO:0016925|GO:0032088|GO:0005634|GO:0000122|GO:0003677|GO:0006351|GO:0016363|GO:0005737|GO:0019789|GO:0016605|GO:0033235|GO:0005654|GO:0008270|GO:0016055|GO:0045892|GO:0031625	0.000177492	1	0.451271	yes
NM_001130136	1437.44	1060.82	1287.16	684.903	497.098	388.43	chr15	+	74129373	74136802	ISLR2	immunoglobulin superfamily containing leucine-rich repeat 2%2C transcript variant 1	57611	GO:0009986|GO:0005886|GO:0045773|GO:0016021	0.006124	1	2.41043	yes
NM_206862	207.586	180.322	217.249	642.047	682.149	719.172	chr10	+	121989173	122254545	TACC2	transforming%2C acidic coiled-coil containing protein 2%2C transcript variant 1	10579	GO:0021987|GO:0005815|GO:0008283|GO:0019904|GO:0005730|GO:0035257|GO:0032886|GO:0000226|GO:0030953|GO:0005634|GO:0005737|GO:0015630|GO:0022027|GO:0005654|GO:0022008	4.13e-05	0.779025	0.296157	yes
NM_156039	4107.17	4066.85	3895.32	31872.1	32953.8	32928.5	chr1	-	36466042	36483314	CSF3R	colony stimulating factor 3 receptor (granulocyte)%2C transcript variant 3	1441	GO:0005515|GO:0007165|GO:0004896|GO:0097186|GO:0005887|GO:0030593|GO:0019221|GO:0006952|GO:0005576|GO:0004872|GO:0007155	7.76e-08	0.00146284	0.123466	yes
NM_174977	149.045	162.323	154.902	67.3876	68.0495	66.3339	chr22	-	30488905	30505711	SEC14L4	SEC14-like 4 (S. cerevisiae)%2C transcript variant 1	284904	GO:0005622|GO:0005215|GO:0006810|GO:0016021|GO:0008289	0.00192271	1	2.31089	yes
NM_173602	1131.13	1129.83	1747.7	3111.83	2825.72	2849.67	chr12	+	50504984	50748667	DIP2B	DIP2 disco-interacting protein 2 homolog B (Drosophila)	57609	GO:0008150|GO:0003674|GO:0005737|GO:0016020|GO:0008152|GO:0005634|GO:0003824|GO:0070062|GO:0008134	0.0021047	1	0.456192	yes
NM_152730	22.5875	16.6554	14.1484	42.1926	37.5377	33.4527	chr6	-	121079493	121334500	TBC1D32	TBC1 domain family%2C member 32%2C transcript variant 1	221322	GO:0003406|GO:0005929|GO:0005737|GO:0002088|GO:0060271|GO:0032851|GO:0060831|GO:0042733|GO:0005097	0.0049649	1	0.471726	yes
NM_001012301	611.828	621.724	521.483	2084.94	2019.89	2000.15	chr5	-	150296345	150302962	ARSI	arylsulfatase family%2C member I	340075	GO:0006665|GO:0006687|GO:0005788|GO:0005576|GO:0004065|GO:0044281|GO:0044267|GO:0046872|GO:0043687	1.89e-06	0.0356397	0.287476	yes
NM_006651	19.4711	20.8587	21.0215	59.4479	50.0626	42.31	chr4	-	784956	826157	CPLX1	complexin 1	10815	GO:0005326|GO:0007268|GO:0045202|GO:0006887|GO:0014047|GO:0016079|GO:0007269|GO:0030425|GO:0005829|GO:0017157|GO:0043025|GO:0017075|GO:0070032|GO:0070554|GO:0030073	0.026197	1	0.404104	yes
NM_000541	741.965	770.725	756.891	353.343	372.29	274.71	chr2	+	233307662	233347055	SAG	S-antigen%3B retina and pineal gland (arrestin)	6295	GO:0051219|GO:0001917|GO:0007603|GO:0004864|GO:0022400|GO:0002046|GO:0043086|GO:0007601|GO:0007166|GO:0016056|GO:0005829|GO:0001750	0.000163532	1	2.2688	yes
NM_005013	699.525	777.516	792.895	1864.29	2116.71	2074.63	chr11	+	17276738	17331523	NUCB2	nucleobindin 2	4925	GO:0005515|GO:0005793|GO:0005794|GO:0005886|GO:0005783|GO:0005509|GO:0005635|GO:0005615|GO:0003677|GO:0070062|GO:0005829	0.000115234	1	0.374848	yes
NM_001005216	999.538	971.985	904.249	493.166	448.647	369.925	chr6_GL000256v2_alt	+	421173	422248	OR2J3	olfactory receptor%2C family 2%2C subfamily J%2C member 3			0.00034018	1	2.19234	yes
NM_152473	21.747	14.4248	18.2487	106.575	118.251	114.172	chr19	+	53014090	53016580	ERVV-1	endogenous retrovirus group V%2C member 1	147664	GO:0016021	1.96e-05	0.369155	0.160534	yes
NM_005416	555.448	653.056	564.065	1311.8	1325.48	1139.32	chr1	+	153001746	153003856	SPRR3	small proline-rich protein 3%2C transcript variant 1	6707	GO:0005515|GO:0005737|GO:0018149|GO:0008544|GO:0030216|GO:0005198|GO:0042060|GO:0031424|GO:0070062	0.00058324	1	0.469356	yes
NM_133494	442.405	453.603	414.195	888.448	922.997	922.348	chr1	+	198156977	198322418	NEK7	NIMA-related kinase 7	140609	GO:0005815|GO:0005874|GO:0009966|GO:0005524|GO:0051225|GO:0046872|GO:0000910|GO:0007346|GO:0000922|GO:0005737|GO:0004674|GO:0005654|GO:0006468	4.2e-06	0.0792712	0.479262	yes
NM_001080425	721.009	641.227	697.317	1794.21	1892.22	2040.1	chrX	+	103215091	103217200	BEX4	brain expressed%2C X-linked 4%2C transcript variant 2	56271	GO:0005737|GO:0005634	8.21e-05	1	0.359651	yes
NM_182569	77.3248	92.8435	62.2666	443.885	448.84	455.797	chr17	+	59220466	59275969	GDPD1	glycerophosphodiester phosphodiesterase domain containing 1%2C transcript variant 1	284161	GO:0006629|GO:0005737|GO:0016020|GO:0016021|GO:0008889|GO:0006071|GO:0046872	1.26e-06	0.023734	0.172363	yes
NM_032521	229.853	219.557	256.214	523.729	496.746	508.258	chr20	+	50731543	50753741	PARD6B	par-6 family cell polarity regulator beta	84612	GO:0005515|GO:0030334|GO:0005886|GO:0034329|GO:0045177|GO:0005634|GO:0007409|GO:0045216|GO:0005829|GO:0043234|GO:0005737|GO:0007049|GO:0006461|GO:0007163|GO:0070830|GO:0007043|GO:0005923|GO:0005938|GO:0070062|GO:0051301	3.69e-05	0.696241	0.461575	yes
NM_023943	4.05503	4.09724	9.43533	27.141	34.7168	40.8867	chr3	+	133038287	133397775	TMEM108	transmembrane protein 108%2C transcript variant 1	66000	GO:0008150|GO:0003674|GO:0016021|GO:0005575	0.0028639	1	0.171178	yes
NM_001164737	32.0195	51.5825	34.3634	132.375	124.772	120.692	chr7	-	93424486	93574730	CALCR	calcitonin receptor%2C transcript variant 1	799	GO:0004948|GO:0005515|GO:0032841|GO:0005886|GO:0030819|GO:0051384|GO:0045762|GO:0007202|GO:0015031|GO:0072659|GO:0007204|GO:0031623|GO:0007190|GO:0007186|GO:0005887|GO:0008565|GO:0004872|GO:0007189	0.00025628	1	0.312211	yes
NM_001300791	171.175	169.744	174.209	387.927	395.522	439.094	chr5	-	132692626	132737578	KIF3A	kinesin family member 3A%2C transcript variant 1	11127	GO:0005515|GO:0008017|GO:0005813|GO:0006996|GO:0016939|GO:0072383|GO:0030507|GO:0072372|GO:0003777|GO:0005524|GO:0005829|GO:0042384|GO:0019886|GO:0007596|GO:0060271|GO:0008152|GO:0008574|GO:0015630|GO:0061024|GO:0005876|GO:0016887|GO:0070062|GO:0022008|GO	0.0045649	1	0.421357	yes
NM_001135147	63.7737	62.9553	54.2809	244.03	250.664	269.253	chr4	-	102251040	102345253	SLC39A8	solute carrier family 39 (zinc transporter)%2C member 8%2C transcript variant 3	64116	GO:0005886|GO:0046873|GO:0070574|GO:0031090|GO:0006829|GO:0016021|GO:0055085	1.91e-05	0.360426	0.23694	yes
NM_021101	158.371	145.596	184.735	1550.45	1446.81	1438.56	chr3	-	190305700	190322446	CLDN1	claudin 1	9076	GO:0005515|GO:0061436|GO:0016328|GO:0045216|GO:0042802|GO:0016324|GO:0016338|GO:0005198|GO:0005887|GO:0016032|GO:0005923|GO:0016021|GO:0007155	2.03e-06	0.0383168	0.110172	yes
NM_016571	33.5847	21.3728	16.2231	77.8233	76.2918	70.1038	chr6	-	63275950	63319977	LGSN	lengsin%2C lens protein with glutamine synthetase domain%2C transcript variant 1	51557	GO:0005886|GO:0004356|GO:0006542	0.00084053	1	0.31746	yes
NM_001202554	121.242	143.678	182.025	328.648	273.73	322.129	chr1	+	26788187	26798403	PIGV	phosphatidylinositol glycan anchor biosynthesis%2C class V%2C transcript variant 1	55650	GO:0006501|GO:0000030|GO:0016254|GO:0005789|GO:0016021|GO:0044267|GO:0006506|GO:0043687	0.0030236	1	0.483443	yes
NM_000110	49.2739	30.2137	41.2885	107.232	117.331	104.131	chr1	-	97077743	97921059	DPYD	dihydropyrimidine dehydrogenase%2C transcript variant 1	1806	GO:0050661|GO:0017113|GO:0006214|GO:0051539|GO:0006210|GO:0050660|GO:0006212|GO:0006222|GO:0055086|GO:0044281|GO:0046872|GO:0042803|GO:0005829|GO:0019483|GO:0046135|GO:0005737|GO:0006145|GO:0004152|GO:0006206|GO:0055114|GO:0006208	0.000523	1	0.367442	yes
NM_001063	72.1608	54.4744	70.1697	26.506	29.4152	10.4251	chr3	+	133746132	133779006	TF	transferrin	7018	GO:0005515|GO:0048471|GO:0072562|GO:0030139|GO:0005615|GO:0006879|GO:0033572|GO:0016324|GO:0009925|GO:0001895|GO:0031625|GO:0070062|GO:0009986|GO:0005770|GO:0045178|GO:0030168|GO:0005576|GO:0055085|GO:0031982|GO:0008199|GO:0005905|GO:0007596|GO:0002576|GO	0.0058998	1	2.96633	yes
NM_001005471	524.094	433.458	489.786	220.939	105.292	89.8523	chr1_KI270892v1_alt	+	35922	36849	OR2T6	olfactory receptor%2C family 2%2C subfamily T%2C member 6			0.0021839	1	3.47849	yes
NM_006482	132.178	132.239	172.714	342.428	255.391	305.732	chr12	+	67648731	67662664	DYRK2	dual-specificity tyrosine-(Y)-phosphorylation regulated kinase 2%2C transcript variant 2	8445	GO:0005515|GO:0043130|GO:0030145|GO:0000287|GO:0045725|GO:0051534|GO:0000151|GO:0018108|GO:0005634|GO:0005524|GO:0006974|GO:0007224|GO:0042771|GO:0005737|GO:0004674|GO:0030529|GO:0004712|GO:0005654|GO:0006468|GO:0004713	0.0055635	1	0.483792	yes
NM_032802	917.021	818.172	836.98	1948.94	1887.24	2007.37	chr15	-	50707539	50765713	SPPL2A	signal peptide peptidase like 2A	84888	GO:0005515|GO:0005886|GO:0031293|GO:0071458|GO:0005765|GO:0042803|GO:0030660|GO:0031902|GO:0050776|GO:0071556|GO:0004190|GO:0006509|GO:0070062	1.94e-05	0.366404	0.440172	yes
NM_007352	22.289	29.9879	21.2051	10.1505	15.253	9.43824	chr1	+	21976924	21989354	CELA3B	chymotrypsin-like elastase family%2C member 3B	23436	GO:0004252|GO:0006508|GO:0008233|GO:0008203	0.0177796	1	2.10902	yes
NM_031942	55.8819	31.8189	26.1443	86.7571	82.476	93.0928	chr2	+	173354832	173368990	CDCA7	cell division cycle associated 7%2C transcript variant 1	83879	GO:0006355|GO:0005737|GO:0042127|GO:0006915|GO:0005654|GO:0005634|GO:0006351	0.0067777	1	0.433984	yes
NM_005524	375.545	421.468	571.373	1787.61	1575.34	1529.71	chr3	+	194136141	194138612	HES1	hes family bHLH transcription factor 1	3280	GO:0005515|GO:0003700|GO:0006366|GO:0061106|GO:0021555|GO:0021558|GO:0045598|GO:0021557|GO:0046331|GO:0048844|GO:0048538|GO:0003281|GO:0060675|GO:0021861|GO:0042803|GO:0007224|GO:0003143|GO:0061009|GO:0007219|GO:0060716|GO:0045747|GO:0000122|GO:0001889|GO	0.00028467	1	0.279681	yes
NM_003718	2304.67	2431.61	2122.79	936.322	753.022	510.38	chr7	+	39950359	40097134	CDK13	cyclin-dependent kinase 13%2C transcript variant 1	8621	GO:0070816|GO:0030097|GO:0005515|GO:0007088|GO:0008284|GO:0019908|GO:0005794|GO:0030332|GO:0007275|GO:0005524|GO:0005615|GO:0008353|GO:0005737|GO:0004672|GO:0016607|GO:0000380|GO:0016032|GO:0005654|GO:0004693	0.00052163	1	3.11815	yes
NM_001077691	33.5037	32.348	25.153	52.6249	59.5177	70.3433	chr11	-	111782194	111871281	ALG9	ALG9%2C alpha-1%2C2-mannosyltransferase%2C transcript variant 3	79796	GO:0000030|GO:0052926|GO:0016020|GO:0005783|GO:0005789|GO:0016021|GO:0006488|GO:0044267|GO:0052918|GO:0043687|GO:0018279	0.0061952	1	0.498695	yes
NM_145804	720.933	668.146	658.869	2281.85	2165.72	2184.99	chr11	-	34150986	34358008	ABTB2	ankyrin repeat and BTB (POZ) domain containing 2	25841	GO:0003674|GO:0046982|GO:0097237|GO:0005654|GO:0005634|GO:0005575	1.52e-06	0.0286019	0.308772	yes
NM_016630	66.5993	69.9084	59.7927	132.493	145.334	147.858	chr15	-	64963020	64989946	SPG21	spastic paraplegia 21 (autosomal recessive%2C Mast syndrome)%2C transcript variant 1	51324	GO:0005515|GO:0005737|GO:0042609|GO:0005654|GO:0005634|GO:0030140|GO:0050851|GO:0010008|GO:0005829	0.00016404	1	0.46114	yes
NM_152493	296.136	295.071	266.179	628.629	734.819	759.45	chr1	+	33256572	33300719	ZNF362	zinc finger protein 362	149076	GO:0006355|GO:0005634|GO:0003677|GO:0046872|GO:0006351	0.00051933	1	0.403875	yes
NM_012472	30.8074	43.9677	38.4031	17.5112	22.0629	15.9604	chr8	-	132571952	132675617	LRRC6	leucine rich repeat containing 6%2C transcript variant 1	23639	GO:0060287|GO:0044458|GO:0005515|GO:0036159|GO:0005929|GO:0003674|GO:0005737|GO:0036158|GO:0003341|GO:0030317|GO:0008584	0.0104828	1	2.03798	yes
NM_001040653	268.792	239.445	251.8	581.831	564.892	612.772	chr3	-	126458900	126475919	ZXDC	ZXD family zinc finger C%2C transcript variant 2	79364	GO:0005515|GO:0003700|GO:0030275|GO:0070742|GO:0005634|GO:0005575|GO:0045893|GO:0003676|GO:0046872|GO:0006351	3.73e-05	0.703651	0.431963	yes
NM_025188	210.221	211.21	223.559	550.388	483.947	493.862	chr1	-	117111054	117121789	TRIM45	tripartite motif containing 45%2C transcript variant 1	80263	GO:0060348|GO:0005737|GO:0008270|GO:0005654|GO:0045171	0.000156995	1	0.42206	yes
NM_024037	29.0579	36.3223	21.4414	124.247	86.5788	102.782	chr1	-	25834005	25859458	AUNIP	aurora kinase A and ninein interacting protein%2C transcript variant 2	79000	GO:0005515|GO:0005813|GO:0005737|GO:0000922|GO:0007051	0.002979	1	0.276847	yes
NM_198481	637.845	1043.33	827.706	335.155	304.786	279.17	chr19_GL949746v1_alt	-	15192	38320	VSTM1	V-set and transmembrane domain containing 1%2C transcript variant 1			0.046357	1	2.72968	yes
NM_024534	686.914	635.663	662.358	1451.78	1396.76	1339.7	chr4	-	52743516	52751640	ERVMER34-1	endogenous retrovirus group MER34%2C member 1%2C transcript variant 1	100288413	GO:0019031|GO:0016021	3.63e-05	0.683798	0.473931	yes
NM_001130040	461.305	478.474	473.08	1064.97	1019.86	1177.31	chr1	-	154962297	154970747	SHC1	SHC (Src homology 2 domain containing) transforming protein 1%2C transcript variant 3	6464	GO:0005515|GO:0008286|GO:0005154|GO:0008284|GO:0005886|GO:0005159|GO:0005158|GO:0007265|GO:0050900|GO:0030968|GO:0005829|GO:0007507|GO:0000187|GO:0016337|GO:0005543|GO:0007173|GO:0000165|GO:0005759|GO:0007176|GO:0005068|GO:0048011|GO:0031532|GO:0019901|GO	0.0057821	1	0.433109	yes
NM_001270945	301.871	340.211	318.786	123.883	107.299	84.1057	chr1	+	111990567	111998841	LOC643355	uncharacterized LOC643355	643355		0.000178482	1	3.04759	yes
NM_001291490	19.4946	35.7881	15.0483	216.185	201.573	238.046	chr19	-	44385645	44401611	ZNF285	zinc finger protein 285%2C transcript variant 4	26974	GO:0006355|GO:0005634|GO:0003677|GO:0046872|GO:0006351	9.66e-05	1	0.107244	yes
NM_004210	16.6981	26.6493	25.7664	41.2561	52.0984	63.1292	chr10	+	103493977	103592552	NEURL1	neuralized E3 ubiquitin protein ligase 1	9148	GO:0090129|GO:0004842|GO:0048471|GO:0030054|GO:0008285|GO:0006513|GO:0005886|GO:0016874|GO:0007288|GO:0051491|GO:0045183|GO:0071230|GO:0007219|GO:0043197|GO:0045211|GO:0043204|GO:0060999|GO:0045746|GO:0043065|GO:0045741|GO:0014069|GO:0030317|GO:0006417|GO	0.0146202	1	0.441667	yes
NM_178491	56.3799	49.579	39.4272	24.5312	19.4457	20.7096	chr20	+	44337157	44350792	R3HDML	R3H domain containing-like	140902	GO:0010466|GO:0005576|GO:0030414	0.006443	1	2.24755	yes
NM_000450	21.019	10.8971	4.47938	63.5783	60.3529	54.5134	chr1	-	169722639	169734079	SELE	selectin E	6401	GO:0005515|GO:0048471|GO:0019722|GO:0005886|GO:0007202|GO:0050900|GO:0050901|GO:0005615|GO:0006954|GO:0070492|GO:0043274|GO:0007159|GO:0032496|GO:0033691|GO:0070555|GO:0007157|GO:0030029|GO:0002523|GO:0050727|GO:0005905|GO:0007596|GO:0005901|GO:0002687|GO	0.00099918	1	0.203959	yes
NM_001297650	250.664	264.387	260.02	582.135	526.708	538.451	chr12	-	7354960	7444185	CD163L1	CD163 molecule-like 1%2C transcript variant 1	283316	GO:0005886|GO:0005576|GO:0016021|GO:0006898|GO:0005044	7.71e-05	1	0.470511	yes
NM_000113	102.525	92.1739	107.53	240.407	210.019	226.381	chr9	-	129812941	129824162	TOR1A	torsin family 1%2C member A (torsin A)	1861	GO:0044319|GO:0008092|GO:0005515|GO:0030133|GO:0000338|GO:0034504|GO:0030054|GO:0006200|GO:0045104|GO:1900244|GO:0005635|GO:2000008|GO:0031175|GO:0043231|GO:0030426|GO:0051787|GO:0051584|GO:0051260|GO:0006998|GO:0072321|GO:0007155|GO:0005856|GO:0030141|GO	0.00022271	1	0.446552	yes
NM_001142928	5.22246	12.577	5.01207	47.6622	30.9524	34.1618	chr7	+	150323206	150338156	LRRC61	leucine rich repeat containing 61%2C transcript variant 1	65999		0.0062188	1	0.202272	yes
NM_001127701	66.5831	71.194	57.4831	18.9729	42.9189	29.4941	chr14_KI270847v1_alt	-	1493318	1507264	SERPINA1	serpin peptidase inhibitor%2C clade A (alpha-1 antiproteinase%2C antitrypsin)%2C member 1%2C transcript variant 5	5265	GO:0005515|GO:0005783|GO:0004867|GO:0002020|GO:0005615|GO:0042802|GO:0001948|GO:0034014|GO:0032496|GO:1900004|GO:0031093|GO:0034097|GO:0032355|GO:0070062|GO:0001666|GO:0010288|GO:0033986|GO:0005794|GO:0005578|GO:0030168|GO:0005576|GO:0006953|GO:0010951|GO	0.0124443	1	2.13666	yes
NM_001282442	32.7174	44.7499	48.5293	497.151	475.974	443.528	chr16	-	68013435	68015911	LOC100131303	uncharacterized LOC100131303			1.61e-05	0.304129	0.0889396	yes
NM_016148	1570.11	1838.69	1557.57	6397.3	7788.56	6553.22	chr19	-	50661826	50716938	SHANK1	SH3 and multiple ankyrin repeat domains 1	50944	GO:0005515|GO:0043005|GO:0017124|GO:0008328|GO:0030054|GO:0005886|GO:0017146|GO:2000311|GO:0035418|GO:0031877|GO:0032403|GO:0030425|GO:0042802|GO:0005622|GO:0005737|GO:0030160|GO:0043197|GO:0042048|GO:0045211|GO:0097110|GO:0032232|GO:0050885|GO:0030534|GO	0.0003028	1	0.239469	yes
NM_019606	36.9875	33.4197	28.2742	88.0423	74.1094	79.1323	chr7	+	100429630	100434126	MEPCE	methylphosphate capping enzyme%2C transcript variant 1	56257	GO:0040031|GO:0001510|GO:0016073|GO:1900087|GO:0008757|GO:0000122|GO:0035562|GO:0008173	0.00058066	1	0.408985	yes
NM_005338	709.301	747.232	660.164	299.003	283.961	227.503	chr7	-	75533297	75738972	HIP1	huntingtin interacting protein 1%2C transcript variant 1	3092	GO:0005515|GO:0030036|GO:0030136|GO:0005634|GO:0030154|GO:0043231|GO:0005737|GO:0030276|GO:0005856|GO:0030674|GO:0006355|GO:0005794|GO:0006919|GO:0006915|GO:0003779|GO:0042981|GO:0097190|GO:0006351|GO:0006897|GO:0030665|GO:0016020|GO:0048260|GO:0005200|GO	0.000198755	1	2.6117	yes
NM_001173489	588.337	569.38	531.496	1281.24	1227.78	1125.85	chrX	+	37349329	37457295	PRRG1	proline rich Gla (G-carboxyglutamic acid) 1%2C transcript variant 3	5638	GO:0005887|GO:0005509|GO:0005576	0.000180753	1	0.464725	yes
NM_032551	85.5567	85.8568	95.1127	32.6111	21.6379	26.7835	chr19	+	917341	921015	KISS1R	KISS1 receptor	84634	GO:0005515|GO:0008285|GO:0019722|GO:0005886|GO:0009986|GO:0008188|GO:0000186|GO:0007186|GO:0042923|GO:0007218|GO:0050806|GO:0051496|GO:0046887|GO:0016021|GO:0050482	0.00015842	1	3.28913	yes
NM_000431	279.748	319.885	350.624	751.069	528.815	640.176	chr12	+	109573694	109597270	MVK	mevalonate kinase%2C transcript variant 1	4598	GO:0016310|GO:0006695|GO:0050728|GO:0004496|GO:0019287|GO:0044281|GO:0008299|GO:0005524|GO:0070062|GO:0042802|GO:0005829|GO:0005777	0.0086571	1	0.49491	yes
NM_052962	6.47829	4.09724	4.33475	39.1868	38.0425	30.5697	chr6	-	137143819	137173648	IL22RA2	interleukin 22 receptor%2C alpha 2%2C transcript variant 1	116379	GO:0042018|GO:0042017|GO:0005886|GO:0050728|GO:0042516|GO:0019221|GO:0016021|GO:0005615|GO:0005829	0.00038174	1	0.138315	yes
NM_138281	803.072	917.021	833.684	1964.36	2296.77	1847.51	chr17	+	49969197	49974959	DLX4	distal-less homeobox 4%2C transcript variant 1	1748	GO:0043565|GO:0005515|GO:0001078|GO:0006355|GO:0003700|GO:0007275|GO:0005634|GO:0000122|GO:0000978	0.00103682	1	0.41806	yes
NM_002237	421.162	397.081	396.069	924.115	1001.24	1172.05	chr20	-	51003655	51023138	KCNG1	potassium channel%2C voltage gated modifier subfamily G%2C member 1	3755	GO:0005251|GO:0005886|GO:0008076|GO:0007268|GO:0005267|GO:0051260|GO:0034765|GO:0016021|GO:0006813|GO:0071805|GO:0043231	0.013516	1	0.392042	yes
NM_001624	3488.33	3385.31	4200.49	14120.8	11841.1	12754.8	chr6	+	106511854	106570449	AIM1	absent in melanoma 1	202	GO:0008150|GO:0003674|GO:0030246|GO:0005575	0.00020183	1	0.28603	yes
NM_018129	152.846	157.041	159.217	424.682	364.646	385.35	chr17	+	47941522	47949308	PNPO	pyridoxamine 5'-phosphate oxidase	55163	GO:0042823|GO:0010181|GO:0042816|GO:0006767|GO:0044281|GO:0005829|GO:0005737|GO:0006766|GO:0005654|GO:0004733|GO:0008615|GO:0055114|GO:0070062	0.0056199	1	0.399347	yes
NM_001006610	968.412	1343.06	1307.01	4658.74	4215.91	4424.71	chr16	-	48360535	48365873	SIAH1	siah E3 ubiquitin protein ligase 1%2C transcript variant 2	6477	GO:0005515|GO:0006511|GO:0004842|GO:0005886|GO:0016874|GO:0030877|GO:0005634|GO:0007283|GO:0051402|GO:0009653|GO:0005829|GO:0031648|GO:0030163|GO:0005737|GO:0042787|GO:0007411|GO:0043065|GO:0006915|GO:2001244|GO:0008022|GO:0007399|GO:0007049|GO:0008270|GO	5.54e-05	1	0.272079	yes
NM_000395	1366.49	1881.55	2362.2	3906.7	4627.94	4179.67	chr22	+	36913632	36940437	CSF2RB	colony stimulating factor 2 receptor%2C beta%2C low-affinity (granulocyte-macrophage)	1439	GO:0005515|GO:0038156|GO:0005886|GO:0007585|GO:0004912|GO:0038043|GO:0004914|GO:0036016|GO:0007165|GO:0030526|GO:0005887|GO:0032496|GO:0004872	0.0026586	1	0.441254	yes
NM_024901	18.2043	8.63021	29.8854	50.72	56.622	44.1788	chr1	-	111185968	111200703	DENND2D	DENN/MADD domain containing 2D%2C transcript variant 1	79961	GO:0017112|GO:0005737|GO:0032851	0.0113431	1	0.374337	yes
NM_058230	100.472	132.37	134.315	397.025	396.322	414.303	chr5	+	178859952	178884423	ZNF354B	zinc finger protein 354B	117608	GO:0006355|GO:0003700|GO:0005634|GO:0003677|GO:0046872|GO:0006351	2.15e-05	0.406056	0.304026	yes
NM_001005214	19.7796	6.86393	19.3631	33.9121	38.9996	37.9735	chr1	+	165544240	165563948	LRRC52	leucine rich repeat containing 52			0.0087003	1	0.414903	yes
NM_033397	88.8035	81.2857	88.511	225.633	229.886	260.065	chr10	-	104309695	104333905	ITPRIP	inositol 1%2C4%2C5-trisphosphate receptor interacting protein%2C transcript variant 1	85450	GO:0016020|GO:0005886	0.000162067	1	0.361384	yes
NM_138409	34.0723	23.8063	30.4739	11.9123	13.4297	17.2695	chr6	+	84033700	84090886	MRAP2	melanocortin 2 receptor accessory protein 2	112609	GO:0005515|GO:0007631|GO:0005886|GO:0005783|GO:0030819|GO:0031780|GO:0042802|GO:0097009|GO:0070996|GO:0006112|GO:0031783|GO:0031781|GO:0034394|GO:0031782|GO:0005789|GO:0016021	0.0109973	1	2.07344	yes
NM_194284	156.739	159.614	157.173	473.771	490.959	490.333	chr8	+	8702155	8704107	CLDN23	claudin 23	137075	GO:0016338|GO:0070830|GO:0005886|GO:0005198|GO:0034329|GO:0016021|GO:0005923|GO:0045216|GO:0042802	0.00030161	1	0.325434	yes
NM_001100420	158.324	205.335	165.154	447.802	481.695	497.098	chr21	-	17788966	17819386	C21orf91	chromosome 21 open reading frame 91%2C transcript variant 1	54149		0.000136107	1	0.370682	yes
NM_212555	4.05503	4.09724	3.79056	25.072	25.6365	24.289	chr11	-	125776130	125778819	PATE2	prostate and testis expressed 2			4.02e-07	0.007574	0.159243	yes
NM_017803	25.5763	24.2609	25.481	67.1784	69.9326	84.868	chr16	+	68022943	68079323	DUS2	dihydrouridine synthase 2%2C transcript variant 1	54920	GO:0005739|GO:0005515|GO:0003725|GO:0005737|GO:0005783|GO:0050660|GO:0060548|GO:0017150|GO:0004860|GO:0006469|GO:0055114	0.0124767	1	0.339303	yes
NM_174934	19.7642	18.5843	25.8066	72.6662	59.3497	80.4494	chr11	-	118133376	118152915	SCN4B	sodium channel%2C voltage gated%2C type IV beta subunit%2C transcript variant 1	6330	GO:0005248|GO:0031226|GO:2000649|GO:0060307|GO:0086091|GO:0060048|GO:0044325|GO:0086067|GO:0014704|GO:0010765|GO:0086002|GO:0001518|GO:0035725|GO:0086012|GO:0006814|GO:0086006|GO:0017080	0.00165734	1	0.301956	yes
NM_001286121	58.3495	56.6474	61.3324	19.6497	24.0956	18.617	chr6	+	25754698	25781175	SLC17A4	solute carrier family 17%2C member 4%2C transcript variant 2	10050	GO:0016324|GO:0005436|GO:0016020|GO:0005887|GO:0035435|GO:0035725|GO:0006796|GO:0006814	6.11e-05	1	2.8275	yes
NM_033504	139.119	133.221	121.792	1053.36	934.794	1131.97	chr1	-	32894594	32901352	TMEM54	transmembrane protein 54	113452	GO:0008150|GO:0003674|GO:0016021|GO:0005575	0.0039825	1	0.126319	yes
NM_005225	164.764	145.9	136.584	114.376	40.8751	47.65	chr20	-	33675485	33686404	E2F1	E2F transcription factor 1	1869	GO:0005515|GO:0003700|GO:0005634|GO:0048146|GO:0007283|GO:2000045|GO:0071398|GO:0005737|GO:0000082|GO:1900740|GO:0007219|GO:0045944|GO:0035189|GO:0048255|GO:0006355|GO:0008630|GO:0043276|GO:0071456|GO:0006915|GO:0001047|GO:0000122|GO:0003677|GO:0097193|GO	0.030661	1	2.20427	yes
NM_032973	49.8641	49.6116	50.3967	264.264	249.713	242.703	chrY	+	5056089	5742228	PCDH11Y	protocadherin 11 Y-linked%2C transcript variant c	83259	GO:0005886|GO:0005509|GO:0016021|GO:0007156	0.0009827	1	0.198066	yes
NM_018303	275.419	282.064	282.057	550.805	596.087	564.709	chr6	-	485137	693141	EXOC2	exocyst complex component 2%2C transcript variant 1	55770	GO:0005515|GO:0006996|GO:0005886|GO:0019901|GO:0006893|GO:0006887|GO:0015031|GO:0005829|GO:0043231|GO:0047485|GO:0000145|GO:0016020|GO:0061024|GO:0017160|GO:0044267	2.41e-05	0.453584	0.4905	yes
NM_020401	350.68	340.864	282.024	690.175	664.77	679.435	chr12	+	68686950	68742693	NUP107	nucleoporin 107kDa	57122	GO:0007077|GO:0005515|GO:0010467|GO:0019221|GO:0019058|GO:0044281|GO:0005635|GO:0051292|GO:0015031|GO:0005829|GO:0008645|GO:0006406|GO:0015758|GO:0005643|GO:0016032|GO:0017056|GO:0031965|GO:0005813|GO:0005975|GO:0019083|GO:0055085|GO:0010827|GO:0005487|GO	9.93e-05	1	0.478558	yes
NM_017853	8.75438	9.58801	8.35494	16.8371	21.731	26.5748	chr16	-	72084856	72093640	TXNL4B	thioredoxin-like 4B%2C transcript variant 1	54957	GO:0000245|GO:0007067|GO:0005681|GO:0005682|GO:0046540	0.0456	1	0.409828	yes
NM_005453	13.3649	17.886	5.15959	39.1622	34.3761	32.0316	chr6	-	33314404	33317735	ZBTB22	zinc finger and BTB domain containing 22%2C transcript variant 1	9278	GO:0006355|GO:0005634|GO:0003677|GO:0046872|GO:0006351	0.0057205	1	0.344894	yes
NM_015711	53.1147	51.7996	79.9583	139.45	122.484	149.092	chr19	+	47608195	47703277	GLTSCR1	glioma tumor suppressor candidate region gene 1	29998	GO:0005515	0.0033035	1	0.449783	yes
NM_001012977	40.3606	37.4394	53.8456	12.7992	27.3203	25.5332	chrX	-	73077337	73079512	PABPC1L2A	poly(A) binding protein%2C cytoplasmic 1-like 2A			0.032024	1	2.00519	yes
NM_001142683	37.4758	31.1616	25.9003	73.6069	55.1281	65.6056	chr2	-	27625638	27628878	CCDC121	coiled-coil domain containing 121%2C transcript variant 2	79635		0.0062023	1	0.486453	yes
NM_005221	652.756	654.704	656.031	1240.65	1414.15	1333.24	chr7	-	97020389	97024831	DLX5	distal-less homeobox 5	1749	GO:0071773|GO:0000790|GO:0044212|GO:0008283|GO:0090263|GO:0030326|GO:0005737|GO:0048646|GO:0007411|GO:0030855|GO:0060166|GO:0060021|GO:0050679|GO:0042472|GO:0030509|GO:0000978|GO:0006351|GO:0001649|GO:0007399|GO:0045669|GO:0001958|GO:0001501|GO:0001077|GO	0.0054767	1	0.492346	yes
NM_001257291	19.0039	29.8215	13.8848	38.4678	44.1379	45.1049	chrX	-	46599250	46759172	SLC9A7	solute carrier family 9%2C subfamily A (NHE7%2C cation proton antiporter 7)%2C member 7%2C transcript variant 1	84679	GO:0005515|GO:0005802|GO:0015386|GO:0015385|GO:0055085|GO:0006885|GO:0042803|GO:0000139|GO:0035725|GO:0016021|GO:0055038|GO:0071805|GO:0006811	0.013465	1	0.491034	yes
NM_007160	11050.3	11676.1	10982.3	6603.34	5081.7	3883.16	chr6_GL000252v2_alt	+	853454	854517	OR2H2	olfactory receptor%2C family 2%2C subfamily H%2C member 2	7932	GO:0050911|GO:0007618|GO:0004984|GO:0007186|GO:0005886|GO:0004930|GO:0006952|GO:0016021	0.00178077	1	2.16523	yes
NM_021192	47.257	44.2493	39.562	19.507	18.5057	18.0633	chr2	+	176107355	176109588	HOXD11	homeobox D11	3237	GO:0001656|GO:0001658|GO:0006355|GO:0010720|GO:0009954|GO:0001759|GO:0009953|GO:0009952|GO:0006351|GO:0043565|GO:0007338|GO:0048589|GO:0060351|GO:0060272|GO:0005654|GO:0032332|GO:0035115|GO:0042733	0.00039635	1	2.33734	yes
NM_001037763	23.2765	31.5142	12.7414	84.8096	90.36	90.2893	chr7	-	7358612	7535829	COL28A1	collagen%2C type XXVIII%2C alpha 1			0.00032303	1	0.254398	yes
NM_001278209	354.661	409.518	426.295	989.868	1000.16	1058.87	chr6	-	17615034	17706834	NUP153	nucleoporin 153kDa%2C transcript variant 1	9972	GO:0007077|GO:0005515|GO:0005215|GO:0010467|GO:0019221|GO:0019058|GO:0044281|GO:0051292|GO:0046718|GO:0015031|GO:0042802|GO:0008645|GO:0005737|GO:0015758|GO:0005643|GO:0016032|GO:0017056|GO:0031965|GO:0005975|GO:0019083|GO:0005730|GO:0055085|GO:0003677|GO	3.73e-05	0.703839	0.39046	yes
NM_014466	151.683	91.6412	113.704	51.2163	32.9118	48.6434	chr1	+	36084074	36088275	TEKT2	tektin 2 (testicular)	27285	GO:0036159|GO:0005737|GO:0031514|GO:0030030|GO:0005874|GO:0005634|GO:0030317	0.0154392	1	2.68904	yes
NM_005739	190.828	214.8	198.411	411.809	442.706	442.886	chr15	-	38488100	38564806	RASGRP1	RAS guanyl releasing protein 1 (calcium and DAG-regulated)%2C transcript variant 1	10125	GO:0002437|GO:0043303|GO:0005886|GO:0005509|GO:0030168|GO:0032252|GO:0007265|GO:0032862|GO:0001816|GO:0014066|GO:0042629|GO:0030154|GO:0005829|GO:0008289|GO:0005085|GO:0007165|GO:0016020|GO:0000139|GO:0047496|GO:0007596|GO:0045087|GO:0005789|GO:0038095	5.53e-05	1	0.465576	yes
NM_005558	67.4773	77.8934	73.2572	155.421	152.266	154.16	chr1	-	201380837	201399541	LAD1	ladinin 1	3898	GO:0005198|GO:0070062|GO:0005604	1.68e-05	0.316025	0.473377	yes
NM_001289124	179.052	159.363	199.907	650.627	762.18	766.341	chr4	+	41359606	41700044	LIMCH1	LIM and calponin homology domains 1%2C transcript variant 7	22998	GO:0031032|GO:0008270|GO:0003779	0.000160141	1	0.247033	yes
NM_002895	16.3792	11.1355	4.05645	35.5014	54.8877	46.0926	chr20	-	36996350	37096000	RBL1	retinoblastoma-like 1%2C transcript variant 1	5933	GO:0005515|GO:0005667|GO:0010467|GO:0006367|GO:0043550|GO:0005634|GO:0000122|GO:0006351|GO:0045944|GO:0051726|GO:0016032|GO:0005654|GO:0007179|GO:0000278|GO:0008134|GO:0016568	0.0062417	1	0.231321	yes
NM_007102	10.6017	18.1046	30.8018	36.0393	44.1098	50.3983	chr1	+	42153420	42155824	GUCA2B	guanylate cyclase activator 2B (uroguanylin)	2981	GO:0007589|GO:0007588|GO:0006182|GO:0031284|GO:0045776|GO:0070062|GO:0008048	0.030417	1	0.455836	yes
NM_001199260	129.074	111.485	171.567	306.245	269.209	267.993	chr1	-	179839966	179877806	TOR1AIP2	torsin A interacting protein 2%2C transcript variant 3	163590	GO:0031965|GO:0005737|GO:0005783|GO:0005789|GO:0051117|GO:0005634|GO:0032781|GO:0016021|GO:0007029|GO:0001671|GO:0043231	0.0027411	1	0.488622	yes
NM_004319	843.914	859.242	1465.81	116.743	77.2563	74.7086	chr1	-	176861063	177164904	ASTN1	astrotactin 1%2C transcript variant 1	460	GO:0007626|GO:0016021|GO:0005575|GO:0001764|GO:0009897|GO:0007158|GO:0005768	0.042238	1	11.7933	yes
NM_002703	135.725	166.73	145.653	338.565	314.335	321.683	chr4	-	56393362	56435636	PPAT	phosphoribosyl pyrophosphate amidotransferase	5471	GO:0032869|GO:0051539|GO:0009168|GO:0001822|GO:0060135|GO:0031100|GO:0055086|GO:0044281|GO:0035690|GO:0046872|GO:0005829|GO:0000082|GO:0007595|GO:0051289|GO:0006144|GO:0006543|GO:0009116|GO:0009113|GO:0004044|GO:0006164|GO:0006189	0.000116008	1	0.459795	yes
NM_001267595	81.4259	87.4479	105.972	248.907	201.312	239.898	chr12	-	48042897	48105992	SENP1	SUMO1/sentrin specific peptidase 1%2C transcript variant 2	29843	GO:0005515|GO:0031965|GO:0006919|GO:0016926|GO:0016925|GO:0005634|GO:0016929|GO:0032435|GO:0097190|GO:0010724|GO:0005737|GO:0004175|GO:0045944|GO:0006508|GO:0005654|GO:0044267|GO:0005925|GO:0043687	0.00106448	1	0.39826	yes
NM_001290030	38.6361	27.4067	26.2338	69.1627	59.9709	66.1015	chr2	+	170770681	170798971	ERICH2	glutamate-rich 2%2C transcript variant 1	285141		0.0020032	1	0.472644	yes
NM_012367	17.9152	17.8685	3.83259	55.6875	47.2763	49.6506	chr6	+	27957240	27958182	OR2B6	olfactory receptor%2C family 2%2C subfamily B%2C member 6	26212	GO:0050911|GO:0004984|GO:0007186|GO:0005886|GO:0004930|GO:0016021	0.0020953	1	0.259584	yes
NM_152608	51.0004	62.2142	73.9101	135.236	135.189	142.337	chr1	-	225982701	225999365	SDE2	SDE2 telomere maintenance homolog (S. pombe)	163859		0.00043592	1	0.453348	yes
NM_207430	35.2988	38.3474	30.606	8.51376	13.646	12.6301	chr11	+	111514784	111537031	C11orf88	chromosome 11 open reading frame 88%2C transcript variant 1	399949		0.00108041	1	2.99662	yes
NM_199244	18.7912	18.5974	25.2983	13.4698	7.53364	8.88851	chr9	+	65737145	65738396	FOXD4L4	forkhead box D4-like 4			0.0183449	1	2.09711	yes
NM_002934	5.97824	8.61028	5.98552	19.8239	16.7701	17.9884	chr14	+	20955470	20956435	RNASE2	ribonuclease%2C RNase A family%2C 2 (liver%2C eosinophil-derived neurotoxin)	6036	GO:0006935|GO:0005576|GO:0004540|GO:0004522|GO:0003676|GO:0005764|GO:0070062|GO:0006401	0.00081612	1	0.376935	yes
NM_001293083	30.1768	36.0559	23.0848	104.887	124.367	104.907	chr2	+	96642736	96704885	FER1L5	fer-1-like family member 5	90342	GO:0005886|GO:0007520|GO:0016021	0.00040194	1	0.267288	yes
NM_213658	18.844	10.9814	4.30075	36.7438	33.9654	35.2914	chr12	-	10446035	10454616	KLRC1	killer cell lectin-like receptor subfamily C%2C member 1%2C transcript variant 3	3821	GO:0043235|GO:0005515|GO:0005886|GO:0005887|GO:0050776|GO:0030246|GO:0023024|GO:0007166|GO:0004888	0.0049972	1	0.321942	yes
NM_003793	2277.1	2399.32	2221.33	5220.85	4908.81	4575.65	chr11	-	66563463	66568576	CTSF	cathepsin F	8722	GO:0004197|GO:0019886|GO:0006508|GO:0031982|GO:0005764|GO:0070062|GO:0043202	0.000178505	1	0.469065	yes
NM_006931	1973.94	1944.95	2166.3	793.448	760.701	777.929	chr12	-	7919227	7936296	SLC2A3	solute carrier family 2 (facilitated glucose transporter)%2C member 3	6515	GO:0005886|GO:0005975|GO:0006767|GO:0044281|GO:0055085|GO:0008645|GO:0019852|GO:0015758|GO:0006766|GO:0009405|GO:0016021|GO:0005355|GO:0070062	0.0031225	1	2.60934	yes
NM_052947	418.081	390.245	389.573	199.362	123.532	115.339	chr18	-	58481249	58628957	ALPK2	alpha-kinase 2	115701	GO:0004674|GO:0006468|GO:0005654|GO:0005524	0.00086429	1	2.73348	yes
NM_003265	321.691	333.869	304.822	1385.57	1411.2	1258.48	chr4	+	186069154	186085098	TLR3	toll-like receptor 3	7098	GO:0005515|GO:0032755|GO:0034123|GO:0046330|GO:0007249|GO:0005765|GO:0032757|GO:0042802|GO:0002756|GO:0051607|GO:0045078|GO:0009597|GO:0042742|GO:0032728|GO:0009986|GO:0032760|GO:0032722|GO:0002224|GO:0045359|GO:0071346|GO:0005887|GO:0045087|GO:0045356|GO	2.38e-05	0.44906	0.236824	yes
NM_016616	4.05503	4.09724	4.10575	24.3546	34.0139	28.1445	chr7	+	37848596	37900400	NME8	NME/NM23 family member 8	51314	GO:0006241|GO:0006228|GO:0006165|GO:0005622|GO:0006183|GO:0005737|GO:0004550|GO:0045454|GO:0007275|GO:0007283|GO:0005524|GO:0030154	0.0126418	1	0.14169	yes
NM_001134775	698.616	722.648	691.378	1286.31	1488.83	1590.87	chr11	+	66257293	66267860	KLC2	kinesin light chain 2%2C transcript variant 3	64837	GO:0005515|GO:0043005|GO:0005871|GO:0005874|GO:0016938|GO:0003777|GO:0005829|GO:0043234|GO:0019886|GO:0016020|GO:0007596|GO:0035253|GO:0008152|GO:0008088|GO:0019894|GO:0007018	0.0140573	1	0.483884	yes
NM_172229	34.4451	26.597	38.6494	8.05575	12.1526	9.3342	chr16	+	2964215	2968383	KREMEN2	kringle containing transmembrane protein 2%2C transcript variant 4	79412	GO:0007154|GO:0016020|GO:0005886|GO:0031901|GO:0016021|GO:0016055|GO:0090090	0.0033178	1	3.37451	yes
NM_001135057	197.453	185.664	154.38	111.646	50.7729	90.0924	chr3	-	194355246	194369743	LRRC15	leucine rich repeat containing 15%2C transcript variant 1	131578	GO:0030335|GO:0043236|GO:0005518|GO:0090005|GO:0016021|GO:0001968|GO:0046813|GO:0070062	0.0124159	1	2.1286	yes
NM_001198862	197.15	172.734	187.321	354.666	409.233	351.328	chr1	-	212364473	212414901	TMEM206	transmembrane protein 206%2C transcript variant 1	55248	GO:0009986|GO:0016021	0.00075657	1	0.499633	yes
NM_003748	440.947	442.706	648.02	1469.32	1333.24	1239.5	chr1	-	18871429	18902799	ALDH4A1	aldehyde dehydrogenase 4 family%2C member A1%2C transcript variant P5CDhL	8659	GO:0006537|GO:0004029|GO:0009055|GO:0044281|GO:0003842|GO:0042802|GO:0034641|GO:0019470|GO:0005759|GO:0006560|GO:0010133|GO:0006562|GO:0006561|GO:0055114	0.00094304	1	0.378934	yes
NM_145719	19.486	7.36889	9.90217	36.8693	36.3078	32.5377	chr11	+	65354810	65357611	TIGD3	tigger transposable element derived 3	220359	GO:0005634|GO:0003677	0.0042764	1	0.3477	yes
NM_006863	26.7176	34.9144	35.0437	65.3955	65.7003	73.1282	chr19_KI270938v1_alt	+	576154	584960	LILRA1	leukocyte immunoglobulin-like receptor%2C subfamily A (with TM domain)%2C member 1%2C transcript variant 1	11024	GO:0005886|GO:0050776|GO:0006952|GO:0016021|GO:0003823|GO:0007166|GO:0004888|GO:0002376	0.00066051	1	0.47338	yes
NM_004345	74.2875	59.3824	62.8562	170.722	168.364	179.038	chr3	+	48223346	48225491	CAMP	cathelicidin antimicrobial peptide	820	GO:0005515|GO:0008284|GO:0051873|GO:0050830|GO:0042581|GO:0005618|GO:0042995|GO:0005615|GO:0005829|GO:0071356|GO:0071354|GO:0044130|GO:0090382|GO:0042742|GO:0070062|GO:0051701|GO:0045766|GO:0002227|GO:0050829|GO:0071222|GO:0071347|GO:0019731|GO:0001934|GO	4.11e-05	0.774971	0.379303	yes
NM_001159524	392.109	428.447	438.382	889.426	1017.46	1009.91	chr7	+	64207202	64220290	ZNF735	zinc finger protein 735			0.00022356	1	0.431617	yes
NM_030613	52.5015	60.4191	49.9293	120.771	135.355	117.606	chr5	+	178895914	178933209	ZFP2	ZFP2 zinc finger protein	80108	GO:0006355|GO:0003700|GO:0005634|GO:0003677|GO:0046872|GO:0006351	0.00036496	1	0.435741	yes
NM_024042	2609.79	3336.01	2313.46	1239.5	1417.64	1268.54	chr16	+	715172	717480	METRN	meteorin%2C glial cell differentiation regulator	79006	GO:0010001|GO:0050772|GO:0005615	0.0094574	1	2.10391	yes
NM_020452	5394.99	4993.36	5137.55	1946.48	1886.19	1788.8	chr1	+	154327799	154351304	ATP8B2	ATPase%2C aminophospholipid transporter%2C class I%2C type 8B%2C member 2%2C transcript variant 1	57198	GO:0034220|GO:0005794|GO:0000287|GO:0005886|GO:0008152|GO:0004012|GO:0007030|GO:0016021|GO:0055085|GO:0005524|GO:0045332	1.63e-05	0.307853	2.7619	yes
NM_018010	471.89	353.528	312.163	140.229	115.395	106.732	chr3	-	108160811	108222570	IFT57	intraflagellar transport 57	55081	GO:0005515|GO:0005813|GO:0006355|GO:0005794|GO:0006996|GO:0006919|GO:0050680|GO:0044292|GO:0001843|GO:0006915|GO:0042981|GO:0072372|GO:0003677|GO:0036064|GO:0006351|GO:0007224|GO:0001947|GO:0042384|GO:0005929|GO:0042073|GO:0060972|GO:0032391|GO:0030992	0.0061565	1	3.1394	yes
NM_002061	98.5815	76.9451	81.9689	202.567	211.883	210.153	chr1	-	93885199	93909598	GCLM	glutamate-cysteine ligase%2C modifier subunit	2730	GO:2001237|GO:0006805|GO:0046982|GO:0006536|GO:0042493|GO:0006534|GO:0051409|GO:0044281|GO:0005829|GO:0034641|GO:0043524|GO:0035226|GO:0051900|GO:0050880|GO:0000096|GO:0008637|GO:0035229|GO:0004357|GO:0006750|GO:0017109|GO:0030234|GO:0006979	6.39e-05	1	0.412254	yes
NM_006278	1167.46	1300.47	1123.14	8082.67	8626.05	8626.05	chr11	+	126355893	126414641	ST3GAL4	ST3 beta-galactoside alpha-2%2C3-sialyltransferase 4%2C transcript variant 1	6484	GO:0005975|GO:0016266|GO:0047288|GO:0044281|GO:0003836|GO:0042339|GO:0030173|GO:0050890|GO:0000139|GO:0006493|GO:0016020|GO:0018146|GO:0032580|GO:0009405|GO:0006488|GO:0044267|GO:0030203|GO:0070062|GO:0043687|GO:0018279	1.38e-06	0.0259266	0.141745	yes
NM_001287497	25.0941	34.5133	25.3983	75.3065	64.4646	65.2398	chr7	-	112762381	112790423	TMEM168	transmembrane protein 168%2C transcript variant 1	64418	GO:0030133|GO:0016021	0.00101713	1	0.41464	yes
NM_033514	12.1849	11.2872	3.94453	56.9715	72.9381	60.5408	chr2	-	110465050	110473075	LIMS3	LIM and senescent cell antigen-like domains 3%2C transcript variant 1	96626	GO:0005737|GO:0008270	0.00058381	1	0.143957	yes
NM_001278563	42.1654	32.6707	37.3385	20.8205	16.6729	18.0804	chr7	+	101362819	101559024	COL26A1	collagen%2C type XXVI%2C alpha 1%2C transcript variant 1	136227	GO:0031012|GO:0005581|GO:0005794|GO:0022617|GO:0005886|GO:0030198|GO:0030574|GO:0010811|GO:0005578|GO:0005788|GO:0005576	0.0032614	1	2.01848	yes
NM_002288	2010.09	1702.97	2033.33	713.872	770.313	762.937	chr19_KI270938v1_alt	+	485126	493014	LAIR2	leukocyte-associated immunoglobulin-like receptor 2%2C transcript variant 1	3904	GO:0005576	0.00041785	1	2.55722	yes
NM_032199	2029.41	2133.05	2535.41	5369.2	4581.77	4524.75	chr10	+	61901253	62096948	ARID5B	AT rich interactive domain 5B (MRF1-like)%2C transcript variant 1	84159	GO:0005515|GO:0030325|GO:0044212|GO:0006325|GO:0048705|GO:0005634|GO:0009791|GO:0010761|GO:0048644|GO:0051091|GO:0035264|GO:0060021|GO:0045444|GO:0048468|GO:0000977|GO:0006357|GO:0001822|GO:0003713|GO:0000122|GO:0003677|GO:0001227|GO:0006351|GO:0001889|GO	0.00116082	1	0.462696	yes
NM_058186	174.266	171.835	151.117	842.926	823.65	803.717	chr21	+	41316733	41357727	FAM3B	family with sequence similarity 3%2C member B%2C transcript variant 1	54097	GO:0006915|GO:0005576|GO:0030073|GO:0005615|GO:0005125|GO:0070062	5.3e-07	0.00999266	0.201279	yes
NM_001570	24.613	19.2101	40.5318	80.1892	50.873	58.5062	chr3	+	10164878	10243743	IRAK2	interleukin-1 receptor-associated kinase 2	3656	GO:0005515|GO:0034142|GO:0005886|GO:0070423|GO:0007249|GO:0005634|GO:0051403|GO:0042803|GO:0035872|GO:0005829|GO:0035556|GO:0045323|GO:0002756|GO:0000187|GO:0005737|GO:0051092|GO:0006954|GO:0002755|GO:0031663|GO:0034138|GO:0070555|GO:0070498|GO:0038124|GO	0.032042	1	0.444984	yes
NM_002103	123.339	117.543	104.64	60.7344	52.181	52.6267	chr19	-	48968124	48993353	GYS1	glycogen synthase 1 (muscle)%2C transcript variant 1	2997	GO:0005515|GO:0019901|GO:0005975|GO:0016234|GO:0005978|GO:0044281|GO:0004373|GO:0005536|GO:0005829|GO:0007507|GO:0005737|GO:0016020|GO:0009405|GO:0006006	0.00063638	1	2.08722	yes
NM_001098808	4.05503	4.09724	3.7848	24.694	18.9396	25.5901	chr9	-	93318198	93346414	C9orf129	chromosome 9 open reading frame 129	445577		0.0117215	1	0.172442	yes
NM_020888	1695.59	1792.23	1864.74	4550.11	4907.4	4168.3	chr1	+	32741910	32774970	KIAA1522	KIAA1522%2C transcript variant 1	57648		0.00022435	1	0.392826	yes
NM_006765	2190.37	2063.21	2156.58	7383.5	7108.3	6776.41	chr8	+	15540086	15766649	TUSC3	tumor suppressor candidate 3%2C transcript variant 1	7991	GO:0015693|GO:0015095|GO:0005739|GO:0050890|GO:0005887|GO:0004579|GO:0005789|GO:0045454|GO:0006487|GO:0008250|GO:0044267|GO:0018279|GO:0043687	1.51e-05	0.285442	0.301396	yes
NM_002386	816.042	769.676	769.676	4809.62	4905.23	5297.38	chr16	+	89917878	89920977	MC1R	melanocortin 1 receptor (alpha melanocyte stimulating hormone receptor)	4157	GO:0005515|GO:0051897|GO:0009650|GO:0005886|GO:0042562|GO:0030819|GO:0032720|GO:0008528|GO:0007275|GO:0010739|GO:0019233|GO:0004977|GO:2000253|GO:0035556|GO:0090037|GO:0042438|GO:0005887|GO:0007187|GO:0045944|GO:0004980|GO:0070914|GO:0043473|GO:0031625	0.00126105	1	0.156898	yes
NM_001277120	84.4907	53.0261	64.001	349.658	325.811	379.364	chr19	-	52838531	52857649	ZNF468	zinc finger protein 468%2C transcript variant 1	90333	GO:0006355|GO:0005634|GO:0003677|GO:0046872|GO:0006351	9.71e-05	1	0.191042	yes
NM_001001786	30.0695	23.78	27.4436	145.31	140.403	126.873	chr11	-	122115353	122116215	BLID	BH3-like motif containing%2C cell death inducer	414899	GO:0005739|GO:0006915	4.25e-05	0.801573	0.197033	yes
NM_001080475	757.434	819.289	611.896	1404.17	1675.66	1473.29	chr2	-	207821287	208025560	PLEKHM3	pleckstrin homology domain containing%2C family M%2C member 3	389072	GO:0035556|GO:0046872	0.00151659	1	0.480686	yes
NM_018043	109.909	111.276	114.159	219.456	260.589	236.841	chr11	+	70078301	70189546	ANO1	anoctamin 1%2C calcium activated chloride channel%2C transcript variant 1	55107	GO:0005515|GO:0006821|GO:0046982|GO:0005886|GO:0034707|GO:0007275|GO:0055085|GO:0042803|GO:0005737|GO:0016324|GO:0034220|GO:0042391|GO:0005229|GO:0005227|GO:0006812|GO:0009897|GO:0070062	0.0087634	1	0.467778	yes
NM_001136493	153.639	197.556	206.334	3317.93	2026.67	2482.57	chr1	+	39955111	39969968	MFSD2A	major facilitator superfamily domain containing 2A%2C transcript variant 1	84879	GO:0045056|GO:0005737|GO:0015914|GO:0005886|GO:0005887|GO:0060856|GO:0005789|GO:0015908|GO:0005548|GO:0055085|GO:0015293	0.023536	1	0.07123	yes
NM_003240	1573.74	1745.29	1831.47	563.888	445.028	491.95	chr1	-	225936597	225941383	LEFTY2	left-right determination factor 2%2C transcript variant 1	7044	GO:0010862|GO:0030168|GO:0042981|GO:0005576|GO:0007275|GO:0060395|GO:0005125|GO:0005160|GO:0005615|GO:0031012|GO:0007596|GO:0043408|GO:0002576|GO:0016049|GO:0031093|GO:0007179|GO:0048468|GO:0008083	0.000123815	1	3.43169	yes
NM_145341	738.341	746.944	696.299	1558.6	1792.9	1757.01	chr10	+	110871794	110900006	PDCD4	programmed cell death 4 (neoplastic transformation inhibitor)%2C transcript variant 2	27250	GO:0005515|GO:0005737|GO:0007569|GO:0003723|GO:0006915|GO:0005654|GO:0005634|GO:0045786|GO:0043508|GO:0045892|GO:0005829	0.000198259	1	0.427049	yes
NM_001004298	17.1543	11.6431	37.371	78.6785	91.591	91.2837	chr10	-	126425004	126521441	C10orf90	chromosome 10 open reading frame 90	118611	GO:0007095|GO:0030308|GO:0005813|GO:0005737|GO:0042826|GO:0010212|GO:0050821|GO:0015629|GO:0009411	0.00185881	1	0.252983	yes
NM_001098213	14.6957	23.1047	14.4698	46.1765	48.0957	32.5152	chr3	+	11137092	11263253	HRH1	histamine receptor H1%2C transcript variant 1	3269	GO:0005886|GO:0004930|GO:0048016|GO:0007200|GO:0004969|GO:0005737|GO:0006954|GO:0045907|GO:0007186|GO:0048167|GO:0005887|GO:0008542|GO:0048245|GO:0043114|GO:0032962|GO:0005654|GO:0007613|GO:0071420	0.0118588	1	0.412267	yes
NM_022788	35.9852	33.1564	12.9641	73.0827	74.9044	72.5858	chr3	-	151336842	151384812	P2RY12	purinergic receptor P2Y%2C G-protein coupled%2C 12%2C transcript variant 1	64805	GO:0005886|GO:0031224|GO:0007193|GO:0005739|GO:0005085|GO:0043270|GO:0009925|GO:0051924|GO:0071805|GO:0009986|GO:0030168|GO:0010700|GO:0070527|GO:0007599|GO:0043547|GO:0001609|GO:0007186|GO:0001973|GO:0007596|GO:0005887|GO:0005901|GO:0030030|GO:0070588|GO	0.024001	1	0.372239	yes
NM_013268	395.06	434.212	445.234	7702.8	6086.57	6151.06	chr19	+	39602528	39607474	LGALS13	lectin%2C galactoside-binding%2C soluble%2C 13	29124	GO:0005515|GO:0004622|GO:0030246|GO:0006915|GO:0006644	0.0071394	1	0.0639157	yes
NM_001013626	4.81243	4.09724	5.42132	12.5738	7.94596	8.72624	chr8	-	66988130	67028551	PPP1R42	protein phosphatase 1%2C regulatory subunit 42	286187	GO:0005813|GO:0005737|GO:0045502|GO:0015631|GO:0005815|GO:0002177|GO:0015630|GO:0010921|GO:0003779	0.028364	1	0.490014	yes
NM_006703	92.1336	106.149	101.872	203.624	180.06	232.725	chr6	-	34287195	34392680	NUDT3	nudix (nucleoside diphosphate linked moiety X)-type motif 3	11165	GO:0052846|GO:0052845|GO:0052844|GO:0000287|GO:0052843|GO:0043647|GO:0008486|GO:0052848|GO:0052847|GO:0007267|GO:0044281|GO:0052840|GO:0005829|GO:0015961|GO:0071544|GO:0070062	0.0026168	1	0.48694	yes
NM_021020	167.716	163.794	149.423	379.879	359.979	367.665	chr8	-	20246164	20255292	LZTS1	leucine zipper%2C putative tumor suppressor 1	11178	GO:0005515|GO:0006355|GO:0003700|GO:0030054|GO:0016242|GO:0014069|GO:0003677|GO:0044297|GO:0006351|GO:0048814|GO:0005737|GO:0007049|GO:0016324|GO:0043197|GO:0043198|GO:0045211	1.65e-05	0.310918	0.434242	yes
NM_014754	107.802	95.1146	104.765	287.977	245.661	267.858	chr8	+	96261885	96334551	PTDSS1	phosphatidylserine synthase 1%2C transcript variant 1	9791	GO:0016020|GO:0005789|GO:0044281|GO:0016021|GO:0006644|GO:0016740|GO:0006659|GO:0046474	0.00021558	1	0.383884	yes
NM_052848	696.229	714.446	602.828	1372.06	1437.27	1409.76	chr19	+	41310188	41324883	CCDC97	coiled-coil domain containing 97	90324		4.43e-05	0.834849	0.477235	yes
NM_000635	4198.87	4835.03	3753.87	1319.6	1463.34	1393.08	chr19	-	5993163	6110653	RFX2	regulatory factor X%2C 2 (influences HLA class II expression)%2C transcript variant 1	5990	GO:0003700|GO:0006357|GO:0005634|GO:0000978|GO:0003677|GO:0006351	0.011938	1	3.06219	yes
NM_019613	336.502	300.377	323.65	727.913	724.302	836.025	chr17	-	82614561	82648535	WDR45B	WD repeat domain 45B	56270	GO:0006995|GO:0034045|GO:0000422|GO:0080025|GO:0006497|GO:0032266|GO:0000045|GO:0034497|GO:0019898|GO:0005829	0.00031772	1	0.419768	yes
NM_015980	4.05503	4.09724	7.21391	17.9016	15.2237	12.8416	chr5	+	174045603	174109179	HMP19	HMP19 protein	51617	GO:0032051|GO:0032580|GO:0032585|GO:0016021|GO:0007212|GO:0030659|GO:0048268	0.004758	1	0.334288	yes
NM_001267803	638.965	612.686	548.154	1212.87	1306.67	1253.71	chr11	+	73876968	73927736	PAAF1	proteasomal ATPase-associated factor 1%2C transcript variant 1	80227	GO:0005515|GO:0000502|GO:0016032	6.36e-05	1	0.476991	yes
NM_002525	353.563	385.62	392.76	775.261	733.911	890.693	chr1	-	51789193	51878937	NRD1	nardilysin (N-arginine dibasic convertase)%2C transcript variant 1	4898	GO:0005515|GO:0051044|GO:0016477|GO:0009986|GO:0008283|GO:0007528|GO:0048408|GO:0006508|GO:0004222|GO:0052548|GO:0046872|GO:0005829	0.00095515	1	0.47167	yes
NM_000239	306.059	274.907	290.978	716.807	684.23	749.723	chr12	+	69348353	69354233	LYZ	lysozyme	4069	GO:0006954|GO:0001895|GO:0019835|GO:0008152|GO:0003796|GO:0005576|GO:0005615|GO:0042742|GO:0070062|GO:0042802	3.72e-05	0.700973	0.405412	yes
NM_005025	192.92	204.074	207.721	1596.48	1388.64	1369.34	chr3	+	167735722	167825569	SERPINI1	serpin peptidase inhibitor%2C clade I (neuroserpin)%2C member 1%2C transcript variant 1	5274	GO:0010951|GO:0004867|GO:0007422|GO:0007417|GO:0030155|GO:0005615|GO:0070062	0.0033797	1	0.138873	yes
NM_001199050	49.5095	46.5655	39.1742	200.982	230.78	208.09	chr1	-	205381378	205422086	LEMD1	LEM domain containing 1%2C transcript variant 1	93273	GO:0016021	5.98e-05	1	0.211376	yes
NM_004687	116.44	104.407	149.543	913.424	658.535	990.67	chr17	-	58489531	58517890	MTMR4	myotubularin related protein 4	9110	GO:0005515|GO:0006661|GO:0044281|GO:0014894|GO:0005615|GO:0046872|GO:0035335|GO:0005829|GO:0006470|GO:0031901|GO:0007179|GO:0004722|GO:0006644|GO:0004725|GO:0030512	0.018661	1	0.144535	yes
NM_001287045	317.026	355.146	312.937	856.053	882.252	858.629	chr9	-	129007792	129028353	SH3GLB2	SH3-domain GRB2-like endophilin B2%2C transcript variant 1	56904	GO:0005515|GO:0005737|GO:0005654|GO:0005634	2.24e-06	0.0422269	0.379335	yes
NM_032950	2946.47	2750.44	2481.01	1087.66	1168.01	979.687	chr17_KI270857v1_alt	-	388	30239	MMP28	matrix metallopeptidase 28%2C transcript variant 2	79148	GO:0010760|GO:0005737|GO:0005509|GO:0006508|GO:0005578|GO:0008270|GO:0004222	0.00034355	1	2.52767	yes
NM_001130009	10.3928	4.09724	9.56496	21.4216	23.321	25.6684	chr2	+	17754146	17785365	GEN1	GEN1 Holliday junction 5' flap endonuclease%2C transcript variant 2	348654	GO:0005813|GO:0071140|GO:0000724|GO:0071139|GO:0008821|GO:0005634|GO:0090267|GO:0010824|GO:0003677|GO:0000737|GO:0046872|GO:0070062	0.0026622	1	0.341637	yes
NM_006041	148.909	126.995	136.276	2460.26	2244.69	2151.9	chr17	+	14301049	14349404	HS3ST3B1	heparan sulfate (glucosamine) 3-O-sulfotransferase 3B1%2C transcript variant 1	9953	GO:0000139|GO:0005975|GO:0005887|GO:0033872|GO:0009405|GO:0044281|GO:0015012|GO:0008467|GO:0030203|GO:0015015|GO:0006024	0.00181582	1	0.0601122	yes
NM_002988	167.579	175.745	165.553	357.385	350.998	357.474	chr17_KI270909v1_alt	+	18368	25578	CCL18	chemokine (C-C motif) ligand 18 (pulmonary and activation-regulated)	6362	GO:0009607|GO:0005515|GO:0008009|GO:0007165|GO:0006955|GO:0007154|GO:0006954|GO:0006935|GO:0060326|GO:0007267|GO:0005615	5.15e-07	0.00970873	0.477435	yes
NM_003569	219.653	217.846	164.32	67.5314	114.214	83.5282	chr6	-	132457523	132513198	STX7	syntaxin 7	8417	GO:0048471|GO:0005886|GO:0031201|GO:0042582|GO:0030139|GO:0005765|GO:0006906|GO:0006886|GO:0005764|GO:0043231|GO:0051640|GO:0000149|GO:0070925|GO:0048278|GO:0070062|GO:0001772|GO:0019905|GO:0005770|GO:0031982|GO:0012505|GO:0019869|GO:0005484|GO:0001916|GO	0.0078564	1	2.26868	yes
NM_002192	1783.84	1816.45	1657.41	4113.41	3909.57	3548.51	chr7	-	41689002	41703108	INHBA	inhibin%2C beta A	3624	GO:0005515|GO:0042541|GO:0030308|GO:0042701|GO:0035987|GO:0030154|GO:0042802|GO:0071397|GO:0045077|GO:0001942|GO:0046982|GO:0046882|GO:0006952|GO:0046881|GO:0046880|GO:0032924|GO:0045786|GO:0005125|GO:0005160|GO:0045650|GO:0032270|GO:0005179|GO:0045648|GO	0.00025848	1	0.454367	yes
NM_182493	788.535	647.068	638.846	432.668	262.516	222.848	chr16	-	46702281	46748309	MYLK3	myosin light chain kinase 3	91807	GO:0002528|GO:0045214|GO:0015629|GO:0005524|GO:0005829|GO:0005737|GO:0060298|GO:0071347|GO:0004687|GO:0055003|GO:0006468|GO:0004683|GO:0048769	0.0087764	1	2.25967	yes
NM_001098634	1145.31	1019.08	997.912	2187.3	2201.96	2171.48	chr4	-	40423254	40629866	RBM47	RNA binding motif protein 47%2C transcript variant 1	54502	GO:0000166|GO:0002244|GO:0005634	1.87e-05	0.352091	0.482004	yes
NM_001006634	2153.76	1915.53	1915.83	7921.27	7553.41	7775.12	chr16	-	24919383	25015378	ARHGAP17	Rho GTPase activating protein 17%2C transcript variant 1	55114	GO:0043547|GO:0005515|GO:0051056|GO:0017124|GO:0005886|GO:0007264|GO:0005923|GO:0005829|GO:0005096	8.57e-07	0.016158	0.257427	yes
NM_005038	202.68	197.423	194.833	354	443.507	488.295	chr4	-	158709126	158723400	PPID	peptidylprolyl isomerase D	5481	GO:0005515|GO:0000413|GO:0019076|GO:0050714|GO:0051879|GO:0005634|GO:0015031|GO:0005737|GO:0006457|GO:0031072|GO:0045070|GO:0016018|GO:0043065|GO:0030331|GO:0005730|GO:0003755|GO:0071492|GO:0006915|GO:0000122|GO:0034389|GO:0006461|GO:0061077|GO:0030544|GO	0.028242	1	0.462696	yes
NM_021143	4.05503	4.09724	3.84552	9.4824	7.50072	7.31594	chr19	-	12131352	12140407	ZNF20	zinc finger protein 20%2C transcript variant 1	7568	GO:0006355|GO:0005634|GO:0003677|GO:0046872|GO:0006351	0.027759	1	0.493755	yes
NM_001085481	1211.9	1130.59	1105.93	2385.48	2412.15	2273.37	chr12	+	116559380	116576620	MAP1LC3B2	microtubule-associated protein 1 light chain 3 beta 2			2.12e-05	0.399288	0.487686	yes
NM_001184992	42.9991	42.4526	38.7003	78.0551	84.2796	92.9424	chr17	+	30970937	30999911	RNF135	ring finger protein 135%2C transcript variant 3	84282	GO:0005515|GO:0032728|GO:0005737|GO:0004842|GO:0016567|GO:0045087|GO:0016874|GO:0045088|GO:0043021|GO:0008270|GO:0032480|GO:0005829	0.00064084	1	0.486342	yes
NM_020198	241.034	133.777	207.89	614.14	319.51	598.239	chr17	-	63745249	63773728	CCDC47	coiled-coil domain containing 47	57003	GO:0005515|GO:0006983|GO:0016020|GO:0005783|GO:0005509|GO:0016021|GO:0009791|GO:0001649|GO:0055074	0.034877	1	0.380381	yes
NM_080282	20.9814	18.3927	14.2408	43.8712	45.0421	41.5203	chr17	-	69148006	69244815	ABCA10	ATP-binding cassette%2C sub-family A (ABC1)%2C member 10	10349	GO:0005215|GO:0008152|GO:0006810|GO:0016021|GO:0016887|GO:0005524	0.0003212	1	0.411051	yes
NM_203377	251.007	263.504	298.919	55.3614	66.6277	51.982	chr22	-	35606763	35623354	MB	myoglobin%2C transcript variant 2	4151	GO:0001666|GO:0042542|GO:0005506|GO:0043353|GO:0015671|GO:0007507|GO:0019825|GO:0050873|GO:0005344|GO:0031444|GO:0009725|GO:0020037|GO:0070062	0.000141511	1	4.67566	yes
NM_000298	6703.13	6425.77	6189.24	3075.46	2702.55	2166.64	chr1_GL383519v1_alt	-	94315	106457	PKLR	pyruvate kinase%2C liver and RBC%2C transcript variant 1	5313	GO:0009408|GO:0044281|GO:0051591|GO:0006096|GO:0005829|GO:0006754|GO:0006006|GO:0033198|GO:0042866|GO:0004743|GO:0070062|GO:0001666|GO:0032869|GO:0000287|GO:0007584|GO:0005975|GO:0030955|GO:0005524|GO:0009749|GO:0016310|GO:0006112|GO:0010226|GO:0031325|GO	0.0002369	1	2.43159	yes
NM_182908	5.29064	4.09724	4.43546	15.3572	17.0502	19.6325	chr14	+	23636363	23645639	DHRS2	dehydrogenase/reductase (SDR family) member 2%2C transcript variant 1	10202	GO:0043066|GO:0004090|GO:0008285|GO:0009636|GO:0005634|GO:0005635|GO:0005739|GO:0005737|GO:0005759|GO:0008207|GO:0034599|GO:0043011|GO:0070062|GO:0055114	0.00059746	1	0.265629	yes
NM_002581	7067.78	7249.57	7164.29	66283.3	65323.4	54836.1	chr9	+	116153791	116402321	PAPPA	pregnancy-associated plasma protein A%2C pappalysin 1	5069	GO:0007565|GO:0016020|GO:0006508|GO:0008270|GO:0005576|GO:0004222|GO:0044267|GO:0030154|GO:0008237	0.0044185	1	0.115218	yes
NM_000474	382.645	390.19	445.1	2593.92	2656.92	2502.58	chr7	-	19115467	19117672	TWIST1	twist family bHLH transcription factor 1	7291	GO:0005515|GO:0006366|GO:0003180|GO:0000981|GO:0003183|GO:0048701|GO:2000147|GO:0042803|GO:0071639|GO:0050679|GO:0030500|GO:0032760|GO:0046982|GO:0019904|GO:0032720|GO:0001843|GO:0070888|GO:0014067|GO:0000122|GO:0048642|GO:0001701|GO:0001649|GO:0007517|GO	7.61e-07	0.0143518	0.157083	yes
NM_001145657	313.024	299.638	316.835	2745.31	2497.53	2618.6	chr1	-	21596214	21669363	RAP1GAP	RAP1 GTPase activating protein%2C transcript variant 2	5909	GO:0005515|GO:0003924|GO:0032854|GO:0042803|GO:0005829|GO:0007165|GO:0046582|GO:0000139|GO:0016020|GO:0008152|GO:0017016|GO:0005096|GO:0032318	0.00096107	1	0.118235	yes
NM_003653	170.603	162.01	161.801	383.961	337.354	355.721	chr17	-	17246623	17281303	COPS3	COP9 signalosome subunit 3%2C transcript variant 1	8533	GO:0005515|GO:0007165|GO:0006511|GO:0005737|GO:0008180|GO:0010388|GO:0009416|GO:0005654|GO:0005634|GO:0001701	0.000155273	1	0.459051	yes
NM_024980	56.599	75.0866	70.7498	157.978	172.024	147.228	chr1	-	9104416	9129170	GPR157	G protein-coupled receptor 157	80045	GO:0007186|GO:0005886|GO:0004930|GO:0016021	0.00054323	1	0.424189	yes
NM_130770	98.7926	95.7226	92.9093	26.8946	43.5272	33.1378	chr3	+	184053046	184060673	HTR3C	5-hydroxytryptamine (serotonin) receptor 3C%2C ionotropic	170572	GO:0005230|GO:0034220|GO:0005886|GO:0016021|GO:0055085	0.00028168	1	2.77545	yes
NM_020814	46.5107	48.7325	56.5027	104.409	110.159	107.256	chr2	-	216257861	216372027	2016-03-04	membrane-associated ring finger (C3HC4) 4%2C E3 ubiquitin protein ligase			8.03e-05	1	0.471518	yes
NM_021214	859.423	839.695	835.318	4905.23	4637.85	4212.44	chr15	+	80695310	80755621	ABHD17C	abhydrolase domain containing 17C	58489	GO:0016787|GO:0008152	0.0028999	1	0.184249	yes
NM_001257370	4213.81	4348.79	4210.35	2002.46	1886.63	1866.34	chr16	+	1773227	1776238	EME2	essential meiotic structure-specific endonuclease subunit 2	197342	GO:0006281|GO:0004519|GO:0090305|GO:0006310|GO:0005634|GO:0003677	1.5e-06	0.0282343	2.21929	yes
NM_023068	52.2696	51.4779	39.7255	99.7426	84.5969	113.045	chr20	-	3686969	3707128	SIGLEC1	sialic acid binding Ig-like lectin 1%2C sialoadhesin	6614	GO:2001238|GO:0016337|GO:0006954|GO:0007160|GO:0005886|GO:0030246|GO:0070234|GO:0005576|GO:0016021|GO:0006897	0.0049991	1	0.482449	yes
NM_001033503	348.757	373.378	302.518	759.45	790.714	827.134	chr5	-	134601148	134632843	SAR1B	secretion associated%2C Ras related GTPase 1B%2C transcript variant 1	51128	GO:0002474|GO:0012507|GO:0003924|GO:0048208|GO:0044281|GO:0005525|GO:0006886|GO:0046872|GO:0005829|GO:0006888|GO:0019886|GO:0032580|GO:0005789|GO:0061024|GO:0044267|GO:0018279|GO:0043687	9.68e-05	1	0.431016	yes
NM_024979	89.8705	91.733	87.9488	30.628	31.2664	43.3178	chr13	+	113001713	113099739	MCF2L	MCF.2 cell line derived transforming sequence-like%2C transcript variant 2	23263	GO:0051056|GO:0048011|GO:0043065|GO:0005886|GO:0007264|GO:0007266|GO:0097190|GO:0005615|GO:0030027|GO:0005829|GO:0005545|GO:0032321|GO:0045944|GO:0005089	0.00021638	1	2.56199	yes
NM_032257	24.697	14.2148	23.5679	10.5846	8.63095	10.3411	chr1	-	42430329	42456267	ZMYND12	zinc finger%2C MYND-type containing 12%2C transcript variant 1	84217	GO:0005622|GO:0046872	0.031421	1	2.1139	yes
NM_173481	208.922	195.373	188.642	72.3336	75.9131	83.4541	chr19	+	751145	764318	MISP	mitotic spindle positioning	126353	GO:0007067|GO:0005886|GO:0003779|GO:0005856|GO:0005938|GO:0005925|GO:0051301|GO:0043231	6e-05	1	2.55906	yes
NM_033656	112.663	118.707	99.5307	260.172	289.13	320.507	chr21	-	39185477	39313786	BRWD1	bromodomain and WD repeat domain containing 1%2C transcript variant 2	54014	GO:0003674|GO:0005737|GO:0006357|GO:0008360|GO:0007010|GO:0005730|GO:0005634|GO:0006351	0.00060308	1	0.380428	yes
NM_005392	901.349	837.548	812.254	1725.22	2005.85	1815.33	chr9	+	93576626	93679587	PHF2	PHD finger protein 2	5253	GO:0005515|GO:0032454|GO:0032452|GO:0005506|GO:0003713|GO:0005730|GO:0006325|GO:0051213|GO:0005634|GO:0035064|GO:0006351|GO:0001889|GO:0005737|GO:0006482|GO:0000777|GO:0061188|GO:0005654|GO:0008270|GO:0055114|GO:0033169	0.00032355	1	0.459965	yes
NM_020703	27.7541	17.1906	26.4775	78.074	92.036	65.205	chr1	-	109506823	109509714	AMIGO1	adhesion molecule with Ig-like domain 1	57463	GO:0030424|GO:0007413|GO:0005886|GO:0007420|GO:0042552|GO:0050772|GO:0016021|GO:0007409|GO:0007156|GO:0007157	0.0029227	1	0.303517	yes
NM_014918	162.745	183.653	170.326	506.586	560.343	556.803	chr15	-	101175722	101251932	CHSY1	chondroitin sulfate synthase 1	22856	GO:0005975|GO:0005576|GO:0009954|GO:0044281|GO:0050510|GO:0046872|GO:0045880|GO:0030206|GO:0030279|GO:0000139|GO:0002063|GO:0016020|GO:0060349|GO:0032580|GO:0009405|GO:0051923|GO:0031667|GO:0016021|GO:0030204|GO:0047238|GO:0030203	3.83e-05	0.721259	0.318232	yes
NM_005518	34.5793	34.9626	39.6304	176.439	159.461	166.018	chr1	-	119747995	119768932	HMGCS2	3-hydroxy-3-methylglutaryl-CoA synthase 2 (mitochondrial)%2C transcript variant 1	3158	GO:0005739|GO:0006695|GO:0004421|GO:0046951|GO:0005759|GO:0046950|GO:0005743|GO:0044281|GO:0008299|GO:0044255	1.74e-05	0.328165	0.21751	yes
NM_001004692	59.0072	59.328	55.3871	32.1246	24.079	20.5707	chr1	-	248294615	248295578	OR2T12	olfactory receptor%2C family 2%2C subfamily T%2C member 12			0.00089741	1	2.26276	yes
NM_138961	3101.8	2973.27	2893.16	7904.87	8346.95	9399.62	chr11	-	124753122	124762327	ESAM	endothelial cell adhesion molecule	90952	GO:0016337|GO:0005912|GO:0005886|GO:0007596|GO:0016021|GO:0005923|GO:0050900|GO:0007156|GO:0070062	0.0064163	1	0.349619	yes
NM_001122	655.744	646.365	707.794	1665.35	1346.92	1549.57	chr9	-	19115760	19127606	PLIN2	perilipin 2%2C transcript variant 1	123	GO:0005811|GO:0014070|GO:0005886|GO:0019915|GO:0005783|GO:0042493|GO:0005634|GO:0005576|GO:0044281|GO:0015909|GO:0044255|GO:0005829	0.00086024	1	0.440591	yes
NM_000901	30.1656	22.2043	36.2402	76.6683	72.844	88.9154	chr4	-	148078763	148442520	NR3C2	nuclear receptor subfamily 3%2C group C%2C member 2%2C transcript variant 1	4306	GO:0005515|GO:0010467|GO:0006355|GO:0003700|GO:0006367|GO:0003707|GO:0043565|GO:0043235|GO:0007165|GO:0005789|GO:0043401|GO:0005654|GO:0008270|GO:0005496	0.00139604	1	0.371643	yes
NM_005982	20.9638	38.6159	24.3057	10.5812	8.07261	13.2989	chr14	-	60644698	60649437	SIX1	SIX homeobox 1	6495	GO:0005515|GO:0007389|GO:0001657|GO:0001658|GO:0034504|GO:0003700|GO:0044212|GO:0007605|GO:0048538|GO:0048704|GO:0001759|GO:0030878|GO:0048701|GO:0072075|GO:0043524|GO:0090191|GO:2001014|GO:0030910|GO:0050678|GO:0048839|GO:0042472|GO:0072107|GO:0000122|GO	0.036923	1	2.6253	yes
NM_001323	11408.9	11690.2	12069.3	4280.34	4458.4	4219.87	chr11	+	66011990	66013505	CST6	cystatin E/M	1474	GO:0010951|GO:0004869|GO:0008544|GO:0009653|GO:0001533|GO:0070062	1.73e-06	0.0326345	2.7139	yes
NM_058165	11.1216	9.76639	13.9525	4.59565	4.1696	6.31005	chr2	+	222671737	222709930	MOGAT1	monoacylglycerol O-acyltransferase 1	116255	GO:0019432|GO:0005789|GO:0003846|GO:0004144|GO:0006651|GO:0016021|GO:0006071	0.0091769	1	2.3111	yes
NM_017567	541.21	512.926	605.555	1326.8	1038.61	1348.89	chr2	+	71068277	71078868	NAGK	N-acetylglucosamine kinase	55577	GO:0005515|GO:0006051|GO:0006044|GO:0046835|GO:0045127|GO:0009384|GO:0019262|GO:0005524|GO:0070062	0.0027191	1	0.446839	yes
NM_030786	17.5374	23.4474	9.84508	40.0155	39.3858	25.7256	chr1	-	32679905	32702760	SYNC	syncoilin%2C intermediate filament protein%2C transcript variant 1	81493	GO:0042383|GO:0005882|GO:0048471|GO:0030018|GO:0031594|GO:0045103|GO:0005198|GO:0005829	0.041317	1	0.48351	yes
NM_001112706	95.9725	97.8814	116.004	511.699	549.226	576.188	chr7	+	12570576	12653603	SCIN	scinderin%2C transcript variant 1	85477	GO:0008285|GO:0043065|GO:0051047|GO:0005509|GO:0005546|GO:0003779|GO:0032330|GO:0051693|GO:0045010|GO:0051014|GO:0005545|GO:0043234|GO:0045654|GO:0005737|GO:0051015|GO:0017156|GO:0001786|GO:0005856|GO:0005938|GO:0070062	2.18e-05	0.410581	0.189271	yes
NM_018849	5.45709	4.09724	4.16392	211.369	238.664	258.323	chr7	-	87402044	87475703	ABCB4	ATP-binding cassette%2C sub-family B (MDR/TAP)%2C member 4%2C transcript variant B	5244	GO:0006629|GO:0005886|GO:0042493|GO:0042626|GO:0042908|GO:0044281|GO:0055085|GO:0005524|GO:0046581|GO:0008559|GO:0016020|GO:0005887|GO:0006855|GO:0006810|GO:0016021|GO:0044255|GO:0070062	0.0034414	1	0.0193664	yes
NM_016206	1585.26	1550.09	1477.48	5339.86	5452.08	5447.48	chr3	-	86937972	86991107	VGLL3	vestigial-like family member 3	389136	GO:0006355|GO:0005634|GO:0006351	7.34e-08	0.00138466	0.284051	yes
NM_001004746	22.244	22.5615	19.3562	13.4068	11.1321	6.81402	chr11_JH159136v1_alt	-	42854	43934	OR5T2	olfactory receptor%2C family 5%2C subfamily T%2C member 2	219464	GO:0050911|GO:0004984|GO:0007186|GO:0005886|GO:0004930|GO:0016021	0.0074763	1	2.04644	yes
NM_020661	4.05503	12.9717	11.7324	70.4011	78.1061	62.4168	chr12	-	8602165	8612846	AICDA	activation-induced cytidine deaminase	57379	GO:0005515|GO:0006397|GO:0009972|GO:0045190|GO:0005634|GO:0016445|GO:0016446|GO:0090310|GO:0000178|GO:0005737|GO:0071222|GO:0030183|GO:0080111|GO:0004126|GO:0008270|GO:0031625	0.00033795	1	0.136349	yes
NM_199186	3303.39	3216.72	3116.1	14998.2	17612.7	15242.1	chr7	+	134646778	134679815	BPGM	2%2C3-bisphosphoglycerate mutase%2C transcript variant 2	669	GO:0007585|GO:0004082|GO:0005975|GO:0004083|GO:0048821|GO:0016311|GO:0004619|GO:0006096|GO:0070062	0.0042774	1	0.201371	yes
NM_006475	1709.21	1737.44	1629.23	4127.68	3783.84	3645.84	chr13	-	37562581	37598844	POSTN	periostin%2C osteoblast specific factor%2C transcript variant 1	10631	GO:0031012|GO:0005802|GO:0005515|GO:0001501|GO:0030198|GO:0009888|GO:0005578|GO:0007155|GO:0050839|GO:0008201|GO:0005615|GO:0008593	0.000122162	1	0.43919	yes
NM_001164617	6571.6	6363.99	5621.52	21193.6	21567.9	22269.9	chrX	-	133535745	133985646	GPC3	glypican 3%2C transcript variant 1	2719	GO:0005515|GO:0045732|GO:0001658|GO:0007603|GO:0005886|GO:0060422|GO:0030324|GO:0010466|GO:2000096|GO:0050680|GO:0045879|GO:0044281|GO:0030282|GO:0005615|GO:0009653|GO:0072180|GO:0045807|GO:0060976|GO:0045880|GO:0030513|GO:0072138|GO:0009948|GO:0046326|GO	1.73e-06	0.0326044	0.285356	yes
NM_001142761	241.231	215.739	228.286	513.788	595.113	544.942	chr15	+	40382720	40394288	KNSTRN	kinetochore-localized astrin/SPAG5 binding protein%2C transcript variant 2	90417	GO:0005515|GO:0072686|GO:0051988|GO:0005634|GO:0035371|GO:0000070|GO:0000922|GO:0005737|GO:0007059|GO:0015630|GO:0000777|GO:0000776|GO:0007051|GO:0051301	0.00020055	1	0.414341	yes
NM_018659	427.518	454.731	368.278	948.224	967.405	995.276	chr4	-	5014585	5019470	CYTL1	cytokine-like 1	54360	GO:0007165|GO:0051091|GO:0050650|GO:0048839|GO:0002062|GO:0045944|GO:0005102|GO:0005615	4.2e-05	0.792674	0.429601	yes
NM_003528	985.599	1016.91	1055.63	5726.54	5215.97	4613.88	chr1	-	149884459	149886682	HIST2H2BE	histone cluster 2%2C H2be	8349	GO:0046982|GO:0050830|GO:0019731|GO:0006334|GO:0006325|GO:0005654|GO:0005634|GO:0000786|GO:0005615|GO:0003677|GO:0070062|GO:0002227	0.005924	1	0.196584	yes
NM_019557	180.12	181.963	258.305	414.627	453.252	463.464	chr1	+	25820192	25832942	MTFR1L	mitochondrial fission regulator 1-like%2C transcript variant 1	56181		0.00134236	1	0.465988	yes
NM_020651	7.66752	4.09724	4.96039	11.9097	18.1793	14.8994	chr2	-	64092651	64144471	PELI1	pellino E3 ubiquitin protein ligase 1	57162	GO:0005515|GO:0034145|GO:0043331|GO:0004842|GO:0034142|GO:0034141|GO:0030890|GO:0016874|GO:0005634|GO:0001819|GO:0005829|GO:0042130|GO:0002755|GO:0032496|GO:0031398|GO:0043123|GO:0038124|GO:0038123|GO:0034134|GO:0032088|GO:0002224|GO:0008063|GO:0045087|GO	0.0110415	1	0.371766	yes
NM_024110	50.1584	52.4478	46.0777	230.049	217.709	232.427	chr17	+	80178507	80209331	CARD14	caspase recruitment domain family%2C member 14%2C transcript variant 1	79092	GO:0050700|GO:0043066|GO:0005737|GO:0051092|GO:0007250|GO:0005886|GO:0001934|GO:0006915|GO:0033209	1.79e-06	0.0336639	0.218593	yes
NM_206966	79.6415	62.1303	59.2419	30.8152	22.959	33.3856	chr5	-	147892707	147906538	C5orf46	chromosome 5 open reading frame 46	389336	GO:0008150|GO:0003674|GO:0070062	0.0059168	1	2.30627	yes
NM_030791	2400.49	2290.23	2172.21	8699.53	8903.92	8280.38	chr14	-	63684215	63728095	SGPP1	sphingosine-1-phosphate phosphatase 1	81537	GO:0042392|GO:0006665|GO:0030148|GO:0016311|GO:0006670|GO:0005789|GO:0044281|GO:0016021|GO:0097191|GO:0097193|GO:0006668	2.67e-06	0.0502904	0.265143	yes
NM_005486	29.5577	18.7046	18.1203	39.3149	57.2031	52.4062	chr17	+	54900690	54961967	TOM1L1	target of myb1 (chicken)-like 1	10040	GO:0005515|GO:0043130|GO:0017124|GO:0005795|GO:0019901|GO:0030295|GO:0005764|GO:0006886|GO:0005829|GO:0032147|GO:0045839|GO:0007165|GO:0005737|GO:0030276|GO:0043162|GO:2000278|GO:0010008|GO:0070062|GO:0031954|GO:0005768	0.0134215	1	0.445748	yes
NM_001282597	7.79519	4.09724	7.27561	13.423	14.8404	15.8887	chr2	+	79512933	80648863	CTNNA2	catenin (cadherin-associated protein)%2C alpha 2%2C transcript variant 3	1496	GO:0005515|GO:0030424|GO:0045296|GO:0060134|GO:0007409|GO:0021942|GO:0015629|GO:0030027|GO:0048854|GO:0005829|GO:0042692|GO:0048813|GO:0016323|GO:0051823|GO:0005737|GO:0016337|GO:0051149|GO:0051015|GO:0005913|GO:0005912|GO:0005200	0.0035955	1	0.434137	yes
NM_018047	888.3	816.206	808.138	1732.8	1650.35	1643.64	chr5	-	150690789	150701107	RBM22	RNA binding motif protein 22	55696	GO:0045292|GO:0005634|GO:0090316|GO:0071013|GO:0035690|GO:0033120|GO:0046872|GO:0005737|GO:0000166|GO:0005487|GO:0000398|GO:0017069|GO:0005654|GO:0036002|GO:0048306|GO:0000060	2.3e-05	0.433298	0.499852	yes
NM_001874	305.782	325.004	363.031	786.206	725.684	759.363	chr12	-	68851175	68963240	CPM	carboxypeptidase M%2C transcript variant 1	1368	GO:0009986|GO:0005886|GO:0006508|GO:0004180|GO:0008270|GO:0031225|GO:0009653|GO:0070062|GO:0004181	6.1e-05	1	0.437564	yes
NM_139250	53.2766	45.0129	64.7916	128.519	105.575	116.887	chrX	-	154617608	154619271	CTAG1A	cancer/testis antigen 1A	246100	GO:0005515|GO:0005737	0.002023	1	0.464643	yes
NM_024881	524.768	450.205	481.18	1126.98	999.495	1212.06	chr19	-	16549836	16572382	SLC35E1	solute carrier family 35%2C member E1	79939	GO:0006810|GO:0016021	0.00066069	1	0.436165	yes
NM_005934	948.224	910.736	1297.87	5768.72	5883.5	6459.18	chr19	-	6210380	6279948	MLLT1	myeloid/lymphoid or mixed-lineage leukemia (trithorax homolog%2C Drosophila)%3B translocated to%2C 1	4298	GO:0005515|GO:0006355|GO:0005737|GO:0006366|GO:0005730|GO:0005654|GO:0005634|GO:0006469|GO:0008023|GO:0003677	3.77e-05	0.710475	0.174301	yes
NM_058222	107.943	88.977	81.7396	36.7808	31.2573	32.0545	chr10	+	112283655	112305034	TECTB	tectorin beta	6975	GO:0005886|GO:0005578|GO:0031225	0.00174164	1	2.78402	yes
NM_001282876	53.898	69.5166	36.5379	182.112	147.618	175.919	chr7	+	143284949	143288049	TMEM139	transmembrane protein 139%2C transcript variant 8	135932	GO:0016021	0.0012777	1	0.316331	yes
NM_182915	80.7906	72.5734	110.175	333.395	336.432	344.469	chr2	+	119223807	119265651	STEAP3	STEAP family member 3%2C metalloreductase%2C transcript variant 1	55240	GO:0005515|GO:0052851|GO:0009306|GO:0000293|GO:0005886|GO:0005771|GO:0006915|GO:0008823|GO:0055085|GO:0046872|GO:0006879|GO:0033572|GO:0007049|GO:0015677|GO:0016021|GO:0010008|GO:0055114	3.5e-05	0.660232	0.259825	yes
NM_003162	55.2327	45.1764	53.2941	109.687	121.549	124.48	chr2	-	36837697	36966472	STRN	striatin%2C calmodulin binding protein	6801	GO:0005515|GO:0005516|GO:0008285|GO:0030331|GO:0000159|GO:0014069|GO:0032403|GO:0016358|GO:0005737|GO:0070830|GO:0043197|GO:0016020|GO:0045211|GO:0043025|GO:0007626|GO:0005923|GO:0016055|GO:0051721|GO:0070016	0.00025524	1	0.432095	yes
NM_020990	77.5874	80.1044	58.1226	266.809	259.032	275.847	chr15	+	43593053	43599406	CKMT1B	creatine kinase%2C mitochondrial 1B	1159	GO:0005739|GO:0004111|GO:0034641|GO:0016310|GO:0006600|GO:0005743|GO:0044281|GO:0005524|GO:0070062	2.05e-05	0.386788	0.2692	yes
NM_052964	20.7451	22.244	27.4973	11.3102	6.79456	9.31233	chr4	-	10490213	10684762	CLNK	cytokine-dependent hematopoietic cell linker			0.0040996	1	2.5709	yes
NM_001242359	308.59	316.96	401.299	1649.42	1573.97	1576.08	chr10	-	60869439	60944275	RHOBTB1	Rho-related BTB domain containing 1%2C transcript variant 4	9886	GO:0051056|GO:0005886|GO:0007264|GO:0005525|GO:0005829	2.65e-06	0.0500227	0.21395	yes
NM_018295	217.999	212.164	226.316	532.893	459.708	464.964	chr7	+	135148013	135166215	TMEM140	transmembrane protein 140	55281	GO:0016021	0.00036334	1	0.450394	yes
NM_144702	13.2086	9.10918	12.2752	4.4763	3.93401	3.8531	chr1	+	156920631	156933088	LRRC71	leucine rich repeat containing 71	149499		0.027304	1	2.82083	yes
NM_001293163	231.066	236.015	224.264	508.498	529.461	461.726	chr7	+	129611701	129757082	NRF1	nuclear respiratory factor 1%2C transcript variant 3	4899	GO:0001666|GO:0006996|GO:0006357|GO:0031100|GO:0044281|GO:0006091|GO:0000978|GO:0006351|GO:0051593|GO:0001077|GO:0005737|GO:0045944|GO:0051602|GO:0032496|GO:0005654|GO:0007005|GO:0032355|GO:0044255|GO:0070062	0.000183259	1	0.460994	yes
NM_001136002	9.86344	4.09724	12.9362	20.625	14.7574	18.6494	chr7	-	124030915	124033469	TMEM229A	transmembrane protein 229A	730130	GO:0006355|GO:0003700|GO:0042025|GO:0016021	0.043821	1	0.497797	yes
NM_178019	4.84914	4.09724	3.87334	15.9075	13.2255	10.9838	chr5	+	134967905	135011707	CATSPER3	cation channel%2C sperm associated 3	347732	GO:0035036|GO:0086010|GO:0001669|GO:0005245|GO:0005886|GO:0005783|GO:0031514|GO:0036128|GO:0007275|GO:0030317|GO:0007338|GO:0070509|GO:0070588|GO:0034765|GO:0005227|GO:0006814|GO:0048240|GO:0032504	0.0033209	1	0.31956	yes
NM_019601	52.5672	36.1437	28.6403	105.499	104.847	108.723	chr22	+	24181475	24189106	SUSD2	sushi domain containing 2	56241	GO:0005515|GO:0006955|GO:0005886|GO:0030247|GO:0016021|GO:0006898|GO:0070062|GO:0005044	0.0007194	1	0.367792	yes
NM_134260	182.883	162.187	186.687	677.501	763.778	685.908	chr15	-	60488283	60627530	RORA	RAR-related orphan receptor A%2C transcript variant 2	6095	GO:0005515|GO:0010467|GO:2000188|GO:0060850|GO:0006367|GO:0003700|GO:0006805|GO:0008013|GO:0045599|GO:0043030|GO:0003707|GO:0070328|GO:0005634|GO:0046068|GO:0010906|GO:0006809|GO:0042692|GO:0001222|GO:0008142|GO:0021702|GO:0045944|GO:0043401|GO:0004879|GO	4.43e-05	0.834811	0.249981	yes
NM_182577	50.1265	57.0028	57.5528	22.6114	23.5019	13.2605	chr19	-	463345	474983	ODF3L2	outer dense fiber of sperm tails 3-like 2	284451	GO:0005881	0.00097944	1	2.77365	yes
NM_033341	4.05503	8.6315	6.21668	16.7713	12.2484	11.3077	chr19	-	53289600	53291622	BIRC8	baculoviral IAP repeat containing 8	112401	GO:0004842|GO:0043066|GO:0048471|GO:0016567|GO:0090263|GO:0005634|GO:0002020|GO:0051402|GO:0005829|GO:0005737|GO:0043524|GO:0097110|GO:0005876|GO:0008270|GO:0090307|GO:0043027	0.029024	1	0.468745	yes
NM_004693	4.05503	4.09724	8.53344	18.575	28.5673	12.9329	chr12	-	52424069	52434326	KRT75	keratin 75%2C type II	9119	GO:0005198|GO:0002244|GO:0045095|GO:0070062	0.039584	1	0.277747	yes
NM_022818	1442.08	1385.18	2115.41	3885.73	3466.75	3403.55	chr16	+	87392194	87404774	MAP1LC3B	microtubule-associated protein 1 light chain 3 beta	81631	GO:0005515|GO:0006995|GO:0008017|GO:0005776|GO:0000422|GO:0005930|GO:0000421|GO:0005874|GO:0050811|GO:0031410|GO:0000407|GO:0005829|GO:0012505|GO:0005622|GO:0031090|GO:0061025|GO:0000045|GO:0019898	0.0022598	1	0.459525	yes
NM_002993	9.48431	4.09724	4.05063	12.6926	16.0824	16.6806	chr4	+	73836555	73838760	CXCL6	chemokine (C-X-C motif) ligand 6	6372	GO:0008009|GO:0070098|GO:0002446|GO:0007267|GO:0005576|GO:0045236|GO:0005615|GO:0002690|GO:0007165|GO:0006955|GO:0006954|GO:0006935|GO:0007186|GO:0060326|GO:0042127|GO:0032496|GO:0008201|GO:0042742	0.0133049	1	0.387899	yes
NM_004213	45.4469	40.3578	37.8801	150.573	150.28	167.224	chr15	+	84884660	84945796	SLC28A1	solute carrier family 28 (concentrative nucleoside transporter)%2C member 1%2C transcript variant 1	9154	GO:0006139|GO:0016020|GO:0005886|GO:0005887|GO:0005337|GO:0001882|GO:0005415|GO:0015858|GO:0055085	4.24e-05	0.798896	0.26424	yes
NM_006187	176.208	157.907	169.022	74.21	72.563	74.4314	chr12	+	112938432	112973249	OAS3	2'-5'-oligoadenylate synthetase 3%2C 100kDa	4940	GO:0003725|GO:0005515|GO:0005886|GO:0001730|GO:0019221|GO:0009615|GO:0005524|GO:0005615|GO:0046872|GO:0005829|GO:0043231|GO:0051607|GO:0005737|GO:0006139|GO:0060337|GO:0005654|GO:0060700|GO:0060333|GO:0045071	0.0032361	1	2.27453	yes
NM_198129	887.554	721.457	710.365	464.827	313.789	244.439	chr18	+	23689442	23955065	LAMA3	laminin%2C alpha 3%2C transcript variant 1	3909	GO:0030334|GO:0034329|GO:0005102|GO:0005606|GO:0005576|GO:0035987|GO:0030155|GO:0005604|GO:0045995|GO:0005610|GO:0008544|GO:0022617|GO:0005198|GO:0030198|GO:0031581|GO:0007155|GO:0070062	0.0075778	1	2.26711	yes
NM_001243952	113.229	131.11	140.587	264.441	290.978	287.455	chr5	+	62306161	62387184	KIF2A	kinesin heavy chain member 2A%2C transcript variant 3	3796	GO:0008017|GO:0005515|GO:0005813|GO:0005871|GO:0097228|GO:0003777|GO:0005524|GO:0030154|GO:0007399|GO:0005829|GO:0019886|GO:0000922|GO:0003774|GO:0016020|GO:0007596|GO:0008152|GO:0005876|GO:0090307|GO:0000278|GO:0007052|GO:0016887|GO:0007019|GO:0051301|GO	0.000184916	1	0.456682	yes
NM_000185	4149	3847.92	3517.49	1807.72	1372.06	1134.94	chr22	+	20774094	20787720	SERPIND1	serpin peptidase inhibitor%2C clade D (heparin cofactor)%2C member 1	3053	GO:0010951|GO:0006935|GO:0004866|GO:0007596|GO:0004867|GO:0005576|GO:0008201|GO:0005615|GO:0070062	0.00086301	1	2.66863	yes
NM_006473	10.992	16.1344	16.7193	35.207	29.7371	28.1877	chr11	+	62771302	62787341	TAF6L	TAF6-like RNA polymerase II%2C p300/CBP-associated factor (PCAF)-associated factor%2C 65kDa	10629	GO:0005515|GO:0006352|GO:0006357|GO:0046982|GO:0030914|GO:0003713|GO:0006325|GO:0003677|GO:0051090|GO:0000118|GO:0043966|GO:0006338|GO:0004402|GO:0070062	0.0042183	1	0.470791	yes
NM_002781	5195.25	5371.81	4901.98	91551.3	95593.9	92338	chr19	-	43167742	43186536	PSG5	pregnancy specific beta-1-glycoprotein 5%2C transcript variant 1	5673	GO:0005515|GO:0007565|GO:0005576	0.00020004	1	0.0553487	yes
NM_153613	33.1507	39.044	44.1876	19.6846	12.0193	16.3106	chr15	-	34358887	34367194	LPCAT4	lysophosphatidylcholine acyltransferase 4	254531	GO:0047184|GO:0047166|GO:0005783|GO:0036148|GO:0044281|GO:0036150|GO:0047192|GO:0016020|GO:0071617|GO:0005789|GO:0019432|GO:0016021|GO:0006644|GO:0006654|GO:0036151|GO:0044255|GO:0046474|GO:0036152	0.0042168	1	2.4239	yes
NM_001004712	49.8214	33.3085	48.4997	8.4954	8.38296	11.9823	chr14	-	20014260	20015193	OR4K14	olfactory receptor%2C family 4%2C subfamily K%2C member 14			0.0032217	1	4.56087	yes
NM_001110556	615.698	688.536	583.66	280.796	311.693	331.678	chrX	-	154348531	154374638	FLNA	filamin A%2C alpha%2C transcript variant 2	2316	GO:0005515|GO:0005802|GO:0031523|GO:0031267|GO:0046332|GO:0042993|GO:0042803|GO:0001948|GO:0051015|GO:0005080|GO:0043025|GO:0042789|GO:0043123|GO:0070062|GO:0034988|GO:0031532|GO:0034329|GO:0030168|GO:0017160|GO:0005925|GO:0008134|GO:0048471|GO:0005886|GO	0.00073516	1	2.04281	yes
NM_001286789	780.146	768.157	689.302	3134.42	3016.66	2972.23	chr21	+	36069923	36073177	CBR1	carbonyl reductase 1%2C transcript variant 2	873	GO:0019369|GO:0019371|GO:0004090|GO:0017144|GO:0044281|GO:0031982|GO:0005829|GO:0047021|GO:0016655|GO:0050221|GO:0030855|GO:0042373|GO:0070062|GO:0055114	1.07e-06	0.020184	0.245262	yes
NM_175922	8.97691	4.09724	17.2902	45.8671	42.8214	27.582	chr6	-	166305679	166308383	PRR18	proline rich 18	285800		0.0138626	1	0.261152	yes
NM_023039	610.021	434.757	423.337	215.371	145.543	160.562	chr5	-	73552199	73565686	ANKRA2	ankyrin repeat%2C family A (RFXANK-like)%2C 2	57763	GO:0003712|GO:0008150|GO:0042826|GO:0016020|GO:0006357|GO:0030169|GO:0005634|GO:0005856|GO:0005829	0.0078825	1	2.81531	yes
NM_001005183	36.0211	35.4863	39.5279	9.88171	12.4422	4.07868	chr12	+	55426253	55427192	OR6C76	olfactory receptor%2C family 6%2C subfamily C%2C member 76			0.00053542	1	4.20547	yes
NM_153376	24.2157	25.4962	29.4353	94.617	95.9386	106.373	chr4	-	7040849	7043001	CCDC96	coiled-coil domain containing 96	257236		5.81e-05	1	0.266553	yes
NM_015480	196.548	218.674	187.465	2035.98	2133.05	1807.2	chr3	+	111071758	111137560	PVRL3	poliovirus receptor-related 3%2C transcript variant 1	25945	GO:0005515|GO:0005886|GO:0034329|GO:0060042|GO:0045216|GO:0042803|GO:0009566|GO:0043296|GO:0016337|GO:0005913|GO:0002089|GO:0045211|GO:0016021|GO:0050839|GO:0007156|GO:0034332	0.0029209	1	0.100847	yes
NM_199133	19.085	4.09724	4.10168	44.7274	26.1062	33.0108	chr5	-	10225507	10249909	FAM173B	family with sequence similarity 173%2C member B%2C transcript variant 1	134145	GO:0016021	0.025882	1	0.262738	yes
NM_005768	3611.27	3556.79	3517.16	7312.79	7537.64	7770.99	chr12	-	6976184	7018538	LPCAT3	lysophosphatidylcholine acyltransferase 3	10162	GO:0036150|GO:0047184|GO:0016020|GO:0005789|GO:0044281|GO:0016021|GO:0006644|GO:0036151|GO:0097006|GO:0046474|GO:0036152	3.95e-06	0.0745353	0.47235	yes
NM_001105537	96.1834	95.1747	114.101	225.476	199.067	202.67	chr2	-	218637915	218659540	ZNF142	zinc finger protein 142%2C transcript variant 1	7701	GO:0008150|GO:0003674|GO:0006355|GO:0005634|GO:0005575|GO:0003677|GO:0046872|GO:0006351	0.00048049	1	0.487009	yes
NM_007256	269.635	285.839	291.967	859.028	867.367	785.337	chr11	+	75150986	75206400	SLCO2B1	solute carrier organic anion transporter family%2C member 2B1%2C transcript variant 1	11309	GO:0005886|GO:0015347|GO:0043252|GO:0008514|GO:0016021|GO:0055085	3.63e-05	0.685005	0.337394	yes
NM_001277313	69.2843	62.1382	52.7128	125.885	121.511	133.834	chr15_KI270905v1_alt	-	4980140	5140748	FMN1	formin 1%2C transcript variant 1	342184	GO:0005737|GO:0005912|GO:0005886|GO:0005884|GO:0005634|GO:0003779|GO:0045010	0.000398	1	0.483004	yes
NM_001203	958.465	734.918	594.347	215.353	447.315	353.084	chr4	+	94757976	95158450	BMPR1B	bone morphogenetic protein receptor%2C type IB%2C transcript variant 2	658	GO:0005515|GO:0031290|GO:0060041|GO:0005886|GO:0001654|GO:0045597|GO:0046332|GO:0042698|GO:0009953|GO:0046872|GO:0006954|GO:0004702|GO:0002063|GO:0060350|GO:0035108|GO:0005025|GO:0023014|GO:0030501|GO:0030509|GO:0005524|GO:0030166|GO:0045669|GO:0043235|GO	0.027899	1	2.25225	yes
NM_006892	4.05503	10.0016	3.83403	12.5939	16.8558	16.736	chr20	+	32762384	32809356	DNMT3B	DNA (cytosine-5-)-methyltransferase 3 beta%2C transcript variant 1	1789	GO:0005515|GO:0010467|GO:0003886|GO:0006346|GO:0031503|GO:0010424|GO:0005634|GO:0046872|GO:0043231|GO:0045322|GO:0005737|GO:0071230|GO:0009008|GO:0010212|GO:0051718|GO:0090116|GO:0003714|GO:0042493|GO:0000122|GO:0006306|GO:0010628|GO:0032776|GO:0005720|GO	0.0185168	1	0.387364	yes
NM_001040661	1587.23	1436.46	1285.05	644.631	624.903	508.29	chr7	+	5282929	5304073	SLC29A4	solute carrier family 29 (equilibrative nucleoside transporter)%2C member 4%2C transcript variant 1	222962	GO:0016324|GO:0005886|GO:0005337|GO:0008504|GO:0016021|GO:0015844|GO:0055085	0.00096212	1	2.42361	yes
NM_001282468	753.022	724.506	697.35	317.348	338.209	339.004	chr15	-	28698695	28712421	GOLGA8M	golgin A8 family%2C member M	653720	GO:0005794	2.18e-05	0.410373	2.18677	yes
NM_018698	362.947	384.515	395.184	828.888	897.383	883.518	chrX	+	109535780	109544698	NXT2	nuclear transport factor 2-like export factor 2%2C transcript variant 1	55916	GO:0005737|GO:0005634|GO:0051028|GO:0015031	2.44e-05	0.459184	0.437831	yes
NM_018122	27.2585	25.9516	24.6532	49.7391	47.6307	60.1283	chr1	+	173824658	173858544	DARS2	aspartyl-tRNA synthetase 2%2C mitochondrial	55157	GO:0005515|GO:0010467|GO:0000049|GO:0050560|GO:0005634|GO:0070145|GO:0004815|GO:0005524|GO:0042803|GO:0006418|GO:0005739|GO:0005759|GO:0005654|GO:0043039	0.0025189	1	0.494376	yes
NM_001097579	195.791	204.26	199.815	495	526.569	479.446	chrX	+	41688972	41697277	GPR34	G protein-coupled receptor 34%2C transcript variant 4	2857	GO:0007186|GO:0045028|GO:0005887|GO:0004930|GO:0035589	2.43e-05	0.457355	0.39964	yes
NM_024921	10.5557	14.529	12.4306	27.9096	30.3919	26.679	chrX	-	85277388	85379743	POF1B	premature ovarian failure%2C 1B	79983	GO:0003779|GO:0005923	0.0005623	1	0.441457	yes
NM_031939	34.2946	40.8381	39.0424	86.7334	82.8777	92.9987	chr18	-	50795119	50820064	MRO	maestro%2C transcript variant 1	83876	GO:0005730	0.000155713	1	0.434771	yes
NM_001129885	7.85885	4.09724	10.9574	18.9048	13.9849	16.9306	chr17	-	73248448	73261880	CPSF4L	cleavage and polyadenylation specific factor 4-like			0.02142	1	0.459923	yes
NM_016140	4532.34	4654.54	4857.57	26953.7	31077.3	29162.5	chr16	-	67389806	67393535	TPPP3	tubulin polymerization-promoting protein family member 3%2C transcript variant 1	51673	GO:0005737|GO:0015631|GO:0001578|GO:0005874|GO:0070062	0.002397	1	0.161072	yes
NM_000206	48.3408	49.173	50.2505	27.1612	23.3352	19.4782	chrX	-	71107405	71111631	IL2RG	interleukin 2 receptor%2C gamma	3561	GO:0005515|GO:0004911|GO:0004913|GO:0005886|GO:0004917|GO:0019982|GO:0019976|GO:0007165|GO:0006955|GO:0016020|GO:0005887|GO:0038111|GO:0016032|GO:0038110|GO:0035771|GO:0009897	0.00034213	1	2.11168	yes
NM_001164446	142.874	77.5373	134.8	39.5151	16.7618	43.4639	chr6	-	42101118	42142977	C6orf132	chromosome 6 open reading frame 132	647024		0.0184821	1	3.56134	yes
NM_003483	271.42	243.755	163.666	129.83	124.978	83.1545	chr12	+	65824459	65966291	HMGA2	high mobility group AT-hook 2%2C transcript variant 1	8091	GO:0005515|GO:0003906|GO:0030261|GO:0004677|GO:0006325|GO:0046332|GO:0035985|GO:0010564|GO:0035986|GO:0035987|GO:0035988|GO:0071158|GO:0000989|GO:0032993|GO:0002062|GO:0045444|GO:0000975|GO:0008301|GO:0071141|GO:0031492|GO:0007275|GO:0001047|GO:0000122|GO	0.033002	1	2.00863	yes
NM_004189	58.6902	47.9886	46.0415	166.734	153.961	158.524	chr3	+	137764291	137766330	SOX14	SRY (sex determining region Y)-box 14	8403	GO:0043565|GO:0046982|GO:0006366|GO:0009649|GO:0003682|GO:0000981|GO:2001222|GO:0005575|GO:0000122|GO:0045892|GO:0007601|GO:0007399	3.82e-05	0.72043	0.318686	yes
NM_001243079	8.24672	4.09724	16.7329	31.0809	34.2447	31.2622	chr19	+	1524073	1535456	PLK5	polo-like kinase 5	126520	GO:0002357|GO:0031572|GO:0005730|GO:0006927|GO:0005524|GO:2000045|GO:0005737|GO:0007067|GO:0004672|GO:0071363|GO:0010976|GO:0006468|GO:0051301	0.0043012	1	0.301041	yes
NM_001257309	119.296	83.1066	80.0184	43.7948	46.74	33.9946	chr17_JH159148v1_alt	+	4258	5284	KRTAP29-1	keratin associated protein 29-1			0.0162404	1	2.26791	yes
NM_020971	173.104	190.201	182.721	109.263	77.21	55.7294	chr19	+	40467218	40576459	SPTBN4	spectrin%2C beta%2C non-erythrocytic 4%2C transcript variant sigma1	57731	GO:0005515|GO:0008091|GO:0005886|GO:0007605|GO:0007409|GO:0019226|GO:0016363|GO:0005829|GO:0070852|GO:0043194|GO:0005737|GO:0005543|GO:0005912|GO:0007411|GO:0033135|GO:0043203|GO:0043025|GO:0007628|GO:0040018|GO:0061337|GO:0016192|GO:0007016|GO:0070062|GO	0.0034361	1	2.25442	yes
NM_032360	380.202	347.251	379.403	744.247	753.838	842.23	chr1	-	180288216	180502887	ACBD6	acyl-CoA binding domain containing 6	84320	GO:0005737|GO:0000062|GO:0008289	0.00023961	1	0.472951	yes
NM_001008493	509.6	531.181	475.165	252.792	257.616	245.412	chr1	-	225486831	225653143	ENAH	enabled homolog (Drosophila)%2C transcript variant 1	55740	GO:0005515|GO:0050852|GO:0001725|GO:0017124|GO:0030054|GO:0005886|GO:0050699|GO:0045202|GO:0001843|GO:0046907|GO:0003779|GO:0030175|GO:0030027|GO:0005829|GO:0005737|GO:0007411|GO:0008154|GO:0005925	0.000104923	1	2.0057	yes
NM_152677	30.998	33.617	21.448	158.912	188.507	166.167	chr19	+	57668934	57679152	ZSCAN4	zinc finger and SCAN domain containing 4	201516	GO:0006355|GO:0003700|GO:0010833|GO:0003677|GO:0046872|GO:0006351|GO:0000784	0.000121014	1	0.167573	yes
NM_001199835	409.074	378.49	372.21	1299.36	1170.39	1166.84	chr7	+	26291894	26374329	SNX10	sorting nexin 10%2C transcript variant 1	29887	GO:0005813|GO:0005783|GO:0030316|GO:0005634|GO:0015031|GO:0006897|GO:0005545|GO:0016050|GO:0042384|GO:0031313|GO:0071539|GO:0051117|GO:0007032	5.61e-05	1	0.318917	yes
NM_001184727	4.05503	4.09724	9.39587	18.965	13.1142	14.797	chrX	+	102651400	102659082	GPRASP1	G protein-coupled receptor associated sorting protein 1%2C transcript variant 4	9737	GO:0005515|GO:0005737|GO:0008333	0.0170179	1	0.374351	yes
NM_139317	3609.53	3827.23	3374.15	838.866	805.521	825.297	chr20	+	63235882	63240507	BIRC7	baculoviral IAP repeat containing 7%2C transcript variant 1	79444	GO:0005515|GO:0043066|GO:0004842|GO:0004869|GO:0005794|GO:0016567|GO:0016874|GO:0070247|GO:0005634|GO:0007257|GO:0009966|GO:0005737|GO:0042127|GO:0005876|GO:0008270|GO:0090307|GO:0019899|GO:0043027	0.0022193	1	4.37745	yes
NM_005323	7.49594	6.69825	18.6503	51.6667	32.0066	34.7896	chr6	-	26107411	26108136	HIST1H1T	histone cluster 1%2C H1t	3010	GO:0000794|GO:0006334|GO:0007275|GO:0005634|GO:0030317|GO:0007283|GO:0007339|GO:0000786|GO:0003677|GO:0030154	0.0170381	1	0.277255	yes
NM_003821	71.5286	79.8811	101.501	249.291	254.388	216.985	chr8	+	89757746	89791064	RIPK2	receptor-interacting serine-threonine kinase 2	8767	GO:0005515|GO:0032755|GO:0050830|GO:0046330|GO:0007249|GO:0050731|GO:0042803|GO:0002756|GO:0002755|GO:0031398|GO:0046641|GO:0043123|GO:0005856|GO:0031663|GO:0050700|GO:0032729|GO:0010800|GO:0032728|GO:0038124|GO:0032760|GO:0038123|GO:0032727|GO:0034134|GO	0.00045524	1	0.350941	yes
NM_001145077	28.1159	7.75099	9.44765	35.2251	39.2057	44.5438	chr11	+	61508799	61511018	LRRC10B	leucine rich repeat containing 10B	390205		0.025404	1	0.380876	yes
NM_153210	380.212	345.891	322.804	1193.69	1133.79	1233.57	chr17	+	9645536	9729686	USP43	ubiquitin specific peptidase 43%2C transcript variant 1	124739	GO:0004197|GO:0016579|GO:0004843|GO:0061136|GO:0043161	1.76e-05	0.331032	0.29455	yes
NM_005668	7.16616	4.09724	7.37878	18.3385	20.2751	14.9924	chr5	-	100806934	100903285	ST8SIA4	ST8 alpha-N-acetyl-neuraminide alpha-2%2C8-sialyltransferase 4%2C transcript variant 1	7903	GO:0003828|GO:0009311|GO:0007399|GO:0030173|GO:0000139|GO:0007411|GO:0006491|GO:0001574|GO:0006486|GO:0033691|GO:0006488|GO:0044267|GO:0006464|GO:0043687|GO:0018279	0.0033952	1	0.347764	yes
NM_001017402	6276.83	6173.5	5507.75	2402.94	2503.07	2778	chr1	-	209614872	209651334	LAMB3	laminin%2C beta 3%2C transcript variant 2	3914	GO:0005515|GO:0034329|GO:0005576|GO:0035987|GO:0032403|GO:0005610|GO:0008544|GO:0022617|GO:0005198|GO:0030198|GO:0050873|GO:0031581|GO:0007155	0.00020462	1	2.33707	yes
NM_014513	1601.56	1405.33	1312.28	670.802	474.375	389.157	chr19_GL000209v2_alt	-	29857	44878	KIR2DS5	-			0.00146459	1	2.81501	yes
NM_182710	210.291	196.836	177.297	406.693	374.917	429.101	chr11	+	65712001	65719606	KAT5	K(lysine) acetyltransferase 5%2C transcript variant 1	10524	GO:0005515|GO:0048471|GO:0006325|GO:0005634|GO:0050681|GO:0000812|GO:0032403|GO:0046872|GO:0006302|GO:0005829|GO:0071392|GO:0045944|GO:0010212|GO:0070491|GO:0035267|GO:0016032|GO:0006978|GO:0004402|GO:0032703|GO:0005667|GO:0016573|GO:0003713|GO:0005730|GO	0.00034231	1	0.482711	yes
NM_001263	280.548	301.141	332.785	862.729	973.244	883.122	chr4	+	84582903	84651340	CDS1	CDP-diacylglycerol synthase (phosphatidate cytidylyltransferase) 1	1040	GO:0006661|GO:0005783|GO:0044281|GO:0007165|GO:0004605|GO:0005789|GO:0016024|GO:0004142|GO:0016021|GO:0006644|GO:0006657|GO:0007602|GO:0046474	8.28e-05	1	0.336315	yes
NM_003454	29.4245	28.8239	23.9961	62.1881	58.7913	58.2833	chr16	-	3222324	3235186	ZNF200	zinc finger protein 200%2C transcript variant 1	7752	GO:0008150|GO:0003674|GO:0006355|GO:0005634|GO:0003676|GO:0046872|GO:0006351	0.000102911	1	0.458793	yes
NM_014743	165.394	153.24	154.367	326.826	316.346	350.028	chr4	+	6782731	6884172	KIAA0232	KIAA0232%2C transcript variant 1	9778	GO:0005524	8.21e-05	1	0.476239	yes
NM_152701	57.127	57.7167	48.6516	32.231	17.0796	14.8439	chr7	+	48171459	48647495	ABCA13	ATP-binding cassette%2C sub-family A (ABC1)%2C member 13	154664	GO:0005215|GO:0008152|GO:0006810|GO:0016021|GO:0016887|GO:0005524	0.0059156	1	2.54846	yes
NM_001201457	5.74697	4.09724	4.3554	13.0812	10.9423	7.17115	chr17	-	58556676	58692055	TEX14	testis expressed 14%2C transcript variant 3	56155	GO:0032091|GO:0005515|GO:0043063|GO:0007094|GO:0032466|GO:0019901|GO:0005623|GO:0030496|GO:0005524|GO:0045171|GO:0051306|GO:0005737|GO:0004672|GO:0000777|GO:0000776|GO:0006468|GO:0008608|GO:0070062|GO:0051301|GO:0007140	0.034722	1	0.455194	yes
NM_007224	4.05503	4.09724	4.29252	24.93	17.352	15.3243	chr12	+	57216794	57226449	NXPH4	neurexophilin 4	11247	GO:0003674|GO:0007218|GO:0005576|GO:0005575	0.03572	1	0.216032	yes
NM_001105659	487.842	366.004	383.919	204.873	111.88	77.4503	chr1	-	74026017	74198187	LRRIQ3	leucine-rich repeats and IQ motif containing 3	127255		0.0063823	1	3.13992	yes
NM_032575	4795.78	4519.76	4331.98	9521.27	10446.2	9600.34	chr16_KI270855v1_alt	+	32587	39961	GLIS2	GLIS family zinc finger 2	84662	GO:0005515|GO:0044212|GO:0005634|GO:0045879|GO:0000122|GO:0046872|GO:0006351|GO:0030154|GO:0043433|GO:0007399|GO:0001077|GO:0005737|GO:0016607|GO:0045944|GO:0045893|GO:0045892	8.13e-05	1	0.461567	yes
NM_001001872	8.31254	9.60323	3.89878	38.003	31.3097	40.423	chr14	-	58004089	58152129	C14orf37	chromosome 14 open reading frame 37	145407	GO:0016021	0.00081729	1	0.198792	yes
NM_021259	559.874	547.636	485.061	1099.87	1122.12	1228.95	chr16	-	370775	381950	TMEM8A	transmembrane protein 8A	58986	GO:0008150|GO:0003674|GO:0005887|GO:0007155|GO:0005765|GO:0070062	0.000178617	1	0.461489	yes
NM_018492	75.9387	63.2459	61.567	157.92	144.24	134.561	chr8	-	27809620	27838095	PBK	PDZ binding kinase%2C transcript variant 1	55872	GO:0005515|GO:0034644|GO:0007067|GO:0004674|GO:0050728|GO:0001933|GO:0006468|GO:0032435|GO:0005575|GO:0032873|GO:0005524	0.00064304	1	0.459679	yes
NM_001184993	28.3606	41.0252	37.1986	78.5214	81.8518	82.3626	chr13	+	24764162	24879920	RNF17	ring finger protein 17%2C transcript variant 2	56163	GO:0005737|GO:0007286|GO:0008270|GO:0007275|GO:0005634|GO:0042803	0.00032198	1	0.439096	yes
NM_014810	706.038	673.186	727.356	1573.45	1441.83	1295.6	chr1	+	179954772	180114880	CEP350	centrosomal protein 350kDa	9857	GO:0008017|GO:0005515|GO:0005813|GO:0005737|GO:0034453|GO:0016020|GO:0005819|GO:0005654	0.00084464	1	0.488666	yes
NM_001145847	3320.22	2733.74	2797.23	842.274	915.682	997.642	chr4	-	15968225	16083971	PROM1	prominin 1%2C transcript variant 2	8842	GO:0005515|GO:0072112|GO:0005793|GO:0045296|GO:0005886|GO:0009986|GO:0042622|GO:0005783|GO:0060042|GO:0042805|GO:0032420|GO:0031528|GO:0010842|GO:0045494|GO:0005615|GO:0031982|GO:0060219|GO:0005903|GO:2000768|GO:0072139|GO:0016324|GO:0005887|GO:0070062|GO	0.00044178	1	3.21207	yes
NM_001135635	4665.69	4200.49	4050.59	9886.93	9730.03	11003.9	chr11	-	65916811	65919060	C11orf68	chromosome 11 open reading frame 68%2C transcript variant 1	83638		0.000180759	1	0.421829	yes
NM_174945	2415.63	2255.26	2190.37	1289.8	866.165	674.55	chr19	+	43533187	43536132	ZNF575	zinc finger protein 575	284346	GO:0006355|GO:0005634|GO:0003677|GO:0046872|GO:0006351	0.0022643	1	2.42404	yes
NM_024522	272.624	187.295	253.801	127.795	101.504	100.835	chr1	-	31179744	31239887	NKAIN1	Na+/K+ transporting ATPase interacting 1	79570	GO:0005886|GO:0016021	0.0094991	1	2.1619	yes
NM_014009	45.8133	46.589	51.8227	24.833	18.938	21.6993	chrX	-	49250435	49264826	FOXP3	forkhead box P3%2C transcript variant 1	50943	GO:0005515|GO:0032753|GO:0003700|GO:0006366|GO:0032693|GO:0032715|GO:0003705|GO:0000981|GO:0002513|GO:0032714|GO:0032713|GO:0032792|GO:0001816|GO:0042803|GO:0032914|GO:0042130|GO:0045077|GO:0002361|GO:0002262|GO:0043029|GO:0032689|GO:0035035|GO:0003714|GO	0.00049801	1	2.20291	yes
NM_001145399	30.7119	31.2528	41.904	11.4889	11.4794	7.44748	chr11	-	30384492	30586383	MPPED2	metallophosphoesterase domain containing 2%2C transcript variant 2	744	GO:0016787|GO:0008152|GO:0046872|GO:0007399	0.0032392	1	3.41497	yes
NM_000796	75.3908	76.7795	64.2937	29.7164	39.6304	26.637	chr3	-	114128651	114179052	DRD3	dopamine receptor D3%2C transcript variant a	1814	GO:0005515|GO:0032416|GO:0090325|GO:0042995|GO:0042220|GO:0051584|GO:0050883|GO:0002016|GO:0007611|GO:0035483|GO:0007612|GO:0032467|GO:0060134|GO:0019904|GO:0035240|GO:0043278|GO:0045840|GO:0000122|GO:0002031|GO:0032922|GO:0019216|GO:0007186|GO:0005887|GO	0.00195799	1	2.25521	yes
NM_001082533	4.05503	8.68248	3.70421	219.354	249.481	236.785	chr17	-	51630312	52159801	CA10	carbonic anhydrase X%2C transcript variant 1	56934	GO:0003674|GO:0007420|GO:0005575	1.66e-05	0.313482	0.0233011	yes
NM_001254749	33.6796	34.3761	25.519	70.8462	55.7674	70.836	chr1	-	163142298	163203173	RGS5	regulator of G-protein signaling 5%2C transcript variant 4	8490	GO:0043547|GO:0007165|GO:0005737|GO:0008277|GO:0005886|GO:0038032|GO:0005096	0.0038843	1	0.473916	yes
NM_020464	131.253	141.998	119.087	537.86	651.612	616.656	chr6	-	138422043	138572531	NHSL1	NHS-like 1%2C transcript variant 1	57224		0.000161157	1	0.217226	yes
NM_004884	622.025	632.649	526.925	1214.51	1369.57	1343.75	chr15	-	65327126	65378040	IGDCC3	immunoglobulin superfamily%2C DCC subclass%2C member 3	9543	GO:0005887|GO:0050885	0.00025895	1	0.453583	yes
NM_181536	4.05503	4.09724	4.29956	8.38245	12.6866	13.0051	chr16	-	71929537	71999978	PKD1L3	polycystic kidney disease 1-like 3	342372	GO:0005515|GO:0005262|GO:0005261|GO:0005886|GO:0009986|GO:0034703|GO:0001822|GO:0008324|GO:0071468|GO:0050915|GO:0043235|GO:0070588|GO:0030246|GO:0033040|GO:0006812|GO:0070062|GO:0001581	0.040304	1	0.365434	yes
NM_001282879	2540.54	2290.05	1923.85	998.459	859.08	811.205	chr22	+	22644619	22647898	GGTLC2	gamma-glutamyltransferase light chain 2%2C transcript variant 3	91227	GO:0019370|GO:0003840|GO:0006749|GO:0031362|GO:0070062	0.00191726	1	2.53094	yes
NM_033419	1234.73	1035.04	1093.92	3290	3264.67	3645.05	chr17	-	39671121	39688070	PGAP3	post-GPI attachment to proteins 3%2C transcript variant 1	93210	GO:0000139|GO:0016788|GO:0031227|GO:0016021|GO:0006506|GO:0006505	7.75e-05	1	0.329782	yes
NM_000603	1469.32	1599.75	1156	534.594	509.808	427.01	chr7	+	150991055	151014599	NOS3	nitric oxide synthase 3 (endothelial cell)%2C transcript variant 1	4846	GO:0005515|GO:0005516|GO:0009408|GO:0010181|GO:0034405|GO:0043267|GO:0006809|GO:0050880|GO:0051926|GO:0005856|GO:0031663|GO:0003100|GO:0051701|GO:0005506|GO:0051346|GO:0014806|GO:0001542|GO:0001701|GO:0004517|GO:0003958|GO:0043542|GO:0002028|GO:0031284|GO	0.0024837	1	2.87144	yes
NM_024628	116.741	115.265	104.254	59.3758	54.3684	47.9612	chr3	-	125082635	125212765	SLC12A8	solute carrier family 12%2C member 8%2C transcript variant 1	84561	GO:0016021|GO:0055085|GO:0006813|GO:0015293	0.0003437	1	2.07946	yes
NM_004914	110.984	102.024	118.609	329.148	325.299	307.775	chr22	+	23145325	23164344	RAB36	RAB36%2C member RAS oncogene family	9609	GO:0006184|GO:0005794|GO:0000139|GO:0003924|GO:0032482|GO:0019003|GO:0005525|GO:0006886	1.67e-05	0.314355	0.344636	yes
NM_024066	103.225	106.807	87.968	185.209	207.89	243.159	chr1	-	44221069	44355279	ERI3	ERI1 exoribonuclease family member 3%2C transcript variant 1	79033	GO:0005737|GO:0000175|GO:0005730|GO:0046872|GO:0000467	0.0031971	1	0.468363	yes
NM_015652	11.5332	16.471	12.1052	50.5204	48.0747	55.1125	chr10	+	96981283	96985828	C10orf12	chromosome 10 open reading frame 12	26148		0.000123273	1	0.260946	yes
NM_004944	32.0928	40.6199	33.053	101.56	93.4426	120.669	chr3	-	58192625	58211003	DNASE1L3	deoxyribonuclease I-like 3%2C transcript variant 1	1776	GO:0004536|GO:0006309|GO:0005509|GO:0004520|GO:0005634|GO:0006259|GO:0016888|GO:0010623|GO:0003677	0.00119611	1	0.335049	yes
NM_020947	86.4808	91.3085	84.7014	178.758	174.803	171.999	chr16	-	84476359	84504682	TLDC1	TBC/LysM-associated domain containing 1	57707	GO:0005515|GO:0005765	3.02e-06	0.0569116	0.499449	yes
NM_006910	295.423	280.564	274.71	1457.25	1432.31	1682.09	chr16	+	24539586	24572862	RBBP6	retinoblastoma binding protein 6%2C transcript variant 1	5930	GO:0005515|GO:0004842|GO:0005815|GO:0005694|GO:0016874|GO:0005730|GO:0001701|GO:0061053|GO:0005737|GO:0035264|GO:0042787|GO:0048568|GO:0005654|GO:0008270	0.0041002	1	0.186081	yes
NM_001508	91.921	91.772	120.05	48.2374	39.4346	37.7315	chr2	+	132416573	132646596	GPR39	G protein-coupled receptor 39	2863	GO:0007186|GO:0005886|GO:0005887|GO:0004930|GO:0046872	0.003941	1	2.42213	yes
NM_018219	11.4422	6.14691	20.623	24.5463	30.3317	24.2689	chr11	-	66590168	66593083	CCDC87	coiled-coil domain containing 87	55231	GO:0008017|GO:0000910|GO:0000226	0.043102	1	0.482799	yes
NM_001037633	164.237	157.376	131.26	288.89	286.112	343.21	chr5	-	138946720	139198376	SIL1	SIL1 nucleotide exchange factor%2C transcript variant 1	64374	GO:0006457|GO:0005783|GO:0005788|GO:0051082|GO:0006886|GO:0005615	0.0018364	1	0.493212	yes
NM_152568	605.692	467.553	435.87	189.525	153.263	103.259	chr8	-	41646309	41647359	NKX6-3	NK6 homeobox 3	157848	GO:0043565|GO:0002067|GO:0006355|GO:0030857|GO:0001709|GO:0005634|GO:0006351	0.0035962	1	3.38331	yes
NM_021796	480.717	451.305	419.73	5983.68	5783.82	5931.33	chrX	-	134565842	134658483	PLAC1	placenta-specific 1	10761	GO:0003674|GO:0090214|GO:0005576|GO:0005575|GO:0001890	5.14e-08	0.000969968	0.0763752	yes
NM_012329	613.712	664.989	895.157	3284.58	2926.32	2823.13	chr17	-	55392612	55421980	MMD	monocyte to macrophage differentiation-associated	23531	GO:0016020|GO:0005887|GO:0031902|GO:0019835|GO:0004872|GO:0005765	0.000157537	1	0.24063	yes
NM_001278587	1022.98	1024.9	1023.57	565.055	532.085	428.972	chr17	+	73737853	73756557	LOC100134391	uncharacterized LOC100134391			0.0062764	1	2.01259	yes
NM_018166	9988.95	9591.39	8795.02	16643.9	21799.7	22455.4	chr1	-	36322029	36324154	EVA1B	eva-1 homolog B (C. elegans)%2C transcript variant 1	55194	GO:0016021	0.0044046	1	0.465941	yes
NM_002354	115.657	150.375	181.037	71.0947	63.7773	57.4002	chr2	+	47369147	47387028	EPCAM	epithelial cell adhesion molecule	4072	GO:0005515|GO:0001657|GO:0008284|GO:0005886|GO:0009986|GO:0023019|GO:2000648|GO:2000048|GO:0016328|GO:0032403|GO:0048863|GO:0016323|GO:0016324|GO:0045944|GO:0005923|GO:0016021|GO:0070062	0.0116784	1	2.32519	yes
NM_000436	4.05503	4.09724	9.32736	17.1311	36.7058	20.1009	chr5	-	41730064	41870689	OXCT1	3-oxoacid CoA transferase 1	5019	GO:0014823|GO:0007584|GO:0035774|GO:0045471|GO:0042493|GO:0044281|GO:0042803|GO:0005739|GO:0007507|GO:0042594|GO:0046952|GO:0007420|GO:0005759|GO:0046950|GO:0008260|GO:0009725|GO:0060612|GO:0044255|GO:0042182	0.041158	1	0.23641	yes
NM_001173517	32.0066	27.5573	38.1485	81.579	78.4995	95.8631	chrX	-	136213219	136251579	MAP7D3	MAP7 domain containing 3%2C transcript variant 3	79649	GO:0008017|GO:0005813|GO:0005874|GO:0005819|GO:0000226|GO:0005634|GO:0015629|GO:0005737|GO:0046785|GO:0015631|GO:0016020|GO:0005198|GO:0005654	0.00102325	1	0.381776	yes
NM_001506	26.7892	12.44	4.25276	31.9423	39.3202	35.0922	chr19	+	50770463	50771732	GPR32	G protein-coupled receptor 32	2854	GO:0007186|GO:0005887|GO:0004930	0.038905	1	0.408839	yes
NM_022449	400.795	434.492	402.732	962.921	1006.96	960.418	chr2	-	237574321	237591126	RAB17	RAB17%2C member RAS oncogene family%2C transcript variant 1	64284	GO:0005515|GO:0005886|GO:0002415|GO:0032456|GO:0003924|GO:0030139|GO:0006886|GO:0030425|GO:0032402|GO:0032401|GO:0005622|GO:0051489|GO:0016323|GO:0016324|GO:0045056|GO:0030100|GO:0043025|GO:0046847|GO:0032482|GO:0070062|GO:0042470|GO:0051963|GO:0005525|GO	3.56e-06	0.0670545	0.422489	yes
NM_001278352	471.562	442.072	591.54	1084.76	1081.19	1101.41	chr9	+	32384602	32450834	ACO1	aconitase 1%2C soluble%2C transcript variant 1	48	GO:0005515|GO:0051539|GO:0005794|GO:0006099|GO:0005783|GO:0003723|GO:0003994|GO:0010040|GO:0009791|GO:0046872|GO:0006417|GO:0005829|GO:0005739|GO:0006879|GO:0006101|GO:0050892|GO:0005737|GO:0030350|GO:0070062	0.0061155	1	0.46067	yes
NM_005178	233.546	216.868	204.519	134.732	104.69	87.478	chr19	+	44748720	44760044	BCL3	B-cell CLL/lymphoma 3	602	GO:0042345|GO:0005515|GO:0048471|GO:0003700|GO:0007249|GO:0005634|GO:0042088|GO:0048536|GO:0005737|GO:0032996|GO:0030198|GO:0045944|GO:0002467|GO:0030674|GO:0033257|GO:0042742|GO:0000060|GO:0032729|GO:0043066|GO:0045415|GO:0030330|GO:0002268|GO:0042536|GO	0.0024966	1	2.00347	yes
NM_005479	228.291	202.593	220.464	732.781	676.547	718.733	chr10	+	97319264	97321915	FRAT1	frequently rearranged in advanced T-cell lymphomas 1	10023	GO:0000578|GO:0090263|GO:0016055|GO:0005829	1.6e-05	0.301037	0.306076	yes
NM_004497	41.7976	31.6666	37.5029	21.9013	11.5198	4.57762	chr19	+	45864259	45873797	FOXA3	forkhead box A3	3171	GO:0003700|GO:0044212|GO:0001678|GO:0006366|GO:0000981|GO:0019904|GO:0005634|GO:0007283|GO:0030154|GO:0043565|GO:0045944|GO:0031018|GO:0008134|GO:0009267|GO:0016568	0.0139831	1	2.92029	yes
NM_015662	8092.3	7664.22	7805.56	3933.52	3682.28	3283.91	chr2	-	27444372	27489811	IFT172	intraflagellar transport 172	26160	GO:0097225|GO:0050680|GO:0097228|GO:0031122|GO:0009953|GO:0070986|GO:0036064|GO:0007224|GO:0001947|GO:0045880|GO:0007219|GO:0016485|GO:0060021|GO:0021522|GO:0006996|GO:0005930|GO:0001843|GO:0072372|GO:0031982|GO:0005929|GO:0042384|GO:0060348|GO:0008544|GO	4.47e-05	0.842993	2.16172	yes
NM_001161376	221.22	172.546	185.938	434.946	414.541	456.853	chr6	+	30647038	30653210	C6orf136	chromosome 6 open reading frame 136%2C transcript variant 3	221545	GO:0005739	0.00021848	1	0.443762	yes
NM_000567	5.32638	4.09724	4.07009	13.5929	15.6664	9.99436	chr1	-	159712288	159714589	CRP	C-reactive protein%2C pentraxin-related	1401	GO:0005515|GO:0033265|GO:0051258|GO:0050830|GO:0045471|GO:0030175|GO:0005615|GO:0042803|GO:0030426|GO:0006954|GO:0015485|GO:0006958|GO:0045908|GO:0071277|GO:0008228|GO:0032930|GO:1900006|GO:0070062|GO:0010288|GO:0001666|GO:2000482|GO:0010745|GO:0007568|GO	0.0073437	1	0.343756	yes
NM_001252383	9423.93	9985.46	10561.5	181706	147231	151192	chr6	-	87085497	87095147	CGA	glycoprotein hormones%2C alpha polypeptide%2C transcript variant 1	1081	GO:0005515|GO:0007165|GO:0008284|GO:0030335|GO:0016486|GO:0005179|GO:0045944|GO:0007267|GO:0005576|GO:0044267	0.0052361	1	0.0624225	yes
NM_016045	147.594	109.769	133.806	291.599	282.642	338.713	chr20	-	59033144	59042846	SLMO2	slowmo homolog 2 (Drosophila)%2C transcript variant 1	51012	GO:0005758|GO:0015914	0.00107948	1	0.428464	yes
NM_001256869	85.1167	89.516	74.4218	58.0708	39.5355	26.343	chr8	-	12132416	12134009	USP17L7	ubiquitin specific peptidase 17-like family member 7			0.0151754	1	2.00933	yes
NM_001161454	1719.84	1588.91	1655.21	5122.72	4919.31	4954.67	chr11	-	61348747	61362283	CYB561A3	cytochrome b561 family%2C member A3%2C transcript variant 1	220002	GO:0031902|GO:0016491|GO:0016021|GO:0005765|GO:0046872|GO:0055114	6.88e-07	0.0129778	0.331004	yes
NM_001195150	19.6506	13.8854	11.6227	91.0275	95.4002	79.2805	chr7	+	128866409	128872047	LOC100130705	uncharacterized LOC100130705	100130705		0.000162668	1	0.169956	yes
NM_000226	15.2906	10.9362	12.8209	4.7139	4.31894	6.21209	chr17	-	41565840	41572058	KRT9	keratin 9%2C type I	3857	GO:0005882|GO:0045109|GO:0016020|GO:0008544|GO:0005200|GO:0043588|GO:0005634|GO:0007283|GO:0005615|GO:0070062	0.0046168	1	2.56136	yes
NM_006320	592.996	596.291	781.133	1861.47	2010.49	2083.43	chr4	-	128269236	128288829	PGRMC2	progesterone receptor membrane component 2	10424	GO:0016020|GO:0043401|GO:0003707|GO:0016021|GO:0005496|GO:0020037|GO:0012505	0.000121804	1	0.330863	yes
NM_130848	4.05503	4.09724	4.57481	11.4113	10.1746	8.04872	chr5	-	135444213	135447348	DCANP1	dendritic cell-associated nuclear protein	140947	GO:0006355|GO:0005737|GO:0005634|GO:0003677|GO:0006351	0.0048036	1	0.429467	yes
NM_006486	1218.88	1250.16	1240.22	3336.3	3009.86	3192.28	chr22	+	45502838	45601134	FBLN1	fibulin 1%2C transcript variant D	2192	GO:0007566|GO:0005509|GO:0005578|GO:0005576|GO:0005615|GO:0005604|GO:0016504|GO:0031012|GO:0010952|GO:0030198|GO:0016032|GO:0005201|GO:0070062	0.0023785	1	0.388875	yes
NM_004316	4.05503	4.09724	4.03043	17.4161	18.1975	15.4302	chr12	+	102957673	102960516	ASCL1	achaete-scute family bHLH transcription factor 1	429	GO:0010468|GO:0005515|GO:0060579|GO:0003700|GO:0061104|GO:0061103|GO:0061102|GO:0061100|GO:0000989|GO:0042803|GO:0007405|GO:0071259|GO:0003690|GO:0043525|GO:0007219|GO:0050883|GO:0043025|GO:0021892|GO:0045747|GO:2000179|GO:0070888|GO:0000122|GO:0000978|GO	0.0040206	1	0.238672	yes
NM_001256704	10.7289	4.09724	3.81107	13.1649	17.1863	16.2703	chr6	-	89177503	89217777	GABRR1	gamma-aminobutyric acid (GABA) A receptor%2C rho 1%2C transcript variant 3	2569	GO:0005230|GO:0030054|GO:0005886|GO:0004890|GO:0034707|GO:0007268|GO:0007214|GO:0005254|GO:0055085|GO:0034220|GO:0005887|GO:0045211|GO:0006810	0.022077	1	0.399756	yes
NM_022977	150.024	141.379	145.058	553.738	606.439	708.458	chrX	-	109641334	109733392	ACSL4	acyl-CoA synthetase long-chain family member 4%2C transcript variant 2	2182	GO:0006629|GO:0047676|GO:0001676|GO:0030307|GO:0005741|GO:0035338|GO:0044281|GO:0005737|GO:0019432|GO:0043025|GO:0070672|GO:0060996|GO:0044233|GO:0031957|GO:0005778|GO:0044255|GO:0070062|GO:0005811|GO:0008610|GO:0007584|GO:0060136|GO:0005524|GO:0004467|GO	0.0089577	1	0.233572	yes
NM_178452	71.7905	84.3952	109.732	285.192	283.724	312.257	chr16	+	84145259	84177918	DNAAF1	dynein%2C axonemal%2C assembly factor 1	123872	GO:0003356|GO:0036159|GO:0035469|GO:0005886|GO:0071910|GO:0030324|GO:0005930|GO:0003341|GO:0005634|GO:0070286|GO:0060287|GO:0001947|GO:0044458|GO:0000922|GO:0005737|GO:0045502|GO:0060972|GO:0060271|GO:0036158|GO:0071907	0.000142708	1	0.301777	yes
NM_001270422	9538.04	9151.68	9766.41	2032.23	2055.8	2010.35	chr17	+	70075224	70135605	KCNJ16	potassium channel%2C inwardly rectifying subfamily J%2C member 16%2C transcript variant 4	3773	GO:0005242|GO:0005886|GO:0005887|GO:0008076|GO:0010107|GO:0007268|GO:0034765|GO:0006813	0.00058103	1	4.66618	yes
NM_006665	28.7826	16.116	24.331	57.6992	47.0392	57.2487	chr4	-	83292460	83335153	HPSE	heparanase%2C transcript variant 1	10855	GO:0005515|GO:0051897|GO:0030305|GO:0005634|GO:0044281|GO:0005765|GO:0005764|GO:0043231|GO:0061042|GO:0030200|GO:0046983|GO:0033690|GO:0030203|GO:0043202|GO:0004566|GO:0005975|GO:0006027|GO:0005576|GO:0006029|GO:0010575|GO:0051798|GO:0007160|GO:0030194|GO	0.0037015	1	0.427377	yes
NM_007210	100.86	107.674	97.3651	51.2596	48.7494	49.1192	chr12	-	51352048	51391416	GALNT6	polypeptide N-acetylgalactosaminyltransferase 6	11226	GO:0048471|GO:0004653|GO:0005794|GO:0006493|GO:0000139|GO:0030246|GO:0016266|GO:0016021|GO:0044267|GO:0046872|GO:0043687	7.75e-05	1	2.05125	yes
NM_003214	339.813	323.961	295.105	1003.32	976.859	1187.33	chr6	-	35473596	35497084	TEAD3	TEA domain family member 3	7005	GO:0005515|GO:0010467|GO:0005667|GO:0007565|GO:0006367|GO:0003700|GO:0006357|GO:0045944|GO:0001085|GO:0005654|GO:0035329|GO:0003677	0.0004003	1	0.302724	yes
NM_005101	7833.6	7481.52	7316.66	3853.53	3521.42	3824.6	chr1	+	1013466	1014539	ISG15	ISG15 ubiquitin-like modifier	9636	GO:0005515|GO:0032020|GO:0019221|GO:0005576|GO:0005829|GO:0032649|GO:0051607|GO:0060337|GO:0045648|GO:0045087|GO:0019941|GO:0016032|GO:0031386|GO:0034340|GO:0031397|GO:0032480|GO:0042742|GO:0045071	3.67e-05	0.691698	2.02078	yes
NM_001136112	12.0598	7.31983	10.9477	28.0215	28.6764	25.9003	chr11	-	104994239	105023168	CASP5	caspase 5%2C apoptosis-related cysteine peptidase%2C transcript variant f	838	GO:0072559|GO:0043005|GO:0072557|GO:0072558|GO:0050727|GO:0097194|GO:0006915|GO:0042981|GO:0035234|GO:0070269|GO:0004197|GO:0005737|GO:0021762|GO:0050718|GO:0097110|GO:0006508|GO:0043025|GO:0008234|GO:0071260|GO:0097169	0.00046198	1	0.367167	yes
NM_001143833	114.75	102.599	119.956	71.127	38.4482	26.0812	chr3	-	51778560	51779187	IQCF6	IQ motif containing F6	440956		0.0095025	1	2.48647	yes
NM_015085	2205.75	2080.7	1725.63	1017.46	937.722	895.715	chr17	+	2796437	3037741	RAP1GAP2	RAP1 GTPase activating protein 2%2C transcript variant 1	23108	GO:0043005|GO:0048471|GO:0031965|GO:0005813|GO:0005737|GO:0046582|GO:0010977|GO:0032854|GO:0005829	0.0020629	1	2.10884	yes
NM_005698	255.822	246.21	248.925	534.753	441.029	531.795	chr1_GL383519v1_alt	-	61001	67408	SCAMP3	secretory carrier membrane protein 3%2C transcript variant 1	10067	GO:0000139|GO:0006892|GO:0032526|GO:0016021|GO:0015031|GO:0031625|GO:0070062	0.0146773	1	0.498122	yes
NM_024859	8.75311	24.8655	18.1318	365.135	387.225	422.926	chrX	+	49162842	49168156	MAGIX	MAGI family member%2C X-linked%2C transcript variant 1	79917		2.4e-05	0.452642	0.0440322	yes
NM_018290	242.799	254.674	231.883	504.985	538.739	509.406	chr4	+	37826659	37862938	PGM2	phosphoglucomutase 2	55276	GO:0005515|GO:0000287|GO:0005975|GO:0005978|GO:0019388|GO:0044281|GO:0005829|GO:0004614|GO:0009405|GO:0006006|GO:0046386|GO:0008973|GO:0005980|GO:0070062	2.26e-05	0.425776	0.469605	yes
NM_001294338	342.365	319.814	331.516	638.95	631.362	747.801	chr1_GL383519v1_alt	-	67890	78552	CLK2	CDC-like kinase 2%2C transcript variant 1	1196	GO:0045721|GO:0005515|GO:0005634|GO:0018108|GO:0005524|GO:0046777|GO:0016607|GO:0004674|GO:0010212|GO:0004712|GO:0005654|GO:0006468|GO:0043484|GO:0004713|GO:0032526	0.00086184	1	0.492388	yes
NM_022468	73.4239	75.5419	54.6307	150.001	161.16	160.75	chr16	+	3046680	3060723	MMP25	matrix metallopeptidase 25	64386	GO:0006954|GO:0016020|GO:0005886|GO:0005509|GO:0006508|GO:0005578|GO:0008270|GO:0031225|GO:0016021|GO:0004222|GO:0060022	0.00029791	1	0.431429	yes
NM_001129742	35.5214	20.861	20.1313	55.6523	74.5658	75.7453	chr10	-	103472803	103479240	CALHM3	calcium homeostasis modulator 3	119395	GO:0034220|GO:0005261|GO:0005887|GO:0006812	0.0062849	1	0.371492	yes
NM_001011544	36.0315	38.0478	30.954	291.753	338.346	345.056	chrX	+	149688236	149717268	MAGEA11	melanoma antigen family A11%2C transcript variant 2	4110	GO:0005515|GO:0005737|GO:0005654|GO:0005634	0.0033778	1	0.107709	yes
NM_014481	4.05503	4.09724	7.34859	14.9247	14.7217	11.01	chrX	+	55000322	55007873	APEX2	APEX nuclease (apurinic/apyrimidinic endonuclease) 2%2C transcript variant 1	27301	GO:0003906|GO:0008311|GO:0005730|GO:0005743|GO:0005634|GO:0006310|GO:0003677|GO:0043231|GO:0007049|GO:0006284|GO:0008270|GO:0000737|GO:0000738	0.0074772	1	0.381265	yes
NM_007286	666.836	809.296	1138.53	1985.15	2061.92	2092.22	chr5	+	150640644	150659230	SYNPO	synaptopodin%2C transcript variant 1	11346	GO:0005515|GO:0005737|GO:0001725|GO:0043197|GO:0045211|GO:0032233|GO:0051492|GO:0043204|GO:0014069|GO:0003779|GO:0005923|GO:0015629	0.00120238	1	0.42589	yes
NM_014579	141.293	117.356	123.657	65.062	47.1588	42.3872	chr14	+	20999254	21001875	SLC39A2	solute carrier family 39 (zinc transporter)%2C member 2%2C transcript variant 1	29986	GO:0071577|GO:0005886|GO:0005385|GO:0005887|GO:0016023|GO:0006829|GO:0055085	0.00158223	1	2.47274	yes
NM_001942	31.2052	46.5715	45.1217	87.8593	101.618	80.273	chr18	+	31318088	31359246	DSG1	desmoglein 1	1828	GO:0030057|GO:0045295|GO:0005886|GO:0060135|GO:0005509|GO:0050821|GO:0006915|GO:0016328|GO:0006921|GO:0005829|GO:0016339|GO:0016337|GO:0016324|GO:0005911|GO:0015643|GO:0032570|GO:0007043|GO:0009898|GO:0016021|GO:0007156|GO:0070062	0.0035158	1	0.455602	yes
NM_144673	37.98	46.9726	25.3665	87.4392	75.163	78.8396	chr16	+	66579447	66588274	CMTM2	CKLF-like MARVEL transmembrane domain containing 2%2C transcript variant 1	146225	GO:0006935|GO:0005654|GO:0016021|GO:0005615|GO:0005125	0.0038034	1	0.456918	yes
NM_004435	11697.1	10159.9	9946.56	3556.79	3055.62	2526.47	chr9	+	128818499	128822676	ENDOG	endonuclease G	2021	GO:0005739|GO:0005515|GO:0004518|GO:0043065|GO:0004519|GO:0006309|GO:0034612|GO:0006310|GO:0003676|GO:0001701|GO:0046872|GO:0046677	0.00027561	1	3.48003	yes
NM_031271	2154.65	1862.52	1766.84	675.38	738.167	541.605	chr8	-	30831543	30849017	TEX15	testis expressed 15	56154	GO:0034502|GO:0032880|GO:0009566|GO:0030539|GO:0048873|GO:0007283|GO:0007130|GO:0010569|GO:0007140	0.000604	1	2.95834	yes
NM_002842	38085	37208.6	35495	16962.6	17779.1	16660	chr19	-	55181246	55209506	PTPRH	protein tyrosine phosphatase%2C receptor type%2C H%2C transcript variant 1	5794	GO:0005515|GO:0005737|GO:0006470|GO:0005887|GO:0005001|GO:0006915|GO:0035335	1.92e-05	0.361944	2.15535	yes
NM_152591	61.1007	55.0857	70.638	26.2728	32.7087	28.6531	chr12	+	110846959	110907535	CCDC63	coiled-coil domain containing 63%2C transcript variant 1	160762		0.0025194	1	2.13186	yes
NM_000202	2686.38	2742.72	2612.44	14492.9	18259.1	14492.9	chrX	-	149478763	149505354	IDS	iduronate 2-sulfatase%2C transcript variant 1	3423	GO:0030207|GO:0005975|GO:0004423|GO:0009405|GO:0006027|GO:0044281|GO:0030204|GO:0030203|GO:0046872|GO:0043202	0.0091155	1	0.17021	yes
NM_001145028	706.257	608.542	757.402	2078.48	1946.76	2071.39	chr19	-	14053366	14059159	PALM3	paralemmin 3	342979	GO:0005515|GO:0008063|GO:0005737|GO:0005886|GO:0001960|GO:0032496|GO:0005524	2.28e-05	0.429019	0.339893	yes
NM_001098844	53.9054	55.9049	64.755	155.434	160.65	148.997	chr10	+	17752260	17800867	TMEM236	transmembrane protein 236			3.7e-05	0.696694	0.375344	yes
NM_182526	151.885	141.141	147.695	1484.62	1471.68	1378.73	chr14	-	67470265	67515304	TMEM229B	transmembrane protein 229B	161145	GO:0016021	0.00066265	1	0.101665	yes
NM_001172132	607.084	555.589	578.844	1067.16	1207.82	1211.32	chr20	+	32052187	32101854	HCK	HCK proto-oncogene%2C Src family tyrosine kinase%2C transcript variant 3	3055	GO:0030133|GO:0005515|GO:0008284|GO:0071801|GO:0005884|GO:0008360|GO:0019221|GO:2000251|GO:0005634|GO:0042995|GO:0005764|GO:0030154|GO:0005829|GO:0050764|GO:0051090|GO:0046777|GO:0002758|GO:0006954|GO:0030838|GO:0071375|GO:0016032|GO:0007155|GO:0038083|GO	0.00030322	1	0.499532	yes
NM_031866	235.259	234.266	233.259	82.9305	129.868	93.9579	chr10	-	35638248	35641434	FZD8	frizzled class receptor 8	8325	GO:0042813|GO:0005515|GO:0017147|GO:0033077|GO:0005794|GO:0005886|GO:0004930|GO:0005102|GO:0000122|GO:0001525|GO:0030165|GO:0007186|GO:0045944|GO:0030182|GO:0043507|GO:0016021|GO:0060070|GO:0031625|GO:0035567	0.0113428	1	2.29101	yes
NM_005860	7775.12	7725.3	6629.2	3197.14	3263.22	3462.68	chr19	+	676388	683392	FSTL3	follistatin-like 3 (secreted glycoprotein)	10272	GO:0005515|GO:0030325|GO:0030324|GO:0005634|GO:0007283|GO:0005615|GO:0030514|GO:0002244|GO:0048185|GO:0045944|GO:0090101|GO:0001968|GO:0030141|GO:0044306|GO:0005794|GO:0022409|GO:0006357|GO:0001822|GO:0005576|GO:0032926|GO:0045671|GO:0006351|GO:0071248|GO	0.00044081	1	2.23012	yes
NM_025243	157.987	159.152	219.809	519.768	435.074	606.537	chr2	-	227685209	227718029	SLC19A3	solute carrier family 19 (thiamine transporter)%2C member 3	80704	GO:0015403|GO:0005886|GO:0006766|GO:0006767|GO:0071934|GO:0044281|GO:0016021|GO:0042723	0.0031005	1	0.343894	yes
NM_015569	19.5336	14.5874	16.229	4.14861	4.75425	10.1335	chr1	+	171841477	172412717	DNM3	dynamin 3%2C transcript variant 1	26052	GO:0005515|GO:0048471|GO:0005874|GO:0003924|GO:0014069|GO:0005525|GO:0007416|GO:0006897|GO:0005739|GO:0043197|GO:0008152|GO:0046847|GO:0070062	0.0120649	1	2.64494	yes
NM_014264	1462.48	1183.95	1314.84	212.85	164.502	188.368	chr4	+	127880860	127899222	PLK4	polo-like kinase 4%2C transcript variant 1	10733	GO:0005515|GO:0005813|GO:0006996|GO:0007099|GO:0005814|GO:0060707|GO:0005730|GO:0005524|GO:0032154|GO:0046601|GO:0042802|GO:0005829|GO:0004674|GO:0000086|GO:0006468|GO:0000278	0.000158522	1	7.00216	yes
NM_198458	18.3223	19.893	12.0862	37.6889	33.2082	34.515	chr19	-	58354356	58362848	ZNF497	zinc finger protein 497%2C transcript variant 1	162968	GO:0006355|GO:0005634|GO:0003677|GO:0046872|GO:0006351	0.0025406	1	0.47719	yes
NM_018320	679.971	655.925	633.028	380.6	290.168	295.433	chr11	+	71928721	71997597	RNF121	ring finger protein 121%2C transcript variant 1	55298	GO:0016567|GO:0000139|GO:0005789|GO:0008270|GO:0016021|GO:0030433|GO:0030968	0.00049576	1	2.0378	yes
NM_024022	4.82234	4.09724	4.09207	156.948	129.745	136.859	chr21	-	42371886	42396091	TMPRSS3	transmembrane protease%2C serine 3%2C transcript variant A	64699	GO:0004252|GO:0005783|GO:0007605|GO:0043025|GO:0006883|GO:0006508|GO:0005789|GO:0016021|GO:0006898|GO:0017080|GO:0005044	0.0035235	1	0.0307203	yes
NM_178140	788.064	775.19	729.294	1749.89	1950.04	1834.81	chr5	+	31798923	32110932	PDZD2	PDZ domain containing 2	23037	GO:0005737|GO:0005911|GO:0005783|GO:0005634|GO:0005576|GO:0007155	5.92e-05	1	0.414211	yes
NM_001143818	1526.38	1446.81	1357.48	11571.6	12445.7	12739.4	chr18	+	63887704	63903890	SERPINB2	serpin peptidase inhibitor%2C clade B (ovalbumin)%2C member 2%2C transcript variant 1	5055	GO:0010951|GO:0043066|GO:0005737|GO:0005886|GO:0007596|GO:0004867|GO:0005576|GO:0042730|GO:0005615	0.00107577	1	0.11782	yes
NM_001304367	40.2443	35.526	29.925	15.4553	10.4617	9.98538	chr20	+	35968580	35974955	CNBD2	cyclic nucleotide binding domain containing 2%2C transcript variant 3	140894	GO:0030552|GO:0007283|GO:0005829	0.0025409	1	2.94396	yes
NM_002250	4957.54	4817.19	4505.04	9770.42	9930.32	9113.8	chr19	-	43766532	43781257	KCNN4	potassium channel%2C calcium activated intermediate/small conductance subfamily N alpha%2C member 4	3783	GO:0005515|GO:0005516|GO:0005886|GO:0030322|GO:0050714|GO:0007268|GO:0045332|GO:0016286|GO:0006884|GO:0016323|GO:0071435|GO:0016324|GO:0008076|GO:0043025|GO:0006816|GO:0006813|GO:0071805|GO:0046541|GO:0019903|GO:0022894|GO:0006952|GO:0050862|GO:0045121|GO	6.43e-05	1	0.495575	yes
NM_020299	15.2421	6.41503	11.4197	63.143	125.406	129.126	chr7	+	134527591	134541414	AKR1B10	aldo-keto reductase family 1%2C member B10 (aldose reductase)	57016	GO:0005515|GO:0044598|GO:0047718|GO:0045550|GO:0044597|GO:0001758|GO:0007603|GO:0007586|GO:0006081|GO:0001523|GO:0005764|GO:0005829|GO:0004033|GO:0016488|GO:0008202|GO:0070062|GO:0055114	0.047939	1	0.104122	yes
NM_001167942	831.953	970.945	969.775	2365.08	2472.59	2201.47	chr19	+	4640016	4655568	TNFAIP8L1	tumor necrosis factor%2C alpha-induced protein 8-like 1%2C transcript variant 1	126282	GO:0032007|GO:0005737	9.97e-05	1	0.393893	yes
NM_002744	800.402	683.52	738.95	4356.05	4169.51	4386.73	chr1	+	2050469	2185395	PRKCZ	protein kinase C%2C zeta%2C transcript variant 1	5590	GO:2000553|GO:0005515|GO:0032753|GO:0030054|GO:0050732|GO:0015459|GO:0060291|GO:0030010|GO:0043560|GO:0018105|GO:0047496|GO:0043274|GO:0046326|GO:0007179|GO:0070374|GO:0070062|GO:0035748|GO:2000664|GO:0031584|GO:2000667|GO:2000463|GO:0007616|GO:0005815|GO	6.13e-07	0.0115518	0.172152	yes
NM_000212	43.2093	46.7208	21.8076	109.152	118.475	128.367	chr17	+	47253841	47312711	ITGB3	integrin%2C beta 3 (platelet glycoprotein IIIa%2C antigen CD61)	3690	GO:0005515|GO:0031527|GO:0050731|GO:0031528|GO:0050900|GO:0002020|GO:0042802|GO:0007411|GO:0006457|GO:0030198|GO:0034446|GO:0034113|GO:0050839|GO:0070062|GO:0008305|GO:0042470|GO:0010745|GO:0009986|GO:0031589|GO:0050840|GO:0003756|GO:0014909|GO:0030168|GO	0.00104135	1	0.313876	yes
NM_001291088	41.1947	44.7188	70.5763	93.0282	122.495	101.003	chr19	-	37884822	37906706	WDR87	WD repeat domain 87%2C transcript variant 1	83889		0.013965	1	0.494397	yes
NM_001206897	13.2588	19.6923	14.7574	7.24785	6.99692	7.38968	chr15	-	57953423	58065923	ALDH1A2	aldehyde dehydrogenase 1 family%2C member A2%2C transcript variant 4	8854	GO:0048471|GO:0008284|GO:0008285|GO:0001758|GO:0071300|GO:0030324|GO:0033189|GO:0021983|GO:0016918|GO:0009954|GO:0009952|GO:0005829|GO:0031076|GO:0005737|GO:0014032|GO:0042574|GO:0042573|GO:0006776|GO:0030182|GO:0042572|GO:0034097|GO:0032355|GO:0035799|GO	0.046696	1	2.20521	yes
NM_001282726	33.9211	20.8327	12.5679	52.7049	54.0443	51.654	chr22	-	40769629	40819399	SLC25A17	solute carrier family 25 (mitochondrial carrier%3B peroxisomal membrane protein%2C 34kDa)%2C member 17%2C transcript variant 2	10478	GO:0005515|GO:0043132|GO:0015230|GO:0051087|GO:0044281|GO:0043231|GO:0005739|GO:0001561|GO:0015228|GO:0005779|GO:0005778|GO:0044255|GO:0051724|GO:0005777|GO:0006635|GO:0044610|GO:0035349|GO:0035350|GO:0016020|GO:0015866|GO:0015867|GO:0080122|GO:0015217|GO	0.039919	1	0.425003	yes
NM_006871	42.2054	57.4882	54.0215	28.8142	21.9924	24.6866	chr14	-	24336020	24340036	RIPK3	receptor-interacting serine-threonine kinase 3	11035	GO:0005515|GO:0051351|GO:0051353|GO:0034142|GO:0005886|GO:2000452|GO:0046006|GO:0007249|GO:0048538|GO:0070235|GO:0048536|GO:0051291|GO:0032403|GO:0048535|GO:0042802|GO:0005829|GO:0005739|GO:0032147|GO:0002756|GO:0032649|GO:0004704|GO:0051092|GO:0046777|GO	0.0066027	1	2.03614	yes
NM_015912	8.36943	4.09724	4.01382	11.3906	13.4525	10.4067	chr8	-	138130022	138496822	FAM135B	family with sequence similarity 135%2C member B	51059		0.021003	1	0.467534	yes
NM_021933	100.757	86.6468	111.785	202.849	204.089	193.956	chr1	+	12019241	12032049	MIIP	migration and invasion inhibitory protein	60672		0.0002221	1	0.497906	yes
NM_001286633	38.3325	52.1478	35.8159	207.301	214.248	214.835	chr6_GL000256v2_alt	+	1435046	1447667	TRIM40	tripartite motif containing 40%2C transcript variant 1	135644	GO:0005515|GO:0030308|GO:0045116|GO:0042177|GO:0008385|GO:0032088|GO:0008270|GO:1900181	3.56e-06	0.0672034	0.198459	yes
NM_030821	4223.8	4227.91	3551.08	2009.46	2176.14	1777.7	chr4	-	109709988	109730086	PLA2G12A	phospholipase A2%2C group XIIA	81579	GO:0005794|GO:0005783|GO:0036149|GO:0005509|GO:0036148|GO:0005576|GO:0044281|GO:0016042|GO:0008150|GO:0036150|GO:0047498|GO:0006644|GO:0006654|GO:0036151|GO:0046474|GO:0036152	0.0013442	1	2.01278	yes
NM_000767	274.139	252.088	202.054	79.6353	160.983	122.808	chr19	+	40991298	41018396	CYP2B6	cytochrome P450%2C family 2%2C subfamily B%2C polypeptide 6	1555	GO:0008392|GO:0006805|GO:0005506|GO:0017144|GO:0008395|GO:0019373|GO:0044281|GO:0043231|GO:0004497|GO:0005737|GO:0019825|GO:0042738|GO:0005789|GO:0016712|GO:0042180|GO:0008202|GO:0055114|GO:0020037	0.0185776	1	2.00394	yes
NM_001103161	424.774	455.074	439.802	4898.44	4461.05	4561.23	chr1	-	20719731	20732640	SH2D5	SH2 domain containing 5%2C transcript variant 1	400745	GO:0030054|GO:0045211|GO:0014069	0.00099746	1	0.0947974	yes
NM_020647	51.3217	40.8841	36.6822	8.18319	22.1925	21.8079	chr8	-	74234703	74321327	JPH1	junctophilin 1	56704	GO:0014701|GO:0003674|GO:0030018|GO:0060402|GO:0007517|GO:0005886|GO:0060314|GO:0030314|GO:0016021|GO:0008307	0.0156783	1	2.46989	yes
NM_138793	2659.19	2760.7	2582.22	5407.54	6483.23	6295.62	chr17	-	78991715	79009817	CANT1	calcium activated nucleotidase 1%2C transcript variant 1	124583	GO:0007165|GO:0032580|GO:0045134|GO:0005509|GO:0005789|GO:0016021|GO:0004871|GO:0043123|GO:0070062|GO:0030166	0.0096402	1	0.440005	yes
NM_024735	348.94	299.981	267.594	200.941	124.355	131.739	chr16	-	87326986	87383793	FBXO31	F-box protein 31%2C transcript variant 1	79791	GO:0008054|GO:0016567|GO:0030332|GO:0043025|GO:0031571|GO:0031146|GO:0019005|GO:0006974	0.0107557	1	2.00535	yes
NM_017444	40.9283	38.9773	25.6039	111.462	94.2335	106.303	chr8	+	140511297	140517153	CHRAC1	chromatin accessibility complex 1%2C transcript variant 1	54108	GO:0043565|GO:0008623|GO:0008622|GO:0071897|GO:0046982|GO:0003887|GO:0006338|GO:0003677	0.00060299	1	0.338173	yes
NM_003514	12.1398	17.522	12.5976	32.021	30.6325	37.7839	chr6	-	27892698	27893185	HIST1H2AM	histone cluster 1%2C H2am	8336	GO:0005515|GO:0008150|GO:0046982|GO:0005634|GO:0019899|GO:0000786|GO:0003677|GO:0070062	0.0022394	1	0.420754	yes
NM_001129890	20.7235	15.92	24.9311	104.58	112.258	110.617	chr8	+	91102618	91219236	LRRC69	leucine rich repeat containing 69			1.72e-05	0.324147	0.18804	yes
NM_001267	269.13	227.076	227.927	169.821	105.324	82.6368	chr17	-	50464491	50468866	CHAD	chondroadherin	1101	GO:0060348|GO:0001502|GO:1900155|GO:0005578	0.0145011	1	2.02395	yes
NM_130769	35.9672	43.8136	68.0971	75.4508	125.522	95.6308	chr11	-	64934470	64935888	GPHA2	glycoprotein hormone alpha 2	170589	GO:0005179|GO:0005576	0.046944	1	0.49857	yes
NM_144645	18.2217	12.2592	9.11028	60.1174	53.2507	53.7885	chr4	-	86876204	86892422	C4orf36	chromosome 4 open reading frame 36	132989		0.00025647	1	0.23685	yes
NM_153705	763.887	783.986	782.5	3655.21	3948.89	3766.23	chr11	-	108472105	108498432	KDELC2	KDEL (Lys-Asp-Glu-Leu) containing 2	143888	GO:0008150|GO:0003674|GO:0005788|GO:0005575	0.00081544	1	0.204952	yes
NM_003553	80.049	71.4008	80.5544	43.1387	21.7655	26.2847	chr17	-	3397465	3398410	OR1E1	olfactory receptor%2C family 1%2C subfamily E%2C member 1	8387	GO:0050911|GO:0007608|GO:0004984|GO:0007186|GO:0005886|GO:0004930|GO:0016021	0.0027825	1	2.54422	yes
NM_152787	358.454	372.734	377.795	965.629	973.019	841.761	chrX	-	30827441	30889394	TAB3	TGF-beta activated kinase 1/MAP3K7 binding protein 3	257397	GO:0005515|GO:0034142|GO:0005886|GO:0070423|GO:0007249|GO:0051403|GO:0035872|GO:0005829|GO:0002756|GO:0000187|GO:0005737|GO:0051092|GO:0002755|GO:0034138|GO:0070062|GO:0038124|GO:0038123|GO:0034134|GO:0007254|GO:0002224|GO:0045087|GO:0008270|GO:0005654|GO	0.0058974	1	0.398856	yes
NM_001029875	132.361	107.385	112.079	77.3765	51.6972	42.9564	chr5	+	64505946	64612294	RGS7BP	regulator of G-protein signaling 7 binding protein%2C transcript variant 1	401190	GO:0005737|GO:0007186|GO:0005886|GO:0005634|GO:0009968	0.0095965	1	2.04514	yes
NM_144947	13.3745	17.6085	10.1187	4.23815	3.82711	3.97977	chr19	-	51022230	51027629	KLK11	kallikrein-related peptidase 11%2C transcript variant 2	11012	GO:0005794|GO:0004252|GO:0006508|GO:0008236|GO:0005615|GO:0070062	0.046775	1	3.41233	yes
NM_001146684	32.1435	17.2399	13.9605	47.2295	45.9871	38.7928	chr17	-	8390704	8397826	RNF222	ring finger protein 222			0.020797	1	0.479844	yes
NM_203407	160.434	177.317	167.652	553.942	587.733	588.518	chrX	+	51406914	51408837	CXorf67	chromosome X open reading frame 67			2.54e-06	0.0478659	0.292108	yes
NM_152259	336.248	304.855	311.185	161.392	120.608	100.69	chr15	+	89575586	89628022	TICRR	TOPBP1-interacting checkpoint and replication regulator	90381	GO:0006260|GO:0005515|GO:0030174|GO:0006281|GO:0001731|GO:0010212|GO:0003682|GO:0000075|GO:0005654|GO:0005634|GO:0033314	0.00072204	1	2.48841	yes
NM_016433	475.361	465.649	442.314	1077.32	975.773	1018.96	chr12	-	109850942	109880488	GLTP	glycolipid transfer protein	51228	GO:0005737|GO:0051861|GO:0016020|GO:0017089|GO:0046836|GO:0070062|GO:0008289	5.71e-05	1	0.450293	yes
NM_001146157	53.2676	58.7821	53.1836	329.643	365.533	322.458	chr10	+	87020288	87024730	FAM25A	family with sequence similarity 25%2C member A	643161		0.0022369	1	0.16237	yes
NM_023926	831.154	852.095	731.496	1855.69	1917.85	2046.02	chr19	-	58083841	58098363	ZSCAN18	zinc finger and SCAN domain containing 18%2C transcript variant 3	65982	GO:0006366|GO:0006357|GO:0000981|GO:0005634|GO:0003677|GO:0046872	7.62e-05	1	0.414936	yes
NM_001080441	11.6611	9.34897	23.5706	51.8108	64.6911	58.4989	chr11	+	118527494	118531025	TTC36	tetratricopeptide repeat domain 36			0.00165871	1	0.254746	yes
NM_198141	325.829	299.694	288.875	190.571	137.817	102.754	chr15	+	42274167	42353666	GANC	glucosidase%2C alpha%3B neutral C%2C transcript variant 1			0.0043989	1	2.12087	yes
NM_024800	64.5236	67.7167	64.007	146.913	144.622	151.357	chr3	+	131026849	131350465	NEK11	NIMA-related kinase 11%2C transcript variant 1	79858	GO:0035556|GO:0005515|GO:0004674|GO:0031573|GO:0031572|GO:0005730|GO:0006468|GO:0005654|GO:0005524|GO:0046872	1.8e-06	0.0339976	0.443105	yes
NM_177938	2510.36	2414.56	2670	6224.26	5118.77	5207.39	chr3	+	48989907	49007148	P4HTM	prolyl 4-hydroxylase%2C transmembrane (endoplasmic reticulum)%2C transcript variant 3	54681	GO:0031418|GO:0005506|GO:0005509|GO:0016706|GO:0005789|GO:0016021|GO:0055114	0.00118218	1	0.458896	yes
NM_032312	419.849	453.311	402.858	823.561	948.746	876.283	chr2	+	32277888	32306589	YIPF4	Yip1 domain family%2C member 4	84272	GO:0005794|GO:0005886|GO:0005783|GO:0016021|GO:0043231	0.000304	1	0.481773	yes
NM_152399	54.0419	56.2371	67.1047	327.33	276.215	256.747	chr4	-	121758929	121765185	TMEM155	transmembrane protein 155	132332	GO:0005576	0.00044238	1	0.20619	yes
NM_003221	4.05503	8.45766	8.56214	15.325	16.3823	15.1677	chr6	+	50818725	50847613	TFAP2B	transcription factor AP-2 beta (activating enhancer binding protein 2 beta)	7021	GO:0005515|GO:0035137|GO:0035136|GO:0003700|GO:0006366|GO:0000983|GO:0000981|GO:0042803|GO:0043524|GO:0043525|GO:0097277|GO:0097276|GO:0097275|GO:0046983|GO:0045444|GO:0043027|GO:0001105|GO:0046982|GO:0001106|GO:0072044|GO:0003714|GO:0003713|GO:0055062|GO	0.0049627	1	0.449597	yes
NM_080818	424.48	410.122	367.665	164.468	170.853	145.848	chr13	-	96985718	96994350	OXGR1	oxoglutarate (alpha-ketoglutarate) receptor 1	27199	GO:0007186|GO:0005886|GO:0004930|GO:0016021	0.00020413	1	2.49864	yes
NM_032833	2354.07	2311.42	2265.31	5525.68	6776.41	6379.59	chr1	-	204403363	204411817	PPP1R15B	protein phosphatase 1%2C regulatory subunit 15B	84919	GO:0005515|GO:0042542|GO:0006983|GO:0016311|GO:0000164|GO:0004722|GO:0006417	0.0088001	1	0.370994	yes
NM_001010977	19.1575	26.3084	8.89841	65.476	48.0679	41.9855	chr13	-	102685746	102694521	METTL21C	methyltransferase like 21C	196541	GO:0018022|GO:0006479|GO:0005634|GO:0016279	0.0176609	1	0.349544	yes
NM_014003	62.5367	58.0594	30.3355	94.9434	95.7465	124.371	chr16	+	72093715	72112912	DHX38	DEAH (Asp-Glu-Ala-His) box polypeptide 38	9785	GO:0005515|GO:0008380|GO:0006369|GO:0010467|GO:0006366|GO:0031124|GO:0005634|GO:0071013|GO:0005524|GO:0004004|GO:0005737|GO:0006406|GO:0016020|GO:0000398|GO:0005654	0.0172959	1	0.479056	yes
NM_006581	53.0788	52.0509	58.6693	30.8493	20.9635	24.0555	chr6	+	96015968	96215612	FUT9	fucosyltransferase 9 (alpha (1%2C3) fucosyltransferase)	10690	GO:0046920|GO:0042355|GO:0005794|GO:0005975|GO:0032580|GO:0008417|GO:0006486|GO:0016021|GO:0036065|GO:0007399	0.00120047	1	2.15899	yes
NM_001286233	126.22	108.712	107.82	56.2387	45.2495	51.4953	chr12	-	7812511	7873039	SLC2A14	solute carrier family 2 (facilitated glucose transporter)%2C member 14%2C transcript variant 1	144195	GO:0015758|GO:0007275|GO:0005634|GO:0016021|GO:0007283|GO:0055085|GO:0030154|GO:0005355	0.000738	1	2.24044	yes
NM_207345	6.34695	8.11857	4.08369	14.2413	12.1553	15.8858	chr12	+	10030676	10066030	CLEC9A	C-type lectin domain family 9%2C member A			0.0076219	1	0.438698	yes
NM_000454	8696.98	8082.67	8971.88	20316.4	16660	18388	chr21	+	31659621	31668930	SOD1	superoxide dismutase 1%2C soluble	6647	GO:0045859|GO:0005515|GO:0042542|GO:0030346|GO:0060047|GO:0008090|GO:0009408|GO:0007605|GO:0006801|GO:0033081|GO:0006749|GO:0048538|GO:0001819|GO:0007283|GO:0019226|GO:0048678|GO:0005615|GO:0042803|GO:0060087|GO:0042802|GO:0006879|GO:0005758|GO:0043524|GO	0.00081945	1	0.465127	yes
NM_181334	188.308	175.077	187.535	630.589	572.248	624.085	chr22	+	44702197	44862784	PRR5-ARHGAP8	PRR5-ARHGAP8 readthrough	553158		2.17e-05	0.408469	0.301556	yes
NM_172095	5.43731	12.3851	16.7708	34.1811	33.356	33.974	chr15	-	43630561	43648841	CATSPER2	cation channel%2C sperm associated 2%2C transcript variant 2	117155	GO:0005515|GO:0035036|GO:0086010|GO:0005245|GO:0005886|GO:0031514|GO:0036128|GO:0007275|GO:0007283|GO:0030317|GO:0030154|GO:0007338|GO:0070509|GO:0070588|GO:0034765|GO:0005227|GO:0032504	0.021301	1	0.340782	yes
NM_005492	419.226	380.278	354.607	173.595	150.327	136.061	chr20	+	23491100	23496018	CST8	cystatin 8 (cystatin-related epididymal specific)%2C transcript variant 1	10047	GO:0010951|GO:0005737|GO:0004869|GO:0009986|GO:0005576	0.00044057	1	2.50903	yes
NM_001143942	8.70693	4.09724	8.41935	18.3235	13.3392	13.2998	chr6	+	17281577	17293868	RBM24	RNA binding motif protein 24%2C transcript variant 1	221662	GO:0043488|GO:0005737|GO:0000166|GO:0010830|GO:0005634|GO:0003730|GO:0030154	0.02408	1	0.472027	yes
NM_130434	33.9419	48.7283	35.033	96.0261	91.1245	85.2432	chr15	-	65445659	65517697	DPP8	dipeptidyl-peptidase 8%2C transcript variant 1	54878	GO:0006955|GO:0005737|GO:0016020|GO:0006508|GO:0008236|GO:0005654|GO:0008239	0.00082024	1	0.432107	yes
NM_018015	52.4744	65.0178	70.9624	170.732	180.9	203.043	chrX	+	106611929	106679443	CXorf57	chromosome X open reading frame 57%2C transcript variant 1	55086	GO:0005515	0.00037655	1	0.339757	yes
NM_001243746	43.4934	41.3359	30.6964	80.3864	78.6212	81.1638	chr17	-	68535115	68600954	FAM20A	family with sequence similarity 20%2C member A%2C transcript variant 3	54757	GO:0005794|GO:0070166|GO:0005623|GO:0070062|GO:0055074	0.00049878	1	0.481014	yes
NM_001896	289.821	295.811	317.524	755.481	807.217	782.187	chr16	-	58157907	58197878	CSNK2A2	casein kinase 2%2C alpha prime polypeptide	1459	GO:0005515|GO:0031519|GO:0006355|GO:0006915|GO:0005634|GO:0005524|GO:0006351|GO:0005829|GO:0047485|GO:0004674|GO:0007411|GO:0006468|GO:0071174|GO:0000278|GO:0016055	4.82e-06	0.0908526	0.38516	yes
NM_175629	1100.74	1032.39	1035.05	2459.88	2467.04	2490.43	chr2	-	25232960	25342590	DNMT3A	DNA (cytosine-5-)-methyltransferase 3 alpha%2C transcript variant 1	1788	GO:0005515|GO:0010467|GO:0000791|GO:0003886|GO:0006346|GO:0006325|GO:0010424|GO:0005634|GO:0007283|GO:0046872|GO:0044027|GO:0016363|GO:0042802|GO:0045322|GO:0005737|GO:0071230|GO:0009008|GO:0051718|GO:0043045|GO:0043046|GO:0001741|GO:0090116|GO:0000122|GO	2.54e-07	0.00479526	0.427132	yes
NM_006129	1917.64	1904.14	2015.15	9916.14	8884.23	9687.96	chr8	+	22165139	22212326	BMP1	bone morphogenetic protein 1%2C transcript variant 3	649	GO:0005794|GO:0031988|GO:0005509|GO:0005578|GO:0005576|GO:0007275|GO:0044281|GO:0005125|GO:0005615|GO:0030154|GO:0001501|GO:0022617|GO:0001503|GO:0030198|GO:0001502|GO:0061036|GO:0042157|GO:0006508|GO:0008270|GO:0008233|GO:0004222|GO:0008083|GO:0008237	0.00173743	1	0.204888	yes
NM_001257190	198.671	192.548	205.366	111.069	87.966	74.3687	chr7	+	72879334	72951440	POM121	POM121 transmembrane nucleoporin%2C transcript variant 1	9883	GO:0007077|GO:0010467|GO:0031965|GO:0005975|GO:0019083|GO:0019221|GO:0019058|GO:0044281|GO:0005635|GO:0015031|GO:0055085|GO:0010827|GO:0008645|GO:0015758|GO:0005643|GO:0005789|GO:0009405|GO:0016032|GO:0051028|GO:0000278	0.00068191	1	2.18207	yes
NM_015981	4.05503	10.4161	7.2665	17.9644	26.9912	39.193	chr5	-	150219490	150289840	CAMK2A	calcium/calmodulin-dependent protein kinase II alpha%2C transcript variant 1	815	GO:0005515|GO:0005516|GO:0030054|GO:0005886|GO:0051928|GO:0019221|GO:0007268|GO:0005634|GO:0042803|GO:0005829|GO:0005739|GO:0034605|GO:0000082|GO:0051092|GO:0046777|GO:0048168|GO:0018105|GO:0016301|GO:0010666|GO:0006816|GO:0004683|GO:0060333|GO:0046928|GO	0.031644	1	0.258325	yes
NM_002298	1013.31	1052.94	924.218	1910.61	2078.75	2106.82	chr13	-	46125922	46182324	LCP1	lymphocyte cytosolic protein 1 (L-plastin)	3936	GO:0044319|GO:0005886|GO:0005884|GO:0031100|GO:0010737|GO:0030175|GO:0015629|GO:0032432|GO:0005615|GO:0005829|GO:0042802|GO:0005737|GO:0051015|GO:0033157|GO:0051017|GO:0002286|GO:0070062|GO:0001725|GO:0005509|GO:0003779|GO:0001891|GO:0032587|GO:0001726|GO	0.000138452	1	0.490548	yes
NM_002632	192.703	172.761	188.909	770.368	810.673	911.959	chr14	-	74941829	74955764	PGF	placental growth factor%2C transcript variant 1	5228	GO:0005515|GO:0048010|GO:0001666|GO:0001658|GO:0007565|GO:0008284|GO:0046982|GO:0042493|GO:0031100|GO:0007267|GO:0002040|GO:0005576|GO:0060688|GO:0005615|GO:0045766|GO:0042803|GO:0032870|GO:0030154|GO:0007165|GO:0016020|GO:0001938|GO:0051781|GO:0008083|GO	0.0043048	1	0.222372	yes
NM_212559	4.05503	7.01843	14.4158	226.583	191.614	191.479	chrX	-	100913441	100928909	XKRX	XK%2C Kell blood group complex subunit-related%2C X-linked	402415	GO:0005886|GO:0016021	8.33e-05	1	0.0418078	yes
NM_006052	5627.16	5010.7	5049.58	1796.94	1961.72	1689.96	chr21	-	37223424	37267532	DSCR3	Down syndrome critical region 3	10311	GO:0008150|GO:0003674|GO:0008565|GO:0005634|GO:0006886|GO:0005768	9.55e-05	1	2.87916	yes
NM_020883	23.8101	28.9578	25.4207	65.3081	47.0496	47.8922	chr1	-	45016403	45206578	ZSWIM5	zinc finger%2C SWIM-type containing 5	57643	GO:0008270|GO:0005615	0.0112174	1	0.487917	yes
NM_001105206	401.835	413.981	357.578	192.385	133.172	104.694	chr6	-	112107930	112254715	LAMA4	laminin%2C alpha 4%2C transcript variant 1	3910	GO:0005515|GO:0030334|GO:0005102|GO:0005605|GO:0005606|GO:0005576|GO:0030155|GO:0005604|GO:0031012|GO:0045995|GO:0030198|GO:0007155|GO:0070062|GO:0005201	0.00132458	1	2.72723	yes
NM_001198909	3310.23	3157.28	3012.04	7387.33	7039.3	7659.17	chr7	+	128862802	128865849	ATP6V1F	ATPase%2C H+ transporting%2C lysosomal 14kDa%2C V1 subunit F%2C transcript variant 2	9296	GO:0005515|GO:0008286|GO:0051701|GO:0015078|GO:0016469|GO:0033180|GO:0042624|GO:0055085|GO:0005829|GO:0006879|GO:0033572|GO:0016020|GO:0046961|GO:0008152|GO:0015991|GO:0090382|GO:0016471|GO:0070062|GO:0015992	2.49e-05	0.468686	0.429215	yes
NM_001166400	1226.32	1286.77	1322.8	4011.79	3182.99	3184.84	chrX	+	149881140	149885835	MAGEA8	melanoma antigen family A8%2C transcript variant 1	4107	GO:0008150|GO:0003674|GO:0005575	0.0157952	1	0.369561	yes
NM_000373	25.9793	20.6389	24.5443	63.488	63.1552	66.0718	chr3	+	124730365	124749272	UMPS	uridine monophosphate synthetase%2C transcript variant 1	7372	GO:0007565|GO:0044205|GO:0004588|GO:0006222|GO:0055086|GO:0005634|GO:0044281|GO:0004590|GO:0035690|GO:0005829|GO:0005737|GO:0046134|GO:0007595|GO:0006207|GO:0006206	2.27e-05	0.427209	0.369263	yes
NM_014361	16.8371	18.885	28.8691	68.1285	58.7475	55.3104	chr11	+	99020975	100358885	CNTN5	contactin 5%2C transcript variant 1	53942	GO:0005737|GO:0005886|GO:0007605|GO:0031225|GO:0007155	0.00183513	1	0.354534	yes
NM_001286563	357.142	434.786	472.948	1142.46	1066.51	1011.42	chr11	+	123525635	123627771	GRAMD1B	GRAM domain containing 1B%2C transcript variant 1	57476	GO:0016020|GO:0016021	0.00021822	1	0.39277	yes
NM_173828	685.054	730.204	651.148	1994.3	2093.35	2076.72	chr5	+	141636949	141641064	RELL2	RELT-like 2%2C transcript variant 1	285613	GO:0005886|GO:0010811|GO:0005518|GO:0016021|GO:0005604	1.83e-06	0.0345481	0.335217	yes
NM_001128159	5.36754	6.38376	16.1621	25.0791	26.6136	24.1867	chr17	-	508667	714856	VPS53	vacuolar protein sorting 53 homolog (S. cerevisiae)%2C transcript variant 1	55275	GO:0005515|GO:0048471|GO:0005794|GO:0042147|GO:0015031|GO:0010008|GO:0000938	0.0104166	1	0.367866	yes
NM_012450	3264.67	3098.05	3456.07	8675.88	7248.07	6802.97	chr7	-	135681238	135728185	SLC13A4	solute carrier family 13 (sodium/sulfate symporter)%2C member 4	26266	GO:0005886|GO:0005887|GO:0008272|GO:0035725|GO:0055085|GO:0015382	0.00169891	1	0.432033	yes
NM_001289936	2334.12	2319.37	3133.42	6566.84	6031.6	6093.13	chr17	+	39688083	39728662	ERBB2	erb-b2 receptor tyrosine kinase 2%2C transcript variant 3	2064	GO:0005515|GO:0033088|GO:0048709|GO:0030307|GO:0042802|GO:0007507|GO:0046777|GO:0007173|GO:0007411|GO:0046983|GO:0070372|GO:0043125|GO:0050679|GO:0023014|GO:0046982|GO:0019903|GO:0018108|GO:0014065|GO:0045785|GO:0043235|GO:0008045|GO:0008543|GO:0032321|GO	0.00033644	1	0.4166	yes
NM_007197	58.7069	66.9978	59.9123	710.703	754.828	756.231	chr12	+	130162458	130165740	FZD10	frizzled class receptor 10	11211	GO:0005515|GO:0042813|GO:0017147|GO:0009986|GO:0071300|GO:0004930|GO:0034259|GO:0038031|GO:0032855|GO:0005737|GO:0007186|GO:0005887|GO:0030182|GO:0032956|GO:0043507|GO:0060070	7.46e-07	0.0140683	0.0835449	yes
NM_000329	53.0827	57.9644	46.4334	20.9731	22.0979	16.0812	chr1	-	68428823	68449959	RPE65	retinal pigment epithelium-specific protein 65kDa	6121	GO:0008286|GO:0052885|GO:0005886|GO:0007603|GO:0005783|GO:0060042|GO:0052884|GO:0001523|GO:0046872|GO:0044297|GO:0071257|GO:0050908|GO:0001895|GO:0042574|GO:0006776|GO:0031090|GO:0042572|GO:0007468|GO:0007601|GO:0004744	0.00101581	1	2.66229	yes
NM_147189	328.452	352.978	336.834	1936.8	1977.07	1717	chr8	+	57994553	58149718	FAM110B	family with sequence similarity 110%2C member B	90362	GO:0005739|GO:0005737|GO:0005815	0.0027767	1	0.180836	yes
NM_003411	66.7683	62.7429	57.0495	206.406	198.552	186.428	chrY	+	2935476	2982506	ZFY	zinc finger protein%2C Y-linked%2C transcript variant 1	7544	GO:0006355|GO:0005634|GO:0003677|GO:0046872|GO:0006351	3.55e-05	0.669395	0.315464	yes
NM_001018071	4.05503	4.09724	12.1238	20.7335	28.6061	14.4774	chr10	-	48156558	48274898	FRMPD2	FERM and PDZ domain containing 2%2C transcript variant 3	143162	GO:0005515|GO:0016323|GO:0005545|GO:0005737|GO:0070830|GO:0005923|GO:0005856	0.041202	1	0.317722	yes
NM_198236	58.8929	50.0607	67.6135	124.847	115.586	165.839	chr1	-	156934839	157045370	ARHGEF11	Rho guanine nucleotide exchange factor (GEF) 11%2C transcript variant 2	9826	GO:0005515|GO:0030036|GO:0007264|GO:0006941|GO:0006928|GO:0038032|GO:0030010|GO:0007266|GO:0001558|GO:0005829|GO:0005622|GO:0000910|GO:0005737|GO:0007411|GO:0005089|GO:0051056|GO:0048011|GO:0001664|GO:0043065|GO:0097190|GO:0007186|GO:0016020|GO:0032321|GO	0.0092242	1	0.434603	yes
NM_022145	6.7164	11.8849	11.4103	23.8433	23.9427	28.8117	chr5	-	65517765	65563168	CENPK	centromere protein K%2C transcript variant 1	64105	GO:0034080|GO:0045944|GO:0006334|GO:0000777|GO:0005654|GO:0000278|GO:0005829	0.002618	1	0.391808	yes
NM_003026	9.91359	8.21302	11.5524	5.08805	3.76783	3.87549	chr9	+	17578953	17797128	SH3GL2	SH3-domain GRB2-like 2	6456	GO:0005515|GO:0048011|GO:0005886|GO:0042059|GO:0006892|GO:0048488|GO:0007417|GO:0042802|GO:0005829|GO:0008289|GO:0007165|GO:0019886|GO:0000139|GO:0007173|GO:0007411|GO:0002090|GO:0061024|GO:0030669|GO:0070062	0.0058224	1	2.33117	yes
NM_005319	755.315	786.76	970.168	5204.19	4302.07	4125.1	chr6	-	26055739	26056471	HIST1H1C	histone cluster 1%2C H1c	3006	GO:0005515|GO:0005719|GO:0006334|GO:0016584|GO:0005634|GO:0000786|GO:0031490	0.00040283	1	0.184299	yes
NM_001679	612.818	625.88	603.768	2015.75	1647.28	1953.13	chr3	+	141876627	141926540	ATP1B3	ATPase%2C Na+/K+ transporting%2C beta 3 polypeptide	483	GO:0042470|GO:0005886|GO:0030007|GO:0050821|GO:0006883|GO:0010107|GO:0032781|GO:0050900|GO:0005890|GO:0072659|GO:0055085|GO:0086009|GO:0034220|GO:0007596|GO:0005901|GO:0006810|GO:0051117|GO:0001671|GO:0070062|GO:0005391	0.0081176	1	0.328065	yes
NM_006528	13358.7	12952.2	12131.9	122749	131049	132174	chr7	-	93885396	93890991	TFPI2	tissue factor pathway inhibitor 2%2C transcript variant 1	7980	GO:0010951|GO:0007596|GO:0004867|GO:0005578|GO:0005634|GO:0005201	0.00066362	1	0.0995998	yes
NM_198180	287.887	262.135	192.388	76.7657	73.1669	72.6123	chr9	-	130893427	130893838	QRFP	pyroglutamylated RFamide peptide			0.026099	1	3.336	yes
NM_144967	5.14554	4.09724	3.8113	8.46616	12.1036	9.29114	chrX	+	131058241	131089883	ARHGAP36	Rho GTPase activating protein 36%2C transcript variant 1	158763	GO:0043547|GO:0051056|GO:0007264|GO:0005829|GO:0005096	0.0088156	1	0.437163	yes
NM_021794	2087.13	2000.47	1852.45	977.84	549.393	439.788	chr1	-	119893532	119896524	ADAM30	ADAM metallopeptidase domain 30	11085	GO:0007338|GO:0005886|GO:0006508|GO:0008270|GO:0016021|GO:0007339|GO:0004222|GO:0008237|GO:0032504	0.00173929	1	3.01982	yes
NM_015065	389.739	405.514	415.531	3894.35	4167.09	4075.39	chr11	-	108505430	108593647	EXPH5	exophilin 5	23086	GO:0045921|GO:0017137|GO:0071985|GO:0050714|GO:0003334|GO:0006886|GO:0005768	0.00048397	1	0.0997612	yes
NM_006681	21.969	19.6669	22.0892	56.5001	55.5387	63.5958	chr4	-	55595228	55636298	NMU	neuromedin U%2C transcript variant 1	10874	GO:0007586|GO:0005102|GO:0005576|GO:0009648|GO:0006940|GO:0001696|GO:0019233|GO:0007165|GO:0007186|GO:0045987|GO:0007218|GO:0050806|GO:0043195|GO:0046887|GO:0042922|GO:0042755	0.000155017	1	0.362828	yes
NM_001195581	4.05503	4.09724	12.2108	18.1607	13.2139	17.2686	chr5	+	116051465	116059130	ARL14EPL	ADP-ribosylation factor-like 14 effector protein-like			0.038722	1	0.41862	yes
NM_001286198	1825.26	1852.07	1782.99	769.058	783.445	665.146	chr12	-	121002421	121016502	C12orf43	chromosome 12 open reading frame 43%2C transcript variant 7	64897		1.7e-05	0.320416	2.46221	yes
NM_001300887	415.876	423.45	390.812	743.501	896.167	853.241	chr19	-	10572670	10587315	AP1M2	adaptor-related protein complex 1%2C mu 2 subunit%2C transcript variant 1	10053	GO:0030131|GO:0006892|GO:0006605|GO:0005765|GO:0032588|GO:0006903|GO:0050690|GO:0005829|GO:0043231|GO:0019886|GO:0030665|GO:0000139|GO:0061024|GO:0016032|GO:0030659	0.00082312	1	0.493455	yes
NM_053024	1238.04	1153.78	1067.6	2423.66	2406.78	2193.29	chr3	-	149964904	149970954	PFN2	profilin 2%2C transcript variant 1	5217	GO:0005515|GO:0030036|GO:2000300|GO:0005546|GO:0032781|GO:0003785|GO:1900028|GO:0005737|GO:0033138|GO:0030838|GO:0043195|GO:0032233|GO:0051496|GO:0030837|GO:0005856|GO:0070062|GO:0000774|GO:0010633	0.000180956	1	0.492534	yes
NM_001278669	17.6429	14.0511	23.594	7.73943	5.05289	5.29229	chr18	+	79395771	79529323	NFATC1	nuclear factor of activated T-cells%2C cytoplasmic%2C calcineurin-dependent 1%2C transcript variant 6	4772	GO:0005515|GO:0000790|GO:0003700|GO:0006366|GO:0044212|GO:0003705|GO:0005634|GO:0001837|GO:0005829|GO:0007507|GO:0035556|GO:0000082|GO:0005737|GO:0045944|GO:0001085|GO:0006816|GO:0048273|GO:0005667|GO:0030316|GO:0005528|GO:0001205|GO:0000979|GO:0045087|GO	0.0130647	1	3.05719	yes
NM_015412	47.2307	42.6724	51.0341	94.0874	108.468	101.658	chr3	-	113002444	113019708	C3orf17	chromosome 3 open reading frame 17%2C transcript variant 1	25871	GO:0045747|GO:0045665|GO:0005634|GO:0016021	0.00034322	1	0.463283	yes
NM_207043	114.193	229.52	189.795	460.208	436.271	477.417	chr1	-	150623277	150629622	ENSA	endosulfine alpha%2C transcript variant 2	2029	GO:0007584|GO:0004864|GO:0008601|GO:0005102|GO:0019212|GO:0043086|GO:0009749|GO:0050790|GO:0005737|GO:0007067|GO:0050796|GO:0000086|GO:0019870|GO:0006810|GO:0005654|GO:0000278|GO:0008200|GO:0051721|GO:0051301	0.00145517	1	0.388318	yes
NM_005076	30.8829	34.2344	22.89	8.85748	12.3657	14.0093	chr1	+	205043211	205078043	CNTN2	contactin 2 (axonal)	6900	GO:0005886|GO:0022010|GO:0045202|GO:0031225|GO:0043621|GO:0042802|GO:0031623|GO:0097090|GO:0007413|GO:0001948|GO:0048168|GO:0007411|GO:0008076|GO:0043209|GO:0007628|GO:0043025|GO:0060168|GO:0007612|GO:0007155|GO:0009986|GO:0044224|GO:0031133|GO:0000226|GO	0.0088772	1	2.4979	yes
NM_001242506	895.829	910.601	833.384	2085.11	2171.36	1911.21	chr9	+	72149350	72252224	GDA	guanine deaminase%2C transcript variant 3	9615	GO:0006147|GO:0005622|GO:0006195|GO:0006139|GO:0006144|GO:0008892|GO:0055086|GO:0008270|GO:0044281|GO:0070062|GO:0007399|GO:0005829	0.000122579	1	0.428008	yes
NM_001300780	63.1812	66.6356	55.0921	179.656	215.641	209.447	chr5	-	116443554	116574926	SEMA6A	sema domain%2C transmembrane domain (TM)%2C and cytoplasmic domain%2C (semaphorin) 6A%2C transcript variant 1	57556	GO:0005515|GO:0030424|GO:0005886|GO:0007411|GO:0007010|GO:0009887|GO:0006915|GO:0004872|GO:0016021|GO:0007166|GO:0007399	0.00027638	1	0.305763	yes
NM_004173	580.67	548.307	530.097	1818.48	1803.24	1807.91	chr22	-	21028717	21032558	SLC7A4	solute carrier family 7%2C member 4	6545	GO:0006520|GO:0015802|GO:0006810|GO:0015174|GO:0016021|GO:0003333	6.86e-08	0.0012936	0.30556	yes
NM_016516	61.7655	50.6346	91.568	135.837	148.851	137.949	chr2	-	63892532	64019080	VPS54	vacuolar protein sorting 54 homolog (S. cerevisiae)%2C transcript variant 1	51542	GO:0005515|GO:0019905|GO:0048471|GO:0060052|GO:0005794|GO:0006896|GO:0015031|GO:0048873|GO:0050881|GO:0042147|GO:0005654|GO:0040007|GO:0000938	0.0047843	1	0.482608	yes
NM_001122742	84.3782	85.3564	63.5026	46.6649	39.5127	22.6478	chr6	+	151690495	152103273	ESR1	estrogen receptor 1%2C transcript variant 4	2099	GO:0005515|GO:0010467|GO:0043627|GO:0006367|GO:0003700|GO:0008013|GO:0003707|GO:0042802|GO:0002064|GO:0005496|GO:0032355|GO:0043124|GO:0005794|GO:0035327|GO:0000978|GO:0060687|GO:0001547|GO:0048386|GO:0051000|GO:0005654|GO:0008270|GO:0019899|GO:0008134|GO	0.0146565	1	2.14323	yes
NM_001101376	139.806	137.106	175.247	324.593	315.936	305.381	chr1	+	43147922	43156396	FAM183A	family with sequence similarity 183%2C member A	440585		0.00025939	1	0.478014	yes
NM_144635	614.14	617.992	611.978	2146.43	2354.57	2235.78	chr3	+	184337487	184346275	FAM131A	family with sequence similarity 131%2C member A%2C transcript variant 1	131408	GO:0005576	0.00136237	1	0.273738	yes
NM_182832	134.393	135.558	117.889	607.95	554.498	562.975	chr21	-	41175230	41185239	PLAC4	placenta-specific 4	191585		1.71e-05	0.322607	0.22478	yes
NM_032451	604.726	584.188	543.715	4323.11	4023.95	4220.95	chr16	+	89828498	89871319	SPIRE2	spire-type actin nucleation factor 2	84501	GO:0048471|GO:0030036|GO:0005886|GO:0070649|GO:0046907|GO:0003779|GO:0015031|GO:0032154|GO:0005829|GO:0036089|GO:0045010|GO:0051295|GO:0040038|GO:0005856|GO:0016192|GO:0005938|GO:0030659	1.13e-06	0.0213378	0.13786	yes
NM_001290258	4.05503	14.6546	4.7714	16.6221	18.1779	18.6436	chr7	+	123601866	123637880	ASB15	ankyrin repeat and SOCS box containing 15%2C transcript variant 2			0.045256	1	0.439362	yes
NM_001289008	128.677	105.014	94.0135	255.203	248.206	270.597	chr5	-	88195205	88268879	TMEM161B	transmembrane protein 161B%2C transcript variant 3	153396	GO:0016021	0.00025892	1	0.423387	yes
NM_014214	3142.19	3550.32	3465.42	7879.78	7419.71	7669.81	chr18	+	11981427	12030886	IMPA2	inositol(myo)-1(or 4)-monophosphatase 2	3613	GO:0052833|GO:0052832|GO:0006021|GO:0043647|GO:0006796|GO:0044281|GO:0042803|GO:0046872|GO:0005829|GO:0007165|GO:0046854|GO:0005737|GO:0046855|GO:0008934	1.98e-05	0.373091	0.44224	yes
NM_001875	22.497	9.58941	6.48051	67.2601	44.0019	52.5715	chr2	+	210556598	210679107	CPS1	carbamoyl-phosphate synthase 1%2C mitochondrial%2C transcript variant 2	1373	GO:0042645|GO:0005515|GO:0019240|GO:0005743|GO:0044281|GO:0014075|GO:0010043|GO:0032094|GO:0032403|GO:0050667|GO:0072341|GO:0034641|GO:0042594|GO:0005543|GO:0071377|GO:0070409|GO:0045909|GO:0005759|GO:0006508|GO:0006526|GO:0032496|GO:0046209|GO:0019433|GO	0.0075754	1	0.235403	yes
NM_024807	22.7917	36.0241	18.3784	316.25	311.852	363.191	chr6	-	41189748	41201187	TREML2	triggering receptor expressed on myeloid cells-like 2	79865	GO:0005515|GO:0042110|GO:0009986|GO:0005886|GO:0004872|GO:0016021	6.03e-05	1	0.0778723	yes
NM_001001852	3793.57	3998.66	5018.45	12295.8	10982.3	11077.3	chr22	+	49960494	49964072	PIM3	Pim-3 proto-oncogene%2C serine/threonine kinase	415116	GO:0005515|GO:0007346|GO:0043066|GO:0007049|GO:0005737|GO:0046777|GO:0004674|GO:0016572|GO:0006915|GO:0006468|GO:0061179|GO:0005524	0.00022243	1	0.372887	yes
NM_001303414	4.89826	9.90905	5.76455	96.7094	101.111	112.671	chr7_KI270803v1_alt	+	793915	797537	PRSS2	protease%2C serine%2C 2 (trypsin 2)%2C transcript variant 1			4.12e-05	0.776612	0.066256	yes
NM_001005853	51.9757	42.9855	56.7146	24.3467	12.2402	14.3487	chr2	-	240029490	240030429	OR6B2	olfactory receptor%2C family 6%2C subfamily B%2C member 2			0.0036202	1	2.97779	yes
NM_000324	43.4805	49.2421	46.321	22.1634	18.2397	18.4526	chr6	-	49605176	49636874	RHAG	Rh-associated glycoprotein	6005	GO:0005886|GO:0015696|GO:0030506|GO:0006873|GO:0008519|GO:0044281|GO:0015670|GO:0055085|GO:0060586|GO:0005887|GO:0048821|GO:0072488|GO:0015701	0.00021874	1	2.36245	yes
NM_003662	164.193	169.772	143.013	374.133	377.343	359.235	chrX	-	15384800	15493588	PIR	pirin (iron-binding nuclear protein)%2C transcript variant 1	8544	GO:0005515|GO:0003712|GO:0006355|GO:0005737|GO:0006366|GO:0008127|GO:0030224|GO:0005634|GO:0046872|GO:0055114	2.41e-05	0.454923	0.429435	yes
NM_031894	17.1453	11.1193	3.83911	30.598	38.1372	31.7104	chrX	-	31071240	31072053	FTHL17	ferritin%2C heavy polypeptide-like 17	53940	GO:0006879|GO:0006826|GO:0008199	0.0072161	1	0.319613	yes
NM_000261	4.05503	7.42682	4.88432	11.694	12.906	14.0742	chr1	-	171635416	171652633	MYOC	myocilin%2C trabecular meshwork inducible glucocorticoid response	4653	GO:0005515|GO:0051897|GO:0005783|GO:0038031|GO:0035024|GO:0022011|GO:0038133|GO:0005743|GO:0005741|GO:0051894|GO:0005615|GO:0031175|GO:0005109|GO:0005758|GO:1900026|GO:0051901|GO:0043408|GO:0001968|GO:0070062|GO:0032027|GO:0005791|GO:0030971|GO:0005794|GO	0.0037212	1	0.42318	yes
NM_018672	13.0881	12.7654	11.189	37.8994	36.1904	38.2984	chr17	-	69244434	69315633	ABCA5	ATP-binding cassette%2C sub-family A (ABC1)%2C member 5%2C transcript variant 1	23461	GO:0005215|GO:0033344|GO:0010745|GO:0005770|GO:0043691|GO:0005765|GO:0005524|GO:0005764|GO:0000139|GO:0008152|GO:0031902|GO:0034375|GO:0016021|GO:0016887	4.35e-06	0.0819201	0.329595	yes
NM_014338	1457.57	1464.37	1292.03	3802.95	3901.22	3766.62	chr22	-	31618490	31630824	PISD	phosphatidylserine decarboxylase	23761	GO:0005739|GO:0006646|GO:0005634|GO:0044281|GO:0004609|GO:0006644|GO:0046474	2e-06	0.0377192	0.367364	yes
NM_003474	8210.61	7719.93	8135.4	24874	21638.1	21888.4	chr10	-	126012384	126388558	ADAM12	ADAM metallopeptidase domain 12%2C transcript variant 1	8038	GO:0005515|GO:0017124|GO:0005886|GO:0005576|GO:0007520|GO:0005739|GO:0007173|GO:0006508|GO:0005654|GO:0008270|GO:0016021|GO:0004222|GO:0007155|GO:0008237	0.0050179	1	0.351839	yes
NM_000275	65.1373	44.0204	43.1926	111.156	122.594	108.484	chr15_KI270905v1_alt	-	5440	233611	OCA2	oculocutaneous albinism II%2C transcript variant 1	4948	GO:0005515|GO:0033162|GO:0005215|GO:0005302|GO:0006726|GO:0008283|GO:0007286|GO:0030318|GO:0005765|GO:0055085|GO:0005737|GO:0042438|GO:0005789|GO:0015828|GO:0016021|GO:0010008	0.00164468	1	0.445163	yes
NM_020536	88.9796	72.9239	82.1675	209.001	178.196	204.26	chr20	+	18142223	18188387	CSRP2BP	CSRP2 binding protein%2C transcript variant 1	57325	GO:0005515|GO:0005737|GO:0043966|GO:0000086|GO:0030274|GO:0006325|GO:0005671|GO:0005634|GO:0004402	0.00040285	1	0.412661	yes
NM_001005291	19.7074	47.4515	62.1423	142.618	125.927	142.387	chr17	-	17811348	17837011	SREBF1	sterol regulatory element binding transcription factor 1%2C transcript variant 1	6720	GO:0005515|GO:0006629|GO:0008286|GO:0003700|GO:0032810|GO:0030324|GO:0005783|GO:0005634|GO:0044281|GO:0005635|GO:0051591|GO:0032403|GO:0032094|GO:0005829|GO:0071398|GO:0005737|GO:0045944|GO:0033762|GO:0046983|GO:0032526|GO:0046676|GO:0044255|GO:0003062|GO	0.0023193	1	0.314653	yes
NM_014734	487.128	677.16	770.368	1369.71	1193.12	1327.21	chr14	+	69611592	69715144	SUSD6	sushi domain containing 6	9766	GO:0008219|GO:0008150|GO:0003674|GO:0016021|GO:0005575|GO:0006974	0.0027417	1	0.497335	yes
NM_000085	20.7678	20.3586	24.7741	56.9055	65.0514	57.6442	chr1	+	16043735	16057326	CLCNKB	chloride channel%2C voltage-sensitive Kb%2C transcript variant 1	1188	GO:0007588|GO:0044070|GO:0034220|GO:0005886|GO:0005887|GO:0005247|GO:0034707|GO:0006810|GO:0034765|GO:0055085|GO:0046872	0.00021692	1	0.366927	yes
NM_001174100	2170.52	1561.93	1754.09	889.611	501.599	409.15	chr3	-	51957453	51967466	PCBP4	poly(rC) binding protein 4%2C transcript variant 5	57060	GO:0005737|GO:0030529|GO:0003723|GO:0003677	0.0061217	1	3.04747	yes
NM_001039948	12.9302	9.32121	19.5732	84.4677	85.4982	82.3825	chr22	+	24806220	24926846	SGSM1	small G protein signaling modulator 1%2C transcript variant 1	129049	GO:0005794|GO:0032851|GO:0005097	2.19e-05	0.412013	0.165742	yes
NM_001077188	60.222	68.802	118.604	293.278	291.716	300.11	chrX	-	132626009	132961395	HS6ST2	heparan sulfate 6-O-sulfotransferase 2%2C transcript variant L	90161	GO:0000139|GO:0005975|GO:0009405|GO:0005654|GO:0044281|GO:0016021|GO:0030203|GO:0017095|GO:0015015|GO:0006024|GO:0070062	0.0074001	1	0.279773	yes
NM_201628	83.2423	75.1555	84.8389	316.112	299.781	328.974	chr1	+	14598716	15118048	KAZN	kazrin%2C periplakin interacting protein%2C transcript variant E	23254	GO:0030057|GO:0005737|GO:0031424|GO:0005634|GO:0005856|GO:0001533	1.64e-05	0.309355	0.25743	yes
NM_001145031	2435.48	2550.37	2158.13	6583.59	7021.45	7080.15	chr10	+	73911103	73917500	PLAU	plasminogen activator%2C urokinase%2C transcript variant 2	5328	GO:0005515|GO:0033628|GO:0001666|GO:0010469|GO:0004252|GO:0005886|GO:0009986|GO:0014910|GO:0014909|GO:0005576|GO:2000097|GO:0005615|GO:0061041|GO:0007165|GO:0006935|GO:0007596|GO:0042127|GO:0006508|GO:0042730|GO:0005925|GO:0070062	2.04e-05	0.383828	0.345366	yes
NM_001085430	289.342	178.863	199.507	60.1416	80.1808	90.6927	chr17	-	56791912	56833895	C17orf67	chromosome 17 open reading frame 67	339210	GO:0005576	0.0142611	1	2.89034	yes
NM_001199206	361.155	338.633	351.442	143.504	141.511	159.241	chr11	+	94305636	94307692	IZUMO1R	IZUMO1 receptor%2C JUNO	390243	GO:0007338|GO:0005515|GO:0035036|GO:0005542|GO:0005886|GO:0007342|GO:0004872|GO:0031225|GO:0007155	1.97e-05	0.371046	2.36627	yes
NM_001042413	167.59	171.194	179.067	85.5875	94.7332	74.1029	chr9	-	3824127	4300035	GLIS3	GLIS family zinc finger 3%2C transcript variant 1	169792	GO:0001078|GO:0001077|GO:0005794|GO:0006366|GO:0045944|GO:0005654|GO:0005634|GO:0000122|GO:0000978|GO:0046872	0.00021754	1	2.03539	yes
NM_178859	40.327	32.544	23.4487	5.30502	4.49188	4.44455	chr15	+	65045369	65053396	SLC51B	solute carrier family 51%2C beta subunit	123264	GO:0043234|GO:0005215|GO:0070863|GO:0031647|GO:0046982|GO:0005886|GO:0015721|GO:0090314|GO:0060050|GO:0016021	0.030437	1	6.76334	yes
NM_012282	32.9334	39.5035	42.2257	321.154	301.717	328.248	chrX	-	109623699	109625164	KCNE5	potassium channel%2C voltage gated subfamily E regulatory beta subunit 5	23630	GO:0008016|GO:0060306|GO:0015459|GO:2001257|GO:0060307|GO:0086091|GO:0060048|GO:0044325|GO:0071435|GO:0086008|GO:0060372|GO:0005249|GO:0008076|GO:0086013|GO:0086014|GO:0071805|GO:0086005	2.45e-06	0.0462294	0.120556	yes
NM_001127893	8.32423	9.00496	8.26834	15.0982	17.354	21.3508	chr19	+	44671451	44684355	CEACAM19	carcinoembryonic antigen-related cell adhesion molecule 19%2C transcript variant 1	56971	GO:0016021	0.03636	1	0.475763	yes
NM_031950	28.5476	24.4618	35.7601	67.6481	66.3832	62.0752	chr4	-	15960239	15963236	FGFBP2	fibroblast growth factor binding protein 2	83888	GO:0019838|GO:0005615	0.00064286	1	0.45266	yes
NM_194460	819.948	788.969	580.556	253.478	423.209	375.326	chr19	-	647525	663233	RNF126	ring finger protein 126	55658	GO:0005515|GO:0005154|GO:0006513|GO:0016874|GO:0042059|GO:0005634|GO:0071629|GO:0070534|GO:0005737|GO:0042787|GO:0042127|GO:0042147|GO:0008270|GO:0043161|GO:0070936|GO:0043162	0.0138438	1	2.08122	yes
NM_201520	35.8541	20.4986	29.0579	322.053	304.033	320.516	chr17	-	8287763	8294852	SLC25A35	solute carrier family 25%2C member 35	399512	GO:0006810|GO:0005743|GO:0016021	1.24e-06	0.0232967	0.0902286	yes
NM_053023	2924.94	2718.43	3270.54	977.51	1299.36	1113.39	chr11	+	58579113	58621550	ZFP91	ZFP91 zinc finger protein%2C transcript variant 1	80829	GO:0070534|GO:0004842|GO:0007250|GO:0016874|GO:0005634|GO:0003676|GO:0046872	0.00058302	1	2.62927	yes
NM_016453	1649.42	1506.73	1050.25	501.182	840.683	690.492	chr3	-	48673838	48685933	NCKIPSD	NCK interacting protein with SH3 domain%2C transcript variant 1	51517	GO:0008092|GO:0005882|GO:0005515|GO:0007165|GO:0017124|GO:0008180|GO:0045087|GO:0007010|GO:0038096|GO:0006607|GO:0005829	0.024376	1	2.06972	yes
NM_001024661	25.8756	27.7432	20.9451	12.2061	9.3453	4.08023	chr1	-	13341891	13347134	PRAMEF14	PRAME family member 14			0.0064403	1	2.90906	yes
NM_001220484	4.05503	4.09724	14.6796	26.9226	18.106	24.3474	chr14	-	73478483	73558947	HEATR4	HEAT repeat containing 4%2C transcript variant 1	399671		0.024282	1	0.329104	yes
NM_006016	4906.27	4909.9	6166.91	14067	10922.7	11434.5	chr6	-	109366513	109382559	CD164	CD164 molecule%2C sialomucin%2C transcript variant 1	8763	GO:0030097|GO:0005515|GO:0008285|GO:0005886|GO:0005576|GO:0007275|GO:0005765|GO:0005764|GO:0007165|GO:0006955|GO:0007162|GO:0007517|GO:0005887|GO:0007155|GO:0010008|GO:0007157|GO:0005768	0.0030192	1	0.438804	yes
NM_001004460	1436.34	1110.86	1037.09	650.112	428.479	246.547	chr11	+	6869754	6870666	OR10A2	olfactory receptor%2C family 10%2C subfamily A%2C member 2	341276	GO:0050911|GO:0004984|GO:0007186|GO:0005886|GO:0004930|GO:0016021	0.0112607	1	2.70484	yes
NM_001130020	28.7632	21.0321	15.9851	51.0414	52.1691	64.5366	chr17	+	42458843	42522579	ATP6V0A1	ATPase%2C H+ transporting%2C lysosomal V0 subunit a1%2C transcript variant 1	535	GO:0008286|GO:0005515|GO:0005886|GO:0043231|GO:0006879|GO:0000220|GO:0033572|GO:0005737|GO:0007035|GO:0046961|GO:0030670|GO:0051117|GO:0090382|GO:0070062|GO:0042470|GO:0015986|GO:0005794|GO:0070072|GO:0051701|GO:0055085|GO:0015991|GO:0005654|GO:0016021|GO	0.0039761	1	0.39214	yes
NM_000287	1950.32	1895.8	1654.99	821.538	842.457	640.641	chr6	-	42963872	42979243	PEX6	peroxisomal biogenesis factor 6	5190	GO:0005515|GO:0042623|GO:0006625|GO:0016561|GO:0050821|GO:0008022|GO:0005524|GO:0032403|GO:0005829|GO:0005737|GO:0008152|GO:0007031|GO:0016887|GO:0005778|GO:0005777	0.00066002	1	2.38698	yes
NM_001136007	291.739	314.375	337.171	936.734	788.361	835.318	chr19	+	35115827	35124324	FXYD3	FXYD domain containing ion transport regulator 3%2C transcript variant 3	5349	GO:0006821|GO:0050790|GO:0034220|GO:0005886|GO:0005887|GO:0034707|GO:0005789|GO:0051117|GO:0055085|GO:0005254|GO:0070062	0.0002979	1	0.368412	yes
NM_005980	57060.9	57773.2	52369.7	148569	141895	139162	chr4	+	6693838	6697170	S100P	S100 calcium binding protein P	6286	GO:0005515|GO:0005737|GO:0010033|GO:0000287|GO:0050786|GO:0043542|GO:0005509|GO:0031528|GO:0005634|GO:0070062|GO:0048306	1.58e-05	0.297676	0.389185	yes
NM_022344	90.2562	93.6628	78.6161	187.024	202.624	186.949	chr17	-	32328440	32342209	C17orf75	chromosome 17 open reading frame 75	64149	GO:0003674|GO:0005575	0.000115722	1	0.455318	yes
NM_022062	3262.36	3600.13	4942.27	404.643	298.466	294.589	chr11	+	125164662	125433389	PKNOX2	PBX/knotted 1 homeobox 2	63876	GO:0043565|GO:0003785|GO:0005737|GO:0051015|GO:0006357|GO:0015630|GO:0005634|GO:0015629|GO:0003677	0.0197796	1	11.832	yes
NM_001032280	185.548	177.945	166.085	575.956	566.416	556.645	chr6	-	10396682	10412374	TFAP2A	transcription factor AP-2 alpha (activating enhancer binding protein 2 alpha)%2C transcript variant 2	7020	GO:0005515|GO:0000987|GO:0044212|GO:0006366|GO:0000981|GO:0007605|GO:0000982|GO:0021559|GO:0042803|GO:0043231|GO:0009880|GO:0043524|GO:0010944|GO:0043525|GO:0014032|GO:0021623|GO:0005813|GO:0000976|GO:0001105|GO:0005794|GO:0030335|GO:0030501|GO:0042472|GO	5.17e-07	0.00974097	0.311697	yes
NM_031916	259.743	225.64	184.903	106.864	44.3638	71.3046	chr5	+	10441861	10465026	ROPN1L	rhophilin associated tail protein 1-like%2C transcript variant 1	83853	GO:0005515|GO:0005737|GO:0003351|GO:0031514|GO:0001932|GO:0030317|GO:0048240	0.0061211	1	3.01208	yes
NM_001243509	397.114	380.202	388.719	2589.57	2394.94	2320.13	chr1	-	216503245	217076970	ESRRG	estrogen-related receptor gamma%2C transcript variant 9	2104	GO:0005515|GO:0010467|GO:0006355|GO:0000977|GO:0006367|GO:0003707|GO:0050682|GO:0003708|GO:0001228|GO:0048384|GO:0045944|GO:0043401|GO:0005654|GO:0008270|GO:0045893|GO:0005496	0.00154114	1	0.159629	yes
NM_207366	592.775	516.288	504.774	176.835	185.141	187.696	chr7	-	55793543	55862789	2016-09-14	septin 14			0.0060951	1	2.936	yes
NM_003740	123.619	110.583	132.336	746.944	820.949	793.91	chr6	-	39188970	39229475	KCNK5	potassium channel%2C two pore domain subfamily K%2C member 5	8645	GO:0007588|GO:0005244|GO:0005887|GO:0005267|GO:0034765|GO:0006813|GO:0071805	3.92e-06	0.0738453	0.155194	yes
NM_001102608	59.6969	49.4974	60.1778	27.8434	29.6667	23.3242	chr3	+	130560333	130677044	COL6A6	collagen%2C type VI%2C alpha 6	131873	GO:0005581|GO:0022617|GO:0030198|GO:0030574|GO:0005578|GO:0005576|GO:0007155	0.0017361	1	2.0953	yes
NM_006389	2228.39	2220.95	2164.04	4138.48	4744.11	4933.2	chr11	-	119044184	119057246	HYOU1	hypoxia up-regulated 1%2C transcript variant 1	10525	GO:0005783|GO:0006950|GO:0005576|GO:0005524|GO:0006898|GO:0030968|GO:0016020|GO:0071682|GO:0002931|GO:0005788|GO:0006987|GO:0005925|GO:0044267|GO:0070062	0.0098953	1	0.478682	yes
NM_002371	453.11	432.071	443.587	1364.63	1447.56	1427.14	chr2	+	95025654	95053992	MAL	mal%2C T-cell differentiation protein%2C transcript variant a	4118	GO:0005515|GO:0005783|GO:0042552|GO:0006915|GO:0045176|GO:0007417|GO:0055085|GO:0030154|GO:0008289|GO:0016505|GO:0016324|GO:0005887|GO:0045121|GO:0001766|GO:0019911|GO:0005768|GO:0015267|GO:0019898	1.47e-06	0.0276272	0.313438	yes
NM_001163257	12.0724	17.7674	16.3782	6.80373	8.83	3.95437	chrX	+	153764195	153779346	PLXNB3	plexin B3%2C transcript variant 2	5365	GO:0005515|GO:0030336|GO:0005886|GO:0019904|GO:0050918|GO:0005622|GO:0051022|GO:0007162|GO:0010593|GO:0001938|GO:0017154|GO:0060326|GO:0007411|GO:0071526|GO:0016021|GO:0034260	0.0162037	1	2.35949	yes
NM_033396	368.393	346.091	401.4	881.613	980.917	1101.04	chr11	-	57299628	57324939	TNKS1BP1	tankyrase 1 binding protein 1%2C 182kDa	85456	GO:0010467|GO:0005886|GO:0030506|GO:0005634|GO:0030014|GO:0005829|GO:0005737|GO:0005724|GO:0005654|GO:0005856|GO:0007004|GO:0019899|GO:0000289|GO:0000288	0.0007152	1	0.376535	yes
NM_020228	116.541	107.574	94.4752	228.308	204.408	225.752	chr11	-	129899705	130002835	PRDM10	PR domain containing 10%2C transcript variant 1	56980	GO:0006355|GO:0008168|GO:0005634|GO:0032259|GO:0003677|GO:0046872|GO:0006351	0.00033786	1	0.483836	yes
NM_003667	186.348	179.889	194.624	522.594	508.66	476.554	chr12	+	71439769	71586308	LGR5	leucine-rich repeat containing G protein-coupled receptor 5%2C transcript variant 1	8549	GO:0005515|GO:0048839|GO:0007186|GO:0005886|GO:0005887|GO:0004930|GO:0090263|GO:0032588|GO:0004888	2.24e-05	0.42242	0.371971	yes
NM_053053	139.763	129.294	161.033	383.713	334.737	368.487	chr1	-	166856511	166876417	TADA1	transcriptional adaptor 1	117143	GO:0006355|GO:0005737|GO:0043966|GO:0030914|GO:0003713|GO:0006325|GO:0005654|GO:0005925|GO:0006351|GO:0004402	0.00022025	1	0.39569	yes
NM_006439	89.8067	90.7614	146.949	231.622	307.142	293.227	chr4	+	150581924	150584693	MAB21L2	mab-21-like 2 (C. elegans)	10586	GO:0010172|GO:0008284|GO:0001654|GO:0043010|GO:0005634|GO:0007399	0.0049241	1	0.393655	yes
NM_016410	1055.95	1104.81	992.448	2085.44	2155.21	2279.19	chr9	+	33264878	33282069	CHMP5	charged multivesicular body protein 5%2C transcript variant 1	51510	GO:0005515|GO:0006997|GO:0008333|GO:0019058|GO:0005634|GO:0010824|GO:0015031|GO:0005829|GO:0000920|GO:0001919|GO:0016197|GO:0061024|GO:0016032|GO:0007080|GO:0007040|GO:0010008|GO:0070062	6.37e-05	1	0.483633	yes
NM_001195541	154.399	186.431	147.755	680.955	663.861	643.171	chr7	+	99598278	99610833	GS1-259H13.2	transmembrane protein 225-like%2C transcript variant 1			3.27e-06	0.0617323	0.245769	yes
NM_005542	938.776	958.465	778.999	2256.89	2549.4	2233.68	chr7	+	155297775	155310235	INSIG1	insulin induced gene 1%2C transcript variant 1	3638	GO:0005515|GO:0006695|GO:0042472|GO:0045599|GO:0005783|GO:0008283|GO:0045717|GO:0044281|GO:0010894|GO:0060363|GO:0032933|GO:0008152|GO:0032937|GO:0005789|GO:0060021|GO:0006641|GO:0042474	0.00023797	1	0.380149	yes
NM_020921	771.214	746.104	744.065	1740.73	1832.55	1736.05	chr14	-	50719762	50831121	NIN	ninein (GSK3B interacting protein)%2C transcript variant 2	51199	GO:0005515|GO:0051642|GO:0005813|GO:0000922|GO:0090222|GO:0005814|GO:0005874|GO:0005509|GO:0005730|GO:0034454|GO:0005525	3.16e-06	0.0595943	0.425926	yes
NM_001145369	160.889	184.523	197.607	627.249	524.482	600.323	chr9	-	109375693	109451384	PTPN3	protein tyrosine phosphatase%2C non-receptor type 3%2C transcript variant 3	5774	GO:0005515|GO:0008092|GO:0051045|GO:2000649|GO:0035335|GO:0005737|GO:0006470|GO:0045930|GO:0009898|GO:0051117|GO:0001784|GO:0005856|GO:0004725|GO:0017080	0.00024286	1	0.309933	yes
NM_152344	312.821	284.081	311.351	642.116	607.991	694.087	chr17	-	44034634	44067619	LSM12	LSM12 homolog (S. cerevisiae)	124801		0.00020336	1	0.467162	yes
NM_001130981	2057.65	2195.34	2016.33	5732.94	6116.32	6417.45	chr2	+	71453622	71686763	DYSF	dysferlin%2C transcript variant 14	8291	GO:0005515|GO:0005886|GO:0005770|GO:0005509|GO:0030315|GO:0030139|GO:0006906|GO:0030027|GO:0042383|GO:0005544|GO:0005543|GO:0001778|GO:0016021|GO:0030659|GO:0005769|GO:0070062|GO:0005768	4.05e-05	0.76332	0.34321	yes
NM_153700	4.05503	15.144	13.6933	23.2676	24.7151	27.2832	chr15	-	43599562	43618800	STRC	stereocilin	161497	GO:0060091|GO:0009986|GO:0050910|GO:0060088|GO:0032420|GO:0032426	0.0183632	1	0.437016	yes
NM_001135111	34.5721	29.925	34.701	125.09	119.725	130.218	chr6	-	39299000	39314461	KCNK17	potassium channel%2C two pore domain subfamily K%2C member 17%2C transcript variant 2	89822	GO:0005244|GO:0005886|GO:0007268|GO:0005267|GO:0034765|GO:0016021|GO:0006813|GO:0071805	1.56e-05	0.294887	0.264505	yes
NM_001243597	114.046	107.8	110.61	262.147	270.357	233.046	chr11	-	125956817	126063292	CDON	cell adhesion associated%2C oncogene regulated%2C transcript variant 1	50937	GO:0005515|GO:0043497|GO:2000179|GO:0010172|GO:0021987|GO:0001708|GO:0005886|GO:0051057|GO:0007520|GO:0060059|GO:0009952|GO:0048643|GO:0007224|GO:0014816|GO:0042692|GO:0031012|GO:0051149|GO:0045666|GO:0002088|GO:0045944|GO:0001934|GO:0016021|GO:0043410|GO	0.0062428	1	0.43427	yes
NM_017902	91.1812	103.917	126.446	241.231	178.765	232.259	chr10	+	100535883	100553924	HIF1AN	hypoxia inducible factor 1%2C alpha subunit inhibitor	55662	GO:0031406|GO:0005515|GO:0048471|GO:2001214|GO:0036138|GO:0042265|GO:0042264|GO:0036139|GO:0005112|GO:0061418|GO:0005634|GO:0042803|GO:0005829|GO:0005737|GO:0036140|GO:0071532|GO:0045746|GO:0048037|GO:0005506|GO:0051059|GO:0071456|GO:0061428|GO:0006351|GO	0.0075013	1	0.492974	yes
NM_139319	107.779	130.949	117.425	54.5081	55.1178	50.7182	chr12	+	100357078	100422059	SLC17A8	solute carrier family 17 (vesicular glutamate transporter)%2C member 8%2C transcript variant 1	246213	GO:0043005|GO:0030054|GO:0007605|GO:0005313|GO:0006836|GO:0030672|GO:0016021|GO:0006814|GO:0055085|GO:0015293|GO:0006811	0.00068049	1	2.22118	yes
NM_198924	117.235	84.9759	80.2646	222.184	221.825	183.165	chr7	-	72959476	72969466	TRIM73	tripartite motif containing 73			0.0027214	1	0.450393	yes
NM_006942	105.107	106.737	109.218	46.1709	38.6094	46.8515	chr17	-	7588179	7590170	SOX15	SRY (sex determining region Y)-box 15	6665	GO:0006355|GO:0003700|GO:0046982|GO:0006357|GO:0006366|GO:0000981|GO:0014718|GO:0006325|GO:0070318|GO:0005634|GO:0000122|GO:0003677|GO:0030154|GO:0045843|GO:0005737|GO:0045944|GO:0003682|GO:0048627|GO:0043403|GO:2000288|GO:0008584	2.31e-05	0.436372	2.43908	yes
NM_001128326	13.9216	9.53524	19.6675	4.76315	4.73547	6.67444	chr19	-	47968045	47992170	BSPH1	binder of sperm protein homolog 1			0.040279	1	2.66643	yes
NM_014722	73.9115	66.2357	97.9106	471.647	383.496	443.507	chr6	-	24804280	24911170	FAM65B	family with sequence similarity 65%2C member B%2C transcript variant 1	9750	GO:0005739|GO:0005515|GO:0005737|GO:0060171|GO:0007517|GO:0007605|GO:0030175|GO:0005856|GO:0030154	0.00021844	1	0.183312	yes
NM_001243168	132.624	121.462	150.82	51.8534	45.8578	47.1824	chr6	+	42915988	42925837	PTCRA	pre T-cell antigen receptor alpha%2C transcript variant 1	171558	GO:0005515|GO:0016021	0.00058113	1	2.7945	yes
NM_175883	4.05503	4.09724	3.84069	22.2097	26.2982	21.6174	chr19	+	9185593	9188817	OR7D2	olfactory receptor%2C family 7%2C subfamily D%2C member 2	162998	GO:0050911|GO:0006355|GO:0004984|GO:0007186|GO:0005886|GO:0004930|GO:0016021	0.005737	1	0.171022	yes
NM_012328	361.617	353.343	325.728	1201.22	1152.1	1205.83	chr7	+	108569744	108574850	DNAJB9	DnaJ (Hsp40) homolog%2C subfamily B%2C member 9	4189	GO:0051787|GO:0005515|GO:0005737|GO:0005783|GO:0005789|GO:0005730|GO:0005788|GO:0030433|GO:0006987|GO:0044267|GO:0070062|GO:0030968	1.03e-06	0.0193828	0.292398	yes
NM_001080505	49.7163	43.5809	17.3821	1071.63	914.811	738.471	chr4	+	42397838	42402487	SHISA3	shisa family member 3	152573	GO:0005789|GO:0007275|GO:0016021	0.0121006	1	0.0406175	yes
NM_153252	7410.73	6990.37	5917.98	2798.38	2336.39	1541.73	chrX	-	80669487	80809734	BRWD3	bromodomain and WD repeat domain containing 3	254065	GO:0006357|GO:0008360|GO:0007010|GO:0005634	0.00139762	1	3.04337	yes
NM_001005173	86.7741	60.2738	47.9817	34.4068	24.2104	21.7125	chr11	-	5985891	5986985	OR52L1	olfactory receptor%2C family 52%2C subfamily L%2C member 1			0.034078	1	2.42786	yes
NM_022073	368.876	379.443	434.231	151.689	136.886	148.094	chr14	-	33924214	33951078	EGLN3	egl-9 family hypoxia-inducible factor 3	112399	GO:0031545|GO:0005515|GO:0001666|GO:0031418|GO:0005506|GO:0006919|GO:0071456|GO:0061418|GO:0006915|GO:0005634|GO:0006974|GO:0005829|GO:0043523|GO:0005737|GO:0042127|GO:0018126|GO:0018401|GO:0016706|GO:0005654|GO:0055114	0.00027876	1	2.70812	yes
NM_033083	64.4067	63.9611	67.5205	154.767	127.314	148.972	chr3	+	15427556	15442613	EAF1	ELL associated factor 1	85403	GO:0005515|GO:0006355|GO:0005737|GO:0015030|GO:0016607|GO:0032783|GO:0005654|GO:0008023|GO:0006351	0.011363	1	0.454441	yes
NM_001300935	18.1553	13.6843	9.41044	30.5452	24.4433	27.7101	chr7	+	34658238	34849978	NPSR1	neuropeptide S receptor 1%2C transcript variant 5	387129	GO:0005737|GO:0005886|GO:0007218|GO:0005887|GO:0005000|GO:0051281|GO:0008188	0.010936	1	0.4988	yes
NM_001178014	759.45	719.703	745.087	1706.65	1615.16	1559.6	chr3	+	136250324	136330171	PCCB	propionyl CoA carboxylase%2C beta polypeptide%2C transcript variant 2	5096	GO:0005739|GO:0006635|GO:0006766|GO:0005759|GO:0006768|GO:0004658|GO:0019626|GO:0006767|GO:0044281|GO:0005524|GO:0044255|GO:0005829	3.87e-05	0.728857	0.455655	yes
NM_004139	17.5928	16.7399	15.0632	4.46489	4.03803	3.84526	chr20	+	38346410	38377011	LBP	lipopolysaccharide binding protein	3929	GO:0005515|GO:0032755|GO:0034145|GO:0034142|GO:0070891|GO:0050830|GO:0043032|GO:0005615|GO:0032757|GO:0060265|GO:0002281|GO:0032496|GO:0044130|GO:0031663|GO:0008228|GO:0070062|GO:0009986|GO:0032760|GO:0042535|GO:0005102|GO:0032720|GO:0005576|GO:0006953|GO	8.31e-05	1	4.00026	yes
NM_182626	215.862	208.081	191.26	95.5085	105.336	106.363	chr2	+	10141381	10211730	C2orf48	chromosome 2 open reading frame 48	348738		0.00021849	1	2.00256	yes
NM_021095	768.157	792.314	670.756	2542.38	2583.7	2603.4	chr2	-	27199586	27212307	SLC5A6	solute carrier family 5 (sodium/multivitamin and iodide cotransporter)%2C member 6%2C transcript variant 1	8884	GO:0012506|GO:0015887|GO:0005886|GO:0015939|GO:0006768|GO:0006767|GO:0044281|GO:0031526|GO:0055085|GO:0016020|GO:0005887|GO:0006766|GO:0008523|GO:0006810|GO:0015878|GO:0006814	7.69e-07	0.0145004	0.288664	yes
NM_032554	192.709	186.921	199.718	124.148	79.2904	59.3983	chr12	-	122727605	122730582	HCAR1	hydroxycarboxylic acid receptor 1	27198	GO:0007186|GO:0005886|GO:0004930|GO:0016021|GO:0032355	0.0056582	1	2.20421	yes
NM_001142966	121.032	106.757	92.4056	43.8181	43.8891	26.3775	chr18	+	21242241	21522830	GREB1L	growth regulation by estrogen in breast cancer-like	80000	GO:0016021	0.0024449	1	2.80664	yes
NM_006891	55.7593	52.3366	57.8209	19.9386	23.8131	13.8648	chr2	-	208121606	208124589	CRYGD	crystallin%2C gamma D	1421	GO:0005515|GO:0005737|GO:0005212|GO:0070306|GO:0002088|GO:0034614|GO:0005634|GO:0007601	0.00040007	1	2.87967	yes
NM_001301272	329.426	342.785	328.22	147.91	166.824	160.913	chr16	+	56657942	56659303	MT1F	metallothionein 1F%2C transcript variant 2	4494	GO:0071294|GO:0048471|GO:0005737|GO:0008270|GO:0005634|GO:0071276|GO:0045926	1.89e-05	0.356203	2.1033	yes
NM_001003443	4.05503	4.09724	4.24998	11.875	7.62018	10.7456	chr11	+	5947346	5948294	OR56A3	olfactory receptor%2C family 56%2C subfamily A%2C member 3			0.042961	1	0.410116	yes
NM_001109662	44.3017	57.669	65.3708	104.959	129.361	126.554	chr12	-	112160187	112382092	HECTD4	HECT domain containing E3 ubiquitin protein ligase 4	283450	GO:0005737|GO:0004842|GO:0042787|GO:0016874|GO:0006006|GO:0005634|GO:0042593|GO:0016021	0.0028227	1	0.463711	yes
NM_080546	208.307	213.093	226.227	488.658	495.587	442.727	chr9	+	105244612	105397347	SLC44A1	solute carrier family 44 (choline transporter)%2C member 1%2C transcript variant 1	23446	GO:0015220|GO:0016020|GO:0005886|GO:0015871|GO:0005741|GO:0044281|GO:0016021|GO:0006644|GO:0055085|GO:0070062|GO:0046474|GO:0006656	0.000119014	1	0.453847	yes
NM_001293725	36.3546	25.1679	32.5462	116.297	136.009	120.403	chr18	+	26226882	26391686	TAF4B	TAF4b RNA polymerase II%2C TATA box binding protein (TBP)-associated factor%2C 105kDa%2C transcript variant 1	6875	GO:0010467|GO:0006355|GO:0006368|GO:0003700|GO:0005669|GO:0006367|GO:0051059|GO:0048477|GO:0046982|GO:0006366|GO:0005730|GO:0007283|GO:0003677|GO:0005737|GO:0016032|GO:0005654	0.000175315	1	0.252391	yes
NM_001042519	34.8983	36.634	37.385	141.703	138.984	134.837	chr2	+	190180862	190203484	C2orf88	chromosome 2 open reading frame 88%2C transcript variant 1	84281	GO:0034237|GO:0005886	5.62e-07	0.0105986	0.262121	yes
NM_000887	139.487	121.395	100.147	67.3409	53.9758	54.6962	chr16	+	31355133	31382997	ITGAX	integrin%2C alpha X (complement component 3 receptor 4 subunit)%2C transcript variant 2	3687	GO:0005515|GO:0008305|GO:0005886|GO:0009986|GO:0050900|GO:0046872|GO:0016020|GO:0007229|GO:0007596|GO:0030198|GO:0009887|GO:0004872|GO:0034113|GO:0007155	0.0071401	1	2.05115	yes
NM_015557	5.11086	4.09724	3.7705	6.67056	14.0869	13.9149	chr1	-	6101786	6180134	CHD5	chromodomain helicase DNA binding protein 5	26038	GO:0000792|GO:0008026|GO:0060850|GO:0008285|GO:0006366|GO:0005634|GO:0003677|GO:0005524|GO:0016020|GO:0016581|GO:0043967|GO:0008270|GO:0021895|GO:0035093	0.043277	1	0.374321	yes
NM_019845	2093.92	1674.21	1846.7	985.473	802.065	630.081	chr2	-	153477337	153478808	RPRM	reprimo%2C TP53 dependent G2 arrest mediator candidate	56475	GO:0007346|GO:0005737|GO:0007050|GO:0016021	0.0025969	1	2.32246	yes
NM_052883	237.223	203.329	174.042	115.722	99.0717	67.0794	chr3	-	126607051	126655124	TXNRD3	thioredoxin reductase 3%2C transcript variant 1	114112	GO:0005783|GO:0050660|GO:0015035|GO:0009055|GO:0004791|GO:0045454|GO:0007275|GO:0005634|GO:0007283|GO:0030154|GO:0055114	0.008738	1	2.18039	yes
NM_014235	4437.59	3471.99	3263.22	1303.57	774.625	794.447	chrX	-	154483716	154486670	UBL4A	ubiquitin-like 4A	8266	GO:0005515|GO:0019787|GO:0006810|GO:0071816|GO:0071818|GO:0006464|GO:0005829	0.0023171	1	3.88938	yes
NM_014899	746.066	802.132	874.013	4686.27	3743.16	3993.7	chr5	+	95731145	95796367	RHOBTB3	Rho-related BTB domain containing 3	22836	GO:0005515|GO:0017137|GO:0005794|GO:0007264|GO:0008152|GO:0042147|GO:0005525|GO:0016887|GO:0005524|GO:0070062	0.0072015	1	0.194976	yes
NM_138382	6.42425	23.4498	22.594	60.8342	67.6656	66.6727	chrX	-	106900062	106903331	RIPPLY1	ripply transcriptional repressor 1%2C transcript variant 1	92129	GO:0009880|GO:0032525|GO:0007219|GO:0001757|GO:0060349|GO:0005634|GO:0045892|GO:0006351	0.00131684	1	0.268829	yes
NM_001280794	111.324	94.3552	133.581	891.2	801.711	885.881	chr7	+	142855013	142871093	EPHB6	EPH receptor B6%2C transcript variant 2	2051	GO:0005003|GO:0048013|GO:0005886|GO:0007411|GO:0005887|GO:0006468|GO:0005576|GO:0004872|GO:0005524|GO:0005829	1.9e-05	0.357591	0.131558	yes
NM_198492	33.0642	32.3326	38.3668	99.5337	87.3866	83.1229	chr19	-	7728956	7732171	CLEC4G	C-type lectin domain family 4%2C member G%2C transcript variant 1	339390	GO:0005515|GO:0030246|GO:0016021	0.00046126	1	0.384248	yes
NM_021922	1477.13	1396.49	1440.37	3326.11	3349.45	3170.76	chr6	+	35452360	35467104	FANCE	Fanconi anemia%2C complementation group E	2178	GO:0003674|GO:0006281|GO:0005654|GO:0005634|GO:0043240	3.5e-06	0.0660496	0.438133	yes
NM_032717	86.573	86.2759	84.3952	202.365	236.015	199.33	chr4	+	83536316	83605874	AGPAT9	1-acylglycerol-3-phosphate O-acyltransferase 9%2C transcript variant 1	84803	GO:0032006|GO:0005783|GO:0004366|GO:0044281|GO:0003841|GO:0005789|GO:0016024|GO:0019432|GO:0016021|GO:0006644|GO:0006654|GO:0044255|GO:0046474	0.0085152	1	0.403386	yes
NM_001135105	23.5248	17.4529	28.1333	5.2685	8.22788	6.69858	chr6	-	39314697	39322554	KCNK16	potassium channel%2C two pore domain subfamily K%2C member 16%2C transcript variant 1	83795	GO:0005244|GO:0005886|GO:0007268|GO:0005267|GO:0034765|GO:0016021|GO:0006813|GO:0071805	0.0070763	1	3.42219	yes
NM_022726	4.05503	4.09724	4.14443	11.3774	12.2599	14.1755	chr6	-	79914811	79947598	ELOVL4	ELOVL fatty acid elongase 4	6785	GO:0005515|GO:0005783|GO:0019367|GO:0030176|GO:0035338|GO:0044281|GO:0008020|GO:0009584|GO:0019432|GO:0006633|GO:0042761|GO:0016740|GO:0044255	0.009303	1	0.325199	yes
NM_018324	15.0825	4.09724	4.34432	56.2983	50.4102	56.4151	chr10	+	15043895	15073852	OLAH	oleoyl-ACP hydrolase%2C transcript variant 1	55301	GO:0016295|GO:0004320|GO:0006633|GO:0016296	0.0003565	1	0.14421	yes
NM_001243541	42.3175	43.5503	51.3981	105.318	114.675	118.969	chr17	-	78890579	78903217	CEP295NL	KIAA1731 N-terminal like%2C transcript variant 1			0.000163863	1	0.404959	yes
NM_001018050	4.05503	12.5413	4.16074	32.8201	24.3747	27.9809	chr22	-	41525800	41544489	POLR3H	polymerase (RNA) III (DNA directed) polypeptide H (22.9kD)%2C transcript variant 3	171568	GO:0010467|GO:0005813|GO:0006386|GO:0006385|GO:0003899|GO:0006384|GO:0003677|GO:0006383|GO:0043231|GO:0005829|GO:0051607|GO:0006139|GO:0001056|GO:0045087|GO:0005666|GO:0032481|GO:0005654	0.004501	1	0.243698	yes
NM_001282933	118.737	104.599	121.905	306.238	281.37	303.336	chr20	+	33731759	33792269	ZNF341	zinc finger protein 341%2C transcript variant 1	84905	GO:0006355|GO:0005634|GO:0003677|GO:0046872|GO:0006351	4.18e-05	0.787396	0.387498	yes
NM_152358	137.638	139.991	97.4124	51.1067	45.9503	43.4102	chr19	-	50152547	50163281	IZUMO2	IZUMO family member 2	126123	GO:0016021	0.0050414	1	2.66996	yes
NM_002350	13.8543	12.7965	8.90359	19.9186	22.4571	32.2567	chr8	+	55879826	56012447	LYN	LYN proto-oncogene%2C Src family tyrosine kinase%2C transcript variant 1	4067	GO:0005515|GO:0014070|GO:0002513|GO:0002762|GO:0001817|GO:0034605|GO:0005758|GO:0009743|GO:0007411|GO:0031668|GO:0002902|GO:0038083|GO:0031663|GO:0031625|GO:0030061|GO:0023014|GO:0032868|GO:0030335|GO:0005794|GO:0006991|GO:0030889|GO:0030168|GO:0009636|GO	0.032437	1	0.476393	yes
NM_001100619	27.0086	34.3905	44.8691	125.678	147.989	145.755	chr18	+	23135762	23260470	CABLES1	Cdk5 and Abl enzyme substrate 1%2C transcript variant 2	91768	GO:0005515|GO:0007049|GO:0007596|GO:0005634|GO:0051301|GO:0007399|GO:0005829	0.00028365	1	0.253368	yes
NM_001040167	2451.52	2269.19	2220.09	1101.96	1134.77	1062.81	chr7	+	2519844	2528429	LFNG	LFNG O-fucosylpeptide 3-beta-N-acetylglucosaminyltransferase%2C transcript variant 1	3955	GO:0045747|GO:0033829|GO:0007386|GO:0001756|GO:0005576|GO:0014807|GO:0031982|GO:0046872|GO:0032092|GO:0003674|GO:0001541|GO:0030173|GO:0007219|GO:0008152|GO:0009887|GO:0007143|GO:0008593	7.92e-05	1	2.10356	yes
NM_020853	357.364	379.364	368.922	1023.71	1016.65	963.615	chr12	+	13044380	13083449	KIAA1467	KIAA1467	57613	GO:0016021	2.97e-06	0.0560651	0.368063	yes
NM_016610	46.1281	41.1113	38.4689	111.574	93.0017	82.9631	chrX	+	12906619	12923169	TLR8	toll-like receptor 8%2C transcript variant 1	51311	GO:0003725|GO:0003727|GO:0016064|GO:0003723|GO:0007249|GO:0051607|GO:0006954|GO:0036020|GO:0008144|GO:0002755|GO:0045078|GO:0004872|GO:0001774|GO:0034158|GO:0045416|GO:0002224|GO:0009615|GO:0003677|GO:0045359|GO:0000139|GO:0045089|GO:0045087|GO:0045356|GO	0.0034035	1	0.437187	yes
NM_000181	32.3773	45.4198	35.0667	78.9854	68.5962	94.3479	chr7	-	65960685	65982314	GUSB	glucuronidase%2C beta%2C transcript variant 1	2990	GO:0004566|GO:0005975|GO:0019904|GO:0005102|GO:0006027|GO:0044281|GO:0043231|GO:0016020|GO:0009405|GO:0030212|GO:0030214|GO:0030203|GO:0070062|GO:0043202	0.0070834	1	0.466516	yes
NM_057090	585.313	534.445	544.03	2481.01	2311.64	2290.23	chr1	+	43933319	43937240	ARTN	artemin%2C transcript variant 4	9048	GO:0050930|GO:0007165|GO:0061146|GO:0097021|GO:0007411|GO:0007422|GO:0005102|GO:0008083|GO:0005615|GO:0007405	4.22e-06	0.0795352	0.234903	yes
NM_197978	542.569	487.75	502.662	249.023	234.505	241.793	chr9	-	97926790	97938393	HEMGN	hemogen%2C transcript variant 1	55363	GO:0005515|GO:0045667|GO:0007275|GO:0005654|GO:0030154	9.53e-05	1	2.11352	yes
NM_001277331	138.234	233.565	294.27	454.476	539.754	560.625	chr17_JH159148v1_alt	-	41249	41732	KRTAP9-6	keratin associated protein 9-6			0.0060593	1	0.428381	yes
NM_016257	154.951	152.614	149.822	82.2214	78.2174	62.0214	chr1	-	39678647	39691710	HPCAL4	hippocalcin like 4%2C transcript variant 1	51440	GO:0005622|GO:0007165|GO:0005246|GO:0019904|GO:0005509|GO:0008022|GO:0007417	0.00024426	1	2.05604	yes
NM_001010853	147.044	135.322	129.178	300.592	289.716	318.249	chr6	+	89146049	89165571	PM20D2	peptidase M20 domain containing 2	135293	GO:0016787|GO:0008152|GO:0005654|GO:0070062	7.63e-05	1	0.452965	yes
NM_001031738	92.3114	74.0383	95.6579	171.579	208.227	233.06	chr2	-	85598546	85602699	TMEM150A	transmembrane protein 150A%2C transcript variant 1	129303	GO:0030262|GO:0005886|GO:0009056|GO:0016021|GO:0005764	0.0035845	1	0.427512	yes
NM_000033	141.824	134.356	152.73	330.379	276.533	342.674	chrX	+	153724867	153744762	ABCD1	ATP-binding cassette%2C sub-family D (ALD)%2C member 1	215	GO:0005515|GO:0005215|GO:0048471|GO:0042626|GO:0044281|GO:0042803|GO:0005829|GO:0042802|GO:0015910|GO:0005739|GO:0005737|GO:0007031|GO:0015919|GO:0005779|GO:0016887|GO:0044255|GO:0005778|GO:0042760|GO:0005777|GO:0006635|GO:0005325|GO:0036109|GO:0055085|GO	0.00116468	1	0.45168	yes
NM_181532	20.1915	24.7043	27.0356	66.6788	53.9075	41.5939	chrX	+	48826512	48829869	ERAS	ES cell expressed Ras	3266	GO:0006184|GO:0005886|GO:0007264|GO:0005525	0.0160955	1	0.443527	yes
NM_203447	450.072	485.54	524.094	1588.91	1112.39	1312.78	chr9	+	214864	465259	DOCK8	dedicator of cytokinesis 8%2C transcript variant 1	81704	GO:0043547|GO:0005515|GO:0005085|GO:0001771|GO:0016020|GO:0070233|GO:0007596|GO:0007264|GO:0031252|GO:0005829	0.025904	1	0.363646	yes
NM_177455	615.167	372.136	557.196	232.825	129.406	138.14	chr7	+	98212253	98212959	BHLHA15	basic helix-loop-helix family%2C member a15	168620	GO:0048312|GO:0000977|GO:0019722|GO:0006851|GO:0007267|GO:0005634|GO:0010832|GO:0042593|GO:0001228|GO:0042803|GO:0006351|GO:0030968|GO:0007186|GO:0045944|GO:0007030|GO:0048469|GO:0042149	0.0123752	1	3.0867	yes
NM_198440	304.713	343.458	320.588	1220.25	1363.8	1473.69	chr22_KI270879v1_alt	-	70864	75374	DERL3	derlin 3%2C transcript variant 3	91319	GO:0005515|GO:0030176|GO:0030433|GO:0030968|GO:0018279	0.0051589	1	0.238743	yes
NM_030876	45.6162	27.2955	40.6004	19.3422	18.0605	12.6756	chr6	-	29355229	29356277	OR5V1	olfactory receptor%2C family 5%2C subfamily V%2C member 1	81696	GO:0050911|GO:0004984|GO:0007186|GO:0005886|GO:0004930|GO:0016021	0.022283	1	2.2667	yes
NM_014141	53.9915	50.1467	63.187	114.038	124.503	129.899	chr7_KI270808v1_alt	+	2412	204591	CNTNAP2	contactin associated protein-like 2	26047	GO:0030424|GO:0008038|GO:0021987|GO:0019226|GO:0030425|GO:0031175|GO:0021794|GO:0008076|GO:0043025|GO:0043204|GO:0030534|GO:0007612|GO:0030673|GO:0007155|GO:0071109|GO:0005794|GO:0009986|GO:0044224|GO:0071625|GO:0021756|GO:0016020|GO:0045163|GO:0007420|GO	0.00037906	1	0.454146	yes
NM_004536	1867.31	1404.07	1579.21	1046.33	626.676	592.182	chr5_KI270897v1_alt	-	626937	654414	NAIP	NLR family%2C apoptosis inhibitory protein%2C transcript variant 1	4671	GO:0005515|GO:0004842|GO:0043066|GO:0016567|GO:0005634|GO:0009966|GO:0005524|GO:0046872|GO:0007399|GO:0016323|GO:0043524|GO:0005737|GO:0006954|GO:0045087|GO:0005876|GO:0090307|GO:0043154|GO:0043027|GO:0070062	0.012317	1	2.14137	yes
NM_001083899	55.166	54.572	49.8064	30.7255	23.9994	22.6243	chr19_KI270938v1_alt	-	996188	1020746	GP6	glycoprotein VI (platelet)%2C transcript variant 1	51206	GO:0005515|GO:0005886|GO:0009986|GO:0005518|GO:0030168|GO:0097197|GO:0050900|GO:0005887|GO:0007596|GO:0004872|GO:0004888|GO:0007167|GO:0070062	0.00082097	1	2.06265	yes
NM_014883	2007	1996.99	2116.99	5064.9	4835.03	4689.77	chr4	-	88725953	89057195	FAM13A	family with sequence similarity 13%2C member A%2C transcript variant 1	10144	GO:0043547|GO:0051056|GO:0007264|GO:0005829|GO:0005096	1.84e-05	0.346761	0.419541	yes
NM_199204	118.808	136.957	105.635	263.922	250.066	229.092	chr2	+	169067034	169096167	DHRS9	dehydrogenase/reductase (SDR family) member 9%2C transcript variant 2	10170	GO:0004022|GO:0008209|GO:0042904|GO:0042572|GO:0042448|GO:0030855|GO:0047035|GO:0005789|GO:0030176|GO:0016854|GO:0004745|GO:0055114	0.00072348	1	0.486354	yes
NM_004209	340.032	318.178	326.011	3788.59	3810.82	3581.83	chr16	+	1989944	1994275	SYNGR3	synaptogyrin 3	9143	GO:0047485|GO:0031594|GO:0030054|GO:0021762|GO:0032411|GO:0030672|GO:0016021|GO:0042169|GO:0008021	0.00046166	1	0.0880244	yes
NM_001711	404.411	435.547	432.117	989.2	1096.93	1148.73	chrX	+	153494888	153509546	BGN	biglycan	633	GO:0030133|GO:0019800|GO:0009986|GO:0005796|GO:0005975|GO:0050840|GO:0005578|GO:0005576|GO:0044281|GO:0005539|GO:0042383|GO:0031012|GO:0030208|GO:0030207|GO:0008150|GO:0030206|GO:0001974|GO:0030198|GO:0009405|GO:0030204|GO:0030203|GO:0070062|GO:0043202|GO	0.000163948	1	0.393239	yes
NM_001199824	1694.69	1512.22	1490.27	845.749	839.02	658.296	chr19	-	55540655	55545543	SBK3	SH3 domain binding kinase family%2C member 3			0.0009217	1	2.00471	yes
NM_001001669	305.072	289.115	256.71	1248.92	1240.22	1207.43	chr5	+	149581571	149634964	ARHGEF37	Rho guanine nucleotide exchange factor (GEF) 37	389337	GO:0005737|GO:0032321|GO:0005089	4.84e-07	0.00912956	0.230185	yes
NM_001017916	1030.92	967.825	982.966	2359.96	2230.84	2313.46	chr17	-	63432303	63446184	CYB561	cytochrome b561%2C transcript variant 2	1534	GO:0000293|GO:0022865|GO:0016021|GO:0022900|GO:0055085|GO:0046872	3.26e-06	0.0613778	0.431865	yes
NM_024508	2735.82	2731.09	2331.11	1089.58	1234.73	1056.8	chr3	-	111592899	111595335	ZBED2	zinc finger%2C BED-type containing 2	79413	GO:0003677|GO:0046872	0.00052371	1	2.30635	yes
NM_014023	211.427	205.761	208.269	504.331	455.36	472.206	chr10	+	1056835	1132297	WDR37	WD repeat domain 37	22884		0.0028801	1	0.436804	yes
NM_001244764	10.9945	13.5018	9.75366	3.75739	3.81431	3.8726	chr4	-	121131408	121227466	TNIP3	TNFAIP3 interacting protein 3%2C transcript variant 3	79931	GO:0002756|GO:0071222|GO:0034142|GO:0006954|GO:0043124|GO:0031593	0.020403	1	2.99276	yes
NM_005228	3791.53	3958.65	3425.88	12139.6	11632	10672	chr7	+	55019031	55207338	EGFR	epidermal growth factor receptor%2C transcript variant 1	1956	GO:0005515|GO:0042698|GO:0033590|GO:0005615|GO:0006412|GO:0033594|GO:0042802|GO:0005006|GO:0016337|GO:0021795|GO:0001948|GO:0003690|GO:0007173|GO:0000165|GO:0007411|GO:0007611|GO:0042743|GO:0001942|GO:0004709|GO:0006979|GO:0031625|GO:0031965|GO:0030335|GO	7.57e-05	1	0.324474	yes
NM_001256615	81.8176	66.6792	75.0999	36.2881	39.7807	24.7981	chr1	-	231184098	231187627	LOC149373	uncharacterized LOC149373	149373		0.0028983	1	2.21675	yes
NM_214462	1687.66	1607.97	1425.41	7231.73	6731.49	6532.58	chr6	-	168306903	168319754	DACT2	dishevelled-binding antagonist of beta-catenin 2%2C transcript variant 1	168002	GO:1900108|GO:0005739|GO:0003382|GO:0007162|GO:0070097|GO:0008013|GO:0072061|GO:0002244|GO:0005080|GO:0043588|GO:0051018|GO:0008134	1.94e-05	0.366093	0.230342	yes
NM_053017	33.4015	21.7079	14.7518	55.6377	48.6198	48.8107	chr11	-	3638505	3642316	ART5	ADP-ribosyltransferase 5%2C transcript variant 1	116969	GO:0006471|GO:0003953|GO:0016020|GO:0003956|GO:0005576|GO:0003950	0.0093601	1	0.456406	yes
NM_182584	226.305	179.502	189.629	70.971	20.6663	33.5521	chr20	-	32631624	32651981	C20orf203	chromosome 20 open reading frame 203	284805	GO:0005737	0.0016397	1	4.75628	yes
NM_145047	3742.59	3361.77	3658.19	1287.16	1184.77	1108.54	chr1	-	36417905	36450485	OSCP1	organic solute carrier partner 1%2C transcript variant 1	127700	GO:0009925|GO:0006810	4.3e-05	0.810358	3.0059	yes
NM_013372	30.6926	40.3749	46.3958	8.47009	10.7861	19.1154	chr15_KI270905v1_alt	+	4932597	4949251	GREM1	gremlin 1%2C DAN family BMP antagonist%2C transcript variant 1	26585	GO:0005515|GO:0030308|GO:0001658|GO:0033689|GO:0005615|GO:0060676|GO:0051973|GO:0016015|GO:0030297|GO:0007171|GO:0030199|GO:0090191|GO:0048018|GO:0009986|GO:0090291|GO:0030502|GO:0005125|GO:2000727|GO:0072331|GO:1900155|GO:0043184|GO:1900158|GO:0060173|GO	0.0092597	1	3.06121	yes
NM_033151	4.05503	4.09724	3.84794	24.0677	21.9563	24.1832	chr16	-	48166910	48232271	ABCC11	ATP-binding cassette%2C sub-family C (CFTR/MRP)%2C member 11%2C transcript variant 2	85320	GO:0005886|GO:0005887|GO:0008152|GO:0015711|GO:0042626|GO:0015216|GO:0008514|GO:0015865|GO:0055085|GO:0005524|GO:0070062	0.00140225	1	0.170925	yes
NM_001114133	27.3228	30.2009	38.1488	222.482	167.767	197.815	chr10	-	73644880	73656105	SYNPO2L	synaptopodin 2-like%2C transcript variant 1	79933	GO:0030018|GO:0005634|GO:0003779|GO:0005856	0.00052383	1	0.16269	yes
NM_198795	21.4841	11.7212	16.1106	8.115	8.90273	4.0472	chr10	+	114179269	114232304	TDRD1	tudor domain containing 1	56165	GO:0010467|GO:0051321|GO:0007275|GO:0007283|GO:0031047|GO:0007281|GO:0046872|GO:0033391|GO:0005737|GO:0034587|GO:0071546|GO:0043186|GO:0043046	0.042225	1	2.34114	yes
NM_001031850	3352.63	3016.99	3172.6	50494.6	52369.7	51991.1	chr19	-	42902081	42917924	PSG6	pregnancy specific beta-1-glycoprotein 6%2C transcript variant 2	5675	GO:0003674|GO:0007565|GO:0005576	6.19e-08	0.00116659	0.0616202	yes
NM_001202481	98.9488	80.1651	94.0908	47.6189	34.9124	34.9303	chr7	-	30651942	30700103	CRHR2	corticotropin releasing hormone receptor 2%2C transcript variant 3	1395	GO:0005515|GO:0015056|GO:0005794|GO:0005886|GO:0009986|GO:0005783|GO:0005179|GO:0071376|GO:0005887|GO:0016525|GO:0043950|GO:0007188|GO:0043951	0.00180252	1	2.32591	yes
NM_001039348	668.773	831.625	865.74	1673.65	1721.93	1545.14	chr2	-	55865961	55924163	EFEMP1	EGF containing fibulin-like extracellular matrix protein 1%2C transcript variant 2	2202	GO:0005515|GO:0005154|GO:0006355|GO:0005509|GO:0005578|GO:0005576|GO:0018108|GO:0005615|GO:0031012|GO:0005006|GO:0007173|GO:0030198|GO:0032331|GO:0007601|GO:0008083|GO:0070062	0.000439	1	0.478904	yes
NM_001301875	71.0191	61.4898	95.7274	164.975	164.785	177.199	chr5	-	43379194	43397264	CCL28	chemokine (C-C motif) ligand 28%2C transcript variant 4	56477	GO:0008009|GO:0006955|GO:0006935|GO:0060326|GO:0007584|GO:0005576|GO:0007204|GO:0005615|GO:0001954|GO:0070062	0.00107778	1	0.450207	yes
NM_001012716	29.9901	28.1756	26.2343	84.3109	76.9216	78.6951	chr18	-	649619	658340	TYMSOS	TYMS opposite strand	494514		3.54e-05	0.667453	0.351773	yes
NM_001195790	4.05503	4.09724	6.57015	11.3114	10.0982	8.55672	chr17	-	35474922	35487739	SLFN12L	schlafen family member 12-like			0.0115828	1	0.491299	yes
NM_025263	27.4894	25.7496	37.6343	60.3791	59.3221	65.5646	chr6_GL000256v2_alt	+	1857463	1865451	PRR3	proline rich 3%2C transcript variant 1	80742	GO:0046872	0.00166222	1	0.490502	yes
NM_004109	173.078	184.714	189.563	800.691	875.209	808.697	chr11	+	110429936	110464884	FDX1	ferredoxin 1	2230	GO:0006805|GO:0005506|GO:0051537|GO:0009055|GO:0044281|GO:0005739|GO:0005759|GO:0006700|GO:0042446|GO:0016125|GO:0008202|GO:0008203|GO:0055114	1.58e-05	0.2976	0.220299	yes
NM_003679	59.7069	57.2047	77.69	411.931	427.717	434.492	chr1	+	241532133	241595647	KMO	kynurenine 3-monooxygenase (kynurenine 3-hydroxylase)	8564	GO:0070189|GO:0006569|GO:0009651|GO:0050660|GO:0005743|GO:0019674|GO:0044550|GO:0005741|GO:0044281|GO:0004502|GO:0043420|GO:0005829|GO:0005739|GO:0034641|GO:0019805|GO:0019441|GO:0016174|GO:0016021|GO:0034354|GO:0070062|GO:0055114	1.33e-06	0.0250104	0.152732	yes
NM_004613	46003.3	46428.9	42518.8	93127.6	92604.6	93533.8	chr20	-	38128460	38165298	TGM2	transglutaminase 2%2C transcript variant 1	7052	GO:0005515|GO:0043065|GO:0005886|GO:0019904|GO:0043277|GO:0005525|GO:0048661|GO:0046872|GO:0045785|GO:0005829|GO:0005739|GO:0051561|GO:0001974|GO:0051482|GO:0003810|GO:0050729|GO:0051260|GO:0018153|GO:0060662|GO:0043123|GO:0005925|GO:0032471|GO:0070062|GO	1.44e-06	0.0271276	0.483235	yes
NM_001144	525.082	487.331	483.996	1173.55	1431.53	1476.74	chr16	-	56361451	56425538	AMFR	autocrine motility factor receptor%2C E3 ubiquitin protein ligase	267	GO:0005515|GO:0006511|GO:0004842|GO:0048471|GO:0016874|GO:0006928|GO:0005634|GO:0030176|GO:0051259|GO:0030425|GO:0030426|GO:0030968|GO:0007611|GO:0043025|GO:0004872|GO:0000209|GO:0000836|GO:0007568|GO:0030433|GO:0007165|GO:0043234|GO:0016020|GO:0005789|GO	0.0120203	1	0.366603	yes
NM_001294333	4890.25	5019.62	5312.31	11505.4	9207.02	10563.1	chr1	+	43974647	43978300	ATP6V0B	ATPase%2C H+ transporting%2C lysosomal 21kDa%2C V0 subunit b%2C transcript variant 3	533	GO:0008286|GO:0005215|GO:0005774|GO:0051701|GO:0015078|GO:0055085|GO:0006879|GO:0033572|GO:0015991|GO:0030670|GO:0016021|GO:0090382|GO:0010008|GO:0033179|GO:0015992	0.00139939	1	0.486711	yes
NM_001098484	17.0422	16.1127	14.9705	45.2601	38.0315	34.1594	chr4	+	71187285	71572087	SLC4A4	solute carrier family 4 (sodium bicarbonate cotransporter)%2C member 4%2C transcript variant 1	8671	GO:0005515|GO:0005886|GO:0055085|GO:0016323|GO:0005452|GO:0005887|GO:0006810|GO:0015701|GO:0051453|GO:0035725|GO:0008510|GO:0006811|GO:0070062	0.0022041	1	0.409749	yes
NM_017633	1622.4	1884.48	1930.59	9390.02	7103.08	8024.16	chr6	-	81745729	81752711	FAM46A	family with sequence similarity 46%2C member A	55603	GO:0010468|GO:0030193	0.010958	1	0.221781	yes
NM_032439	4.89137	4.09724	8.98151	126.371	159.275	130.82	chr10	+	59176587	59247774	PHYHIPL	phytanoyl-CoA 2-hydroxylase interacting protein-like%2C transcript variant 1	84457	GO:0005739|GO:0005737	0.0060972	1	0.043149	yes
NM_005755	2277.44	2129.73	1949.19	6093.13	6128.37	6527.44	chr19	+	4229542	4237527	EBI3	Epstein-Barr virus induced 3	10148	GO:0005515|GO:0004896|GO:0005886|GO:0045078|GO:0006959|GO:0019221|GO:0046641|GO:0045523|GO:0042088|GO:0005615|GO:0005125	1.82e-05	0.343517	0.339025	yes
NM_001710	381.963	360.036	359.302	2054.9	1955.64	2201.27	chr6_GL000256v2_alt	+	3247132	3253273	CFB	complement factor B	629	GO:0006957|GO:0030449|GO:0006956|GO:0005886|GO:0004252|GO:0001848|GO:0045087|GO:0006508|GO:0072562|GO:0005576|GO:0005615|GO:0070062	0.00176411	1	0.177291	yes
NM_002969	466.183	521.017	684.278	1567.47	1739.42	1605.56	chr22	-	50252901	50261759	MAPK12	mitogen-activated protein kinase 12%2C transcript variant 1	6300	GO:0005515|GO:0007265|GO:0005829|GO:0005739|GO:0042692|GO:0005737|GO:0018105|GO:0000165|GO:0007050|GO:0045445|GO:0004707|GO:0048010|GO:0006355|GO:0048011|GO:0000287|GO:0006996|GO:0005524|GO:0006351|GO:0006975|GO:0007165|GO:0010952|GO:0051149|GO:0007517|GO	0.000204	1	0.340253	yes
NM_001004452	241.615	255.729	243.964	5152.62	6194.95	5284.08	chr9	+	122519140	122520082	OR1J4	olfactory receptor%2C family 1%2C subfamily J%2C member 4			0.0038037	1	0.0445721	yes
NM_001040272	210.253	142.017	197.222	114.05	77.4017	56.8061	chr9	+	18474080	18910949	ADAMTSL1	ADAMTS-like 1%2C transcript variant 4	92949	GO:0006493|GO:0006508|GO:0005578|GO:0005788|GO:0008270|GO:0036066|GO:0044267|GO:0008237|GO:0043687	0.0199788	1	2.21339	yes
NM_014797	208.387	224.305	238.353	498.185	562.477	483.032	chr6	-	109462515	109483237	ZBTB24	zinc finger and BTB domain containing 24%2C transcript variant 1	9841	GO:0005515|GO:0006355|GO:0002244|GO:0005634|GO:0003677|GO:0046872|GO:0006351	0.00035752	1	0.434701	yes
NM_001696	397.718	420.56	398.278	925.607	1013.58	1056.4	chr22	-	17592135	17628822	ATP6V1E1	ATPase%2C H+ transporting%2C lysosomal 31kDa%2C V1 subunit E1%2C transcript variant 1	529	GO:0005515|GO:0008286|GO:0051701|GO:0016469|GO:0005765|GO:0055085|GO:0005829|GO:0005739|GO:0006879|GO:0033572|GO:0005902|GO:0016324|GO:0008553|GO:0046961|GO:0008152|GO:0015991|GO:0051117|GO:0090382|GO:0070062|GO:0033178|GO:0005768|GO:0015992	0.000115809	1	0.406115	yes
NM_144576	27.0981	26.4584	7.71394	36.3025	40.6565	50.476	chr12	+	56266857	56270966	COQ10A	coenzyme Q10 homolog A (S. cerevisiae)%2C transcript variant 1	93058	GO:0005743	0.044282	1	0.480798	yes
NM_002747	28.7467	27.6026	23.1981	126.147	163.602	185.858	chr18	+	50560113	50731826	MAPK4	mitogen-activated protein kinase 4%2C transcript variant 1	5596	GO:0005515|GO:0007049|GO:0005737|GO:0046982|GO:0019901|GO:0000165|GO:0006468|GO:0005634|GO:0005524|GO:0042803|GO:0004707	0.0171245	1	0.167255	yes
NM_007157	64.9748	69.4975	40.4956	116.191	118.993	130.377	chrX	+	57591835	57597477	ZXDB	zinc finger%2C X-linked%2C duplicated B			0.0031419	1	0.478628	yes
NM_001012662	2145.18	2065.11	2094.83	6192.13	5209.97	5507.75	chr11	+	62856011	62888883	SLC3A2	solute carrier family 3 (amino acid transporter heavy chain)%2C member 2%2C transcript variant 2	6520	GO:0005515|GO:0003725|GO:0005886|GO:0043169|GO:0006865|GO:0005634|GO:0003824|GO:0050900|GO:0005432|GO:0005737|GO:0016324|GO:0015175|GO:0006816|GO:0035725|GO:0060356|GO:0070062|GO:0006811|GO:0042470|GO:0009986|GO:0005975|GO:0055085|GO:0015827|GO:0016020|GO	0.0067402	1	0.372867	yes
NM_014858	1778.25	1867.31	1783.37	781.933	814.797	725.86	chr1	+	205227909	205273343	TMCC2	transmembrane and coiled-coil domain family 2%2C transcript variant 1	9911	GO:0005515|GO:0016021	1.59e-05	0.299339	2.33745	yes
NM_002256	12268.3	13416.5	13665	200510	162231	168455	chr1	-	204190340	204196491	KISS1	KiSS-1 metastasis-suppressor	3814	GO:0005515|GO:0007010|GO:0005576	0.0051992	1	0.0740777	yes
NM_176821	51.6443	53.0127	48.2877	99.4382	101.569	119.318	chr11_KI270829v1_alt	-	191109	195013	NLRP10	NLR family%2C pyrin domain containing 10	338322	GO:2000318|GO:0050829|GO:0005737|GO:2000778|GO:0045087|GO:0002827|GO:0050832|GO:0035397|GO:0005524|GO:2000484|GO:0019897	0.00098301	1	0.477467	yes
NM_001009612	25.2889	32.3008	12.5601	66.0556	49.971	53.2125	chr20	+	1203453	1208274	C20orf202	chromosome 20 open reading frame 202	400831		0.0121012	1	0.414501	yes
NM_005365	7.57956	4.09724	13.6746	22.8195	18.6937	24.9048	chrX	+	149781936	149787737	MAGEA9	melanoma antigen family A9	4108	GO:0008150|GO:0003674|GO:0005575	0.0148953	1	0.381695	yes
NM_005214	13.9904	17.8718	9.25047	41.11	34.9937	38.3474	chr2	+	203867787	203873960	CTLA4	cytotoxic T-lymphocyte-associated protein 4%2C transcript variant 1	1493	GO:0050853|GO:0005515|GO:0048471|GO:0005794|GO:0043065|GO:0005886|GO:0031295|GO:0030889|GO:0006974|GO:0042130|GO:0006955|GO:0045334|GO:0050777|GO:0005887|GO:0045590|GO:0009897	0.00132247	1	0.359216	yes
NM_007225	4.05503	4.09724	4.25625	16.8272	13.4902	16.9086	chr17	+	49575935	49583809	NXPH3	neurexophilin 3	11248	GO:0003674|GO:0007218|GO:0005102|GO:0005576	0.0093157	1	0.262748	yes
NM_005281	5443.44	5299.12	3789.95	1357.48	2704.84	2080.06	chr1	+	27392643	27395813	GPR3	G protein-coupled receptor 3	2827	GO:0040020|GO:0005515|GO:0005887|GO:0004930|GO:0030816|GO:0007189|GO:0007204	0.0130601	1	2.36594	yes
NM_025194	688.473	609.716	688.43	1288.13	1404.07	1457.25	chr19	+	40717102	40740861	ITPKC	inositol-trisphosphate 3-kinase C	80271	GO:0016310|GO:0005516|GO:0008440|GO:0043647|GO:0005634|GO:0044281|GO:0005524|GO:0005829	0.00021797	1	0.478767	yes
NM_006212	72.9061	81.7396	73.1669	151.088	148.631	157.394	chr1	+	207053274	207077817	PFKFB2	6-phosphofructo-2-kinase/fructose-2%2C6-biphosphatase 2%2C transcript variant 1	5208	GO:0005515|GO:0006089|GO:0019901|GO:0005975|GO:0033133|GO:0044281|GO:0005524|GO:0006096|GO:0009749|GO:0005829|GO:0004331|GO:0016311|GO:0006007|GO:0009405|GO:0046835|GO:0006006|GO:0032024|GO:0006003|GO:0003873|GO:0006000	4e-05	0.754912	0.498372	yes
NM_001243689	44.5635	38.8408	48.7608	98.3757	77.9925	101.955	chr12	+	51048298	51060424	LETMD1	LETM1 domain containing 1%2C transcript variant 3	25875	GO:0005515|GO:0005741|GO:0016021	0.003676	1	0.474862	yes
NM_001286449	6.17746	4.09724	3.97285	15.6298	15.87	10.7665	chr15	+	56365423	56445997	TEX9	testis expressed 9%2C transcript variant 2			0.006698	1	0.337091	yes
NM_002145	4.05503	4.09724	4.61785	19.7838	20.1293	19.6197	chr17	-	48542655	48545031	HOXB2	homeobox B2	3212	GO:0006355|GO:0003700|GO:0002011|GO:0008015|GO:0021569|GO:0048857|GO:0048704|GO:0005634|GO:0007275|GO:0009953|GO:0009952|GO:0006351|GO:0043565|GO:0005737|GO:0021570|GO:0021612	1.55e-07	0.00292636	0.214506	yes
NM_000909	6.1046	16.8047	4.54294	25.3565	24.7343	27.1189	chr4	-	163323964	163332795	NPY1R	neuropeptide Y receptor Y1	4886	GO:0005515|GO:0007631|GO:0005886|GO:0007193|GO:0019233|GO:0003151|GO:0004983|GO:0005887|GO:0007187|GO:0007218|GO:0040014|GO:0008217|GO:0001602|GO:0001601|GO:0006006|GO:0007626	0.0133439	1	0.355555	yes
NM_016513	711.283	764.552	765.326	2539.55	2213.91	2112.55	chr6	-	53001299	53061802	ICK	intestinal cell (MAK-like) kinase%2C transcript variant 2	22858	GO:0005515|GO:0000287|GO:0005634|GO:0007275|GO:0005524|GO:0036064|GO:0005829|GO:0035556|GO:0042384|GO:0007165|GO:0042073|GO:0004674|GO:0051726|GO:0006468|GO:0004693	0.0070403	1	0.326414	yes
NM_014352	11.9644	11.7568	18.719	87.2784	106.726	90.7154	chr11	+	120240193	120319944	POU2F3	POU class 2 homeobox 3%2C transcript variant 1	25833	GO:0005515|GO:0005667|GO:0006357|GO:0005634|GO:0000978|GO:0006351|GO:0043922|GO:0043565|GO:0001077|GO:0005737|GO:0008544|GO:0030216|GO:0045944|GO:0042060|GO:0046983|GO:0005654	0.0002245	1	0.149059	yes
NM_006315	588.207	473.247	492.19	361.299	130.749	149.294	chr4	+	705783	770639	PCGF3	polycomb group ring finger 3	10336	GO:0031519|GO:0005515|GO:0006355|GO:0008270|GO:0005654|GO:0005634|GO:0006351	0.020739	1	2.42249	yes
NM_031283	518.204	326.145	414.312	163.775	64.4785	128.668	chr2	+	85133459	85310388	TCF7L1	transcription factor 7-like 1 (T-cell specific%2C HMG-box)	83439	GO:0048319|GO:0046022|GO:0005667|GO:0006355|GO:0003700|GO:0044212|GO:0030111|GO:0006357|GO:0008013|GO:0048699|GO:0006325|GO:0005634|GO:0003677|GO:2000036|GO:0006351|GO:0043565|GO:0007420|GO:0003682|GO:0043588|GO:0005654|GO:0008595|GO:0060070|GO:0045892|GO	0.0086629	1	3.52643	yes
NM_001162529	157.902	140.851	157.872	483.112	419.977	427.845	chr6	+	70426438	70561174	FAM135A	family with sequence similarity 135%2C member A%2C transcript variant 3	57579		0.000143291	1	0.343087	yes
NM_004079	4.8988	9.37244	12.0663	17.032	25.7195	19.6371	chr1	-	150730195	150765957	CTSS	cathepsin S%2C transcript variant 1	1520	GO:0002474|GO:0097067|GO:0005518|GO:0005764|GO:0005615|GO:0043231|GO:0019886|GO:0006955|GO:0022617|GO:0019882|GO:0030198|GO:0051603|GO:0036021|GO:0030574|GO:0006508|GO:0001968|GO:0034769|GO:0043202|GO:0002480|GO:0042590|GO:0043394|GO:0005576|GO:0002224|GO	0.022277	1	0.422153	yes
NM_001801	3296.85	3222.08	2816.48	7434.08	6835.87	7028.17	chr5	-	115804732	115816708	CDO1	cysteine dioxygenase type 1	1036	GO:0045471|GO:0006534|GO:0051384|GO:0044281|GO:0051591|GO:0008198|GO:0005829|GO:0034641|GO:0000096|GO:0006954|GO:0000097|GO:0007595|GO:0000098|GO:0033762|GO:0017172|GO:0042412|GO:0043200|GO:0019448|GO:0055114	6.3e-05	1	0.438321	yes
NM_005560	284.861	277.187	218.392	113.053	125.138	133.843	chr20	-	62309059	62367312	LAMA5	laminin%2C alpha 5	3911	GO:0001658|GO:0008037|GO:0030324|GO:0008283|GO:0001755|GO:0005634|GO:0009790|GO:0005615|GO:0030155|GO:0001738|GO:0030154|GO:0022617|GO:0030198|GO:0048041|GO:0042127|GO:0007010|GO:0042475|GO:0034446|GO:0045446|GO:0001942|GO:0070062|GO:0030334|GO:0005605|GO	0.003378	1	2.09777	yes
NM_001003722	158.356	139.147	159.617	371.197	345.416	398.278	chr9	+	128504691	128542301	GLE1	GLE1 RNA export mediator%2C transcript variant 1	2733	GO:0005515|GO:0005737|GO:0006406|GO:0016020|GO:0005886|GO:0016973|GO:0005643|GO:0015031|GO:0005615|GO:0042802	0.000195742	1	0.410014	yes
NM_052863	24.2044	35.1343	37.7966	21.0011	11.1876	15.4741	chr5	-	180590104	180591487	SCGB3A1	secretoglobin%2C family 3A%2C member 1	92304	GO:0030308|GO:0042127|GO:0005615|GO:0005125|GO:0070062	0.03066	1	2.03797	yes
NM_001242400	111.525	115.631	110.166	364.245	313.429	229.17	chr5	+	42424451	42721878	GHR	growth hormone receptor%2C transcript variant 3	2690	GO:0005515|GO:0042977|GO:0006549|GO:0005886|GO:0019530|GO:0000255|GO:0019221|GO:0050731|GO:0042523|GO:0060396|GO:0060397|GO:0005615|GO:0042803|GO:0032870|GO:0031623|GO:0006101|GO:0000187|GO:0019838|GO:0006105|GO:0040014|GO:0006103|GO:0006631|GO:0044236|GO	0.040521	1	0.371974	yes
NM_014704	96.4661	125.631	146.574	220.851	269.658	262.135	chr1	-	3812080	3857233	CEP104	centrosomal protein 104kDa	9731	GO:0005814|GO:0016594|GO:0016596|GO:0016595	0.003665	1	0.489835	yes
NM_023112	274.41	283.411	246.351	947.107	984.765	952.89	chr14_KI270847v1_alt	+	1140939	1163492	OTUB2	OTU deubiquitinase%2C ubiquitin aldehyde binding 2	78990	GO:0071108|GO:0016579|GO:0004843|GO:0070536|GO:0006508|GO:0005634|GO:0035871	8.84e-07	0.0166745	0.278765	yes
NM_001628	8772.31	7981.05	8169.56	16354	18811	15449.8	chr7	-	134442354	134459136	AKR1B1	aldo-keto reductase family 1%2C member B1 (aldose reductase)	231	GO:0044598|GO:0044597|GO:0005975|GO:0043795|GO:0006950|GO:0009055|GO:0044281|GO:0005615|GO:0005829|GO:0004032|GO:0004033|GO:0005737|GO:0006700|GO:0005654|GO:0008202|GO:0070062|GO:0055114	0.00115613	1	0.492405	yes
NM_138927	148.212	182.195	152.56	366.265	477.549	423.67	chr21	+	33543037	33577514	SON	SON DNA binding protein%2C transcript variant f	6651	GO:0005515|GO:0006397|GO:0008380|GO:0043066|GO:0003723|GO:0000226|GO:0050733|GO:0003676|GO:0003677|GO:0000910|GO:0016607|GO:0051726|GO:0005654|GO:0043484	0.00151647	1	0.381045	yes
NM_001136483	11311.5	8589.3	9134.18	1000.16	903.129	1141.51	chr17	+	43780434	43784686	C17orf105	chromosome 17 open reading frame 105	284067		0.0091555	1	9.53593	yes
NM_002686	653.188	651.752	646.944	1571.45	1468.72	1456.73	chr17	+	39668452	39670475	PNMT	phenylethanolamine N-methyltransferase%2C transcript variant 1	5409	GO:0034641|GO:0004603|GO:0042418|GO:0044281|GO:0032259|GO:0042423|GO:0005829	0.00184079	1	0.434051	yes
NM_032998	314.335	347.698	317.079	722.85	770.496	783.202	chr1	-	161120977	161132688	DEDD	death effector domain containing%2C transcript variant 1	9191	GO:0008625|GO:0005515|GO:0046697|GO:0005737|GO:0042177|GO:0005730|GO:0042981|GO:0007283|GO:0003677|GO:0006351	3.72e-05	0.701803	0.430087	yes
NM_080725	335.804	315.512	255.957	583.693	678.538	760.449	chr20	-	646623	653370	SRXN1	sulfiredoxin 1	140809	GO:0016667|GO:0032542|GO:0006979|GO:0005524|GO:0055114|GO:0005829	0.0027424	1	0.44855	yes
NM_004171	51.6959	17.8298	43.2698	86.6259	108.124	97.7056	chr11	-	35251204	35419558	SLC1A2	solute carrier family 1 (glial high affinity glutamate transporter)%2C member 2%2C transcript variant 1	6506	GO:0005515|GO:0015501|GO:0005886|GO:0051938|GO:0042493|GO:0007632|GO:0070779|GO:0005313|GO:0009611|GO:0007268|GO:0010259|GO:0055085|GO:0021537|GO:0035264|GO:0016020|GO:0046326|GO:0031668|GO:0030534|GO:0030673|GO:0016021|GO:0017153|GO:0043200|GO:0006811	0.0073647	1	0.385685	yes
NM_001205315	576.105	562.149	497.098	6899.4	6875.17	6816.36	chr7	-	88276428	88306913	STEAP4	STEAP family member 4%2C transcript variant 2	79689	GO:0052851|GO:0005886|GO:0000139|GO:0015677|GO:0045444|GO:0016021|GO:0008823|GO:0055072|GO:0046872|GO:0070062|GO:0055114|GO:0005768	2.71e-09	5.11e-05	0.079421	yes
NM_001300854	34.7569	29.839	42.2484	13.0032	8.53556	6.79425	chr12	-	54644590	54648493	DCD	dermcidin%2C transcript variant 2	117159	GO:0050832|GO:0031640|GO:0006508|GO:0008233|GO:0005576|GO:0042742|GO:0070062	0.0029624	1	3.77102	yes
NM_001126129	21.3054	15.0982	26.0244	64.6159	49.896	41.7653	chr16	+	58392393	58406144	GINS3	GINS complex subunit 3 (Psf3 homolog)%2C transcript variant 1	64785	GO:0006260|GO:0005654	0.0133822	1	0.39947	yes
NM_001146686	7.70584	4.09724	4.22998	14.6078	16.7815	10.9676	chr3	-	190852736	190862676	GMNC	geminin coiled-coil domain containing			0.0132038	1	0.378522	yes
NM_018189	6.92484	15.753	6.99245	68.422	73.9476	78.4167	chr3	-	109326140	109337572	DPPA4	developmental pluripotency associated 4	55211	GO:0005515|GO:0006355|GO:0005634|GO:0060484|GO:0006351	0.000100902	1	0.134385	yes
NM_203453	253.355	281.31	308.626	608.662	608.361	621.114	chr9	+	4662293	4665272	PPAPDC2	phosphatidic acid phosphatase type 2 domain containing 2	403313	GO:0016787|GO:0008152|GO:0016021	3.81e-05	0.718054	0.458775	yes
NM_182538	21.7612	28	25.1087	12.127	9.68305	13.1568	chr17	+	4433923	4488204	SPNS3	spinster homolog 3 (Drosophila)	201305	GO:0040011|GO:0046624|GO:0006869|GO:0003376|GO:0016021|GO:0005765|GO:0055085|GO:0031982	0.0030447	1	2.14117	yes
NM_053276	980.675	901.879	902.16	240.385	254.941	223.462	chr2	+	36696689	36814794	VIT	vitrin%2C transcript variant 1	5212	GO:0030198|GO:0010811|GO:0005539|GO:0005614	1.78e-05	0.3361	3.87418	yes
NM_001278182	12.7701	11.5792	9.2813	21.4926	24.2414	41.2692	chr3	-	27715948	27722715	EOMES	eomesodermin%2C transcript variant 1	8320	GO:0001191|GO:0003700|GO:0045597|GO:0005634|GO:0035914|GO:0001714|GO:0021796|GO:0021772|GO:0045944|GO:0002302|GO:0032609|GO:0021895|GO:0001102|GO:0001706|GO:0001707|GO:0000977|GO:0060706|GO:0000122|GO:0060809|GO:0001829|GO:0003677|GO:0006351|GO:0043565|GO	0.046977	1	0.386545	yes
NM_001004351	33.1009	37.1209	29.109	291.107	307.662	338.143	chr7	+	100307701	100322196	SPDYE3	speedy/RINGO cell cycle regulator family member E3	441272		3.85e-05	0.725558	0.106019	yes
NM_000483	8.96468	4.09724	10.7111	17.3799	23.8956	23.0561	chr19	+	44945981	44949566	APOC2	apolipoprotein C-II	344	GO:0032375|GO:0007603|GO:0060697|GO:0042627|GO:0070328|GO:0010898|GO:0010902|GO:0044281|GO:0005615|GO:0042803|GO:0008289|GO:0034361|GO:0034384|GO:0043274|GO:0034382|GO:0034363|GO:0034362|GO:0055102|GO:0070062|GO:0042632|GO:0033344|GO:0045723|GO:0043691|GO	0.008978	1	0.369539	yes
NM_001040022	570.548	564.122	755.481	1417.93	1263.71	1346.92	chr20	+	1894166	1939894	SIRPA	signal-regulatory protein alpha%2C transcript variant 1	140885	GO:0017124|GO:0016020|GO:0005886|GO:0007596|GO:0016021|GO:0050900|GO:0007155|GO:0070062	0.00075782	1	0.469187	yes
NM_005827	210.226	197.363	164.785	419.934	385.92	426.071	chr17	-	49700933	49707951	SLC35B1	solute carrier family 35%2C member B1%2C transcript variant 1	10237	GO:0072334|GO:0006810|GO:0005789|GO:0016021|GO:0005459|GO:0043231	0.00028076	1	0.464618	yes
NM_001102402	157.116	151.514	184.676	412.794	392.783	461.093	chr17	+	55751104	55777387	PCTP	phosphatidylcholine transfer protein%2C transcript variant 2	58488	GO:0015914|GO:0008525|GO:0006869|GO:0031210|GO:0008203|GO:0005829	0.00034195	1	0.389451	yes
NM_001124	7346.39	7506.45	7056.97	19258.5	19466	19566.8	chr11	+	10304979	10307402	ADM	adrenomedullin	133	GO:0005515|GO:0008284|GO:0031700|GO:0008285|GO:2001214|GO:0006701|GO:0060712|GO:0031102|GO:0008015|GO:0060670|GO:0031100|GO:0030819|GO:0009409|GO:0007267|GO:0005615|GO:0007204|GO:0031623|GO:0007507|GO:0005737|GO:0048589|GO:0042594|GO:0045906|GO:0045909|GO	9.04e-08	0.00170367	0.375868	yes
NM_014166	87.8064	69.2787	66.4526	131.797	237.85	204.122	chr13	-	48075727	48095141	MED4	mediator complex subunit 4%2C transcript variant 1	29079	GO:0003712|GO:0005515|GO:0010467|GO:0001104|GO:0006367|GO:0006357|GO:0006366|GO:0005634|GO:0046966|GO:0030374|GO:0030518|GO:0016020|GO:0042809|GO:0016592|GO:0004872|GO:0005654|GO:0045893|GO:0030521	0.021784	1	0.389596	yes
NM_178422	783.867	646.6	753.177	2487.68	2137.96	2636.29	chr1	-	25861483	25871253	PAQR7	progestin and adipoQ receptor family member VII	164091	GO:0048477|GO:0005886|GO:0043401|GO:0003707|GO:0007275|GO:0016021|GO:0048545|GO:0005496	0.00038197	1	0.300697	yes
NM_032420	47.6804	94.5443	47.7126	220.741	502.917	245.958	chr5	-	141853110	141878410	PCDH1	protocadherin 1%2C transcript variant 2	5097	GO:0005886|GO:0005911|GO:0005887|GO:0005509|GO:0007267|GO:0007156|GO:0007399	0.04684	1	0.195889	yes
NM_005476	1259.56	1259.44	1057.11	4087.46	4686.27	4451.55	chr9	-	36214440	36258499	GNE	glucosamine (UDP-N-acetyl)-2-epimerase/N-acetylmannosamine kinase%2C transcript variant 2	10020	GO:0008761|GO:0006054|GO:0006045|GO:0006047|GO:0005524|GO:0046872|GO:0004553|GO:0005829|GO:0005737|GO:0046835|GO:0009384|GO:0006488|GO:0007155|GO:0044267|GO:0018279|GO:0043687	6.34e-05	1	0.2704	yes
NM_015898	1392.47	1213.54	1158.52	619.845	661.531	474.012	chr19	-	4045217	4066818	ZBTB7A	zinc finger and BTB domain containing 7A	51341	GO:0035035|GO:0005515|GO:0007275|GO:0005634|GO:0000122|GO:0045892|GO:0003677|GO:0046872|GO:0030154|GO:0006351	0.00179519	1	2.14456	yes
NM_001012502	13.8283	18.6027	16.0173	4.90881	6.12664	4.31938	chr9	+	127706991	127714024	C9orf117	chromosome 9 open reading frame 117	286207		0.00172306	1	3.15526	yes
NM_014646	684.818	774.262	987.577	1921.61	1642.07	1728.46	chr18	-	2916993	3011947	LPIN2	lipin 2	9663	GO:0006629|GO:0006646|GO:0003713|GO:0005634|GO:0044281|GO:0008195|GO:0006351|GO:0005829|GO:0009062|GO:0045944|GO:0016311|GO:0005789|GO:0019432|GO:0006644|GO:0044255|GO:0046474|GO:0006656	0.00147872	1	0.46232	yes
NM_021071	154.577	142.961	135.551	59.6219	54.0563	64.9343	chr12	-	14829310	14843479	ART4	ADP-ribosyltransferase 4 (Dombrock blood group)	420	GO:0006471|GO:0016020|GO:0005886|GO:0003956|GO:0006525|GO:0031225	0.000181658	1	2.42474	yes
NM_001220494	181.645	141.459	148.762	120.05	51.193	45.6018	chr11	+	58927628	58957074	GLYATL1	glycine-N-acyltransferase-like 1%2C transcript variant 2	92292	GO:0005739|GO:0047961|GO:0008152|GO:0047946	0.034339	1	2.17605	yes
NM_207163	7.49546	6.57495	4.31499	26.2963	39.1217	31.63	chr7	+	123655806	123664093	LMOD2	leiomodin 2 (cardiac)	442721	GO:0006936|GO:0030239|GO:0005865|GO:0007015|GO:0003779|GO:0005523|GO:0051694	0.0024003	1	0.189446	yes
NM_001199042	2652.06	2748.45	2516.03	13490.5	13021.9	12165.4	chr15	-	74179465	74202879	STRA6	stimulated by retinoic acid 6%2C transcript variant 8	64220	GO:0060426|GO:0007631|GO:0007603|GO:0005886|GO:0030325|GO:0030324|GO:0003184|GO:0048844|GO:0003281|GO:0043583|GO:0050905|GO:0007507|GO:0048589|GO:0061029|GO:0048745|GO:0042573|GO:0048520|GO:0061143|GO:0004872|GO:0097070|GO:0007612|GO:0060900|GO:0001568|GO	1.65e-05	0.310315	0.20468	yes
NM_001202234	3775.59	3094.95	3481.49	1607.97	969.431	884.655	chr12	+	52037714	52059507	NR4A1	nuclear receptor subfamily 4%2C group A%2C member 1%2C transcript variant 4	3164	GO:0005515|GO:0010467|GO:0035924|GO:0006367|GO:0035767|GO:0003707|GO:0002042|GO:0005634|GO:0005737|GO:0007173|GO:0045944|GO:0043401|GO:0004879|GO:0048011|GO:0031965|GO:0048015|GO:0003677|GO:0044344|GO:0043565|GO:0007165|GO:0001938|GO:0008543|GO:0045087|GO	0.00159815	1	2.99014	yes
NM_001130026	60.7527	66.4941	54.2823	147.687	139.964	164.596	chr7	+	143715845	143730080	TCAF2	TRPM8 channel-associated factor 2%2C transcript variant 3	285966	GO:0002244	0.00036328	1	0.401394	yes
NM_018362	351.646	394.155	321.259	729.374	827.857	735.722	chr11	-	27494417	27506779	LIN7C	lin-7 homolog C (C. elegans)	55327	GO:0008092|GO:0043005|GO:0005886|GO:0002011|GO:0019904|GO:0097025|GO:0045202|GO:0014069|GO:0030165|GO:0006887|GO:0015031|GO:0045199|GO:0007269|GO:0016323|GO:0005737|GO:0008105|GO:0005911|GO:0045211|GO:0005923|GO:0097016|GO:0070062	0.00043645	1	0.465365	yes
NM_178428	8.20816	4.09724	4.86377	13.1473	18.7397	16.4618	chr1	+	152698363	152699442	LCE2A	late cornified envelope 2A	353139	GO:0031424	0.0072156	1	0.355111	yes
NM_006268	399.808	323.716	404.004	1108.35	962.446	1161.85	chr11	+	65333753	65352980	DPF2	D4%2C zinc and double PHD fingers family 2	5977	GO:0006355|GO:0005813|GO:0005737|GO:0000790|GO:0006915|GO:0008270|GO:0005654|GO:0000978|GO:0097190|GO:0006351|GO:0043231	0.0004194	1	0.348795	yes
NM_001136273	17.7921	16.5035	20.3601	4.30139	8.54835	9.18847	chrX	+	153418322	153421628	ZFP92	ZFP92 zinc finger protein			0.0046787	1	2.48004	yes
NM_024680	14.023	4.09724	3.70378	33.1229	28.5514	34.6471	chr11	-	19224062	19240960	E2F8	E2F transcription factor 8%2C transcript variant 1	79733	GO:0005515|GO:0005667|GO:0032466|GO:0003700|GO:0008283|GO:0003714|GO:0060707|GO:0032877|GO:0001047|GO:0002040|GO:0005634|GO:0000122|GO:0001890|GO:0000978|GO:0042803|GO:0006351|GO:0001078|GO:0045944|GO:0033301|GO:0060718|GO:0070365	0.0029439	1	0.226575	yes
[truncated: 17,436 more rows]
