# Supplementary material for: Expression profiling dataset of competing endogenous RNA in pre-eclampsia
Source: Data Brief. 2019 Nov 12;27:104795. doi: 10.1016/j.dib.2019.104795 (PMC6881654; doi:10.1016/j.dib.2019.104795)
Supplement: Multimedia component 4 [file mmc4.xlsx]

## Sheet: HUxiaopeng_GO_enrichment
TABLE S4: circRNA_GO_enrichment
GO ID	Description	Gene list	S gene number	TS gene number	B gene number	TB gene number	Pvalue of Fisher's Exact Test
GO:0005515	protein binding	ENSG00000002822|MAD1L1;ENSG00000002834|LASP1;ENSG00000003393|ALS2;ENSG00000003402|CFLAR;ENSG00000004534|RBM6;ENSG00000004777|ARHGAP33;ENSG00000004975|DVL2;ENSG00000005007|UPF1;ENSG00000005059|CCDC109B;ENSG00000005156|LIG3;ENSG00000005238|FAM214B;ENSG00000005339|CREBBP;ENSG00000005844|ITGAL;ENSG00000006062|MAP3K14;ENSG00000006071|ABCC8;ENSG00000006432|MAP3K9;ENSG00000007168|PAFAH1B1;ENSG0000000794…	1317	2087	7070	14089	8.58357e-29
GO:0005829	cytosol	ENSG00000002746|HECW1;ENSG00000002822|MAD1L1;ENSG00000003393|ALS2;ENSG00000003402|CFLAR;ENSG00000004777|ARHGAP33;ENSG00000004975|DVL2;ENSG00000005007|UPF1;ENSG00000006062|MAP3K14;ENSG00000006607|FARP2;ENSG00000007168|PAFAH1B1;ENSG00000007944|MYLIP;ENSG00000008018|PSMB1;ENSG00000009844|VTA1;ENSG00000009950|MLXIPL;ENSG00000010017|RANBP9;ENSG00000011143|MKS1;ENSG00000011198|ABHD5;ENSG00000011275|RNF…	555	2087	2430	14089	3.87471e-23
GO:0005524	ATP binding	ENSG00000005007|UPF1;ENSG00000005156|LIG3;ENSG00000006062|MAP3K14;ENSG00000006071|ABCC8;ENSG00000006432|MAP3K9;ENSG00000011376|LARS2;ENSG00000013275|PSMC4;ENSG00000021826|CPS1;ENSG00000023839|ABCC2;ENSG00000033178|UBA6;ENSG00000038382|TRIO;ENSG00000039123|SKIV2L2;ENSG00000039139|DNAH5;ENSG00000054793|ATP9A;ENSG00000064393|HIPK2;ENSG00000065361|ERBB3;ENSG00000065534|MYLK;ENSG00000065559|MAP2K4;ENS…	289	2087	1073	14089	2.41175e-19
GO:0016020	membrane	ENSG00000003393|ALS2;ENSG00000005844|ITGAL;ENSG00000008513|ST3GAL1;ENSG00000008710|PKD1;ENSG00000008869|HEATR5B;ENSG00000011028|MRC2;ENSG00000011143|MKS1;ENSG00000013275|PSMC4;ENSG00000021762|OSBPL5;ENSG00000021776|AQR;ENSG00000023171|GRAMD1B;ENSG00000023839|ABCC2;ENSG00000023892|DEF6;ENSG00000033170|FUT8;ENSG00000034693|PEX3;ENSG00000038358|EDC4;ENSG00000041982|TNC;ENSG00000047315|POLR2B;ENSG000…	394	2087	1647	14089	1.07483e-18
GO:0005737	cytoplasm	ENSG00000002746|HECW1;ENSG00000002822|MAD1L1;ENSG00000002834|LASP1;ENSG00000003393|ALS2;ENSG00000003402|CFLAR;ENSG00000004777|ARHGAP33;ENSG00000004975|DVL2;ENSG00000005007|UPF1;ENSG00000005339|CREBBP;ENSG00000006062|MAP3K14;ENSG00000006607|FARP2;ENSG00000007168|PAFAH1B1;ENSG00000008710|PKD1;ENSG00000009335|UBE3C;ENSG00000009844|VTA1;ENSG00000009950|MLXIPL;ENSG00000010017|RANBP9;ENSG00000011143|MK…	768	2087	3862	14089	2.5684e-18
GO:0005654	nucleoplasm	ENSG00000005007|UPF1;ENSG00000005156|LIG3;ENSG00000005339|CREBBP;ENSG00000005436|GCFC2;ENSG00000008018|PSMB1;ENSG00000009950|MLXIPL;ENSG00000011243|AKAP8L;ENSG00000011260|UTP18;ENSG00000011426|ANLN;ENSG00000013275|PSMC4;ENSG00000014138|POLA2;ENSG00000019186|CYP24A1;ENSG00000021776|AQR;ENSG00000031823|RANBP3;ENSG00000033627|ATP6V0A1;ENSG00000034693|PEX3;ENSG00000038358|EDC4;ENSG00000039123|SKIV2L2…	447	2087	2099	14089	1.09897e-13
GO:0003779	actin binding	ENSG00000011426|ANLN;ENSG00000054654|SYNE2;ENSG00000064666|CNN2;ENSG00000065534|MYLK;ENSG00000066933|MYO9A;ENSG00000071127|WDR1;ENSG00000079308|TNS1;ENSG00000087274|ADD1;ENSG00000087495|PHACTR3;ENSG00000092439|TRPM7;ENSG00000092820|EZR;ENSG00000099204|ABLIM1;ENSG00000099331|MYO9B;ENSG00000100345|MYH9;ENSG00000102024|PLS3;ENSG00000102879|CORO1A;ENSG00000104142|VPS18;ENSG00000106526|ACTR3C;ENSG0000…	69	2087	205	14089	2.18398e-08
GO:0070062	extracellular exosome	ENSG00000002834|LASP1;ENSG00000005108|THSD7A;ENSG00000005844|ITGAL;ENSG00000007168|PAFAH1B1;ENSG00000008018|PSMB1;ENSG00000008513|ST3GAL1;ENSG00000008710|PKD1;ENSG00000008869|HEATR5B;ENSG00000009724|MASP2;ENSG00000009844|VTA1;ENSG00000012171|SEMA3B;ENSG00000013563|DNASE1L1;ENSG00000013588|GPRC5A;ENSG00000014641|MDH1;ENSG00000026025|VIM;ENSG00000026508|CD44;ENSG00000030582|GRN;ENSG00000033170|FUT8…	403	2087	2080	14089	9.53836e-08
GO:0043547	positive regulation of GTPase activity	ENSG00000003393|ALS2;ENSG00000004777|ARHGAP33;ENSG00000004975|DVL2;ENSG00000006607|FARP2;ENSG00000038382|TRIO;ENSG00000065361|ERBB3;ENSG00000066933|MYO9A;ENSG00000068078|FGFR3;ENSG00000075391|RASAL2;ENSG00000075884|ARHGAP15;ENSG00000088280|ASAP3;ENSG00000099331|MYO9B;ENSG00000100092|SH3BP1;ENSG00000100150|DEPDC5;ENSG00000100241|SBF1;ENSG00000100401|RANGAP1;ENSG00000102302|FGD1;ENSG00000102606|ARH…	106	2087	403	14089	2.71811e-07
GO:0031965	nuclear membrane	ENSG00000007168|PAFAH1B1;ENSG00000047410|TPR;ENSG00000054654|SYNE2;ENSG00000055917|PUM2;ENSG00000064419|TNPO3;ENSG00000065978|YBX1;ENSG00000069248|NUP133;ENSG00000071242|RPS6KA2;ENSG00000072954|TMEM38A;ENSG00000079387|SENP1;ENSG00000083312|TNPO1;ENSG00000090661|CERS4;ENSG00000091073|DTX2;ENSG00000094914|AAAS;ENSG00000097007|ABL1;ENSG00000100401|RANGAP1;ENSG00000102034|ELF4;ENSG00000102780|DGKH;EN…	55	2087	165	14089	7.34347e-07
GO:0005096	GTPase activator activity	ENSG00000004777|ARHGAP33;ENSG00000054611|TBC1D22A;ENSG00000065882|TBC1D1;ENSG00000066933|MYO9A;ENSG00000075391|RASAL2;ENSG00000075884|ARHGAP15;ENSG00000088280|ASAP3;ENSG00000099331|MYO9B;ENSG00000100092|SH3BP1;ENSG00000100150|DEPDC5;ENSG00000100359|SGSM3;ENSG00000100401|RANGAP1;ENSG00000103126|AXIN1;ENSG00000103148|NPRL3;ENSG00000103197|TSC2;ENSG00000105647|PIK3R2;ENSG00000105808|RASA4;ENSG000001…	65	2087	211	14089	7.61235e-07
GO:0005925	focal adhesion	ENSG00000002834|LASP1;ENSG00000011028|MRC2;ENSG00000026025|VIM;ENSG00000026508|CD44;ENSG00000041982|TNC;ENSG00000050405|LIMA1;ENSG00000054654|SYNE2;ENSG00000061676|NCKAP1;ENSG00000064666|CNN2;ENSG00000068078|FGFR3;ENSG00000072163|LIMS2;ENSG00000073008|PVR;ENSG00000075624|ACTB;ENSG00000079308|TNS1;ENSG00000079387|SENP1;ENSG00000085063|CD59;ENSG00000086991|NOX4;ENSG00000087274|ADD1;ENSG00000088280|…	82	2087	299	14089	1.57214e-06
GO:0007077	mitotic nuclear envelope disassembly	ENSG00000030066|NUP160;ENSG00000047410|TPR;ENSG00000069248|NUP133;ENSG00000094914|AAAS;ENSG00000095319|NUP188;ENSG00000101146|RAE1;ENSG00000108559|NUP88;ENSG00000110713|NUP98;ENSG00000111581|NUP107;ENSG00000119638|NEK9;ENSG00000124789|NUP153;ENSG00000138750|NUP54;ENSG00000153201|RANBP2;ENSG00000155561|NUP205;ENSG00000157456|CCNB2;ENSG00000160789|LMNA;ENSG00000166851|PLK1;ENSG00000175334|BANF1;ENS…	19	2087	29	14089	3.22687e-06
GO:0030036	actin cytoskeleton organization	ENSG00000007168|PAFAH1B1;ENSG00000071127|WDR1;ENSG00000087274|ADD1;ENSG00000097007|ABL1;ENSG00000100266|PACSIN2;ENSG00000102302|FGD1;ENSG00000102879|CORO1A;ENSG00000104880|ARHGEF18;ENSG00000105993|DNAJB6;ENSG00000106683|LIMK1;ENSG00000109062|SLC9A3R1;ENSG00000110237|ARHGEF17;ENSG00000110880|CORO1C;ENSG00000131236|CAP1;ENSG00000131697|NPHP4;ENSG00000133026|MYH10;ENSG00000134516|DOCK2;ENSG000001360…	35	2087	88	14089	3.4878e-06
GO:0004674	protein serine/threonine kinase activity	ENSG00000006062|MAP3K14;ENSG00000006432|MAP3K9;ENSG00000038382|TRIO;ENSG00000064393|HIPK2;ENSG00000067606|PRKCZ;ENSG00000070770|CSNK2A2;ENSG00000071242|RPS6KA2;ENSG00000072518|MARK2;ENSG00000073803|MAP3K13;ENSG00000075413|MARK3;ENSG00000092439|TRPM7;ENSG00000099308|MAST3;ENSG00000100784|RPS6KA5;ENSG00000103507|BCKDK;ENSG00000104312|RIPK2;ENSG00000104375|STK3;ENSG00000104814|MAP4K1;ENSG00000105204…	71	2087	253	14089	3.99158e-06
GO:0030198	extracellular matrix organization	ENSG00000005844|ITGAL;ENSG00000026508|CD44;ENSG00000041982|TNC;ENSG00000058085|LAMC2;ENSG00000069399|BCL3;ENSG00000084636|COL16A1;ENSG00000086062|B4GALT1;ENSG00000091136|LAMB1;ENSG00000105993|DNAJB6;ENSG00000106366|SERPINE1;ENSG00000108821|COL1A1;ENSG00000112562|SMOC2;ENSG00000112769|LAMA4;ENSG00000113083|LOX;ENSG00000113140|SPARC;ENSG00000114270|COL7A1;ENSG00000115221|ITGB6;ENSG00000120708|TGFBI…	45	2087	132	14089	4.50656e-06
GO:0006468	protein phosphorylation	ENSG00000006062|MAP3K14;ENSG00000006432|MAP3K9;ENSG00000008513|ST3GAL1;ENSG00000038382|TRIO;ENSG00000052795|FNIP2;ENSG00000064393|HIPK2;ENSG00000065534|MYLK;ENSG00000065559|MAP2K4;ENSG00000067606|PRKCZ;ENSG00000070061|IKBKAP;ENSG00000070770|CSNK2A2;ENSG00000071242|RPS6KA2;ENSG00000072518|MARK2;ENSG00000073803|MAP3K13;ENSG00000092439|TRPM7;ENSG00000100784|RPS6KA5;ENSG00000101213|PTK6;ENSG000001012…	88	2087	344	14089	7.01928e-06
GO:0005085	guanyl-nucleotide exchange factor activity	ENSG00000003393|ALS2;ENSG00000038382|TRIO;ENSG00000102302|FGD1;ENSG00000102606|ARHGEF7;ENSG00000104880|ARHGEF18;ENSG00000107099|DOCK8;ENSG00000107862|GBF1;ENSG00000108352|RAPGEFL1;ENSG00000110237|ARHGEF17;ENSG00000113319|RASGRF2;ENSG00000115839|RAB3GAP1;ENSG00000116584|ARHGEF2;ENSG00000119718|EIF2B2;ENSG00000126217|MCF2L;ENSG00000128512|DOCK4;ENSG00000136002|ARHGEF4;ENSG00000137936|BCAR3;ENSG0000…	32	2087	82	14089	1.22563e-05
GO:0042060	wound healing	ENSG00000041982|TNC;ENSG00000062038|CDH3;ENSG00000064666|CNN2;ENSG00000065361|ERBB3;ENSG00000075275|CELSR1;ENSG00000086062|B4GALT1;ENSG00000105329|TGFB1;ENSG00000108821|COL1A1;ENSG00000112655|PTK7;ENSG00000113083|LOX;ENSG00000113140|SPARC;ENSG00000113721|PDGFRB;ENSG00000115884|SDC1;ENSG00000132155|RAF1;ENSG00000140416|TPM1;ENSG00000141736|ERBB2;ENSG00000143546|S100A8;ENSG00000144668|ITGA9;ENSG000…	27	2087	64	14089	1.93159e-05
GO:0005635	nuclear envelope	ENSG00000007168|PAFAH1B1;ENSG00000030066|NUP160;ENSG00000047410|TPR;ENSG00000054654|SYNE2;ENSG00000067606|PRKCZ;ENSG00000069248|NUP133;ENSG00000079263|SP140;ENSG00000086200|IPO11;ENSG00000092445|TYRO3;ENSG00000094914|AAAS;ENSG00000095319|NUP188;ENSG00000100401|RANGAP1;ENSG00000101146|RAE1;ENSG00000101868|POLA1;ENSG00000108424|KPNB1;ENSG00000109854|HTATIP2;ENSG00000110713|NUP98;ENSG00000111581|NUP…	40	2087	121	14089	2.66371e-05
GO:0016032	viral process	ENSG00000003402|CFLAR;ENSG00000005339|CREBBP;ENSG00000008018|PSMB1;ENSG00000011275|RNF216;ENSG00000026025|VIM;ENSG00000030066|NUP160;ENSG00000044090|CUL7;ENSG00000047410|TPR;ENSG00000061676|NCKAP1;ENSG00000066135|KDM4A;ENSG00000069248|NUP133;ENSG00000072958|AP1M1;ENSG00000077380|DYNC1I2;ENSG00000080603|SRCAP;ENSG00000080839|RBL1;ENSG00000083312|TNPO1;ENSG00000086102|NFX1;ENSG00000088888|MAVS;ENSG…	62	2087	227	14089	3.1527e-05
GO:0051056	regulation of small GTPase mediated signal transduction	ENSG00000004777|ARHGAP33;ENSG00000038382|TRIO;ENSG00000066933|MYO9A;ENSG00000072422|RHOBTB1;ENSG00000075884|ARHGAP15;ENSG00000099331|MYO9B;ENSG00000102302|FGD1;ENSG00000102606|ARHGEF7;ENSG00000103197|TSC2;ENSG00000104140|RHOV;ENSG00000104880|ARHGEF18;ENSG00000105647|PIK3R2;ENSG00000110237|ARHGEF17;ENSG00000113319|RASGRF2;ENSG00000116584|ARHGEF2;ENSG00000119729|RHOQ;ENSG00000122126|OCRL;ENSG000001…	35	2087	101	14089	3.78765e-05
GO:0005643	nuclear pore	ENSG00000002822|MAD1L1;ENSG00000030066|NUP160;ENSG00000047410|TPR;ENSG00000069248|NUP133;ENSG00000094914|AAAS;ENSG00000100401|RANGAP1;ENSG00000101146|RAE1;ENSG00000108424|KPNB1;ENSG00000108559|NUP88;ENSG00000110713|NUP98;ENSG00000111581|NUP107;ENSG00000114030|KPNA1;ENSG00000124789|NUP153;ENSG00000138750|NUP54;ENSG00000153201|RANBP2;ENSG00000155561|NUP205;ENSG00000182481|KPNA2;ENSG00000186432|KPNA…	20	2087	41	14089	4.73404e-05
GO:0008654	phospholipid biosynthetic process	ENSG00000026652|AGPAT4;ENSG00000111684|LPCAT3;ENSG00000125505|MBOAT7;ENSG00000143398|PIP5K1A;ENSG00000153395|LPCAT1;ENSG00000155189|AGPAT5;ENSG00000156471|PTDSS1;ENSG00000164300|SERINC5;ENSG00000273592|MBOAT7;ENSG00000274194|MBOAT7;ENSG00000276935|MBOAT7;ENSG00000277025|MBOAT7;ENSG00000277733|MBOAT7;ENSG00000277923|MBOAT7;ENSG00000278322|MBOAT7;ENSG00000278519|MBOAT7	16	2087	28	14089	6.55052e-05
GO:0006409	tRNA export from nucleus	ENSG00000030066|NUP160;ENSG00000047410|TPR;ENSG00000069248|NUP133;ENSG00000094914|AAAS;ENSG00000095319|NUP188;ENSG00000101146|RAE1;ENSG00000108559|NUP88;ENSG00000110713|NUP98;ENSG00000111581|NUP107;ENSG00000124789|NUP153;ENSG00000138750|NUP54;ENSG00000153201|RANBP2;ENSG00000155561|NUP205	13	2087	19	14089	8.41929e-05
GO:0005794	Golgi apparatus	ENSG00000008710|PKD1;ENSG00000026508|CD44;ENSG00000033170|FUT8;ENSG00000033627|ATP6V0A1;ENSG00000044090|CUL7;ENSG00000054116|TRAPPC3;ENSG00000054356|PTPRN;ENSG00000065000|AP3D1;ENSG00000067365|METTL22;ENSG00000067715|SYT1;ENSG00000068078|FGFR3;ENSG00000069482|GAL;ENSG00000070404|FSTL3;ENSG00000080603|SRCAP;ENSG00000083168|KAT6A;ENSG00000084674|APOB;ENSG00000086062|B4GALT1;ENSG00000087074|PPP1R15A…	134	2087	629	14089	9.62199e-05
GO:0005730	nucleolus	ENSG00000005436|GCFC2;ENSG00000011260|UTP18;ENSG00000021826|CPS1;ENSG00000029153|ARNTL2;ENSG00000039123|SKIV2L2;ENSG00000055483|USP36;ENSG00000062716|VMP1;ENSG00000066135|KDM4A;ENSG00000068796|KIF2A;ENSG00000070061|IKBKAP;ENSG00000070366|SMG6;ENSG00000071462|WBSCR22;ENSG00000073614|KDM5A;ENSG00000076108|BAZ2A;ENSG00000077235|GTF3C1;ENSG00000078246|TULP3;ENSG00000079263|SP140;ENSG00000083168|KAT6A…	127	2087	594	14089	0.000127857
GO:0006406	mRNA export from nucleus	ENSG00000005007|UPF1;ENSG00000030066|NUP160;ENSG00000047410|TPR;ENSG00000058673|ZC3H11A;ENSG00000069248|NUP133;ENSG00000070366|SMG6;ENSG00000094914|AAAS;ENSG00000095319|NUP188;ENSG00000101146|RAE1;ENSG00000108349|CASC3;ENSG00000108559|NUP88;ENSG00000110713|NUP98;ENSG00000111581|NUP107;ENSG00000122566|HNRNPA2B1;ENSG00000124789|NUP153;ENSG00000137656|BUD13;ENSG00000138750|NUP54;ENSG00000140829|DHX3…	26	2087	70	14089	0.000148337
GO:0004672	protein kinase activity	ENSG00000006062|MAP3K14;ENSG00000064393|HIPK2;ENSG00000065559|MAP2K4;ENSG00000067606|PRKCZ;ENSG00000071242|RPS6KA2;ENSG00000097007|ABL1;ENSG00000100784|RPS6KA5;ENSG00000101265|RASSF2;ENSG00000103507|BCKDK;ENSG00000104375|STK3;ENSG00000104814|MAP4K1;ENSG00000105204|DYRK1B;ENSG00000106683|LIMK1;ENSG00000108960|MMD;ENSG00000110092|CCND1;ENSG00000111725|PRKAB1;ENSG00000112655|PTK7;ENSG00000120899|PTK…	50	2087	185	14089	0.000217532
GO:0003841	1-acylglycerol-3-phosphate O-acyltransferase activity	ENSG00000011198|ABHD5;ENSG00000026652|AGPAT4;ENSG00000111684|LPCAT3;ENSG00000125505|MBOAT7;ENSG00000153395|LPCAT1;ENSG00000155189|AGPAT5;ENSG00000273592|MBOAT7;ENSG00000274194|MBOAT7;ENSG00000276935|MBOAT7;ENSG00000277025|MBOAT7;ENSG00000277733|MBOAT7;ENSG00000277923|MBOAT7;ENSG00000278322|MBOAT7;ENSG00000278519|MBOAT7	14	2087	25	14089	0.000217688
GO:0042787	protein ubiquitination involved in ubiquitin-dependent protein catabolic process	ENSG00000002746|HECW1;ENSG00000007944|MYLIP;ENSG00000009335|UBE3C;ENSG00000033178|UBA6;ENSG00000034677|RNF19A;ENSG00000078747|ITCH;ENSG00000079999|KEAP1;ENSG00000086758|HUWE1;ENSG00000092148|HECTD1;ENSG00000101236|RNF24;ENSG00000104517|UBR5;ENSG00000105325|FZR1;ENSG00000108094|CUL2;ENSG00000108854|SMURF2;ENSG00000110395|CBL;ENSG00000121060|TRIM25;ENSG00000122257|RBBP6;ENSG00000122550|KLHL7;ENSG00…	32	2087	99	14089	0.000228104
GO:0075733	intracellular transport of virus	ENSG00000030066|NUP160;ENSG00000047410|TPR;ENSG00000069248|NUP133;ENSG00000094914|AAAS;ENSG00000095319|NUP188;ENSG00000101146|RAE1;ENSG00000108424|KPNB1;ENSG00000108559|NUP88;ENSG00000110713|NUP98;ENSG00000111581|NUP107;ENSG00000114030|KPNA1;ENSG00000124789|NUP153;ENSG00000138750|NUP54;ENSG00000153201|RANBP2;ENSG00000155561|NUP205;ENSG00000182481|KPNA2;ENSG00000186432|KPNA4	17	2087	36	14089	0.000232358
GO:0044822	poly(A) RNA binding	ENSG00000004534|RBM6;ENSG00000005007|UPF1;ENSG00000011243|AKAP8L;ENSG00000011260|UTP18;ENSG00000021776|AQR;ENSG00000030582|GRN;ENSG00000039123|SKIV2L2;ENSG00000047315|POLR2B;ENSG00000047410|TPR;ENSG00000047849|MAP4;ENSG00000048828|FAM120A;ENSG00000055483|USP36;ENSG00000055917|PUM2;ENSG00000058673|ZC3H11A;ENSG00000059378|PARP12;ENSG00000062485|CS;ENSG00000063046|EIF4B;ENSG00000065978|YBX1;ENSG0000…	173	2087	874	14089	0.00026988
GO:0035023	regulation of Rho protein signal transduction	ENSG00000003393|ALS2;ENSG00000006607|FARP2;ENSG00000038382|TRIO;ENSG00000099331|MYO9B;ENSG00000102302|FGD1;ENSG00000102606|ARHGEF7;ENSG00000104880|ARHGEF18;ENSG00000110237|ARHGEF17;ENSG00000113319|RASGRF2;ENSG00000116584|ARHGEF2;ENSG00000126217|MCF2L;ENSG00000131037|EPS8L1;ENSG00000132155|RAF1;ENSG00000136002|ARHGEF4;ENSG00000146426|TIAM2;ENSG00000154358|OBSCN;ENSG00000159842|ABR;ENSG00000160145|…	24	2087	65	14089	0.00028174
GO:0047144	2-acylglycerol-3-phosphate O-acyltransferase activity	ENSG00000111684|LPCAT3;ENSG00000125505|MBOAT7;ENSG00000153395|LPCAT1;ENSG00000273592|MBOAT7;ENSG00000274194|MBOAT7;ENSG00000276935|MBOAT7;ENSG00000277025|MBOAT7;ENSG00000277733|MBOAT7;ENSG00000277923|MBOAT7;ENSG00000278322|MBOAT7;ENSG00000278519|MBOAT7	11	2087	16	14089	0.000287552
GO:0005604	basement membrane	ENSG00000041982|TNC;ENSG00000091136|LAMB1;ENSG00000100234|TIMP3;ENSG00000112562|SMOC2;ENSG00000112769|LAMA4;ENSG00000113140|SPARC;ENSG00000114270|COL7A1;ENSG00000120708|TGFBI;ENSG00000130635|COL5A1;ENSG00000130702|LAMA5;ENSG00000132386|SERPINF1;ENSG00000134871|COL4A2;ENSG00000147044|CASK;ENSG00000151914|DST;ENSG00000164620|RELL2;ENSG00000164946|FREM1;ENSG00000166147|FBN1;ENSG00000186340|THBS2;ENS…	21	2087	53	14089	0.000311697
GO:0010827	regulation of glucose transport	ENSG00000030066|NUP160;ENSG00000047410|TPR;ENSG00000069248|NUP133;ENSG00000094914|AAAS;ENSG00000095319|NUP188;ENSG00000101146|RAE1;ENSG00000108559|NUP88;ENSG00000110713|NUP98;ENSG00000111581|NUP107;ENSG00000124789|NUP153;ENSG00000138750|NUP54;ENSG00000153201|RANBP2;ENSG00000155561|NUP205	13	2087	23	14089	0.000340008
GO:0005634	nucleus	ENSG00000002746|HECW1;ENSG00000002822|MAD1L1;ENSG00000004534|RBM6;ENSG00000004975|DVL2;ENSG00000005007|UPF1;ENSG00000005156|LIG3;ENSG00000005238|FAM214B;ENSG00000005339|CREBBP;ENSG00000005436|GCFC2;ENSG00000008018|PSMB1;ENSG00000008710|PKD1;ENSG00000009335|UBE3C;ENSG00000009950|MLXIPL;ENSG00000010017|RANBP9;ENSG00000011198|ABHD5;ENSG00000011243|AKAP8L;ENSG00000011260|UTP18;ENSG00000011275|RNF216;…	657	2087	3930	14089	0.000419601
GO:0043231	intracellular membrane-bounded organelle	ENSG00000003393|ALS2;ENSG00000011198|ABHD5;ENSG00000011426|ANLN;ENSG00000013588|GPRC5A;ENSG00000030582|GRN;ENSG00000033627|ATP6V0A1;ENSG00000034693|PEX3;ENSG00000038358|EDC4;ENSG00000040487|PQLC2;ENSG00000049239|H6PD;ENSG00000062194|GPBP1;ENSG00000064419|TNPO3;ENSG00000065978|YBX1;ENSG00000067365|METTL22;ENSG00000067606|PRKCZ;ENSG00000072274|TFRC;ENSG00000082212|ME2;ENSG00000084674|APOB;ENSG00000…	98	2087	450	14089	0.000429669
GO:0000922	spindle pole	ENSG00000002822|MAD1L1;ENSG00000066279|ASPM;ENSG00000068796|KIF2A;ENSG00000073910|FRY;ENSG00000075702|WDR62;ENSG00000076382|SPAG5;ENSG00000086827|ZW10;ENSG00000088325|TPX2;ENSG00000094804|CDC6;ENSG00000100401|RANGAP1;ENSG00000108055|SMC3;ENSG00000130695|CEP85;ENSG00000131023|LATS1;ENSG00000140854|KATNB1;ENSG00000144283|PKP4;ENSG00000150457|LATS2;ENSG00000151414|NEK7;ENSG00000152240|HAUS1;ENSG0000…	25	2087	72	14089	0.000451095
GO:0042493	response to drug	ENSG00000006071|ABCC8;ENSG00000021826|CPS1;ENSG00000023839|ABCC2;ENSG00000023909|GCLM;ENSG00000035862|TIMP2;ENSG00000062038|CDH3;ENSG00000068024|HDAC4;ENSG00000069482|GAL;ENSG00000076555|ACACB;ENSG00000078401|EDN1;ENSG00000083720|OXCT1;ENSG00000085563|ABCB1;ENSG00000088305|DNMT3B;ENSG00000097007|ABL1;ENSG00000100883|SRP54;ENSG00000103222|ABCC1;ENSG00000104332|SFRP1;ENSG00000105329|TGFB1;ENSG00000…	56	2087	223	14089	0.000454999
GO:0007005	mitochondrion organization	ENSG00000006695|COX10;ENSG00000066855|MTFR1;ENSG00000074582|BCS1L;ENSG00000099821|POLRMT;ENSG00000106459|NRF1;ENSG00000110955|ATP5B;ENSG00000112893|MAN2A1;ENSG00000114120|SLC25A36;ENSG00000136758|YME1L1;ENSG00000141385|AFG3L2;ENSG00000142082|SIRT3;ENSG00000162430|SEPN1;ENSG00000164362|TERT;ENSG00000165060|FXN;ENSG00000165240|ATP7A;ENSG00000165672|PRDX3;ENSG00000179526|SHARPIN;ENSG00000188906|LRRK…	21	2087	55	14089	0.000463422
GO:0005516	calmodulin binding	ENSG00000044446|PHKA2;ENSG00000064666|CNN2;ENSG00000065534|MYLK;ENSG00000066279|ASPM;ENSG00000067715|SYT1;ENSG00000076826|CAMSAP3;ENSG00000087274|ADD1;ENSG00000099331|MYO9B;ENSG00000100345|MYH9;ENSG00000105357|MYH14;ENSG00000106624|AEBP1;ENSG00000113319|RASGRF2;ENSG00000115306|SPTBN1;ENSG00000118200|CAMSAP2;ENSG00000128833|MYO5C;ENSG00000130529|TRPM4;ENSG00000130559|CAMSAP1;ENSG00000133026|MYH10;…	35	2087	119	14089	0.00051994
GO:0005813	centrosome	ENSG00000002822|MAD1L1;ENSG00000003393|ALS2;ENSG00000007168|PAFAH1B1;ENSG00000011143|MKS1;ENSG00000014641|MDH1;ENSG00000034677|RNF19A;ENSG00000044090|CUL7;ENSG00000068796|KIF2A;ENSG00000070950|RAD18;ENSG00000072121|ZFYVE26;ENSG00000072864|NDE1;ENSG00000075702|WDR62;ENSG00000076826|CAMSAP3;ENSG00000077380|DYNC1I2;ENSG00000094914|AAAS;ENSG00000096093|EFHC1;ENSG00000100413|POLR3H;ENSG00000100804|PSM…	70	2087	300	14089	0.00057591
GO:0036149	phosphatidylinositol acyl-chain remodeling	ENSG00000121316|PLBD1;ENSG00000123739|PLA2G12A;ENSG00000125505|MBOAT7;ENSG00000273592|MBOAT7;ENSG00000274194|MBOAT7;ENSG00000276935|MBOAT7;ENSG00000277025|MBOAT7;ENSG00000277733|MBOAT7;ENSG00000277923|MBOAT7;ENSG00000278322|MBOAT7;ENSG00000278519|MBOAT7	11	2087	18	14089	0.000596625
GO:0035556	intracellular signal transduction	ENSG00000009950|MLXIPL;ENSG00000066933|MYO9A;ENSG00000067606|PRKCZ;ENSG00000071242|RPS6KA2;ENSG00000072518|MARK2;ENSG00000078401|EDN1;ENSG00000078902|TOLLIP;ENSG00000099308|MAST3;ENSG00000100150|DEPDC5;ENSG00000100784|RPS6KA5;ENSG00000102606|ARHGEF7;ENSG00000102780|DGKH;ENSG00000104375|STK3;ENSG00000104814|MAP4K1;ENSG00000105613|MAST1;ENSG00000105701|FKBP8;ENSG00000106100|NOD1;ENSG00000108370|RGS…	63	2087	263	14089	0.000600817
GO:0012505	endomembrane system	ENSG00000035681|NSMAF;ENSG00000054611|TBC1D22A;ENSG00000065882|TBC1D1;ENSG00000072415|MPP5;ENSG00000076555|ACACB;ENSG00000090975|PITPNM2;ENSG00000100359|SGSM3;ENSG00000101310|SEC23B;ENSG00000107242|PIP5K1B;ENSG00000109062|SLC9A3R1;ENSG00000126217|MCF2L;ENSG00000128815|WDFY4;ENSG00000131165|CHMP1A;ENSG00000134516|DOCK2;ENSG00000139835|GRTP1;ENSG00000140326|CDAN1;ENSG00000142459|EVI5L;ENSG000001444…	29	2087	92	14089	0.000612786
GO:0016477	cell migration	ENSG00000007168|PAFAH1B1;ENSG00000033170|FUT8;ENSG00000067606|PRKCZ;ENSG00000072864|NDE1;ENSG00000079691|LRRC16A;ENSG00000088280|ASAP3;ENSG00000101213|PTK6;ENSG00000102879|CORO1A;ENSG00000105329|TGFB1;ENSG00000112655|PTK7;ENSG00000113645|WWC1;ENSG00000113721|PDGFRB;ENSG00000114315|HES1;ENSG00000114374|USP9Y;ENSG00000115266|APC2;ENSG00000115884|SDC1;ENSG00000124181|PLCG1;ENSG00000130635|COL5A1;ENS…	37	2087	130	14089	0.000614031
GO:0001701	in utero embryonic development	ENSG00000003393|ALS2;ENSG00000008710|PKD1;ENSG00000033170|FUT8;ENSG00000065978|YBX1;ENSG00000071655|MBD3;ENSG00000078401|EDN1;ENSG00000079999|KEAP1;ENSG00000083093|PALB2;ENSG00000084674|APOB;ENSG00000087274|ADD1;ENSG00000100345|MYH9;ENSG00000100888|CHD8;ENSG00000105220|GPI;ENSG00000108175|ZMIZ1;ENSG00000112715|VEGFA;ENSG00000112893|MAN2A1;ENSG00000114315|HES1;ENSG00000114861|FOXP1;ENSG00000122126…	41	2087	150	14089	0.000637308
GO:0048471	perinuclear region of cytoplasm	ENSG00000007168|PAFAH1B1;ENSG00000023892|DEF6;ENSG00000044090|CUL7;ENSG00000054793|ATP9A;ENSG00000055917|PUM2;ENSG00000058085|LAMC2;ENSG00000067606|PRKCZ;ENSG00000069399|BCL3;ENSG00000072274|TFRC;ENSG00000076604|TRAF4;ENSG00000078902|TOLLIP;ENSG00000080603|SRCAP;ENSG00000085662|AKR1B1;ENSG00000086061|DNAJA1;ENSG00000086991|NOX4;ENSG00000089250|NOS1;ENSG00000091136|LAMB1;ENSG00000091513|TF;ENSG000…	96	2087	445	14089	0.000639495
GO:0046777	protein autophosphorylation	ENSG00000006432|MAP3K9;ENSG00000068078|FGFR3;ENSG00000072518|MARK2;ENSG00000073803|MAP3K13;ENSG00000092439|TRPM7;ENSG00000092445|TYRO3;ENSG00000097007|ABL1;ENSG00000101213|PTK6;ENSG00000104814|MAP4K1;ENSG00000113721|PDGFRB;ENSG00000115977|AAK1;ENSG00000120899|PTK2B;ENSG00000130726|TRIM28;ENSG00000140538|NTRK3;ENSG00000140992|PDPK1;ENSG00000141503|MINK1;ENSG00000141736|ERBB2;ENSG00000146648|EGFR;E…	34	2087	116	14089	0.000652194
GO:0042802	identical protein binding	ENSG00000004975|DVL2;ENSG00000026025|VIM;ENSG00000060982|BCAT1;ENSG00000064419|TNPO3;ENSG00000065361|ERBB3;ENSG00000067715|SYT1;ENSG00000070950|RAD18;ENSG00000071539|TRIP13;ENSG00000072274|TFRC;ENSG00000072864|NDE1;ENSG00000073803|MAP3K13;ENSG00000075624|ACTB;ENSG00000099957|P2RX6;ENSG00000100266|PACSIN2;ENSG00000101213|PTK6;ENSG00000101444|AHCY;ENSG00000102879|CORO1A;ENSG00000103126|AXIN1;ENSG00…	96	2087	446	14089	0.000681015
GO:0006886	intracellular protein transport	ENSG00000054611|TBC1D22A;ENSG00000062725|APPBP2;ENSG00000065000|AP3D1;ENSG00000065882|TBC1D1;ENSG00000072958|AP1M1;ENSG00000100359|SGSM3;ENSG00000100934|SEC23A;ENSG00000101310|SEC23B;ENSG00000104142|VPS18;ENSG00000105402|NAPA;ENSG00000106089|STX1A;ENSG00000106266|SNX8;ENSG00000115234|SNX17;ENSG00000116584|ARHGEF2;ENSG00000120725|SIL1;ENSG00000131374|TBC1D5;ENSG00000138802|SEC24B;ENSG00000139835|G…	41	2087	151	14089	0.000711374
GO:0017137	Rab GTPase binding	ENSG00000003393|ALS2;ENSG00000054611|TBC1D22A;ENSG00000065882|TBC1D1;ENSG00000071553|ATP6AP1;ENSG00000100359|SGSM3;ENSG00000115839|RAB3GAP1;ENSG00000131374|TBC1D5;ENSG00000137955|RABGGTB;ENSG00000139835|GRTP1;ENSG00000142459|EVI5L;ENSG00000145348|TBCK;ENSG00000145979|TBC1D7;ENSG00000148429|USP6NL;ENSG00000151746|BICD1;ENSG00000156675|RAB11FIP1;ENSG00000164506|STXBP5;ENSG00000166747|AP1G1;ENSG0000…	27	2087	84	14089	0.000728662
GO:0005089	Rho guanyl-nucleotide exchange factor activity	ENSG00000006607|FARP2;ENSG00000038382|TRIO;ENSG00000102302|FGD1;ENSG00000102606|ARHGEF7;ENSG00000104880|ARHGEF18;ENSG00000110237|ARHGEF17;ENSG00000113319|RASGRF2;ENSG00000116584|ARHGEF2;ENSG00000126217|MCF2L;ENSG00000131037|EPS8L1;ENSG00000136002|ARHGEF4;ENSG00000146426|TIAM2;ENSG00000150760|DOCK1;ENSG00000154358|OBSCN;ENSG00000159842|ABR;ENSG00000160145|KALRN;ENSG00000178038|ALS2CL;ENSG000001867…	22	2087	62	14089	0.000765636
GO:0019901	protein kinase binding	ENSG00000004975|DVL2;ENSG00000008710|PKD1;ENSG00000067606|PRKCZ;ENSG00000068024|HDAC4;ENSG00000073803|MAP3K13;ENSG00000076604|TRAF4;ENSG00000087074|PPP1R15A;ENSG00000088325|TPX2;ENSG00000088888|MAVS;ENSG00000097007|ABL1;ENSG00000101391|CDK5RAP1;ENSG00000101868|POLA1;ENSG00000102606|ARHGEF7;ENSG00000103126|AXIN1;ENSG00000104812|GYS1;ENSG00000104872|PIH1D1;ENSG00000110092|CCND1;ENSG00000110395|CBL;…	65	2087	278	14089	0.000848879
GO:0051301	cell division	ENSG00000002822|MAD1L1;ENSG00000005156|LIG3;ENSG00000047410|TPR;ENSG00000047849|MAP4;ENSG00000068796|KIF2A;ENSG00000072864|NDE1;ENSG00000076382|SPAG5;ENSG00000086827|ZW10;ENSG00000088325|TPX2;ENSG00000090273|NUDC;ENSG00000094804|CDC6;ENSG00000105325|FZR1;ENSG00000105486|LIG1;ENSG00000108055|SMC3;ENSG00000110092|CCND1;ENSG00000116584|ARHGEF2;ENSG00000118193|KIF14;ENSG00000119638|NEK9;ENSG000001244…	59	2087	247	14089	0.000932406
GO:0043065	positive regulation of apoptotic process	ENSG00000006432|MAP3K9;ENSG00000035681|NSMAF;ENSG00000038382|TRIO;ENSG00000065559|MAP2K4;ENSG00000068745|IP6K2;ENSG00000069482|GAL;ENSG00000071242|RPS6KA2;ENSG00000071994|PDCD2;ENSG00000086061|DNAJA1;ENSG00000086062|B4GALT1;ENSG00000086991|NOX4;ENSG00000090612|ZNF268;ENSG00000097007|ABL1;ENSG00000101265|RASSF2;ENSG00000102302|FGD1;ENSG00000102606|ARHGEF7;ENSG00000104312|RIPK2;ENSG00000104332|SFRP…	58	2087	242	14089	0.000957958
GO:0001725	stress fiber	ENSG00000050405|LIMA1;ENSG00000064666|CNN2;ENSG00000065534|MYLK;ENSG00000086991|NOX4;ENSG00000099204|ABLIM1;ENSG00000100345|MYH9;ENSG00000105357|MYH14;ENSG00000130402|ACTN4;ENSG00000133026|MYH10;ENSG00000135723|FHOD1;ENSG00000136068|FLNB;ENSG00000136167|LCP1;ENSG00000140416|TPM1;ENSG00000167460|TPM4;ENSG00000169398|PTK2	15	2087	35	14089	0.00116645
GO:0015629	actin cytoskeleton	ENSG00000002822|MAD1L1;ENSG00000011426|ANLN;ENSG00000039560|RAI14;ENSG00000050405|LIMA1;ENSG00000074181|NOTCH3;ENSG00000084674|APOB;ENSG00000090612|ZNF268;ENSG00000092820|EZR;ENSG00000097007|ABL1;ENSG00000099204|ABLIM1;ENSG00000099331|MYO9B;ENSG00000100345|MYH9;ENSG00000102879|CORO1A;ENSG00000109062|SLC9A3R1;ENSG00000110880|CORO1C;ENSG00000128298|BAIAP2L2;ENSG00000130402|ACTN4;ENSG00000132591|ERA…	41	2087	156	14089	0.00120786
GO:0032403	protein complex binding	ENSG00000003402|CFLAR;ENSG00000005844|ITGAL;ENSG00000007168|PAFAH1B1;ENSG00000010256|UQCRC1;ENSG00000021826|CPS1;ENSG00000061676|NCKAP1;ENSG00000070950|RAD18;ENSG00000078246|TULP3;ENSG00000079691|LRRC16A;ENSG00000092820|EZR;ENSG00000100150|DEPDC5;ENSG00000100462|PRMT5;ENSG00000101391|CDK5RAP1;ENSG00000108094|CUL2;ENSG00000108370|RGS9;ENSG00000109062|SLC9A3R1;ENSG00000110092|CCND1;ENSG00000114650|…	40	2087	151	14089	0.00121569
GO:0031532	actin cytoskeleton reorganization	ENSG00000006607|FARP2;ENSG00000067606|PRKCZ;ENSG00000092820|EZR;ENSG00000100345|MYH9;ENSG00000112655|PTK7;ENSG00000115956|PLEK;ENSG00000135046|ANXA1;ENSG00000138964|PARVG;ENSG00000141503|MINK1;ENSG00000143398|PIP5K1A;ENSG00000149269|PAK1;ENSG00000164327|RICTOR;ENSG00000196924|FLNA;ENSG00000197555|SIPA1L1;ENSG00000198752|CDC42BPB	15	2087	36	14089	0.0014583
GO:0016310	phosphorylation	ENSG00000068120|COASY;ENSG00000077044|DGKD;ENSG00000078902|TOLLIP;ENSG00000100605|ITPK1;ENSG00000102780|DGKH;ENSG00000103507|BCKDK;ENSG00000110721|CHKA;ENSG00000113716|HMGXB3;ENSG00000130717|UCK1;ENSG00000135333|EPHA7;ENSG00000143845|ETNK2;ENSG00000152782|PANK1;ENSG00000156110|ADK;ENSG00000157353|FUK;ENSG00000162408|NOL9;ENSG00000164885|CDK5;ENSG00000182541|LIMK2;ENSG00000188906|LRRK2;ENSG0000019…	24	2087	75	14089	0.00147031
GO:0051279	regulation of release of sequestered calcium ion into cytosol	ENSG00000102879|CORO1A;ENSG00000111679|PTPN6;ENSG00000120899|PTK2B;ENSG00000145362|ANK2;ENSG00000154127|UBASH3B;ENSG00000171132|PRKCE;ENSG00000254087|LYN	7	2087	8	14089	0.00147083
GO:0043234	protein complex	ENSG00000003393|ALS2;ENSG00000021826|CPS1;ENSG00000034693|PEX3;ENSG00000067606|PRKCZ;ENSG00000068024|HDAC4;ENSG00000069399|BCL3;ENSG00000071655|MBD3;ENSG00000072415|MPP5;ENSG00000075624|ACTB;ENSG00000080603|SRCAP;ENSG00000089250|NOS1;ENSG00000100345|MYH9;ENSG00000100462|PRMT5;ENSG00000100888|CHD8;ENSG00000101265|RASSF2;ENSG00000102606|ARHGEF7;ENSG00000102879|CORO1A;ENSG00000104312|RIPK2;ENSG00000…	69	2087	308	14089	0.00156051
GO:0001666	response to hypoxia	ENSG00000005339|CREBBP;ENSG00000078401|EDN1;ENSG00000083444|PLOD1;ENSG00000086991|NOX4;ENSG00000088305|DNMT3B;ENSG00000089250|NOS1;ENSG00000101444|AHCY;ENSG00000103245|NARFL;ENSG00000104368|PLAT;ENSG00000105329|TGFB1;ENSG00000107438|PDLIM1;ENSG00000112715|VEGFA;ENSG00000114650|SCAP;ENSG00000120899|PTK2B;ENSG00000129521|EGLN3;ENSG00000130402|ACTN4;ENSG00000130427|EPO;ENSG00000132155|RAF1;ENSG00000…	34	2087	124	14089	0.00169153
GO:0005759	mitochondrial matrix	ENSG00000011376|LARS2;ENSG00000021826|CPS1;ENSG00000023228|NDUFS1;ENSG00000027001|MIPEP;ENSG00000062485|CS;ENSG00000068120|COASY;ENSG00000078070|MCCC1;ENSG00000082212|ME2;ENSG00000083123|BCKDHB;ENSG00000083720|OXCT1;ENSG00000091483|FH;ENSG00000099821|POLRMT;ENSG00000103507|BCKDK;ENSG00000104980|TIMM44;ENSG00000105819|PMPCB;ENSG00000108179|PPIF;ENSG00000110955|ATP5B;ENSG00000111271|ACAD10;ENSG0000…	54	2087	228	14089	0.00175439
GO:0007528	neuromuscular junction development	ENSG00000003393|ALS2;ENSG00000041982|TNC;ENSG00000138435|CHRNA1;ENSG00000141385|AFG3L2;ENSG00000141736|ERBB2;ENSG00000151150|ANK3;ENSG00000157916|RER1;ENSG00000168522|FNTA;ENSG00000188153|COL4A5;ENSG00000188906|LRRK2	10	2087	18	14089	0.0018016
GO:0008305	integrin complex	ENSG00000005844|ITGAL;ENSG00000100345|MYH9;ENSG00000115221|ITGB6;ENSG00000132470|ITGB4;ENSG00000137809|ITGA11;ENSG00000140678|ITGAX;ENSG00000144668|ITGA9;ENSG00000161638|ITGA5;ENSG00000164171|ITGA2;ENSG00000259207|ITGB3	10	2087	18	14089	0.0018016
GO:0031252	cell leading edge	ENSG00000007168|PAFAH1B1;ENSG00000026025|VIM;ENSG00000067606|PRKCZ;ENSG00000079691|LRRC16A;ENSG00000097007|ABL1;ENSG00000100345|MYH9;ENSG00000102879|CORO1A;ENSG00000107099|DOCK8;ENSG00000107862|GBF1;ENSG00000115977|AAK1;ENSG00000131462|TUBG1;ENSG00000132470|ITGB4;ENSG00000144824|PHLDB2;ENSG00000151914|DST;ENSG00000198752|CDC42BPB	15	2087	37	14089	0.00180889
GO:0050885	neuromuscular process controlling balance	ENSG00000007168|PAFAH1B1;ENSG00000090861|AARS;ENSG00000097007|ABL1;ENSG00000100320|RBFOX2;ENSG00000103657|HERC1;ENSG00000108797|CNTNAP1;ENSG00000119508|NR4A3;ENSG00000133026|MYH10;ENSG00000141837|CACNA1A;ENSG00000159842|ABR;ENSG00000179915|NRXN1;ENSG00000186716|BCR;ENSG00000188603|CLN3;ENSG00000251322|SHANK3	14	2087	33	14089	0.00181673
GO:0007067	mitotic nuclear division	ENSG00000002822|MAD1L1;ENSG00000007168|PAFAH1B1;ENSG00000011426|ANLN;ENSG00000047410|TPR;ENSG00000066279|ASPM;ENSG00000088325|TPX2;ENSG00000090273|NUDC;ENSG00000094804|CDC6;ENSG00000097007|ABL1;ENSG00000105325|FZR1;ENSG00000108055|SMC3;ENSG00000108559|NUP88;ENSG00000116584|ARHGEF2;ENSG00000119638|NEK9;ENSG00000124486|USP9X;ENSG00000130177|CDC16;ENSG00000131023|LATS1;ENSG00000133739|LRRCC1;ENSG000…	43	2087	171	14089	0.00192099
GO:0007062	sister chromatid cohesion	ENSG00000002822|MAD1L1;ENSG00000007168|PAFAH1B1;ENSG00000030066|NUP160;ENSG00000068796|KIF2A;ENSG00000069248|NUP133;ENSG00000072864|NDE1;ENSG00000086827|ZW10;ENSG00000090273|NUDC;ENSG00000100401|RANGAP1;ENSG00000102384|CENPI;ENSG00000108055|SMC3;ENSG00000109670|FBXW7;ENSG00000110713|NUP98;ENSG00000111581|NUP107;ENSG00000137812|CASC5;ENSG00000138778|CENPE;ENSG00000153201|RANBP2;ENSG00000154473|BUB…	24	2087	77	14089	0.00196542
GO:0000082	G1/S transition of mitotic cell cycle	ENSG00000014138|POLA2;ENSG00000060982|BCAT1;ENSG00000073111|MCM2;ENSG00000094804|CDC6;ENSG00000100479|POLE2;ENSG00000101868|POLA1;ENSG00000108094|CUL2;ENSG00000110092|CCND1;ENSG00000119414|PPP6C;ENSG00000122641|INHBA;ENSG00000125885|MCM8;ENSG00000131023|LATS1;ENSG00000132646|PCNA;ENSG00000135336|ORC3;ENSG00000135913|USP37;ENSG00000150457|LATS2;ENSG00000164045|CDC25A;ENSG00000171848|RRM2;ENSG00000…	22	2087	68	14089	0.0020275
GO:0006865	amino acid transport	ENSG00000092068|SLC7A8;ENSG00000105281|SLC1A5;ENSG00000111371|SLC38A1;ENSG00000115902|SLC1A4;ENSG00000119899|SLC17A5;ENSG00000134294|SLC38A2;ENSG00000139514|SLC7A1;ENSG00000149150|SLC43A1;ENSG00000155465|SLC7A7;ENSG00000188338|SLC38A3;ENSG00000278550|SLC43A2	11	2087	22	14089	0.00204442
GO:0005856	cytoskeleton	ENSG00000006607|FARP2;ENSG00000007944|MYLIP;ENSG00000014824|SLC30A9;ENSG00000023892|DEF6;ENSG00000026025|VIM;ENSG00000064666|CNN2;ENSG00000075624|ACTB;ENSG00000076604|TRAF4;ENSG00000079308|TNS1;ENSG00000087274|ADD1;ENSG00000088179|PTPN4;ENSG00000089250|NOS1;ENSG00000100266|PACSIN2;ENSG00000102302|FGD1;ENSG00000104312|RIPK2;ENSG00000104880|ARHGEF18;ENSG00000105613|MAST1;ENSG00000107438|PDLIM1;ENSG…	61	2087	268	14089	0.00206753
GO:0090263	positive regulation of canonical Wnt signaling pathway	ENSG00000004975|DVL2;ENSG00000008018|PSMB1;ENSG00000013275|PSMC4;ENSG00000066279|ASPM;ENSG00000099341|PSMD8;ENSG00000100519|PSMC6;ENSG00000100804|PSMB5;ENSG00000103035|PSMD7;ENSG00000103126|AXIN1;ENSG00000104332|SFRP1;ENSG00000104517|UBR5;ENSG00000108821|COL1A1;ENSG00000108854|SMURF2;ENSG00000115464|USP34;ENSG00000129084|PSMA1;ENSG00000130529|TRPM4;ENSG00000142507|PSMB6;ENSG00000146374|RSPO3;ENSG…	26	2087	87	14089	0.00213326
GO:0004713	protein tyrosine kinase activity	ENSG00000065361|ERBB3;ENSG00000065559|MAP2K4;ENSG00000068078|FGFR3;ENSG00000092445|TYRO3;ENSG00000097007|ABL1;ENSG00000101213|PTK6;ENSG00000105204|DYRK1B;ENSG00000113721|PDGFRB;ENSG00000120899|PTK2B;ENSG00000126561|STAT5A;ENSG00000133059|DSTYK;ENSG00000135333|EPHA7;ENSG00000137764|MAP2K5;ENSG00000141736|ERBB2;ENSG00000143322|ABL2;ENSG00000146648|EGFR;ENSG00000157168|NRG1;ENSG00000157540|DYRK1A;EN…	27	2087	92	14089	0.0021971
GO:0045184	establishment of protein localization	ENSG00000097007|ABL1;ENSG00000108424|KPNB1;ENSG00000110880|CORO1C;ENSG00000118193|KIF14;ENSG00000130724|CHMP2A;ENSG00000143951|WDPCP;ENSG00000144824|PHLDB2;ENSG00000151150|ANK3;ENSG00000164171|ITGA2;ENSG00000166851|PLK1;ENSG00000169756|LIMS1;ENSG00000172273|HINFP;ENSG00000196924|FLNA	13	2087	30	14089	0.00225822
GO:0031941	filamentous actin	ENSG00000067606|PRKCZ;ENSG00000079691|LRRC16A;ENSG00000113657|DPYSL3;ENSG00000140416|TPM1;ENSG00000145703|IQGAP2;ENSG00000149269|PAK1;ENSG00000167460|TPM4;ENSG00000196586|MYO6;ENSG00000196924|FLNA;ENSG00000197879|MYO1C	10	2087	19	14089	0.00243579
GO:0000086	G2/M transition of mitotic cell cycle	ENSG00000007168|PAFAH1B1;ENSG00000072864|NDE1;ENSG00000077380|DYNC1I2;ENSG00000085563|ABCB1;ENSG00000088325|TPX2;ENSG00000101004|NINL;ENSG00000105568|PPP2R1A;ENSG00000111206|FOXM1;ENSG00000111907|TPD52L1;ENSG00000126001|CEP250;ENSG00000131023|LATS1;ENSG00000131462|TUBG1;ENSG00000147400|CETN2;ENSG00000147874|HAUS6;ENSG00000149554|CHEK1;ENSG00000152240|HAUS1;ENSG00000157456|CCNB2;ENSG00000164045|CD…	27	2087	93	14089	0.00249387
GO:0004386	helicase activity	ENSG00000005007|UPF1;ENSG00000063046|EIF4B;ENSG00000080603|SRCAP;ENSG00000085224|ATRX;ENSG00000108771|DHX58;ENSG00000125885|MCM8;ENSG00000127616|SMARCA4;ENSG00000135046|ANXA1;ENSG00000138346|DNA2;ENSG00000138375|SMARCAL1;ENSG00000163312|HELQ;ENSG00000164080|RAD54L2;ENSG00000181381|DDX60L;ENSG00000183495|EP400;ENSG00000198265|HELZ	15	2087	39	14089	0.00272215
GO:0071230	cellular response to amino acid stimulus	ENSG00000025039|RRAGD;ENSG00000084636|COL16A1;ENSG00000108821|COL1A1;ENSG00000113742|CPEB4;ENSG00000119772|DNMT3A;ENSG00000130816|DNMT1;ENSG00000142156|COL6A1;ENSG00000146648|EGFR;ENSG00000148516|ZEB1;ENSG00000149212|SESN3;ENSG00000164692|COL1A2;ENSG00000168542|COL3A1;ENSG00000204262|COL5A2;ENSG00000214575|CPEB1;ENSG00000277445|CPEB1	15	2087	39	14089	0.00272215
GO:0046854	phosphatidylinositol phosphorylation	ENSG00000065361|ERBB3;ENSG00000068078|FGFR3;ENSG00000068745|IP6K2;ENSG00000084710|EFR3B;ENSG00000104331|IMPAD1;ENSG00000105647|PIK3R2;ENSG00000113721|PDGFRB;ENSG00000114013|CD86;ENSG00000121594|CD80;ENSG00000122591|FAM126A;ENSG00000133056|PIK3C2B;ENSG00000141401|IMPA2;ENSG00000141736|ERBB2;ENSG00000143398|PIP5K1A;ENSG00000146648|EGFR;ENSG00000155252|PI4K2A;ENSG00000157106|SMG1;ENSG00000157168|NRG…	22	2087	70	14089	0.0027253
GO:0003713	transcription coactivator activity	ENSG00000005339|CREBBP;ENSG00000028839|TBPL1;ENSG00000049618|ARID1B;ENSG00000066136|NFYC;ENSG00000073614|KDM5A;ENSG00000080603|SRCAP;ENSG00000083168|KAT6A;ENSG00000101161|PRPF6;ENSG00000101216|GMEB2;ENSG00000103671|TRIP4;ENSG00000105204|DYRK1B;ENSG00000105866|SP4;ENSG00000107438|PDLIM1;ENSG00000108510|MED13;ENSG00000108604|SMARCD2;ENSG00000109854|HTATIP2;ENSG00000113645|WWC1;ENSG00000124151|NCOA3…	43	2087	175	14089	0.00276857
GO:0015171	amino acid transmembrane transporter activity	ENSG00000034693|PEX3;ENSG00000092068|SLC7A8;ENSG00000105281|SLC1A5;ENSG00000110436|SLC1A2;ENSG00000111371|SLC38A1;ENSG00000115902|SLC1A4;ENSG00000134294|SLC38A2;ENSG00000139514|SLC7A1;ENSG00000149150|SLC43A1;ENSG00000157637|SLC38A10;ENSG00000188338|SLC38A3;ENSG00000278550|SLC43A2	12	2087	27	14089	0.00279842
GO:0009055	electron carrier activity	ENSG00000023228|NDUFS1;ENSG00000082212|ME2;ENSG00000085662|AKR1B1;ENSG00000086991|NOX4;ENSG00000087008|ACOX3;ENSG00000111271|ACAD10;ENSG00000117118|SDHB;ENSG00000124588|NQO2;ENSG00000127948|POR;ENSG00000138356|AOX1;ENSG00000143252|SDHC;ENSG00000153093|ACOXL;ENSG00000158864|NDUFS2;ENSG00000159423|ALDH4A1;ENSG00000171503|ETFDH;ENSG00000178127|NDUFV2;ENSG00000198431|TXNRD1;ENSG00000213619|NDUFS3;ENS…	19	2087	57	14089	0.00303055
GO:0050660	flavin adenine dinucleotide binding	ENSG00000016391|CHDH;ENSG00000086991|NOX4;ENSG00000087008|ACOX3;ENSG00000089250|NOS1;ENSG00000111271|ACAD10;ENSG00000127948|POR;ENSG00000138356|AOX1;ENSG00000141994|DUS3L;ENSG00000143224|PPOX;ENSG00000153093|ACOXL;ENSG00000165097|KDM1B;ENSG00000171503|ETFDH;ENSG00000177000|MTHFR;ENSG00000180902|D2HGDH;ENSG00000188641|DPYD;ENSG00000198431|TXNRD1	16	2087	44	14089	0.00314195
GO:0030027	lamellipodium	ENSG00000003393|ALS2;ENSG00000065534|MYLK;ENSG00000079691|LRRC16A;ENSG00000099204|ABLIM1;ENSG00000102302|FGD1;ENSG00000102606|ARHGEF7;ENSG00000102879|CORO1A;ENSG00000110880|CORO1C;ENSG00000113657|DPYSL3;ENSG00000120899|PTK2B;ENSG00000124181|PLCG1;ENSG00000127328|RAB3IP;ENSG00000132613|MTSS1L;ENSG00000132970|WASF3;ENSG00000133026|MYH10;ENSG00000143398|PIP5K1A;ENSG00000145703|IQGAP2;ENSG00000146426…	29	2087	105	14089	0.00325632
GO:0051015	actin filament binding	ENSG00000002834|LASP1;ENSG00000050405|LIMA1;ENSG00000054654|SYNE2;ENSG00000087274|ADD1;ENSG00000092820|EZR;ENSG00000097007|ABL1;ENSG00000100345|MYH9;ENSG00000102879|CORO1A;ENSG00000105357|MYH14;ENSG00000110880|CORO1C;ENSG00000130402|ACTN4;ENSG00000131018|SYNE1;ENSG00000133026|MYH10;ENSG00000136167|LCP1;ENSG00000143322|ABL2;ENSG00000145703|IQGAP2;ENSG00000146648|EGFR;ENSG00000146950|SHROOM2;ENSG00…	25	2087	86	14089	0.00347901
GO:0042641	actomyosin	ENSG00000068024|HDAC4;ENSG00000100345|MYH9;ENSG00000105357|MYH14;ENSG00000106089|STX1A;ENSG00000133026|MYH10;ENSG00000198752|CDC42BPB	6	2087	7	14089	0.00349418
GO:0017056	structural constituent of nuclear pore	ENSG00000069248|NUP133;ENSG00000095319|NUP188;ENSG00000110713|NUP98;ENSG00000111581|NUP107;ENSG00000124789|NUP153;ENSG00000138750|NUP54;ENSG00000155561|NUP205	7	2087	10	14089	0.00351689
GO:0006888	ER to Golgi vesicle-mediated transport	ENSG00000054116|TRAPPC3;ENSG00000077380|DYNC1I2;ENSG00000085063|CD59;ENSG00000086827|ZW10;ENSG00000100934|SEC23A;ENSG00000101310|SEC23B;ENSG00000103227|LMF1;ENSG00000105402|NAPA;ENSG00000107862|GBF1;ENSG00000113719|ERGIC1;ENSG00000114270|COL7A1;ENSG00000115306|SPTBN1;ENSG00000124164|VAPB;ENSG00000126218|F10;ENSG00000138073|PREB;ENSG00000138802|SEC24B;ENSG00000145362|ANK2;ENSG00000149182|ARFGAP2;E…	29	2087	106	14089	0.00364768
GO:0016301	kinase activity	ENSG00000006062|MAP3K14;ENSG00000071242|RPS6KA2;ENSG00000092439|TRPM7;ENSG00000097007|ABL1;ENSG00000103507|BCKDK;ENSG00000110092|CCND1;ENSG00000113716|HMGXB3;ENSG00000117676|RPS6KA1;ENSG00000132155|RAF1;ENSG00000140992|PDPK1;ENSG00000146648|EGFR;ENSG00000149554|CHEK1;ENSG00000164885|CDK5;ENSG00000166851|PLK1;ENSG00000179335|CLK3;ENSG00000186716|BCR;ENSG00000188906|LRRK2;ENSG00000196367|TRRAP;ENSG…	20	2087	63	14089	0.00378181
GO:0000776	kinetochore	ENSG00000002822|MAD1L1;ENSG00000007168|PAFAH1B1;ENSG00000030066|NUP160;ENSG00000047410|TPR;ENSG00000072864|NDE1;ENSG00000076382|SPAG5;ENSG00000086827|ZW10;ENSG00000100401|RANGAP1;ENSG00000102384|CENPI;ENSG00000110713|NUP98;ENSG00000111581|NUP107;ENSG00000138778|CENPE;ENSG00000154473|BUB3;ENSG00000166851|PLK1;ENSG00000275911|NDE1	15	2087	41	14089	0.00398576
GO:0007010	cytoskeleton organization	ENSG00000064666|CNN2;ENSG00000092421|SEMA6A;ENSG00000099204|ABLIM1;ENSG00000099954|CECR2;ENSG00000102302|FGD1;ENSG00000105613|MAST1;ENSG00000108797|CNTNAP1;ENSG00000130559|CAMSAP1;ENSG00000130702|LAMA5;ENSG00000132970|WASF3;ENSG00000134516|DOCK2;ENSG00000136059|VILL;ENSG00000140416|TPM1;ENSG00000142279|WTIP;ENSG00000150760|DOCK1;ENSG00000151914|DST;ENSG00000161791|FMNL3;ENSG00000185658|BRWD1;ENSG…	22	2087	73	14089	0.00414422
GO:0030155	regulation of cell adhesion	ENSG00000008710|PKD1;ENSG00000097007|ABL1;ENSG00000105568|PPP2R1A;ENSG00000108669|CYTH1;ENSG00000112769|LAMA4;ENSG00000118193|KIF14;ENSG00000120899|PTK2B;ENSG00000130702|LAMA5;ENSG00000143322|ABL2;ENSG00000144283|PKP4;ENSG00000150782|IL18;ENSG00000173757|STAT5B;ENSG00000213639|PPP1CB	13	2087	33	14089	0.00433939
GO:0090630	activation of GTPase activity	ENSG00000054611|TBC1D22A;ENSG00000065882|TBC1D1;ENSG00000100359|SGSM3;ENSG00000110880|CORO1C;ENSG00000120899|PTK2B;ENSG00000131374|TBC1D5;ENSG00000139835|GRTP1;ENSG00000140538|NTRK3;ENSG00000142459|EVI5L;ENSG00000143398|PIP5K1A;ENSG00000145348|TBCK;ENSG00000145979|TBC1D7;ENSG00000148429|USP6NL;ENSG00000167202|TBC1D2B;ENSG00000172575|RASGRP1;ENSG00000175463|TBC1D10C;ENSG00000188559|RALGAPA2;ENSG00…	20	2087	64	14089	0.00437481
GO:0014823	response to activity	ENSG00000010256|UQCRC1;ENSG00000023909|GCLM;ENSG00000078401|EDN1;ENSG00000083720|OXCT1;ENSG00000088305|DNMT3B;ENSG00000108840|HDAC5;ENSG00000110395|CBL;ENSG00000124253|PCK1;ENSG00000148218|ALAD;ENSG00000153162|BMP6;ENSG00000253729|PRKDC	11	2087	25	14089	0.00440234
GO:0030424	axon	ENSG00000003393|ALS2;ENSG00000007168|PAFAH1B1;ENSG00000065000|AP3D1;ENSG00000065559|MAP2K4;ENSG00000092421|SEMA6A;ENSG00000102879|CORO1A;ENSG00000104133|SPG11;ENSG00000105329|TGFB1;ENSG00000105357|MYH14;ENSG00000108797|CNTNAP1;ENSG00000110436|SLC1A2;ENSG00000111371|SLC38A1;ENSG00000115415|STAT1;ENSG00000119321|FKBP15;ENSG00000120899|PTK2B;ENSG00000130294|KIF1A;ENSG00000132386|SERPINF1;ENSG0000013…	44	2087	186	14089	0.00450475
GO:0019898	extrinsic component of membrane	ENSG00000006607|FARP2;ENSG00000007944|MYLIP;ENSG00000035681|NSMAF;ENSG00000047410|TPR;ENSG00000048707|VPS13D;ENSG00000092820|EZR;ENSG00000100266|PACSIN2;ENSG00000106266|SNX8;ENSG00000128815|WDFY4;ENSG00000135046|ANXA1;ENSG00000144426|NBEAL1;ENSG00000147065|MSN;ENSG00000153094|BCL2L11;ENSG00000159023|EPB41;ENSG00000163625|WDFY3;ENSG00000181143|MUC16;ENSG00000197969|VPS13A;ENSG00000283652|WDFY4	18	2087	55	14089	0.00450557
GO:0031982	vesicle	ENSG00000003393|ALS2;ENSG00000007168|PAFAH1B1;ENSG00000067606|PRKCZ;ENSG00000077380|DYNC1I2;ENSG00000085063|CD59;ENSG00000091513|TF;ENSG00000092820|EZR;ENSG00000092841|MYL6;ENSG00000104312|RIPK2;ENSG00000109062|SLC9A3R1;ENSG00000109113|RAB34;ENSG00000110880|CORO1C;ENSG00000111640|GAPDH;ENSG00000116584|ARHGEF2;ENSG00000117298|ECE1;ENSG00000135046|ANXA1;ENSG00000139668|WDFY2;ENSG00000141458|NPC1;EN…	26	2087	93	14089	0.00450924
GO:0003678	DNA helicase activity	ENSG00000073111|MCM2;ENSG00000085224|ATRX;ENSG00000100888|CHD8;ENSG00000128908|INO80;ENSG00000132740|IGHMBP2;ENSG00000138346|DNA2;ENSG00000175792|RUVBL1;ENSG00000183207|RUVBL2	8	2087	14	14089	0.00452516
GO:0005789	endoplasmic reticulum membrane	ENSG00000009830|POMT2;ENSG00000021762|OSBPL5;ENSG00000026652|AGPAT4;ENSG00000064763|FAR2;ENSG00000065665|SEC61A2;ENSG00000072849|DERL2;ENSG00000073067|CYP2W1;ENSG00000074181|NOTCH3;ENSG00000078124|ACER3;ENSG00000083444|PLOD1;ENSG00000084674|APOB;ENSG00000085063|CD59;ENSG00000086827|ZW10;ENSG00000086991|NOX4;ENSG00000087074|PPP1R15A;ENSG00000087502|ERGIC2;ENSG00000088035|ALG6;ENSG00000089356|FXYD3…	119	2087	616	14089	0.00470535
GO:0000287	magnesium ion binding	ENSG00000054793|ATP9A;ENSG00000071242|RPS6KA2;ENSG00000072518|MARK2;ENSG00000097007|ABL1;ENSG00000099308|MAST3;ENSG00000100422|CERK;ENSG00000100605|ITPK1;ENSG00000100784|RPS6KA5;ENSG00000101974|ATP11C;ENSG00000104331|IMPAD1;ENSG00000104375|STK3;ENSG00000105135|ILVBL;ENSG00000105613|MAST1;ENSG00000112144|ICK;ENSG00000117676|RPS6KA1;ENSG00000120915|EPHX2;ENSG00000124253|PCK1;ENSG00000124406|ATP8A1;…	35	2087	139	14089	0.00470976
GO:0030335	positive regulation of cell migration	ENSG00000012171|SEMA3B;ENSG00000054654|SYNE2;ENSG00000065534|MYLK;ENSG00000070061|IKBKAP;ENSG00000075218|GTSE1;ENSG00000078401|EDN1;ENSG00000079691|LRRC16A;ENSG00000090612|ZNF268;ENSG00000091136|LAMB1;ENSG00000102879|CORO1A;ENSG00000105329|TGFB1;ENSG00000108821|COL1A1;ENSG00000112715|VEGFA;ENSG00000112902|SEMA5A;ENSG00000113721|PDGFRB;ENSG00000120899|PTK2B;ENSG00000124406|ATP8A1;ENSG00000126218|F…	34	2087	134	14089	0.00479151
GO:0031012	extracellular matrix	ENSG00000041982|TNC;ENSG00000064309|CDON;ENSG00000091136|LAMB1;ENSG00000100234|TIMP3;ENSG00000104332|SFRP1;ENSG00000105329|TGFB1;ENSG00000106366|SERPINE1;ENSG00000106624|AEBP1;ENSG00000108821|COL1A1;ENSG00000111799|COL12A1;ENSG00000112769|LAMA4;ENSG00000114270|COL7A1;ENSG00000115380|EFEMP1;ENSG00000120708|TGFBI;ENSG00000130635|COL5A1;ENSG00000130702|LAMA5;ENSG00000132386|SERPINF1;ENSG00000134871|…	32	2087	124	14089	0.00493296
GO:0030676	Rac guanyl-nucleotide exchange factor activity	ENSG00000003393|ALS2;ENSG00000006607|FARP2;ENSG00000116584|ARHGEF2;ENSG00000131037|EPS8L1;ENSG00000134516|DOCK2;ENSG00000136002|ARHGEF4;ENSG00000182957|SPATA13	7	2087	11	14089	0.00512116
GO:0006099	tricarboxylic acid cycle	ENSG00000014641|MDH1;ENSG00000062485|CS;ENSG00000091483|FH;ENSG00000112992|NNT;ENSG00000117118|SDHB;ENSG00000136143|SUCLA2;ENSG00000143252|SDHC;ENSG00000163541|SUCLG1;ENSG00000181192|DHTKD1	9	2087	18	14089	0.00514579
GO:0035257	nuclear hormone receptor binding	ENSG00000111912|NCOA7;ENSG00000121671|CRY2;ENSG00000124151|NCOA3;ENSG00000125686|MED1;ENSG00000130402|ACTN4;ENSG00000138162|TACC2;ENSG00000148737|TCF7L2;ENSG00000180530|NRIP1;ENSG00000282844|ACTN4	9	2087	18	14089	0.00514579
GO:0046872	metal ion binding	ENSG00000005844|ITGAL;ENSG00000009830|POMT2;ENSG00000011243|AKAP8L;ENSG00000011275|RNF216;ENSG00000022976|ZNF839;ENSG00000023228|NDUFS1;ENSG00000027001|MIPEP;ENSG00000035862|TIMP2;ENSG00000040199|PHLPP2;ENSG00000047315|POLR2B;ENSG00000058673|ZC3H11A;ENSG00000059378|PARP12;ENSG00000065029|ZNF76;ENSG00000065534|MYLK;ENSG00000066827|ZFAT;ENSG00000066933|MYO9A;ENSG00000067082|KLF6;ENSG00000067606|PRK…	246	2087	1397	14089	0.00520616
GO:0006606	protein import into nucleus	ENSG00000069248|NUP133;ENSG00000095319|NUP188;ENSG00000101146|RAE1;ENSG00000103197|TSC2;ENSG00000108424|KPNB1;ENSG00000108559|NUP88;ENSG00000111581|NUP107;ENSG00000113119|TMCO6;ENSG00000121671|CRY2;ENSG00000133704|IPO8;ENSG00000183255|PTTG1IP;ENSG00000186432|KPNA4;ENSG00000198700|IPO9	13	2087	34	14089	0.00530393
GO:0043225	anion transmembrane-transporting ATPase activity	ENSG00000006071|ABCC8;ENSG00000023839|ABCC2;ENSG00000103222|ABCC1;ENSG00000125257|ABCC4;ENSG00000275331|ABCC6;ENSG00000278183|ABCC1	6	2087	8	14089	0.0054531
GO:0070182	DNA polymerase binding	ENSG00000070366|SMG6;ENSG00000127616|SMARCA4;ENSG00000132646|PCNA;ENSG00000140525|FANCI;ENSG00000144554|FANCD2;ENSG00000196365|LONP1	6	2087	8	14089	0.0054531
GO:0003730	mRNA 3'-UTR binding	ENSG00000055917|PUM2;ENSG00000113742|CPEB4;ENSG00000122566|HNRNPA2B1;ENSG00000136231|IGF2BP3;ENSG00000140694|PARN;ENSG00000149016|TUT1;ENSG00000153048|CARHSP1;ENSG00000155506|LARP1;ENSG00000159217|IGF2BP1;ENSG00000173933|RBM4;ENSG00000214575|CPEB1;ENSG00000277445|CPEB1	12	2087	30	14089	0.00547883
GO:1900034	regulation of cellular response to heat	ENSG00000005339|CREBBP;ENSG00000030066|NUP160;ENSG00000047410|TPR;ENSG00000069248|NUP133;ENSG00000094914|AAAS;ENSG00000095319|NUP188;ENSG00000101146|RAE1;ENSG00000105993|DNAJB6;ENSG00000108559|NUP88;ENSG00000109971|HSPA8;ENSG00000110713|NUP98;ENSG00000111581|NUP107;ENSG00000124789|NUP153;ENSG00000138750|NUP54;ENSG00000149311|ATM;ENSG00000153201|RANBP2;ENSG00000155561|NUP205;ENSG00000198793|MTOR;E…	19	2087	61	14089	0.00554976
GO:0019899	enzyme binding	ENSG00000010017|RANBP9;ENSG00000038382|TRIO;ENSG00000071994|PDCD2;ENSG00000073111|MCM2;ENSG00000074181|NOTCH3;ENSG00000078246|TULP3;ENSG00000102910|LONP2;ENSG00000103126|AXIN1;ENSG00000105329|TGFB1;ENSG00000106144|CASP2;ENSG00000108349|CASC3;ENSG00000108424|KPNB1;ENSG00000109971|HSPA8;ENSG00000110092|CCND1;ENSG00000110395|CBL;ENSG00000110917|MLEC;ENSG00000112357|PEX7;ENSG00000113013|HSPA9;ENSG000…	55	2087	249	14089	0.00561888
GO:0043209	myelin sheath	ENSG00000010256|UQCRC1;ENSG00000014641|MDH1;ENSG00000023228|NDUFS1;ENSG00000071127|WDR1;ENSG00000075624|ACTB;ENSG00000092820|EZR;ENSG00000105220|GPI;ENSG00000105357|MYH14;ENSG00000105402|NAPA;ENSG00000108797|CNTNAP1;ENSG00000109971|HSPA8;ENSG00000110955|ATP5B;ENSG00000113013|HSPA9;ENSG00000115840|SLC25A12;ENSG00000120438|TCP1;ENSG00000136143|SUCLA2;ENSG00000140740|UQCRC2;ENSG00000141367|CLTC;ENSG…	29	2087	110	14089	0.00563431
GO:0005815	microtubule organizing center	ENSG00000052795|FNIP2;ENSG00000067606|PRKCZ;ENSG00000072864|NDE1;ENSG00000073910|FRY;ENSG00000079999|KEAP1;ENSG00000101004|NINL;ENSG00000103671|TRIP4;ENSG00000104856|RELB;ENSG00000115902|SLC1A4;ENSG00000120438|TCP1;ENSG00000122257|RBBP6;ENSG00000126001|CEP250;ENSG00000131023|LATS1;ENSG00000131165|CHMP1A;ENSG00000136883|KIF12;ENSG00000138162|TACC2;ENSG00000140398|NEIL1;ENSG00000147874|HAUS6;ENSG00…	26	2087	95	14089	0.00568043
GO:0008092	cytoskeletal protein binding	ENSG00000006607|FARP2;ENSG00000007944|MYLIP;ENSG00000086062|B4GALT1;ENSG00000088179|PTPN4;ENSG00000100266|PACSIN2;ENSG00000102879|CORO1A;ENSG00000109107|ALDOC;ENSG00000140416|TPM1;ENSG00000151150|ANK3;ENSG00000151208|DLG5;ENSG00000164885|CDK5;ENSG00000165912|PACSIN3;ENSG00000181031|RPH3AL;ENSG00000262334|RPH3AL	14	2087	39	14089	0.0060782
GO:0006913	nucleocytoplasmic transport	ENSG00000094914|AAAS;ENSG00000110713|NUP98;ENSG00000132382|MYBBP1A;ENSG00000134072|CAMK1;ENSG00000138750|NUP54;ENSG00000155561|NUP205;ENSG00000164885|CDK5;ENSG00000167196|FBXO22	8	2087	15	14089	0.0061654
GO:0035249	synaptic transmission, glutamatergic	ENSG00000003393|ALS2;ENSG00000105402|NAPA;ENSG00000108405|P2RX1;ENSG00000115902|SLC1A4;ENSG00000141837|CACNA1A;ENSG00000148082|SHC3;ENSG00000164885|CDK5;ENSG00000174871|CNIH2	8	2087	15	14089	0.0061654
GO:0021987	cerebral cortex development	ENSG00000007168|PAFAH1B1;ENSG00000064309|CDON;ENSG00000066279|ASPM;ENSG00000072864|NDE1;ENSG00000075702|WDR62;ENSG00000076924|XAB2;ENSG00000118193|KIF14;ENSG00000132640|BTBD3;ENSG00000134294|SLC38A2;ENSG00000138162|TACC2;ENSG00000138363|ATIC;ENSG00000164885|CDK5;ENSG00000167632|TRAPPC9;ENSG00000168542|COL3A1;ENSG00000275911|NDE1;ENSG00000281324|LRP6	16	2087	48	14089	0.00622944
GO:0003682	chromatin binding	ENSG00000005007|UPF1;ENSG00000005339|CREBBP;ENSG00000014824|SLC30A9;ENSG00000047315|POLR2B;ENSG00000047410|TPR;ENSG00000065978|YBX1;ENSG00000068024|HDAC4;ENSG00000071655|MBD3;ENSG00000073614|KDM5A;ENSG00000079432|CIC;ENSG00000085224|ATRX;ENSG00000088305|DNMT3B;ENSG00000100105|PATZ1;ENSG00000100888|CHD8;ENSG00000101868|POLA1;ENSG00000104856|RELB;ENSG00000106462|EZH2;ENSG00000108055|SMC3;ENSG000001…	59	2087	273	14089	0.00628289
GO:0001934	positive regulation of protein phosphorylation	ENSG00000004975|DVL2;ENSG00000064309|CDON;ENSG00000064393|HIPK2;ENSG00000065559|MAP2K4;ENSG00000088888|MAVS;ENSG00000097007|ABL1;ENSG00000103126|AXIN1;ENSG00000105270|CLIP3;ENSG00000105329|TGFB1;ENSG00000110092|CCND1;ENSG00000112715|VEGFA;ENSG00000132155|RAF1;ENSG00000135333|EPHA7;ENSG00000139668|WDFY2;ENSG00000140538|NTRK3;ENSG00000141736|ERBB2;ENSG00000146648|EGFR;ENSG00000149269|PAK1;ENSG00000…	28	2087	106	14089	0.00630549
GO:0006461	protein complex assembly	ENSG00000005339|CREBBP;ENSG00000010017|RANBP9;ENSG00000070061|IKBKAP;ENSG00000082516|GEMIN5;ENSG00000086827|ZW10;ENSG00000105568|PPP2R1A;ENSG00000105926|MPP6;ENSG00000109062|SLC9A3R1;ENSG00000110031|LPXN;ENSG00000114315|HES1;ENSG00000120899|PTK2B;ENSG00000132970|WASF3;ENSG00000137713|PPP2R1B;ENSG00000137806|NDUFAF1;ENSG00000137822|TUBGCP4;ENSG00000141385|AFG3L2;ENSG00000151208|DLG5;ENSG0000015127…	25	2087	91	14089	0.00634454
GO:0006914	autophagy	ENSG00000009844|VTA1;ENSG00000040633|PHF23;ENSG00000058056|USP13;ENSG00000062716|VMP1;ENSG00000078902|TOLLIP;ENSG00000097007|ABL1;ENSG00000100926|TM9SF1;ENSG00000103194|USP10;ENSG00000104142|VPS18;ENSG00000110497|AMBRA1;ENSG00000130724|CHMP2A;ENSG00000132470|ITGB4;ENSG00000139644|TMBIM6;ENSG00000141458|NPC1;ENSG00000143546|S100A8;ENSG00000148572|NRBF2;ENSG00000152223|EPG5;ENSG00000156171|DRAM2;EN…	25	2087	91	14089	0.00634454
GO:0021915	neural tube development	ENSG00000008710|PKD1;ENSG00000069248|NUP133;ENSG00000078246|TULP3;ENSG00000081059|TCF7;ENSG00000099954|CECR2;ENSG00000100605|ITPK1;ENSG00000104332|SFRP1;ENSG00000105701|FKBP8;ENSG00000110497|AMBRA1;ENSG00000114315|HES1;ENSG00000123473|STIL;ENSG00000143869|GDF7;ENSG00000164066|INTU	13	2087	35	14089	0.00643263
GO:0071560	cellular response to transforming growth factor beta stimulus	ENSG00000078401|EDN1;ENSG00000086991|NOX4;ENSG00000097007|ABL1;ENSG00000104332|SFRP1;ENSG00000105329|TGFB1;ENSG00000108821|COL1A1;ENSG00000134532|SOX5;ENSG00000134871|COL4A2;ENSG00000166147|FBN1;ENSG00000169398|PTK2;ENSG00000169756|LIMS1;ENSG00000172572|PDE3A;ENSG00000186642|PDE2A	13	2087	35	14089	0.00643263
GO:0000165	MAPK cascade	ENSG00000006062|MAP3K14;ENSG00000008018|PSMB1;ENSG00000013275|PSMC4;ENSG00000065361|ERBB3;ENSG00000065559|MAP2K4;ENSG00000068078|FGFR3;ENSG00000075391|RASAL2;ENSG00000075413|MARK3;ENSG00000099341|PSMD8;ENSG00000100519|PSMC6;ENSG00000100804|PSMB5;ENSG00000103035|PSMD7;ENSG00000105329|TGFB1;ENSG00000105808|RASA4;ENSG00000113319|RASGRF2;ENSG00000113721|PDGFRB;ENSG00000115306|SPTBN1;ENSG00000120899|P…	47	2087	207	14089	0.00652573
GO:0002244	hematopoietic progenitor cell differentiation	ENSG00000011426|ANLN;ENSG00000066827|ZFAT;ENSG00000070404|FSTL3;ENSG00000102606|ARHGEF7;ENSG00000103245|NARFL;ENSG00000104332|SFRP1;ENSG00000105329|TGFB1;ENSG00000111679|PTPN6;ENSG00000115956|PLEK;ENSG00000122641|INHBA;ENSG00000138642|HERC6;ENSG00000140022|STON2;ENSG00000150760|DOCK1;ENSG00000155189|AGPAT5;ENSG00000157216|SSBP3;ENSG00000167658|EEF2;ENSG00000181192|DHTKD1	17	2087	53	14089	0.00667927
GO:0008536	Ran GTPase binding	ENSG00000010017|RANBP9;ENSG00000083312|TNPO1;ENSG00000086200|IPO11;ENSG00000100401|RANGAP1;ENSG00000108424|KPNB1;ENSG00000133704|IPO8;ENSG00000153201|RANBP2;ENSG00000169180|XPO6;ENSG00000198700|IPO9	9	2087	19	14089	0.00672988
GO:0030863	cortical cytoskeleton	ENSG00000075624|ACTB;ENSG00000092820|EZR;ENSG00000100345|MYH9;ENSG00000115306|SPTBN1;ENSG00000130402|ACTN4;ENSG00000159023|EPB41;ENSG00000163554|SPTA1;ENSG00000167460|TPM4;ENSG00000196924|FLNA	9	2087	19	14089	0.00672988
GO:0006661	phosphatidylinositol biosynthetic process	ENSG00000063601|MTMR1;ENSG00000105647|PIK3R2;ENSG00000107242|PIP5K1B;ENSG00000109452|INPP4B;ENSG00000115020|PIKFYVE;ENSG00000122126|OCRL;ENSG00000130304|SLC27A1;ENSG00000133056|PIK3C2B;ENSG00000143398|PIP5K1A;ENSG00000155252|PI4K2A;ENSG00000163624|CDS1;ENSG00000165458|INPPL1;ENSG00000186111|PIP5K1C;ENSG00000196455|PIK3R4;ENSG00000241973|PI4KA	15	2087	44	14089	0.00674135
GO:0043130	ubiquitin binding	ENSG00000058056|USP13;ENSG00000101146|RAE1;ENSG00000104517|UBR5;ENSG00000111667|USP5;ENSG00000113194|FAF2;ENSG00000118503|TNFAIP3;ENSG00000121671|CRY2;ENSG00000125826|RBCK1;ENSG00000141198|TOM1L1;ENSG00000154277|UCHL1;ENSG00000154473|BUB3;ENSG00000156256|USP16;ENSG00000161011|SQSTM1;ENSG00000162191|UBXN1;ENSG00000163961|RNF168	15	2087	44	14089	0.00674135
GO:0005777	peroxisome	ENSG00000026025|VIM;ENSG00000034693|PEX3;ENSG00000064763|FAR2;ENSG00000087008|ACOX3;ENSG00000088888|MAVS;ENSG00000095321|CRAT;ENSG00000102910|LONP2;ENSG00000104823|ECH1;ENSG00000107862|GBF1;ENSG00000112357|PEX7;ENSG00000113790|EHHADH;ENSG00000119471|HSDL2;ENSG00000120915|EPHX2;ENSG00000121680|PEX16;ENSG00000131779|PEX11B;ENSG00000135241|PNPLA8;ENSG00000140284|SLC27A2;ENSG00000153093|ACOXL;ENSG000…	21	2087	72	14089	0.00681292
GO:0016363	nuclear matrix	ENSG00000011243|AKAP8L;ENSG00000067606|PRKCZ;ENSG00000087495|PHACTR3;ENSG00000101868|POLA1;ENSG00000108055|SMC3;ENSG00000113140|SPARC;ENSG00000119042|SATB2;ENSG00000119772|DNMT3A;ENSG00000124788|ATXN1;ENSG00000128708|HAT1;ENSG00000131165|CHMP1A;ENSG00000147044|CASK;ENSG00000154832|CXXC1;ENSG00000163635|ATXN7;ENSG00000170421|KRT8;ENSG00000175792|RUVBL1;ENSG00000182568|SATB1;ENSG00000183207|RUVBL2;…	21	2087	72	14089	0.00681292
GO:0018108	peptidyl-tyrosine phosphorylation	ENSG00000065361|ERBB3;ENSG00000065559|MAP2K4;ENSG00000068078|FGFR3;ENSG00000092445|TYRO3;ENSG00000097007|ABL1;ENSG00000104312|RIPK2;ENSG00000105204|DYRK1B;ENSG00000111679|PTPN6;ENSG00000113721|PDGFRB;ENSG00000115380|EFEMP1;ENSG00000120899|PTK2B;ENSG00000126561|STAT5A;ENSG00000133059|DSTYK;ENSG00000137764|MAP2K5;ENSG00000140538|NTRK3;ENSG00000141736|ERBB2;ENSG00000143322|ABL2;ENSG00000146648|EGFR;…	29	2087	112	14089	0.00692547
GO:0002576	platelet degranulation	ENSG00000071127|WDR1;ENSG00000091513|TF;ENSG00000100234|TIMP3;ENSG00000105329|TGFB1;ENSG00000106366|SERPINE1;ENSG00000112715|VEGFA;ENSG00000113140|SPARC;ENSG00000115956|PLEK;ENSG00000122862|SRGN;ENSG00000125257|ABCC4;ENSG00000130402|ACTN4;ENSG00000130956|HABP4;ENSG00000150630|VEGFC;ENSG00000167711|SERPINF2;ENSG00000171557|FGG;ENSG00000175899|A2M;ENSG00000196924|FLNA;ENSG00000229314|ORM1;ENSG00000…	22	2087	77	14089	0.00694572
GO:0045944	positive regulation of transcription from RNA polymerase II promoter	ENSG00000008710|PKD1;ENSG00000009950|MLXIPL;ENSG00000011243|AKAP8L;ENSG00000014824|SLC30A9;ENSG00000029153|ARNTL2;ENSG00000054267|ARID4B;ENSG00000064309|CDON;ENSG00000064393|HIPK2;ENSG00000065978|YBX1;ENSG00000066827|ZFAT;ENSG00000068024|HDAC4;ENSG00000068323|TFE3;ENSG00000069399|BCL3;ENSG00000069482|GAL;ENSG00000070404|FSTL3;ENSG00000074181|NOTCH3;ENSG00000074219|TEAD2;ENSG00000078401|EDN1;ENSG0…	128	2087	680	14089	0.0072104
GO:0002161	aminoacyl-tRNA editing activity	ENSG00000011376|LARS2;ENSG00000090861|AARS;ENSG00000096171|VARS;ENSG00000204394|VARS;ENSG00000224264|VARS;ENSG00000226589|VARS;ENSG00000231116|VARS	7	2087	12	14089	0.00721779
GO:0005874	microtubule	ENSG00000039139|DNAH5;ENSG00000047849|MAP4;ENSG00000062725|APPBP2;ENSG00000066279|ASPM;ENSG00000072864|NDE1;ENSG00000076826|CAMSAP3;ENSG00000077380|DYNC1I2;ENSG00000088325|TPX2;ENSG00000090273|NUDC;ENSG00000101004|NINL;ENSG00000102781|KATNAL1;ENSG00000105254|TBCB;ENSG00000114841|DNAH1;ENSG00000116584|ARHGEF2;ENSG00000116957|TBCE;ENSG00000118193|KIF14;ENSG00000118200|CAMSAP2;ENSG00000120438|TCP1;E…	50	2087	225	14089	0.00726761
GO:0032587	ruffle membrane	ENSG00000092820|EZR;ENSG00000100266|PACSIN2;ENSG00000107104|KANK1;ENSG00000113645|WWC1;ENSG00000115956|PLEK;ENSG00000116584|ARHGEF2;ENSG00000131037|EPS8L1;ENSG00000136002|ARHGEF4;ENSG00000136167|LCP1;ENSG00000140416|TPM1;ENSG00000143398|PIP5K1A;ENSG00000149269|PAK1;ENSG00000161638|ITGA5;ENSG00000182957|SPATA13;ENSG00000186111|PIP5K1C;ENSG00000196586|MYO6;ENSG00000197879|MYO1C;ENSG00000241360|PDXP…	19	2087	63	14089	0.0073401
GO:0030336	negative regulation of cell migration	ENSG00000060656|PTPRU;ENSG00000064666|CNN2;ENSG00000104332|SFRP1;ENSG00000106366|SERPINE1;ENSG00000107104|KANK1;ENSG00000107937|GTPBP4;ENSG00000109062|SLC9A3R1;ENSG00000113657|DPYSL3;ENSG00000115461|IGFBP5;ENSG00000116691|MIIP;ENSG00000122707|RECK;ENSG00000137573|SULF1;ENSG00000140416|TPM1;ENSG00000159842|ABR;ENSG00000164938|TP53INP1;ENSG00000169855|ROBO1;ENSG00000173611|SCAI;ENSG00000181852|RNF4…	21	2087	73	14089	0.00773279
GO:0007165	signal transduction	ENSG00000004777|ARHGAP33;ENSG00000005339|CREBBP;ENSG00000005844|ITGAL;ENSG00000006071|ABCC8;ENSG00000013588|GPRC5A;ENSG00000030582|GRN;ENSG00000035681|NSMAF;ENSG00000065361|ERBB3;ENSG00000065559|MAP2K4;ENSG00000066027|PPP2R5A;ENSG00000067606|PRKCZ;ENSG00000070061|IKBKAP;ENSG00000071242|RPS6KA2;ENSG00000073417|PDE8A;ENSG00000075391|RASAL2;ENSG00000075884|ARHGAP15;ENSG00000076604|TRAF4;ENSG00000077…	152	2087	828	14089	0.00787706
GO:0008360	regulation of cell shape	ENSG00000075884|ARHGAP15;ENSG00000092820|EZR;ENSG00000100345|MYH9;ENSG00000102302|FGD1;ENSG00000102879|CORO1A;ENSG00000104880|ARHGEF18;ENSG00000105357|MYH14;ENSG00000109062|SLC9A3R1;ENSG00000112715|VEGFA;ENSG00000119729|RHOQ;ENSG00000120899|PTK2B;ENSG00000128881|TTBK2;ENSG00000132970|WASF3;ENSG00000133026|MYH10;ENSG00000135046|ANXA1;ENSG00000140416|TPM1;ENSG00000145715|RASA1;ENSG00000147065|MSN;E…	26	2087	98	14089	0.00790254
GO:0030426	growth cone	ENSG00000003393|ALS2;ENSG00000007168|PAFAH1B1;ENSG00000035862|TIMP2;ENSG00000097007|ABL1;ENSG00000105357|MYH14;ENSG00000110395|CBL;ENSG00000113657|DPYSL3;ENSG00000119321|FKBP15;ENSG00000120899|PTK2B;ENSG00000124486|USP9X;ENSG00000132740|IGHMBP2;ENSG00000133026|MYH10;ENSG00000140854|KATNB1;ENSG00000146426|TIAM2;ENSG00000147955|SIGMAR1;ENSG00000158555|GDPD5;ENSG00000159217|IGF2BP1;ENSG00000159461|A…	23	2087	83	14089	0.00791548
GO:0008270	zinc ion binding	ENSG00000002834|LASP1;ENSG00000005007|UPF1;ENSG00000005156|LIG3;ENSG00000005339|CREBBP;ENSG00000007944|MYLIP;ENSG00000010256|UQCRC1;ENSG00000012211|PRICKLE3;ENSG00000034677|RNF19A;ENSG00000040633|PHF23;ENSG00000050405|LIMA1;ENSG00000058056|USP13;ENSG00000066135|KDM4A;ENSG00000068024|HDAC4;ENSG00000070047|PHRF1;ENSG00000070950|RAD18;ENSG00000072163|LIMS2;ENSG00000073614|KDM5A;ENSG00000074755|ZZEF1…	158	2087	865	14089	0.00796216
GO:0000812	Swr1 complex	ENSG00000112983|BRD8;ENSG00000143401|ANP32E;ENSG00000175792|RUVBL1;ENSG00000183207|RUVBL2;ENSG00000183495|EP400;ENSG00000196367|TRRAP	6	2087	9	14089	0.00810794
GO:0007009	plasma membrane organization	ENSG00000072415|MPP5;ENSG00000115306|SPTBN1;ENSG00000128298|BAIAP2L2;ENSG00000132613|MTSS1L;ENSG00000151150|ANK3;ENSG00000163554|SPTA1	6	2087	9	14089	0.00810794
GO:0019855	calcium channel inhibitor activity	ENSG00000005059|CCDC109B;ENSG00000106089|STX1A;ENSG00000106927|AMBP;ENSG00000129991|TNNI3;ENSG00000150995|ITPR1;ENSG00000165912|PACSIN3	6	2087	9	14089	0.00810794
GO:0031032	actomyosin structure organization	ENSG00000064666|CNN2;ENSG00000092439|TRPM7;ENSG00000100345|MYH9;ENSG00000105357|MYH14;ENSG00000133026|MYH10;ENSG00000198752|CDC42BPB	6	2087	9	14089	0.00810794
GO:0042405	nuclear inclusion body	ENSG00000047410|TPR;ENSG00000070950|RAD18;ENSG00000110713|NUP98;ENSG00000124788|ATXN1;ENSG00000124789|NUP153;ENSG00000153201|RANBP2	6	2087	9	14089	0.00810794
GO:0030010	establishment of cell polarity	ENSG00000008710|PKD1;ENSG00000067606|PRKCZ;ENSG00000072518|MARK2;ENSG00000113645|WWC1;ENSG00000150054|MPP7;ENSG00000160469|BRSK1;ENSG00000164327|RICTOR;ENSG00000169398|PTK2	8	2087	16	14089	0.00821977
GO:0035267	NuA4 histone acetyltransferase complex	ENSG00000075624|ACTB;ENSG00000112983|BRD8;ENSG00000136518|ACTL6A;ENSG00000163875|MEAF6;ENSG00000175792|RUVBL1;ENSG00000183207|RUVBL2;ENSG00000183495|EP400;ENSG00000196367|TRRAP	8	2087	16	14089	0.00821977
GO:0001726	ruffle	ENSG00000003393|ALS2;ENSG00000088280|ASAP3;ENSG00000092439|TRPM7;ENSG00000092820|EZR;ENSG00000097007|ABL1;ENSG00000100345|MYH9;ENSG00000101213|PTK6;ENSG00000102302|FGD1;ENSG00000102606|ARHGEF7;ENSG00000109062|SLC9A3R1;ENSG00000124181|PLCG1;ENSG00000132613|MTSS1L;ENSG00000136167|LCP1;ENSG00000145715|RASA1;ENSG00000149269|PAK1;ENSG00000161638|ITGA5;ENSG00000163191|S100A11;ENSG00000196586|MYO6;ENSG0…	20	2087	69	14089	0.00860559
GO:0016605	PML body	ENSG00000011243|AKAP8L;ENSG00000064393|HIPK2;ENSG00000077454|LRCH4;ENSG00000079263|SP140;ENSG00000083168|KAT6A;ENSG00000085224|ATRX;ENSG00000102034|ELF4;ENSG00000148737|TCF7L2;ENSG00000157933|SKI;ENSG00000161011|SQSTM1;ENSG00000163625|WDFY3;ENSG00000163781|TOPBP1;ENSG00000164362|TERT;ENSG00000164938|TP53INP1;ENSG00000168411|RFWD3;ENSG00000177302|TOP3A;ENSG00000182568|SATB1;ENSG00000184708|EIF4ENI…	20	2087	69	14089	0.00860559
GO:0000209	protein polyubiquitination	ENSG00000007944|MYLIP;ENSG00000008018|PSMB1;ENSG00000009335|UBE3C;ENSG00000013275|PSMC4;ENSG00000034677|RNF19A;ENSG00000086758|HUWE1;ENSG00000099341|PSMD8;ENSG00000100519|PSMC6;ENSG00000100804|PSMB5;ENSG00000101236|RNF24;ENSG00000103035|PSMD7;ENSG00000103264|FBXO31;ENSG00000104517|UBR5;ENSG00000108854|SMURF2;ENSG00000109670|FBXW7;ENSG00000113441|LNPEP;ENSG00000122257|RBBP6;ENSG00000124226|RNF114;…	36	2087	151	14089	0.00860572
GO:0051539	4 iron, 4 sulfur cluster binding	ENSG00000023228|NDUFS1;ENSG00000101868|POLA1;ENSG00000103245|NARFL;ENSG00000103274|NUBP1;ENSG00000117118|SDHB;ENSG00000138346|DNA2;ENSG00000158864|NDUFS2;ENSG00000171503|ETFDH;ENSG00000188641|DPYD;ENSG00000198874|TYW1	10	2087	24	14089	0.00872274
GO:0016925	protein sumoylation	ENSG00000030066|NUP160;ENSG00000047410|TPR;ENSG00000069248|NUP133;ENSG00000079387|SENP1;ENSG00000094914|AAAS;ENSG00000095319|NUP188;ENSG00000100395|L3MBTL2;ENSG00000100401|RANGAP1;ENSG00000101146|RAE1;ENSG00000108055|SMC3;ENSG00000108559|NUP88;ENSG00000110713|NUP98;ENSG00000111581|NUP107;ENSG00000124789|NUP153;ENSG00000130529|TRPM4;ENSG00000130726|TRIM28;ENSG00000132646|PCNA;ENSG00000138750|NUP54…	23	2087	84	14089	0.00888367
GO:0042393	histone binding	ENSG00000073111|MCM2;ENSG00000076108|BAZ2A;ENSG00000085224|ATRX;ENSG00000100395|L3MBTL2;ENSG00000100888|CHD8;ENSG00000104872|PIH1D1;ENSG00000109111|SUPT6H;ENSG00000109118|PHF12;ENSG00000128708|HAT1;ENSG00000135365|PHF21A;ENSG00000143401|ANP32E;ENSG00000156256|USP16;ENSG00000160949|TONSL;ENSG00000162601|MYSM1;ENSG00000163935|SFMBT1;ENSG00000163961|RNF168;ENSG00000166164|BRD7;ENSG00000172273|HINFP;…	23	2087	84	14089	0.00888367
GO:0046330	positive regulation of JNK cascade	ENSG00000064393|HIPK2;ENSG00000076604|TRAF4;ENSG00000101265|RASSF2;ENSG00000103126|AXIN1;ENSG00000104312|RIPK2;ENSG00000104375|STK3;ENSG00000106100|NOD1;ENSG00000111907|TPD52L1;ENSG00000116717|GADD45A;ENSG00000120899|PTK2B;ENSG00000127863|TNFRSF19;ENSG00000141503|MINK1;ENSG00000167711|SERPINF2;ENSG00000168067|MAP4K2;ENSG00000172575|RASGRP1;ENSG00000197442|MAP3K5;ENSG00000276838|SERPINF2	17	2087	55	14089	0.00895781
GO:0048208	COPII vesicle coating	ENSG00000054116|TRAPPC3;ENSG00000085063|CD59;ENSG00000100934|SEC23A;ENSG00000105063|PPP6R1;ENSG00000105402|NAPA;ENSG00000110075|PPP6R3;ENSG00000114270|COL7A1;ENSG00000119414|PPP6C;ENSG00000138073|PREB;ENSG00000138802|SEC24B;ENSG00000167110|GOLGA2;ENSG00000167632|TRAPPC9;ENSG00000170348|TMED10;ENSG00000174871|CNIH2;ENSG00000180398|MCFD2	15	2087	46	14089	0.0093049
GO:0007229	integrin-mediated signaling pathway	ENSG00000005844|ITGAL;ENSG00000033170|FUT8;ENSG00000084636|COL16A1;ENSG00000100345|MYH9;ENSG00000115221|ITGB6;ENSG00000115956|PLEK;ENSG00000120899|PTK2B;ENSG00000130702|LAMA5;ENSG00000132470|ITGB4;ENSG00000137809|ITGA11;ENSG00000140678|ITGAX;ENSG00000144668|ITGA9;ENSG00000150760|DOCK1;ENSG00000151914|DST;ENSG00000161638|ITGA5;ENSG00000164171|ITGA2;ENSG00000168542|COL3A1;ENSG00000169398|PTK2;ENSG0…	19	2087	65	14089	0.00957202
GO:0006396	RNA processing	ENSG00000004534|RBM6;ENSG00000076067|RBMS2;ENSG00000100109|TFIP11;ENSG00000108406|DHX40;ENSG00000123064|DDX54;ENSG00000124788|ATXN1;ENSG00000130332|LSM7;ENSG00000132153|DHX30;ENSG00000133687|TMTC1;ENSG00000134815|DHX34;ENSG00000150990|DHX37;ENSG00000151746|BICD1;ENSG00000153250|RBMS1;ENSG00000173933|RBM4;ENSG00000174720|LARP7;ENSG00000183258|DDX41	16	2087	51	14089	0.00986933
GO:0005487	nucleocytoplasmic transporter activity	ENSG00000030066|NUP160;ENSG00000047410|TPR;ENSG00000069248|NUP133;ENSG00000110713|NUP98;ENSG00000111581|NUP107;ENSG00000124789|NUP153;ENSG00000138750|NUP54	7	2087	13	14089	0.00988761
GO:0006491	N-glycan processing	ENSG00000033170|FUT8;ENSG00000088298|EDEM2;ENSG00000112893|MAN2A1;ENSG00000117643|MAN1C1;ENSG00000130175|PRKCSH;ENSG00000196547|MAN2A2;ENSG00000198162|MAN1A2	7	2087	13	14089	0.00988761
GO:0006768	biotin metabolic process	ENSG00000076555|ACACB;ENSG00000078070|MCCC1;ENSG00000114054|PCCB;ENSG00000131844|MCCC2;ENSG00000138074|SLC5A6;ENSG00000175198|PCCA;ENSG00000278540|ACACA	7	2087	13	14089	0.00988761
GO:0030914	STAGA complex	ENSG00000120656|TAF12;ENSG00000136715|SAP130;ENSG00000152382|TADA1;ENSG00000163635|ATXN7;ENSG00000166337|TAF10;ENSG00000196367|TRRAP;ENSG00000273841|TAF9	7	2087	13	14089	0.00988761
GO:0018105	peptidyl-serine phosphorylation	ENSG00000008710|PKD1;ENSG00000064393|HIPK2;ENSG00000067606|PRKCZ;ENSG00000071242|RPS6KA2;ENSG00000099308|MAST3;ENSG00000104814|MAP4K1;ENSG00000105613|MAST1;ENSG00000128881|TTBK2;ENSG00000130427|EPO;ENSG00000140992|PDPK1;ENSG00000149311|ATM;ENSG00000150457|LATS2;ENSG00000157106|SMG1;ENSG00000157540|DYRK1A;ENSG00000164327|RICTOR;ENSG00000164885|CDK5;ENSG00000166851|PLK1;ENSG00000171132|PRKCE;ENSG00…	22	2087	80	14089	0.00993552
GO:0032092	positive regulation of protein binding	ENSG00000008710|PKD1;ENSG00000064393|HIPK2;ENSG00000087274|ADD1;ENSG00000102606|ARHGEF7;ENSG00000104375|STK3;ENSG00000106003|LFNG;ENSG00000148737|TCF7L2;ENSG00000157837|SPPL3;ENSG00000159023|EPB41;ENSG00000159461|AMFR;ENSG00000163554|SPTA1;ENSG00000164362|TERT;ENSG00000164885|CDK5;ENSG00000188906|LRRK2	14	2087	42	14089	0.0101394
GO:0005739	mitochondrion	ENSG00000005059|CCDC109B;ENSG00000005156|LIG3;ENSG00000006695|COX10;ENSG00000010256|UQCRC1;ENSG00000011376|LARS2;ENSG00000014641|MDH1;ENSG00000016391|CHDH;ENSG00000019186|CYP24A1;ENSG00000021826|CPS1;ENSG00000023228|NDUFS1;ENSG00000027001|MIPEP;ENSG00000039560|RAI14;ENSG00000049239|H6PD;ENSG00000054654|SYNE2;ENSG00000062485|CS;ENSG00000066855|MTFR1;ENSG00000069998|CECR5;ENSG00000070214|SLC44A1;EN…	185	2087	1039	14089	0.010217
GO:0000502	proteasome complex	ENSG00000008018|PSMB1;ENSG00000009335|UBE3C;ENSG00000013275|PSMC4;ENSG00000099341|PSMD8;ENSG00000100519|PSMC6;ENSG00000100804|PSMB5;ENSG00000101557|USP14;ENSG00000103035|PSMD7;ENSG00000129084|PSMA1;ENSG00000130706|ADRM1;ENSG00000142507|PSMB6;ENSG00000159352|PSMD4;ENSG00000161057|PSMC2;ENSG00000162191|UBXN1;ENSG00000175166|PSMD2;ENSG00000175575|PAAF1;ENSG00000281221|PSMC4	17	2087	56	14089	0.0103094
GO:0034399	nuclear periphery	ENSG00000047410|TPR;ENSG00000083312|TNPO1;ENSG00000108424|KPNB1;ENSG00000110713|NUP98;ENSG00000111581|NUP107;ENSG00000124789|NUP153;ENSG00000155561|NUP205;ENSG00000170653|ATF7	8	2087	17	14089	0.0107467
GO:0051225	spindle assembly	ENSG00000128908|INO80;ENSG00000147874|HAUS6;ENSG00000151414|NEK7;ENSG00000152240|HAUS1;ENSG00000159433|STARD9;ENSG00000167110|GOLGA2;ENSG00000180198|RCC1;ENSG00000249115|HAUS5	8	2087	17	14089	0.0107467
GO:0043967	histone H4 acetylation	ENSG00000112983|BRD8;ENSG00000128708|HAT1;ENSG00000136518|ACTL6A;ENSG00000137265|IRF4;ENSG00000139618|BRCA2;ENSG00000175792|RUVBL1;ENSG00000183207|RUVBL2;ENSG00000183495|EP400;ENSG00000196367|TRRAP;ENSG00000221926|TRIM16	10	2087	25	14089	0.0108306
GO:0030141	secretory granule	ENSG00000054356|PTPRN;ENSG00000067715|SYT1;ENSG00000069482|GAL;ENSG00000070404|FSTL3;ENSG00000104368|PLAT;ENSG00000105329|TGFB1;ENSG00000106089|STX1A;ENSG00000108821|COL1A1;ENSG00000112715|VEGFA;ENSG00000139618|BRCA2;ENSG00000145730|PAM;ENSG00000164506|STXBP5;ENSG00000165240|ATP7A;ENSG00000166922|SCG5;ENSG00000169213|RAB3B;ENSG00000181031|RPH3AL;ENSG00000188372|ZP3;ENSG00000277614|SCG5;ENSG000002…	19	2087	66	14089	0.0108759
GO:0003785	actin monomer binding	ENSG00000050405|LIMA1;ENSG00000082438|COBLL1;ENSG00000097007|ABL1;ENSG00000102879|CORO1A;ENSG00000132613|MTSS1L;ENSG00000143322|ABL2;ENSG00000158427|TMSB15B;ENSG00000171132|PRKCE;ENSG00000196588|MKL1	9	2087	21	14089	0.0109873
GO:0017112	Rab guanyl-nucleotide exchange factor activity	ENSG00000003393|ALS2;ENSG00000100241|SBF1;ENSG00000105339|DENND3;ENSG00000115839|RAB3GAP1;ENSG00000127328|RAB3IP;ENSG00000162777|DENND2D;ENSG00000166444|ST5;ENSG00000170456|DENND5B;ENSG00000198837|DENND4B	9	2087	21	14089	0.0109873
GO:0006511	ubiquitin-dependent protein catabolic process	ENSG00000033178|UBA6;ENSG00000044090|CUL7;ENSG00000055483|USP36;ENSG00000058056|USP13;ENSG00000078140|UBE2K;ENSG00000078747|ITCH;ENSG00000100519|PSMC6;ENSG00000101557|USP14;ENSG00000103194|USP10;ENSG00000104517|UBR5;ENSG00000108854|SMURF2;ENSG00000109189|USP46;ENSG00000111667|USP5;ENSG00000114374|USP9Y;ENSG00000115464|USP34;ENSG00000124486|USP9X;ENSG00000127452|FBXL12;ENSG00000130939|UBE4B;ENSG00…	30	2087	122	14089	0.0110002
GO:0006270	DNA replication initiation	ENSG00000014138|POLA2;ENSG00000073111|MCM2;ENSG00000094804|CDC6;ENSG00000100479|POLE2;ENSG00000101868|POLA1;ENSG00000198056|PRIM1	6	2087	10	14089	0.0115774
GO:0015175	neutral amino acid transmembrane transporter activity	ENSG00000092068|SLC7A8;ENSG00000105281|SLC1A5;ENSG00000111371|SLC38A1;ENSG00000115902|SLC1A4;ENSG00000149150|SLC43A1;ENSG00000278550|SLC43A2	6	2087	10	14089	0.0115774
GO:0048407	platelet-derived growth factor binding	ENSG00000108821|COL1A1;ENSG00000113721|PDGFRB;ENSG00000130635|COL5A1;ENSG00000142156|COL6A1;ENSG00000164692|COL1A2;ENSG00000168542|COL3A1	6	2087	10	14089	0.0115774
GO:0051496	positive regulation of stress fiber assembly	ENSG00000079691|LRRC16A;ENSG00000086991|NOX4;ENSG00000104332|SFRP1;ENSG00000106683|LIMK1;ENSG00000120896|SORBS3;ENSG00000135723|FHOD1;ENSG00000140416|TPM1;ENSG00000149269|PAK1;ENSG00000157764|BRAF;ENSG00000167711|SERPINF2;ENSG00000198793|MTOR;ENSG00000276838|SERPINF2	12	2087	34	14089	0.0118373
GO:0050731	positive regulation of peptidyl-tyrosine phosphorylation	ENSG00000026508|CD44;ENSG00000097007|ABL1;ENSG00000104312|RIPK2;ENSG00000105329|TGFB1;ENSG00000112715|VEGFA;ENSG00000116584|ARHGEF2;ENSG00000120899|PTK2B;ENSG00000121594|CD80;ENSG00000150630|VEGFC;ENSG00000154237|LRRK1;ENSG00000157168|NRG1;ENSG00000161638|ITGA5;ENSG00000164327|RICTOR;ENSG00000187094|CCK;ENSG00000187764|SEMA4D;ENSG00000198793|MTOR;ENSG00000254087|LYN;ENSG00000259207|ITGB3	18	2087	62	14089	0.012118
GO:0043025	neuronal cell body	ENSG00000003393|ALS2;ENSG00000007168|PAFAH1B1;ENSG00000035862|TIMP2;ENSG00000054356|PTPRN;ENSG00000063046|EIF4B;ENSG00000069482|GAL;ENSG00000080644|CHRNA3;ENSG00000084674|APOB;ENSG00000096093|EFHC1;ENSG00000097007|ABL1;ENSG00000102606|ARHGEF7;ENSG00000103264|FBXO31;ENSG00000105329|TGFB1;ENSG00000115902|SLC1A4;ENSG00000116584|ARHGEF2;ENSG00000120899|PTK2B;ENSG00000130529|TRPM4;ENSG00000132386|SERP…	47	2087	216	14089	0.0123066
GO:0007155	cell adhesion	ENSG00000005844|ITGAL;ENSG00000006607|FARP2;ENSG00000041982|TNC;ENSG00000058085|LAMC2;ENSG00000060656|PTPRU;ENSG00000062038|CDH3;ENSG00000064309|CDON;ENSG00000084636|COL16A1;ENSG00000086062|B4GALT1;ENSG00000091136|LAMB1;ENSG00000092445|TYRO3;ENSG00000099889|ARVCF;ENSG00000100345|MYH9;ENSG00000102181|CD99L2;ENSG00000106927|AMBP;ENSG00000108797|CNTNAP1;ENSG00000110031|LPXN;ENSG00000111799|COL12A1;E…	63	2087	307	14089	0.0123552
GO:0006868	glutamine transport	ENSG00000105281|SLC1A5;ENSG00000111371|SLC38A1;ENSG00000115902|SLC1A4;ENSG00000188338|SLC38A3	4	2087	4	14089	0.0125644
GO:0006999	nuclear pore organization	ENSG00000047410|TPR;ENSG00000069248|NUP133;ENSG00000110713|NUP98;ENSG00000138750|NUP54	4	2087	4	14089	0.0125644
GO:0015186	L-glutamine transmembrane transporter activity	ENSG00000105281|SLC1A5;ENSG00000111371|SLC38A1;ENSG00000115902|SLC1A4;ENSG00000188338|SLC38A3	4	2087	4	14089	0.0125644
GO:0042555	MCM complex	ENSG00000073111|MCM2;ENSG00000146263|MMS22L;ENSG00000160949|TONSL;ENSG00000197771|MCMBP	4	2087	4	14089	0.0125644
GO:0044615	nuclear pore nuclear basket	ENSG00000047410|TPR;ENSG00000110713|NUP98;ENSG00000124789|NUP153;ENSG00000153201|RANBP2	4	2087	4	14089	0.0125644
GO:0004716	receptor signaling protein tyrosine kinase activity	ENSG00000092445|TYRO3;ENSG00000141736|ERBB2;ENSG00000146648|EGFR;ENSG00000171105|INSR;ENSG00000254087|LYN	5	2087	7	14089	0.0128526
GO:0004832	valine-tRNA ligase activity	ENSG00000096171|VARS;ENSG00000204394|VARS;ENSG00000224264|VARS;ENSG00000226589|VARS;ENSG00000231116|VARS	5	2087	7	14089	0.0128526
GO:0006438	valyl-tRNA aminoacylation	ENSG00000096171|VARS;ENSG00000204394|VARS;ENSG00000224264|VARS;ENSG00000226589|VARS;ENSG00000231116|VARS	5	2087	7	14089	0.0128526
GO:0006518	peptide metabolic process	ENSG00000027001|MIPEP;ENSG00000106624|AEBP1;ENSG00000108582|CPD;ENSG00000135678|CPM;ENSG00000145730|PAM	5	2087	7	14089	0.0128526
GO:0016853	isomerase activity	ENSG00000100605|ITPK1;ENSG00000104823|ECH1;ENSG00000274958|ITPK1;ENSG00000278243|TSTA3;ENSG00000282853|ECH1	5	2087	7	14089	0.0128526
GO:0035371	microtubule plus-end	ENSG00000076382|SPAG5;ENSG00000106665|CLIP2;ENSG00000151914|DST;ENSG00000175216|CKAP5;ENSG00000186185|KIF18B	5	2087	7	14089	0.0128526
GO:0046621	negative regulation of organ growth	ENSG00000104375|STK3;ENSG00000113645|WWC1;ENSG00000135346|CGA;ENSG00000165060|FXN;ENSG00000169398|PTK2	5	2087	7	14089	0.0128526
GO:0071260	cellular response to mechanical stimulus	ENSG00000006062|MAP3K14;ENSG00000064666|CNN2;ENSG00000065559|MAP2K4;ENSG00000068024|HDAC4;ENSG00000105329|TGFB1;ENSG00000106144|CASP2;ENSG00000108821|COL1A1;ENSG00000116717|GADD45A;ENSG00000120889|TNFRSF10B;ENSG00000130956|HABP4;ENSG00000134294|SLC38A2;ENSG00000146648|EGFR;ENSG00000149554|CHEK1;ENSG00000153162|BMP6;ENSG00000164171|ITGA2;ENSG00000186642|PDE2A	16	2087	53	14089	0.0131121
GO:0007020	microtubule nucleation	ENSG00000010017|RANBP9;ENSG00000072864|NDE1;ENSG00000126216|TUBGCP3;ENSG00000131462|TUBG1;ENSG00000137822|TUBGCP4;ENSG00000167110|GOLGA2;ENSG00000275911|NDE1	7	2087	14	14089	0.0132106
GO:0043968	histone H2A acetylation	ENSG00000112983|BRD8;ENSG00000136518|ACTL6A;ENSG00000163875|MEAF6;ENSG00000175792|RUVBL1;ENSG00000183207|RUVBL2;ENSG00000183495|EP400;ENSG00000196367|TRRAP	7	2087	14	14089	0.0132106
GO:0047496	vesicle transport along microtubule	ENSG00000007168|PAFAH1B1;ENSG00000067606|PRKCZ;ENSG00000072864|NDE1;ENSG00000172575|RASGRP1;ENSG00000188603|CLN3;ENSG00000197386|HTT;ENSG00000275911|NDE1	7	2087	14	14089	0.0132106
GO:0010043	response to zinc ion	ENSG00000006071|ABCC8;ENSG00000021826|CPS1;ENSG00000122986|HVCN1;ENSG00000137563|GGH;ENSG00000143546|S100A8;ENSG00000148218|ALAD;ENSG00000162695|SLC30A7;ENSG00000165240|ATP7A;ENSG00000180902|D2HGDH;ENSG00000213145|CRIP1	10	2087	26	14089	0.0133031
GO:0048286	lung alveolus development	ENSG00000079432|CIC;ENSG00000112893|MAN2A1;ENSG00000115461|IGFBP5;ENSG00000136205|TNS3;ENSG00000137868|STRA6;ENSG00000162430|SEPN1;ENSG00000165240|ATP7A;ENSG00000196182|STK40;ENSG00000196839|ADA;ENSG00000198162|MAN1A2	10	2087	26	14089	0.0133031
GO:0051726	regulation of cell cycle	ENSG00000064393|HIPK2;ENSG00000070770|CSNK2A2;ENSG00000080839|RBL1;ENSG00000097007|ABL1;ENSG00000100029|PES1;ENSG00000101057|MYBL2;ENSG00000103197|TSC2;ENSG00000109971|HSPA8;ENSG00000110092|CCND1;ENSG00000111206|FOXM1;ENSG00000112144|ICK;ENSG00000116717|GADD45A;ENSG00000125686|MED1;ENSG00000134508|CABLES1;ENSG00000138395|CDK15;ENSG00000149311|ATM;ENSG00000156256|USP16;ENSG00000157456|CCNB2;ENSG00…	24	2087	93	14089	0.0135928
GO:0050661	NADP binding	ENSG00000049239|H6PD;ENSG00000089250|NOS1;ENSG00000111640|GAPDH;ENSG00000112992|NNT;ENSG00000127948|POR;ENSG00000137106|GRHPR;ENSG00000160211|G6PD;ENSG00000177000|MTHFR;ENSG00000188641|DPYD	9	2087	22	14089	0.0137498
GO:2000352	negative regulation of endothelial cell apoptotic process	ENSG00000097007|ABL1;ENSG00000106366|SERPINE1;ENSG00000112902|SEMA5A;ENSG00000118503|TNFAIP3;ENSG00000157764|BRAF;ENSG00000164362|TERT;ENSG00000168884|TNIP2;ENSG00000171557|FGG	8	2087	18	14089	0.0138047
GO:0007173	epidermal growth factor receptor signaling pathway	ENSG00000077044|DGKD;ENSG00000097007|ABL1;ENSG00000100784|RPS6KA5;ENSG00000105329|TGFB1;ENSG00000110395|CBL;ENSG00000115380|EFEMP1;ENSG00000120899|PTK2B;ENSG00000124181|PLCG1;ENSG00000140992|PDPK1;ENSG00000146648|EGFR;ENSG00000148082|SHC3;ENSG00000169398|PTK2;ENSG00000169891|REPS2;ENSG00000280873|DGKD	14	2087	44	14089	0.013856
GO:0032868	response to insulin	ENSG00000006071|ABCC8;ENSG00000054356|PTPRN;ENSG00000069482|GAL;ENSG00000094841|UPRT;ENSG00000114650|SCAP;ENSG00000121671|CRY2;ENSG00000124253|PCK1;ENSG00000130304|SLC27A1;ENSG00000137563|GGH;ENSG00000149212|SESN3;ENSG00000165458|INPPL1;ENSG00000198793|MTOR;ENSG00000242372|EIF6;ENSG00000254087|LYN	14	2087	44	14089	0.013856
GO:0005814	centriole	ENSG00000011143|MKS1;ENSG00000075702|WDR62;ENSG00000103274|NUBP1;ENSG00000123473|STIL;ENSG00000126001|CEP250;ENSG00000126216|TUBGCP3;ENSG00000128881|TTBK2;ENSG00000131462|TUBG1;ENSG00000133739|LRRCC1;ENSG00000143702|CEP170;ENSG00000147400|CETN2;ENSG00000158163|DZIP1L;ENSG00000159433|STARD9;ENSG00000162063|CCNF;ENSG00000163611|SPICE1;ENSG00000164087|POC1A;ENSG00000170037|CNTROB;ENSG00000197386|HTT…	20	2087	73	14089	0.0139703
GO:0003777	microtubule motor activity	ENSG00000039139|DNAH5;ENSG00000062725|APPBP2;ENSG00000068796|KIF2A;ENSG00000077380|DYNC1I2;ENSG00000108055|SMC3;ENSG00000114841|DNAH1;ENSG00000118193|KIF14;ENSG00000130294|KIF1A;ENSG00000138778|CENPE;ENSG00000140859|KIFC3;ENSG00000159433|STARD9;ENSG00000179532|DNHD1;ENSG00000185842|DNAH14;ENSG00000187775|DNAH17;ENSG00000197102|DYNC1H1	15	2087	49	14089	0.0145285
GO:0008565	protein transporter activity	ENSG00000064419|TNPO3;ENSG00000064989|CALCRL;ENSG00000083312|TNPO1;ENSG00000086200|IPO11;ENSG00000108424|KPNB1;ENSG00000113119|TMCO6;ENSG00000114030|KPNA1;ENSG00000133704|IPO8;ENSG00000147457|CHMP7;ENSG00000166747|AP1G1;ENSG00000169180|XPO6;ENSG00000182481|KPNA2;ENSG00000184708|EIF4ENIF1;ENSG00000186432|KPNA4;ENSG00000198700|IPO9	15	2087	49	14089	0.0145285
GO:0007160	cell-matrix adhesion	ENSG00000005844|ITGAL;ENSG00000008710|PKD1;ENSG00000026508|CD44;ENSG00000115221|ITGB6;ENSG00000124466|LYPD3;ENSG00000127990|SGCE;ENSG00000132470|ITGB4;ENSG00000137809|ITGA11;ENSG00000138964|PARVG;ENSG00000153094|BCL2L11;ENSG00000164171|ITGA2;ENSG00000164885|CDK5;ENSG00000164946|FREM1;ENSG00000168542|COL3A1;ENSG00000169231|THBS3;ENSG00000171557|FGG;ENSG00000259207|ITGB3	17	2087	59	14089	0.0153529
GO:0051897	positive regulation of protein kinase B signaling	ENSG00000086991|NOX4;ENSG00000100302|RASD2;ENSG00000104375|STK3;ENSG00000105329|TGFB1;ENSG00000112902|SEMA5A;ENSG00000115461|IGFBP5;ENSG00000126218|F10;ENSG00000146648|EGFR;ENSG00000148737|TCF7L2;ENSG00000157168|NRG1;ENSG00000164327|RICTOR;ENSG00000169398|PTK2;ENSG00000171105|INSR;ENSG00000188372|ZP3;ENSG00000196139|AKR1C3;ENSG00000198793|MTOR;ENSG00000205726|ITSN1	17	2087	59	14089	0.0153529
GO:0032355	response to estradiol	ENSG00000003436|TFPI;ENSG00000071655|MBD3;ENSG00000088305|DNMT3B;ENSG00000105220|GPI;ENSG00000105329|TGFB1;ENSG00000106462|EZH2;ENSG00000108821|COL1A1;ENSG00000110092|CCND1;ENSG00000113721|PDGFRB;ENSG00000119772|DNMT3A;ENSG00000132646|PCNA;ENSG00000135046|ANXA1;ENSG00000145730|PAM;ENSG00000146648|EGFR;ENSG00000167658|EEF2;ENSG00000173757|STAT5B;ENSG00000181019|NQO1;ENSG00000185551|NR2F2;ENSG00000…	19	2087	69	14089	0.0156522
GO:0016323	basolateral plasma membrane	ENSG00000008710|PKD1;ENSG00000065361|ERBB3;ENSG00000072274|TFRC;ENSG00000080493|SLC4A4;ENSG00000086062|B4GALT1;ENSG00000092068|SLC7A8;ENSG00000092820|EZR;ENSG00000103222|ABCC1;ENSG00000105388|CEACAM5;ENSG00000106100|NOD1;ENSG00000109667|SLC2A9;ENSG00000125257|ABCC4;ENSG00000130164|LDLR;ENSG00000133059|DSTYK;ENSG00000135046|ANXA1;ENSG00000140199|SLC12A6;ENSG00000141736|ERBB2;ENSG00000145362|ANK2;E…	30	2087	126	14089	0.0156542
GO:0001649	osteoblast differentiation	ENSG00000011028|MRC2;ENSG00000019186|CYP24A1;ENSG00000041982|TNC;ENSG00000104332|SFRP1;ENSG00000107937|GTPBP4;ENSG00000108821|COL1A1;ENSG00000110955|ATP5B;ENSG00000115461|IGFBP5;ENSG00000132382|MYBBP1A;ENSG00000137809|ITGA11;ENSG00000138246|DNAJC13;ENSG00000141367|CLTC;ENSG00000142156|COL6A1;ENSG00000144028|SNRNP200;ENSG00000147274|RBMX;ENSG00000153162|BMP6;ENSG00000161057|PSMC2;ENSG00000167460|T…	20	2087	74	14089	0.0156562
GO:0008540	proteasome regulatory particle, base subcomplex	ENSG00000013275|PSMC4;ENSG00000100519|PSMC6;ENSG00000159352|PSMD4;ENSG00000161057|PSMC2;ENSG00000175166|PSMD2;ENSG00000281221|PSMC4	6	2087	11	14089	0.0159741
GO:0009060	aerobic respiration	ENSG00000006695|COX10;ENSG00000010256|UQCRC1;ENSG00000066855|MTFR1;ENSG00000102078|SLC25A14;ENSG00000105819|PMPCB;ENSG00000117118|SDHB;ENSG00000140740|UQCRC2;ENSG00000142082|SIRT3;ENSG00000143252|SDHC;ENSG00000165060|FXN	10	2087	27	14089	0.0161754
GO:0010506	regulation of autophagy	ENSG00000025039|RRAGD;ENSG00000058056|USP13;ENSG00000062716|VMP1;ENSG00000097007|ABL1;ENSG00000103194|USP10;ENSG00000105647|PIK3R2;ENSG00000143322|ABL2;ENSG00000148572|NRBF2;ENSG00000149311|ATM;ENSG00000150995|ITPR1;ENSG00000156171|DRAM2;ENSG00000188906|LRRK2	12	2087	36	14089	0.0166255
GO:0006521	regulation of cellular amino acid metabolic process	ENSG00000008018|PSMB1;ENSG00000013275|PSMC4;ENSG00000099341|PSMD8;ENSG00000100519|PSMC6;ENSG00000100804|PSMB5;ENSG00000103035|PSMD7;ENSG00000104904|OAZ1;ENSG00000115758|ODC1;ENSG00000129084|PSMA1;ENSG00000142507|PSMB6;ENSG00000159352|PSMD4;ENSG00000161057|PSMC2;ENSG00000175166|PSMD2;ENSG00000181019|NQO1;ENSG00000281221|PSMC4	15	2087	50	14089	0.016698
GO:0005720	nuclear heterochromatin	ENSG00000085224|ATRX;ENSG00000119772|DNMT3A;ENSG00000120438|TCP1;ENSG00000130726|TRIM28;ENSG00000182568|SATB1;ENSG00000196199|MPHOSPH8;ENSG00000276043|UHRF1	7	2087	15	14089	0.0172638
GO:0006997	nucleus organization	ENSG00000086065|CHMP5;ENSG00000130724|CHMP2A;ENSG00000131018|SYNE1;ENSG00000131165|CHMP1A;ENSG00000147457|CHMP7;ENSG00000160789|LMNA;ENSG00000163635|ATXN7	7	2087	15	14089	0.0172638
GO:0008139	nuclear localization sequence binding	ENSG00000064419|TNPO3;ENSG00000083312|TNPO1;ENSG00000108424|KPNB1;ENSG00000110713|NUP98;ENSG00000114030|KPNA1;ENSG00000182481|KPNA2;ENSG00000186432|KPNA4	7	2087	15	14089	0.0172638
GO:0016486	peptide hormone processing	ENSG00000117298|ECE1;ENSG00000135346|CGA;ENSG00000140564|FURIN;ENSG00000166922|SCG5;ENSG00000182240|BACE2;ENSG00000277614|SCG5;ENSG00000281931|SCG5	7	2087	15	14089	0.0172638
GO:0022624	proteasome accessory complex	ENSG00000013275|PSMC4;ENSG00000099341|PSMD8;ENSG00000100519|PSMC6;ENSG00000159352|PSMD4;ENSG00000161057|PSMC2;ENSG00000175166|PSMD2;ENSG00000281221|PSMC4	7	2087	15	14089	0.0172638
GO:0071526	semaphorin-plexin signaling pathway	ENSG00000006607|FARP2;ENSG00000012171|SEMA3B;ENSG00000092421|SEMA6A;ENSG00000112902|SEMA5A;ENSG00000167680|SEMA6B;ENSG00000187764|SEMA4D;ENSG00000196576|PLXNB2;ENSG00000196924|FLNA	8	2087	19	14089	0.0174505
GO:0046718	viral entry into host cell	ENSG00000072274|TFRC;ENSG00000073008|PVR;ENSG00000078747|ITCH;ENSG00000092445|TYRO3;ENSG00000104142|VPS18;ENSG00000105281|SLC1A5;ENSG00000114013|CD86;ENSG00000115221|ITGB6;ENSG00000121594|CD80;ENSG00000124789|NUP153;ENSG00000130164|LDLR;ENSG00000141458|NPC1;ENSG00000161638|ITGA5;ENSG00000164171|ITGA2;ENSG00000168575|SLC20A2;ENSG00000196352|CD55;ENSG00000197635|DPP4;ENSG00000198373|WWP2;ENSG000002…	19	2087	70	14089	0.0175649
GO:0007507	heart development	ENSG00000004975|DVL2;ENSG00000008710|PKD1;ENSG00000039139|DNAH5;ENSG00000064989|CALCRL;ENSG00000065361|ERBB3;ENSG00000071242|RPS6KA2;ENSG00000071655|MBD3;ENSG00000078401|EDN1;ENSG00000083720|OXCT1;ENSG00000100714|MTHFD1;ENSG00000103197|TSC2;ENSG00000104812|GYS1;ENSG00000112655|PTK7;ENSG00000113083|LOX;ENSG00000113140|SPARC;ENSG00000114279|FGF12;ENSG00000114861|FOXP1;ENSG00000117298|ECE1;ENSG00000…	39	2087	177	14089	0.018061
GO:0030374	ligand-dependent nuclear receptor transcription coactivator activity	ENSG00000014824|SLC30A9;ENSG00000108510|MED13;ENSG00000111912|NCOA7;ENSG00000116455|WDR77;ENSG00000124151|NCOA3;ENSG00000125686|MED1;ENSG00000130402|ACTN4;ENSG00000156384|SFR1;ENSG00000180182|MED14;ENSG00000198646|NCOA6;ENSG00000282844|ACTN4	11	2087	32	14089	0.0180697
GO:0004176	ATP-dependent peptidase activity	ENSG00000102910|LONP2;ENSG00000136758|YME1L1;ENSG00000141385|AFG3L2;ENSG00000196365|LONP1;ENSG00000197912|SPG7	5	2087	8	14089	0.0187016
GO:0006105	succinate metabolic process	ENSG00000117118|SDHB;ENSG00000126561|STAT5A;ENSG00000136143|SUCLA2;ENSG00000163541|SUCLG1;ENSG00000173757|STAT5B	5	2087	8	14089	0.0187016
GO:0031581	hemidesmosome assembly	ENSG00000058085|LAMC2;ENSG00000132470|ITGB4;ENSG00000178209|PLEC;ENSG00000186081|KRT5;ENSG00000196878|LAMB3	5	2087	8	14089	0.0187016
GO:0031595	nuclear proteasome complex	ENSG00000013275|PSMC4;ENSG00000100519|PSMC6;ENSG00000160803|UBQLN4;ENSG00000161057|PSMC2;ENSG00000281221|PSMC4	5	2087	8	14089	0.0187016
GO:0034329	cell junction assembly	ENSG00000062716|VMP1;ENSG00000072163|LIMS2;ENSG00000075624|ACTB;ENSG00000169756|LIMS1;ENSG00000196924|FLNA	5	2087	8	14089	0.0187016
GO:1901673	regulation of mitotic spindle assembly	ENSG00000047410|TPR;ENSG00000086065|CHMP5;ENSG00000130724|CHMP2A;ENSG00000131165|CHMP1A;ENSG00000166851|PLK1	5	2087	8	14089	0.0187016
GO:1904903	ESCRT III complex disassembly	ENSG00000009844|VTA1;ENSG00000086065|CHMP5;ENSG00000130724|CHMP2A;ENSG00000131165|CHMP1A;ENSG00000147457|CHMP7	5	2087	8	14089	0.0187016
GO:0004843	thiol-dependent ubiquitin-specific protease activity	ENSG00000055483|USP36;ENSG00000058056|USP13;ENSG00000101557|USP14;ENSG00000103194|USP10;ENSG00000109189|USP46;ENSG00000111667|USP5;ENSG00000114374|USP9Y;ENSG00000115464|USP34;ENSG00000118503|TNFAIP3;ENSG00000124486|USP9X;ENSG00000135913|USP37;ENSG00000154277|UCHL1;ENSG00000156256|USP16;ENSG00000162601|MYSM1;ENSG00000163930|BAP1	15	2087	51	14089	0.0191075
GO:0048015	phosphatidylinositol-mediated signaling	ENSG00000033327|GAB2;ENSG00000065361|ERBB3;ENSG00000068078|FGFR3;ENSG00000092820|EZR;ENSG00000101850|GPR143;ENSG00000105647|PIK3R2;ENSG00000113721|PDGFRB;ENSG00000114013|CD86;ENSG00000121594|CD80;ENSG00000133056|PIK3C2B;ENSG00000140992|PDPK1;ENSG00000141736|ERBB2;ENSG00000146648|EGFR;ENSG00000157168|NRG1;ENSG00000164327|RICTOR;ENSG00000169752|NRG4;ENSG00000178538|CA8;ENSG00000185950|IRS2;ENSG0000…	21	2087	81	14089	0.0192778
GO:0071013	catalytic step 2 spliceosome	ENSG00000021776|AQR;ENSG00000039123|SKIV2L2;ENSG00000076924|XAB2;ENSG00000100109|TFIP11;ENSG00000101161|PRPF6;ENSG00000108883|EFTUD2;ENSG00000122566|HNRNPA2B1;ENSG00000128739|SNRPN;ENSG00000130332|LSM7;ENSG00000140829|DHX38;ENSG00000141543|EIF4A3;ENSG00000144028|SNRNP200;ENSG00000147274|RBMX;ENSG00000160201|U2AF1;ENSG00000167978|SRRM2;ENSG00000174243|DDX23;ENSG00000183258|DDX41;ENSG00000183431|SF…	19	2087	71	14089	0.0196543
GO:0004075	biotin carboxylase activity	ENSG00000076555|ACACB;ENSG00000078070|MCCC1;ENSG00000175198|PCCA;ENSG00000278540|ACACA	4	2087	5	14089	0.0203313
GO:0008091	spectrin	ENSG00000115306|SPTBN1;ENSG00000159023|EPB41;ENSG00000163554|SPTA1;ENSG00000197694|SPTAN1	4	2087	5	14089	0.0203313
GO:0010606	positive regulation of cytoplasmic mRNA processing body assembly	ENSG00000111596|CNOT2;ENSG00000125107|CNOT1;ENSG00000138767|CNOT6L;ENSG00000152520|PAN3	4	2087	5	14089	0.0203313
GO:0014731	spectrin-associated cytoskeleton	ENSG00000115306|SPTBN1;ENSG00000151150|ANK3;ENSG00000159023|EPB41;ENSG00000163554|SPTA1	4	2087	5	14089	0.0203313
GO:0016308	1-phosphatidylinositol-4-phosphate 5-kinase activity	ENSG00000107242|PIP5K1B;ENSG00000115020|PIKFYVE;ENSG00000143398|PIP5K1A;ENSG00000186111|PIP5K1C	4	2087	5	14089	0.0203313
GO:0016461	unconventional myosin complex	ENSG00000066933|MYO9A;ENSG00000092841|MYL6;ENSG00000196586|MYO6;ENSG00000197879|MYO1C	4	2087	5	14089	0.0203313
GO:0031093	platelet alpha granule lumen	ENSG00000105329|TGFB1;ENSG00000106366|SERPINE1;ENSG00000112715|VEGFA;ENSG00000113140|SPARC;ENSG00000122862|SRGN;ENSG00000130402|ACTN4;ENSG00000150630|VEGFC;ENSG00000167711|SERPINF2;ENSG00000171557|FGG;ENSG00000175899|A2M;ENSG00000229314|ORM1;ENSG00000276838|SERPINF2;ENSG00000282844|ACTN4	13	2087	42	14089	0.0205588
GO:0035091	phosphatidylinositol binding	ENSG00000004777|ARHGAP33;ENSG00000048471|SNX29;ENSG00000078246|TULP3;ENSG00000106266|SNX8;ENSG00000107957|SH3PXD2A;ENSG00000109118|PHF12;ENSG00000115234|SNX17;ENSG00000126217|MCF2L;ENSG00000130338|TULP4;ENSG00000133056|PIK3C2B;ENSG00000140948|ZCCHC14;ENSG00000150995|ITPR1;ENSG00000157734|SNX22	13	2087	42	14089	0.0205588
GO:1903146	regulation of mitophagy	ENSG00000055483|USP36;ENSG00000070770|CSNK2A2;ENSG00000109670|FBXW7;ENSG00000136518|ACTL6A;ENSG00000148606|POLR3A;ENSG00000159363|ATP13A2;ENSG00000160201|U2AF1;ENSG00000175792|RUVBL1;ENSG00000197548|ATG7	9	2087	24	14089	0.0207626
GO:0016023	cytoplasmic, membrane-bounded vesicle	ENSG00000072274|TFRC;ENSG00000091513|TF;ENSG00000101557|USP14;ENSG00000103126|AXIN1;ENSG00000107521|HPS1;ENSG00000113721|PDGFRB;ENSG00000115234|SNX17;ENSG00000116584|ARHGEF2;ENSG00000119899|SLC17A5;ENSG00000131653|TRAF7;ENSG00000140992|PDPK1;ENSG00000143401|ANP32E;ENSG00000145979|TBC1D7;ENSG00000148429|USP6NL;ENSG00000148572|NRBF2;ENSG00000149311|ATM;ENSG00000151914|DST;ENSG00000160753|RUSC1;ENSG…	26	2087	108	14089	0.0209075
GO:0004842	ubiquitin-protein transferase activity	ENSG00000002746|HECW1;ENSG00000007944|MYLIP;ENSG00000009335|UBE3C;ENSG00000034677|RNF19A;ENSG00000076604|TRAF4;ENSG00000078140|UBE2K;ENSG00000078747|ITCH;ENSG00000079999|KEAP1;ENSG00000086758|HUWE1;ENSG00000092148|HECTD1;ENSG00000103264|FBXO31;ENSG00000103657|HERC1;ENSG00000104517|UBR5;ENSG00000108854|SMURF2;ENSG00000109654|TRIM2;ENSG00000109670|FBXW7;ENSG00000110395|CBL;ENSG00000115392|FANCL;ENS…	46	2087	219	14089	0.0213863
GO:0006450	regulation of translational fidelity	ENSG00000011376|LARS2;ENSG00000096171|VARS;ENSG00000204394|VARS;ENSG00000224264|VARS;ENSG00000226589|VARS;ENSG00000231116|VARS	6	2087	12	14089	0.0214005
GO:0033365	protein localization to organelle	ENSG00000065000|AP3D1;ENSG00000100029|PES1;ENSG00000126001|CEP250;ENSG00000145362|ANK2;ENSG00000151746|BICD1;ENSG00000168434|COG7	6	2087	12	14089	0.0214005
GO:0070372	regulation of ERK1 and ERK2 cascade	ENSG00000100462|PRMT5;ENSG00000111679|PTPN6;ENSG00000135333|EPHA7;ENSG00000141736|ERBB2;ENSG00000172575|RASGRP1;ENSG00000254087|LYN	6	2087	12	14089	0.0214005
GO:1904874	positive regulation of telomerase RNA localization to Cajal body	ENSG00000120438|TCP1;ENSG00000144736|SHQ1;ENSG00000150753|CCT5;ENSG00000156261|CCT8;ENSG00000175792|RUVBL1;ENSG00000183207|RUVBL2	6	2087	12	14089	0.0214005
GO:0015991	ATP hydrolysis coupled proton transport	ENSG00000033627|ATP6V0A1;ENSG00000071553|ATP6AP1;ENSG00000110955|ATP5B;ENSG00000117410|ATP6V0B;ENSG00000128524|ATP6V1F;ENSG00000152234|ATP5A1;ENSG00000159720|ATP6V0D1;ENSG00000185344|ATP6V0A2	8	2087	20	14089	0.0217388
GO:0030507	spectrin binding	ENSG00000054356|PTPRN;ENSG00000076826|CAMSAP3;ENSG00000087274|ADD1;ENSG00000118200|CAMSAP2;ENSG00000130559|CAMSAP1;ENSG00000145362|ANK2;ENSG00000151150|ANK3;ENSG00000159023|EPB41	8	2087	20	14089	0.0217388
GO:0006607	NLS-bearing protein import into nucleus	ENSG00000083312|TNPO1;ENSG00000108424|KPNB1;ENSG00000114030|KPNA1;ENSG00000138750|NUP54;ENSG00000153201|RANBP2;ENSG00000182481|KPNA2;ENSG00000186432|KPNA4	7	2087	16	14089	0.0221194
GO:0045499	chemorepellent activity	ENSG00000012171|SEMA3B;ENSG00000092421|SEMA6A;ENSG00000112902|SEMA5A;ENSG00000135333|EPHA7;ENSG00000157168|NRG1;ENSG00000167680|SEMA6B;ENSG00000187764|SEMA4D	7	2087	16	14089	0.0221194
GO:0071353	cellular response to interleukin-4	ENSG00000073111|MCM2;ENSG00000079999|KEAP1;ENSG00000081059|TCF7;ENSG00000102879|CORO1A;ENSG00000148218|ALAD;ENSG00000169710|FASN;ENSG00000197417|SHPK	7	2087	16	14089	0.0221194
GO:0042383	sarcolemma	ENSG00000006071|ABCC8;ENSG00000085063|CD59;ENSG00000089250|NOS1;ENSG00000127990|SGCE;ENSG00000134294|SLC38A2;ENSG00000135046|ANXA1;ENSG00000142156|COL6A1;ENSG00000145362|ANK2;ENSG00000151150|ANK3;ENSG00000162520|SYNC;ENSG00000163359|COL6A3;ENSG00000170421|KRT8;ENSG00000172554|SNTG2;ENSG00000178209|PLEC;ENSG00000182253|SYNM;ENSG00000182492|BGN;ENSG00000185567|AHNAK2	17	2087	62	14089	0.0221325
GO:0031594	neuromuscular junction	ENSG00000068024|HDAC4;ENSG00000099617|EFNA2;ENSG00000100345|MYH9;ENSG00000127561|SYNGR3;ENSG00000133026|MYH10;ENSG00000135333|EPHA7;ENSG00000138435|CHRNA1;ENSG00000151150|ANK3;ENSG00000157168|NRG1;ENSG00000162520|SYNC;ENSG00000164885|CDK5;ENSG00000188153|COL4A5	12	2087	38	14089	0.0227424
GO:0004871	signal transducer activity	ENSG00000005339|CREBBP;ENSG00000070061|IKBKAP;ENSG00000078902|TOLLIP;ENSG00000088888|MAVS;ENSG00000103126|AXIN1;ENSG00000104312|RIPK2;ENSG00000108370|RGS9;ENSG00000110395|CBL;ENSG00000110721|CHKA;ENSG00000111252|SH2B3;ENSG00000115415|STAT1;ENSG00000117262|GPR89A;ENSG00000120899|PTK2B;ENSG00000122591|FAM126A;ENSG00000126561|STAT5A;ENSG00000129353|SLC44A2;ENSG00000134470|IL15RA;ENSG00000141574|SECT…	33	2087	147	14089	0.0227601
GO:0008134	transcription factor binding	ENSG00000005339|CREBBP;ENSG00000009950|MLXIPL;ENSG00000034677|RNF19A;ENSG00000068024|HDAC4;ENSG00000069399|BCL3;ENSG00000079999|KEAP1;ENSG00000080839|RBL1;ENSG00000083168|KAT6A;ENSG00000087274|ADD1;ENSG00000088881|EBF4;ENSG00000100320|RBFOX2;ENSG00000108788|MLX;ENSG00000108840|HDAC5;ENSG00000110092|CCND1;ENSG00000114315|HES1;ENSG00000116584|ARHGEF2;ENSG00000120656|TAF12;ENSG00000120896|SORBS3;ENS…	43	2087	203	14089	0.0228237
GO:0006979	response to oxidative stress	ENSG00000003393|ALS2;ENSG00000023839|ABCC2;ENSG00000023909|GCLM;ENSG00000097007|ABL1;ENSG00000100804|PSMB5;ENSG00000107438|PDLIM1;ENSG00000108179|PPIF;ENSG00000132646|PCNA;ENSG00000140398|NEIL1;ENSG00000146648|EGFR;ENSG00000148218|ALAD;ENSG00000158864|NDUFS2;ENSG00000164985|PSIP1;ENSG00000165672|PRDX3;ENSG00000171503|ETFDH;ENSG00000181019|NQO1;ENSG00000184983|NDUFA6;ENSG00000188786|MTF1;ENSG00000…	22	2087	88	14089	0.023138
GO:0006418	tRNA aminoacylation for protein translation	ENSG00000011376|LARS2;ENSG00000090861|AARS;ENSG00000096171|VARS;ENSG00000145982|FARS2;ENSG00000154719|MRPL39;ENSG00000166986|MARS;ENSG00000204394|VARS;ENSG00000224264|VARS;ENSG00000226589|VARS;ENSG00000231116|VARS	10	2087	29	14089	0.0232583
GO:0043154	negative regulation of cysteine-type endopeptidase activity involved in apoptotic process	ENSG00000026508|CD44;ENSG00000105220|GPI;ENSG00000105993|DNAJB6;ENSG00000112715|VEGFA;ENSG00000117676|RPS6KA1;ENSG00000123358|NR4A1;ENSG00000127948|POR;ENSG00000132155|RAF1;ENSG00000137764|MAP2K5;ENSG00000165672|PRDX3;ENSG00000196588|MKL1;ENSG00000217128|FNIP1;ENSG00000281877|RPS6KA1	13	2087	43	14089	0.0237088
GO:0060395	SMAD protein signal transduction	ENSG00000026025|VIM;ENSG00000064393|HIPK2;ENSG00000105329|TGFB1;ENSG00000113441|LNPEP;ENSG00000122641|INHBA;ENSG00000130513|GDF15;ENSG00000141646|SMAD4;ENSG00000143869|GDF7;ENSG00000151136|BTBD11;ENSG00000153162|BMP6;ENSG00000157933|SKI;ENSG00000168487|BMP1;ENSG00000169359|SLC33A1	13	2087	43	14089	0.0237088
GO:0006281	DNA repair	ENSG00000005007|UPF1;ENSG00000070950|RAD18;ENSG00000085224|ATRX;ENSG00000100479|POLE2;ENSG00000104517|UBR5;ENSG00000105325|FZR1;ENSG00000105486|LIG1;ENSG00000108055|SMC3;ENSG00000111206|FOXM1;ENSG00000115392|FANCL;ENSG00000116717|GADD45A;ENSG00000130726|TRIM28;ENSG00000132740|IGHMBP2;ENSG00000135999|EPC2;ENSG00000136518|ACTL6A;ENSG00000140398|NEIL1;ENSG00000143624|INTS3;ENSG00000149136|SSRP1;ENSG…	35	2087	159	14089	0.0243337
GO:0008017	microtubule binding	ENSG00000007168|PAFAH1B1;ENSG00000047849|MAP4;ENSG00000068796|KIF2A;ENSG00000072864|NDE1;ENSG00000092820|EZR;ENSG00000101146|RAE1;ENSG00000102781|KATNAL1;ENSG00000105270|CLIP3;ENSG00000111640|GAPDH;ENSG00000115266|APC2;ENSG00000116584|ARHGEF2;ENSG00000118193|KIF14;ENSG00000124164|VAPB;ENSG00000125746|EML2;ENSG00000130294|KIF1A;ENSG00000130559|CAMSAP1;ENSG00000138095|LRPPRC;ENSG00000138778|CENPE;E…	31	2087	137	14089	0.0245321
GO:0031338	regulation of vesicle fusion	ENSG00000054611|TBC1D22A;ENSG00000065882|TBC1D1;ENSG00000100359|SGSM3;ENSG00000131374|TBC1D5;ENSG00000139835|GRTP1;ENSG00000142459|EVI5L;ENSG00000145348|TBCK;ENSG00000148429|USP6NL;ENSG00000167202|TBC1D2B;ENSG00000175463|TBC1D10C;ENSG00000197226|TBC1D9B	11	2087	34	14089	0.0250796
GO:0043525	positive regulation of neuron apoptotic process	ENSG00000065559|MAP2K4;ENSG00000068024|HDAC4;ENSG00000097007|ABL1;ENSG00000106144|CASP2;ENSG00000124588|NQO2;ENSG00000135333|EPHA7;ENSG00000141682|PMAIP1;ENSG00000149311|ATM;ENSG00000153094|BCL2L11;ENSG00000164885|CDK5;ENSG00000181019|NQO1	11	2087	34	14089	0.0250796
GO:0006487	protein N-linked glycosylation	ENSG00000008513|ST3GAL1;ENSG00000033170|FUT8;ENSG00000086062|B4GALT1;ENSG00000088035|ALG6;ENSG00000102158|MAGT1;ENSG00000104723|TUSC3;ENSG00000117643|MAN1C1;ENSG00000120697|ALG5;ENSG00000172269|DPAGT1	9	2087	25	14089	0.025097
GO:0019933	cAMP-mediated signaling	ENSG00000069482|GAL;ENSG00000109062|SLC9A3R1;ENSG00000121281|ADCY7;ENSG00000138031|ADCY3;ENSG00000141068|KSR1;ENSG00000164742|ADCY1;ENSG00000172572|PDE3A;ENSG00000186472|PCLO;ENSG00000186642|PDE2A	9	2087	25	14089	0.025097
GO:0006541	glutamine metabolic process	ENSG00000021826|CPS1;ENSG00000137563|GGH;ENSG00000163655|GMPS;ENSG00000178921|PFAS;ENSG00000198380|GFPT1	5	2087	9	14089	0.0260619
GO:0015179	L-amino acid transmembrane transporter activity	ENSG00000092068|SLC7A8;ENSG00000111371|SLC38A1;ENSG00000149150|SLC43A1;ENSG00000155465|SLC7A7;ENSG00000278550|SLC43A2	5	2087	9	14089	0.0260619
GO:0015804	neutral amino acid transport	ENSG00000092068|SLC7A8;ENSG00000105281|SLC1A5;ENSG00000111371|SLC38A1;ENSG00000149150|SLC43A1;ENSG00000278550|SLC43A2	5	2087	9	14089	0.0260619
GO:0031529	ruffle organization	ENSG00000050405|LIMA1;ENSG00000079691|LRRC16A;ENSG00000115956|PLEK;ENSG00000140416|TPM1;ENSG00000198793|MTOR	5	2087	9	14089	0.0260619
GO:0035259	glucocorticoid receptor binding	ENSG00000119508|NR4A3;ENSG00000123358|NR4A1;ENSG00000173757|STAT5B;ENSG00000180530|NRIP1;ENSG00000196498|NCOR2	5	2087	9	14089	0.0260619
GO:0043536	positive regulation of blood vessel endothelial cell migration	ENSG00000105329|TGFB1;ENSG00000112715|VEGFA;ENSG00000124181|PLCG1;ENSG00000126561|STAT5A;ENSG00000150630|VEGFC	5	2087	9	14089	0.0260619
GO:0008022	protein C-terminus binding	ENSG00000009844|VTA1;ENSG00000026025|VIM;ENSG00000053254|FOXN3;ENSG00000067715|SYT1;ENSG00000096093|EFHC1;ENSG00000097007|ABL1;ENSG00000102879|CORO1A;ENSG00000105404|RABAC1;ENSG00000115234|SNX17;ENSG00000115289|PCGF1;ENSG00000115884|SDC1;ENSG00000121680|PEX16;ENSG00000124788|ATXN1;ENSG00000125746|EML2;ENSG00000126001|CEP250;ENSG00000140398|NEIL1;ENSG00000141068|KSR1;ENSG00000141736|ERBB2;ENSG0000…	29	2087	127	14089	0.026402
GO:0017048	Rho GTPase binding	ENSG00000099331|MYO9B;ENSG00000116584|ARHGEF2;ENSG00000145703|IQGAP2;ENSG00000161791|FMNL3;ENSG00000188906|LRRK2;ENSG00000196924|FLNA;ENSG00000198752|CDC42BPB;ENSG00000203485|INF2	8	2087	21	14089	0.0267203
GO:0030331	estrogen receptor binding	ENSG00000103671|TRIP4;ENSG00000123064|DDX54;ENSG00000125107|CNOT1;ENSG00000125686|MED1;ENSG00000132646|PCNA;ENSG00000166337|TAF10;ENSG00000180530|NRIP1;ENSG00000198646|NCOA6	8	2087	21	14089	0.0267203
GO:0043552	positive regulation of phosphatidylinositol 3-kinase activity	ENSG00000068078|FGFR3;ENSG00000105329|TGFB1;ENSG00000110497|AMBRA1;ENSG00000113721|PDGFRB;ENSG00000120899|PTK2B;ENSG00000169398|PTK2;ENSG00000196455|PIK3R4;ENSG00000254087|LYN	8	2087	21	14089	0.0267203
GO:0098656	anion transmembrane transport	ENSG00000006071|ABCC8;ENSG00000023839|ABCC2;ENSG00000080493|SLC4A4;ENSG00000103222|ABCC1;ENSG00000110436|SLC1A2;ENSG00000125257|ABCC4;ENSG00000275331|ABCC6;ENSG00000278183|ABCC1	8	2087	21	14089	0.0267203
GO:2000145	regulation of cell motility	ENSG00000065361|ERBB3;ENSG00000097007|ABL1;ENSG00000132155|RAF1;ENSG00000141736|ERBB2;ENSG00000143322|ABL2;ENSG00000146648|EGFR;ENSG00000157168|NRG1;ENSG00000169752|NRG4	8	2087	21	14089	0.0267203
GO:0005782	peroxisomal matrix	ENSG00000064763|FAR2;ENSG00000087008|ACOX3;ENSG00000095321|CRAT;ENSG00000102910|LONP2;ENSG00000112357|PEX7;ENSG00000113790|EHHADH;ENSG00000137106|GRHPR;ENSG00000153093|ACOXL;ENSG00000172482|AGXT;ENSG00000179761|PIPOX	10	2087	30	14089	0.0275349
GO:0030199	collagen fibril organization	ENSG00000108821|COL1A1;ENSG00000111799|COL12A1;ENSG00000113083|LOX;ENSG00000130635|COL5A1;ENSG00000164692|COL1A2;ENSG00000165240|ATP7A;ENSG00000167711|SERPINF2;ENSG00000168542|COL3A1;ENSG00000204262|COL5A2;ENSG00000276838|SERPINF2	10	2087	30	14089	0.0275349
GO:0030971	receptor tyrosine kinase binding	ENSG00000105647|PIK3R2;ENSG00000124181|PLCG1;ENSG00000128512|DOCK4;ENSG00000129946|SHC2;ENSG00000132646|PCNA;ENSG00000148082|SHC3;ENSG00000152104|PTPN14;ENSG00000157168|NRG1;ENSG00000161011|SQSTM1;ENSG00000168522|FNTA	10	2087	30	14089	0.0275349
GO:0048365	Rac GTPase binding	ENSG00000004975|DVL2;ENSG00000061676|NCKAP1;ENSG00000110880|CORO1C;ENSG00000116584|ARHGEF2;ENSG00000122126|OCRL;ENSG00000128512|DOCK4;ENSG00000132613|MTSS1L;ENSG00000145703|IQGAP2;ENSG00000196220|SRGAP3;ENSG00000196924|FLNA	10	2087	30	14089	0.0275349
GO:0006464	cellular protein modification process	ENSG00000008513|ST3GAL1;ENSG00000044446|PHKA2;ENSG00000081721|DUSP12;ENSG00000083444|PLOD1;ENSG00000097007|ABL1;ENSG00000102174|PHEX;ENSG00000104368|PLAT;ENSG00000113083|LOX;ENSG00000137955|RABGGTB;ENSG00000143322|ABL2;ENSG00000163930|BAP1;ENSG00000167196|FBXO22;ENSG00000187778|MCRS1;ENSG00000197548|ATG7;ENSG00000198373|WWP2;ENSG00000205629|LCMT1;ENSG00000253729|PRKDC	17	2087	64	14089	0.0277783
GO:0000083	regulation of transcription involved in G1/S transition of mitotic cell cycle	ENSG00000094804|CDC6;ENSG00000101868|POLA1;ENSG00000132646|PCNA;ENSG00000149308|NPAT;ENSG00000171848|RRM2;ENSG00000172273|HINFP;ENSG00000176890|TYMS	7	2087	17	14089	0.0278427
GO:0030100	regulation of endocytosis	ENSG00000097007|ABL1;ENSG00000100266|PACSIN2;ENSG00000103197|TSC2;ENSG00000115234|SNX17;ENSG00000140022|STON2;ENSG00000143322|ABL2;ENSG00000165912|PACSIN3	7	2087	17	14089	0.0278427
GO:0044344	cellular response to fibroblast growth factor stimulus	ENSG00000021826|CPS1;ENSG00000023909|GCLM;ENSG00000026508|CD44;ENSG00000104332|SFRP1;ENSG00000108821|COL1A1;ENSG00000123358|NR4A1;ENSG00000133059|DSTYK	7	2087	17	14089	0.0278427
GO:0046961	proton-transporting ATPase activity, rotational mechanism	ENSG00000033627|ATP6V0A1;ENSG00000071553|ATP6AP1;ENSG00000110955|ATP5B;ENSG00000117410|ATP6V0B;ENSG00000128524|ATP6V1F;ENSG00000152234|ATP5A1;ENSG00000185344|ATP6V0A2	7	2087	17	14089	0.0278427
GO:0031235	intrinsic component of the cytoplasmic side of the plasma membrane	ENSG00000075391|RASAL2;ENSG00000105808|RASA4;ENSG00000145715|RASA1;ENSG00000163554|SPTA1;ENSG00000185989|RASA3;ENSG00000280477|RASA3	6	2087	13	14089	0.0279464
GO:0043034	costamere	ENSG00000145362|ANK2;ENSG00000151150|ANK3;ENSG00000170421|KRT8;ENSG00000178209|PLEC;ENSG00000182253|SYNM;ENSG00000185567|AHNAK2	6	2087	13	14089	0.0279464
GO:0048844	artery morphogenesis	ENSG00000074181|NOTCH3;ENSG00000084674|APOB;ENSG00000108175|ZMIZ1;ENSG00000112715|VEGFA;ENSG00000114315|HES1;ENSG00000137868|STRA6	6	2087	13	14089	0.0279464
GO:1901216	positive regulation of neuron death	ENSG00000097007|ABL1;ENSG00000149311|ATM;ENSG00000164885|CDK5;ENSG00000181220|ZNF746;ENSG00000197442|MAP3K5;ENSG00000198793|MTOR	6	2087	13	14089	0.0279464
GO:0051082	unfolded protein binding	ENSG00000086061|DNAJA1;ENSG00000105993|DNAJB6;ENSG00000109971|HSPA8;ENSG00000113013|HSPA9;ENSG00000114650|SCAP;ENSG00000120438|TCP1;ENSG00000120725|SIL1;ENSG00000137806|NDUFAF1;ENSG00000141385|AFG3L2;ENSG00000150753|CCT5;ENSG00000156261|CCT8;ENSG00000164953|TMEM67;ENSG00000166922|SCG5;ENSG00000183207|RUVBL2;ENSG00000188229|TUBB4B;ENSG00000188603|CLN3;ENSG00000197912|SPG7;ENSG00000205531|NAP1L4;EN…	21	2087	85	14089	0.0286695
GO:0005178	integrin binding	ENSG00000035862|TIMP2;ENSG00000084636|COL16A1;ENSG00000104921|FCER2;ENSG00000115221|ITGB6;ENSG00000120708|TGFBI;ENSG00000130402|ACTN4;ENSG00000130635|COL5A1;ENSG00000130702|LAMA5;ENSG00000146648|EGFR;ENSG00000151914|DST;ENSG00000157168|NRG1;ENSG00000161638|ITGA5;ENSG00000164171|ITGA2;ENSG00000164176|EDIL3;ENSG00000166147|FBN1;ENSG00000168542|COL3A1;ENSG00000185624|P4HB;ENSG00000254087|LYN;ENSG000…	19	2087	75	14089	0.0299754
GO:0072593	reactive oxygen species metabolic process	ENSG00000023228|NDUFS1;ENSG00000086991|NOX4;ENSG00000107957|SH3PXD2A;ENSG00000112992|NNT;ENSG00000120915|EPHX2;ENSG00000138356|AOX1;ENSG00000141682|PMAIP1;ENSG00000188906|LRRK2;ENSG00000213619|NDUFS3	9	2087	26	14089	0.0300353
GO:0090307	mitotic spindle assembly	ENSG00000068796|KIF2A;ENSG00000088325|TPX2;ENSG00000101057|MYBL2;ENSG00000108424|KPNB1;ENSG00000126216|TUBGCP3;ENSG00000137822|TUBGCP4;ENSG00000163611|SPICE1;ENSG00000167110|GOLGA2;ENSG00000196924|FLNA	9	2087	26	14089	0.0300353
GO:0015992	proton transport	ENSG00000071553|ATP6AP1;ENSG00000102078|SLC25A14;ENSG00000109667|SLC2A9;ENSG00000110955|ATP5B;ENSG00000112992|NNT;ENSG00000117410|ATP6V0B;ENSG00000119899|SLC17A5;ENSG00000122986|HVCN1;ENSG00000128524|ATP6V1F;ENSG00000139370|SLC15A4;ENSG00000159720|ATP6V0D1;ENSG00000169359|SLC33A1	12	2087	40	14089	0.0303741
GO:0006047	UDP-N-acetylglucosamine metabolic process	ENSG00000117143|UAP1;ENSG00000159921|GNE;ENSG00000172269|DPAGT1;ENSG00000198380|GFPT1	4	2087	6	14089	0.0304806
GO:0019054	modulation by virus of host process	ENSG00000108424|KPNB1;ENSG00000114030|KPNA1;ENSG00000182481|KPNA2;ENSG00000186432|KPNA4	4	2087	6	14089	0.0304806
GO:0035357	peroxisome proliferator activated receptor signaling pathway	ENSG00000125686|MED1;ENSG00000130402|ACTN4;ENSG00000186350|RXRA;ENSG00000282844|ACTN4	4	2087	6	14089	0.0304806
GO:0036402	proteasome-activating ATPase activity	ENSG00000013275|PSMC4;ENSG00000100519|PSMC6;ENSG00000161057|PSMC2;ENSG00000281221|PSMC4	4	2087	6	14089	0.0304806
GO:0043203	axon hillock	ENSG00000067606|PRKCZ;ENSG00000088325|TPX2;ENSG00000132386|SERPINF1;ENSG00000187094|CCK	4	2087	6	14089	0.0304806
GO:0046632	alpha-beta T cell differentiation	ENSG00000081059|TCF7;ENSG00000097007|ABL1;ENSG00000135046|ANXA1;ENSG00000157764|BRAF	4	2087	6	14089	0.0304806
GO:0046883	regulation of hormone secretion	ENSG00000135046|ANXA1;ENSG00000166922|SCG5;ENSG00000277614|SCG5;ENSG00000281931|SCG5	4	2087	6	14089	0.0304806
GO:0070972	protein localization to endoplasmic reticulum	ENSG00000087074|PPP1R15A;ENSG00000121680|PEX16;ENSG00000134882|UBAC2;ENSG00000145362|ANK2	4	2087	6	14089	0.0304806
GO:1904262	negative regulation of TORC1 signaling	ENSG00000100150|DEPDC5;ENSG00000149212|SESN3;ENSG00000149311|ATM;ENSG00000239282|GATSL3	4	2087	6	14089	0.0304806
GO:0031410	cytoplasmic vesicle	ENSG00000004975|DVL2;ENSG00000100926|TM9SF1;ENSG00000102531|FNDC3A;ENSG00000103126|AXIN1;ENSG00000104133|SPG11;ENSG00000115020|PIKFYVE;ENSG00000134470|IL15RA;ENSG00000138119|MYOF;ENSG00000141736|ERBB2;ENSG00000145979|TBC1D7;ENSG00000148429|USP6NL;ENSG00000151746|BICD1;ENSG00000152939|MARVELD2;ENSG00000155252|PI4K2A;ENSG00000160753|RUSC1;ENSG00000160803|UBQLN4;ENSG00000161011|SQSTM1;ENSG0000016163…	27	2087	118	14089	0.0307096
GO:0005776	autophagosome	ENSG00000104142|VPS18;ENSG00000110497|AMBRA1;ENSG00000112210|RAB23;ENSG00000131374|TBC1D5;ENSG00000148572|NRBF2;ENSG00000159363|ATP13A2;ENSG00000160803|UBQLN4;ENSG00000161011|SQSTM1;ENSG00000163625|WDFY3;ENSG00000164938|TP53INP1;ENSG00000188603|CLN3;ENSG00000196455|PIK3R4;ENSG00000197386|HTT	13	2087	45	14089	0.0310578
GO:0032869	cellular response to insulin stimulus	ENSG00000067606|PRKCZ;ENSG00000105647|PIK3R2;ENSG00000108840|HDAC5;ENSG00000115415|STAT1;ENSG00000119729|RHOQ;ENSG00000124253|PCK1;ENSG00000140992|PDPK1;ENSG00000149269|PAK1;ENSG00000171105|INSR;ENSG00000185591|SP1;ENSG00000185950|IRS2;ENSG00000214575|CPEB1;ENSG00000253729|PRKDC;ENSG00000277445|CPEB1	14	2087	50	14089	0.0313908
GO:0000212	meiotic spindle organization	ENSG00000100345|MYH9;ENSG00000131462|TUBG1;ENSG00000135476|ESPL1	3	2087	3	14089	0.0316966
GO:0000220	vacuolar proton-transporting V-type ATPase, V0 domain	ENSG00000033627|ATP6V0A1;ENSG00000117410|ATP6V0B;ENSG00000185344|ATP6V0A2	3	2087	3	14089	0.0316966
GO:0000285	1-phosphatidylinositol-3-phosphate 5-kinase activity	ENSG00000107242|PIP5K1B;ENSG00000115020|PIKFYVE;ENSG00000143398|PIP5K1A	3	2087	3	14089	0.0316966
GO:0003886	DNA (cytosine-5-)-methyltransferase activity	ENSG00000088305|DNMT3B;ENSG00000119772|DNMT3A;ENSG00000130816|DNMT1	3	2087	3	14089	0.0316966
GO:0006659	phosphatidylserine biosynthetic process	ENSG00000130304|SLC27A1;ENSG00000156471|PTDSS1;ENSG00000188313|PLSCR1	3	2087	3	14089	0.0316966
GO:0007044	cell-substrate junction assembly	ENSG00000079308|TNS1;ENSG00000161638|ITGA5;ENSG00000259207|ITGB3	3	2087	3	14089	0.0316966
GO:0009008	DNA-methyltransferase activity	ENSG00000088305|DNMT3B;ENSG00000119772|DNMT3A;ENSG00000130816|DNMT1	3	2087	3	14089	0.0316966
GO:0010826	negative regulation of centrosome duplication	ENSG00000103274|NUBP1;ENSG00000162063|CCNF;ENSG00000164953|TMEM67	3	2087	3	14089	0.0316966
GO:0030688	preribosome, small subunit precursor	ENSG00000108592|FTSJ3;ENSG00000141101|NOB1;ENSG00000160214|RRP1	3	2087	3	14089	0.0316966
GO:0036035	osteoclast development	ENSG00000007168|PAFAH1B1;ENSG00000114861|FOXP1;ENSG00000154237|LRRK1	3	2087	3	14089	0.0316966
GO:0042159	lipoprotein catabolic process	ENSG00000084674|APOB;ENSG00000130164|LDLR;ENSG00000149311|ATM	3	2087	3	14089	0.0316966
GO:0045321	leukocyte activation	ENSG00000078401|EDN1;ENSG00000078902|TOLLIP;ENSG00000166526|ZNF3	3	2087	3	14089	0.0316966
GO:0046498	S-adenosylhomocysteine metabolic process	ENSG00000088305|DNMT3B;ENSG00000119772|DNMT3A;ENSG00000130005|GAMT	3	2087	3	14089	0.0316966
GO:0052812	phosphatidylinositol-3,4-bisphosphate 5-kinase activity	ENSG00000107242|PIP5K1B;ENSG00000143398|PIP5K1A;ENSG00000186111|PIP5K1C	3	2087	3	14089	0.0316966
GO:0070652	HAUS complex	ENSG00000147874|HAUS6;ENSG00000152240|HAUS1;ENSG00000249115|HAUS5	3	2087	3	14089	0.0316966
GO:0097513	myosin II filament	ENSG00000100345|MYH9;ENSG00000105357|MYH14;ENSG00000133026|MYH10	3	2087	3	14089	0.0316966
GO:1904694	negative regulation of vascular smooth muscle contraction	ENSG00000128512|DOCK4;ENSG00000147459|DOCK5;ENSG00000165895|ARHGAP42	3	2087	3	14089	0.0316966
GO:0005200	structural constituent of cytoskeleton	ENSG00000026025|VIM;ENSG00000075624|ACTB;ENSG00000115306|SPTBN1;ENSG00000120896|SORBS3;ENSG00000126216|TUBGCP3;ENSG00000131462|TUBG1;ENSG00000136059|VILL;ENSG00000137822|TUBGCP4;ENSG00000140416|TPM1;ENSG00000145362|ANK2;ENSG00000147065|MSN;ENSG00000151150|ANK3;ENSG00000151746|BICD1;ENSG00000159023|EPB41;ENSG00000163554|SPTA1;ENSG00000182253|SYNM;ENSG00000186081|KRT5;ENSG00000188157|AGRN;ENSG00000…	20	2087	81	14089	0.0323128
GO:0043588	skin development	ENSG00000008710|PKD1;ENSG00000090861|AARS;ENSG00000108821|COL1A1;ENSG00000117595|IRF6;ENSG00000130635|COL5A1;ENSG00000132470|ITGB4;ENSG00000165240|ATP7A;ENSG00000168542|COL3A1;ENSG00000196218|RYR1;ENSG00000204262|COL5A2	10	2087	31	14089	0.0323429
GO:0035987	endodermal cell differentiation	ENSG00000091136|LAMB1;ENSG00000111799|COL12A1;ENSG00000114270|COL7A1;ENSG00000122641|INHBA;ENSG00000134871|COL4A2;ENSG00000142156|COL6A1;ENSG00000161638|ITGA5;ENSG00000196878|LAMB3	8	2087	22	14089	0.0324414
GO:0043200	response to amino acid	ENSG00000021826|CPS1;ENSG00000078401|EDN1;ENSG00000090861|AARS;ENSG00000110436|SLC1A2;ENSG00000148218|ALAD;ENSG00000177000|MTHFR;ENSG00000198793|MTOR;ENSG00000254087|LYN	8	2087	22	14089	0.0324414
GO:0051020	GTPase binding	ENSG00000054356|PTPRN;ENSG00000065978|YBX1;ENSG00000105514|RAB3D;ENSG00000115306|SPTBN1;ENSG00000136167|LCP1;ENSG00000141985|SH3GL1;ENSG00000145715|RASA1;ENSG00000196924|FLNA	8	2087	22	14089	0.0324414
GO:1901796	regulation of signal transduction by p53 class mediator	ENSG00000064393|HIPK2;ENSG00000070770|CSNK2A2;ENSG00000071655|MBD3;ENSG00000083168|KAT6A;ENSG00000088325|TPX2;ENSG00000100462|PRMT5;ENSG00000111725|PRKAB1;ENSG00000120656|TAF12;ENSG00000138346|DNA2;ENSG00000141384|TAF4B;ENSG00000149136|SSRP1;ENSG00000149311|ATM;ENSG00000149554|CHEK1;ENSG00000163781|TOPBP1;ENSG00000163875|MEAF6;ENSG00000164885|CDK5;ENSG00000164938|TP53INP1;ENSG00000166164|BRD7;ENS…	23	2087	97	14089	0.0324489
GO:0005743	mitochondrial inner membrane	ENSG00000006695|COX10;ENSG00000010256|UQCRC1;ENSG00000016391|CHDH;ENSG00000019186|CYP24A1;ENSG00000021826|CPS1;ENSG00000078070|MCCC1;ENSG00000084092|NOA1;ENSG00000087299|L2HGDH;ENSG00000095321|CRAT;ENSG00000102078|SLC25A14;ENSG00000102743|SLC25A15;ENSG00000104980|TIMM44;ENSG00000105819|PMPCB;ENSG00000108179|PPIF;ENSG00000108528|SLC25A11;ENSG00000108826|MRPL27;ENSG00000109919|MTCH2;ENSG00000110955…	62	2087	320	14089	0.0324793
GO:0016887	ATPase activity	ENSG00000013275|PSMC4;ENSG00000039139|DNAH5;ENSG00000068796|KIF2A;ENSG00000099331|MYO9B;ENSG00000100345|MYH9;ENSG00000100519|PSMC6;ENSG00000103222|ABCC1;ENSG00000109971|HSPA8;ENSG00000110955|ATP5B;ENSG00000114841|DNAH1;ENSG00000118193|KIF14;ENSG00000128908|INO80;ENSG00000130294|KIF1A;ENSG00000138075|ABCG5;ENSG00000138346|DNA2;ENSG00000138778|CENPE;ENSG00000140859|KIFC3;ENSG00000152234|ATP5A1;ENSG…	29	2087	130	14089	0.0331597
GO:0002020	protease binding	ENSG00000003402|CFLAR;ENSG00000035862|TIMP2;ENSG00000100234|TIMP3;ENSG00000102910|LONP2;ENSG00000103671|TRIP4;ENSG00000106366|SERPINE1;ENSG00000118503|TNFAIP3;ENSG00000130164|LDLR;ENSG00000130706|ADRM1;ENSG00000139618|BRCA2;ENSG00000140564|FURIN;ENSG00000167323|STIM1;ENSG00000167711|SERPINF2;ENSG00000175899|A2M;ENSG00000196218|RYR1;ENSG00000197635|DPP4;ENSG00000259207|ITGB3;ENSG00000276838|SERPIN…	18	2087	71	14089	0.0338102
GO:0005871	kinesin complex	ENSG00000007168|PAFAH1B1;ENSG00000068796|KIF2A;ENSG00000072864|NDE1;ENSG00000118193|KIF14;ENSG00000130294|KIF1A;ENSG00000138778|CENPE;ENSG00000140859|KIFC3;ENSG00000155980|KIF5A;ENSG00000159433|STARD9;ENSG00000186185|KIF18B;ENSG00000275911|NDE1	11	2087	36	14089	0.033875
GO:1903955	positive regulation of protein targeting to mitochondrion	ENSG00000055483|USP36;ENSG00000070770|CSNK2A2;ENSG00000086758|HUWE1;ENSG00000099341|PSMD8;ENSG00000109670|FBXW7;ENSG00000114315|HES1;ENSG00000136518|ACTL6A;ENSG00000138018|EPT1;ENSG00000140678|ITGAX;ENSG00000143603|KCNN3;ENSG00000148606|POLR3A;ENSG00000157168|NRG1;ENSG00000160201|U2AF1;ENSG00000163930|BAP1;ENSG00000169570|DTWD2;ENSG00000175792|RUVBL1;ENSG00000177479|ARIH2	17	2087	66	14089	0.0344349
GO:0000070	mitotic sister chromatid segregation	ENSG00000076382|SPAG5;ENSG00000086827|ZW10;ENSG00000128908|INO80;ENSG00000135476|ESPL1;ENSG00000154473|BUB3;ENSG00000166851|PLK1;ENSG00000186185|KIF18B	7	2087	18	14089	0.0344912
GO:0000281	mitotic cytokinesis	ENSG00000011426|ANLN;ENSG00000044090|CUL7;ENSG00000115306|SPTBN1;ENSG00000133026|MYH10;ENSG00000145715|RASA1;ENSG00000151150|ANK3;ENSG00000166851|PLK1	7	2087	18	14089	0.0344912
GO:0000792	heterochromatin	ENSG00000071655|MBD3;ENSG00000085224|ATRX;ENSG00000119772|DNMT3A;ENSG00000120438|TCP1;ENSG00000130816|DNMT1;ENSG00000183741|CBX6;ENSG00000276043|UHRF1	7	2087	18	14089	0.0344912
GO:0050905	neuromuscular process	ENSG00000090861|AARS;ENSG00000114279|FGF12;ENSG00000133104|SPG20;ENSG00000137868|STRA6;ENSG00000138435|CHRNA1;ENSG00000141837|CACNA1A;ENSG00000154277|UCHL1	7	2087	18	14089	0.0344912
GO:0051298	centrosome duplication	ENSG00000072864|NDE1;ENSG00000123473|STIL;ENSG00000126216|TUBGCP3;ENSG00000137822|TUBGCP4;ENSG00000139618|BRCA2;ENSG00000160469|BRSK1;ENSG00000275911|NDE1	7	2087	18	14089	0.0344912
GO:0030529	intracellular ribonucleoprotein complex	ENSG00000065978|YBX1;ENSG00000075624|ACTB;ENSG00000077235|GTF3C1;ENSG00000108349|CASC3;ENSG00000109971|HSPA8;ENSG00000111640|GAPDH;ENSG00000122566|HNRNPA2B1;ENSG00000130402|ACTN4;ENSG00000132740|IGHMBP2;ENSG00000138095|LRPPRC;ENSG00000141543|EIF4A3;ENSG00000147274|RBMX;ENSG00000157540|DYRK1A;ENSG00000159217|IGF2BP1;ENSG00000167658|EEF2;ENSG00000174720|LARP7;ENSG00000188906|LRRK2;ENSG00000204842|A…	21	2087	87	14089	0.0344974
GO:0010212	response to ionizing radiation	ENSG00000088305|DNMT3B;ENSG00000119772|DNMT3A;ENSG00000138075|ABCG5;ENSG00000143624|INTS3;ENSG00000148218|ALAD;ENSG00000149311|ATM;ENSG00000152457|DCLRE1C;ENSG00000163781|TOPBP1;ENSG00000163961|RNF168;ENSG00000168411|RFWD3;ENSG00000253729|PRKDC;ENSG00000262826|INTS3	12	2087	41	14089	0.0348124
GO:0006338	chromatin remodeling	ENSG00000068024|HDAC4;ENSG00000076108|BAZ2A;ENSG00000085224|ATRX;ENSG00000104872|PIH1D1;ENSG00000108604|SMARCD2;ENSG00000108840|HDAC5;ENSG00000109111|SUPT6H;ENSG00000119042|SATB2;ENSG00000127616|SMARCA4;ENSG00000128908|INO80;ENSG00000136518|ACTL6A;ENSG00000153391|INO80C;ENSG00000162601|MYSM1;ENSG00000182568|SATB1;ENSG00000183207|RUVBL2;ENSG00000196235|SUPT5H	16	2087	61	14089	0.0349392
GO:0001931	uropod	ENSG00000092820|EZR;ENSG00000100345|MYH9;ENSG00000107242|PIP5K1B;ENSG00000147065|MSN;ENSG00000186111|PIP5K1C	5	2087	10	14089	0.0350389
GO:0004535	poly(A)-specific ribonuclease activity	ENSG00000111596|CNOT2;ENSG00000125107|CNOT1;ENSG00000138767|CNOT6L;ENSG00000140694|PARN;ENSG00000152520|PAN3	5	2087	10	14089	0.0350389
GO:0006107	oxaloacetate metabolic process	ENSG00000014641|MDH1;ENSG00000124253|PCK1;ENSG00000126561|STAT5A;ENSG00000131473|ACLY;ENSG00000173757|STAT5B	5	2087	10	14089	0.0350389
GO:0006646	phosphatidylethanolamine biosynthetic process	ENSG00000110721|CHKA;ENSG00000130304|SLC27A1;ENSG00000134255|CEPT1;ENSG00000138018|EPT1;ENSG00000143845|ETNK2	5	2087	10	14089	0.0350389
GO:0009168	purine ribonucleoside monophosphate biosynthetic process	ENSG00000128050|PAICS;ENSG00000138363|ATIC;ENSG00000163655|GMPS;ENSG00000178921|PFAS;ENSG00000196839|ADA	5	2087	10	14089	0.0350389
GO:0016578	histone deubiquitination	ENSG00000115464|USP34;ENSG00000156256|USP16;ENSG00000163635|ATXN7;ENSG00000166337|TAF10;ENSG00000196367|TRRAP	5	2087	10	14089	0.0350389
GO:0030898	actin-dependent ATPase activity	ENSG00000092841|MYL6;ENSG00000100345|MYH9;ENSG00000105357|MYH14;ENSG00000133026|MYH10;ENSG00000197879|MYO1C	5	2087	10	14089	0.0350389
GO:0031597	cytosolic proteasome complex	ENSG00000013275|PSMC4;ENSG00000100519|PSMC6;ENSG00000160803|UBQLN4;ENSG00000161057|PSMC2;ENSG00000281221|PSMC4	5	2087	10	14089	0.0350389
GO:0050750	low-density lipoprotein particle receptor binding	ENSG00000067715|SYT1;ENSG00000084674|APOB;ENSG00000086061|DNAJA1;ENSG00000115234|SNX17;ENSG00000161203|AP2M1	5	2087	10	14089	0.0350389
GO:2000060	positive regulation of protein ubiquitination involved in ubiquitin-dependent protein catabolic process	ENSG00000103126|AXIN1;ENSG00000109670|FBXW7;ENSG00000120899|PTK2B;ENSG00000167196|FBXO22;ENSG00000169398|PTK2	5	2087	10	14089	0.0350389
GO:0007162	negative regulation of cell adhesion	ENSG00000041982|TNC;ENSG00000065361|ERBB3;ENSG00000110031|LPXN;ENSG00000112902|SEMA5A;ENSG00000120708|TGFBI;ENSG00000135535|CD164;ENSG00000145715|RASA1;ENSG00000187764|SEMA4D;ENSG00000196576|PLXNB2	9	2087	27	14089	0.0356127
GO:0016604	nuclear body	ENSG00000005339|CREBBP;ENSG00000064393|HIPK2;ENSG00000078902|TOLLIP;ENSG00000082516|GEMIN5;ENSG00000141582|CBX4;ENSG00000152147|GEMIN6;ENSG00000157933|SKI;ENSG00000162714|ZNF496;ENSG00000196498|NCOR2	9	2087	27	14089	0.0356127
GO:1901998	toxin transport	ENSG00000033627|ATP6V0A1;ENSG00000086061|DNAJA1;ENSG00000092068|SLC7A8;ENSG00000103671|TRIP4;ENSG00000120438|TCP1;ENSG00000150712|MTMR12;ENSG00000150753|CCT5;ENSG00000156261|CCT8;ENSG00000281324|LRP6	9	2087	27	14089	0.0356127
GO:0000146	microfilament motor activity	ENSG00000099331|MYO9B;ENSG00000100345|MYH9;ENSG00000105357|MYH14;ENSG00000133026|MYH10;ENSG00000167306|MYO5B;ENSG00000197879|MYO1C	6	2087	14	14089	0.0356859
GO:0007094	mitotic spindle assembly checkpoint	ENSG00000002822|MAD1L1;ENSG00000047410|TPR;ENSG00000086827|ZW10;ENSG00000149311|ATM;ENSG00000154473|BUB3;ENSG00000166851|PLK1	6	2087	14	14089	0.0356859
GO:0031258	lamellipodium membrane	ENSG00000054654|SYNE2;ENSG00000061676|NCKAP1;ENSG00000115266|APC2;ENSG00000197635|DPP4;ENSG00000241360|PDXP;ENSG00000259207|ITGB3	6	2087	14	14089	0.0356859
GO:0016337	single organismal cell-cell adhesion	ENSG00000005844|ITGAL;ENSG00000008710|PKD1;ENSG00000026508|CD44;ENSG00000060656|PTPRU;ENSG00000062038|CDH3;ENSG00000062716|VMP1;ENSG00000072163|LIMS2;ENSG00000099889|ARVCF;ENSG00000100345|MYH9;ENSG00000102531|FNDC3A;ENSG00000107738|C10orf54;ENSG00000131697|NPHP4;ENSG00000143412|ANXA9;ENSG00000144283|PKP4;ENSG00000146648|EGFR;ENSG00000151208|DLG5;ENSG00000169862|CTNND2;ENSG00000186111|PIP5K1C	18	2087	72	14089	0.0373491
GO:0016874	ligase activity	ENSG00000002746|HECW1;ENSG00000007944|MYLIP;ENSG00000009335|UBE3C;ENSG00000011275|RNF216;ENSG00000034677|RNF19A;ENSG00000070950|RAD18;ENSG00000086102|NFX1;ENSG00000086758|HUWE1;ENSG00000091073|DTX2;ENSG00000092148|HECTD1;ENSG00000103657|HERC1;ENSG00000104517|UBR5;ENSG00000108854|SMURF2;ENSG00000109654|TRIM2;ENSG00000110395|CBL;ENSG00000115392|FANCL;ENSG00000118503|TNFAIP3;ENSG00000120925|RNF170;E…	40	2087	194	14089	0.0374334
GO:0030433	ER-associated ubiquitin-dependent protein catabolic process	ENSG00000013275|PSMC4;ENSG00000072849|DERL2;ENSG00000088298|EDEM2;ENSG00000100519|PSMC6;ENSG00000113194|FAF2;ENSG00000159461|AMFR;ENSG00000161057|PSMC2;ENSG00000163527|STT3B;ENSG00000164953|TMEM67;ENSG00000281221|PSMC4	10	2087	32	14089	0.0377102
GO:0010033	response to organic substance	ENSG00000077044|DGKD;ENSG00000084674|APOB;ENSG00000085662|AKR1B1;ENSG00000100234|TIMP3;ENSG00000105329|TGFB1;ENSG00000105568|PPP2R1A;ENSG00000108405|P2RX1;ENSG00000110092|CCND1;ENSG00000115884|SDC1;ENSG00000116521|SCAMP3;ENSG00000125257|ABCC4;ENSG00000148218|ALAD;ENSG00000149269|PAK1;ENSG00000167711|SERPINF2;ENSG00000196235|SUPT5H;ENSG00000213145|CRIP1;ENSG00000280873|DGKD	17	2087	67	14089	0.0381702
GO:0005765	lysosomal membrane	ENSG00000040487|PQLC2;ENSG00000065000|AP3D1;ENSG00000072121|ZFYVE26;ENSG00000072958|AP1M1;ENSG00000100150|DEPDC5;ENSG00000100926|TM9SF1;ENSG00000101850|GPR143;ENSG00000101974|ATP11C;ENSG00000104133|SPG11;ENSG00000104142|VPS18;ENSG00000108960|MMD;ENSG00000109971|HSPA8;ENSG00000113441|LNPEP;ENSG00000117298|ECE1;ENSG00000119899|SLC17A5;ENSG00000129353|SLC44A2;ENSG00000129925|TMEM8A;ENSG00000135317|S…	47	2087	235	14089	0.0383251
GO:0001843	neural tube closure	ENSG00000004975|DVL2;ENSG00000011143|MKS1;ENSG00000074219|TEAD2;ENSG00000075275|CELSR1;ENSG00000078246|TULP3;ENSG00000099954|CECR2;ENSG00000100714|MTHFD1;ENSG00000103197|TSC2;ENSG00000104332|SFRP1;ENSG00000112655|PTK7;ENSG00000123473|STIL;ENSG00000138802|SEC24B;ENSG00000157933|SKI;ENSG00000177030|DEAF1;ENSG00000196576|PLXNB2;ENSG00000281324|LRP6	16	2087	62	14089	0.0388824
GO:0031966	mitochondrial membrane	ENSG00000088888|MAVS;ENSG00000105701|FKBP8;ENSG00000110955|ATP5B;ENSG00000123815|ADCK4;ENSG00000131143|COX4I1;ENSG00000135046|ANXA1;ENSG00000139644|TMBIM6;ENSG00000143224|PPOX;ENSG00000171503|ETFDH;ENSG00000184983|NDUFA6;ENSG00000188906|LRRK2;ENSG00000197912|SPG7;ENSG00000213619|NDUFS3;ENSG00000254087|LYN;ENSG00000277365|NDUFA6;ENSG00000281013|NDUFA6	16	2087	62	14089	0.0388824
GO:0030659	cytoplasmic vesicle membrane	ENSG00000013588|GPRC5A;ENSG00000062725|APPBP2;ENSG00000072958|AP1M1;ENSG00000100266|PACSIN2;ENSG00000113441|LNPEP;ENSG00000115234|SNX17;ENSG00000128298|BAIAP2L2;ENSG00000134470|IL15RA;ENSG00000135046|ANXA1;ENSG00000138119|MYOF;ENSG00000140859|KIFC3;ENSG00000157734|SNX22;ENSG00000164506|STXBP5;ENSG00000164953|TMEM67;ENSG00000166747|AP1G1;ENSG00000167306|MYO5B;ENSG00000170545|SMAGP;ENSG00000185567|…	20	2087	83	14089	0.0388967
GO:2000379	positive regulation of reactive oxygen species metabolic process	ENSG00000086991|NOX4;ENSG00000113721|PDGFRB;ENSG00000116717|GADD45A;ENSG00000120899|PTK2B;ENSG00000124588|NQO2;ENSG00000125995|ROMO1;ENSG00000181852|RNF41;ENSG00000196139|AKR1C3	8	2087	23	14089	0.0389428
GO:0072686	mitotic spindle	ENSG00000002822|MAD1L1;ENSG00000047410|TPR;ENSG00000047849|MAP4;ENSG00000076382|SPAG5;ENSG00000096093|EFHC1;ENSG00000100401|RANGAP1;ENSG00000125746|EML2;ENSG00000135476|ESPL1;ENSG00000144283|PKP4;ENSG00000163872|YEATS2;ENSG00000167110|GOLGA2	11	2087	37	14089	0.0390033
GO:0033138	positive regulation of peptidyl-serine phosphorylation	ENSG00000026508|CD44;ENSG00000052795|FNIP2;ENSG00000087074|PPP1R15A;ENSG00000103126|AXIN1;ENSG00000104312|RIPK2;ENSG00000105329|TGFB1;ENSG00000112715|VEGFA;ENSG00000131023|LATS1;ENSG00000132155|RAF1;ENSG00000134072|CAMK1;ENSG00000137936|BCAR3;ENSG00000140538|NTRK3;ENSG00000149269|PAK1;ENSG00000157764|BRAF;ENSG00000217128|FNIP1	15	2087	57	14089	0.0394477
GO:0001568	blood vessel development	ENSG00000008710|PKD1;ENSG00000108821|COL1A1;ENSG00000112769|LAMA4;ENSG00000113083|LOX;ENSG00000130635|COL5A1;ENSG00000135111|TBX3;ENSG00000137868|STRA6;ENSG00000148737|TCF7L2;ENSG00000164692|COL1A2;ENSG00000165240|ATP7A;ENSG00000168542|COL3A1;ENSG00000169398|PTK2	12	2087	42	14089	0.0396925
GO:0004197	cysteine-type endopeptidase activity	ENSG00000058056|USP13;ENSG00000101557|USP14;ENSG00000103194|USP10;ENSG00000104332|SFRP1;ENSG00000106144|CASP2;ENSG00000111667|USP5;ENSG00000115464|USP34;ENSG00000124486|USP9X;ENSG00000135476|ESPL1;ENSG00000135913|USP37;ENSG00000154277|UCHL1;ENSG00000156256|USP16	12	2087	42	14089	0.0396925
GO:0005884	actin filament	ENSG00000071127|WDR1;ENSG00000072518|MARK2;ENSG00000079999|KEAP1;ENSG00000092820|EZR;ENSG00000099331|MYO9B;ENSG00000102879|CORO1A;ENSG00000104142|VPS18;ENSG00000115266|APC2;ENSG00000119321|FKBP15;ENSG00000119729|RHOQ;ENSG00000136167|LCP1;ENSG00000196924|FLNA	12	2087	42	14089	0.0396925
GO:0000226	microtubule cytoskeleton organization	ENSG00000007168|PAFAH1B1;ENSG00000034677|RNF19A;ENSG00000044090|CUL7;ENSG00000067606|PRKCZ;ENSG00000076826|CAMSAP3;ENSG00000111640|GAPDH;ENSG00000116957|TBCE;ENSG00000118200|CAMSAP2;ENSG00000131462|TUBG1;ENSG00000138162|TACC2;ENSG00000144824|PHLDB2;ENSG00000163635|ATXN7;ENSG00000169398|PTK2	13	2087	47	14089	0.0399266
GO:0030018	Z disc	ENSG00000054654|SYNE2;ENSG00000066027|PPP2R5A;ENSG00000068024|HDAC4;ENSG00000089250|NOS1;ENSG00000105993|DNAJB6;ENSG00000130402|ACTN4;ENSG00000134775|FHOD3;ENSG00000136068|FLNB;ENSG00000145362|ANK2;ENSG00000149269|PAK1;ENSG00000151150|ANK3;ENSG00000151914|DST;ENSG00000154358|OBSCN;ENSG00000162520|SYNC;ENSG00000167196|FBXO22;ENSG00000170421|KRT8;ENSG00000183091|NEB;ENSG00000185567|AHNAK2;ENSG00000…	19	2087	78	14089	0.0400455
GO:0060071	Wnt signaling pathway, planar cell polarity pathway	ENSG00000004975|DVL2;ENSG00000008018|PSMB1;ENSG00000013275|PSMC4;ENSG00000075275|CELSR1;ENSG00000099341|PSMD8;ENSG00000100519|PSMC6;ENSG00000100804|PSMB5;ENSG00000103035|PSMD7;ENSG00000104332|SFRP1;ENSG00000108854|SMURF2;ENSG00000129084|PSMA1;ENSG00000141367|CLTC;ENSG00000142507|PSMB6;ENSG00000159352|PSMD4;ENSG00000161057|PSMC2;ENSG00000161203|AP2M1;ENSG00000175166|PSMD2;ENSG00000185483|ROR1;ENSG…	19	2087	78	14089	0.0400455
GO:0006915	apoptotic process	ENSG00000003402|CFLAR;ENSG00000006432|MAP3K9;ENSG00000011275|RNF216;ENSG00000049656|CLPTM1L;ENSG00000061676|NCKAP1;ENSG00000065559|MAP2K4;ENSG00000070770|CSNK2A2;ENSG00000071994|PDCD2;ENSG00000076604|TRAF4;ENSG00000078747|ITCH;ENSG00000081913|PHLPP1;ENSG00000084092|NOA1;ENSG00000087074|PPP1R15A;ENSG00000088325|TPX2;ENSG00000092421|SEMA6A;ENSG00000103126|AXIN1;ENSG00000104312|RIPK2;ENSG00000104375…	71	2087	379	14089	0.0407179
GO:0007264	small GTPase mediated signal transduction	ENSG00000072422|RHOBTB1;ENSG00000100302|RASD2;ENSG00000104140|RHOV;ENSG00000104880|ARHGEF18;ENSG00000105514|RAB3D;ENSG00000107099|DOCK8;ENSG00000108352|RAPGEFL1;ENSG00000109113|RAB34;ENSG00000112210|RAB23;ENSG00000113319|RASGRF2;ENSG00000119729|RHOQ;ENSG00000128045|RASL11B;ENSG00000128512|DOCK4;ENSG00000133612|AGAP3;ENSG00000134516|DOCK2;ENSG00000137936|BCAR3;ENSG00000143344|RGL1;ENSG00000145703|…	32	2087	150	14089	0.0414843
GO:0007257	activation of JUN kinase activity	ENSG00000006432|MAP3K9;ENSG00000065559|MAP2K4;ENSG00000103126|AXIN1;ENSG00000104814|MAP4K1;ENSG00000168067|MAP4K2;ENSG00000178607|ERN1;ENSG00000197442|MAP3K5;ENSG00000225830|ERCC6;ENSG00000282928|MAP4K1	9	2087	28	14089	0.0418605
GO:0032956	regulation of actin cytoskeleton organization	ENSG00000075275|CELSR1;ENSG00000097007|ABL1;ENSG00000102879|CORO1A;ENSG00000113721|PDGFRB;ENSG00000119729|RHOQ;ENSG00000145730|PAM;ENSG00000149269|PAK1;ENSG00000164327|RICTOR;ENSG00000198793|MTOR	9	2087	28	14089	0.0418605
GO:0007052	mitotic spindle organization	ENSG00000047849|MAP4;ENSG00000068796|KIF2A;ENSG00000075702|WDR62;ENSG00000108055|SMC3;ENSG00000123473|STIL;ENSG00000180198|RCC1;ENSG00000197102|DYNC1H1	7	2087	19	14089	0.0421125
GO:0046686	response to cadmium ion	ENSG00000105220|GPI;ENSG00000113140|SPARC;ENSG00000132646|PCNA;ENSG00000141458|NPC1;ENSG00000148218|ALAD;ENSG00000164362|TERT;ENSG00000188786|MTF1	7	2087	19	14089	0.0421125
GO:0051437	positive regulation of ubiquitin-protein ligase activity involved in regulation of mitotic cell cycle transition	ENSG00000008018|PSMB1;ENSG00000013275|PSMC4;ENSG00000099341|PSMD8;ENSG00000100519|PSMC6;ENSG00000100804|PSMB5;ENSG00000103035|PSMD7;ENSG00000105325|FZR1;ENSG00000129084|PSMA1;ENSG00000130177|CDC16;ENSG00000142507|PSMB6;ENSG00000153107|ANAPC1;ENSG00000154473|BUB3;ENSG00000159352|PSMD4;ENSG00000161057|PSMC2;ENSG00000166851|PLK1;ENSG00000175166|PSMD2;ENSG00000281221|PSMC4	17	2087	68	14089	0.0421909
GO:0005088	Ras guanyl-nucleotide exchange factor activity	ENSG00000065361|ERBB3;ENSG00000068078|FGFR3;ENSG00000113319|RASGRF2;ENSG00000113721|PDGFRB;ENSG00000115306|SPTBN1;ENSG00000129946|SHC2;ENSG00000141736|ERBB2;ENSG00000146648|EGFR;ENSG00000148082|SHC3;ENSG00000157168|NRG1;ENSG00000162434|JAK1;ENSG00000163554|SPTA1;ENSG00000169398|PTK2;ENSG00000169752|NRG4;ENSG00000172575|RASGRP1;ENSG00000185950|IRS2;ENSG00000197694|SPTAN1;ENSG00000206282|RGL2;ENSG0…	20	2087	84	14089	0.0425345
GO:0000059	protein import into nucleus, docking	ENSG00000083312|TNPO1;ENSG00000108424|KPNB1;ENSG00000110713|NUP98;ENSG00000155561|NUP205	4	2087	7	14089	0.0431114
GO:0004185	serine-type carboxypeptidase activity	ENSG00000106624|AEBP1;ENSG00000108582|CPD;ENSG00000135678|CPM;ENSG00000176978|DPP7	4	2087	7	14089	0.0431114
GO:0015278	calcium-release channel activity	ENSG00000150995|ITPR1;ENSG00000185989|RASA3;ENSG00000196218|RYR1;ENSG00000280477|RASA3	4	2087	7	14089	0.0431114
GO:0016070	RNA metabolic process	ENSG00000100320|RBFOX2;ENSG00000108349|CASC3;ENSG00000123064|DDX54;ENSG00000204842|ATXN2	4	2087	7	14089	0.0431114
GO:0030836	positive regulation of actin filament depolymerization	ENSG00000071127|WDR1;ENSG00000112902|SEMA5A;ENSG00000115956|PLEK;ENSG00000241360|PDXP	4	2087	7	14089	0.0431114
GO:0031080	nuclear pore outer ring	ENSG00000030066|NUP160;ENSG00000069248|NUP133;ENSG00000110713|NUP98;ENSG00000111581|NUP107	4	2087	7	14089	0.0431114
GO:0033235	positive regulation of protein sumoylation	ENSG00000068024|HDAC4;ENSG00000078902|TOLLIP;ENSG00000100302|RASD2;ENSG00000143437|ARNT	4	2087	7	14089	0.0431114
GO:0034063	stress granule assembly	ENSG00000055917|PUM2;ENSG00000151746|BICD1;ENSG00000197102|DYNC1H1;ENSG00000204842|ATXN2	4	2087	7	14089	0.0431114
GO:0035413	positive regulation of catenin import into nucleus	ENSG00000104517|UBR5;ENSG00000107104|KANK1;ENSG00000112902|SEMA5A;ENSG00000146648|EGFR	4	2087	7	14089	0.0431114
GO:0051011	microtubule minus-end binding	ENSG00000076826|CAMSAP3;ENSG00000118200|CAMSAP2;ENSG00000126216|TUBGCP3;ENSG00000137822|TUBGCP4	4	2087	7	14089	0.0431114
GO:0051292	nuclear pore complex assembly	ENSG00000110713|NUP98;ENSG00000111581|NUP107;ENSG00000124789|NUP153;ENSG00000155561|NUP205	4	2087	7	14089	0.0431114
GO:0051896	regulation of protein kinase B signaling	ENSG00000149212|SESN3;ENSG00000164327|RICTOR;ENSG00000181852|RNF41;ENSG00000198793|MTOR	4	2087	7	14089	0.0431114
GO:0071548	response to dexamethasone	ENSG00000021826|CPS1;ENSG00000078401|EDN1;ENSG00000130427|EPO;ENSG00000132646|PCNA	4	2087	7	14089	0.0431114
GO:0042127	regulation of cell proliferation	ENSG00000054967|RELT;ENSG00000064666|CNN2;ENSG00000065361|ERBB3;ENSG00000081059|TCF7;ENSG00000086062|B4GALT1;ENSG00000097007|ABL1;ENSG00000100320|RBFOX2;ENSG00000101190|TCFL5;ENSG00000101213|PTK6;ENSG00000105329|TGFB1;ENSG00000106462|EZH2;ENSG00000113140|SPARC;ENSG00000115392|FANCL;ENSG00000116584|ARHGEF2;ENSG00000120889|TNFRSF10B;ENSG00000127483|HP1BP3;ENSG00000129521|EGLN3;ENSG00000130702|LAMA5…	31	2087	145	14089	0.0433178
GO:0033572	transferrin transport	ENSG00000033627|ATP6V0A1;ENSG00000071553|ATP6AP1;ENSG00000072274|TFRC;ENSG00000091513|TF;ENSG00000115107|STEAP3;ENSG00000117410|ATP6V0B;ENSG00000128524|ATP6V1F;ENSG00000141367|CLTC;ENSG00000159720|ATP6V0D1;ENSG00000185344|ATP6V0A2	10	2087	33	14089	0.0436619
GO:0042645	mitochondrial nucleoid	ENSG00000021826|CPS1;ENSG00000099821|POLRMT;ENSG00000110955|ATP5B;ENSG00000113013|HSPA9;ENSG00000132153|DHX30;ENSG00000138029|HADHB;ENSG00000138095|LRPPRC;ENSG00000138346|DNA2;ENSG00000164362|TERT;ENSG00000196365|LONP1	10	2087	33	14089	0.0436619
GO:0001618	virus receptor activity	ENSG00000072274|TFRC;ENSG00000073008|PVR;ENSG00000092445|TYRO3;ENSG00000105281|SLC1A5;ENSG00000114013|CD86;ENSG00000115221|ITGB6;ENSG00000121594|CD80;ENSG00000130164|LDLR;ENSG00000141458|NPC1;ENSG00000161638|ITGA5;ENSG00000164171|ITGA2;ENSG00000168575|SLC20A2;ENSG00000196352|CD55;ENSG00000197635|DPP4;ENSG00000259207|ITGB3	15	2087	58	14089	0.0439501
GO:0048661	positive regulation of smooth muscle cell proliferation	ENSG00000064989|CALCRL;ENSG00000068024|HDAC4;ENSG00000074181|NOTCH3;ENSG00000078401|EDN1;ENSG00000085662|AKR1B1;ENSG00000113721|PDGFRB;ENSG00000114861|FOXP1;ENSG00000115415|STAT1;ENSG00000119508|NR4A3;ENSG00000125257|ABCC4;ENSG00000146648|EGFR;ENSG00000164171|ITGA2;ENSG00000167711|SERPINF2;ENSG00000198793|MTOR;ENSG00000276838|SERPINF2	15	2087	58	14089	0.0439501
GO:0042981	regulation of apoptotic process	ENSG00000005339|CREBBP;ENSG00000054967|RELT;ENSG00000069399|BCL3;ENSG00000076604|TRAF4;ENSG00000081913|PHLPP1;ENSG00000105329|TGFB1;ENSG00000106144|CASP2;ENSG00000108179|PPIF;ENSG00000115107|STEAP3;ENSG00000115415|STAT1;ENSG00000120889|TNFRSF10B;ENSG00000130402|ACTN4;ENSG00000130513|GDF15;ENSG00000132155|RAF1;ENSG00000132357|CARD6;ENSG00000137955|RABGGTB;ENSG00000141682|PMAIP1;ENSG00000143869|GDF…	32	2087	151	14089	0.0442816
GO:0046982	protein heterodimerization activity	ENSG00000005844|ITGAL;ENSG00000009950|MLXIPL;ENSG00000014138|POLA2;ENSG00000023909|GCLM;ENSG00000025039|RRAGD;ENSG00000065361|ERBB3;ENSG00000066136|NFYC;ENSG00000077044|DGKD;ENSG00000087274|ADD1;ENSG00000092445|TYRO3;ENSG00000100462|PRMT5;ENSG00000101868|POLA1;ENSG00000105329|TGFB1;ENSG00000105568|PPP2R1A;ENSG00000105647|PIK3R2;ENSG00000106089|STX1A;ENSG00000106683|LIMK1;ENSG00000108055|SMC3;ENSG…	61	2087	321	14089	0.04457
GO:0002102	podosome	ENSG00000071127|WDR1;ENSG00000107957|SH3PXD2A;ENSG00000110031|LPXN;ENSG00000136167|LCP1;ENSG00000141985|SH3GL1;ENSG00000167460|TPM4	6	2087	15	14089	0.044676
GO:0004709	MAP kinase kinase kinase activity	ENSG00000006062|MAP3K14;ENSG00000073803|MAP3K13;ENSG00000132155|RAF1;ENSG00000146648|EGFR;ENSG00000157764|BRAF;ENSG00000197442|MAP3K5	6	2087	15	14089	0.044676
GO:0006672	ceramide metabolic process	ENSG00000035681|NSMAF;ENSG00000078124|ACER3;ENSG00000100422|CERK;ENSG00000104763|ASAH1;ENSG00000105568|PPP2R1A;ENSG00000188603|CLN3	6	2087	15	14089	0.044676
GO:0016922	ligand-dependent nuclear receptor binding	ENSG00000014824|SLC30A9;ENSG00000076108|BAZ2A;ENSG00000103671|TRIP4;ENSG00000124151|NCOA3;ENSG00000125686|MED1;ENSG00000196498|NCOR2	6	2087	15	14089	0.044676
GO:0030316	osteoclast differentiation	ENSG00000006607|FARP2;ENSG00000033327|GAB2;ENSG00000072274|TFRC;ENSG00000099617|EFNA2;ENSG00000114861|FOXP1;ENSG00000147257|GPC3	6	2087	15	14089	0.044676
GO:0045502	dynein binding	ENSG00000007168|PAFAH1B1;ENSG00000108055|SMC3;ENSG00000140854|KATNB1;ENSG00000151746|BICD1;ENSG00000153094|BCL2L11;ENSG00000154099|DNAAF1	6	2087	15	14089	0.044676
GO:0014070	response to organic cyclic compound	ENSG00000071655|MBD3;ENSG00000076555|ACACB;ENSG00000102910|LONP2;ENSG00000104332|SFRP1;ENSG00000105329|TGFB1;ENSG00000110092|CCND1;ENSG00000113721|PDGFRB;ENSG00000115415|STAT1;ENSG00000123268|ATF1;ENSG00000125257|ABCC4;ENSG00000135046|ANXA1;ENSG00000141543|EIF4A3;ENSG00000146648|EGFR;ENSG00000147872|PLIN2;ENSG00000148218|ALAD;ENSG00000160211|G6PD;ENSG00000164171|ITGA2;ENSG00000168769|TET2;ENSG000…	21	2087	90	14089	0.0448278
GO:0001047	core promoter binding	ENSG00000068024|HDAC4;ENSG00000081059|TCF7;ENSG00000104856|RELB;ENSG00000106462|EZH2;ENSG00000108840|HDAC5;ENSG00000115548|KDM3A;ENSG00000116717|GADD45A;ENSG00000125686|MED1;ENSG00000132382|MYBBP1A;ENSG00000147274|RBMX;ENSG00000160633|SAFB;ENSG00000170485|NPAS2;ENSG00000188786|MTF1	13	2087	48	14089	0.0449727
GO:0033116	endoplasmic reticulum-Golgi intermediate compartment membrane	ENSG00000062716|VMP1;ENSG00000085063|CD59;ENSG00000087502|ERGIC2;ENSG00000101310|SEC23B;ENSG00000113719|ERGIC1;ENSG00000114270|COL7A1;ENSG00000125991|ERGIC3;ENSG00000157837|SPPL3;ENSG00000167110|GOLGA2;ENSG00000170348|TMED10;ENSG00000174871|CNIH2;ENSG00000180398|MCFD2;ENSG00000196352|CD55	13	2087	48	14089	0.0449727
GO:0015031	protein transport	ENSG00000004777|ARHGAP33;ENSG00000009844|VTA1;ENSG00000030066|NUP160;ENSG00000031823|RANBP3;ENSG00000064989|CALCRL;ENSG00000065665|SEC61A2;ENSG00000077044|DGKD;ENSG00000086065|CHMP5;ENSG00000086827|ZW10;ENSG00000094914|AAAS;ENSG00000100345|MYH9;ENSG00000105514|RAB3D;ENSG00000105647|PIK3R2;ENSG00000107862|GBF1;ENSG00000108821|COL1A1;ENSG00000110697|PITPNM1;ENSG00000112210|RAB23;ENSG00000116521|SCA…	49	2087	250	14089	0.0453268
GO:0000123	histone acetyltransferase complex	ENSG00000005339|CREBBP;ENSG00000070061|IKBKAP;ENSG00000114982|KANSL3;ENSG00000139620|KANSL2;ENSG00000187778|MCRS1	5	2087	11	14089	0.0457032
GO:0000460	maturation of 5.8S rRNA	ENSG00000039123|SKIV2L2;ENSG00000135698|MPHOSPH6;ENSG00000162408|NOL9;ENSG00000178896|EXOSC4;ENSG00000242372|EIF6	5	2087	11	14089	0.0457032
GO:0016180	snRNA processing	ENSG00000143493|INTS7;ENSG00000143624|INTS3;ENSG00000149016|TUT1;ENSG00000149262|INTS4;ENSG00000262826|INTS3	5	2087	11	14089	0.0457032
GO:0030673	axolemma	ENSG00000110436|SLC1A2;ENSG00000115306|SPTBN1;ENSG00000143473|KCNH1;ENSG00000157168|NRG1;ENSG00000185008|ROBO2	5	2087	11	14089	0.0457032
GO:0035640	exploration behavior	ENSG00000141543|EIF4A3;ENSG00000162105|SHANK2;ENSG00000183044|ABAT;ENSG00000188906|LRRK2;ENSG00000251322|SHANK3	5	2087	11	14089	0.0457032
GO:0050732	negative regulation of peptidyl-tyrosine phosphorylation	ENSG00000067606|PRKCZ;ENSG00000104332|SFRP1;ENSG00000111679|PTPN6;ENSG00000154237|LRRK1;ENSG00000187764|SEMA4D	5	2087	11	14089	0.0457032
GO:0051642	centrosome localization	ENSG00000054654|SYNE2;ENSG00000072864|NDE1;ENSG00000092421|SEMA6A;ENSG00000103274|NUBP1;ENSG00000275911|NDE1	5	2087	11	14089	0.0457032
GO:2000463	positive regulation of excitatory postsynaptic potential	ENSG00000067606|PRKCZ;ENSG00000106089|STX1A;ENSG00000120899|PTK2B;ENSG00000179915|NRXN1;ENSG00000251322|SHANK3	5	2087	11	14089	0.0457032
GO:0000722	telomere maintenance via recombination	ENSG00000014138|POLA2;ENSG00000100479|POLE2;ENSG00000101868|POLA1;ENSG00000105486|LIG1;ENSG00000132646|PCNA;ENSG00000138346|DNA2;ENSG00000139618|BRCA2;ENSG00000198056|PRIM1	8	2087	24	14089	0.0462591
GO:0005795	Golgi stack	ENSG00000105270|CLIP3;ENSG00000107862|GBF1;ENSG00000109113|RAB34;ENSG00000122126|OCRL;ENSG00000137573|SULF1;ENSG00000141198|TOM1L1;ENSG00000157399|ARSE;ENSG00000188603|CLN3	8	2087	24	14089	0.0462591
GO:0007080	mitotic metaphase plate congression	ENSG00000086065|CHMP5;ENSG00000086827|ZW10;ENSG00000108424|KPNB1;ENSG00000118193|KIF14;ENSG00000130724|CHMP2A;ENSG00000131165|CHMP1A;ENSG00000138778|CENPE;ENSG00000147457|CHMP7	8	2087	24	14089	0.0462591
GO:0051219	phosphoprotein binding	ENSG00000007168|PAFAH1B1;ENSG00000104368|PLAT;ENSG00000104872|PIH1D1;ENSG00000120256|LRP11;ENSG00000130175|PRKCSH;ENSG00000141582|CBX4;ENSG00000198793|MTOR;ENSG00000254087|LYN	8	2087	24	14089	0.0462591
GO:0005543	phospholipid binding	ENSG00000021826|CPS1;ENSG00000035681|NSMAF;ENSG00000067715|SYT1;ENSG00000084674|APOB;ENSG00000115306|SPTBN1;ENSG00000125637|PSD4;ENSG00000126218|F10;ENSG00000128298|BAIAP2L2;ENSG00000128815|WDFY4;ENSG00000135046|ANXA1;ENSG00000138119|MYOF;ENSG00000141447|OSBPL1A;ENSG00000143412|ANXA9;ENSG00000144426|NBEAL1;ENSG00000157985|AGAP1;ENSG00000283652|WDFY4	16	2087	64	14089	0.0477118
GO:0005819	spindle	ENSG00000002822|MAD1L1;ENSG00000071242|RPS6KA2;ENSG00000072864|NDE1;ENSG00000088325|TPX2;ENSG00000100345|MYH9;ENSG00000116584|ARHGEF2;ENSG00000126216|TUBGCP3;ENSG00000130177|CDC16;ENSG00000133026|MYH10;ENSG00000137764|MAP2K5;ENSG00000141367|CLTC;ENSG00000143702|CEP170;ENSG00000147874|HAUS6;ENSG00000149311|ATM;ENSG00000163611|SPICE1;ENSG00000166851|PLK1;ENSG00000173267|SNCG;ENSG00000249115|HAUS5;E…	19	2087	80	14089	0.0480019
GO:0018279	protein N-linked glycosylation via asparagine	ENSG00000008513|ST3GAL1;ENSG00000033170|FUT8;ENSG00000070526|ST6GALNAC1;ENSG00000102158|MAGT1;ENSG00000104723|TUSC3;ENSG00000120697|ALG5;ENSG00000126091|ST3GAL3;ENSG00000163527|STT3B;ENSG00000180398|MCFD2	9	2087	29	14089	0.0488054
GO:0043021	ribonucleoprotein complex binding	ENSG00000070366|SMG6;ENSG00000078747|ITCH;ENSG00000100029|PES1;ENSG00000100462|PRMT5;ENSG00000100883|SRP54;ENSG00000101161|PRPF6;ENSG00000106462|EZH2;ENSG00000141543|EIF4A3;ENSG00000261236|BOP1	9	2087	29	14089	0.0488054
GO:0015630	microtubule cytoskeleton	ENSG00000007168|PAFAH1B1;ENSG00000047849|MAP4;ENSG00000073111|MCM2;ENSG00000088325|TPX2;ENSG00000105254|TBCB;ENSG00000105568|PPP2R1A;ENSG00000105866|SP4;ENSG00000111640|GAPDH;ENSG00000115266|APC2;ENSG00000134369|NAV1;ENSG00000137822|TUBGCP4;ENSG00000138162|TACC2;ENSG00000138778|CENPE;ENSG00000140854|KATNB1;ENSG00000151914|DST;ENSG00000157456|CCNB2;ENSG00000160753|RUSC1;ENSG00000163635|ATXN7;ENSG0…	23	2087	102	14089	0.0488771
GO:0007018	microtubule-based movement	ENSG00000068796|KIF2A;ENSG00000077380|DYNC1I2;ENSG00000118193|KIF14;ENSG00000138778|CENPE;ENSG00000140859|KIFC3;ENSG00000155980|KIF5A;ENSG00000159433|STARD9;ENSG00000161203|AP2M1;ENSG00000179532|DNHD1;ENSG00000185842|DNAH14;ENSG00000185963|BICD2;ENSG00000186185|KIF18B;ENSG00000187775|DNAH17;ENSG00000197102|DYNC1H1	14	2087	54	14089	0.0497366
GO:0060070	canonical Wnt signaling pathway	ENSG00000004975|DVL2;ENSG00000060656|PTPRU;ENSG00000062038|CDH3;ENSG00000081059|TCF7;ENSG00000100888|CHD8;ENSG00000103126|AXIN1;ENSG00000104332|SFRP1;ENSG00000110092|CCND1;ENSG00000112655|PTK7;ENSG00000115884|SDC1;ENSG00000116128|BCL9;ENSG00000148737|TCF7L2;ENSG00000188906|LRRK2;ENSG00000281324|LRP6	14	2087	54	14089	0.0497366
GO:0035064	methylated histone binding	ENSG00000066135|KDM4A;ENSG00000085224|ATRX;ENSG00000100395|L3MBTL2;ENSG00000100888|CHD8;ENSG00000119403|PHF19;ENSG00000141582|CBX4;ENSG00000151503|NCAPD3;ENSG00000166446|CDYL2;ENSG00000196199|MPHOSPH8;ENSG00000276043|UHRF1	10	2087	34	14089	0.0502199
GO:0036498	IRE1-mediated unfolded protein response	ENSG00000044090|CUL7;ENSG00000065665|SEC61A2;ENSG00000087274|ADD1;ENSG00000138073|PREB;ENSG00000154832|CXXC1;ENSG00000159720|ATP6V0D1;ENSG00000160789|LMNA;ENSG00000178607|ERN1;ENSG00000198356|ASNA1;ENSG00000198380|GFPT1	10	2087	34	14089	0.0502199
GO:0000125	PCAF complex	ENSG00000166337|TAF10;ENSG00000196367|TRRAP;ENSG00000273841|TAF9	3	2087	4	14089	0.0502249
GO:0001882	nucleoside binding	ENSG00000101868|POLA1;ENSG00000130402|ACTN4;ENSG00000282844|ACTN4	3	2087	4	14089	0.0502249
GO:0005786	signal recognition particle, endoplasmic reticulum targeting	ENSG00000100883|SRP54;ENSG00000167881|SRP68;ENSG00000174780|SRP72	3	2087	4	14089	0.0502249
GO:0006084	acetyl-CoA metabolic process	ENSG00000076555|ACACB;ENSG00000169710|FASN;ENSG00000278540|ACACA	3	2087	4	14089	0.0502249
GO:0007023	post-chaperonin tubulin folding pathway	ENSG00000116957|TBCE;ENSG00000141556|TBCD;ENSG00000282984|TBCE	3	2087	4	14089	0.0502249
GO:0007079	mitotic chromosome movement towards spindle pole	ENSG00000108424|KPNB1;ENSG00000138778|CENPE;ENSG00000140854|KATNB1	3	2087	4	14089	0.0502249
GO:0008312	7S RNA binding	ENSG00000100883|SRP54;ENSG00000167881|SRP68;ENSG00000174780|SRP72	3	2087	4	14089	0.0502249
GO:0008349	MAP kinase kinase kinase kinase activity	ENSG00000104814|MAP4K1;ENSG00000168067|MAP4K2;ENSG00000282928|MAP4K1	3	2087	4	14089	0.0502249
GO:0009374	biotin binding	ENSG00000076555|ACACB;ENSG00000078070|MCCC1;ENSG00000175198|PCCA	3	2087	4	14089	0.0502249
GO:0015809	arginine transport	ENSG00000040487|PQLC2;ENSG00000139514|SLC7A1;ENSG00000188603|CLN3	3	2087	4	14089	0.0502249
GO:0019626	short-chain fatty acid catabolic process	ENSG00000114054|PCCB;ENSG00000151611|MMAA;ENSG00000175198|PCCA	3	2087	4	14089	0.0502249
GO:0030056	hemidesmosome	ENSG00000132470|ITGB4;ENSG00000151914|DST;ENSG00000178209|PLEC	3	2087	4	14089	0.0502249
GO:0035522	monoubiquitinated histone H2A deubiquitination	ENSG00000156256|USP16;ENSG00000162601|MYSM1;ENSG00000163930|BAP1	3	2087	4	14089	0.0502249
GO:0038132	neuregulin binding	ENSG00000065361|ERBB3;ENSG00000132470|ITGB4;ENSG00000259207|ITGB3	3	2087	4	14089	0.0502249
GO:0043125	ErbB-3 class receptor binding	ENSG00000141736|ERBB2;ENSG00000157168|NRG1;ENSG00000164885|CDK5	3	2087	4	14089	0.0502249
GO:0044614	nuclear pore cytoplasmic filaments	ENSG00000100401|RANGAP1;ENSG00000110713|NUP98;ENSG00000153201|RANBP2	3	2087	4	14089	0.0502249
GO:0045322	unmethylated CpG binding	ENSG00000088305|DNMT3B;ENSG00000119772|DNMT3A;ENSG00000154832|CXXC1	3	2087	4	14089	0.0502249
GO:0045627	positive regulation of T-helper 1 cell differentiation	ENSG00000104312|RIPK2;ENSG00000121594|CD80;ENSG00000135046|ANXA1	3	2087	4	14089	0.0502249
GO:0050291	sphingosine N-acyltransferase activity	ENSG00000090661|CERS4;ENSG00000139624|CERS5;ENSG00000143418|CERS2	3	2087	4	14089	0.0502249
GO:0050859	negative regulation of B cell receptor signaling pathway	ENSG00000110031|LPXN;ENSG00000111679|PTPN6;ENSG00000154822|PLCL2	3	2087	4	14089	0.0502249
GO:0050882	voluntary musculoskeletal movement	ENSG00000064393|HIPK2;ENSG00000150995|ITPR1;ENSG00000198793|MTOR	3	2087	4	14089	0.0502249
GO:0051573	negative regulation of histone H3-K9 methylation	ENSG00000088305|DNMT3B;ENSG00000115548|KDM3A;ENSG00000130816|DNMT1	3	2087	4	14089	0.0502249
GO:0051959	dynein light intermediate chain binding	ENSG00000185963|BICD2;ENSG00000197102|DYNC1H1;ENSG00000275338|RAB11FIP3	3	2087	4	14089	0.0502249
GO:0052811	1-phosphatidylinositol-3-phosphate 4-kinase activity	ENSG00000107242|PIP5K1B;ENSG00000143398|PIP5K1A;ENSG00000186111|PIP5K1C	3	2087	4	14089	0.0502249
GO:0070087	chromo shadow domain binding	ENSG00000085224|ATRX;ENSG00000130726|TRIM28;ENSG00000143815|LBR	3	2087	4	14089	0.0502249
GO:0070886	positive regulation of calcineurin-NFAT signaling cascade	ENSG00000065361|ERBB3;ENSG00000157168|NRG1;ENSG00000157837|SPPL3	3	2087	4	14089	0.0502249
GO:0097255	R2TP complex	ENSG00000104872|PIH1D1;ENSG00000175792|RUVBL1;ENSG00000183207|RUVBL2	3	2087	4	14089	0.0502249
GO:1904288	BAT3 complex binding	ENSG00000058056|USP13;ENSG00000104969|SGTA;ENSG00000159461|AMFR	3	2087	4	14089	0.0502249
GO:1990254	keratin filament binding	ENSG00000026025|VIM;ENSG00000180921|FAM83H;ENSG00000273889|FAM83H	3	2087	4	14089	0.0502249
GO:1990416	cellular response to brain-derived neurotrophic factor stimulus	ENSG00000140992|PDPK1;ENSG00000141543|EIF4A3;ENSG00000167658|EEF2	3	2087	4	14089	0.0502249
GO:2000491	positive regulation of hepatic stellate cell activation	ENSG00000113721|PDGFRB;ENSG00000117676|RPS6KA1;ENSG00000281877|RPS6KA1	3	2087	4	14089	0.0502249
GO:0001948	glycoprotein binding	ENSG00000026025|VIM;ENSG00000072274|TFRC;ENSG00000088298|EDEM2;ENSG00000104368|PLAT;ENSG00000105329|TGFB1;ENSG00000106089|STX1A;ENSG00000115884|SDC1;ENSG00000130164|LDLR;ENSG00000145715|RASA1;ENSG00000146648|EGFR;ENSG00000188906|LRRK2;ENSG00000196924|FLNA;ENSG00000282954|FBXO17	13	2087	49	14089	0.050446
GO:0002039	p53 binding	ENSG00000005339|CREBBP;ENSG00000100888|CHD8;ENSG00000103194|USP10;ENSG00000126453|BCL2L12;ENSG00000127616|SMARCA4;ENSG00000140538|NTRK3;ENSG00000164885|CDK5;ENSG00000166164|BRD7;ENSG00000167658|EEF2;ENSG00000168411|RFWD3;ENSG00000183255|PTTG1IP;ENSG00000197386|HTT;ENSG00000273841|TAF9	13	2087	49	14089	0.050446
GO:0042803	protein homodimerization activity	ENSG00000003393|ALS2;ENSG00000006432|MAP3K9;ENSG00000007168|PAFAH1B1;ENSG00000047410|TPR;ENSG00000054611|TBC1D22A;ENSG00000065361|ERBB3;ENSG00000072274|TFRC;ENSG00000073008|PVR;ENSG00000073803|MAP3K13;ENSG00000077044|DGKD;ENSG00000083444|PLOD1;ENSG00000083720|OXCT1;ENSG00000087274|ADD1;ENSG00000090581|GNPTG;ENSG00000091972|CD200;ENSG00000100345|MYH9;ENSG00000102879|CORO1A;ENSG00000103035|PSMD7;EN…	92	2087	513	14089	0.0505901
GO:0043044	ATP-dependent chromatin remodeling	ENSG00000071655|MBD3;ENSG00000075624|ACTB;ENSG00000099954|CECR2;ENSG00000100888|CHD8;ENSG00000108604|SMARCD2;ENSG00000127616|SMARCA4;ENSG00000136518|ACTL6A	7	2087	20	14089	0.0507442
GO:0043523	regulation of neuron apoptotic process	ENSG00000109654|TRIM2;ENSG00000118193|KIF14;ENSG00000129521|EGLN3;ENSG00000147955|SIGMAR1;ENSG00000159593|NAE1;ENSG00000160211|G6PD;ENSG00000204673|AKT1S1	7	2087	20	14089	0.0507442
GO:0050919	negative chemotaxis	ENSG00000012171|SEMA3B;ENSG00000092421|SEMA6A;ENSG00000112902|SEMA5A;ENSG00000135333|EPHA7;ENSG00000167680|SEMA6B;ENSG00000187764|SEMA4D;ENSG00000259207|ITGB3	7	2087	20	14089	0.0507442
GO:0090503	RNA phosphodiester bond hydrolysis, exonucleolytic	ENSG00000111596|CNOT2;ENSG00000125107|CNOT1;ENSG00000140694|PARN;ENSG00000143319|ISG20L2;ENSG00000152520|PAN3;ENSG00000172795|DCP2;ENSG00000178896|EXOSC4	7	2087	20	14089	0.0507442
GO:0019903	protein phosphatase binding	ENSG00000087074|PPP1R15A;ENSG00000105063|PPP6R1;ENSG00000105647|PIK3R2;ENSG00000110075|PPP6R3;ENSG00000141736|ERBB2;ENSG00000146648|EGFR;ENSG00000162434|JAK1;ENSG00000166888|STAT6;ENSG00000173757|STAT5B;ENSG00000185950|IRS2;ENSG00000197442|MAP3K5;ENSG00000214517|PPME1	12	2087	44	14089	0.0508475
GO:0031145	anaphase-promoting complex-dependent catabolic process	ENSG00000008018|PSMB1;ENSG00000013275|PSMC4;ENSG00000099341|PSMD8;ENSG00000100519|PSMC6;ENSG00000100804|PSMB5;ENSG00000103035|PSMD7;ENSG00000105325|FZR1;ENSG00000129084|PSMA1;ENSG00000130177|CDC16;ENSG00000142507|PSMB6;ENSG00000153107|ANAPC1;ENSG00000154473|BUB3;ENSG00000159352|PSMD4;ENSG00000161057|PSMC2;ENSG00000166851|PLK1;ENSG00000175166|PSMD2;ENSG00000281221|PSMC4	17	2087	70	14089	0.0511269
GO:0014066	regulation of phosphatidylinositol 3-kinase signaling	ENSG00000065361|ERBB3;ENSG00000068078|FGFR3;ENSG00000101445|PPP1R16B;ENSG00000105647|PIK3R2;ENSG00000107242|PIP5K1B;ENSG00000113721|PDGFRB;ENSG00000114013|CD86;ENSG00000121594|CD80;ENSG00000141736|ERBB2;ENSG00000143398|PIP5K1A;ENSG00000146648|EGFR;ENSG00000157168|NRG1;ENSG00000169752|NRG4;ENSG00000172575|RASGRP1;ENSG00000185950|IRS2;ENSG00000186111|PIP5K1C	16	2087	65	14089	0.0526185
GO:0051436	negative regulation of ubiquitin-protein ligase activity involved in mitotic cell cycle	ENSG00000008018|PSMB1;ENSG00000013275|PSMC4;ENSG00000099341|PSMD8;ENSG00000100519|PSMC6;ENSG00000100804|PSMB5;ENSG00000103035|PSMD7;ENSG00000105325|FZR1;ENSG00000129084|PSMA1;ENSG00000130177|CDC16;ENSG00000142507|PSMB6;ENSG00000153107|ANAPC1;ENSG00000154473|BUB3;ENSG00000159352|PSMD4;ENSG00000161057|PSMC2;ENSG00000175166|PSMD2;ENSG00000281221|PSMC4	16	2087	65	14089	0.0526185
GO:0006260	DNA replication	ENSG00000005007|UPF1;ENSG00000014138|POLA2;ENSG00000073111|MCM2;ENSG00000094804|CDC6;ENSG00000100479|POLE2;ENSG00000101868|POLA1;ENSG00000110713|NUP98;ENSG00000122257|RBBP6;ENSG00000125885|MCM8;ENSG00000132740|IGHMBP2;ENSG00000135336|ORC3;ENSG00000138346|DNA2;ENSG00000149136|SSRP1;ENSG00000149311|ATM;ENSG00000149554|CHEK1;ENSG00000153250|RBMS1;ENSG00000163781|TOPBP1;ENSG00000164045|CDC25A;ENSG000…	21	2087	92	14089	0.0528558
GO:0045893	positive regulation of transcription, DNA-templated	ENSG00000004975|DVL2;ENSG00000005339|CREBBP;ENSG00000009950|MLXIPL;ENSG00000029153|ARNTL2;ENSG00000062194|GPBP1;ENSG00000064393|HIPK2;ENSG00000067082|KLF6;ENSG00000068024|HDAC4;ENSG00000069399|BCL3;ENSG00000073614|KDM5A;ENSG00000083168|KAT6A;ENSG00000089250|NOS1;ENSG00000100105|PATZ1;ENSG00000100888|CHD8;ENSG00000102034|ELF4;ENSG00000103126|AXIN1;ENSG00000103671|TRIP4;ENSG00000104332|SFRP1;ENSG00…	75	2087	410	14089	0.0530609
GO:0005875	microtubule associated complex	ENSG00000007168|PAFAH1B1;ENSG00000010017|RANBP9;ENSG00000047849|MAP4;ENSG00000062725|APPBP2;ENSG00000106665|CLIP2;ENSG00000125746|EML2;ENSG00000153201|RANBP2;ENSG00000168522|FNTA	8	2087	25	14089	0.054418
GO:0006520	cellular amino acid metabolic process	ENSG00000092068|SLC7A8;ENSG00000100031|GGT1;ENSG00000102743|SLC25A15;ENSG00000113924|HGD;ENSG00000114786|ABHD14A-ACY1;ENSG00000155465|SLC7A7;ENSG00000177000|MTHFR;ENSG00000188603|CLN3	8	2087	25	14089	0.054418
GO:0030177	positive regulation of Wnt signaling pathway	ENSG00000104332|SFRP1;ENSG00000107104|KANK1;ENSG00000127616|SMARCA4;ENSG00000134371|CDC73;ENSG00000137573|SULF1;ENSG00000146374|RSPO3;ENSG00000157933|SKI;ENSG00000164362|TERT	8	2087	25	14089	0.054418
GO:0030879	mammary gland development	ENSG00000086062|B4GALT1;ENSG00000105329|TGFB1;ENSG00000135111|TBX3;ENSG00000153094|BCL2L11;ENSG00000157168|NRG1;ENSG00000164171|ITGA2;ENSG00000169710|FASN;ENSG00000185950|IRS2	8	2087	25	14089	0.054418
GO:0051287	NAD binding	ENSG00000014641|MDH1;ENSG00000082212|ME2;ENSG00000101444|AHCY;ENSG00000111640|GAPDH;ENSG00000112992|NNT;ENSG00000137106|GRHPR;ENSG00000138356|AOX1;ENSG00000158864|NDUFS2	8	2087	25	14089	0.054418
GO:0001937	negative regulation of endothelial cell proliferation	ENSG00000113140|SPARC;ENSG00000115415|STAT1;ENSG00000137573|SULF1;ENSG00000152234|ATP5A1;ENSG00000173482|PTPRM;ENSG00000185551|NR2F2	6	2087	16	14089	0.0549556
GO:0005719	nuclear euchromatin	ENSG00000081059|TCF7;ENSG00000099954|CECR2;ENSG00000130726|TRIM28;ENSG00000147274|RBMX;ENSG00000183207|RUVBL2;ENSG00000187837|HIST1H1C	6	2087	16	14089	0.0549556
GO:0008327	methyl-CpG binding	ENSG00000071655|MBD3;ENSG00000100462|PRMT5;ENSG00000116455|WDR77;ENSG00000130816|DNMT1;ENSG00000160679|CHTOP;ENSG00000276043|UHRF1	6	2087	16	14089	0.0549556
GO:0010165	response to X-ray	ENSG00000110092|CCND1;ENSG00000135046|ANXA1;ENSG00000139618|BRCA2;ENSG00000141682|PMAIP1;ENSG00000166435|XRRA1;ENSG00000225830|ERCC6	6	2087	16	14089	0.0549556
GO:0012506	vesicle membrane	ENSG00000084674|APOB;ENSG00000102531|FNDC3A;ENSG00000115020|PIKFYVE;ENSG00000128298|BAIAP2L2;ENSG00000138074|SLC5A6;ENSG00000159363|ATP13A2	6	2087	16	14089	0.0549556
GO:0030687	preribosome, large subunit precursor	ENSG00000100029|PES1;ENSG00000108592|FTSJ3;ENSG00000133316|WDR74;ENSG00000160214|RRP1;ENSG00000242372|EIF6;ENSG00000261236|BOP1	6	2087	16	14089	0.0549556
GO:0032007	negative regulation of TOR signaling	ENSG00000100150|DEPDC5;ENSG00000103148|NPRL3;ENSG00000103197|TSC2;ENSG00000145979|TBC1D7;ENSG00000204673|AKT1S1;ENSG00000217128|FNIP1	6	2087	16	14089	0.0549556
GO:0042730	fibrinolysis	ENSG00000104368|PLAT;ENSG00000106366|SERPINE1;ENSG00000167711|SERPINF2;ENSG00000171557|FGG;ENSG00000197632|SERPINB2;ENSG00000276838|SERPINF2	6	2087	16	14089	0.0549556
GO:0006357	regulation of transcription from RNA polymerase II promoter	ENSG00000009950|MLXIPL;ENSG00000029153|ARNTL2;ENSG00000054267|ARID4B;ENSG00000065029|ZNF76;ENSG00000066136|NFYC;ENSG00000070061|IKBKAP;ENSG00000070404|FSTL3;ENSG00000080603|SRCAP;ENSG00000081059|TCF7;ENSG00000087903|RFX2;ENSG00000101216|GMEB2;ENSG00000105866|SP4;ENSG00000106459|NRF1;ENSG00000106462|EZH2;ENSG00000108604|SMARCD2;ENSG00000109854|HTATIP2;ENSG00000111596|CNOT2;ENSG00000112246|SIM1;ENS…	63	2087	338	14089	0.0550431
GO:0030674	protein binding, bridging	ENSG00000004975|DVL2;ENSG00000069399|BCL3;ENSG00000100519|PSMC6;ENSG00000104142|VPS18;ENSG00000106089|STX1A;ENSG00000109670|FBXW7;ENSG00000113645|WWC1;ENSG00000135046|ANXA1;ENSG00000145362|ANK2;ENSG00000151150|ANK3;ENSG00000159461|AMFR;ENSG00000164692|COL1A2;ENSG00000169251|NMD3;ENSG00000171557|FGG	14	2087	55	14089	0.0552876
GO:0005903	brush border	ENSG00000050405|LIMA1;ENSG00000092820|EZR;ENSG00000092841|MYL6;ENSG00000100345|MYH9;ENSG00000105357|MYH14;ENSG00000130402|ACTN4;ENSG00000133026|MYH10;ENSG00000134294|SLC38A2;ENSG00000136068|FLNB;ENSG00000177731|FLII;ENSG00000178209|PLEC;ENSG00000197879|MYO1C;ENSG00000266714|MYO15B	13	2087	50	14089	0.0563594
GO:0030574	collagen catabolic process	ENSG00000011028|MRC2;ENSG00000108821|COL1A1;ENSG00000111799|COL12A1;ENSG00000114270|COL7A1;ENSG00000130635|COL5A1;ENSG00000134871|COL4A2;ENSG00000140564|FURIN;ENSG00000142156|COL6A1;ENSG00000163359|COL6A3;ENSG00000164692|COL1A2;ENSG00000168542|COL3A1;ENSG00000188153|COL4A5;ENSG00000204262|COL5A2	13	2087	50	14089	0.0563594
GO:0006024	glycosaminoglycan biosynthetic process	ENSG00000103489|XYLT1;ENSG00000113721|PDGFRB;ENSG00000115884|SDC1;ENSG00000125430|HS3ST3B1;ENSG00000130958|SLC35D2;ENSG00000147257|GPC3;ENSG00000182197|EXT1;ENSG00000188157|AGRN;ENSG00000213614|HEXA	9	2087	30	14089	0.0564695
GO:0006879	cellular iron ion homeostasis	ENSG00000072274|TFRC;ENSG00000091513|TF;ENSG00000103274|NUBP1;ENSG00000131269|ABCB7;ENSG00000141646|SMAD4;ENSG00000148346|LCN2;ENSG00000153162|BMP6;ENSG00000159363|ATP13A2;ENSG00000165060|FXN	9	2087	30	14089	0.0564695
GO:0030968	endoplasmic reticulum unfolded protein response	ENSG00000072849|DERL2;ENSG00000087074|PPP1R15A;ENSG00000088298|EDEM2;ENSG00000090861|AARS;ENSG00000110092|CCND1;ENSG00000124164|VAPB;ENSG00000159461|AMFR;ENSG00000178607|ERN1;ENSG00000182158|CREB3L2	9	2087	30	14089	0.0564695
GO:0042552	myelination	ENSG00000105329|TGFB1;ENSG00000119718|EIF2B2;ENSG00000122591|FAM126A;ENSG00000141385|AFG3L2;ENSG00000141736|ERBB2;ENSG00000145191|EIF2B5;ENSG00000146072|TNFRSF21;ENSG00000164300|SERINC5;ENSG00000196876|SCN8A	9	2087	30	14089	0.0564695
GO:0044325	ion channel binding	ENSG00000006071|ABCC8;ENSG00000008710|PKD1;ENSG00000089250|NOS1;ENSG00000103194|USP10;ENSG00000106089|STX1A;ENSG00000114279|FGF12;ENSG00000130175|PRKCSH;ENSG00000130402|ACTN4;ENSG00000140015|KCNH5;ENSG00000143473|KCNH1;ENSG00000145362|ANK2;ENSG00000151150|ANK3;ENSG00000158286|RNF207;ENSG00000161203|AP2M1;ENSG00000179364|PACS2;ENSG00000188906|LRRK2;ENSG00000197386|HTT;ENSG00000254087|LYN;ENSG00000…	19	2087	82	14089	0.0570258
GO:0007030	Golgi organization	ENSG00000044090|CUL7;ENSG00000062716|VMP1;ENSG00000086827|ZW10;ENSG00000102606|ARHGEF7;ENSG00000107862|GBF1;ENSG00000131018|SYNE1;ENSG00000140859|KIFC3;ENSG00000148429|USP6NL;ENSG00000168434|COG7;ENSG00000170348|TMED10;ENSG00000188906|LRRK2;ENSG00000197386|HTT	12	2087	45	14089	0.057153
GO:0009267	cellular response to starvation	ENSG00000025039|RRAGD;ENSG00000104332|SFRP1;ENSG00000109971|HSPA8;ENSG00000133056|PIK3C2B;ENSG00000167196|FBXO22;ENSG00000170836|PPM1D;ENSG00000188906|LRRK2;ENSG00000196139|AKR1C3;ENSG00000197548|ATG7;ENSG00000217128|FNIP1	10	2087	35	14089	0.0574029
GO:0031397	negative regulation of protein ubiquitination	ENSG00000086061|DNAJA1;ENSG00000100302|RASD2;ENSG00000107937|GTPBP4;ENSG00000118503|TNFAIP3;ENSG00000144228|SPOPL;ENSG00000162191|UBXN1;ENSG00000164885|CDK5;ENSG00000171132|PRKCE;ENSG00000187608|ISG15;ENSG00000198793|MTOR	10	2087	35	14089	0.0574029
GO:1904837	beta-catenin-TCF complex assembly	ENSG00000005339|CREBBP;ENSG00000081059|TCF7;ENSG00000116128|BCL9;ENSG00000127616|SMARCA4;ENSG00000134371|CDC73;ENSG00000148737|TCF7L2;ENSG00000164362|TERT;ENSG00000175792|RUVBL1;ENSG00000196367|TRRAP;ENSG00000196781|TLE1	10	2087	35	14089	0.0574029
GO:0005811	lipid particle	ENSG00000011198|ABHD5;ENSG00000107862|GBF1;ENSG00000110697|PITPNM1;ENSG00000111640|GAPDH;ENSG00000113194|FAF2;ENSG00000115839|RAB3GAP1;ENSG00000133104|SPG20;ENSG00000147872|PLIN2;ENSG00000147955|SIGMAR1;ENSG00000153395|LPCAT1;ENSG00000165591|FAAH2	11	2087	40	14089	0.0575542
GO:0006950	response to stress	ENSG00000085662|AKR1B1;ENSG00000100591|AHSA1;ENSG00000104814|MAP4K1;ENSG00000120899|PTK2B;ENSG00000141503|MINK1;ENSG00000146648|EGFR;ENSG00000157106|SMG1;ENSG00000161011|SQSTM1;ENSG00000164938|TP53INP1;ENSG00000198793|MTOR;ENSG00000282928|MAP4K1	11	2087	40	14089	0.0575542
GO:0005001	transmembrane receptor protein tyrosine phosphatase activity	ENSG00000060656|PTPRU;ENSG00000111679|PTPN6;ENSG00000144724|PTPRG;ENSG00000153707|PTPRD;ENSG00000173482|PTPRM	5	2087	12	14089	0.0580904
GO:0030048	actin filament-based movement	ENSG00000099331|MYO9B;ENSG00000100345|MYH9;ENSG00000105357|MYH14;ENSG00000133026|MYH10;ENSG00000196586|MYO6	5	2087	12	14089	0.0580904
GO:0030330	DNA damage response, signal transduction by p53 class mediator	ENSG00000069399|BCL3;ENSG00000085224|ATRX;ENSG00000103194|USP10;ENSG00000196586|MYO6;ENSG00000198625|MDM4	5	2087	12	14089	0.0580904
GO:0032452	histone demethylase activity	ENSG00000066135|KDM4A;ENSG00000073614|KDM5A;ENSG00000115548|KDM3A;ENSG00000120733|KDM3B;ENSG00000165097|KDM1B	5	2087	12	14089	0.0580904
GO:0045104	intermediate filament cytoskeleton organization	ENSG00000132155|RAF1;ENSG00000151914|DST;ENSG00000180921|FAM83H;ENSG00000182253|SYNM;ENSG00000273889|FAM83H	5	2087	12	14089	0.0580904
GO:0061028	establishment of endothelial barrier	ENSG00000092820|EZR;ENSG00000101445|PPP1R16B;ENSG00000147065|MSN;ENSG00000152939|MARVELD2;ENSG00000186642|PDE2A	5	2087	12	14089	0.0580904
GO:0071108	protein K48-linked deubiquitination	ENSG00000111667|USP5;ENSG00000115464|USP34;ENSG00000118503|TNFAIP3;ENSG00000135913|USP37;ENSG00000163930|BAP1	5	2087	12	14089	0.0580904
GO:0005750	mitochondrial respiratory chain complex III	ENSG00000010256|UQCRC1;ENSG00000074582|BCS1L;ENSG00000105819|PMPCB;ENSG00000140740|UQCRC2	4	2087	8	14089	0.0582408
GO:0006098	pentose-phosphate shunt	ENSG00000049239|H6PD;ENSG00000142657|PGD;ENSG00000160211|G6PD;ENSG00000169299|PGM2	4	2087	8	14089	0.0582408
GO:0008599	protein phosphatase type 1 regulator activity	ENSG00000087074|PPP1R15A;ENSG00000087495|PHACTR3;ENSG00000101445|PPP1R16B;ENSG00000160972|PPP1R16A	4	2087	8	14089	0.0582408
GO:0016242	negative regulation of macroautophagy	ENSG00000141458|NPC1;ENSG00000188603|CLN3;ENSG00000188906|LRRK2;ENSG00000198793|MTOR	4	2087	8	14089	0.0582408
GO:0031929	TOR signaling	ENSG00000155506|LARP1;ENSG00000164327|RICTOR;ENSG00000198793|MTOR;ENSG00000217128|FNIP1	4	2087	8	14089	0.0582408
GO:0043981	histone H4-K5 acetylation	ENSG00000114982|KANSL3;ENSG00000139620|KANSL2;ENSG00000163875|MEAF6;ENSG00000187778|MCRS1	4	2087	8	14089	0.0582408
GO:0043982	histone H4-K8 acetylation	ENSG00000114982|KANSL3;ENSG00000139620|KANSL2;ENSG00000163875|MEAF6;ENSG00000187778|MCRS1	4	2087	8	14089	0.0582408
GO:0045899	positive regulation of RNA polymerase II transcriptional preinitiation complex assembly	ENSG00000013275|PSMC4;ENSG00000100519|PSMC6;ENSG00000161057|PSMC2;ENSG00000281221|PSMC4	4	2087	8	14089	0.0582408
GO:0048148	behavioral response to cocaine	ENSG00000146555|SDK1;ENSG00000160145|KALRN;ENSG00000164885|CDK5;ENSG00000183044|ABAT	4	2087	8	14089	0.0582408
GO:0048333	mesodermal cell differentiation	ENSG00000122641|INHBA;ENSG00000132470|ITGB4;ENSG00000164171|ITGA2;ENSG00000259207|ITGB3	4	2087	8	14089	0.0582408
GO:0071044	histone mRNA catabolic process	ENSG00000005007|UPF1;ENSG00000149311|ATM;ENSG00000172795|DCP2;ENSG00000178896|EXOSC4	4	2087	8	14089	0.0582408
GO:0090544	BAF-type complex	ENSG00000049618|ARID1B;ENSG00000108604|SMARCD2;ENSG00000136518|ACTL6A;ENSG00000166164|BRD7	4	2087	8	14089	0.0582408
GO:1903364	positive regulation of cellular protein catabolic process	ENSG00000092820|EZR;ENSG00000118503|TNFAIP3;ENSG00000147065|MSN;ENSG00000183255|PTTG1IP	4	2087	8	14089	0.0582408
GO:0034976	response to endoplasmic reticulum stress	ENSG00000087074|PPP1R15A;ENSG00000097007|ABL1;ENSG00000105647|PIK3R2;ENSG00000120889|TNFRSF10B;ENSG00000130939|UBE4B;ENSG00000139644|TMBIM6;ENSG00000145191|EIF2B5;ENSG00000148572|NRBF2;ENSG00000153066|TXNDC11;ENSG00000153094|BCL2L11;ENSG00000167658|EEF2;ENSG00000178607|ERN1;ENSG00000182158|CREB3L2;ENSG00000185624|P4HB;ENSG00000197442|MAP3K5	15	2087	61	14089	0.0596085
GO:0035329	hippo signaling	ENSG00000004975|DVL2;ENSG00000074219|TEAD2;ENSG00000104375|STK3;ENSG00000113645|WWC1;ENSG00000131023|LATS1;ENSG00000131697|NPHP4;ENSG00000150457|LATS2	7	2087	21	14089	0.0604127
GO:0043029	T cell homeostasis	ENSG00000102879|CORO1A;ENSG00000105329|TGFB1;ENSG00000141682|PMAIP1;ENSG00000141873|SLC39A3;ENSG00000153094|BCL2L11;ENSG00000157456|CCNB2;ENSG00000173757|STAT5B	7	2087	21	14089	0.0604127
GO:0038061	NIK/NF-kappaB signaling	ENSG00000006062|MAP3K14;ENSG00000008018|PSMB1;ENSG00000013275|PSMC4;ENSG00000099341|PSMD8;ENSG00000100519|PSMC6;ENSG00000100804|PSMB5;ENSG00000103035|PSMD7;ENSG00000104856|RELB;ENSG00000129084|PSMA1;ENSG00000142507|PSMB6;ENSG00000159352|PSMD4;ENSG00000161057|PSMC2;ENSG00000175166|PSMD2;ENSG00000281221|PSMC4	14	2087	56	14089	0.061247
GO:0038096	Fc-gamma receptor signaling pathway involved in phagocytosis	ENSG00000061676|NCKAP1;ENSG00000075624|ACTB;ENSG00000097007|ABL1;ENSG00000105647|PIK3R2;ENSG00000106683|LIMK1;ENSG00000124181|PLCG1;ENSG00000149269|PAK1;ENSG00000150760|DOCK1;ENSG00000155849|ELMO1;ENSG00000169398|PTK2;ENSG00000171132|PRKCE;ENSG00000197879|MYO1C;ENSG00000241685|ARPC1A;ENSG00000254087|LYN	14	2087	56	14089	0.061247
GO:0002223	stimulatory C-type lectin receptor signaling pathway	ENSG00000005339|CREBBP;ENSG00000008018|PSMB1;ENSG00000013275|PSMC4;ENSG00000099341|PSMD8;ENSG00000100519|PSMC6;ENSG00000100784|RPS6KA5;ENSG00000100804|PSMB5;ENSG00000103035|PSMD7;ENSG00000104856|RELB;ENSG00000129084|PSMA1;ENSG00000132155|RAF1;ENSG00000140992|PDPK1;ENSG00000142507|PSMB6;ENSG00000149269|PAK1;ENSG00000159352|PSMD4;ENSG00000161057|PSMC2;ENSG00000175166|PSMD2;ENSG00000254087|LYN;ENSG0…	19	2087	83	14089	0.0619552
GO:0004712	protein serine/threonine/tyrosine kinase activity	ENSG00000071242|RPS6KA2;ENSG00000105204|DYRK1B;ENSG00000117676|RPS6KA1;ENSG00000133059|DSTYK;ENSG00000157540|DYRK1A;ENSG00000179335|CLK3;ENSG00000281320|DYRK1B;ENSG00000281877|RPS6KA1	8	2087	26	14089	0.0634399
GO:0005637	nuclear inner membrane	ENSG00000120802|TMPO;ENSG00000138095|LRPPRC;ENSG00000143473|KCNH1;ENSG00000147955|SIGMAR1;ENSG00000150995|ITPR1;ENSG00000178607|ERN1;ENSG00000188735|TMEM120B;ENSG00000198780|FAM169A	8	2087	26	14089	0.0634399
GO:0042220	response to cocaine	ENSG00000088305|DNMT3B;ENSG00000108840|HDAC5;ENSG00000108883|EFTUD2;ENSG00000119772|DNMT3A;ENSG00000120899|PTK2B;ENSG00000164885|CDK5;ENSG00000183044|ABAT;ENSG00000198793|MTOR	8	2087	26	14089	0.0634399
GO:0044255	cellular lipid metabolic process	ENSG00000005339|CREBBP;ENSG00000113790|EHHADH;ENSG00000125686|MED1;ENSG00000127511|SIN3B;ENSG00000165458|INPPL1;ENSG00000186350|RXRA;ENSG00000196498|NCOR2;ENSG00000198646|NCOA6	8	2087	26	14089	0.0634399
GO:0005201	extracellular matrix structural constituent	ENSG00000091136|LAMB1;ENSG00000108821|COL1A1;ENSG00000112769|LAMA4;ENSG00000130635|COL5A1;ENSG00000134871|COL4A2;ENSG00000142449|FBN3;ENSG00000164692|COL1A2;ENSG00000166147|FBN1;ENSG00000168542|COL3A1;ENSG00000182492|BGN;ENSG00000188153|COL4A5;ENSG00000204262|COL5A2	12	2087	46	14089	0.0639604
GO:0051259	protein oligomerization	ENSG00000004975|DVL2;ENSG00000102780|DGKH;ENSG00000106100|NOD1;ENSG00000118503|TNFAIP3;ENSG00000130726|TRIM28;ENSG00000137106|GRHPR;ENSG00000159461|AMFR;ENSG00000165102|HGSNAT;ENSG00000170348|TMED10;ENSG00000171848|RRM2;ENSG00000172269|DPAGT1;ENSG00000172575|RASGRP1	12	2087	46	14089	0.0639604
GO:0017124	SH3 domain binding	ENSG00000033170|FUT8;ENSG00000087266|SH3BP2;ENSG00000097007|ABL1;ENSG00000100092|SH3BP1;ENSG00000108797|CNTNAP1;ENSG00000110395|CBL;ENSG00000111679|PTPN6;ENSG00000113657|DPYSL3;ENSG00000128512|DOCK4;ENSG00000140750|ARHGAP17;ENSG00000141198|TOM1L1;ENSG00000150760|DOCK1;ENSG00000155849|ELMO1;ENSG00000162105|SHANK2;ENSG00000165458|INPPL1;ENSG00000175220|ARHGAP1;ENSG00000188313|PLSCR1;ENSG00000198478…	20	2087	89	14089	0.0644698
GO:0005783	endoplasmic reticulum	ENSG00000003436|TFPI;ENSG00000012171|SEMA3B;ENSG00000013563|DNASE1L1;ENSG00000034693|PEX3;ENSG00000054116|TRAPPC3;ENSG00000062716|VMP1;ENSG00000064989|CALCRL;ENSG00000068078|FGFR3;ENSG00000070081|NUCB2;ENSG00000072849|DERL2;ENSG00000079999|KEAP1;ENSG00000084674|APOB;ENSG00000086827|ZW10;ENSG00000087074|PPP1R15A;ENSG00000088002|SULT2B1;ENSG00000088298|EDEM2;ENSG00000090661|CERS4;ENSG00000095321|CR…	103	2087	589	14089	0.0647589
GO:0032154	cleavage furrow	ENSG00000050405|LIMA1;ENSG00000065534|MYLK;ENSG00000072864|NDE1;ENSG00000100345|MYH9;ENSG00000110697|PITPNM1;ENSG00000133026|MYH10;ENSG00000241360|PDXP;ENSG00000275338|RAB11FIP3;ENSG00000275911|NDE1	9	2087	31	14089	0.0648698
GO:0034613	cellular protein localization	ENSG00000004975|DVL2;ENSG00000025039|RRAGD;ENSG00000067606|PRKCZ;ENSG00000109062|SLC9A3R1;ENSG00000131023|LATS1;ENSG00000145362|ANK2;ENSG00000150457|LATS2;ENSG00000188906|LRRK2;ENSG00000204160|ZDHHC18	9	2087	31	14089	0.0648698
GO:0034644	cellular response to UV	ENSG00000005339|CREBBP;ENSG00000064545|TMEM161A;ENSG00000128908|INO80;ENSG00000132646|PCNA;ENSG00000164045|CDC25A;ENSG00000164938|TP53INP1;ENSG00000168078|PBK;ENSG00000183207|RUVBL2;ENSG00000188976|NOC2L	9	2087	31	14089	0.0648698
GO:0043966	histone H3 acetylation	ENSG00000083168|KAT6A;ENSG00000136715|SAP130;ENSG00000137265|IRF4;ENSG00000139618|BRCA2;ENSG00000152382|TADA1;ENSG00000163872|YEATS2;ENSG00000166337|TAF10;ENSG00000221926|TRIM16;ENSG00000273841|TAF9	9	2087	31	14089	0.0648698
GO:0043022	ribosome binding	ENSG00000065665|SEC61A2;ENSG00000113742|CPEB4;ENSG00000120705|ETF1;ENSG00000132740|IGHMBP2;ENSG00000164327|RICTOR;ENSG00000167658|EEF2;ENSG00000198793|MTOR;ENSG00000214575|CPEB1;ENSG00000242372|EIF6;ENSG00000277445|CPEB1	10	2087	36	14089	0.0652255
GO:0043087	regulation of GTPase activity	ENSG00000003393|ALS2;ENSG00000007168|PAFAH1B1;ENSG00000102302|FGD1;ENSG00000115839|RAB3GAP1;ENSG00000122126|OCRL;ENSG00000164327|RICTOR;ENSG00000169398|PTK2;ENSG00000196576|PLXNB2;ENSG00000197555|SIPA1L1;ENSG00000198793|MTOR	10	2087	36	14089	0.0652255
GO:0030175	filopodium	ENSG00000023892|DEF6;ENSG00000086062|B4GALT1;ENSG00000092820|EZR;ENSG00000109062|SLC9A3R1;ENSG00000136167|LCP1;ENSG00000145703|IQGAP2;ENSG00000146426|TIAM2;ENSG00000147065|MSN;ENSG00000159217|IGF2BP1;ENSG00000163017|ACTG2;ENSG00000164885|CDK5;ENSG00000165458|INPPL1;ENSG00000182957|SPATA13;ENSG00000188042|ARL4C;ENSG00000197102|DYNC1H1	15	2087	62	14089	0.0655769
GO:0000132	establishment of mitotic spindle orientation	ENSG00000007168|PAFAH1B1;ENSG00000072864|NDE1;ENSG00000086827|ZW10;ENSG00000116584|ARHGEF2;ENSG00000197386|HTT;ENSG00000275911|NDE1	6	2087	17	14089	0.0665449
GO:0017025	TBP-class protein binding	ENSG00000013275|PSMC4;ENSG00000100519|PSMC6;ENSG00000115750|TAF1B;ENSG00000161057|PSMC2;ENSG00000163872|YEATS2;ENSG00000281221|PSMC4	6	2087	17	14089	0.0665449
GO:0034047	regulation of protein phosphatase type 2A activity	ENSG00000066027|PPP2R5A;ENSG00000105568|PPP2R1A;ENSG00000137713|PPP2R1B;ENSG00000175470|PPP2R2D;ENSG00000197386|HTT;ENSG00000214517|PPME1	6	2087	17	14089	0.0665449
GO:0045736	negative regulation of cyclin-dependent protein serine/threonine kinase activity	ENSG00000101391|CDK5RAP1;ENSG00000118503|TNFAIP3;ENSG00000131023|LATS1;ENSG00000150457|LATS2;ENSG00000166851|PLK1;ENSG00000185551|NR2F2	6	2087	17	14089	0.0665449
GO:0048738	cardiac muscle tissue development	ENSG00000103148|NPRL3;ENSG00000127511|SIN3B;ENSG00000157168|NRG1;ENSG00000178127|NDUFV2;ENSG00000182963|GJC1;ENSG00000198793|MTOR	6	2087	17	14089	0.0665449
GO:0071364	cellular response to epidermal growth factor stimulus	ENSG00000108821|COL1A1;ENSG00000124181|PLCG1;ENSG00000125686|MED1;ENSG00000140992|PDPK1;ENSG00000146648|EGFR;ENSG00000173757|STAT5B	6	2087	17	14089	0.0665449
GO:0005578	proteinaceous extracellular matrix	ENSG00000035862|TIMP2;ENSG00000041982|TNC;ENSG00000058085|LAMC2;ENSG00000084636|COL16A1;ENSG00000090863|GLG1;ENSG00000100109|TFIP11;ENSG00000100234|TIMP3;ENSG00000104332|SFRP1;ENSG00000105329|TGFB1;ENSG00000108821|COL1A1;ENSG00000112562|SMOC2;ENSG00000112715|VEGFA;ENSG00000113083|LOX;ENSG00000113140|SPARC;ENSG00000115380|EFEMP1;ENSG00000120708|TGFBI;ENSG00000124102|PI3;ENSG00000130635|COL5A1;ENSG…	38	2087	193	14089	0.0675034
GO:0007179	transforming growth factor beta receptor signaling pathway	ENSG00000033170|FUT8;ENSG00000064393|HIPK2;ENSG00000067606|PRKCZ;ENSG00000104880|ARHGEF18;ENSG00000105329|TGFB1;ENSG00000110395|CBL;ENSG00000114374|USP9Y;ENSG00000124486|USP9X;ENSG00000130513|GDF15;ENSG00000140564|FURIN;ENSG00000141646|SMAD4;ENSG00000157933|SKI;ENSG00000164692|COL1A2;ENSG00000168522|FNTA;ENSG00000168542|COL3A1;ENSG00000169398|PTK2	16	2087	68	14089	0.0694116
GO:0031047	gene silencing by RNA	ENSG00000030066|NUP160;ENSG00000047315|POLR2B;ENSG00000047410|TPR;ENSG00000069248|NUP133;ENSG00000094914|AAAS;ENSG00000095319|NUP188;ENSG00000099817|POLR2E;ENSG00000101146|RAE1;ENSG00000108559|NUP88;ENSG00000110713|NUP98;ENSG00000111581|NUP107;ENSG00000111596|CNOT2;ENSG00000124789|NUP153;ENSG00000133704|IPO8;ENSG00000138750|NUP54;ENSG00000138767|CNOT6L;ENSG00000153201|RANBP2;ENSG00000155561|NUP205	18	2087	79	14089	0.0699529
GO:0006325	chromatin organization	ENSG00000069248|NUP133;ENSG00000106462|EZH2;ENSG00000108840|HDAC5;ENSG00000129194|SOX15;ENSG00000140326|CDAN1;ENSG00000160633|SAFB;ENSG00000182568|SATB1	7	2087	22	14089	0.071133
GO:0006383	transcription from RNA polymerase III promoter	ENSG00000058600|POLR3E;ENSG00000077235|GTF3C1;ENSG00000099817|POLR2E;ENSG00000100413|POLR3H;ENSG00000119041|GTF3C3;ENSG00000148606|POLR3A;ENSG00000165684|SNAPC4	7	2087	22	14089	0.071133
GO:0007259	JAK-STAT cascade	ENSG00000008710|PKD1;ENSG00000068078|FGFR3;ENSG00000115415|STAT1;ENSG00000126561|STAT5A;ENSG00000134470|IL15RA;ENSG00000170581|STAT2;ENSG00000173757|STAT5B	7	2087	22	14089	0.071133
GO:0046326	positive regulation of glucose import	ENSG00000067606|PRKCZ;ENSG00000110436|SLC1A2;ENSG00000119729|RHOQ;ENSG00000147257|GPC3;ENSG00000164362|TERT;ENSG00000171105|INSR;ENSG00000185950|IRS2	7	2087	22	14089	0.071133
GO:0055088	lipid homeostasis	ENSG00000087008|ACOX3;ENSG00000109670|FBXW7;ENSG00000111271|ACAD10;ENSG00000153093|ACOXL;ENSG00000174738|NR1D2;ENSG00000185950|IRS2;ENSG00000278540|ACACA	7	2087	22	14089	0.071133
GO:0097421	liver regeneration	ENSG00000100462|PRMT5;ENSG00000105329|TGFB1;ENSG00000106462|EZH2;ENSG00000110092|CCND1;ENSG00000132646|PCNA;ENSG00000146648|EGFR;ENSG00000176890|TYMS	7	2087	22	14089	0.071133
GO:0008152	metabolic process	ENSG00000066084|DIP2B;ENSG00000090975|PITPNM2;ENSG00000093144|ECHDC1;ENSG00000115042|FAHD2A;ENSG00000134463|ECHDC3;ENSG00000137106|GRHPR;ENSG00000159433|STARD9;ENSG00000160305|DIP2A;ENSG00000166446|CDYL2;ENSG00000167280|ENGASE;ENSG00000186480|INSIG1;ENSG00000186642|PDE2A	12	2087	47	14089	0.0712796
GO:0016485	protein processing	ENSG00000010256|UQCRC1;ENSG00000102910|LONP2;ENSG00000105819|PMPCB;ENSG00000106144|CASP2;ENSG00000106624|AEBP1;ENSG00000108582|CPD;ENSG00000117298|ECE1;ENSG00000122862|SRGN;ENSG00000135678|CPM;ENSG00000140564|FURIN;ENSG00000140740|UQCRC2;ENSG00000188603|CLN3	12	2087	47	14089	0.0712796
GO:0006368	transcription elongation from RNA polymerase II promoter	ENSG00000047315|POLR2B;ENSG00000070061|IKBKAP;ENSG00000099817|POLR2E;ENSG00000120656|TAF12;ENSG00000129315|CCNT1;ENSG00000130706|ADRM1;ENSG00000134371|CDC73;ENSG00000141384|TAF4B;ENSG00000145736|GTF2H2;ENSG00000149136|SSRP1;ENSG00000163634|THOC7;ENSG00000166337|TAF10;ENSG00000196235|SUPT5H;ENSG00000273841|TAF9;ENSG00000275045|GTF2H2	15	2087	63	14089	0.0719327
GO:0016579	protein deubiquitination	ENSG00000055483|USP36;ENSG00000101557|USP14;ENSG00000103194|USP10;ENSG00000109189|USP46;ENSG00000111667|USP5;ENSG00000114374|USP9Y;ENSG00000115464|USP34;ENSG00000118503|TNFAIP3;ENSG00000124486|USP9X;ENSG00000135913|USP37;ENSG00000145390|USP53;ENSG00000154277|UCHL1;ENSG00000154914|USP43;ENSG00000163930|BAP1;ENSG00000168883|USP39	15	2087	63	14089	0.0719327
GO:0000185	activation of MAPKKK activity	ENSG00000104814|MAP4K1;ENSG00000116717|GADD45A;ENSG00000131653|TRAF7;ENSG00000168067|MAP4K2;ENSG00000282928|MAP4K1	5	2087	13	14089	0.0722019
GO:0006103	2-oxoglutarate metabolic process	ENSG00000087299|L2HGDH;ENSG00000126561|STAT5A;ENSG00000166123|GPT2;ENSG00000173757|STAT5B;ENSG00000180902|D2HGDH	5	2087	13	14089	0.0722019
GO:0007520	myoblast fusion	ENSG00000064309|CDON;ENSG00000089250|NOS1;ENSG00000100345|MYH9;ENSG00000105204|DYRK1B;ENSG00000143473|KCNH1	5	2087	13	14089	0.0722019
GO:0008589	regulation of smoothened signaling pathway	ENSG00000005339|CREBBP;ENSG00000011143|MKS1;ENSG00000078246|TULP3;ENSG00000123607|TTC21B;ENSG00000164066|INTU	5	2087	13	14089	0.0722019
GO:0009083	branched-chain amino acid catabolic process	ENSG00000060982|BCAT1;ENSG00000078070|MCCC1;ENSG00000083123|BCKDHB;ENSG00000103507|BCKDK;ENSG00000131844|MCCC2	5	2087	13	14089	0.0722019
GO:0019706	protein-cysteine S-palmitoyltransferase activity	ENSG00000136247|ZDHHC4;ENSG00000175048|ZDHHC14;ENSG00000184307|ZDHHC23;ENSG00000188818|ZDHHC11;ENSG00000204160|ZDHHC18	5	2087	13	14089	0.0722019
GO:0030215	semaphorin receptor binding	ENSG00000012171|SEMA3B;ENSG00000092421|SEMA6A;ENSG00000112902|SEMA5A;ENSG00000167680|SEMA6B;ENSG00000187764|SEMA4D	5	2087	13	14089	0.0722019
GO:0030660	Golgi-associated vesicle membrane	ENSG00000008710|PKD1;ENSG00000117262|GPR89A;ENSG00000119729|RHOQ;ENSG00000157837|SPPL3;ENSG00000241973|PI4KA	5	2087	13	14089	0.0722019
GO:0031589	cell-substrate adhesion	ENSG00000102879|CORO1A;ENSG00000120896|SORBS3;ENSG00000161638|ITGA5;ENSG00000164171|ITGA2;ENSG00000259207|ITGB3	5	2087	13	14089	0.0722019
GO:0032438	melanosome organization	ENSG00000065000|AP3D1;ENSG00000072958|AP1M1;ENSG00000101850|GPR143;ENSG00000146950|SHROOM2;ENSG00000166747|AP1G1	5	2087	13	14089	0.0722019
GO:0046487	glyoxylate metabolic process	ENSG00000083123|BCKDHB;ENSG00000137106|GRHPR;ENSG00000145020|AMT;ENSG00000172482|AGXT;ENSG00000181192|DHTKD1	5	2087	13	14089	0.0722019
GO:0048488	synaptic vesicle endocytosis	ENSG00000067715|SYT1;ENSG00000140022|STON2;ENSG00000164885|CDK5;ENSG00000186111|PIP5K1C;ENSG00000205726|ITSN1	5	2087	13	14089	0.0722019
GO:0051537	2 iron, 2 sulfur cluster binding	ENSG00000023228|NDUFS1;ENSG00000117118|SDHB;ENSG00000138356|AOX1;ENSG00000165060|FXN;ENSG00000178127|NDUFV2	5	2087	13	14089	0.0722019
GO:0051968	positive regulation of synaptic transmission, glutamatergic	ENSG00000120899|PTK2B;ENSG00000146648|EGFR;ENSG00000162105|SHANK2;ENSG00000179915|NRXN1;ENSG00000251322|SHANK3	5	2087	13	14089	0.0722019
GO:0060999	positive regulation of dendritic spine development	ENSG00000134072|CAMK1;ENSG00000157168|NRG1;ENSG00000160145|KALRN;ENSG00000198793|MTOR;ENSG00000251322|SHANK3	5	2087	13	14089	0.0722019
GO:2000134	negative regulation of G1/S transition of mitotic cell cycle	ENSG00000106462|EZH2;ENSG00000127616|SMARCA4;ENSG00000134371|CDC73;ENSG00000144677|CTDSPL;ENSG00000166164|BRD7	5	2087	13	14089	0.0722019
GO:0001933	negative regulation of protein phosphorylation	ENSG00000105329|TGFB1;ENSG00000110880|CORO1C;ENSG00000140538|NTRK3;ENSG00000144677|CTDSPL;ENSG00000156535|CD109;ENSG00000168078|PBK;ENSG00000188906|LRRK2;ENSG00000198793|MTOR;ENSG00000253729|PRKDC;ENSG00000254087|LYN;ENSG00000281324|LRP6	11	2087	42	14089	0.0727125
GO:0003824	catalytic activity	ENSG00000066084|DIP2B;ENSG00000100605|ITPK1;ENSG00000104763|ASAH1;ENSG00000134463|ECHDC3;ENSG00000135476|ESPL1;ENSG00000148218|ALAD;ENSG00000160305|DIP2A;ENSG00000166446|CDYL2;ENSG00000181523|SGSH;ENSG00000185666|SYN3;ENSG00000274958|ITPK1	11	2087	42	14089	0.0727125
GO:0032981	mitochondrial respiratory chain complex I assembly	ENSG00000023228|NDUFS1;ENSG00000074582|BCS1L;ENSG00000113845|TIMMDC1;ENSG00000136521|NDUFB5;ENSG00000137806|NDUFAF1;ENSG00000158864|NDUFS2;ENSG00000178127|NDUFV2;ENSG00000184983|NDUFA6;ENSG00000213619|NDUFS3;ENSG00000277365|NDUFA6;ENSG00000281013|NDUFA6	11	2087	42	14089	0.0727125
GO:0001764	neuron migration	ENSG00000007168|PAFAH1B1;ENSG00000066279|ASPM;ENSG00000072518|MARK2;ENSG00000072864|NDE1;ENSG00000075275|CELSR1;ENSG00000092421|SEMA6A;ENSG00000112357|PEX7;ENSG00000119042|SATB2;ENSG00000124486|USP9X;ENSG00000133026|MYH10;ENSG00000134369|NAV1;ENSG00000140538|NTRK3;ENSG00000164885|CDK5;ENSG00000169398|PTK2;ENSG00000185551|NR2F2;ENSG00000187094|CCK;ENSG00000196588|MKL1	17	2087	74	14089	0.0728079
GO:0000155	phosphorelay sensor kinase activity	ENSG00000140015|KCNH5;ENSG00000143473|KCNH1;ENSG00000183960|KCNH8	3	2087	5	14089	0.0728212
GO:0004571	mannosyl-oligosaccharide 1,2-alpha-mannosidase activity	ENSG00000088298|EDEM2;ENSG00000117643|MAN1C1;ENSG00000198162|MAN1A2	3	2087	5	14089	0.0728212
GO:0005522	profilin binding	ENSG00000119729|RHOQ;ENSG00000186472|PCLO;ENSG00000197386|HTT	3	2087	5	14089	0.0728212
GO:0005577	fibrinogen complex	ENSG00000167711|SERPINF2;ENSG00000171557|FGG;ENSG00000276838|SERPINF2	3	2087	5	14089	0.0728212
GO:0006101	citrate metabolic process	ENSG00000126561|STAT5A;ENSG00000131473|ACLY;ENSG00000173757|STAT5B	3	2087	5	14089	0.0728212
GO:0006975	DNA damage induced protein phosphorylation	ENSG00000097007|ABL1;ENSG00000149311|ATM;ENSG00000149554|CHEK1	3	2087	5	14089	0.0728212
GO:0007185	transmembrane receptor protein tyrosine phosphatase signaling pathway	ENSG00000038382|TRIO;ENSG00000060656|PTPRU;ENSG00000153707|PTPRD	3	2087	5	14089	0.0728212
GO:0008046	axon guidance receptor activity	ENSG00000135333|EPHA7;ENSG00000169855|ROBO1;ENSG00000185008|ROBO2	3	2087	5	14089	0.0728212
GO:0008568	microtubule-severing ATPase activity	ENSG00000102781|KATNAL1;ENSG00000140854|KATNB1;ENSG00000283024|ATAD1	3	2087	5	14089	0.0728212
GO:0010757	negative regulation of plasminogen activation	ENSG00000106366|SERPINE1;ENSG00000167711|SERPINF2;ENSG00000276838|SERPINF2	3	2087	5	14089	0.0728212
GO:0019932	second-messenger-mediated signaling	ENSG00000077044|DGKD;ENSG00000105568|PPP2R1A;ENSG00000280873|DGKD	3	2087	5	14089	0.0728212
GO:0030214	hyaluronan catabolic process	ENSG00000026508|CD44;ENSG00000105329|TGFB1;ENSG00000213614|HEXA	3	2087	5	14089	0.0728212
GO:0030833	regulation of actin filament polymerization	ENSG00000102879|CORO1A;ENSG00000131023|LATS1;ENSG00000145715|RASA1	3	2087	5	14089	0.0728212
GO:0031931	TORC1 complex	ENSG00000155506|LARP1;ENSG00000198793|MTOR;ENSG00000204673|AKT1S1	3	2087	5	14089	0.0728212
GO:0042088	T-helper 1 type immune response	ENSG00000069399|BCL3;ENSG00000104856|RELB;ENSG00000150782|IL18	3	2087	5	14089	0.0728212
GO:0043666	regulation of phosphoprotein phosphatase activity	ENSG00000105063|PPP6R1;ENSG00000110075|PPP6R3;ENSG00000184203|PPP1R2	3	2087	5	14089	0.0728212
GO:0043931	ossification involved in bone maturation	ENSG00000169231|THBS3;ENSG00000187764|SEMA4D;ENSG00000196218|RYR1	3	2087	5	14089	0.0728212
GO:0044597	daunorubicin metabolic process	ENSG00000085662|AKR1B1;ENSG00000196139|AKR1C3;ENSG00000198074|AKR1B10	3	2087	5	14089	0.0728212
GO:0044598	doxorubicin metabolic process	ENSG00000085662|AKR1B1;ENSG00000196139|AKR1C3;ENSG00000198074|AKR1B10	3	2087	5	14089	0.0728212
GO:0051010	microtubule plus-end binding	ENSG00000106665|CLIP2;ENSG00000151914|DST;ENSG00000167323|STIM1	3	2087	5	14089	0.0728212
GO:0051353	positive regulation of oxidoreductase activity	ENSG00000097007|ABL1;ENSG00000143322|ABL2;ENSG00000165240|ATP7A	3	2087	5	14089	0.0728212
GO:0051536	iron-sulfur cluster binding	ENSG00000103274|NUBP1;ENSG00000165060|FXN;ENSG00000183044|ABAT	3	2087	5	14089	0.0728212
GO:0051593	response to folic acid	ENSG00000167658|EEF2;ENSG00000176890|TYMS;ENSG00000177000|MTHFR	3	2087	5	14089	0.0728212
GO:0051639	actin filament network formation	ENSG00000079691|LRRC16A;ENSG00000082438|COBLL1;ENSG00000134775|FHOD3	3	2087	5	14089	0.0728212
GO:0051964	negative regulation of synapse assembly	ENSG00000135333|EPHA7;ENSG00000169398|PTK2;ENSG00000185008|ROBO2	3	2087	5	14089	0.0728212
GO:0070585	protein localization to mitochondrion	ENSG00000086061|DNAJA1;ENSG00000109919|MTCH2;ENSG00000188906|LRRK2	3	2087	5	14089	0.0728212
GO:0071225	cellular response to muramyl dipeptide	ENSG00000104312|RIPK2;ENSG00000106100|NOD1;ENSG00000116584|ARHGEF2	3	2087	5	14089	0.0728212
GO:1903077	negative regulation of protein localization to plasma membrane	ENSG00000105329|TGFB1;ENSG00000141367|CLTC;ENSG00000161203|AP2M1	3	2087	5	14089	0.0728212
GO:2000001	regulation of DNA damage checkpoint	ENSG00000136104|RNASEH2B;ENSG00000151876|FBXO4;ENSG00000168411|RFWD3	3	2087	5	14089	0.0728212
GO:0000122	negative regulation of transcription from RNA polymerase II promoter	ENSG00000005339|CREBBP;ENSG00000005436|GCFC2;ENSG00000009950|MLXIPL;ENSG00000047410|TPR;ENSG00000052795|FNIP2;ENSG00000064393|HIPK2;ENSG00000065978|YBX1;ENSG00000068024|HDAC4;ENSG00000071655|MBD3;ENSG00000073614|KDM5A;ENSG00000074181|NOTCH3;ENSG00000078401|EDN1;ENSG00000079432|CIC;ENSG00000080839|RBL1;ENSG00000081059|TCF7;ENSG00000086102|NFX1;ENSG00000088305|DNMT3B;ENSG00000090612|ZNF268;ENSG0000…	91	2087	518	14089	0.0728512
GO:0000723	telomere maintenance	ENSG00000005007|UPF1;ENSG00000070366|SMG6;ENSG00000132646|PCNA;ENSG00000138346|DNA2;ENSG00000152457|DCLRE1C;ENSG00000157106|SMG1;ENSG00000164362|TERT;ENSG00000253729|PRKDC	8	2087	27	14089	0.0733375
GO:0005881	cytoplasmic microtubule	ENSG00000075218|GTSE1;ENSG00000103126|AXIN1;ENSG00000105514|RAB3D;ENSG00000106665|CLIP2;ENSG00000115266|APC2;ENSG00000119777|TMEM214;ENSG00000131462|TUBG1;ENSG00000151746|BICD1	8	2087	27	14089	0.0733375
GO:0018107	peptidyl-threonine phosphorylation	ENSG00000064393|HIPK2;ENSG00000072518|MARK2;ENSG00000140992|PDPK1;ENSG00000149554|CHEK1;ENSG00000157540|DYRK1A;ENSG00000164885|CDK5;ENSG00000188906|LRRK2;ENSG00000198793|MTOR	8	2087	27	14089	0.0733375
GO:0032947	protein complex scaffold	ENSG00000103126|AXIN1;ENSG00000109062|SLC9A3R1;ENSG00000113645|WWC1;ENSG00000125107|CNOT1;ENSG00000150054|MPP7;ENSG00000151276|MAGI1;ENSG00000205726|ITSN1;ENSG00000282956|MAGI1	8	2087	27	14089	0.0733375
GO:0042626	ATPase activity, coupled to transmembrane movement of substances	ENSG00000023839|ABCC2;ENSG00000085563|ABCB1;ENSG00000103222|ABCC1;ENSG00000131269|ABCB7;ENSG00000138075|ABCG5;ENSG00000154262|ABCA6;ENSG00000275331|ABCC6;ENSG00000278183|ABCC1	8	2087	27	14089	0.0733375
GO:0003774	motor activity	ENSG00000066933|MYO9A;ENSG00000068796|KIF2A;ENSG00000092841|MYL6;ENSG00000100345|MYH9;ENSG00000128833|MYO5C;ENSG00000130294|KIF1A;ENSG00000155980|KIF5A;ENSG00000186185|KIF18B;ENSG00000196586|MYO6;ENSG00000197879|MYO1C	10	2087	37	14089	0.0736986
GO:0007254	JNK cascade	ENSG00000065559|MAP2K4;ENSG00000073803|MAP3K13;ENSG00000104312|RIPK2;ENSG00000106100|NOD1;ENSG00000127863|TNFRSF19;ENSG00000134070|IRAK2;ENSG00000141503|MINK1;ENSG00000168067|MAP4K2;ENSG00000169727|GPS1;ENSG00000197442|MAP3K5	10	2087	37	14089	0.0736986
GO:0045727	positive regulation of translation	ENSG00000069399|BCL3;ENSG00000120899|PTK2B;ENSG00000141543|EIF4A3;ENSG00000141736|ERBB2;ENSG00000145191|EIF2B5;ENSG00000155506|LARP1;ENSG00000164171|ITGA2;ENSG00000167658|EEF2;ENSG00000198793|MTOR;ENSG00000242372|EIF6	10	2087	37	14089	0.0736986
GO:0006457	protein folding	ENSG00000066136|NFYC;ENSG00000070770|CSNK2A2;ENSG00000086061|DNAJA1;ENSG00000089597|GANAB;ENSG00000090861|AARS;ENSG00000105993|DNAJB6;ENSG00000108179|PPIF;ENSG00000108370|RGS9;ENSG00000109971|HSPA8;ENSG00000110917|MLEC;ENSG00000113013|HSPA9;ENSG00000116957|TBCE;ENSG00000119321|FKBP15;ENSG00000120438|TCP1;ENSG00000120725|SIL1;ENSG00000130175|PRKCSH;ENSG00000133265|HSPBP1;ENSG00000141556|TBCD;ENSG0…	25	2087	119	14089	0.073702
GO:0004402	histone acetyltransferase activity	ENSG00000005339|CREBBP;ENSG00000080603|SRCAP;ENSG00000083168|KAT6A;ENSG00000124151|NCOA3;ENSG00000128708|HAT1;ENSG00000136715|SAP130;ENSG00000152382|TADA1;ENSG00000166337|TAF10;ENSG00000273841|TAF9	9	2087	32	14089	0.074018
GO:0031625	ubiquitin protein ligase binding	ENSG00000010256|UQCRC1;ENSG00000044090|CUL7;ENSG00000058056|USP13;ENSG00000066135|KDM4A;ENSG00000070950|RAD18;ENSG00000076604|TRAF4;ENSG00000078140|UBE2K;ENSG00000078902|TOLLIP;ENSG00000086061|DNAJA1;ENSG00000100401|RANGAP1;ENSG00000103126|AXIN1;ENSG00000105220|GPI;ENSG00000108094|CUL2;ENSG00000108349|CASC3;ENSG00000109670|FBXW7;ENSG00000109971|HSPA8;ENSG00000110497|AMBRA1;ENSG00000113013|HSPA9;E…	38	2087	195	14089	0.0747896
GO:0042995	cell projection	ENSG00000026025|VIM;ENSG00000071127|WDR1;ENSG00000092820|EZR;ENSG00000101445|PPP1R16B;ENSG00000107957|SH3PXD2A;ENSG00000110031|LPXN;ENSG00000119723|COQ6;ENSG00000124181|PLCG1;ENSG00000133627|ACTR3B;ENSG00000140992|PDPK1;ENSG00000141837|CACNA1A;ENSG00000141985|SH3GL1;ENSG00000151276|MAGI1;ENSG00000164171|ITGA2;ENSG00000169432|SCN9A;ENSG00000282956|MAGI1	16	2087	69	14089	0.0757236
GO:0000463	maturation of LSU-rRNA from tricistronic rRNA transcript (SSU-rRNA, 5.8S rRNA, LSU-rRNA	ENSG00000100029|PES1;ENSG00000107937|GTPBP4;ENSG00000108592|FTSJ3;ENSG00000261236|BOP1	4	2087	9	14089	0.0758137
GO:0006600	creatine metabolic process	ENSG00000126561|STAT5A;ENSG00000130005|GAMT;ENSG00000173757|STAT5B;ENSG00000223572|CKMT1A	4	2087	9	14089	0.0758137
GO:0007026	negative regulation of microtubule depolymerization	ENSG00000115266|APC2;ENSG00000116584|ARHGEF2;ENSG00000140854|KATNB1;ENSG00000166780|C16orf45	4	2087	9	14089	0.0758137
GO:0010824	regulation of centrosome duplication	ENSG00000086065|CHMP5;ENSG00000130724|CHMP2A;ENSG00000131165|CHMP1A;ENSG00000178295|GEN1	4	2087	9	14089	0.0758137
GO:0030140	trans-Golgi network transport vesicle	ENSG00000090487|SPG21;ENSG00000140564|FURIN;ENSG00000165240|ATP7A;ENSG00000170348|TMED10	4	2087	9	14089	0.0758137
GO:0031325	positive regulation of cellular metabolic process	ENSG00000076555|ACACB;ENSG00000131473|ACLY;ENSG00000169710|FASN;ENSG00000278540|ACACA	4	2087	9	14089	0.0758137
GO:0031994	insulin-like growth factor I binding	ENSG00000115461|IGFBP5;ENSG00000132470|ITGB4;ENSG00000171105|INSR;ENSG00000259207|ITGB3	4	2087	9	14089	0.0758137
GO:0035641	locomotory exploration behavior	ENSG00000171132|PRKCE;ENSG00000188906|LRRK2;ENSG00000197635|DPP4;ENSG00000251322|SHANK3	4	2087	9	14089	0.0758137
GO:0035999	tetrahydrofolate interconversion	ENSG00000100714|MTHFD1;ENSG00000136371|MTHFS;ENSG00000176890|TYMS;ENSG00000177000|MTHFR	4	2087	9	14089	0.0758137
GO:0044030	regulation of DNA methylation	ENSG00000071655|MBD3;ENSG00000100462|PRMT5;ENSG00000165097|KDM1B;ENSG00000196199|MPHOSPH8	4	2087	9	14089	0.0758137
GO:0045618	positive regulation of keratinocyte differentiation	ENSG00000111012|CYP27B1;ENSG00000124151|NCOA3;ENSG00000125686|MED1;ENSG00000221926|TRIM16	4	2087	9	14089	0.0758137
GO:0046653	tetrahydrofolate metabolic process	ENSG00000136371|MTHFS;ENSG00000176890|TYMS;ENSG00000177000|MTHFR;ENSG00000179761|PIPOX	4	2087	9	14089	0.0758137
GO:0046685	response to arsenic-containing substance	ENSG00000023839|ABCC2;ENSG00000132386|SERPINF1;ENSG00000148218|ALAD;ENSG00000173933|RBM4	4	2087	9	14089	0.0758137
GO:0051272	positive regulation of cellular component movement	ENSG00000112715|VEGFA;ENSG00000130402|ACTN4;ENSG00000254087|LYN;ENSG00000282844|ACTN4	4	2087	9	14089	0.0758137
GO:0052659	inositol-1,3,4,5-tetrakisphosphate 5-phosphatase activity	ENSG00000100605|ITPK1;ENSG00000122126|OCRL;ENSG00000165458|INPPL1;ENSG00000274958|ITPK1	4	2087	9	14089	0.0758137
GO:0070016	armadillo repeat domain binding	ENSG00000100888|CHD8;ENSG00000103126|AXIN1;ENSG00000125107|CNOT1;ENSG00000148737|TCF7L2	4	2087	9	14089	0.0758137
GO:0070997	neuron death	ENSG00000110395|CBL;ENSG00000151276|MAGI1;ENSG00000188906|LRRK2;ENSG00000282956|MAGI1	4	2087	9	14089	0.0758137
GO:0071625	vocalization behavior	ENSG00000105357|MYH14;ENSG00000162105|SHANK2;ENSG00000179915|NRXN1;ENSG00000251322|SHANK3	4	2087	9	14089	0.0758137
GO:0090179	planar cell polarity pathway involved in neural tube closure	ENSG00000004975|DVL2;ENSG00000075275|CELSR1;ENSG00000104332|SFRP1;ENSG00000112655|PTK7	4	2087	9	14089	0.0758137
GO:2000311	regulation of alpha-amino-3-hydroxy-5-methyl-4-isoxazole propionate selective glutamate receptor activity	ENSG00000105605|CACNG7;ENSG00000141503|MINK1;ENSG00000174871|CNIH2;ENSG00000237515|SHISA9	4	2087	9	14089	0.0758137
GO:2000773	negative regulation of cellular senescence	ENSG00000097007|ABL1;ENSG00000126453|BCL2L12;ENSG00000164362|TERT;ENSG00000253729|PRKDC	4	2087	9	14089	0.0758137
GO:0061630	ubiquitin protein ligase activity	ENSG00000002746|HECW1;ENSG00000007944|MYLIP;ENSG00000011275|RNF216;ENSG00000034677|RNF19A;ENSG00000070950|RAD18;ENSG00000078747|ITCH;ENSG00000101236|RNF24;ENSG00000108094|CUL2;ENSG00000108854|SMURF2;ENSG00000110395|CBL;ENSG00000115392|FANCL;ENSG00000122257|RBBP6;ENSG00000124226|RNF114;ENSG00000125686|MED1;ENSG00000130939|UBE4B;ENSG00000146373|RNF217;ENSG00000151876|FBXO4;ENSG00000158717|RNF166;EN…	27	2087	131	14089	0.0761904
GO:0007059	chromosome segregation	ENSG00000072864|NDE1;ENSG00000076382|SPAG5;ENSG00000100038|TOP3B;ENSG00000105568|PPP2R1A;ENSG00000119638|NEK9;ENSG00000124486|USP9X;ENSG00000130695|CEP85;ENSG00000135476|ESPL1;ENSG00000138778|CENPE;ENSG00000154473|BUB3;ENSG00000165480|SKA3;ENSG00000180198|RCC1;ENSG00000275911|NDE1	13	2087	53	14089	0.0768415
GO:0042384	cilium assembly	ENSG00000011143|MKS1;ENSG00000039139|DNAH5;ENSG00000087903|RFX2;ENSG00000099204|ABLIM1;ENSG00000112144|ICK;ENSG00000112210|RAB23;ENSG00000122126|OCRL;ENSG00000125257|ABCC4;ENSG00000128881|TTBK2;ENSG00000130702|LAMA5;ENSG00000143951|WDPCP;ENSG00000149483|TMEM138;ENSG00000157796|WDR19;ENSG00000158163|DZIP1L;ENSG00000159720|ATP6V0D1;ENSG00000164066|INTU;ENSG00000164953|TMEM67;ENSG00000168778|TCTN2;E…	19	2087	86	14089	0.0784805
GO:0050839	cell adhesion molecule binding	ENSG00000005844|ITGAL;ENSG00000073008|PVR;ENSG00000091972|CD200;ENSG00000092820|EZR;ENSG00000111679|PTPN6;ENSG00000147065|MSN;ENSG00000153707|PTPRD;ENSG00000161638|ITGA5;ENSG00000170545|SMAGP;ENSG00000171557|FGG;ENSG00000179915|NRXN1;ENSG00000259207|ITGB3	12	2087	48	14089	0.0791178
GO:0007411	axon guidance	ENSG00000010017|RANBP9;ENSG00000012171|SEMA3B;ENSG00000092421|SEMA6A;ENSG00000092820|EZR;ENSG00000099617|EFNA2;ENSG00000100784|RPS6KA5;ENSG00000115306|SPTBN1;ENSG00000119508|NR4A3;ENSG00000133026|MYH10;ENSG00000141646|SMAD4;ENSG00000143869|GDF7;ENSG00000151150|ANK3;ENSG00000155980|KIF5A;ENSG00000163554|SPTA1;ENSG00000169398|PTK2;ENSG00000169855|ROBO1;ENSG00000179915|NRXN1;ENSG00000182197|EXT1;ENS…	22	2087	103	14089	0.0791853
GO:0031305	integral component of mitochondrial inner membrane	ENSG00000005059|CCDC109B;ENSG00000087299|L2HGDH;ENSG00000143224|PPOX;ENSG00000156026|MCU;ENSG00000171503|ETFDH;ENSG00000173085|COQ2	6	2087	18	14089	0.0794456
GO:0036258	multivesicular body assembly	ENSG00000009844|VTA1;ENSG00000086065|CHMP5;ENSG00000130724|CHMP2A;ENSG00000131165|CHMP1A;ENSG00000147457|CHMP7;ENSG00000185359|HGS	6	2087	18	14089	0.0794456
GO:0071897	DNA biosynthetic process	ENSG00000005156|LIG3;ENSG00000014138|POLA2;ENSG00000105486|LIG1;ENSG00000132382|MYBBP1A;ENSG00000164362|TERT;ENSG00000176890|TYMS	6	2087	18	14089	0.0794456
GO:0007420	brain development	ENSG00000007168|PAFAH1B1;ENSG00000066279|ASPM;ENSG00000067715|SYT1;ENSG00000071655|MBD3;ENSG00000078246|TULP3;ENSG00000083720|OXCT1;ENSG00000100888|CHD8;ENSG00000101391|CDK5RAP1;ENSG00000105402|NAPA;ENSG00000106144|CASP2;ENSG00000110697|PITPNM1;ENSG00000115839|RAB3GAP1;ENSG00000125686|MED1;ENSG00000133026|MYH10;ENSG00000135333|EPHA7;ENSG00000139618|BRCA2;ENSG00000144724|PTPRG;ENSG00000146950|SHRO…	33	2087	167	14089	0.0808891
GO:0016192	vesicle-mediated transport	ENSG00000072958|AP1M1;ENSG00000099954|CECR2;ENSG00000100934|SEC23A;ENSG00000101310|SEC23B;ENSG00000103197|TSC2;ENSG00000108669|CYTH1;ENSG00000125991|ERGIC3;ENSG00000131165|CHMP1A;ENSG00000138802|SEC24B;ENSG00000141447|OSBPL1A;ENSG00000160145|KALRN;ENSG00000163638|ADAMTS9;ENSG00000167306|MYO5B;ENSG00000174567|GOLT1A;ENSG00000185829|ARL17A;ENSG00000275338|RAB11FIP3	16	2087	70	14089	0.0824018
GO:0016049	cell growth	ENSG00000077044|DGKD;ENSG00000078401|EDN1;ENSG00000103274|NUBP1;ENSG00000105329|TGFB1;ENSG00000141837|CACNA1A;ENSG00000176890|TYMS;ENSG00000198793|MTOR;ENSG00000198964|SGMS1;ENSG00000259207|ITGB3;ENSG00000280873|DGKD	10	2087	38	14089	0.0828289
GO:0006635	fatty acid beta-oxidation	ENSG00000104823|ECH1;ENSG00000111271|ACAD10;ENSG00000112357|PEX7;ENSG00000113790|EHHADH;ENSG00000138029|HADHB;ENSG00000140284|SLC27A2;ENSG00000282853|ECH1	7	2087	23	14089	0.0829087
GO:0009966	regulation of signal transduction	ENSG00000125912|NCLN;ENSG00000137409|MTCH1;ENSG00000140564|FURIN;ENSG00000167992|VWCE;ENSG00000184203|PPP1R2;ENSG00000188766|SPRED3;ENSG00000196526|AFAP1	7	2087	23	14089	0.0829087
GO:0032480	negative regulation of type I interferon production	ENSG00000011275|RNF216;ENSG00000078747|ITCH;ENSG00000088888|MAVS;ENSG00000108771|DHX58;ENSG00000118503|TNFAIP3;ENSG00000121060|TRIM25;ENSG00000187608|ISG15	7	2087	23	14089	0.0829087
GO:0040007	growth	ENSG00000112715|VEGFA;ENSG00000122641|INHBA;ENSG00000143869|GDF7;ENSG00000153162|BMP6;ENSG00000157456|CCNB2;ENSG00000160633|SAFB;ENSG00000198793|MTOR	7	2087	23	14089	0.0829087
GO:0048754	branching morphogenesis of an epithelial tube	ENSG00000008710|PKD1;ENSG00000011143|MKS1;ENSG00000086062|B4GALT1;ENSG00000112715|VEGFA;ENSG00000130702|LAMA5;ENSG00000143869|GDF7;ENSG00000149269|PAK1	7	2087	23	14089	0.0829087
GO:0050714	positive regulation of protein secretion	ENSG00000092820|EZR;ENSG00000105329|TGFB1;ENSG00000150630|VEGFC;ENSG00000153162|BMP6;ENSG00000159363|ATP13A2;ENSG00000171557|FGG;ENSG00000181031|RPH3AL	7	2087	23	14089	0.0829087
GO:0000018	regulation of DNA recombination	ENSG00000114030|KPNA1;ENSG00000182481|KPNA2	2	2087	2	14089	0.0835025
GO:0000333	telomerase catalytic core complex	ENSG00000070366|SMG6;ENSG00000164362|TERT	2	2087	2	14089	0.0835025
GO:0000354	cis assembly of pre-catalytic spliceosome	ENSG00000144028|SNRNP200;ENSG00000174243|DDX23	2	2087	2	14089	0.0835025
GO:0000448	cleavage in ITS2 between 5.8S rRNA and LSU-rRNA of tricistronic rRNA transcript (SSU-rRNA, 5.8S rRNA, LSU-rRNA)	ENSG00000162408|NOL9;ENSG00000261236|BOP1	2	2087	2	14089	0.0835025
GO:0000469	cleavage involved in rRNA processing	ENSG00000124541|RRP36;ENSG00000141101|NOB1	2	2087	2	14089	0.0835025
GO:0000973	posttranscriptional tethering of RNA polymerase II gene DNA at nuclear periphery	ENSG00000110713|NUP98;ENSG00000111581|NUP107	2	2087	2	14089	0.0835025
GO:0001025	RNA polymerase III transcription factor binding	ENSG00000068024|HDAC4;ENSG00000108840|HDAC5	2	2087	2	14089	0.0835025
GO:0001026	TFIIIB-type transcription factor activity	ENSG00000145734|BDP1;ENSG00000273873|BDP1	2	2087	2	14089	0.0835025
GO:0001787	natural killer cell proliferation	ENSG00000102034|ELF4;ENSG00000162739|SLAMF6	2	2087	2	14089	0.0835025
GO:0001828	inner cell mass cellular morphogenesis	ENSG00000131023|LATS1;ENSG00000150457|LATS2	2	2087	2	14089	0.0835025
GO:0002314	germinal center B cell differentiation	ENSG00000111203|ITFG2;ENSG00000196839|ADA	2	2087	2	14089	0.0835025
GO:0002337	B-1a B cell differentiation	ENSG00000153551|CMTM7;ENSG00000154822|PLCL2	2	2087	2	14089	0.0835025
GO:0002692	negative regulation of cellular extravasation	ENSG00000159842|ABR;ENSG00000186716|BCR	2	2087	2	14089	0.0835025
GO:0003688	DNA replication origin binding	ENSG00000073111|MCM2;ENSG00000135336|ORC3	2	2087	2	14089	0.0835025
GO:0003989	acetyl-CoA carboxylase activity	ENSG00000076555|ACACB;ENSG00000278540|ACACA	2	2087	2	14089	0.0835025
GO:0004305	ethanolamine kinase activity	ENSG00000110721|CHKA;ENSG00000143845|ETNK2	2	2087	2	14089	0.0835025
GO:0004345	glucose-6-phosphate dehydrogenase activity	ENSG00000049239|H6PD;ENSG00000160211|G6PD	2	2087	2	14089	0.0835025
GO:0004485	methylcrotonoyl-CoA carboxylase activity	ENSG00000078070|MCCC1;ENSG00000131844|MCCC2	2	2087	2	14089	0.0835025
GO:0004572	mannosyl-oligosaccharide 1,3-1,6-alpha-mannosidase activity	ENSG00000112893|MAN2A1;ENSG00000196547|MAN2A2	2	2087	2	14089	0.0835025
GO:0004658	propionyl-CoA carboxylase activity	ENSG00000114054|PCCB;ENSG00000175198|PCCA	2	2087	2	14089	0.0835025
GO:0004775	succinate-CoA ligase (ADP-forming) activity	ENSG00000136143|SUCLA2;ENSG00000163541|SUCLG1	2	2087	2	14089	0.0835025
GO:0004924	oncostatin-M receptor activity	ENSG00000113594|LIFR;ENSG00000145623|OSMR	2	2087	2	14089	0.0835025
GO:0005006	epidermal growth factor-activated receptor activity	ENSG00000115380|EFEMP1;ENSG00000146648|EGFR	2	2087	2	14089	0.0835025
GO:0005128	erythropoietin receptor binding	ENSG00000130427|EPO;ENSG00000181852|RNF41	2	2087	2	14089	0.0835025
GO:0005290	L-histidine transmembrane transporter activity	ENSG00000111371|SLC38A1;ENSG00000188338|SLC38A3	2	2087	2	14089	0.0835025
GO:0005584	collagen type I trimer	ENSG00000108821|COL1A1;ENSG00000164692|COL1A2	2	2087	2	14089	0.0835025
GO:0005607	laminin-2 complex	ENSG00000058085|LAMC2;ENSG00000091136|LAMB1	2	2087	2	14089	0.0835025
GO:0005610	laminin-5 complex	ENSG00000130702|LAMA5;ENSG00000196878|LAMB3	2	2087	2	14089	0.0835025
GO:0005664	nuclear origin of replication recognition complex	ENSG00000073111|MCM2;ENSG00000135336|ORC3	2	2087	2	14089	0.0835025
GO:0005745	m-AAA complex	ENSG00000141385|AFG3L2;ENSG00000197912|SPG7	2	2087	2	14089	0.0835025
GO:0005947	mitochondrial alpha-ketoglutarate dehydrogenase complex	ENSG00000083123|BCKDHB;ENSG00000103507|BCKDK	2	2087	2	14089	0.0835025
GO:0006272	leading strand elongation	ENSG00000101868|POLA1;ENSG00000132646|PCNA	2	2087	2	14089	0.0835025
GO:0006478	peptidyl-tyrosine sulfation	ENSG00000128294|TPST2;ENSG00000169902|TPST1	2	2087	2	14089	0.0835025
GO:0006616	SRP-dependent cotranslational protein targeting to membrane, translocation	ENSG00000100883|SRP54;ENSG00000158552|ZFAND2B	2	2087	2	14089	0.0835025
GO:0006740	NADPH regeneration	ENSG00000112992|NNT;ENSG00000160211|G6PD	2	2087	2	14089	0.0835025
GO:0006867	asparagine transport	ENSG00000111371|SLC38A1;ENSG00000188338|SLC38A3	2	2087	2	14089	0.0835025
GO:0007620	copulation	ENSG00000124102|PI3;ENSG00000183044|ABAT	2	2087	2	14089	0.0835025
GO:0008298	intracellular mRNA localization	ENSG00000108349|CASC3;ENSG00000151746|BICD1	2	2087	2	14089	0.0835025
GO:0008476	protein-tyrosine sulfotransferase activity	ENSG00000128294|TPST2;ENSG00000169902|TPST1	2	2087	2	14089	0.0835025
GO:0009051	pentose-phosphate shunt, oxidative branch	ENSG00000142657|PGD;ENSG00000160211|G6PD	2	2087	2	14089	0.0835025
GO:0009259	ribonucleotide metabolic process	ENSG00000136104|RNASEH2B;ENSG00000138363|ATIC	2	2087	2	14089	0.0835025
GO:0010044	response to aluminum ion	ENSG00000148218|ALAD;ENSG00000196365|LONP1	2	2087	2	14089	0.0835025
GO:0010424	DNA methylation on cytosine within a CG sequence	ENSG00000088305|DNMT3B;ENSG00000119772|DNMT3A	2	2087	2	14089	0.0835025
GO:0014056	regulation of acetylcholine secretion, neurotransmission	ENSG00000080644|CHRNA3;ENSG00000141837|CACNA1A	2	2087	2	14089	0.0835025
GO:0015182	L-asparagine transmembrane transporter activity	ENSG00000111371|SLC38A1;ENSG00000188338|SLC38A3	2	2087	2	14089	0.0835025
GO:0015245	fatty acid transporter activity	ENSG00000130304|SLC27A1;ENSG00000140284|SLC27A2	2	2087	2	14089	0.0835025
GO:0015420	cobalamin-transporting ATPase activity	ENSG00000103222|ABCC1;ENSG00000278183|ABCC1	2	2087	2	14089	0.0835025
GO:0015817	histidine transport	ENSG00000111371|SLC38A1;ENSG00000188338|SLC38A3	2	2087	2	14089	0.0835025
GO:0015888	thiamine transport	ENSG00000117479|SLC19A2;ENSG00000183780|SLC35F3	2	2087	2	14089	0.0835025
GO:0016488	farnesol catabolic process	ENSG00000196139|AKR1C3;ENSG00000198074|AKR1B10	2	2087	2	14089	0.0835025
GO:0016799	hydrolase activity, hydrolyzing N-glycosyl compounds	ENSG00000112893|MAN2A1;ENSG00000196547|MAN2A2	2	2087	2	14089	0.0835025
GO:0016881	acid-amino acid ligase activity	ENSG00000121060|TRIM25;ENSG00000181852|RNF41	2	2087	2	14089	0.0835025
GO:0018125	peptidyl-cysteine methylation	ENSG00000105514|RAB3D;ENSG00000169213|RAB3B	2	2087	2	14089	0.0835025
GO:0019322	pentose biosynthetic process	ENSG00000142657|PGD;ENSG00000160211|G6PD	2	2087	2	14089	0.0835025
GO:0030050	vesicle transport along actin filament	ENSG00000130402|ACTN4;ENSG00000282844|ACTN4	2	2087	2	14089	0.0835025
GO:0030835	negative regulation of actin filament depolymerization	ENSG00000050405|LIMA1;ENSG00000152527|PLEKHH2	2	2087	2	14089	0.0835025
GO:0030951	establishment or maintenance of microtubule cytoskeleton polarity	ENSG00000160789|LMNA;ENSG00000175216|CKAP5	2	2087	2	14089	0.0835025
GO:0030976	thiamine pyrophosphate binding	ENSG00000105135|ILVBL;ENSG00000181192|DHTKD1	2	2087	2	14089	0.0835025
GO:0031523	Myb complex	ENSG00000101057|MYBL2;ENSG00000196924|FLNA	2	2087	2	14089	0.0835025
GO:0031998	regulation of fatty acid beta-oxidation	ENSG00000102910|LONP2;ENSG00000198793|MTOR	2	2087	2	14089	0.0835025
GO:0032089	NACHT domain binding	ENSG00000105483|CARD8;ENSG00000221926|TRIM16	2	2087	2	14089	0.0835025
GO:0032437	cuticular plate	ENSG00000115306|SPTBN1;ENSG00000163554|SPTA1	2	2087	2	14089	0.0835025
GO:0032439	endosome localization	ENSG00000167306|MYO5B;ENSG00000185722|ANKFY1	2	2087	2	14089	0.0835025
GO:0032782	bile acid secretion	ENSG00000109062|SLC9A3R1;ENSG00000214530|STARD10	2	2087	2	14089	0.0835025
GO:0032796	uropod organization	ENSG00000100345|MYH9;ENSG00000102879|CORO1A	2	2087	2	14089	0.0835025
GO:0032798	Swi5-Sfr1 complex	ENSG00000156384|SFR1;ENSG00000175854|SWI5	2	2087	2	14089	0.0835025
GO:0032957	inositol trisphosphate metabolic process	ENSG00000100605|ITPK1;ENSG00000274958|ITPK1	2	2087	2	14089	0.0835025
GO:0033003	regulation of mast cell activation	ENSG00000188313|PLSCR1;ENSG00000254087|LYN	2	2087	2	14089	0.0835025
GO:0033152	immunoglobulin V(D)J recombination	ENSG00000114861|FOXP1;ENSG00000253729|PRKDC	2	2087	2	14089	0.0835025
GO:0033578	protein glycosylation in Golgi	ENSG00000033170|FUT8;ENSG00000103227|LMF1	2	2087	2	14089	0.0835025
GO:0033591	response to L-ascorbic acid	ENSG00000113140|SPARC;ENSG00000164171|ITGA2	2	2087	2	14089	0.0835025
GO:0033981	D-dopachrome decarboxylase activity	ENSG00000099977|DDT;ENSG00000275003|DDT	2	2087	2	14089	0.0835025
GO:0035101	FACT complex	ENSG00000146263|MMS22L;ENSG00000160949|TONSL	2	2087	2	14089	0.0835025
GO:0035246	peptidyl-arginine N-methylation	ENSG00000100462|PRMT5;ENSG00000116455|WDR77	2	2087	2	14089	0.0835025
GO:0036303	lymph vessel morphogenesis	ENSG00000008710|PKD1;ENSG00000112715|VEGFA	2	2087	2	14089	0.0835025
GO:0036309	protein localization to M-band	ENSG00000145362|ANK2;ENSG00000154358|OBSCN	2	2087	2	14089	0.0835025
GO:0038064	collagen receptor activity	ENSG00000137809|ITGA11;ENSG00000164171|ITGA2	2	2087	2	14089	0.0835025
GO:0038065	collagen-activated signaling pathway	ENSG00000137809|ITGA11;ENSG00000164171|ITGA2	2	2087	2	14089	0.0835025
GO:0038161	prolactin signaling pathway	ENSG00000126561|STAT5A;ENSG00000173757|STAT5B	2	2087	2	14089	0.0835025
GO:0040023	establishment of nucleus localization	ENSG00000109062|SLC9A3R1;ENSG00000169398|PTK2	2	2087	2	14089	0.0835025
GO:0042249	establishment of planar polarity of embryonic epithelium	ENSG00000007168|PAFAH1B1;ENSG00000075275|CELSR1	2	2087	2	14089	0.0835025
GO:0042853	L-alanine catabolic process	ENSG00000166123|GPT2;ENSG00000172482|AGXT	2	2087	2	14089	0.0835025
GO:0042991	transcription factor import into nucleus	ENSG00000086200|IPO11;ENSG00000198700|IPO9	2	2087	2	14089	0.0835025
GO:0043314	negative regulation of neutrophil degranulation	ENSG00000159842|ABR;ENSG00000186716|BCR	2	2087	2	14089	0.0835025
GO:0044340	canonical Wnt signaling pathway involved in regulation of cell proliferation	ENSG00000004975|DVL2;ENSG00000281324|LRP6	2	2087	2	14089	0.0835025
GO:0044380	protein localization to cytoskeleton	ENSG00000180921|FAM83H;ENSG00000273889|FAM83H	2	2087	2	14089	0.0835025
GO:0044530	supraspliceosomal complex	ENSG00000005007|UPF1;ENSG00000147274|RBMX	2	2087	2	14089	0.0835025
GO:0044611	nuclear pore inner ring	ENSG00000095319|NUP188;ENSG00000155561|NUP205	2	2087	2	14089	0.0835025
GO:0044753	amphisome	ENSG00000161011|SQSTM1;ENSG00000188906|LRRK2	2	2087	2	14089	0.0835025
GO:0044754	autolysosome	ENSG00000161011|SQSTM1;ENSG00000188906|LRRK2	2	2087	2	14089	0.0835025
GO:0045082	positive regulation of interleukin-10 biosynthetic process	ENSG00000069399|BCL3;ENSG00000137265|IRF4	2	2087	2	14089	0.0835025
GO:0045218	zonula adherens maintenance	ENSG00000076826|CAMSAP3;ENSG00000140859|KIFC3	2	2087	2	14089	0.0835025
GO:0045273	respiratory chain complex II	ENSG00000117118|SDHB;ENSG00000143252|SDHC	2	2087	2	14089	0.0835025
GO:0045404	positive regulation of interleukin-4 biosynthetic process	ENSG00000114013|CD86;ENSG00000137265|IRF4	2	2087	2	14089	0.0835025
GO:0045505	dynein intermediate chain binding	ENSG00000007168|PAFAH1B1;ENSG00000197386|HTT	2	2087	2	14089	0.0835025
GO:0045540	regulation of cholesterol biosynthetic process	ENSG00000084674|APOB;ENSG00000114650|SCAP	2	2087	2	14089	0.0835025
GO:0045550	geranylgeranyl reductase activity	ENSG00000196139|AKR1C3;ENSG00000198074|AKR1B10	2	2087	2	14089	0.0835025
GO:0046499	S-adenosylmethioninamine metabolic process	ENSG00000088305|DNMT3B;ENSG00000119772|DNMT3A	2	2087	2	14089	0.0835025
GO:0046832	negative regulation of RNA export from nucleus	ENSG00000047410|TPR;ENSG00000124789|NUP153	2	2087	2	14089	0.0835025
GO:0046884	follicle-stimulating hormone secretion	ENSG00000135111|TBX3;ENSG00000135346|CGA	2	2087	2	14089	0.0835025
GO:0047325	inositol tetrakisphosphate 1-kinase activity	ENSG00000100605|ITPK1;ENSG00000274958|ITPK1	2	2087	2	14089	0.0835025
GO:0048627	myoblast development	ENSG00000115884|SDC1;ENSG00000129194|SOX15	2	2087	2	14089	0.0835025
GO:0048713	regulation of oligodendrocyte differentiation	ENSG00000071127|WDR1;ENSG00000146072|TNFRSF21	2	2087	2	14089	0.0835025
GO:0048742	regulation of skeletal muscle fiber development	ENSG00000068024|HDAC4;ENSG00000167196|FBXO22	2	2087	2	14089	0.0835025
GO:0050925	negative regulation of negative chemotaxis	ENSG00000169855|ROBO1;ENSG00000185008|ROBO2	2	2087	2	14089	0.0835025
GO:0051048	negative regulation of secretion	ENSG00000065361|ERBB3;ENSG00000157168|NRG1	2	2087	2	14089	0.0835025
GO:0051270	regulation of cellular component movement	ENSG00000086062|B4GALT1;ENSG00000186635|ARAP1	2	2087	2	14089	0.0835025
GO:0051718	DNA (cytosine-5-)-methyltransferase activity, acting on CpG substrates	ENSG00000088305|DNMT3B;ENSG00000119772|DNMT3A	2	2087	2	14089	0.0835025
GO:0051900	regulation of mitochondrial depolarization	ENSG00000023909|GCLM;ENSG00000188906|LRRK2	2	2087	2	14089	0.0835025
GO:0052725	inositol-1,3,4-trisphosphate 6-kinase activity	ENSG00000100605|ITPK1;ENSG00000274958|ITPK1	2	2087	2	14089	0.0835025
GO:0052726	inositol-1,3,4-trisphosphate 5-kinase activity	ENSG00000100605|ITPK1;ENSG00000274958|ITPK1	2	2087	2	14089	0.0835025
GO:0052810	1-phosphatidylinositol-5-kinase activity	ENSG00000107242|PIP5K1B;ENSG00000143398|PIP5K1A	2	2087	2	14089	0.0835025
GO:0052825	inositol-1,3,4,5,6-pentakisphosphate 1-phosphatase activity	ENSG00000100605|ITPK1;ENSG00000274958|ITPK1	2	2087	2	14089	0.0835025
GO:0052830	inositol-1,3,4,6-tetrakisphosphate 6-phosphatase activity	ENSG00000100605|ITPK1;ENSG00000274958|ITPK1	2	2087	2	14089	0.0835025
GO:0052831	inositol-1,3,4,6-tetrakisphosphate 1-phosphatase activity	ENSG00000100605|ITPK1;ENSG00000274958|ITPK1	2	2087	2	14089	0.0835025
GO:0052835	inositol-3,4,6-trisphosphate 1-kinase activity	ENSG00000100605|ITPK1;ENSG00000274958|ITPK1	2	2087	2	14089	0.0835025
GO:0060414	aorta smooth muscle tissue morphogenesis	ENSG00000065534|MYLK;ENSG00000168542|COL3A1	2	2087	2	14089	0.0835025
GO:0061402	positive regulation of transcription from RNA polymerase II promoter in response to acidic pH	ENSG00000124253|PCK1;ENSG00000188338|SLC38A3	2	2087	2	14089	0.0835025
GO:0061484	hematopoietic stem cell homeostasis	ENSG00000143569|UBAP2L;ENSG00000168769|TET2	2	2087	2	14089	0.0835025
GO:0061676	importin-alpha family protein binding	ENSG00000088325|TPX2;ENSG00000167110|GOLGA2	2	2087	2	14089	0.0835025
GO:0070072	vacuolar proton-transporting V-type ATPase complex assembly	ENSG00000033627|ATP6V0A1;ENSG00000185344|ATP6V0A2	2	2087	2	14089	0.0835025
GO:0070314	G1 to G0 transition	ENSG00000106462|EZH2;ENSG00000111012|CYP27B1	2	2087	2	14089	0.0835025
GO:0071709	membrane assembly	ENSG00000115306|SPTBN1;ENSG00000151150|ANK3	2	2087	2	14089	0.0835025
GO:0072385	minus-end-directed organelle transport along microtubule	ENSG00000151746|BICD1;ENSG00000185963|BICD2	2	2087	2	14089	0.0835025
GO:0072393	microtubule anchoring at microtubule organizing center	ENSG00000151746|BICD1;ENSG00000185963|BICD2	2	2087	2	14089	0.0835025
GO:0072675	osteoclast fusion	ENSG00000107957|SH3PXD2A;ENSG00000156535|CD109	2	2087	2	14089	0.0835025
GO:0072697	protein localization to cell cortex	ENSG00000092820|EZR;ENSG00000103274|NUBP1	2	2087	2	14089	0.0835025
GO:0089709	L-histidine transmembrane transport	ENSG00000111371|SLC38A1;ENSG00000188338|SLC38A3	2	2087	2	14089	0.0835025
GO:0090160	Golgi to lysosome transport	ENSG00000166747|AP1G1;ENSG00000185722|ANKFY1	2	2087	2	14089	0.0835025
GO:0090521	glomerular visceral epithelial cell migration	ENSG00000011426|ANLN;ENSG00000143951|WDPCP	2	2087	2	14089	0.0835025
GO:0097109	neuroligin family protein binding	ENSG00000172554|SNTG2;ENSG00000179915|NRXN1	2	2087	2	14089	0.0835025
GO:1900275	negative regulation of phospholipase C activity	ENSG00000097007|ABL1;ENSG00000151746|BICD1	2	2087	2	14089	0.0835025
GO:1902170	cellular response to reactive nitrogen species	ENSG00000166888|STAT6;ENSG00000197442|MAP3K5	2	2087	2	14089	0.0835025
GO:1902722	positive regulation of prolactin secretion	ENSG00000146648|EGFR;ENSG00000183044|ABAT	2	2087	2	14089	0.0835025
GO:1903225	negative regulation of endodermal cell differentiation	ENSG00000130635|COL5A1;ENSG00000204262|COL5A2	2	2087	2	14089	0.0835025
GO:1903401	L-lysine transmembrane transport	ENSG00000040487|PQLC2;ENSG00000139514|SLC7A1	2	2087	2	14089	0.0835025
GO:1904117	cellular response to vasopressin	ENSG00000094804|CDC6;ENSG00000100401|RANGAP1	2	2087	2	14089	0.0835025
GO:1904684	negative regulation of metalloendopeptidase activity	ENSG00000100234|TIMP3;ENSG00000122707|RECK	2	2087	2	14089	0.0835025
GO:1904751	positive regulation of protein localization to nucleolus	ENSG00000164362|TERT;ENSG00000187778|MCRS1	2	2087	2	14089	0.0835025
GO:1905037	autophagosome organization	ENSG00000133056|PIK3C2B;ENSG00000159363|ATP13A2	2	2087	2	14089	0.0835025
GO:1990391	DNA repair complex	ENSG00000135365|PHF21A;ENSG00000149311|ATM	2	2087	2	14089	0.0835025
GO:1990723	cytoplasmic periphery of the nuclear pore complex	ENSG00000100401|RANGAP1;ENSG00000153201|RANBP2	2	2087	2	14089	0.0835025
GO:2000348	regulation of CD40 signaling pathway	ENSG00000144554|FANCD2;ENSG00000179526|SHARPIN	2	2087	2	14089	0.0835025
GO:2000821	regulation of grooming behavior	ENSG00000179915|NRXN1;ENSG00000251322|SHANK3	2	2087	2	14089	0.0835025
GO:2001258	negative regulation of cation channel activity	ENSG00000114279|FGF12;ENSG00000130427|EPO	2	2087	2	14089	0.0835025
GO:2001295	malonyl-CoA biosynthetic process	ENSG00000076555|ACACB;ENSG00000278540|ACACA	2	2087	2	14089	0.0835025
GO:0008168	methyltransferase activity	ENSG00000010165|METTL13;ENSG00000067365|METTL22;ENSG00000071462|WBSCR22;ENSG00000100462|PRMT5;ENSG00000130005|GAMT;ENSG00000130816|DNMT1;ENSG00000152784|PRDM8;ENSG00000186532|SMYD4;ENSG00000254959|INMT-FAM188B	9	2087	33	14089	0.0839202
GO:0031667	response to nutrient levels	ENSG00000066135|KDM4A;ENSG00000071655|MBD3;ENSG00000076555|ACACB;ENSG00000108821|COL1A1;ENSG00000119772|DNMT3A;ENSG00000131873|CHSY1;ENSG00000134470|IL15RA;ENSG00000146733|PSPH;ENSG00000148218|ALAD	9	2087	33	14089	0.0839202
GO:0070059	intrinsic apoptotic signaling pathway in response to endoplasmic reticulum stress	ENSG00000078140|UBE2K;ENSG00000087074|PPP1R15A;ENSG00000120889|TNFRSF10B;ENSG00000139644|TMBIM6;ENSG00000141682|PMAIP1;ENSG00000150995|ITPR1;ENSG00000178607|ERN1;ENSG00000197442|MAP3K5	8	2087	28	14089	0.084116
GO:0032580	Golgi cisterna membrane	ENSG00000008513|ST3GAL1;ENSG00000033170|FUT8;ENSG00000086062|B4GALT1;ENSG00000110697|PITPNM1;ENSG00000115339|GALNT3;ENSG00000117262|GPR89A;ENSG00000126091|ST3GAL3;ENSG00000131873|CHSY1;ENSG00000151693|ASAP2;ENSG00000158470|B4GALT5;ENSG00000167110|GOLGA2;ENSG00000171302|CANT1;ENSG00000186635|ARAP1	13	2087	54	14089	0.0846073
GO:0000784	nuclear chromosome, telomeric region	ENSG00000005007|UPF1;ENSG00000047315|POLR2B;ENSG00000073111|MCM2;ENSG00000085224|ATRX;ENSG00000092203|TOX4;ENSG00000100109|TFIP11;ENSG00000101596|SMCHD1;ENSG00000128708|HAT1;ENSG00000132646|PCNA;ENSG00000134371|CDC73;ENSG00000135336|ORC3;ENSG00000135372|NAT10;ENSG00000138346|DNA2;ENSG00000139618|BRCA2;ENSG00000149311|ATM;ENSG00000152457|DCLRE1C;ENSG00000163634|THOC7;ENSG00000164362|TERT;ENSG00000…	20	2087	93	14089	0.0868574
GO:0006629	lipid metabolic process	ENSG00000011198|ABHD5;ENSG00000064763|FAR2;ENSG00000084674|APOB;ENSG00000110697|PITPNM1;ENSG00000110721|CHKA;ENSG00000110955|ATP5B;ENSG00000122126|OCRL;ENSG00000124253|PCK1;ENSG00000130164|LDLR;ENSG00000134255|CEPT1;ENSG00000152234|ATP5A1;ENSG00000153982|GDPD1;ENSG00000154822|PLCL2;ENSG00000158555|GDPD5;ENSG00000160211|G6PD;ENSG00000172572|PDE3A;ENSG00000174238|PITPNA;ENSG00000178773|CPNE7;ENSG00…	20	2087	93	14089	0.0868574
GO:0048010	vascular endothelial growth factor receptor signaling pathway	ENSG00000061676|NCKAP1;ENSG00000075624|ACTB;ENSG00000105647|PIK3R2;ENSG00000112715|VEGFA;ENSG00000120899|PTK2B;ENSG00000129946|SHC2;ENSG00000137573|SULF1;ENSG00000150630|VEGFC;ENSG00000150760|DOCK1;ENSG00000155849|ELMO1;ENSG00000169398|PTK2;ENSG00000259207|ITGB3	12	2087	49	14089	0.0874799
GO:0001556	oocyte maturation	ENSG00000071242|RPS6KA2;ENSG00000071539|TRIP13;ENSG00000120899|PTK2B;ENSG00000139618|BRCA2;ENSG00000172572|PDE3A	5	2087	14	14089	0.0880074
GO:0005161	platelet-derived growth factor receptor binding	ENSG00000112715|VEGFA;ENSG00000113721|PDGFRB;ENSG00000161638|ITGA5;ENSG00000254087|LYN;ENSG00000259207|ITGB3	5	2087	14	14089	0.0880074
GO:0006259	DNA metabolic process	ENSG00000013563|DNASE1L1;ENSG00000105486|LIG1;ENSG00000138375|SMARCAL1;ENSG00000163781|TOPBP1;ENSG00000182481|KPNA2	5	2087	14	14089	0.0880074
GO:0008156	negative regulation of DNA replication	ENSG00000094804|CDC6;ENSG00000105329|TGFB1;ENSG00000107937|GTPBP4;ENSG00000140326|CDAN1;ENSG00000163191|S100A11	5	2087	14	14089	0.0880074
GO:0031146	SCF-dependent proteasomal ubiquitin-dependent protein catabolic process	ENSG00000103264|FBXO31;ENSG00000109670|FBXW7;ENSG00000118193|KIF14;ENSG00000151876|FBXO4;ENSG00000162063|CCNF	5	2087	14	14089	0.0880074
GO:0043113	receptor clustering	ENSG00000005844|ITGAL;ENSG00000141837|CACNA1A;ENSG00000164885|CDK5;ENSG00000188157|AGRN;ENSG00000196924|FLNA	5	2087	14	14089	0.0880074
GO:0045333	cellular respiration	ENSG00000006695|COX10;ENSG00000023228|NDUFS1;ENSG00000119508|NR4A3;ENSG00000136270|TBRG4;ENSG00000138399|FASTKD1	5	2087	14	14089	0.0880074
GO:0046488	phosphatidylinositol metabolic process	ENSG00000107242|PIP5K1B;ENSG00000113721|PDGFRB;ENSG00000115956|PLEK;ENSG00000125505|MBOAT7;ENSG00000143398|PIP5K1A	5	2087	14	14089	0.0880074
GO:0046827	positive regulation of protein export from nucleus	ENSG00000031823|RANBP3;ENSG00000047410|TPR;ENSG00000075218|GTSE1;ENSG00000134072|CAMK1;ENSG00000148737|TCF7L2	5	2087	14	14089	0.0880074
GO:1901800	positive regulation of proteasomal protein catabolic process	ENSG00000013275|PSMC4;ENSG00000100519|PSMC6;ENSG00000109670|FBXW7;ENSG00000161057|PSMC2;ENSG00000281221|PSMC4	5	2087	14	14089	0.0880074
GO:2000811	negative regulation of anoikis	ENSG00000105388|CEACAM5;ENSG00000141378|PTRH2;ENSG00000161638|ITGA5;ENSG00000169398|PTK2;ENSG00000196781|TLE1	5	2087	14	14089	0.0880074
GO:0005938	cell cortex	ENSG00000007168|PAFAH1B1;ENSG00000039560|RAI14;ENSG00000058085|LAMC2;ENSG00000067606|PRKCZ;ENSG00000073910|FRY;ENSG00000099331|MYO9B;ENSG00000100345|MYH9;ENSG00000102606|ARHGEF7;ENSG00000103126|AXIN1;ENSG00000120899|PTK2B;ENSG00000133026|MYH10;ENSG00000136068|FLNB;ENSG00000143951|WDPCP;ENSG00000151914|DST;ENSG00000169398|PTK2;ENSG00000171557|FGG;ENSG00000196218|RYR1;ENSG00000196586|MYO6	18	2087	82	14089	0.0884991
GO:0006470	protein dephosphorylation	ENSG00000040199|PHLPP2;ENSG00000060656|PTPRU;ENSG00000081721|DUSP12;ENSG00000081913|PHLPP1;ENSG00000088179|PTPN4;ENSG00000100241|SBF1;ENSG00000105568|PPP2R1A;ENSG00000111679|PTPN6;ENSG00000119414|PPP6C;ENSG00000127952|STYXL1;ENSG00000132323|ILKAP;ENSG00000141298|SSH2;ENSG00000144677|CTDSPL;ENSG00000152104|PTPN14;ENSG00000153707|PTPRD;ENSG00000170836|PPM1D;ENSG00000173482|PTPRM;ENSG00000175826|CTD…	21	2087	99	14089	0.0888574
GO:0007584	response to nutrient	ENSG00000023909|GCLM;ENSG00000083720|OXCT1;ENSG00000101444|AHCY;ENSG00000108821|COL1A1;ENSG00000115415|STAT1;ENSG00000127948|POR;ENSG00000128708|HAT1;ENSG00000130427|EPO;ENSG00000131143|COX4I1;ENSG00000138075|ABCG5;ENSG00000148218|ALAD;ENSG00000181019|NQO1;ENSG00000196139|AKR1C3;ENSG00000198793|MTOR	14	2087	60	14089	0.0893213
GO:0048013	ephrin receptor signaling pathway	ENSG00000075624|ACTB;ENSG00000099617|EFNA2;ENSG00000102606|ARHGEF7;ENSG00000135333|EPHA7;ENSG00000145715|RASA1;ENSG00000149269|PAK1;ENSG00000160145|KALRN;ENSG00000161203|AP2M1;ENSG00000169398|PTK2;ENSG00000197555|SIPA1L1;ENSG00000205726|ITSN1;ENSG00000241685|ARPC1A;ENSG00000243364|EFNA4;ENSG00000254087|LYN	14	2087	60	14089	0.0893213
GO:0045471	response to ethanol	ENSG00000041982|TNC;ENSG00000083720|OXCT1;ENSG00000110092|CCND1;ENSG00000110395|CBL;ENSG00000113140|SPARC;ENSG00000119772|DNMT3A;ENSG00000120899|PTK2B;ENSG00000137563|GGH;ENSG00000140538|NTRK3;ENSG00000143546|S100A8;ENSG00000148218|ALAD;ENSG00000160211|G6PD;ENSG00000167658|EEF2;ENSG00000176890|TYMS;ENSG00000181019|NQO1;ENSG00000183044|ABAT	16	2087	71	14089	0.0894496
GO:0043406	positive regulation of MAP kinase activity	ENSG00000078401|EDN1;ENSG00000086991|NOX4;ENSG00000105329|TGFB1;ENSG00000106462|EZH2;ENSG00000111907|TPD52L1;ENSG00000112715|VEGFA;ENSG00000113721|PDGFRB;ENSG00000141736|ERBB2;ENSG00000146648|EGFR;ENSG00000172575|RASGRP1;ENSG00000188906|LRRK2	11	2087	44	14089	0.0901913
GO:0045860	positive regulation of protein kinase activity	ENSG00000003393|ALS2;ENSG00000076604|TRAF4;ENSG00000101265|RASSF2;ENSG00000108960|MMD;ENSG00000120899|PTK2B;ENSG00000130427|EPO;ENSG00000138778|CENPE;ENSG00000157168|NRG1;ENSG00000164885|CDK5;ENSG00000169398|PTK2;ENSG00000188372|ZP3	11	2087	44	14089	0.0901913
GO:0006405	RNA export from nucleus	ENSG00000047410|TPR;ENSG00000058673|ZC3H11A;ENSG00000095319|NUP188;ENSG00000108349|CASC3;ENSG00000110713|NUP98;ENSG00000140829|DHX38;ENSG00000141543|EIF4A3;ENSG00000160201|U2AF1;ENSG00000160679|CHTOP;ENSG00000163634|THOC7	10	2087	39	14089	0.0926191
GO:0009967	positive regulation of signal transduction	ENSG00000002834|LASP1;ENSG00000087266|SH3BP2;ENSG00000108797|CNTNAP1;ENSG00000109684|CLNK;ENSG00000111252|SH2B3;ENSG00000121594|CD80;ENSG00000150054|MPP7;ENSG00000160753|RUSC1;ENSG00000173157|ADAMTS20;ENSG00000175220|ARHGAP1	10	2087	39	14089	0.0926191
GO:0070301	cellular response to hydrogen peroxide	ENSG00000085662|AKR1B1;ENSG00000097007|ABL1;ENSG00000106462|EZH2;ENSG00000108179|PPIF;ENSG00000118503|TNFAIP3;ENSG00000132646|PCNA;ENSG00000135046|ANXA1;ENSG00000165060|FXN;ENSG00000166888|STAT6;ENSG00000197442|MAP3K5	10	2087	39	14089	0.0926191
GO:0071277	cellular response to calcium ion	ENSG00000067715|SYT1;ENSG00000078401|EDN1;ENSG00000105808|RASA4;ENSG00000108179|PPIF;ENSG00000140848|CPNE2;ENSG00000143473|KCNH1;ENSG00000157764|BRAF;ENSG00000164742|ADCY1;ENSG00000178773|CPNE7;ENSG00000196139|AKR1C3	10	2087	39	14089	0.0926191
GO:0004867	serine-type endopeptidase inhibitor activity	ENSG00000003436|TFPI;ENSG00000106366|SERPINE1;ENSG00000106927|AMBP;ENSG00000114270|COL7A1;ENSG00000122707|RECK;ENSG00000124102|PI3;ENSG00000126838|PZP;ENSG00000132386|SERPINF1;ENSG00000140564|FURIN;ENSG00000156535|CD109;ENSG00000163359|COL6A3;ENSG00000167711|SERPINF2;ENSG00000175899|A2M;ENSG00000197632|SERPINB2;ENSG00000276838|SERPINF2	15	2087	66	14089	0.0933766
GO:0014003	oligodendrocyte development	ENSG00000105329|TGFB1;ENSG00000119718|EIF2B2;ENSG00000132970|WASF3;ENSG00000145191|EIF2B5;ENSG00000152784|PRDM8;ENSG00000254087|LYN	6	2087	19	14089	0.0936417
GO:0016234	inclusion body	ENSG00000013275|PSMC4;ENSG00000100519|PSMC6;ENSG00000104812|GYS1;ENSG00000161011|SQSTM1;ENSG00000163625|WDFY3;ENSG00000188906|LRRK2	6	2087	19	14089	0.0936417
GO:0031334	positive regulation of protein complex assembly	ENSG00000052795|FNIP2;ENSG00000104872|PIH1D1;ENSG00000105329|TGFB1;ENSG00000112715|VEGFA;ENSG00000150054|MPP7;ENSG00000217128|FNIP1	6	2087	19	14089	0.0936417
GO:0046875	ephrin receptor binding	ENSG00000099617|EFNA2;ENSG00000110395|CBL;ENSG00000135333|EPHA7;ENSG00000164885|CDK5;ENSG00000197555|SIPA1L1;ENSG00000243364|EFNA4	6	2087	19	14089	0.0936417
GO:0007595	lactation	ENSG00000094841|UPRT;ENSG00000110092|CCND1;ENSG00000112715|VEGFA;ENSG00000125686|MED1;ENSG00000126561|STAT5A;ENSG00000145730|PAM;ENSG00000165240|ATP7A;ENSG00000173757|STAT5B;ENSG00000196498|NCOR2	9	2087	34	14089	0.0945768
GO:0043195	terminal bouton	ENSG00000065000|AP3D1;ENSG00000067715|SYT1;ENSG00000105402|NAPA;ENSG00000109255|NMU;ENSG00000115977|AAK1;ENSG00000161203|AP2M1;ENSG00000164099|PRSS12;ENSG00000187094|CCK;ENSG00000188906|LRRK2	9	2087	34	14089	0.0945768
GO:0010628	positive regulation of gene expression	ENSG00000026025|VIM;ENSG00000041982|TNC;ENSG00000062038|CDH3;ENSG00000064666|CNN2;ENSG00000065361|ERBB3;ENSG00000066135|KDM4A;ENSG00000071242|RPS6KA2;ENSG00000084674|APOB;ENSG00000087074|PPP1R15A;ENSG00000088305|DNMT3B;ENSG00000092820|EZR;ENSG00000104856|RELB;ENSG00000105329|TGFB1;ENSG00000111725|PRKAB1;ENSG00000112715|VEGFA;ENSG00000115839|RAB3GAP1;ENSG00000120915|EPHX2;ENSG00000122641|INHBA;ENS…	42	2087	224	14089	0.0950863
GO:0031175	neuron projection development	ENSG00000041982|TNC;ENSG00000047849|MAP4;ENSG00000073910|FRY;ENSG00000076826|CAMSAP3;ENSG00000091136|LAMB1;ENSG00000103657|HERC1;ENSG00000108797|CNTNAP1;ENSG00000118200|CAMSAP2;ENSG00000120899|PTK2B;ENSG00000130559|CAMSAP1;ENSG00000130939|UBE4B;ENSG00000133026|MYH10;ENSG00000158555|GDPD5;ENSG00000164885|CDK5;ENSG00000165959|CLMN;ENSG00000173482|PTPRM;ENSG00000196588|MKL1;ENSG00000254087|LYN	18	2087	83	14089	0.0953247
GO:0001056	RNA polymerase III activity	ENSG00000058600|POLR3E;ENSG00000099817|POLR2E;ENSG00000100413|POLR3H;ENSG00000148606|POLR3A	4	2087	10	14089	0.0957144
GO:0001164	RNA polymerase I CORE element sequence-specific DNA binding	ENSG00000076108|BAZ2A;ENSG00000104872|PIH1D1;ENSG00000115750|TAF1B;ENSG00000127616|SMARCA4	4	2087	10	14089	0.0957144
GO:0005666	DNA-directed RNA polymerase III complex	ENSG00000058600|POLR3E;ENSG00000099817|POLR2E;ENSG00000100413|POLR3H;ENSG00000148606|POLR3A	4	2087	10	14089	0.0957144
GO:0006171	cAMP biosynthetic process	ENSG00000064989|CALCRL;ENSG00000121281|ADCY7;ENSG00000138031|ADCY3;ENSG00000164742|ADCY1	4	2087	10	14089	0.0957144
GO:0006940	regulation of smooth muscle contraction	ENSG00000080644|CHRNA3;ENSG00000108405|P2RX1;ENSG00000109255|NMU;ENSG00000129991|TNNI3	4	2087	10	14089	0.0957144
GO:0010839	negative regulation of keratinocyte proliferation	ENSG00000125686|MED1;ENSG00000147044|CASK;ENSG00000156535|CD109;ENSG00000164066|INTU	4	2087	10	14089	0.0957144
GO:0033276	transcription factor TFTC complex	ENSG00000120656|TAF12;ENSG00000166337|TAF10;ENSG00000196367|TRRAP;ENSG00000273841|TAF9	4	2087	10	14089	0.0957144
GO:0043984	histone H4-K16 acetylation	ENSG00000114982|KANSL3;ENSG00000139620|KANSL2;ENSG00000187778|MCRS1;ENSG00000188895|MSL1	4	2087	10	14089	0.0957144
GO:0050806	positive regulation of synaptic transmission	ENSG00000067606|PRKCZ;ENSG00000067715|SYT1;ENSG00000109255|NMU;ENSG00000171603|CLSTN1	4	2087	10	14089	0.0957144
GO:0051693	actin filament capping	ENSG00000115306|SPTBN1;ENSG00000136059|VILL;ENSG00000163554|SPTA1;ENSG00000197694|SPTAN1	4	2087	10	14089	0.0957144
GO:0090303	positive regulation of wound healing	ENSG00000065534|MYLK;ENSG00000107104|KANK1;ENSG00000135046|ANXA1;ENSG00000171132|PRKCE	4	2087	10	14089	0.0957144
GO:1903543	positive regulation of exosomal secretion	ENSG00000115884|SDC1;ENSG00000130724|CHMP2A;ENSG00000159363|ATP13A2;ENSG00000185359|HGS	4	2087	10	14089	0.0957144
GO:2000045	regulation of G1/S transition of mitotic cell cycle	ENSG00000110092|CCND1;ENSG00000111679|PTPN6;ENSG00000118193|KIF14;ENSG00000128908|INO80	4	2087	10	14089	0.0957144
GO:0004857	enzyme inhibitor activity	ENSG00000073910|FRY;ENSG00000133265|HSPBP1;ENSG00000141127|PRPSAP2;ENSG00000166922|SCG5;ENSG00000196352|CD55;ENSG00000277614|SCG5;ENSG00000281931|SCG5	7	2087	24	14089	0.0957321
GO:0048589	developmental growth	ENSG00000066279|ASPM;ENSG00000108175|ZMIZ1;ENSG00000116957|TBCE;ENSG00000135346|CGA;ENSG00000137868|STRA6;ENSG00000141646|SMAD4;ENSG00000176890|TYMS	7	2087	24	14089	0.0957321
GO:0098655	cation transmembrane transport	ENSG00000014824|SLC30A9;ENSG00000099957|P2RX6;ENSG00000108405|P2RX1;ENSG00000124406|ATP8A1;ENSG00000131620|ANO1;ENSG00000136052|SLC41A2;ENSG00000159363|ATP13A2	7	2087	24	14089	0.0957321
GO:0006139	nucleobase-containing compound metabolic process	ENSG00000068784|SRBD1;ENSG00000100413|POLR3H;ENSG00000111331|OAS3;ENSG00000111335|OAS2;ENSG00000138363|ATIC;ENSG00000141127|PRPSAP2;ENSG00000156222|SLC28A1;ENSG00000176890|TYMS	8	2087	29	14089	0.0957727
GO:0008094	DNA-dependent ATPase activity	ENSG00000100888|CHD8;ENSG00000124177|CHD6;ENSG00000127616|SMARCA4;ENSG00000132740|IGHMBP2;ENSG00000138375|SMARCAL1;ENSG00000145736|GTF2H2;ENSG00000225830|ERCC6;ENSG00000275045|GTF2H2	8	2087	29	14089	0.0957727
GO:0043408	regulation of MAPK cascade	ENSG00000081913|PHLPP1;ENSG00000122641|INHBA;ENSG00000130513|GDF15;ENSG00000143869|GDF7;ENSG00000153162|BMP6;ENSG00000168487|BMP1;ENSG00000181852|RNF41;ENSG00000196182|STK40	8	2087	29	14089	0.0957727
GO:0048538	thymus development	ENSG00000002822|MAD1L1;ENSG00000097007|ABL1;ENSG00000114315|HES1;ENSG00000132155|RAF1;ENSG00000153094|BCL2L11;ENSG00000157456|CCNB2;ENSG00000157764|BRAF;ENSG00000253729|PRKDC	8	2087	29	14089	0.0957727
GO:0000777	condensed chromosome kinetochore	ENSG00000002822|MAD1L1;ENSG00000069248|NUP133;ENSG00000072864|NDE1;ENSG00000076382|SPAG5;ENSG00000086827|ZW10;ENSG00000100401|RANGAP1;ENSG00000111581|NUP107;ENSG00000137812|CASC5;ENSG00000154473|BUB3;ENSG00000161888|SPC24;ENSG00000184445|KNTC1;ENSG00000275911|NDE1	12	2087	50	14089	0.096368
GO:0030334	regulation of cell migration	ENSG00000105329|TGFB1;ENSG00000112769|LAMA4;ENSG00000114554|PLXNA1;ENSG00000118193|KIF14;ENSG00000130702|LAMA5;ENSG00000141503|MINK1;ENSG00000160789|LMNA;ENSG00000162601|MYSM1;ENSG00000164885|CDK5;ENSG00000182957|SPATA13;ENSG00000196576|PLXNB2;ENSG00000196924|FLNA	12	2087	50	14089	0.096368
GO:0016568	chromatin modification	ENSG00000071462|WBSCR22;ENSG00000080839|RBL1;ENSG00000099991|CABIN1;ENSG00000100395|L3MBTL2;ENSG00000108840|HDAC5;ENSG00000109685|WHSC1;ENSG00000119403|PHF19;ENSG00000124177|CHD6;ENSG00000130726|TRIM28;ENSG00000130816|DNMT1;ENSG00000135999|EPC2;ENSG00000136144|RCBTB1;ENSG00000138336|TET1;ENSG00000141582|CBX4;ENSG00000163935|SFMBT1;ENSG00000183741|CBX6	16	2087	72	14089	0.0968696
GO:0071456	cellular response to hypoxia	ENSG00000064393|HIPK2;ENSG00000078401|EDN1;ENSG00000104332|SFRP1;ENSG00000112715|VEGFA;ENSG00000119772|DNMT3A;ENSG00000124253|PCK1;ENSG00000127483|HP1BP3;ENSG00000141682|PMAIP1;ENSG00000160789|LMNA;ENSG00000164362|TERT;ENSG00000171132|PRKCE;ENSG00000185624|P4HB;ENSG00000198625|MDM4;ENSG00000198793|MTOR;ENSG00000214575|CPEB1;ENSG00000277445|CPEB1	16	2087	72	14089	0.0968696
GO:0005788	endoplasmic reticulum lumen	ENSG00000049239|H6PD;ENSG00000073067|CYP2W1;ENSG00000084636|COL16A1;ENSG00000084674|APOB;ENSG00000088298|EDEM2;ENSG00000089597|GANAB;ENSG00000107862|GBF1;ENSG00000108821|COL1A1;ENSG00000111799|COL12A1;ENSG00000114270|COL7A1;ENSG00000117906|RCN2;ENSG00000120725|SIL1;ENSG00000126218|F10;ENSG00000129103|SUMF2;ENSG00000130175|PRKCSH;ENSG00000130635|COL5A1;ENSG00000134871|COL4A2;ENSG00000140284|SLC27A…	28	2087	141	14089	0.0972971
GO:0010976	positive regulation of neuron projection development	ENSG00000072518|MARK2;ENSG00000101213|PTK6;ENSG00000112655|PTK7;ENSG00000113657|DPYSL3;ENSG00000120899|PTK2B;ENSG00000123268|ATF1;ENSG00000130427|EPO;ENSG00000132386|SERPINF1;ENSG00000134072|CAMK1;ENSG00000140854|KATNB1;ENSG00000143322|ABL2;ENSG00000145868|FBXO38;ENSG00000198793|MTOR;ENSG00000254087|LYN	14	2087	61	14089	0.0974232
GO:0043488	regulation of mRNA stability	ENSG00000008018|PSMB1;ENSG00000013275|PSMC4;ENSG00000055917|PUM2;ENSG00000083312|TNPO1;ENSG00000099341|PSMD8;ENSG00000100519|PSMC6;ENSG00000100804|PSMB5;ENSG00000103035|PSMD7;ENSG00000109971|HSPA8;ENSG00000129084|PSMA1;ENSG00000140694|PARN;ENSG00000142507|PSMB6;ENSG00000153048|CARHSP1;ENSG00000159352|PSMD4;ENSG00000161057|PSMC2;ENSG00000172795|DCP2;ENSG00000175166|PSMD2;ENSG00000178896|EXOSC4;ENS…	19	2087	89	14089	0.0976955
GO:0000096	sulfur amino acid metabolic process	ENSG00000023909|GCLM;ENSG00000101444|AHCY;ENSG00000141837|CACNA1A	3	2087	6	14089	0.0990662
GO:0000160	phosphorelay signal transduction system	ENSG00000140015|KCNH5;ENSG00000143473|KCNH1;ENSG00000183960|KCNH8	3	2087	6	14089	0.0990662
GO:0000290	deadenylation-dependent decapping of nuclear-transcribed mRNA	ENSG00000151065|DCP1B;ENSG00000152520|PAN3;ENSG00000172795|DCP2	3	2087	6	14089	0.0990662
GO:0002315	marginal zone B cell differentiation	ENSG00000069399|BCL3;ENSG00000106003|LFNG;ENSG00000120899|PTK2B	3	2087	6	14089	0.0990662
GO:0006108	malate metabolic process	ENSG00000014641|MDH1;ENSG00000082212|ME2;ENSG00000091483|FH	3	2087	6	14089	0.0990662
GO:0006189	'de novo' IMP biosynthetic process	ENSG00000128050|PAICS;ENSG00000138363|ATIC;ENSG00000178921|PFAS	3	2087	6	14089	0.0990662
GO:0006206	pyrimidine nucleobase metabolic process	ENSG00000094841|UPRT;ENSG00000130717|UCK1;ENSG00000176890|TYMS	3	2087	6	14089	0.0990662
GO:0006475	internal protein amino acid acetylation	ENSG00000113790|EHHADH;ENSG00000124253|PCK1;ENSG00000128708|HAT1	3	2087	6	14089	0.0990662
GO:0006515	misfolded or incompletely synthesized protein catabolic process	ENSG00000102910|LONP2;ENSG00000136758|YME1L1;ENSG00000196365|LONP1	3	2087	6	14089	0.0990662
GO:0006516	glycoprotein catabolic process	ENSG00000163527|STT3B;ENSG00000163638|ADAMTS9;ENSG00000198408|MGEA5	3	2087	6	14089	0.0990662
GO:0006555	methionine metabolic process	ENSG00000100714|MTHFD1;ENSG00000102172|SMS;ENSG00000177000|MTHFR	3	2087	6	14089	0.0990662
GO:0006610	ribosomal protein import into nucleus	ENSG00000083312|TNPO1;ENSG00000086200|IPO11;ENSG00000108424|KPNB1	3	2087	6	14089	0.0990662
GO:0006623	protein targeting to vacuole	ENSG00000048707|VPS13D;ENSG00000196455|PIK3R4;ENSG00000197969|VPS13A	3	2087	6	14089	0.0990662
GO:0006929	substrate-dependent cell migration	ENSG00000137809|ITGA11;ENSG00000150630|VEGFC;ENSG00000164171|ITGA2	3	2087	6	14089	0.0990662
GO:0008242	omega peptidase activity	ENSG00000137563|GGH;ENSG00000154277|UCHL1;ENSG00000164062|APEH	3	2087	6	14089	0.0990662
GO:0008250	oligosaccharyltransferase complex	ENSG00000102158|MAGT1;ENSG00000104723|TUSC3;ENSG00000163527|STT3B	3	2087	6	14089	0.0990662
GO:0010389	regulation of G2/M transition of mitotic cell cycle	ENSG00000118193|KIF14;ENSG00000136104|RNASEH2B;ENSG00000140015|KCNH5	3	2087	6	14089	0.0990662
GO:0010761	fibroblast migration	ENSG00000054654|SYNE2;ENSG00000079308|TNS1;ENSG00000143398|PIP5K1A	3	2087	6	14089	0.0990662
GO:0016460	myosin II complex	ENSG00000100345|MYH9;ENSG00000105357|MYH14;ENSG00000133026|MYH10	3	2087	6	14089	0.0990662
GO:0019048	modulation by virus of host morphology or physiology	ENSG00000064393|HIPK2;ENSG00000124164|VAPB;ENSG00000186350|RXRA	3	2087	6	14089	0.0990662
GO:0021695	cerebellar cortex development	ENSG00000106462|EZH2;ENSG00000118193|KIF14;ENSG00000164885|CDK5	3	2087	6	14089	0.0990662
GO:0030071	regulation of mitotic metaphase/anaphase transition	ENSG00000094804|CDC6;ENSG00000138778|CENPE;ENSG00000166851|PLK1	3	2087	6	14089	0.0990662
GO:0031571	mitotic G1 DNA damage checkpoint	ENSG00000103264|FBXO31;ENSG00000110092|CCND1;ENSG00000168411|RFWD3	3	2087	6	14089	0.0990662
GO:0031957	very long-chain fatty acid-CoA ligase activity	ENSG00000130304|SLC27A1;ENSG00000140284|SLC27A2;ENSG00000176715|ACSF3	3	2087	6	14089	0.0990662
GO:0032025	response to cobalt ion	ENSG00000123268|ATF1;ENSG00000148218|ALAD;ENSG00000180902|D2HGDH	3	2087	6	14089	0.0990662
GO:0034244	negative regulation of transcription elongation from RNA polymerase II promoter	ENSG00000103126|AXIN1;ENSG00000106462|EZH2;ENSG00000163961|RNF168	3	2087	6	14089	0.0990662
GO:0034452	dynactin binding	ENSG00000007168|PAFAH1B1;ENSG00000151746|BICD1;ENSG00000197386|HTT	3	2087	6	14089	0.0990662
GO:0035195	gene silencing by miRNA	ENSG00000125107|CNOT1;ENSG00000142279|WTIP;ENSG00000242372|EIF6	3	2087	6	14089	0.0990662
GO:0035385	Roundabout signaling pathway	ENSG00000099331|MYO9B;ENSG00000169855|ROBO1;ENSG00000185008|ROBO2	3	2087	6	14089	0.0990662
GO:0043117	positive regulation of vascular permeability	ENSG00000105329|TGFB1;ENSG00000172572|PDE3A;ENSG00000186642|PDE2A	3	2087	6	14089	0.0990662
GO:0043596	nuclear replication fork	ENSG00000132646|PCNA;ENSG00000146263|MMS22L;ENSG00000160949|TONSL	3	2087	6	14089	0.0990662
GO:0043995	histone acetyltransferase activity (H4-K5 specific	ENSG00000114982|KANSL3;ENSG00000139620|KANSL2;ENSG00000187778|MCRS1	3	2087	6	14089	0.0990662
GO:0043996	histone acetyltransferase activity (H4-K8 specific	ENSG00000114982|KANSL3;ENSG00000139620|KANSL2;ENSG00000187778|MCRS1	3	2087	6	14089	0.0990662
GO:0045780	positive regulation of bone resorption	ENSG00000071553|ATP6AP1;ENSG00000072274|TFRC;ENSG00000146648|EGFR	3	2087	6	14089	0.0990662
GO:0046039	GTP metabolic process	ENSG00000116337|AMPD2;ENSG00000119729|RHOQ;ENSG00000188906|LRRK2	3	2087	6	14089	0.0990662
GO:0046972	histone acetyltransferase activity (H4-K16 specific	ENSG00000114982|KANSL3;ENSG00000139620|KANSL2;ENSG00000187778|MCRS1	3	2087	6	14089	0.0990662
GO:0048070	regulation of developmental pigmentation	ENSG00000153094|BCL2L11;ENSG00000163638|ADAMTS9;ENSG00000173157|ADAMTS20	3	2087	6	14089	0.0990662
GO:0048251	elastic fiber assembly	ENSG00000113083|LOX;ENSG00000165240|ATP7A;ENSG00000187720|THSD4	3	2087	6	14089	0.0990662
GO:0050658	RNA transport	ENSG00000122566|HNRNPA2B1;ENSG00000175216|CKAP5;ENSG00000204842|ATXN2	3	2087	6	14089	0.0990662
GO:0050667	homocysteine metabolic process	ENSG00000021826|CPS1;ENSG00000086991|NOX4;ENSG00000177000|MTHFR	3	2087	6	14089	0.0990662
GO:0050700	CARD domain binding	ENSG00000088888|MAVS;ENSG00000104312|RIPK2;ENSG00000106100|NOD1	3	2087	6	14089	0.0990662
GO:0051764	actin crosslink formation	ENSG00000113657|DPYSL3;ENSG00000128298|BAIAP2L2;ENSG00000196924|FLNA	3	2087	6	14089	0.0990662
GO:0060346	bone trabecula formation	ENSG00000104332|SFRP1;ENSG00000108821|COL1A1;ENSG00000169231|THBS3	3	2087	6	14089	0.0990662
GO:0072341	modified amino acid binding	ENSG00000021826|CPS1;ENSG00000086991|NOX4;ENSG00000177000|MTHFR	3	2087	6	14089	0.0990662
GO:0072358	cardiovascular system development	ENSG00000114861|FOXP1;ENSG00000138802|SEC24B;ENSG00000143951|WDPCP	3	2087	6	14089	0.0990662
GO:0097094	craniofacial suture morphogenesis	ENSG00000053254|FOXN3;ENSG00000112210|RAB23;ENSG00000164946|FREM1	3	2087	6	14089	0.0990662
GO:1901838	positive regulation of transcription of nuclear large rRNA transcript from RNA polymerase I promoter	ENSG00000104872|PIH1D1;ENSG00000127616|SMARCA4;ENSG00000198793|MTOR	3	2087	6	14089	0.0990662
GO:1904754	positive regulation of vascular associated smooth muscle cell migration	ENSG00000128512|DOCK4;ENSG00000147459|DOCK5;ENSG00000164362|TERT	3	2087	6	14089	0.0990662
GO:1904871	positive regulation of protein localization to Cajal body	ENSG00000120438|TCP1;ENSG00000150753|CCT5;ENSG00000156261|CCT8	3	2087	6	14089	0.0990662
GO:1990124	messenger ribonucleoprotein complex	ENSG00000113742|CPEB4;ENSG00000214575|CPEB1;ENSG00000277445|CPEB1	3	2087	6	14089	0.0990662
GO:2000096	positive regulation of Wnt signaling pathway, planar cell polarity pathway	ENSG00000097007|ABL1;ENSG00000146374|RSPO3;ENSG00000147257|GPC3	3	2087	6	14089	0.0990662
GO:0042470	melanosome	ENSG00000033627|ATP6V0A1;ENSG00000072274|TFRC;ENSG00000089597|GANAB;ENSG00000101444|AHCY;ENSG00000101850|GPR143;ENSG00000105281|SLC1A5;ENSG00000109971|HSPA8;ENSG00000115902|SLC1A4;ENSG00000132386|SERPINF1;ENSG00000137563|GGH;ENSG00000141367|CLTC;ENSG00000169710|FASN;ENSG00000170348|TMED10;ENSG00000185624|P4HB;ENSG00000187688|TRPV2;ENSG00000197043|ANXA6;ENSG00000259207|ITGB3	17	2087	78	14089	0.0998803
GO:0045121	membrane raft	ENSG00000003402|CFLAR;ENSG00000067606|PRKCZ;ENSG00000089250|NOS1;ENSG00000092820|EZR;ENSG00000105270|CLIP3;ENSG00000108405|P2RX1;ENSG00000108854|SMURF2;ENSG00000109062|SLC9A3R1;ENSG00000110395|CBL;ENSG00000115020|PIKFYVE;ENSG00000117091|CD48;ENSG00000119729|RHOQ;ENSG00000120899|PTK2B;ENSG00000137573|SULF1;ENSG00000137713|PPP2R1B;ENSG00000140564|FURIN;ENSG00000141458|NPC1;ENSG00000145362|ANK2;ENSG…	30	2087	154	14089	0.103776
GO:0005764	lysosome	ENSG00000025039|RRAGD;ENSG00000064989|CALCRL;ENSG00000100150|DEPDC5;ENSG00000103197|TSC2;ENSG00000104142|VPS18;ENSG00000104951|IL4I1;ENSG00000107521|HPS1;ENSG00000111667|USP5;ENSG00000118503|TNFAIP3;ENSG00000119899|SLC17A5;ENSG00000121316|PLBD1;ENSG00000130164|LDLR;ENSG00000135317|SNX14;ENSG00000135535|CD164;ENSG00000137563|GGH;ENSG00000141198|TOM1L1;ENSG00000141458|NPC1;ENSG00000147257|GPC3;ENSG…	32	2087	166	14089	0.104381
GO:0006974	cellular response to DNA damage stimulus	ENSG00000069399|BCL3;ENSG00000070950|RAD18;ENSG00000087074|PPP1R15A;ENSG00000097007|ABL1;ENSG00000103264|FBXO31;ENSG00000104517|UBR5;ENSG00000110092|CCND1;ENSG00000110395|CBL;ENSG00000115392|FANCL;ENSG00000122257|RBBP6;ENSG00000125885|MCM8;ENSG00000129521|EGLN3;ENSG00000138375|SMARCAL1;ENSG00000139618|BRCA2;ENSG00000141682|PMAIP1;ENSG00000143624|INTS3;ENSG00000144554|FANCD2;ENSG00000149311|ATM;EN…	32	2087	166	14089	0.104381
GO:0043524	negative regulation of neuron apoptotic process	ENSG00000023909|GCLM;ENSG00000064393|HIPK2;ENSG00000065361|ERBB3;ENSG00000090861|AARS;ENSG00000092445|TYRO3;ENSG00000102879|CORO1A;ENSG00000105220|GPI;ENSG00000110497|AMBRA1;ENSG00000113742|CPEB4;ENSG00000118193|KIF14;ENSG00000119508|NR4A3;ENSG00000120899|PTK2B;ENSG00000140992|PDPK1;ENSG00000141837|CACNA1A;ENSG00000145715|RASA1;ENSG00000157764|BRAF;ENSG00000164362|TERT;ENSG00000188603|CLN3;ENSG00…	19	2087	90	14089	0.10471
GO:0003899	DNA-directed RNA polymerase activity	ENSG00000099817|POLR2E;ENSG00000099821|POLRMT;ENSG00000100413|POLR3H;ENSG00000103932|RPAP1;ENSG00000148606|POLR3A	5	2087	15	14089	0.105448
GO:0006027	glycosaminoglycan catabolic process	ENSG00000115884|SDC1;ENSG00000147257|GPC3;ENSG00000165102|HGSNAT;ENSG00000181523|SGSH;ENSG00000188157|AGRN	5	2087	15	14089	0.105448
GO:0019915	lipid storage	ENSG00000121671|CRY2;ENSG00000147872|PLIN2;ENSG00000173757|STAT5B;ENSG00000180530|NRIP1;ENSG00000185000|DGAT1	5	2087	15	14089	0.105448
GO:0021772	olfactory bulb development	ENSG00000099617|EFNA2;ENSG00000118193|KIF14;ENSG00000157933|SKI;ENSG00000182197|EXT1;ENSG00000188906|LRRK2	5	2087	15	14089	0.105448
GO:0031297	replication fork processing	ENSG00000085224|ATRX;ENSG00000132646|PCNA;ENSG00000138375|SMARCAL1;ENSG00000146263|MMS22L;ENSG00000160949|TONSL	5	2087	15	14089	0.105448
GO:0032465	regulation of cytokinesis	ENSG00000139618|BRCA2;ENSG00000147400|CETN2;ENSG00000196455|PIK3R4;ENSG00000196504|PRPF40A;ENSG00000241360|PDXP	5	2087	15	14089	0.105448
GO:0035066	positive regulation of histone acetylation	ENSG00000089250|NOS1;ENSG00000100784|RPS6KA5;ENSG00000105329|TGFB1;ENSG00000166164|BRD7;ENSG00000183207|RUVBL2	5	2087	15	14089	0.105448
GO:0043548	phosphatidylinositol 3-kinase binding	ENSG00000092445|TYRO3;ENSG00000102879|CORO1A;ENSG00000113721|PDGFRB;ENSG00000171105|INSR;ENSG00000185950|IRS2	5	2087	15	14089	0.105448
GO:0048843	negative regulation of axon extension involved in axon guidance	ENSG00000012171|SEMA3B;ENSG00000092421|SEMA6A;ENSG00000112902|SEMA5A;ENSG00000167680|SEMA6B;ENSG00000187764|SEMA4D	5	2087	15	14089	0.105448
GO:0070064	proline-rich region binding	ENSG00000097007|ABL1;ENSG00000105404|RABAC1;ENSG00000110092|CCND1;ENSG00000196504|PRPF40A;ENSG00000205726|ITSN1	5	2087	15	14089	0.105448
GO:0071889	14-3-3 protein binding	ENSG00000054611|TBC1D22A;ENSG00000067606|PRKCZ;ENSG00000143473|KCNH1;ENSG00000171132|PRKCE;ENSG00000185950|IRS2	5	2087	15	14089	0.105448
GO:0006367	transcription initiation from RNA polymerase II promoter	ENSG00000005339|CREBBP;ENSG00000047315|POLR2B;ENSG00000074181|NOTCH3;ENSG00000074219|TEAD2;ENSG00000099817|POLR2E;ENSG00000108510|MED13;ENSG00000119508|NR4A3;ENSG00000120656|TAF12;ENSG00000123358|NR4A1;ENSG00000125686|MED1;ENSG00000130726|TRIM28;ENSG00000141384|TAF4B;ENSG00000145736|GTF2H2;ENSG00000148572|NRBF2;ENSG00000151623|NR3C2;ENSG00000160563|MED27;ENSG00000166337|TAF10;ENSG00000174738|NR1D…	24	2087	119	14089	0.105517
GO:0003725	double-stranded RNA binding	ENSG00000026025|VIM;ENSG00000072274|TFRC;ENSG00000108771|DHX58;ENSG00000111331|OAS3;ENSG00000111335|OAS2;ENSG00000132153|DHX30;ENSG00000141367|CLTC;ENSG00000147065|MSN;ENSG00000188229|TUBB4B	9	2087	35	14089	0.105983
GO:0004715	non-membrane spanning protein tyrosine kinase activity	ENSG00000097007|ABL1;ENSG00000101213|PTK6;ENSG00000104312|RIPK2;ENSG00000120899|PTK2B;ENSG00000143322|ABL2;ENSG00000157540|DYRK1A;ENSG00000162434|JAK1;ENSG00000169398|PTK2;ENSG00000254087|LYN	9	2087	35	14089	0.105983
GO:0005747	mitochondrial respiratory chain complex I	ENSG00000023228|NDUFS1;ENSG00000136521|NDUFB5;ENSG00000137806|NDUFAF1;ENSG00000158864|NDUFS2;ENSG00000178127|NDUFV2;ENSG00000184983|NDUFA6;ENSG00000213619|NDUFS3;ENSG00000277365|NDUFA6;ENSG00000281013|NDUFA6	9	2087	35	14089	0.105983
GO:0007050	cell cycle arrest	ENSG00000008710|PKD1;ENSG00000025039|RRAGD;ENSG00000087074|PPP1R15A;ENSG00000097007|ABL1;ENSG00000100359|SGSM3;ENSG00000103197|TSC2;ENSG00000105329|TGFB1;ENSG00000108094|CUL2;ENSG00000111725|PRKAB1;ENSG00000116717|GADD45A;ENSG00000117595|IRF6;ENSG00000122641|INHBA;ENSG00000136270|TBRG4;ENSG00000148737|TCF7L2;ENSG00000149311|ATM;ENSG00000151914|DST;ENSG00000164938|TP53INP1;ENSG00000168826|ZBTB49;E…	20	2087	96	14089	0.106631
GO:0050900	leukocyte migration	ENSG00000005844|ITGAL;ENSG00000026508|CD44;ENSG00000066294|CD84;ENSG00000084674|APOB;ENSG00000086062|B4GALT1;ENSG00000090863|GLG1;ENSG00000092068|SLC7A8;ENSG00000100345|MYH9;ENSG00000105647|PIK3R2;ENSG00000108821|COL1A1;ENSG00000111679|PTPN6;ENSG00000117091|CD48;ENSG00000124181|PLCG1;ENSG00000140678|ITGAX;ENSG00000147065|MSN;ENSG00000155465|SLC7A7;ENSG00000161638|ITGA5;ENSG00000164692|COL1A2;ENSG…	21	2087	102	14089	0.108277
GO:0000910	cytokinesis	ENSG00000072121|ZFYVE26;ENSG00000099954|CECR2;ENSG00000100345|MYH9;ENSG00000135476|ESPL1;ENSG00000139618|BRCA2;ENSG00000151414|NEK7;ENSG00000166851|PLK1;ENSG00000275338|RAB11FIP3	8	2087	30	14089	0.108297
GO:0032147	activation of protein kinase activity	ENSG00000072518|MARK2;ENSG00000088325|TPX2;ENSG00000103126|AXIN1;ENSG00000112715|VEGFA;ENSG00000118193|KIF14;ENSG00000141198|TOM1L1;ENSG00000171105|INSR;ENSG00000259207|ITGB3	8	2087	30	14089	0.108297
GO:0038083	peptidyl-tyrosine autophosphorylation	ENSG00000097007|ABL1;ENSG00000101213|PTK6;ENSG00000120899|PTK2B;ENSG00000143322|ABL2;ENSG00000162434|JAK1;ENSG00000169398|PTK2;ENSG00000171105|INSR;ENSG00000254087|LYN	8	2087	30	14089	0.108297
GO:0046332	SMAD binding	ENSG00000064393|HIPK2;ENSG00000103126|AXIN1;ENSG00000108854|SMURF2;ENSG00000157933|SKI;ENSG00000164692|COL1A2;ENSG00000168542|COL3A1;ENSG00000196924|FLNA;ENSG00000204262|COL5A2	8	2087	30	14089	0.108297
GO:0003714	transcription corepressor activity	ENSG00000064393|HIPK2;ENSG00000068024|HDAC4;ENSG00000088305|DNMT3B;ENSG00000100320|RBFOX2;ENSG00000100462|PRMT5;ENSG00000104856|RELB;ENSG00000106624|AEBP1;ENSG00000110092|CCND1;ENSG00000123064|DDX54;ENSG00000127511|SIN3B;ENSG00000127616|SMARCA4;ENSG00000130726|TRIM28;ENSG00000132382|MYBBP1A;ENSG00000134504|KCTD1;ENSG00000141582|CBX4;ENSG00000142279|WTIP;ENSG00000148516|ZEB1;ENSG00000149308|NPAT;E…	29	2087	149	14089	0.10894
GO:0001662	behavioral fear response	ENSG00000003393|ALS2;ENSG00000109189|USP46;ENSG00000160145|KALRN;ENSG00000177030|DEAF1;ENSG00000187094|CCK;ENSG00000197635|DPP4	6	2087	20	14089	0.109101
GO:0016573	histone acetylation	ENSG00000005339|CREBBP;ENSG00000071655|MBD3;ENSG00000080603|SRCAP;ENSG00000083168|KAT6A;ENSG00000124151|NCOA3;ENSG00000196367|TRRAP	6	2087	20	14089	0.109101
GO:0017157	regulation of exocytosis	ENSG00000067715|SYT1;ENSG00000105514|RAB3D;ENSG00000106089|STX1A;ENSG00000164506|STXBP5;ENSG00000169213|RAB3B;ENSG00000186472|PCLO	6	2087	20	14089	0.109101
GO:0030032	lamellipodium assembly	ENSG00000079691|LRRC16A;ENSG00000099204|ABLIM1;ENSG00000102606|ARHGEF7;ENSG00000132970|WASF3;ENSG00000136002|ARHGEF4;ENSG00000182957|SPATA13	6	2087	20	14089	0.109101
GO:0043388	positive regulation of DNA binding	ENSG00000064393|HIPK2;ENSG00000114315|HES1;ENSG00000130726|TRIM28;ENSG00000137265|IRF4;ENSG00000157933|SKI;ENSG00000164171|ITGA2	6	2087	20	14089	0.109101
GO:0045739	positive regulation of DNA repair	ENSG00000064545|TMEM161A;ENSG00000130726|TRIM28;ENSG00000132646|PCNA;ENSG00000146648|EGFR;ENSG00000163961|RNF168;ENSG00000170485|NPAS2	6	2087	20	14089	0.109101
GO:0048041	focal adhesion assembly	ENSG00000102606|ARHGEF7;ENSG00000120899|PTK2B;ENSG00000130702|LAMA5;ENSG00000140992|PDPK1;ENSG00000143398|PIP5K1A;ENSG00000164171|ITGA2	6	2087	20	14089	0.109101
GO:0051028	mRNA transport	ENSG00000109111|SUPT6H;ENSG00000136231|IGF2BP3;ENSG00000138095|LRPPRC;ENSG00000139675|HNRNPA1L2;ENSG00000159217|IGF2BP1;ENSG00000197879|MYO1C	6	2087	20	14089	0.109101
GO:0071479	cellular response to ionizing radiation	ENSG00000105329|TGFB1;ENSG00000116717|GADD45A;ENSG00000128908|INO80;ENSG00000143493|INTS7;ENSG00000151876|FBXO4;ENSG00000175854|SWI5	6	2087	20	14089	0.109101
GO:0071902	positive regulation of protein serine/threonine kinase activity	ENSG00000003393|ALS2;ENSG00000104375|STK3;ENSG00000104872|PIH1D1;ENSG00000106462|EZH2;ENSG00000130304|SLC27A1;ENSG00000134072|CAMK1	6	2087	20	14089	0.109101
GO:0043066	negative regulation of apoptotic process	ENSG00000003402|CFLAR;ENSG00000026508|CD44;ENSG00000067606|PRKCZ;ENSG00000069399|BCL3;ENSG00000072163|LIMS2;ENSG00000078747|ITCH;ENSG00000083093|PALB2;ENSG00000085063|CD59;ENSG00000086061|DNAJA1;ENSG00000090612|ZNF268;ENSG00000100888|CHD8;ENSG00000104312|RIPK2;ENSG00000104332|SFRP1;ENSG00000105388|CEACAM5;ENSG00000105701|FKBP8;ENSG00000108179|PPIF;ENSG00000109854|HTATIP2;ENSG00000110395|CBL;ENSG0…	61	2087	344	14089	0.109364
GO:0031624	ubiquitin conjugating enzyme binding	ENSG00000034677|RNF19A;ENSG00000078902|TOLLIP;ENSG00000100302|RASD2;ENSG00000124226|RNF114;ENSG00000146373|RNF217;ENSG00000158717|RNF166;ENSG00000177479|ARIH2	7	2087	25	14089	0.109585
GO:0051017	actin filament bundle assembly	ENSG00000050405|LIMA1;ENSG00000087274|ADD1;ENSG00000092820|EZR;ENSG00000113657|DPYSL3;ENSG00000128298|BAIAP2L2;ENSG00000130402|ACTN4;ENSG00000136167|LCP1	7	2087	25	14089	0.109585
GO:0070555	response to interleukin-1	ENSG00000068024|HDAC4;ENSG00000104312|RIPK2;ENSG00000130427|EPO;ENSG00000134070|IRAK2;ENSG00000135046|ANXA1;ENSG00000177000|MTHFR;ENSG00000273841|TAF9	7	2087	25	14089	0.109585
GO:0000932	cytoplasmic mRNA processing body	ENSG00000005007|UPF1;ENSG00000038358|EDC4;ENSG00000111596|CNOT2;ENSG00000125107|CNOT1;ENSG00000135387|CAPRIN1;ENSG00000142279|WTIP;ENSG00000151065|DCP1B;ENSG00000152520|PAN3;ENSG00000153048|CARHSP1;ENSG00000161011|SQSTM1;ENSG00000161057|PSMC2;ENSG00000172795|DCP2;ENSG00000184708|EIF4ENIF1;ENSG00000214575|CPEB1;ENSG00000277445|CPEB1	15	2087	68	14089	0.10968
GO:0051607	defense response to virus	ENSG00000058600|POLR3E;ENSG00000078747|ITCH;ENSG00000088888|MAVS;ENSG00000100413|POLR3H;ENSG00000108771|DHX58;ENSG00000111331|OAS3;ENSG00000111335|OAS2;ENSG00000114013|CD86;ENSG00000115415|STAT1;ENSG00000121060|TRIM25;ENSG00000140678|ITGAX;ENSG00000141682|PMAIP1;ENSG00000148606|POLR3A;ENSG00000157601|MX1;ENSG00000164300|SERINC5;ENSG00000170581|STAT2;ENSG00000178896|EXOSC4;ENSG00000183258|DDX41;EN…	22	2087	108	14089	0.109682
GO:0000724	double-strand break repair via homologous recombination	ENSG00000005156|LIG3;ENSG00000072121|ZFYVE26;ENSG00000083093|PALB2;ENSG00000125885|MCM8;ENSG00000128908|INO80;ENSG00000139618|BRCA2;ENSG00000146263|MMS22L;ENSG00000149311|ATM;ENSG00000156384|SFR1;ENSG00000160949|TONSL;ENSG00000163312|HELQ;ENSG00000175854|SWI5;ENSG00000178295|GEN1	13	2087	57	14089	0.110766
GO:0090090	negative regulation of canonical Wnt signaling pathway	ENSG00000002746|HECW1;ENSG00000004975|DVL2;ENSG00000008018|PSMB1;ENSG00000013275|PSMC4;ENSG00000099341|PSMD8;ENSG00000100519|PSMC6;ENSG00000100804|PSMB5;ENSG00000100888|CHD8;ENSG00000103035|PSMD7;ENSG00000103126|AXIN1;ENSG00000104332|SFRP1;ENSG00000104375|STK3;ENSG00000115266|APC2;ENSG00000129084|PSMA1;ENSG00000131023|LATS1;ENSG00000131697|NPHP4;ENSG00000142507|PSMB6;ENSG00000147257|GPC3;ENSG0000…	25	2087	126	14089	0.112718
GO:0005215	transporter activity	ENSG00000065000|AP3D1;ENSG00000070915|SLC12A3;ENSG00000071553|ATP6AP1;ENSG00000085563|ABCB1;ENSG00000100266|PACSIN2;ENSG00000103222|ABCC1;ENSG00000108559|NUP88;ENSG00000110713|NUP98;ENSG00000110955|ATP5B;ENSG00000117410|ATP6V0B;ENSG00000124120|TTPAL;ENSG00000138802|SEC24B;ENSG00000148346|LCN2;ENSG00000161203|AP2M1;ENSG00000166747|AP1G1;ENSG00000178773|CPNE7;ENSG00000198356|ASNA1;ENSG00000198792|T…	20	2087	97	14089	0.113798
GO:0008289	lipid binding	ENSG00000034693|PEX3;ENSG00000072518|MARK2;ENSG00000078898|BPIFB2;ENSG00000084674|APOB;ENSG00000090975|PITPNM2;ENSG00000100266|PACSIN2;ENSG00000108669|CYTH1;ENSG00000117859|OSBPL9;ENSG00000139641|ESYT1;ENSG00000141985|SH3GL1;ENSG00000159433|STARD9;ENSG00000161203|AP2M1;ENSG00000164211|STARD4;ENSG00000165912|PACSIN3;ENSG00000172575|RASGRP1;ENSG00000174238|PITPNA;ENSG00000175970|UNC119B;ENSG0000019…	20	2087	97	14089	0.113798
GO:0030425	dendrite	ENSG00000003393|ALS2;ENSG00000063046|EIF4B;ENSG00000080644|CHRNA3;ENSG00000100401|RANGAP1;ENSG00000104133|SPG11;ENSG00000113742|CPEB4;ENSG00000114030|KPNA1;ENSG00000115415|STAT1;ENSG00000115902|SLC1A4;ENSG00000120899|PTK2B;ENSG00000127990|SGCE;ENSG00000134294|SLC38A2;ENSG00000135317|SNX14;ENSG00000135333|EPHA7;ENSG00000135387|CAPRIN1;ENSG00000141503|MINK1;ENSG00000141543|EIF4A3;ENSG00000141837|CA…	39	2087	210	14089	0.114029
GO:0008630	intrinsic apoptotic signaling pathway in response to DNA damage	ENSG00000052795|FNIP2;ENSG00000097007|ABL1;ENSG00000106144|CASP2;ENSG00000139618|BRCA2;ENSG00000141682|PMAIP1;ENSG00000149311|ATM;ENSG00000153094|BCL2L11;ENSG00000213145|CRIP1;ENSG00000225830|ERCC6;ENSG00000253729|PRKDC	10	2087	41	14089	0.114168
GO:0009725	response to hormone	ENSG00000035862|TIMP2;ENSG00000083720|OXCT1;ENSG00000113083|LOX;ENSG00000120899|PTK2B;ENSG00000128739|SNRPN;ENSG00000135046|ANXA1;ENSG00000148218|ALAD;ENSG00000196365|LONP1;ENSG00000198646|NCOA6;ENSG00000254087|LYN	10	2087	41	14089	0.114168
GO:0016197	endosomal transport	ENSG00000003393|ALS2;ENSG00000009844|VTA1;ENSG00000086065|CHMP5;ENSG00000115234|SNX17;ENSG00000130724|CHMP2A;ENSG00000143376|SNX27;ENSG00000147457|CHMP7;ENSG00000161011|SQSTM1;ENSG00000185359|HGS;ENSG00000265190|ANXA8	10	2087	41	14089	0.114168
GO:0032481	positive regulation of type I interferon production	ENSG00000005339|CREBBP;ENSG00000058600|POLR3E;ENSG00000088888|MAVS;ENSG00000099817|POLR2E;ENSG00000100413|POLR3H;ENSG00000108771|DHX58;ENSG00000148606|POLR3A;ENSG00000166888|STAT6;ENSG00000183258|DDX41;ENSG00000253729|PRKDC	10	2087	41	14089	0.114168
GO:0051591	response to cAMP	ENSG00000021826|CPS1;ENSG00000054356|PTPRN;ENSG00000108821|COL1A1;ENSG00000113140|SPARC;ENSG00000115415|STAT1;ENSG00000115884|SDC1;ENSG00000120899|PTK2B;ENSG00000157764|BRAF;ENSG00000172482|AGXT;ENSG00000172572|PDE3A	10	2087	41	14089	0.114168
GO:0010008	endosome membrane	ENSG00000009844|VTA1;ENSG00000033627|ATP6V0A1;ENSG00000065000|AP3D1;ENSG00000071553|ATP6AP1;ENSG00000084674|APOB;ENSG00000086065|CHMP5;ENSG00000090487|SPG21;ENSG00000091513|TF;ENSG00000104140|RHOV;ENSG00000112210|RAB23;ENSG00000115020|PIKFYVE;ENSG00000115107|STEAP3;ENSG00000115234|SNX17;ENSG00000117410|ATP6V0B;ENSG00000124225|PMEPA1;ENSG00000125304|TM9SF2;ENSG00000130164|LDLR;ENSG00000131374|TBC1…	30	2087	156	14089	0.114966
GO:0004012	phospholipid-translocating ATPase activity	ENSG00000054793|ATP9A;ENSG00000101974|ATP11C;ENSG00000124406|ATP8A1;ENSG00000145246|ATP10D	4	2087	11	14089	0.117778
GO:0005605	basal lamina	ENSG00000112769|LAMA4;ENSG00000130702|LAMA5;ENSG00000188153|COL4A5;ENSG00000188157|AGRN	4	2087	11	14089	0.117778
GO:0006119	oxidative phosphorylation	ENSG00000010256|UQCRC1;ENSG00000140740|UQCRC2;ENSG00000165060|FXN;ENSG00000273607|CHCHD10	4	2087	11	14089	0.117778
GO:0006271	DNA strand elongation involved in DNA replication	ENSG00000014138|POLA2;ENSG00000101868|POLA1;ENSG00000132646|PCNA;ENSG00000198056|PRIM1	4	2087	11	14089	0.117778
GO:0006829	zinc II ion transport	ENSG00000014824|SLC30A9;ENSG00000138821|SLC39A8;ENSG00000141873|SLC39A3;ENSG00000162695|SLC30A7	4	2087	11	14089	0.117778
GO:0007292	female gamete generation	ENSG00000124486|USP9X;ENSG00000125885|MCM8;ENSG00000140694|PARN;ENSG00000149311|ATM	4	2087	11	14089	0.117778
GO:0007405	neuroblast proliferation	ENSG00000007168|PAFAH1B1;ENSG00000072864|NDE1;ENSG00000164535|DAGLB;ENSG00000196576|PLXNB2	4	2087	11	14089	0.117778
GO:0008093	cytoskeletal adaptor activity	ENSG00000128298|BAIAP2L2;ENSG00000145362|ANK2;ENSG00000151150|ANK3;ENSG00000151746|BICD1	4	2087	11	14089	0.117778
GO:0031491	nucleosome binding	ENSG00000099991|CABIN1;ENSG00000127483|HP1BP3;ENSG00000163961|RNF168;ENSG00000188976|NOC2L	4	2087	11	14089	0.117778
GO:0032039	integrator complex	ENSG00000143493|INTS7;ENSG00000143624|INTS3;ENSG00000149262|INTS4;ENSG00000262826|INTS3	4	2087	11	14089	0.117778
GO:0033993	response to lipid	ENSG00000113721|PDGFRB;ENSG00000124253|PCK1;ENSG00000132646|PCNA;ENSG00000146648|EGFR	4	2087	11	14089	0.117778
GO:0034450	ubiquitin-ubiquitin ligase activity	ENSG00000078140|UBE2K;ENSG00000104517|UBR5;ENSG00000130939|UBE4B;ENSG00000159461|AMFR	4	2087	11	14089	0.117778
GO:0035909	aorta morphogenesis	ENSG00000103148|NPRL3;ENSG00000113721|PDGFRB;ENSG00000114315|HES1;ENSG00000138802|SEC24B	4	2087	11	14089	0.117778
GO:0042993	positive regulation of transcription factor import into nucleus	ENSG00000088888|MAVS;ENSG00000105647|PIK3R2;ENSG00000130726|TRIM28;ENSG00000196924|FLNA	4	2087	11	14089	0.117778
GO:0043583	ear development	ENSG00000117298|ECE1;ENSG00000137868|STRA6;ENSG00000146950|SHROOM2;ENSG00000153094|BCL2L11	4	2087	11	14089	0.117778
GO:0045086	positive regulation of interleukin-2 biosynthetic process	ENSG00000114013|CD86;ENSG00000121594|CD80;ENSG00000137265|IRF4;ENSG00000173757|STAT5B	4	2087	11	14089	0.117778
GO:0045176	apical protein localization	ENSG00000075275|CELSR1;ENSG00000105402|NAPA;ENSG00000146950|SHROOM2;ENSG00000151208|DLG5	4	2087	11	14089	0.117778
GO:0060292	long term synaptic depression	ENSG00000120899|PTK2B;ENSG00000155886|SLC24A2;ENSG00000162105|SHANK2;ENSG00000251322|SHANK3	4	2087	11	14089	0.117778
GO:0070208	protein heterotrimerization	ENSG00000108821|COL1A1;ENSG00000138750|NUP54;ENSG00000142156|COL6A1;ENSG00000164692|COL1A2	4	2087	11	14089	0.117778
GO:0097284	hepatocyte apoptotic process	ENSG00000104375|STK3;ENSG00000109919|MTCH2;ENSG00000119772|DNMT3A;ENSG00000170421|KRT8	4	2087	11	14089	0.117778
GO:1900025	negative regulation of substrate adhesion-dependent cell spreading	ENSG00000107104|KANK1;ENSG00000110880|CORO1C;ENSG00000130402|ACTN4;ENSG00000282844|ACTN4	4	2087	11	14089	0.117778
GO:0016328	lateral plasma membrane	ENSG00000008710|PKD1;ENSG00000065361|ERBB3;ENSG00000072518|MARK2;ENSG00000103126|AXIN1;ENSG00000110880|CORO1C;ENSG00000135046|ANXA1;ENSG00000141556|TBCD;ENSG00000151150|ANK3;ENSG00000197879|MYO1C	9	2087	36	14089	0.118128
GO:0070527	platelet aggregation	ENSG00000075624|ACTB;ENSG00000092445|TYRO3;ENSG00000100345|MYH9;ENSG00000111679|PTPN6;ENSG00000115956|PLEK;ENSG00000159176|CSRP1;ENSG00000171557|FGG;ENSG00000196924|FLNA;ENSG00000259207|ITGB3	9	2087	36	14089	0.118128
GO:0032436	positive regulation of proteasomal ubiquitin-dependent protein catabolic process	ENSG00000034677|RNF19A;ENSG00000079999|KEAP1;ENSG00000111667|USP5;ENSG00000124226|RNF114;ENSG00000133265|HSPBP1;ENSG00000146373|RNF217;ENSG00000158717|RNF166;ENSG00000166851|PLK1;ENSG00000167196|FBXO22;ENSG00000177479|ARIH2;ENSG00000188906|LRRK2	11	2087	47	14089	0.120786
GO:0050679	positive regulation of epithelial cell proliferation	ENSG00000091136|LAMB1;ENSG00000104332|SFRP1;ENSG00000105329|TGFB1;ENSG00000112715|VEGFA;ENSG00000114861|FOXP1;ENSG00000119508|NR4A3;ENSG00000137764|MAP2K5;ENSG00000141736|ERBB2;ENSG00000146648|EGFR;ENSG00000150630|VEGFC;ENSG00000153162|BMP6	11	2087	47	14089	0.120786
GO:0001932	regulation of protein phosphorylation	ENSG00000052795|FNIP2;ENSG00000106462|EZH2;ENSG00000110880|CORO1C;ENSG00000164327|RICTOR;ENSG00000169398|PTK2;ENSG00000196576|PLXNB2;ENSG00000217128|FNIP1;ENSG00000254087|LYN	8	2087	31	14089	0.121672
GO:0043621	protein self-association	ENSG00000004975|DVL2;ENSG00000109062|SLC9A3R1;ENSG00000114861|FOXP1;ENSG00000118503|TNFAIP3;ENSG00000124788|ATXN1;ENSG00000157540|DYRK1A;ENSG00000162714|ZNF496;ENSG00000172482|AGXT	8	2087	31	14089	0.121672
GO:0097481	neuronal postsynaptic density	ENSG00000047849|MAP4;ENSG00000115306|SPTBN1;ENSG00000116584|ARHGEF2;ENSG00000140992|PDPK1;ENSG00000147955|SIGMAR1;ENSG00000160145|KALRN;ENSG00000171603|CLSTN1;ENSG00000185666|SYN3	8	2087	31	14089	0.121672
GO:1903561	extracellular vesicle	ENSG00000072274|TFRC;ENSG00000106003|LFNG;ENSG00000111799|COL12A1;ENSG00000141367|CLTC;ENSG00000163359|COL6A3;ENSG00000164176|EDIL3;ENSG00000188229|TUBB4B;ENSG00000197694|SPTAN1	8	2087	31	14089	0.121672
GO:0000186	activation of MAPKK activity	ENSG00000006062|MAP3K14;ENSG00000073803|MAP3K13;ENSG00000124181|PLCG1;ENSG00000132155|RAF1;ENSG00000146648|EGFR;ENSG00000188906|LRRK2;ENSG00000197442|MAP3K5	7	2087	26	14089	0.124437
GO:0000289	nuclear-transcribed mRNA poly(A) tail shortening	ENSG00000063046|EIF4B;ENSG00000111596|CNOT2;ENSG00000125107|CNOT1;ENSG00000138767|CNOT6L;ENSG00000140694|PARN;ENSG00000141543|EIF4A3;ENSG00000152520|PAN3	7	2087	26	14089	0.124437
GO:0030163	protein catabolic process	ENSG00000096088|PGC;ENSG00000106927|AMBP;ENSG00000108094|CUL2;ENSG00000113441|LNPEP;ENSG00000182240|BACE2;ENSG00000188603|CLN3;ENSG00000198793|MTOR	7	2087	26	14089	0.124437
GO:0005640	nuclear outer membrane	ENSG00000054654|SYNE2;ENSG00000070081|NUCB2;ENSG00000131018|SYNE1;ENSG00000138095|LRPPRC;ENSG00000147955|SIGMAR1	5	2087	16	14089	0.124439
GO:0006611	protein export from nucleus	ENSG00000008710|PKD1;ENSG00000105329|TGFB1;ENSG00000108559|NUP88;ENSG00000113013|HSPA9;ENSG00000169180|XPO6	5	2087	16	14089	0.124439
GO:0007031	peroxisome organization	ENSG00000034693|PEX3;ENSG00000102910|LONP2;ENSG00000112357|PEX7;ENSG00000121680|PEX16;ENSG00000131779|PEX11B	5	2087	16	14089	0.124439
GO:0008601	protein phosphatase type 2A regulator activity	ENSG00000066027|PPP2R5A;ENSG00000105568|PPP2R1A;ENSG00000137713|PPP2R1B;ENSG00000175470|PPP2R2D;ENSG00000214517|PPME1	5	2087	16	14089	0.124439
GO:0010039	response to iron ion	ENSG00000110092|CCND1;ENSG00000148218|ALAD;ENSG00000153162|BMP6;ENSG00000165060|FXN;ENSG00000183044|ABAT	5	2087	16	14089	0.124439
GO:0035869	ciliary transition zone	ENSG00000011143|MKS1;ENSG00000128881|TTBK2;ENSG00000131697|NPHP4;ENSG00000164953|TMEM67;ENSG00000175970|UNC119B	5	2087	16	14089	0.124439
GO:0042273	ribosomal large subunit biogenesis	ENSG00000100029|PES1;ENSG00000133316|WDR74;ENSG00000188846|RPL14;ENSG00000188976|NOC2L;ENSG00000261236|BOP1	5	2087	16	14089	0.124439
GO:0043623	cellular protein complex assembly	ENSG00000103126|AXIN1;ENSG00000123268|ATF1;ENSG00000171557|FGG;ENSG00000178104|PDE4DIP;ENSG00000196365|LONP1	5	2087	16	14089	0.124439
GO:0045954	positive regulation of natural killer cell mediated cytotoxicity	ENSG00000073008|PVR;ENSG00000162739|SLAMF6;ENSG00000166747|AP1G1;ENSG00000172575|RASGRP1;ENSG00000173757|STAT5B	5	2087	16	14089	0.124439
GO:2000114	regulation of establishment of cell polarity	ENSG00000107104|KANK1;ENSG00000120899|PTK2B;ENSG00000143951|WDPCP;ENSG00000164327|RICTOR;ENSG00000181852|RNF41	5	2087	16	14089	0.124439
GO:0007569	cell aging	ENSG00000086991|NOX4;ENSG00000108175|ZMIZ1;ENSG00000135111|TBX3;ENSG00000139618|BRCA2;ENSG00000169756|LIMS1;ENSG00000198793|MTOR	6	2087	21	14089	0.125774
GO:0019228	neuronal action potential	ENSG00000105357|MYH14;ENSG00000108405|P2RX1;ENSG00000138435|CHRNA1;ENSG00000151150|ANK3;ENSG00000169432|SCN9A;ENSG00000196876|SCN8A	6	2087	21	14089	0.125774
GO:0019432	triglyceride biosynthetic process	ENSG00000026652|AGPAT4;ENSG00000100344|PNPLA3;ENSG00000106384|MOGAT3;ENSG00000153395|LPCAT1;ENSG00000155189|AGPAT5;ENSG00000185000|DGAT1	6	2087	21	14089	0.125774
GO:0045214	sarcomere organization	ENSG00000071127|WDR1;ENSG00000114861|FOXP1;ENSG00000134775|FHOD3;ENSG00000140416|TPM1;ENSG00000154358|OBSCN;ENSG00000170421|KRT8	6	2087	21	14089	0.125774
GO:0046580	negative regulation of Ras protein signal transduction	ENSG00000035862|TIMP2;ENSG00000075391|RASAL2;ENSG00000105808|RASA4;ENSG00000145715|RASA1;ENSG00000185989|RASA3;ENSG00000280477|RASA3	6	2087	21	14089	0.125774
GO:0051297	centrosome organization	ENSG00000147874|HAUS6;ENSG00000152240|HAUS1;ENSG00000166851|PLK1;ENSG00000167110|GOLGA2;ENSG00000175216|CKAP5;ENSG00000249115|HAUS5	6	2087	21	14089	0.125774
GO:0061418	regulation of transcription from RNA polymerase II promoter in response to hypoxia	ENSG00000005339|CREBBP;ENSG00000108094|CUL2;ENSG00000112715|VEGFA;ENSG00000129521|EGLN3;ENSG00000130427|EPO;ENSG00000143437|ARNT	6	2087	21	14089	0.125774
GO:2001237	negative regulation of extrinsic apoptotic signaling pathway	ENSG00000003402|CFLAR;ENSG00000023909|GCLM;ENSG00000148737|TCF7L2;ENSG00000160789|LMNA;ENSG00000197386|HTT;ENSG00000198964|SGMS1	6	2087	21	14089	0.125774
GO:0042542	response to hydrogen peroxide	ENSG00000108821|COL1A1;ENSG00000113721|PDGFRB;ENSG00000115415|STAT1;ENSG00000115884|SDC1;ENSG00000119508|NR4A3;ENSG00000120899|PTK2B;ENSG00000165672|PRDX3;ENSG00000167658|EEF2;ENSG00000186432|KPNA4;ENSG00000196839|ADA	10	2087	42	14089	0.125912
GO:0043434	response to peptide hormone	ENSG00000108821|COL1A1;ENSG00000113140|SPARC;ENSG00000115415|STAT1;ENSG00000119508|NR4A3;ENSG00000119718|EIF2B2;ENSG00000135046|ANXA1;ENSG00000145191|EIF2B5;ENSG00000157764|BRAF;ENSG00000196352|CD55;ENSG00000254087|LYN	10	2087	42	14089	0.125912
GO:0042391	regulation of membrane potential	ENSG00000080644|CHRNA3;ENSG00000138435|CHRNA1;ENSG00000140015|KCNH5;ENSG00000141837|CACNA1A;ENSG00000143473|KCNH1;ENSG00000143630|HCN3;ENSG00000156113|KCNMA1;ENSG00000174871|CNIH2;ENSG00000183960|KCNH8;ENSG00000188906|LRRK2;ENSG00000198373|WWP2;ENSG00000263324|HCN3	12	2087	53	14089	0.126172
GO:0000055	ribosomal large subunit export from nucleus	ENSG00000108559|NUP88;ENSG00000169251|NMD3	2	2087	3	14089	0.127493
GO:0000064	L-ornithine transmembrane transporter activity	ENSG00000102743|SLC25A15;ENSG00000139514|SLC7A1	2	2087	3	14089	0.127493
GO:0000126	transcription factor TFIIIB complex	ENSG00000145734|BDP1;ENSG00000273873|BDP1	2	2087	3	14089	0.127493
GO:0000235	astral microtubule	ENSG00000007168|PAFAH1B1;ENSG00000186185|KIF18B	2	2087	3	14089	0.127493
GO:0000255	allantoin metabolic process	ENSG00000126561|STAT5A;ENSG00000173757|STAT5B	2	2087	3	14089	0.127493
GO:0000320	re-entry into mitotic cell cycle	ENSG00000110092|CCND1;ENSG00000162063|CCNF	2	2087	3	14089	0.127493
GO:0000466	maturation of 5.8S rRNA from tricistronic rRNA transcript (SSU-rRNA, 5.8S rRNA, LSU-rRNA	ENSG00000100029|PES1;ENSG00000108592|FTSJ3	2	2087	3	14089	0.127493
GO:0000972	transcription-dependent tethering of RNA polymerase II gene DNA at nuclear periphery	ENSG00000069248|NUP133;ENSG00000101146|RAE1	2	2087	3	14089	0.127493
GO:0001614	purinergic nucleotide receptor activity	ENSG00000099957|P2RX6;ENSG00000108405|P2RX1	2	2087	3	14089	0.127493
GO:0001730	2'-5'-oligoadenylate synthetase activity	ENSG00000111331|OAS3;ENSG00000111335|OAS2	2	2087	3	14089	0.127493
GO:0001827	inner cell mass cell fate commitment	ENSG00000131023|LATS1;ENSG00000150457|LATS2	2	2087	3	14089	0.127493
GO:0001922	B-1 B cell homeostasis	ENSG00000097007|ABL1;ENSG00000118503|TNFAIP3	2	2087	3	14089	0.127493
GO:0002034	regulation of blood vessel size by renin-angiotensin	ENSG00000167711|SERPINF2;ENSG00000276838|SERPINF2	2	2087	3	14089	0.127493
GO:0002192	IRES-dependent translational initiation	ENSG00000143486|EIF2D;ENSG00000173933|RBM4	2	2087	3	14089	0.127493
GO:0002322	B cell proliferation involved in immune response	ENSG00000097007|ABL1;ENSG00000154822|PLCL2	2	2087	3	14089	0.127493
GO:0002329	pre-B cell differentiation	ENSG00000101974|ATP11C;ENSG00000114861|FOXP1	2	2087	3	14089	0.127493
GO:0002513	tolerance induction to self antigen	ENSG00000105329|TGFB1;ENSG00000254087|LYN	2	2087	3	14089	0.127493
GO:0002682	regulation of immune system process	ENSG00000100031|GGT1;ENSG00000229314|ORM1	2	2087	3	14089	0.127493
GO:0003896	DNA primase activity	ENSG00000101868|POLA1;ENSG00000198056|PRIM1	2	2087	3	14089	0.127493
GO:0003909	DNA ligase activity	ENSG00000005156|LIG3;ENSG00000105486|LIG1	2	2087	3	14089	0.127493
GO:0003910	DNA ligase (ATP) activity	ENSG00000005156|LIG3;ENSG00000105486|LIG1	2	2087	3	14089	0.127493
GO:0003917	DNA topoisomerase type I activity	ENSG00000100038|TOP3B;ENSG00000177302|TOP3A	2	2087	3	14089	0.127493
GO:0003976	UDP-N-acetylglucosamine-lysosomal-enzyme N-acetylglucosaminephosphotransferase activity	ENSG00000090581|GNPTG;ENSG00000172269|DPAGT1	2	2087	3	14089	0.127493
GO:0004142	diacylglycerol cholinephosphotransferase activity	ENSG00000134255|CEPT1;ENSG00000163624|CDS1	2	2087	3	14089	0.127493
GO:0004307	ethanolaminephosphotransferase activity	ENSG00000134255|CEPT1;ENSG00000138018|EPT1	2	2087	3	14089	0.127493
GO:0004470	malic enzyme activity	ENSG00000014641|MDH1;ENSG00000082212|ME2	2	2087	3	14089	0.127493
GO:0004647	phosphoserine phosphatase activity	ENSG00000146733|PSPH;ENSG00000241360|PDXP	2	2087	3	14089	0.127493
GO:0004663	Rab geranylgeranyltransferase activity	ENSG00000137955|RABGGTB;ENSG00000168522|FNTA	2	2087	3	14089	0.127493
GO:0004813	alanine-tRNA ligase activity	ENSG00000090861|AARS;ENSG00000124608|AARS2	2	2087	3	14089	0.127493
GO:0004829	threonine-tRNA ligase activity	ENSG00000143374|TARS2;ENSG00000185418|TARSL2	2	2087	3	14089	0.127493
GO:0004931	extracellular ATP-gated cation channel activity	ENSG00000099957|P2RX6;ENSG00000108405|P2RX1	2	2087	3	14089	0.127493
GO:0005047	signal recognition particle binding	ENSG00000167881|SRP68;ENSG00000174780|SRP72	2	2087	3	14089	0.127493
GO:0005087	Ran guanyl-nucleotide exchange factor activity	ENSG00000003393|ALS2;ENSG00000180198|RCC1	2	2087	3	14089	0.127493
GO:0005176	ErbB-2 class receptor binding	ENSG00000157168|NRG1;ENSG00000164885|CDK5	2	2087	3	14089	0.127493
GO:0005588	collagen type V trimer	ENSG00000130635|COL5A1;ENSG00000204262|COL5A2	2	2087	3	14089	0.127493
GO:0005589	collagen type VI trimer	ENSG00000142156|COL6A1;ENSG00000163359|COL6A3	2	2087	3	14089	0.127493
GO:0005658	alpha DNA polymerase:primase complex	ENSG00000014138|POLA2;ENSG00000101868|POLA1	2	2087	3	14089	0.127493
GO:0005826	actomyosin contractile ring	ENSG00000011426|ANLN;ENSG00000100345|MYH9	2	2087	3	14089	0.127493
GO:0005851	eukaryotic translation initiation factor 2B complex	ENSG00000119718|EIF2B2;ENSG00000145191|EIF2B5	2	2087	3	14089	0.127493
GO:0006021	inositol biosynthetic process	ENSG00000104331|IMPAD1;ENSG00000141401|IMPA2	2	2087	3	14089	0.127493
GO:0006054	N-acetylneuraminate metabolic process	ENSG00000008513|ST3GAL1;ENSG00000159921|GNE	2	2087	3	14089	0.127493
GO:0006085	acetyl-CoA biosynthetic process	ENSG00000131069|ACSS2;ENSG00000131473|ACLY	2	2087	3	14089	0.127493
GO:0006235	dTTP biosynthetic process	ENSG00000028839|TBPL1;ENSG00000176890|TYMS	2	2087	3	14089	0.127493
GO:0006403	RNA localization	ENSG00000101161|PRPF6;ENSG00000159217|IGF2BP1	2	2087	3	14089	0.127493
GO:0006564	L-serine biosynthetic process	ENSG00000135069|PSAT1;ENSG00000146733|PSPH	2	2087	3	14089	0.127493
GO:0006726	eye pigment biosynthetic process	ENSG00000065000|AP3D1;ENSG00000101850|GPR143	2	2087	3	14089	0.127493
GO:0006991	response to sterol depletion	ENSG00000186480|INSIG1;ENSG00000254087|LYN	2	2087	3	14089	0.127493
GO:0007598	blood coagulation, extrinsic pathway	ENSG00000003436|TFPI;ENSG00000126218|F10	2	2087	3	14089	0.127493
GO:0007632	visual behavior	ENSG00000110436|SLC1A2;ENSG00000131697|NPHP4	2	2087	3	14089	0.127493
GO:0008626	granzyme-mediated apoptotic signaling pathway	ENSG00000122862|SRGN;ENSG00000130939|UBE4B	2	2087	3	14089	0.127493
GO:0008934	inositol monophosphate 1-phosphatase activity	ENSG00000104331|IMPAD1;ENSG00000141401|IMPA2	2	2087	3	14089	0.127493
GO:0010041	response to iron(III) ion	ENSG00000160211|G6PD;ENSG00000165240|ATP7A	2	2087	3	14089	0.127493
GO:0010133	proline catabolic process to glutamate	ENSG00000159423|ALDH4A1;ENSG00000250799|PRODH2	2	2087	3	14089	0.127493
GO:0010523	negative regulation of calcium ion transport into cytosol	ENSG00000089250|NOS1;ENSG00000130427|EPO	2	2087	3	14089	0.127493
GO:0010632	regulation of epithelial cell migration	ENSG00000110880|CORO1C;ENSG00000169398|PTK2	2	2087	3	14089	0.127493
GO:0010724	regulation of definitive erythrocyte differentiation	ENSG00000079387|SENP1;ENSG00000100320|RBFOX2	2	2087	3	14089	0.127493
GO:0010793	regulation of mRNA export from nucleus	ENSG00000011243|AKAP8L;ENSG00000109111|SUPT6H	2	2087	3	14089	0.127493
GO:0014816	skeletal muscle satellite cell differentiation	ENSG00000064309|CDON;ENSG00000162430|SEPN1	2	2087	3	14089	0.127493
GO:0014834	skeletal muscle satellite cell maintenance involved in skeletal muscle regeneration	ENSG00000106462|EZH2;ENSG00000162430|SEPN1	2	2087	3	14089	0.127493
GO:0015180	L-alanine transmembrane transporter activity	ENSG00000115902|SLC1A4;ENSG00000188338|SLC38A3	2	2087	3	14089	0.127493
GO:0015181	arginine transmembrane transporter activity	ENSG00000040487|PQLC2;ENSG00000139514|SLC7A1	2	2087	3	14089	0.127493
GO:0015189	L-lysine transmembrane transporter activity	ENSG00000040487|PQLC2;ENSG00000139514|SLC7A1	2	2087	3	14089	0.127493
GO:0015379	potassium:chloride symporter activity	ENSG00000113504|SLC12A7;ENSG00000140199|SLC12A6	2	2087	3	14089	0.127493
GO:0015808	L-alanine transport	ENSG00000115902|SLC1A4;ENSG00000188338|SLC38A3	2	2087	3	14089	0.127493
GO:0015923	mannosidase activity	ENSG00000112893|MAN2A1;ENSG00000196547|MAN2A2	2	2087	3	14089	0.127493
GO:0016199	axon midline choice point recognition	ENSG00000169855|ROBO1;ENSG00000185008|ROBO2	2	2087	3	14089	0.127493
GO:0016402	pristanoyl-CoA oxidase activity	ENSG00000087008|ACOX3;ENSG00000153093|ACOXL	2	2087	3	14089	0.127493
GO:0016469	proton-transporting two-sector ATPase complex	ENSG00000071553|ATP6AP1;ENSG00000128524|ATP6V1F	2	2087	3	14089	0.127493
GO:0016557	peroxisome membrane biogenesis	ENSG00000034693|PEX3;ENSG00000121680|PEX16	2	2087	3	14089	0.127493
GO:0016780	phosphotransferase activity, for other substituted phosphate groups	ENSG00000134255|CEPT1;ENSG00000174227|PIGG	2	2087	3	14089	0.127493
GO:0018119	peptidyl-cysteine S-nitrosylation	ENSG00000089250|NOS1;ENSG00000143546|S100A8	2	2087	3	14089	0.127493
GO:0021587	cerebellum morphogenesis	ENSG00000097007|ABL1;ENSG00000281324|LRP6	2	2087	3	14089	0.127493
GO:0022820	potassium ion symporter activity	ENSG00000113504|SLC12A7;ENSG00000140199|SLC12A6	2	2087	3	14089	0.127493
GO:0030118	clathrin coat	ENSG00000141367|CLTC;ENSG00000152782|PANK1	2	2087	3	14089	0.127493
GO:0030665	clathrin-coated vesicle membrane	ENSG00000166747|AP1G1;ENSG00000196586|MYO6	2	2087	3	14089	0.127493
GO:0030942	endoplasmic reticulum signal peptide binding	ENSG00000100883|SRP54;ENSG00000167881|SRP68	2	2087	3	14089	0.127493
GO:0031340	positive regulation of vesicle fusion	ENSG00000067715|SYT1;ENSG00000135046|ANXA1	2	2087	3	14089	0.127493
GO:0031468	nuclear envelope reassembly	ENSG00000130724|CHMP2A;ENSG00000147457|CHMP7	2	2087	3	14089	0.127493
GO:0031652	positive regulation of heat generation	ENSG00000130304|SLC27A1;ENSG00000183044|ABAT	2	2087	3	14089	0.127493
GO:0032045	guanyl-nucleotide exchange factor complex	ENSG00000150760|DOCK1;ENSG00000155849|ELMO1	2	2087	3	14089	0.127493
GO:0032119	sequestering of zinc ion	ENSG00000143546|S100A8;ENSG00000162695|SLC30A7	2	2087	3	14089	0.127493
GO:0032275	luteinizing hormone secretion	ENSG00000135111|TBX3;ENSG00000135346|CGA	2	2087	3	14089	0.127493
GO:0032417	positive regulation of sodium:proton antiporter activity	ENSG00000130402|ACTN4;ENSG00000282844|ACTN4	2	2087	3	14089	0.127493
GO:0032483	regulation of Rab protein signal transduction	ENSG00000100359|SGSM3;ENSG00000198837|DENND4B	2	2087	3	14089	0.127493
GO:0032487	regulation of Rap protein signal transduction	ENSG00000035862|TIMP2;ENSG00000118193|KIF14	2	2087	3	14089	0.127493
GO:0033043	regulation of organelle organization	ENSG00000076826|CAMSAP3;ENSG00000118200|CAMSAP2	2	2087	3	14089	0.127493
GO:0033093	Weibel-Palade body	ENSG00000078401|EDN1;ENSG00000117298|ECE1	2	2087	3	14089	0.127493
GO:0033632	regulation of cell-cell adhesion mediated by integrin	ENSG00000196839|ADA;ENSG00000197635|DPP4	2	2087	3	14089	0.127493
GO:0034109	homotypic cell-cell adhesion	ENSG00000060656|PTPRU;ENSG00000105388|CEACAM5	2	2087	3	14089	0.127493
GO:0034136	negative regulation of toll-like receptor 2 signaling pathway	ENSG00000118503|TNFAIP3;ENSG00000254087|LYN	2	2087	3	14089	0.127493
GO:0034666	integrin alpha2-beta1 complex	ENSG00000164171|ITGA2;ENSG00000254087|LYN	2	2087	3	14089	0.127493
GO:0034720	histone H3-K4 demethylation	ENSG00000073614|KDM5A;ENSG00000165097|KDM1B	2	2087	3	14089	0.127493
GO:0035032	phosphatidylinositol 3-kinase complex, class III	ENSG00000148572|NRBF2;ENSG00000196455|PIK3R4	2	2087	3	14089	0.127493
GO:0035331	negative regulation of hippo signaling	ENSG00000113645|WWC1;ENSG00000142279|WTIP	2	2087	3	14089	0.127493
GO:0035374	chondroitin sulfate binding	ENSG00000113657|DPYSL3;ENSG00000188157|AGRN	2	2087	3	14089	0.127493
GO:0035461	vitamin transmembrane transport	ENSG00000103222|ABCC1;ENSG00000278183|ABCC1	2	2087	3	14089	0.127493
GO:0035612	AP-2 adaptor complex binding	ENSG00000115977|AAK1;ENSG00000131374|TBC1D5	2	2087	3	14089	0.127493
GO:0035726	common myeloid progenitor cell proliferation	ENSG00000119508|NR4A3;ENSG00000151876|FBXO4	2	2087	3	14089	0.127493
GO:0036033	mediator complex binding	ENSG00000108055|SMC3;ENSG00000125686|MED1	2	2087	3	14089	0.127493
GO:0038091	positive regulation of cell proliferation by VEGF-activated platelet derived growth factor receptor signaling pathway	ENSG00000112715|VEGFA;ENSG00000113721|PDGFRB	2	2087	3	14089	0.127493
GO:0038165	oncostatin-M-mediated signaling pathway	ENSG00000113594|LIFR;ENSG00000145623|OSMR	2	2087	3	14089	0.127493
GO:0040001	establishment of mitotic spindle localization	ENSG00000108424|KPNB1;ENSG00000135476|ESPL1	2	2087	3	14089	0.127493
GO:0042369	vitamin D catabolic process	ENSG00000019186|CYP24A1;ENSG00000111012|CYP27B1	2	2087	3	14089	0.127493
GO:0042588	zymogen granule	ENSG00000105514|RAB3D;ENSG00000122862|SRGN	2	2087	3	14089	0.127493
GO:0042608	T cell receptor binding	ENSG00000131037|EPS8L1;ENSG00000134516|DOCK2	2	2087	3	14089	0.127493
GO:0043259	laminin-10 complex	ENSG00000091136|LAMB1;ENSG00000130702|LAMA5	2	2087	3	14089	0.127493
GO:0043367	CD4-positive, alpha-beta T cell differentiation	ENSG00000157764|BRAF;ENSG00000182568|SATB1	2	2087	3	14089	0.127493
GO:0043555	regulation of translation in response to stress	ENSG00000117676|RPS6KA1;ENSG00000281877|RPS6KA1	2	2087	3	14089	0.127493
GO:0043585	nose morphogenesis	ENSG00000137868|STRA6;ENSG00000157933|SKI	2	2087	3	14089	0.127493
GO:0043622	cortical microtubule organization	ENSG00000007168|PAFAH1B1;ENSG00000092820|EZR	2	2087	3	14089	0.127493
GO:0045103	intermediate filament-based process	ENSG00000026025|VIM;ENSG00000162520|SYNC	2	2087	3	14089	0.127493
GO:0045213	neurotransmitter receptor metabolic process	ENSG00000157168|NRG1;ENSG00000168522|FNTA	2	2087	3	14089	0.127493
GO:0045324	late endosome to vacuole transport	ENSG00000147457|CHMP7;ENSG00000196455|PIK3R4	2	2087	3	14089	0.127493
GO:0045589	regulation of regulatory T cell differentiation	ENSG00000105329|TGFB1;ENSG00000144554|FANCD2	2	2087	3	14089	0.127493
GO:0046578	regulation of Ras protein signal transduction	ENSG00000111206|FOXM1;ENSG00000161011|SQSTM1	2	2087	3	14089	0.127493
GO:0046581	intercellular canaliculus	ENSG00000197635|DPP4;ENSG00000214530|STARD10	2	2087	3	14089	0.127493
GO:0046602	regulation of mitotic centrosome separation	ENSG00000130695|CEP85;ENSG00000149554|CHEK1	2	2087	3	14089	0.127493
GO:0046755	viral budding	ENSG00000009844|VTA1;ENSG00000086065|CHMP5	2	2087	3	14089	0.127493
GO:0046822	regulation of nucleocytoplasmic transport	ENSG00000094914|AAAS;ENSG00000173933|RBM4	2	2087	3	14089	0.127493
GO:0047718	indanol dehydrogenase activity	ENSG00000196139|AKR1C3;ENSG00000198074|AKR1B10	2	2087	3	14089	0.127493
GO:0048050	post-embryonic eye morphogenesis	ENSG00000115380|EFEMP1;ENSG00000166147|FBN1	2	2087	3	14089	0.127493
GO:0048205	COPI coating of Golgi vesicle	ENSG00000107862|GBF1;ENSG00000170348|TMED10	2	2087	3	14089	0.127493
GO:0048298	positive regulation of isotype switching to IgA isotypes	ENSG00000105329|TGFB1;ENSG00000109685|WHSC1	2	2087	3	14089	0.127493
GO:0048549	positive regulation of pinocytosis	ENSG00000130402|ACTN4;ENSG00000185722|ANKFY1	2	2087	3	14089	0.127493
GO:0048592	eye morphogenesis	ENSG00000130635|COL5A1;ENSG00000204262|COL5A2	2	2087	3	14089	0.127493
GO:0050798	activated T cell proliferation	ENSG00000097007|ABL1;ENSG00000182568|SATB1	2	2087	3	14089	0.127493
GO:0050849	negative regulation of calcium-mediated signaling	ENSG00000115956|PLEK;ENSG00000150995|ITPR1	2	2087	3	14089	0.127493
GO:0051013	microtubule severing	ENSG00000140854|KATNB1;ENSG00000175764|TTLL11	2	2087	3	14089	0.127493
GO:0051081	nuclear envelope disassembly	ENSG00000007168|PAFAH1B1;ENSG00000011243|AKAP8L	2	2087	3	14089	0.127493
GO:0051098	regulation of binding	ENSG00000105329|TGFB1;ENSG00000141646|SMAD4	2	2087	3	14089	0.127493
GO:0051147	regulation of muscle cell differentiation	ENSG00000109111|SUPT6H;ENSG00000134072|CAMK1	2	2087	3	14089	0.127493
GO:0051152	positive regulation of smooth muscle cell differentiation	ENSG00000105088|OLFM2;ENSG00000105329|TGFB1	2	2087	3	14089	0.127493
GO:0051154	negative regulation of striated muscle cell differentiation	ENSG00000065978|YBX1;ENSG00000106462|EZH2	2	2087	3	14089	0.127493
GO:0051294	establishment of spindle orientation	ENSG00000047849|MAP4;ENSG00000076382|SPAG5	2	2087	3	14089	0.127493
GO:0051303	establishment of chromosome localization	ENSG00000072864|NDE1;ENSG00000275911|NDE1	2	2087	3	14089	0.127493
GO:0051365	cellular response to potassium ion starvation	ENSG00000124253|PCK1;ENSG00000188338|SLC38A3	2	2087	3	14089	0.127493
GO:0051534	negative regulation of NFAT protein import into nucleus	ENSG00000175463|TBC1D10C;ENSG00000198793|MTOR	2	2087	3	14089	0.127493
GO:0051660	establishment of centrosome localization	ENSG00000007168|PAFAH1B1;ENSG00000092820|EZR	2	2087	3	14089	0.127493
GO:0051797	regulation of hair follicle development	ENSG00000141646|SMAD4;ENSG00000162601|MYSM1	2	2087	3	14089	0.127493
GO:0052832	inositol monophosphate 3-phosphatase activity	ENSG00000104331|IMPAD1;ENSG00000141401|IMPA2	2	2087	3	14089	0.127493
GO:0052833	inositol monophosphate 4-phosphatase activity	ENSG00000104331|IMPAD1;ENSG00000141401|IMPA2	2	2087	3	14089	0.127493
GO:0060026	convergent extension	ENSG00000112655|PTK7;ENSG00000281324|LRP6	2	2087	3	14089	0.127493
GO:0060313	negative regulation of blood vessel remodeling	ENSG00000159842|ABR;ENSG00000186716|BCR	2	2087	3	14089	0.127493
GO:0060956	endocardial cell differentiation	ENSG00000141646|SMAD4;ENSG00000157168|NRG1	2	2087	3	14089	0.127493
GO:0061009	common bile duct development	ENSG00000011143|MKS1;ENSG00000114315|HES1	2	2087	3	14089	0.127493
GO:0070141	response to UV-A	ENSG00000110092|CCND1;ENSG00000146648|EGFR	2	2087	3	14089	0.127493
GO:0070262	peptidyl-serine dephosphorylation	ENSG00000087074|PPP1R15A;ENSG00000105568|PPP2R1A	2	2087	3	14089	0.127493
GO:0070293	renal absorption	ENSG00000109062|SLC9A3R1;ENSG00000196139|AKR1C3	2	2087	3	14089	0.127493
GO:0070545	PeBoW complex	ENSG00000100029|PES1;ENSG00000261236|BOP1	2	2087	3	14089	0.127493
GO:0070876	SOSS complex	ENSG00000143624|INTS3;ENSG00000262826|INTS3	2	2087	3	14089	0.127493
GO:0070934	CRD-mediated mRNA stabilization	ENSG00000065978|YBX1;ENSG00000159217|IGF2BP1	2	2087	3	14089	0.127493
GO:0071008	U2-type post-mRNA release spliceosomal complex	ENSG00000005436|GCFC2;ENSG00000100109|TFIP11	2	2087	3	14089	0.127493
GO:0071062	alphav-beta3 integrin-vitronectin complex	ENSG00000161638|ITGA5;ENSG00000259207|ITGB3	2	2087	3	14089	0.127493
GO:0071156	regulation of cell cycle arrest	ENSG00000111206|FOXM1;ENSG00000164885|CDK5	2	2087	3	14089	0.127493
GO:0071173	spindle assembly checkpoint	ENSG00000137812|CASC5;ENSG00000154473|BUB3	2	2087	3	14089	0.127493
GO:0071248	cellular response to metal ion	ENSG00000070404|FSTL3;ENSG00000114013|CD86	2	2087	3	14089	0.127493
GO:0071379	cellular response to prostaglandin stimulus	ENSG00000084674|APOB;ENSG00000196139|AKR1C3	2	2087	3	14089	0.127493
GO:0071799	cellular response to prostaglandin D stimulus	ENSG00000041982|TNC;ENSG00000196139|AKR1C3	2	2087	3	14089	0.127493
GO:0071896	protein localization to adherens junction	ENSG00000150054|MPP7;ENSG00000151208|DLG5	2	2087	3	14089	0.127493
GO:0072574	hepatocyte proliferation	ENSG00000117676|RPS6KA1;ENSG00000281877|RPS6KA1	2	2087	3	14089	0.127493
GO:0072718	response to cisplatin	ENSG00000120733|KDM3B;ENSG00000143630|HCN3	2	2087	3	14089	0.127493
GO:0090287	regulation of cellular response to growth factor stimulus	ENSG00000142449|FBN3;ENSG00000166147|FBN1	2	2087	3	14089	0.127493
GO:0090306	spindle assembly involved in meiosis	ENSG00000066279|ASPM;ENSG00000167110|GOLGA2	2	2087	3	14089	0.127493
GO:0090309	positive regulation of methylation-dependent chromatin silencing	ENSG00000130726|TRIM28;ENSG00000130816|DNMT1	2	2087	3	14089	0.127493
GO:0090324	negative regulation of oxidative phosphorylation	ENSG00000009950|MLXIPL;ENSG00000108179|PPIF	2	2087	3	14089	0.127493
GO:0097039	protein linear polyubiquitination	ENSG00000125826|RBCK1;ENSG00000179526|SHARPIN	2	2087	3	14089	0.127493
GO:0097454	Schwann cell microvillus	ENSG00000085662|AKR1B1;ENSG00000092820|EZR	2	2087	3	14089	0.127493
GO:1900024	regulation of substrate adhesion-dependent cell spreading	ENSG00000110880|CORO1C;ENSG00000169398|PTK2	2	2087	3	14089	0.127493
GO:1900042	positive regulation of interleukin-2 secretion	ENSG00000097007|ABL1;ENSG00000115306|SPTBN1	2	2087	3	14089	0.127493
GO:1900126	negative regulation of hyaluronan biosynthetic process	ENSG00000105329|TGFB1;ENSG00000141367|CLTC	2	2087	3	14089	0.127493
GO:1900138	negative regulation of phospholipase A2 activity	ENSG00000135046|ANXA1;ENSG00000265190|ANXA8	2	2087	3	14089	0.127493
GO:1900625	positive regulation of monocyte aggregation	ENSG00000026508|CD44;ENSG00000119508|NR4A3	2	2087	3	14089	0.127493
GO:1901097	negative regulation of autophagosome maturation	ENSG00000040633|PHF23;ENSG00000160803|UBQLN4	2	2087	3	14089	0.127493
GO:1902018	negative regulation of cilium assembly	ENSG00000142459|EVI5L;ENSG00000145979|TBC1D7	2	2087	3	14089	0.127493
GO:1902219	negative regulation of intrinsic apoptotic signaling pathway in response to osmotic stress	ENSG00000116584|ARHGEF2;ENSG00000130427|EPO	2	2087	3	14089	0.127493
GO:1902749	regulation of cell cycle G2/M phase transition	ENSG00000075218|GTSE1;ENSG00000166851|PLK1	2	2087	3	14089	0.127493
GO:1902966	positive regulation of protein localization to early endosome	ENSG00000092820|EZR;ENSG00000147065|MSN	2	2087	3	14089	0.127493
GO:1902990	mitotic telomere maintenance via semi-conservative replication	ENSG00000132646|PCNA;ENSG00000138346|DNA2	2	2087	3	14089	0.127493
GO:1903352	L-ornithine transmembrane transport	ENSG00000102743|SLC25A15;ENSG00000139514|SLC7A1	2	2087	3	14089	0.127493
GO:1904322	cellular response to forskolin	ENSG00000138031|ADCY3;ENSG00000164742|ADCY1	2	2087	3	14089	0.127493
GO:1904381	Golgi apparatus mannose trimming	ENSG00000117643|MAN1C1;ENSG00000198162|MAN1A2	2	2087	3	14089	0.127493
GO:1904417	positive regulation of xenophagy	ENSG00000104312|RIPK2;ENSG00000106100|NOD1	2	2087	3	14089	0.127493
GO:1904929	coreceptor activity involved in Wnt signaling pathway, planar cell polarity pathway	ENSG00000112655|PTK7;ENSG00000185483|ROR1	2	2087	3	14089	0.127493
GO:1990130	Iml1 complex	ENSG00000100150|DEPDC5;ENSG00000103148|NPRL3	2	2087	3	14089	0.127493
GO:1990314	cellular response to insulin-like growth factor stimulus	ENSG00000105329|TGFB1;ENSG00000166147|FBN1	2	2087	3	14089	0.127493
GO:1990423	RZZ complex	ENSG00000086827|ZW10;ENSG00000184445|KNTC1	2	2087	3	14089	0.127493
GO:1990604	IRE1-TRAF2-ASK1 complex	ENSG00000178607|ERN1;ENSG00000197442|MAP3K5	2	2087	3	14089	0.127493
GO:2000052	positive regulation of non-canonical Wnt signaling pathway	ENSG00000104332|SFRP1;ENSG00000146374|RSPO3	2	2087	3	14089	0.127493
GO:2000346	negative regulation of hepatocyte proliferation	ENSG00000072163|LIMS2;ENSG00000109670|FBXW7	2	2087	3	14089	0.127493
GO:2000664	positive regulation of interleukin-5 secretion	ENSG00000067606|PRKCZ;ENSG00000177663|IL17RA	2	2087	3	14089	0.127493
GO:2000736	regulation of stem cell differentiation	ENSG00000074219|TEAD2;ENSG00000115548|KDM3A	2	2087	3	14089	0.127493
GO:2000741	positive regulation of mesenchymal stem cell differentiation	ENSG00000134532|SOX5;ENSG00000168056|LTBP3	2	2087	3	14089	0.127493
GO:2001046	positive regulation of integrin-mediated signaling pathway	ENSG00000072163|LIMS2;ENSG00000196924|FLNA	2	2087	3	14089	0.127493
GO:2001141	regulation of RNA biosynthetic process	ENSG00000124151|NCOA3;ENSG00000125686|MED1	2	2087	3	14089	0.127493
GO:0000151	ubiquitin ligase complex	ENSG00000034677|RNF19A;ENSG00000086061|DNAJA1;ENSG00000108854|SMURF2;ENSG00000109971|HSPA8;ENSG00000125686|MED1;ENSG00000127452|FBXL12;ENSG00000130939|UBE4B;ENSG00000131653|TRAF7;ENSG00000146373|RNF217;ENSG00000147912|FBXO10;ENSG00000151876|FBXO4;ENSG00000160563|MED27;ENSG00000163961|RNF168;ENSG00000177479|ARIH2;ENSG00000198373|WWP2	15	2087	70	14089	0.127586
GO:0000785	chromatin	ENSG00000005007|UPF1;ENSG00000011243|AKAP8L;ENSG00000071655|MBD3;ENSG00000073111|MCM2;ENSG00000092203|TOX4;ENSG00000101868|POLA1;ENSG00000108055|SMC3;ENSG00000120802|TMPO;ENSG00000125686|MED1;ENSG00000130726|TRIM28;ENSG00000149554|CHEK1;ENSG00000166851|PLK1;ENSG00000182095|TNRC18;ENSG00000182568|SATB1;ENSG00000196498|NCOR2	15	2087	70	14089	0.127586
GO:0002199	zona pellucida receptor complex	ENSG00000120438|TCP1;ENSG00000150753|CCT5;ENSG00000156261|CCT8	3	2087	7	14089	0.12846
GO:0002903	negative regulation of B cell apoptotic process	ENSG00000114861|FOXP1;ENSG00000185950|IRS2;ENSG00000188976|NOC2L	3	2087	7	14089	0.12846
GO:0003407	neural retina development	ENSG00000106144|CASP2;ENSG00000127616|SMARCA4;ENSG00000136518|ACTL6A	3	2087	7	14089	0.12846
GO:0004708	MAP kinase kinase activity	ENSG00000006432|MAP3K9;ENSG00000065559|MAP2K4;ENSG00000188906|LRRK2	3	2087	7	14089	0.12846
GO:0005832	chaperonin-containing T-complex	ENSG00000120438|TCP1;ENSG00000150753|CCT5;ENSG00000156261|CCT8	3	2087	7	14089	0.12846
GO:0005847	mRNA cleavage and polyadenylation specificity factor complex	ENSG00000143398|PIP5K1A;ENSG00000149016|TUT1;ENSG00000165934|CPSF2	3	2087	7	14089	0.12846
GO:0006308	DNA catabolic process	ENSG00000013563|DNASE1L1;ENSG00000147687|TATDN1;ENSG00000213918|DNASE1	3	2087	7	14089	0.12846
GO:0006625	protein targeting to peroxisome	ENSG00000102910|LONP2;ENSG00000112357|PEX7;ENSG00000121680|PEX16	3	2087	7	14089	0.12846
GO:0006766	vitamin metabolic process	ENSG00000019186|CYP24A1;ENSG00000111012|CYP27B1;ENSG00000186350|RXRA	3	2087	7	14089	0.12846
GO:0007084	mitotic nuclear envelope reassembly	ENSG00000105568|PPP2R1A;ENSG00000160789|LMNA;ENSG00000175334|BANF1	3	2087	7	14089	0.12846
GO:0007171	activation of transmembrane receptor protein tyrosine kinase activity	ENSG00000080644|CHRNA3;ENSG00000121716|PILRB;ENSG00000157168|NRG1	3	2087	7	14089	0.12846
GO:0009312	oligosaccharide biosynthetic process	ENSG00000033170|FUT8;ENSG00000070526|ST6GALNAC1;ENSG00000086062|B4GALT1	3	2087	7	14089	0.12846
GO:0010226	response to lithium ion	ENSG00000120899|PTK2B;ENSG00000145191|EIF2B5;ENSG00000164742|ADCY1	3	2087	7	14089	0.12846
GO:0010737	protein kinase A signaling	ENSG00000069482|GAL;ENSG00000092820|EZR;ENSG00000136167|LCP1	3	2087	7	14089	0.12846
GO:0010763	positive regulation of fibroblast migration	ENSG00000102606|ARHGEF7;ENSG00000105329|TGFB1;ENSG00000171132|PRKCE	3	2087	7	14089	0.12846
GO:0015194	L-serine transmembrane transporter activity	ENSG00000105281|SLC1A5;ENSG00000115902|SLC1A4;ENSG00000164300|SERINC5	3	2087	7	14089	0.12846
GO:0015825	L-serine transport	ENSG00000105281|SLC1A5;ENSG00000115902|SLC1A4;ENSG00000164300|SERINC5	3	2087	7	14089	0.12846
GO:0015908	fatty acid transport	ENSG00000130304|SLC27A1;ENSG00000140284|SLC27A2;ENSG00000168389|MFSD2A	3	2087	7	14089	0.12846
GO:0022612	gland morphogenesis	ENSG00000109062|SLC9A3R1;ENSG00000143869|GDF7;ENSG00000147065|MSN	3	2087	7	14089	0.12846
GO:0030127	COPII vesicle coat	ENSG00000100934|SEC23A;ENSG00000101310|SEC23B;ENSG00000138802|SEC24B	3	2087	7	14089	0.12846
GO:0030991	intraciliary transport particle A	ENSG00000078246|TULP3;ENSG00000123607|TTC21B;ENSG00000157796|WDR19	3	2087	7	14089	0.12846
GO:0032228	regulation of synaptic transmission, GABAergic	ENSG00000109189|USP46;ENSG00000154822|PLCL2;ENSG00000185666|SYN3	3	2087	7	14089	0.12846
GO:0032801	receptor catabolic process	ENSG00000105329|TGFB1;ENSG00000164885|CDK5;ENSG00000196455|PIK3R4	3	2087	7	14089	0.12846
GO:0032825	positive regulation of natural killer cell differentiation	ENSG00000134470|IL15RA;ENSG00000172575|RASGRP1;ENSG00000173757|STAT5B	3	2087	7	14089	0.12846
GO:0032940	secretion by cell	ENSG00000092445|TYRO3;ENSG00000106089|STX1A;ENSG00000140564|FURIN	3	2087	7	14089	0.12846
GO:0033151	V(D)J recombination	ENSG00000149311|ATM;ENSG00000152457|DCLRE1C;ENSG00000253729|PRKDC	3	2087	7	14089	0.12846
GO:0033555	multicellular organismal response to stress	ENSG00000089250|NOS1;ENSG00000120256|LRP11;ENSG00000162430|SEPN1	3	2087	7	14089	0.12846
GO:0033598	mammary gland epithelial cell proliferation	ENSG00000110092|CCND1;ENSG00000125686|MED1;ENSG00000166888|STAT6	3	2087	7	14089	0.12846
GO:0033627	cell adhesion mediated by integrin	ENSG00000084636|COL16A1;ENSG00000137809|ITGA11;ENSG00000164171|ITGA2	3	2087	7	14089	0.12846
GO:0042297	vocal learning	ENSG00000137868|STRA6;ENSG00000179915|NRXN1;ENSG00000197386|HTT	3	2087	7	14089	0.12846
GO:0042698	ovulation cycle	ENSG00000092445|TYRO3;ENSG00000132386|SERPINF1;ENSG00000146648|EGFR	3	2087	7	14089	0.12846
GO:0043184	vascular endothelial growth factor receptor 2 binding	ENSG00000112715|VEGFA;ENSG00000161638|ITGA5;ENSG00000259207|ITGB3	3	2087	7	14089	0.12846
GO:0043194	axon initial segment	ENSG00000151150|ANK3;ENSG00000187094|CCK;ENSG00000196876|SCN8A	3	2087	7	14089	0.12846
GO:0043248	proteasome assembly	ENSG00000099341|PSMD8;ENSG00000130706|ADRM1;ENSG00000159352|PSMD4	3	2087	7	14089	0.12846
GO:0043589	skin morphogenesis	ENSG00000108821|COL1A1;ENSG00000164171|ITGA2;ENSG00000164692|COL1A2	3	2087	7	14089	0.12846
GO:0045198	establishment of epithelial cell apical/basal polarity	ENSG00000109062|SLC9A3R1;ENSG00000112655|PTK7;ENSG00000147065|MSN	3	2087	7	14089	0.12846
GO:0046339	diacylglycerol metabolic process	ENSG00000077044|DGKD;ENSG00000185000|DGAT1;ENSG00000280873|DGKD	3	2087	7	14089	0.12846
GO:0048513	animal organ development	ENSG00000148516|ZEB1;ENSG00000169752|NRG4;ENSG00000197386|HTT	3	2087	7	14089	0.12846
GO:0050848	regulation of calcium-mediated signaling	ENSG00000101850|GPR143;ENSG00000120899|PTK2B;ENSG00000188906|LRRK2	3	2087	7	14089	0.12846
GO:0051918	negative regulation of fibrinolysis	ENSG00000106366|SERPINE1;ENSG00000167711|SERPINF2;ENSG00000276838|SERPINF2	3	2087	7	14089	0.12846
GO:0060009	Sertoli cell development	ENSG00000085224|ATRX;ENSG00000102531|FNDC3A;ENSG00000115884|SDC1	3	2087	7	14089	0.12846
GO:0060059	embryonic retina morphogenesis in camera-type eye	ENSG00000064309|CDON;ENSG00000064393|HIPK2;ENSG00000281324|LRP6	3	2087	7	14089	0.12846
GO:0060323	head morphogenesis	ENSG00000137868|STRA6;ENSG00000157216|SSBP3;ENSG00000157764|BRAF	3	2087	7	14089	0.12846
GO:0070365	hepatocyte differentiation	ENSG00000021826|CPS1;ENSG00000135046|ANXA1;ENSG00000164171|ITGA2	3	2087	7	14089	0.12846
GO:0071372	cellular response to follicle-stimulating hormone stimulus	ENSG00000023909|GCLM;ENSG00000122641|INHBA;ENSG00000127948|POR	3	2087	7	14089	0.12846
GO:0072559	NLRP3 inflammasome complex	ENSG00000104518|GSDMD;ENSG00000105483|CARD8;ENSG00000278718|GSDMD	3	2087	7	14089	0.12846
GO:0090181	regulation of cholesterol metabolic process	ENSG00000103227|LMF1;ENSG00000120915|EPHX2;ENSG00000127948|POR	3	2087	7	14089	0.12846
GO:0090244	Wnt signaling pathway involved in somitogenesis	ENSG00000103126|AXIN1;ENSG00000104332|SFRP1;ENSG00000281324|LRP6	3	2087	7	14089	0.12846
GO:1903351	cellular response to dopamine	ENSG00000097007|ABL1;ENSG00000143630|HCN3;ENSG00000188906|LRRK2	3	2087	7	14089	0.12846
GO:1904707	positive regulation of vascular smooth muscle cell proliferation	ENSG00000124588|NQO2;ENSG00000164362|TERT;ENSG00000197442|MAP3K5	3	2087	7	14089	0.12846
GO:1904851	positive regulation of establishment of protein localization to telomere	ENSG00000120438|TCP1;ENSG00000150753|CCT5;ENSG00000156261|CCT8	3	2087	7	14089	0.12846
GO:2000766	negative regulation of cytoplasmic translation	ENSG00000113742|CPEB4;ENSG00000214575|CPEB1;ENSG00000277445|CPEB1	3	2087	7	14089	0.12846
GO:0006120	mitochondrial electron transport, NADH to ubiquinone	ENSG00000023228|NDUFS1;ENSG00000136521|NDUFB5;ENSG00000137806|NDUFAF1;ENSG00000158864|NDUFS2;ENSG00000178127|NDUFV2;ENSG00000184983|NDUFA6;ENSG00000213619|NDUFS3;ENSG00000277365|NDUFA6;ENSG00000281013|NDUFA6	9	2087	37	14089	0.130996
GO:0060271	cilium morphogenesis	ENSG00000011143|MKS1;ENSG00000123607|TTC21B;ENSG00000143951|WDPCP;ENSG00000153317|ASAP1;ENSG00000154099|DNAAF1;ENSG00000157796|WDR19;ENSG00000164066|INTU;ENSG00000164953|TMEM67;ENSG00000168778|TCTN2;ENSG00000175970|UNC119B;ENSG00000178234|GALNT11	11	2087	48	14089	0.132132
GO:0007568	aging	ENSG00000023909|GCLM;ENSG00000035862|TIMP2;ENSG00000071655|MBD3;ENSG00000086991|NOX4;ENSG00000105329|TGFB1;ENSG00000106144|CASP2;ENSG00000114013|CD86;ENSG00000114650|SCAP;ENSG00000115461|IGFBP5;ENSG00000119772|DNMT3A;ENSG00000124253|PCK1;ENSG00000130427|EPO;ENSG00000132386|SERPINF1;ENSG00000142082|SIRT3;ENSG00000145191|EIF2B5;ENSG00000151876|FBXO4;ENSG00000159461|AMFR;ENSG00000167658|EEF2;ENSG000…	24	2087	123	14089	0.132378
GO:0009986	cell surface	ENSG00000003436|TFPI;ENSG00000005844|ITGAL;ENSG00000008710|PKD1;ENSG00000023839|ABCC2;ENSG00000026508|CD44;ENSG00000035862|TIMP2;ENSG00000065600|TMEM206;ENSG00000068078|FGFR3;ENSG00000072274|TFRC;ENSG00000073008|PVR;ENSG00000073067|CYP2W1;ENSG00000079308|TNS1;ENSG00000085063|CD59;ENSG00000085563|ABCB1;ENSG00000086062|B4GALT1;ENSG00000091513|TF;ENSG00000101557|USP14;ENSG00000104332|SFRP1;ENSG00000…	76	2087	444	14089	0.132404
GO:0043235	receptor complex	ENSG00000065361|ERBB3;ENSG00000074181|NOTCH3;ENSG00000111696|NT5DC3;ENSG00000113594|LIFR;ENSG00000115221|ITGB6;ENSG00000130164|LDLR;ENSG00000132470|ITGB4;ENSG00000138075|ABCG5;ENSG00000140538|NTRK3;ENSG00000141736|ERBB2;ENSG00000146648|EGFR;ENSG00000151623|NR3C2;ENSG00000168702|LRP1B;ENSG00000171105|INSR;ENSG00000185483|ROR1;ENSG00000186350|RXRA;ENSG00000259207|ITGB3;ENSG00000281324|LRP6	18	2087	88	14089	0.134325
GO:0005160	transforming growth factor beta receptor binding	ENSG00000105329|TGFB1;ENSG00000108854|SMURF2;ENSG00000122641|INHBA;ENSG00000128045|RASL11B;ENSG00000130513|GDF15;ENSG00000143869|GDF7;ENSG00000153162|BMP6;ENSG00000168487|BMP1	8	2087	32	14089	0.135873
GO:0032508	DNA duplex unwinding	ENSG00000085224|ATRX;ENSG00000100888|CHD8;ENSG00000128908|INO80;ENSG00000132740|IGHMBP2;ENSG00000135046|ANXA1;ENSG00000138346|DNA2;ENSG00000175792|RUVBL1;ENSG00000183207|RUVBL2	8	2087	32	14089	0.135873
GO:0001938	positive regulation of endothelial cell proliferation	ENSG00000101445|PPP1R16B;ENSG00000112715|VEGFA;ENSG00000112902|SEMA5A;ENSG00000123358|NR4A1;ENSG00000126561|STAT5A;ENSG00000143437|ARNT;ENSG00000153162|BMP6;ENSG00000164327|RICTOR;ENSG00000198793|MTOR;ENSG00000259207|ITGB3	10	2087	43	14089	0.138283
GO:0001942	hair follicle development	ENSG00000075275|CELSR1;ENSG00000090861|AARS;ENSG00000122641|INHBA;ENSG00000127863|TNFRSF19;ENSG00000130702|LAMA5;ENSG00000146648|EGFR;ENSG00000156535|CD109	7	2087	27	14089	0.140251
GO:0010977	negative regulation of neuron projection development	ENSG00000007168|PAFAH1B1;ENSG00000026025|VIM;ENSG00000107104|KANK1;ENSG00000113657|DPYSL3;ENSG00000130175|PRKCSH;ENSG00000134470|IL15RA;ENSG00000144724|PTPRG	7	2087	27	14089	0.140251
GO:0030307	positive regulation of cell growth	ENSG00000072849|DERL2;ENSG00000104332|SFRP1;ENSG00000117676|RPS6KA1;ENSG00000120899|PTK2B;ENSG00000128908|INO80;ENSG00000137764|MAP2K5;ENSG00000141736|ERBB2;ENSG00000143546|S100A8;ENSG00000146648|EGFR;ENSG00000165060|FXN;ENSG00000178896|EXOSC4;ENSG00000273841|TAF9;ENSG00000281877|RPS6KA1	13	2087	60	14089	0.141172
GO:0000920	cell separation after cytokinesis	ENSG00000086065|CHMP5;ENSG00000130724|CHMP2A;ENSG00000131165|CHMP1A;ENSG00000147457|CHMP7	4	2087	12	14089	0.141803
GO:0001675	acrosome assembly	ENSG00000007168|PAFAH1B1;ENSG00000028839|TBPL1;ENSG00000087903|RFX2;ENSG00000137812|CASC5	4	2087	12	14089	0.141803
GO:0005521	lamin binding	ENSG00000011243|AKAP8L;ENSG00000120802|TMPO;ENSG00000131018|SYNE1;ENSG00000143815|LBR	4	2087	12	14089	0.141803
GO:0005682	U5 snRNP	ENSG00000101161|PRPF6;ENSG00000128739|SNRPN;ENSG00000144028|SNRNP200;ENSG00000174243|DDX23	4	2087	12	14089	0.141803
GO:0005779	integral component of peroxisomal membrane	ENSG00000034693|PEX3;ENSG00000121680|PEX16;ENSG00000131779|PEX11B;ENSG00000140284|SLC27A2	4	2087	12	14089	0.141803
GO:0005868	cytoplasmic dynein complex	ENSG00000047410|TPR;ENSG00000077380|DYNC1I2;ENSG00000153094|BCL2L11;ENSG00000197102|DYNC1H1	4	2087	12	14089	0.141803
GO:0006122	mitochondrial electron transport, ubiquinol to cytochrome c	ENSG00000010256|UQCRC1;ENSG00000105819|PMPCB;ENSG00000140740|UQCRC2;ENSG00000179091|CYC1	4	2087	12	14089	0.141803
GO:0022408	negative regulation of cell-cell adhesion	ENSG00000097007|ABL1;ENSG00000105329|TGFB1;ENSG00000107937|GTPBP4;ENSG00000169398|PTK2	4	2087	12	14089	0.141803
GO:0032270	positive regulation of cellular protein metabolic process	ENSG00000105329|TGFB1;ENSG00000120899|PTK2B;ENSG00000122641|INHBA;ENSG00000276043|UHRF1	4	2087	12	14089	0.141803
GO:0033539	fatty acid beta-oxidation using acyl-CoA dehydrogenase	ENSG00000087008|ACOX3;ENSG00000111271|ACAD10;ENSG00000153093|ACOXL;ENSG00000171503|ETFDH	4	2087	12	14089	0.141803
GO:0034389	lipid particle organization	ENSG00000113194|FAF2;ENSG00000115839|RAB3GAP1;ENSG00000133104|SPG20;ENSG00000134247|PTGFRN	4	2087	12	14089	0.141803
GO:0045332	phospholipid translocation	ENSG00000054793|ATP9A;ENSG00000101974|ATP11C;ENSG00000124406|ATP8A1;ENSG00000145246|ATP10D	4	2087	12	14089	0.141803
GO:0045670	regulation of osteoclast differentiation	ENSG00000068323|TFE3;ENSG00000101265|RASSF2;ENSG00000154127|UBASH3B;ENSG00000198793|MTOR	4	2087	12	14089	0.141803
GO:0046847	filopodium assembly	ENSG00000092820|EZR;ENSG00000102302|FGD1;ENSG00000136002|ARHGEF4;ENSG00000182957|SPATA13	4	2087	12	14089	0.141803
GO:0050770	regulation of axonogenesis	ENSG00000072518|MARK2;ENSG00000141298|SSH2;ENSG00000141837|CACNA1A;ENSG00000197555|SIPA1L1	4	2087	12	14089	0.141803
GO:0051571	positive regulation of histone H3-K4 methylation	ENSG00000088305|DNMT3B;ENSG00000130816|DNMT1;ENSG00000140395|WDR61;ENSG00000141646|SMAD4	4	2087	12	14089	0.141803
GO:0060338	regulation of type I interferon-mediated signaling pathway	ENSG00000111679|PTPN6;ENSG00000115415|STAT1;ENSG00000162434|JAK1;ENSG00000170581|STAT2	4	2087	12	14089	0.141803
GO:0061001	regulation of dendritic spine morphogenesis	ENSG00000164885|CDK5;ENSG00000188906|LRRK2;ENSG00000197555|SIPA1L1;ENSG00000251322|SHANK3	4	2087	12	14089	0.141803
GO:0071361	cellular response to ethanol	ENSG00000119772|DNMT3A;ENSG00000121281|ADCY7;ENSG00000164938|TP53INP1;ENSG00000171132|PRKCE	4	2087	12	14089	0.141803
GO:2000249	regulation of actin cytoskeleton reorganization	ENSG00000097007|ABL1;ENSG00000105329|TGFB1;ENSG00000120899|PTK2B;ENSG00000143322|ABL2	4	2087	12	14089	0.141803
GO:0009306	protein secretion	ENSG00000007168|PAFAH1B1;ENSG00000103227|LMF1;ENSG00000105088|OLFM2;ENSG00000115107|STEAP3;ENSG00000171557|FGG;ENSG00000173267|SNCG	6	2087	22	14089	0.143599
GO:0031492	nucleosomal DNA binding	ENSG00000071655|MBD3;ENSG00000075624|ACTB;ENSG00000108604|SMARCD2;ENSG00000127616|SMARCA4;ENSG00000136518|ACTL6A;ENSG00000180198|RCC1	6	2087	22	14089	0.143599
GO:0031593	polyubiquitin binding	ENSG00000070950|RAD18;ENSG00000159352|PSMD4;ENSG00000160803|UBQLN4;ENSG00000162191|UBXN1;ENSG00000168884|TNIP2;ENSG00000179526|SHARPIN	6	2087	22	14089	0.143599
GO:0048147	negative regulation of fibroblast proliferation	ENSG00000104332|SFRP1;ENSG00000134371|CDC73;ENSG00000141682|PMAIP1;ENSG00000151876|FBXO4;ENSG00000157933|SKI;ENSG00000216490|IFI30	6	2087	22	14089	0.143599
GO:1900026	positive regulation of substrate adhesion-dependent cell spreading	ENSG00000079691|LRRC16A;ENSG00000102606|ARHGEF7;ENSG00000157764|BRAF;ENSG00000169756|LIMS1;ENSG00000171557|FGG;ENSG00000196924|FLNA	6	2087	22	14089	0.143599
GO:0005262	calcium channel activity	ENSG00000008710|PKD1;ENSG00000092439|TRPM7;ENSG00000130529|TRPM4;ENSG00000141837|CACNA1A;ENSG00000155886|SLC24A2;ENSG00000156026|MCU;ENSG00000170456|DENND5B;ENSG00000186642|PDE2A;ENSG00000187688|TRPV2;ENSG00000196218|RYR1;ENSG00000198216|CACNA1E	11	2087	49	14089	0.144033
GO:0017148	negative regulation of translation	ENSG00000111596|CNOT2;ENSG00000111640|GAPDH;ENSG00000115461|IGFBP5;ENSG00000125107|CNOT1;ENSG00000129245|FXR2;ENSG00000135387|CAPRIN1;ENSG00000136231|IGF2BP3;ENSG00000141543|EIF4A3;ENSG00000159217|IGF2BP1;ENSG00000173933|RBM4;ENSG00000184708|EIF4ENIF1	11	2087	49	14089	0.144033
GO:0007169	transmembrane receptor protein tyrosine kinase signaling pathway	ENSG00000033327|GAB2;ENSG00000065361|ERBB3;ENSG00000101213|PTK6;ENSG00000109684|CLNK;ENSG00000121716|PILRB;ENSG00000129946|SHC2;ENSG00000140538|NTRK3;ENSG00000141736|ERBB2;ENSG00000143322|ABL2;ENSG00000144724|PTPRG;ENSG00000148082|SHC3;ENSG00000162434|JAK1;ENSG00000185483|ROR1;ENSG00000254087|LYN	14	2087	66	14089	0.144434
GO:0031490	chromatin DNA binding	ENSG00000073614|KDM5A;ENSG00000106462|EZH2;ENSG00000125686|MED1;ENSG00000130402|ACTN4;ENSG00000134317|GRHL1;ENSG00000183207|RUVBL2;ENSG00000186350|RXRA;ENSG00000187837|HIST1H1C;ENSG00000282844|ACTN4	9	2087	38	14089	0.144566
GO:0032922	circadian regulation of gene expression	ENSG00000073614|KDM5A;ENSG00000100462|PRMT5;ENSG00000104856|RELB;ENSG00000121671|CRY2;ENSG00000132382|MYBBP1A;ENSG00000170485|NPAS2;ENSG00000180530|NRIP1;ENSG00000198380|GFPT1;ENSG00000213639|PPP1CB	9	2087	38	14089	0.144566
GO:0042733	embryonic digit morphogenesis	ENSG00000005339|CREBBP;ENSG00000011143|MKS1;ENSG00000078246|TULP3;ENSG00000104331|IMPAD1;ENSG00000117298|ECE1;ENSG00000135111|TBX3;ENSG00000141646|SMAD4;ENSG00000143951|WDPCP;ENSG00000164066|INTU	9	2087	38	14089	0.144566
GO:0045732	positive regulation of protein catabolic process	ENSG00000007944|MYLIP;ENSG00000103126|AXIN1;ENSG00000104904|OAZ1;ENSG00000105325|FZR1;ENSG00000115266|APC2;ENSG00000118503|TNFAIP3;ENSG00000147257|GPC3;ENSG00000153395|LPCAT1;ENSG00000197548|ATG7	9	2087	38	14089	0.144566
GO:0006479	protein methylation	ENSG00000100462|PRMT5;ENSG00000120705|ETF1;ENSG00000137265|IRF4;ENSG00000168300|PCMTD1;ENSG00000205629|LCMT1	5	2087	17	14089	0.144875
GO:0035902	response to immobilization stress	ENSG00000069482|GAL;ENSG00000105220|GPI;ENSG00000105329|TGFB1;ENSG00000120256|LRP11;ENSG00000120899|PTK2B	5	2087	17	14089	0.144875
GO:0036151	phosphatidylcholine acyl-chain remodeling	ENSG00000111684|LPCAT3;ENSG00000121316|PLBD1;ENSG00000123739|PLA2G12A;ENSG00000135241|PNPLA8;ENSG00000153395|LPCAT1	5	2087	17	14089	0.144875
GO:0045880	positive regulation of smoothened signaling pathway	ENSG00000104332|SFRP1;ENSG00000127948|POR;ENSG00000131873|CHSY1;ENSG00000147257|GPC3;ENSG00000164066|INTU	5	2087	17	14089	0.144875
GO:0046513	ceramide biosynthetic process	ENSG00000090661|CERS4;ENSG00000108405|P2RX1;ENSG00000135587|SMPD2;ENSG00000139624|CERS5;ENSG00000143418|CERS2	5	2087	17	14089	0.144875
GO:0050772	positive regulation of axonogenesis	ENSG00000157764|BRAF;ENSG00000169855|ROBO1;ENSG00000185008|ROBO2;ENSG00000187764|SEMA4D;ENSG00000196576|PLXNB2	5	2087	17	14089	0.144875
GO:0072661	protein targeting to plasma membrane	ENSG00000115306|SPTBN1;ENSG00000143398|PIP5K1A;ENSG00000145362|ANK2;ENSG00000151150|ANK3;ENSG00000179364|PACS2	5	2087	17	14089	0.144875
GO:0051260	protein homooligomerization	ENSG00000067715|SYT1;ENSG00000077044|DGKD;ENSG00000099957|P2RX6;ENSG00000108405|P2RX1;ENSG00000113657|DPYSL3;ENSG00000125656|CLPP;ENSG00000130724|CHMP2A;ENSG00000131779|PEX11B;ENSG00000132740|IGHMBP2;ENSG00000134504|KCTD1;ENSG00000138750|NUP54;ENSG00000139517|LNX2;ENSG00000145730|PAM;ENSG00000147274|RBMX;ENSG00000148218|ALAD;ENSG00000160410|SHKBP1;ENSG00000166337|TAF10;ENSG00000170745|KCNS3;ENSG0…	23	2087	119	14089	0.146995
GO:0003723	RNA binding	ENSG00000004534|RBM6;ENSG00000005007|UPF1;ENSG00000055917|PUM2;ENSG00000063046|EIF4B;ENSG00000065978|YBX1;ENSG00000068784|SRBD1;ENSG00000076067|RBMS2;ENSG00000076108|BAZ2A;ENSG00000100029|PES1;ENSG00000100320|RBFOX2;ENSG00000100441|KHNYN;ENSG00000101146|RAE1;ENSG00000101161|PRPF6;ENSG00000104517|UBR5;ENSG00000105640|RPL18A;ENSG00000106462|EZH2;ENSG00000108256|NUFIP2;ENSG00000110713|NUP98;ENSG0000…	60	2087	347	14089	0.147857
GO:0019905	syntaxin binding	ENSG00000006071|ABCC8;ENSG00000067715|SYT1;ENSG00000097007|ABL1;ENSG00000104142|VPS18;ENSG00000105402|NAPA;ENSG00000141837|CACNA1A;ENSG00000143469|SYT14;ENSG00000164506|STXBP5;ENSG00000167110|GOLGA2;ENSG00000170348|TMED10;ENSG00000181031|RPH3AL;ENSG00000262334|RPH3AL	12	2087	55	14089	0.148594
GO:0031901	early endosome membrane	ENSG00000054793|ATP9A;ENSG00000105270|CLIP3;ENSG00000106266|SNX8;ENSG00000115020|PIKFYVE;ENSG00000122126|OCRL;ENSG00000124225|PMEPA1;ENSG00000135046|ANXA1;ENSG00000138246|DNAJC13;ENSG00000141985|SH3GL1;ENSG00000143376|SNX27;ENSG00000143473|KCNH1;ENSG00000146648|EGFR;ENSG00000155252|PI4K2A;ENSG00000159733|ZFYVE28;ENSG00000175348|TMEM9B;ENSG00000185359|HGS;ENSG00000281324|LRP6	17	2087	84	14089	0.150854
GO:0001570	vasculogenesis	ENSG00000044090|CUL7;ENSG00000074219|TEAD2;ENSG00000108175|ZMIZ1;ENSG00000112715|VEGFA;ENSG00000129991|TNNI3;ENSG00000145715|RASA1;ENSG00000169398|PTK2;ENSG00000182963|GJC1	8	2087	33	14089	0.150868
GO:0030145	manganese ion binding	ENSG00000086062|B4GALT1;ENSG00000097007|ABL1;ENSG00000115339|GALNT3;ENSG00000124253|PCK1;ENSG00000143322|ABL2;ENSG00000155886|SLC24A2;ENSG00000159363|ATP13A2;ENSG00000172795|DCP2	8	2087	33	14089	0.150868
GO:0030521	androgen receptor signaling pathway	ENSG00000086061|DNAJA1;ENSG00000108510|MED13;ENSG00000115548|KDM3A;ENSG00000124151|NCOA3;ENSG00000124225|PMEPA1;ENSG00000125686|MED1;ENSG00000180182|MED14;ENSG00000180530|NRIP1	8	2087	33	14089	0.150868
GO:0043647	inositol phosphate metabolic process	ENSG00000068745|IP6K2;ENSG00000100605|ITPK1;ENSG00000109452|INPP4B;ENSG00000122126|OCRL;ENSG00000124181|PLCG1;ENSG00000141401|IMPA2;ENSG00000165458|INPPL1;ENSG00000274958|ITPK1	8	2087	33	14089	0.150868
GO:0006006	glucose metabolic process	ENSG00000049239|H6PD;ENSG00000108528|SLC25A11;ENSG00000115461|IGFBP5;ENSG00000124253|PCK1;ENSG00000141837|CACNA1A;ENSG00000159322|ADPGK;ENSG00000160211|G6PD;ENSG00000165458|INPPL1;ENSG00000169299|PGM2;ENSG00000185950|IRS2	10	2087	44	14089	0.151266
GO:0006919	activation of cysteine-type endopeptidase activity involved in apoptotic process	ENSG00000071994|PDCD2;ENSG00000079387|SENP1;ENSG00000105483|CARD8;ENSG00000106100|NOD1;ENSG00000106144|CASP2;ENSG00000108405|P2RX1;ENSG00000120889|TNFRSF10B;ENSG00000129521|EGLN3;ENSG00000137409|MTCH1;ENSG00000141682|PMAIP1;ENSG00000143546|S100A8;ENSG00000169855|ROBO1;ENSG00000187094|CCK	13	2087	61	14089	0.152222
GO:0008021	synaptic vesicle	ENSG00000054356|PTPRN;ENSG00000067715|SYT1;ENSG00000105404|RABAC1;ENSG00000106089|STX1A;ENSG00000127561|SYNGR3;ENSG00000140022|STON2;ENSG00000159720|ATP6V0D1;ENSG00000160469|BRSK1;ENSG00000164506|STXBP5;ENSG00000169213|RAB3B;ENSG00000185666|SYN3;ENSG00000188603|CLN3;ENSG00000188906|LRRK2	13	2087	61	14089	0.152222
GO:0043161	proteasome-mediated ubiquitin-dependent protein catabolic process	ENSG00000008018|PSMB1;ENSG00000011275|RNF216;ENSG00000013275|PSMC4;ENSG00000075218|GTSE1;ENSG00000078140|UBE2K;ENSG00000099341|PSMD8;ENSG00000100519|PSMC6;ENSG00000100804|PSMB5;ENSG00000101236|RNF24;ENSG00000103035|PSMD7;ENSG00000103126|AXIN1;ENSG00000118193|KIF14;ENSG00000125826|RBCK1;ENSG00000129084|PSMA1;ENSG00000130177|CDC16;ENSG00000130939|UBE4B;ENSG00000142507|PSMB6;ENSG00000144228|SPOPL;EN…	27	2087	144	14089	0.154334
GO:0008283	cell proliferation	ENSG00000058056|USP13;ENSG00000060982|BCAT1;ENSG00000088325|TPX2;ENSG00000090273|NUDC;ENSG00000100029|PES1;ENSG00000100462|PRMT5;ENSG00000101868|POLA1;ENSG00000104517|UBR5;ENSG00000104814|MAP4K1;ENSG00000105329|TGFB1;ENSG00000111679|PTPN6;ENSG00000115266|APC2;ENSG00000120708|TGFBI;ENSG00000123473|STIL;ENSG00000130177|CDC16;ENSG00000130702|LAMA5;ENSG00000132155|RAF1;ENSG00000132386|SERPINF1;ENSG00…	47	2087	267	14089	0.154348
GO:0006397	mRNA processing	ENSG00000011243|AKAP8L;ENSG00000070047|PHRF1;ENSG00000100320|RBFOX2;ENSG00000106344|RBM28;ENSG00000108883|EFTUD2;ENSG00000109111|SUPT6H;ENSG00000122566|HNRNPA2B1;ENSG00000132485|ZRANB2;ENSG00000138767|CNOT6L;ENSG00000139675|HNRNPA1L2;ENSG00000139793|MBNL2;ENSG00000148843|PDCD11;ENSG00000152520|PAN3;ENSG00000160201|U2AF1;ENSG00000163156|SCNM1;ENSG00000168883|USP39;ENSG00000172346|CSDC2;ENSG0000017…	23	2087	120	14089	0.154944
GO:0004866	endopeptidase inhibitor activity	ENSG00000003436|TFPI;ENSG00000101557|USP14;ENSG00000122707|RECK;ENSG00000124102|PI3;ENSG00000126838|PZP;ENSG00000167711|SERPINF2;ENSG00000276838|SERPINF2	7	2087	28	14089	0.15698
GO:0005844	polysome	ENSG00000063046|EIF4B;ENSG00000129084|PSMA1;ENSG00000129245|FXR2;ENSG00000135040|NAA35;ENSG00000167658|EEF2;ENSG00000187778|MCRS1;ENSG00000204842|ATXN2	7	2087	28	14089	0.15698
GO:0016459	myosin complex	ENSG00000092841|MYL6;ENSG00000099331|MYO9B;ENSG00000100345|MYH9;ENSG00000105357|MYH14;ENSG00000128833|MYO5C;ENSG00000133026|MYH10;ENSG00000167306|MYO5B	7	2087	28	14089	0.15698
GO:0031100	organ regeneration	ENSG00000060656|PTPRU;ENSG00000105329|TGFB1;ENSG00000110092|CCND1;ENSG00000119508|NR4A3;ENSG00000125686|MED1;ENSG00000136167|LCP1;ENSG00000138363|ATIC	7	2087	28	14089	0.15698
GO:1902042	negative regulation of extrinsic apoptotic signaling pathway via death domain receptors	ENSG00000003402|CFLAR;ENSG00000106366|SERPINE1;ENSG00000116584|ARHGEF2;ENSG00000118503|TNFAIP3;ENSG00000120889|TNFRSF10B;ENSG00000132155|RAF1;ENSG00000171557|FGG	7	2087	28	14089	0.15698
GO:0008284	positive regulation of cell proliferation	ENSG00000009950|MLXIPL;ENSG00000033327|GAB2;ENSG00000041982|TNC;ENSG00000064393|HIPK2;ENSG00000064989|CALCRL;ENSG00000067606|PRKCZ;ENSG00000068024|HDAC4;ENSG00000068078|FGFR3;ENSG00000072849|DERL2;ENSG00000078124|ACER3;ENSG00000078401|EDN1;ENSG00000090612|ZNF268;ENSG00000104332|SFRP1;ENSG00000105325|FZR1;ENSG00000105329|TGFB1;ENSG00000110092|CCND1;ENSG00000111206|FOXM1;ENSG00000111641|NOP2;ENSG00…	60	2087	349	14089	0.157207
GO:0005902	microvillus	ENSG00000092820|EZR;ENSG00000105329|TGFB1;ENSG00000109062|SLC9A3R1;ENSG00000145703|IQGAP2;ENSG00000147065|MSN;ENSG00000188906|LRRK2;ENSG00000196586|MYO6;ENSG00000197879|MYO1C;ENSG00000214530|STARD10	9	2087	39	14089	0.158813
GO:0007612	learning	ENSG00000033178|UBA6;ENSG00000094914|AAAS;ENSG00000124406|ATP8A1;ENSG00000137868|STRA6;ENSG00000155886|SLC24A2;ENSG00000162105|SHANK2;ENSG00000179915|NRXN1;ENSG00000251322|SHANK3;ENSG00000283024|ATAD1	9	2087	39	14089	0.158813
GO:0042110	T cell activation	ENSG00000105329|TGFB1;ENSG00000114013|CD86;ENSG00000117091|CD48;ENSG00000121594|CD80;ENSG00000134516|DOCK2;ENSG00000137265|IRF4;ENSG00000182568|SATB1;ENSG00000196839|ADA;ENSG00000197635|DPP4	9	2087	39	14089	0.158813
GO:0071944	cell periphery	ENSG00000086991|NOX4;ENSG00000092820|EZR;ENSG00000103126|AXIN1;ENSG00000109062|SLC9A3R1;ENSG00000147065|MSN;ENSG00000152782|PANK1;ENSG00000163017|ACTG2;ENSG00000170421|KRT8;ENSG00000171132|PRKCE	9	2087	39	14089	0.158813
GO:0000815	ESCRT III complex	ENSG00000130724|CHMP2A;ENSG00000131165|CHMP1A;ENSG00000147457|CHMP7	3	2087	8	14089	0.160466
GO:0000930	gamma-tubulin complex	ENSG00000131462|TUBG1;ENSG00000137822|TUBGCP4;ENSG00000175216|CKAP5	3	2087	8	14089	0.160466
GO:0000940	condensed chromosome outer kinetochore	ENSG00000069248|NUP133;ENSG00000138778|CENPE;ENSG00000165480|SKA3	3	2087	8	14089	0.160466
GO:0001223	transcription coactivator binding	ENSG00000119508|NR4A3;ENSG00000164362|TERT;ENSG00000168826|ZBTB49	3	2087	8	14089	0.160466
GO:0001893	maternal placenta development	ENSG00000165672|PRDX3;ENSG00000185551|NR2F2;ENSG00000186350|RXRA	3	2087	8	14089	0.160466
GO:0002089	lens morphogenesis in camera-type eye	ENSG00000137936|BCAR3;ENSG00000146950|SHROOM2;ENSG00000157933|SKI	3	2087	8	14089	0.160466
GO:0003222	ventricular trabecula myocardium morphogenesis	ENSG00000125686|MED1;ENSG00000130939|UBE4B;ENSG00000157168|NRG1	3	2087	8	14089	0.160466
GO:0003279	cardiac septum development	ENSG00000115234|SNX17;ENSG00000133026|MYH10;ENSG00000141646|SMAD4	3	2087	8	14089	0.160466
GO:0003831	beta-N-acetylglucosaminylglycopeptide beta-1,4-galactosyltransferase activity	ENSG00000086062|B4GALT1;ENSG00000158470|B4GALT5;ENSG00000163625|WDFY3	3	2087	8	14089	0.160466
GO:0004016	adenylate cyclase activity	ENSG00000121281|ADCY7;ENSG00000138031|ADCY3;ENSG00000164742|ADCY1	3	2087	8	14089	0.160466
GO:0006359	regulation of transcription from RNA polymerase III promoter	ENSG00000065029|ZNF76;ENSG00000145734|BDP1;ENSG00000273873|BDP1	3	2087	8	14089	0.160466
GO:0007016	cytoskeletal anchoring at plasma membrane	ENSG00000092820|EZR;ENSG00000136068|FLNB;ENSG00000151150|ANK3	3	2087	8	14089	0.160466
GO:0007035	vacuolar acidification	ENSG00000033627|ATP6V0A1;ENSG00000117410|ATP6V0B;ENSG00000185344|ATP6V0A2	3	2087	8	14089	0.160466
GO:0007096	regulation of exit from mitosis	ENSG00000011426|ANLN;ENSG00000086827|ZW10;ENSG00000184445|KNTC1	3	2087	8	14089	0.160466
GO:0010288	response to lead ion	ENSG00000113140|SPARC;ENSG00000119772|DNMT3A;ENSG00000148218|ALAD	3	2087	8	14089	0.160466
GO:0010458	exit from mitosis	ENSG00000130724|CHMP2A;ENSG00000147457|CHMP7;ENSG00000175470|PPP2R2D	3	2087	8	14089	0.160466
GO:0010498	proteasomal protein catabolic process	ENSG00000141682|PMAIP1;ENSG00000172482|AGXT;ENSG00000181852|RNF41	3	2087	8	14089	0.160466
GO:0021680	cerebellar Purkinje cell layer development	ENSG00000090861|AARS;ENSG00000133026|MYH10;ENSG00000141837|CACNA1A	3	2087	8	14089	0.160466
GO:0022904	respiratory electron transport chain	ENSG00000117118|SDHB;ENSG00000132382|MYBBP1A;ENSG00000171503|ETFDH	3	2087	8	14089	0.160466
GO:0030122	AP-2 adaptor complex	ENSG00000131374|TBC1D5;ENSG00000146648|EGFR;ENSG00000161203|AP2M1	3	2087	8	14089	0.160466
GO:0033160	positive regulation of protein import into nucleus, translocation	ENSG00000088888|MAVS;ENSG00000104517|UBR5;ENSG00000125686|MED1	3	2087	8	14089	0.160466
GO:0033197	response to vitamin E	ENSG00000110092|CCND1;ENSG00000148218|ALAD;ENSG00000196839|ADA	3	2087	8	14089	0.160466
GO:0033540	fatty acid beta-oxidation using acyl-CoA oxidase	ENSG00000087008|ACOX3;ENSG00000095321|CRAT;ENSG00000153093|ACOXL	3	2087	8	14089	0.160466
GO:0033628	regulation of cell adhesion mediated by integrin	ENSG00000110031|LPXN;ENSG00000169398|PTK2;ENSG00000254087|LYN	3	2087	8	14089	0.160466
GO:0035646	endosome to melanosome transport	ENSG00000065000|AP3D1;ENSG00000072958|AP1M1;ENSG00000166747|AP1G1	3	2087	8	14089	0.160466
GO:0042176	regulation of protein catabolic process	ENSG00000115758|ODC1;ENSG00000140564|FURIN;ENSG00000185359|HGS	3	2087	8	14089	0.160466
GO:0043220	Schmidt-Lanterman incisure	ENSG00000072415|MPP5;ENSG00000085662|AKR1B1;ENSG00000152939|MARVELD2	3	2087	8	14089	0.160466
GO:0045995	regulation of embryonic development	ENSG00000112769|LAMA4;ENSG00000130702|LAMA5;ENSG00000171105|INSR	3	2087	8	14089	0.160466
GO:0048027	mRNA 5'-UTR binding	ENSG00000136231|IGF2BP3;ENSG00000155506|LARP1;ENSG00000159217|IGF2BP1	3	2087	8	14089	0.160466
GO:0048037	cofactor binding	ENSG00000131473|ACLY;ENSG00000163541|SUCLG1;ENSG00000176890|TYMS	3	2087	8	14089	0.160466
GO:0048660	regulation of smooth muscle cell proliferation	ENSG00000119508|NR4A3;ENSG00000148737|TCF7L2;ENSG00000253729|PRKDC	3	2087	8	14089	0.160466
GO:0050321	tau-protein kinase activity	ENSG00000072518|MARK2;ENSG00000160469|BRSK1;ENSG00000164885|CDK5	3	2087	8	14089	0.160466
GO:0050927	positive regulation of positive chemotaxis	ENSG00000112715|VEGFA;ENSG00000140538|NTRK3;ENSG00000164171|ITGA2	3	2087	8	14089	0.160466
GO:0060391	positive regulation of SMAD protein import into nucleus	ENSG00000105329|TGFB1;ENSG00000141646|SMAD4;ENSG00000153162|BMP6	3	2087	8	14089	0.160466
GO:2000727	positive regulation of cardiac muscle cell differentiation	ENSG00000105329|TGFB1;ENSG00000114861|FOXP1;ENSG00000157168|NRG1	3	2087	8	14089	0.160466
GO:0001958	endochondral ossification	ENSG00000068078|FGFR3;ENSG00000104331|IMPAD1;ENSG00000108821|COL1A1;ENSG00000112357|PEX7;ENSG00000153162|BMP6;ENSG00000165458|INPPL1	6	2087	23	14089	0.162504
GO:0006306	DNA methylation	ENSG00000076108|BAZ2A;ENSG00000085224|ATRX;ENSG00000088305|DNMT3B;ENSG00000106462|EZH2;ENSG00000119772|DNMT3A;ENSG00000130816|DNMT1	6	2087	23	14089	0.162504
GO:0010494	cytoplasmic stress granule	ENSG00000055917|PUM2;ENSG00000065978|YBX1;ENSG00000135387|CAPRIN1;ENSG00000159217|IGF2BP1;ENSG00000173933|RBM4;ENSG00000204842|ATXN2	6	2087	23	14089	0.162504
GO:0010811	positive regulation of cell-substrate adhesion	ENSG00000112562|SMOC2;ENSG00000161638|ITGA5;ENSG00000164176|EDIL3;ENSG00000164620|RELL2;ENSG00000169756|LIMS1;ENSG00000171132|PRKCE	6	2087	23	14089	0.162504
GO:0030522	intracellular receptor signaling pathway	ENSG00000112983|BRD8;ENSG00000119508|NR4A3;ENSG00000123358|NR4A1;ENSG00000124151|NCOA3;ENSG00000174738|NR1D2;ENSG00000185551|NR2F2	6	2087	23	14089	0.162504
GO:0031011	Ino80 complex	ENSG00000128908|INO80;ENSG00000136518|ACTL6A;ENSG00000153391|INO80C;ENSG00000175792|RUVBL1;ENSG00000183207|RUVBL2;ENSG00000187778|MCRS1	6	2087	23	14089	0.162504
GO:0031122	cytoplasmic microtubule organization	ENSG00000102781|KATNAL1;ENSG00000103126|AXIN1;ENSG00000126216|TUBGCP3;ENSG00000131462|TUBG1;ENSG00000137822|TUBGCP4;ENSG00000283024|ATAD1	6	2087	23	14089	0.162504
GO:0034504	protein localization to nucleus	ENSG00000054654|SYNE2;ENSG00000105993|DNAJB6;ENSG00000108821|COL1A1;ENSG00000115020|PIKFYVE;ENSG00000160789|LMNA;ENSG00000175826|CTDNEP1	6	2087	23	14089	0.162504
GO:0006816	calcium ion transport	ENSG00000008710|PKD1;ENSG00000064989|CALCRL;ENSG00000092439|TRPM7;ENSG00000102879|CORO1A;ENSG00000105605|CACNG7;ENSG00000111012|CYP27B1;ENSG00000130529|TRPM4;ENSG00000141837|CACNA1A;ENSG00000150995|ITPR1;ENSG00000155886|SLC24A2;ENSG00000167323|STIM1;ENSG00000196218|RYR1;ENSG00000197043|ANXA6	13	2087	62	14089	0.163712
GO:0004175	endopeptidase activity	ENSG00000021826|CPS1;ENSG00000079387|SENP1;ENSG00000117298|ECE1;ENSG00000131375|CAPN7;ENSG00000140564|FURIN;ENSG00000142507|PSMB6;ENSG00000163638|ADAMTS9;ENSG00000173157|ADAMTS20;ENSG00000175166|PSMD2;ENSG00000182752|PAPPA	10	2087	45	14089	0.164838
GO:0009636	response to toxic substance	ENSG00000021826|CPS1;ENSG00000088305|DNMT3B;ENSG00000092068|SLC7A8;ENSG00000110721|CHKA;ENSG00000113721|PDGFRB;ENSG00000115884|SDC1;ENSG00000119772|DNMT3A;ENSG00000120915|EPHX2;ENSG00000148218|ALAD;ENSG00000169432|SCN9A;ENSG00000176890|TYMS;ENSG00000181019|NQO1;ENSG00000225830|ERCC6;ENSG00000254087|LYN	14	2087	68	14089	0.166175
GO:0008137	NADH dehydrogenase (ubiquinone) activity	ENSG00000023228|NDUFS1;ENSG00000136521|NDUFB5;ENSG00000158864|NDUFS2;ENSG00000178127|NDUFV2;ENSG00000184983|NDUFA6;ENSG00000213619|NDUFS3;ENSG00000277365|NDUFA6;ENSG00000281013|NDUFA6	8	2087	34	14089	0.16662
GO:0009408	response to heat	ENSG00000023839|ABCC2;ENSG00000086061|DNAJA1;ENSG00000089250|NOS1;ENSG00000119718|EIF2B2;ENSG00000120256|LRP11;ENSG00000145191|EIF2B5;ENSG00000164938|TP53INP1;ENSG00000164985|PSIP1	8	2087	34	14089	0.16662
GO:0030672	synaptic vesicle membrane	ENSG00000006071|ABCC8;ENSG00000067715|SYT1;ENSG00000106089|STX1A;ENSG00000119899|SLC17A5;ENSG00000127561|SYNGR3;ENSG00000155252|PI4K2A;ENSG00000185666|SYN3;ENSG00000188906|LRRK2	8	2087	34	14089	0.16662
GO:0014065	phosphatidylinositol 3-kinase signaling	ENSG00000065361|ERBB3;ENSG00000078401|EDN1;ENSG00000092445|TYRO3;ENSG00000105647|PIK3R2;ENSG00000141736|ERBB2	5	2087	18	14089	0.166634
GO:0019838	growth factor binding	ENSG00000065361|ERBB3;ENSG00000113594|LIFR;ENSG00000141736|ERBB2;ENSG00000145623|OSMR;ENSG00000175899|A2M	5	2087	18	14089	0.166634
GO:0030520	intracellular estrogen receptor signaling pathway	ENSG00000100320|RBFOX2;ENSG00000103671|TRIP4;ENSG00000123064|DDX54;ENSG00000160633|SAFB;ENSG00000198646|NCOA6	5	2087	18	14089	0.166634
GO:0032967	positive regulation of collagen biosynthetic process	ENSG00000105329|TGFB1;ENSG00000113721|PDGFRB;ENSG00000164171|ITGA2;ENSG00000167711|SERPINF2;ENSG00000276838|SERPINF2	5	2087	18	14089	0.166634
GO:0032993	protein-DNA complex	ENSG00000066136|NFYC;ENSG00000073614|KDM5A;ENSG00000125686|MED1;ENSG00000148737|TCF7L2;ENSG00000185591|SP1	5	2087	18	14089	0.166634
GO:0035035	histone acetyltransferase binding	ENSG00000103671|TRIP4;ENSG00000119508|NR4A3;ENSG00000132646|PCNA;ENSG00000185591|SP1;ENSG00000188786|MTF1	5	2087	18	14089	0.166634
GO:0005545	1-phosphatidylinositol binding	ENSG00000067715|SYT1;ENSG00000159023|EPB41;ENSG00000163625|WDFY3;ENSG00000169499|PLEKHA2	4	2087	13	14089	0.167561
GO:0016079	synaptic vesicle exocytosis	ENSG00000067715|SYT1;ENSG00000164885|CDK5;ENSG00000186111|PIP5K1C;ENSG00000186472|PCLO	4	2087	13	14089	0.167561
GO:0030949	positive regulation of vascular endothelial growth factor receptor signaling pathway	ENSG00000112715|VEGFA;ENSG00000143437|ARNT;ENSG00000161638|ITGA5;ENSG00000259207|ITGB3	4	2087	13	14089	0.167561
GO:0033189	response to vitamin A	ENSG00000088305|DNMT3B;ENSG00000119772|DNMT3A;ENSG00000130427|EPO;ENSG00000176890|TYMS	4	2087	13	14089	0.167561
GO:0034614	cellular response to reactive oxygen species	ENSG00000125995|ROMO1;ENSG00000140416|TPM1;ENSG00000165672|PRDX3;ENSG00000196139|AKR1C3	4	2087	13	14089	0.167561
GO:0035235	ionotropic glutamate receptor signaling pathway	ENSG00000113742|CPEB4;ENSG00000120899|PTK2B;ENSG00000182771|GRID1;ENSG00000188603|CLN3	4	2087	13	14089	0.167561
GO:0042162	telomeric DNA binding	ENSG00000005007|UPF1;ENSG00000070366|SMG6;ENSG00000157106|SMG1;ENSG00000164362|TERT	4	2087	13	14089	0.167561
GO:0043278	response to morphine	ENSG00000105220|GPI;ENSG00000171132|PRKCE;ENSG00000196839|ADA;ENSG00000198793|MTOR	4	2087	13	14089	0.167561
GO:0045453	bone resorption	ENSG00000086991|NOX4;ENSG00000105514|RAB3D;ENSG00000120899|PTK2B;ENSG00000154237|LRRK1	4	2087	13	14089	0.167561
GO:0051019	mitogen-activated protein kinase binding	ENSG00000047410|TPR;ENSG00000097007|ABL1;ENSG00000170653|ATF7;ENSG00000170836|PPM1D	4	2087	13	14089	0.167561
GO:0097150	neuronal stem cell population maintenance	ENSG00000066279|ASPM;ENSG00000114315|HES1;ENSG00000144554|FANCD2;ENSG00000159217|IGF2BP1	4	2087	13	14089	0.167561
GO:0042795	snRNA transcription from RNA polymerase II promoter	ENSG00000047315|POLR2B;ENSG00000099817|POLR2E;ENSG00000129315|CCNT1;ENSG00000143190|POU2F1;ENSG00000143493|INTS7;ENSG00000143624|INTS3;ENSG00000149262|INTS4;ENSG00000165684|SNAPC4;ENSG00000185591|SP1;ENSG00000262826|INTS3;ENSG00000273841|TAF9	11	2087	51	14089	0.169438
GO:0046934	phosphatidylinositol-4,5-bisphosphate 3-kinase activity	ENSG00000065361|ERBB3;ENSG00000068078|FGFR3;ENSG00000105647|PIK3R2;ENSG00000113721|PDGFRB;ENSG00000114013|CD86;ENSG00000121594|CD80;ENSG00000141736|ERBB2;ENSG00000146648|EGFR;ENSG00000157168|NRG1;ENSG00000169752|NRG4;ENSG00000185950|IRS2	11	2087	51	14089	0.169438
GO:0005911	cell-cell junction	ENSG00000060656|PTPRU;ENSG00000064666|CNN2;ENSG00000067606|PRKCZ;ENSG00000100266|PACSIN2;ENSG00000102879|CORO1A;ENSG00000107738|C10orf54;ENSG00000111679|PTPN6;ENSG00000112655|PTK7;ENSG00000115020|PIKFYVE;ENSG00000124181|PLCG1;ENSG00000130402|ACTN4;ENSG00000131697|NPHP4;ENSG00000144283|PKP4;ENSG00000147044|CASK;ENSG00000149269|PAK1;ENSG00000151276|MAGI1;ENSG00000161638|ITGA5;ENSG00000169756|LIMS1;…	23	2087	122	14089	0.171548
GO:0014069	postsynaptic density	ENSG00000003393|ALS2;ENSG00000080644|CHRNA3;ENSG00000103126|AXIN1;ENSG00000113742|CPEB4;ENSG00000120899|PTK2B;ENSG00000141503|MINK1;ENSG00000144283|PKP4;ENSG00000150995|ITPR1;ENSG00000160753|RUSC1;ENSG00000162105|SHANK2;ENSG00000164885|CDK5;ENSG00000174871|CNIH2;ENSG00000179526|SHARPIN;ENSG00000186472|PCLO;ENSG00000186716|BCR;ENSG00000189410|SH2D5;ENSG00000197555|SIPA1L1;ENSG00000214575|CPEB1;ENS…	20	2087	104	14089	0.171921
GO:0006486	protein glycosylation	ENSG00000008513|ST3GAL1;ENSG00000070526|ST6GALNAC1;ENSG00000086062|B4GALT1;ENSG00000111335|OAS2;ENSG00000120697|ALG5;ENSG00000126091|ST3GAL3;ENSG00000141458|NPC1;ENSG00000167110|GOLGA2;ENSG00000168434|COG7;ENSG00000182197|EXT1;ENSG00000185274|WBSCR17;ENSG00000214160|ALG3	12	2087	57	14089	0.172955
GO:0008013	beta-catenin binding	ENSG00000060656|PTPRU;ENSG00000081059|TCF7;ENSG00000100888|CHD8;ENSG00000103126|AXIN1;ENSG00000107104|KANK1;ENSG00000109062|SLC9A3R1;ENSG00000115266|APC2;ENSG00000116128|BCL9;ENSG00000146950|SHROOM2;ENSG00000148737|TCF7L2;ENSG00000151208|DLG5;ENSG00000169862|CTNND2	12	2087	57	14089	0.172955
GO:0035264	multicellular organism growth	ENSG00000083093|PALB2;ENSG00000085224|ATRX;ENSG00000087274|ADD1;ENSG00000105701|FKBP8;ENSG00000110436|SLC1A2;ENSG00000122257|RBBP6;ENSG00000123473|STIL;ENSG00000133958|UNC79;ENSG00000143845|ETNK2;ENSG00000196182|STK40;ENSG00000198793|MTOR;ENSG00000225830|ERCC6	12	2087	57	14089	0.172955
GO:0051384	response to glucocorticoid	ENSG00000021826|CPS1;ENSG00000060656|PTPRU;ENSG00000110092|CCND1;ENSG00000113140|SPARC;ENSG00000115884|SDC1;ENSG00000135046|ANXA1;ENSG00000145730|PAM;ENSG00000148218|ALAD;ENSG00000153162|BMP6;ENSG00000172482|AGXT;ENSG00000176890|TYMS;ENSG00000182752|PAPPA	12	2087	57	14089	0.172955
GO:0016241	regulation of macroautophagy	ENSG00000033627|ATP6V0A1;ENSG00000111640|GAPDH;ENSG00000117410|ATP6V0B;ENSG00000154277|UCHL1;ENSG00000159363|ATP13A2;ENSG00000159720|ATP6V0D1;ENSG00000164885|CDK5;ENSG00000178607|ERN1;ENSG00000185344|ATP6V0A2	9	2087	40	14089	0.173707
GO:0007611	learning or memory	ENSG00000007168|PAFAH1B1;ENSG00000097007|ABL1;ENSG00000105220|GPI;ENSG00000146648|EGFR;ENSG00000148082|SHC3;ENSG00000159461|AMFR;ENSG00000251322|SHANK3	7	2087	29	14089	0.174567
GO:0030315	T-tubule	ENSG00000089250|NOS1;ENSG00000092820|EZR;ENSG00000144681|STAC;ENSG00000145362|ANK2;ENSG00000151150|ANK3;ENSG00000185567|AHNAK2;ENSG00000196218|RYR1	7	2087	29	14089	0.174567
GO:0045787	positive regulation of cell cycle	ENSG00000101213|PTK6;ENSG00000110092|CCND1;ENSG00000119508|NR4A3;ENSG00000135111|TBX3;ENSG00000153094|BCL2L11;ENSG00000158555|GDPD5;ENSG00000281324|LRP6	7	2087	29	14089	0.174567
GO:0000492	box C/D snoRNP assembly	ENSG00000104872|PIH1D1;ENSG00000273841|TAF9	2	2087	4	14089	0.175391
GO:0001055	RNA polymerase II activity	ENSG00000047315|POLR2B;ENSG00000099817|POLR2E	2	2087	4	14089	0.175391
GO:0001667	ameboidal-type cell migration	ENSG00000007168|PAFAH1B1;ENSG00000131236|CAP1	2	2087	4	14089	0.175391
GO:0001768	establishment of T cell polarity	ENSG00000100345|MYH9;ENSG00000134516|DOCK2	2	2087	4	14089	0.175391
GO:0001778	plasma membrane repair	ENSG00000133026|MYH10;ENSG00000138119|MYOF	2	2087	4	14089	0.175391
GO:0001780	neutrophil homeostasis	ENSG00000100714|MTHFD1;ENSG00000135046|ANXA1	2	2087	4	14089	0.175391
GO:0001783	B cell apoptotic process	ENSG00000146072|TNFRSF21;ENSG00000153094|BCL2L11	2	2087	4	14089	0.175391
GO:0001821	histamine secretion	ENSG00000078401|EDN1;ENSG00000196839|ADA	2	2087	4	14089	0.175391
GO:0002093	auditory receptor cell morphogenesis	ENSG00000138802|SEC24B;ENSG00000143951|WDPCP	2	2087	4	14089	0.175391
GO:0002318	myeloid progenitor cell differentiation	ENSG00000157764|BRAF;ENSG00000168769|TET2	2	2087	4	14089	0.175391
GO:0003954	NADH dehydrogenase activity	ENSG00000158864|NDUFS2;ENSG00000213619|NDUFS3	2	2087	4	14089	0.175391
GO:0004144	diacylglycerol O-acyltransferase activity	ENSG00000106384|MOGAT3;ENSG00000185000|DGAT1	2	2087	4	14089	0.175391
GO:0004415	hyalurononglucosaminidase activity	ENSG00000026508|CD44;ENSG00000198408|MGEA5	2	2087	4	14089	0.175391
GO:0004430	1-phosphatidylinositol 4-kinase activity	ENSG00000155252|PI4K2A;ENSG00000241973|PI4KA	2	2087	4	14089	0.175391
GO:0004677	DNA-dependent protein kinase activity	ENSG00000149311|ATM;ENSG00000253729|PRKDC	2	2087	4	14089	0.175391
GO:0004839	ubiquitin activating enzyme activity	ENSG00000033178|UBA6;ENSG00000197548|ATG7	2	2087	4	14089	0.175391
GO:0004849	uridine kinase activity	ENSG00000094841|UPRT;ENSG00000130717|UCK1	2	2087	4	14089	0.175391
GO:0005315	inorganic phosphate transmembrane transporter activity	ENSG00000154122|ANKH;ENSG00000168575|SLC20A2	2	2087	4	14089	0.175391
GO:0005375	copper ion transmembrane transporter activity	ENSG00000136867|SLC31A2;ENSG00000165240|ATP7A	2	2087	4	14089	0.175391
GO:0005749	mitochondrial respiratory chain complex II, succinate dehydrogenase complex (ubiquinone	ENSG00000117118|SDHB;ENSG00000143252|SDHC	2	2087	4	14089	0.175391
GO:0005828	kinetochore microtubule	ENSG00000086827|ZW10;ENSG00000184445|KNTC1	2	2087	4	14089	0.175391
GO:0005862	muscle thin filament tropomyosin	ENSG00000140416|TPM1;ENSG00000167460|TPM4	2	2087	4	14089	0.175391
GO:0005915	zonula adherens	ENSG00000076826|CAMSAP3;ENSG00000140859|KIFC3	2	2087	4	14089	0.175391
GO:0006104	succinyl-CoA metabolic process	ENSG00000136143|SUCLA2;ENSG00000163541|SUCLG1	2	2087	4	14089	0.175391
GO:0006269	DNA replication, synthesis of RNA primer	ENSG00000101868|POLA1;ENSG00000198056|PRIM1	2	2087	4	14089	0.175391
GO:0006415	translational termination	ENSG00000120705|ETF1;ENSG00000164062|APEH	2	2087	4	14089	0.175391
GO:0006449	regulation of translational termination	ENSG00000005007|UPF1;ENSG00000120705|ETF1	2	2087	4	14089	0.175391
GO:0006549	isoleucine metabolic process	ENSG00000126561|STAT5A;ENSG00000173757|STAT5B	2	2087	4	14089	0.175391
GO:0006552	leucine catabolic process	ENSG00000078070|MCCC1;ENSG00000131844|MCCC2	2	2087	4	14089	0.175391
GO:0006655	phosphatidylglycerol biosynthetic process	ENSG00000130304|SLC27A1;ENSG00000163624|CDS1	2	2087	4	14089	0.175391
GO:0006684	sphingomyelin metabolic process	ENSG00000135587|SMPD2;ENSG00000188603|CLN3	2	2087	4	14089	0.175391
GO:0006739	NADP metabolic process	ENSG00000049239|H6PD;ENSG00000160211|G6PD	2	2087	4	14089	0.175391
GO:0006987	activation of signaling protein activity involved in unfolded protein response	ENSG00000124164|VAPB;ENSG00000178607|ERN1	2	2087	4	14089	0.175391
GO:0007000	nucleolus organization	ENSG00000100029|PES1;ENSG00000166197|NOLC1	2	2087	4	14089	0.175391
GO:0007089	traversing start control point of mitotic cell cycle	ENSG00000094804|CDC6;ENSG00000185324|CDK10	2	2087	4	14089	0.175391
GO:0007100	mitotic centrosome separation	ENSG00000072864|NDE1;ENSG00000275911|NDE1	2	2087	4	14089	0.175391
GO:0007172	signal complex assembly	ENSG00000120899|PTK2B;ENSG00000169398|PTK2	2	2087	4	14089	0.175391
GO:0008483	transaminase activity	ENSG00000145020|AMT;ENSG00000172482|AGXT	2	2087	4	14089	0.175391
GO:0008484	sulfuric ester hydrolase activity	ENSG00000141012|GALNS;ENSG00000181523|SGSH	2	2087	4	14089	0.175391
GO:0009156	ribonucleoside monophosphate biosynthetic process	ENSG00000156110|ADK;ENSG00000178921|PFAS	2	2087	4	14089	0.175391
GO:0010485	H4 histone acetyltransferase activity	ENSG00000128708|HAT1;ENSG00000139618|BRCA2	2	2087	4	14089	0.175391
GO:0010571	positive regulation of nuclear cell cycle DNA replication	ENSG00000085224|ATRX;ENSG00000128908|INO80	2	2087	4	14089	0.175391
GO:0010594	regulation of endothelial cell migration	ENSG00000140992|PDPK1;ENSG00000169398|PTK2	2	2087	4	14089	0.175391
GO:0010716	negative regulation of extracellular matrix disassembly	ENSG00000105329|TGFB1;ENSG00000197635|DPP4	2	2087	4	14089	0.175391
GO:0010807	regulation of synaptic vesicle priming	ENSG00000105402|NAPA;ENSG00000106089|STX1A	2	2087	4	14089	0.175391
GO:0010828	positive regulation of glucose transport	ENSG00000105270|CLIP3;ENSG00000119508|NR4A3	2	2087	4	14089	0.175391
GO:0010997	anaphase-promoting complex binding	ENSG00000105325|FZR1;ENSG00000166851|PLK1	2	2087	4	14089	0.175391
GO:0015137	citrate transmembrane transporter activity	ENSG00000141485|SLC13A5;ENSG00000144040|SFXN5	2	2087	4	14089	0.175391
GO:0015174	basic amino acid transmembrane transporter activity	ENSG00000040487|PQLC2;ENSG00000155465|SLC7A7	2	2087	4	14089	0.175391
GO:0015746	citrate transport	ENSG00000141485|SLC13A5;ENSG00000144040|SFXN5	2	2087	4	14089	0.175391
GO:0016101	diterpenoid metabolic process	ENSG00000146648|EGFR;ENSG00000172572|PDE3A	2	2087	4	14089	0.175391
GO:0016458	gene silencing	ENSG00000130816|DNMT1;ENSG00000131165|CHMP1A	2	2087	4	14089	0.175391
GO:0016577	histone demethylation	ENSG00000066135|KDM4A;ENSG00000120733|KDM3B	2	2087	4	14089	0.175391
GO:0018243	protein O-linked glycosylation via threonine	ENSG00000115339|GALNT3;ENSG00000178234|GALNT11	2	2087	4	14089	0.175391
GO:0018401	peptidyl-proline hydroxylation to 4-hydroxy-L-proline	ENSG00000129521|EGLN3;ENSG00000185624|P4HB	2	2087	4	14089	0.175391
GO:0019348	dolichol metabolic process	ENSG00000120697|ALG5;ENSG00000172269|DPAGT1	2	2087	4	14089	0.175391
GO:0019829	cation-transporting ATPase activity	ENSG00000124406|ATP8A1;ENSG00000159363|ATP13A2	2	2087	4	14089	0.175391
GO:0019907	cyclin-dependent protein kinase activating kinase holoenzyme complex	ENSG00000073614|KDM5A;ENSG00000274081|PUF60	2	2087	4	14089	0.175391
GO:0019966	interleukin-1 binding	ENSG00000175899|A2M;ENSG00000221926|TRIM16	2	2087	4	14089	0.175391
GO:0020027	hemoglobin metabolic process	ENSG00000087274|ADD1;ENSG00000168769|TET2	2	2087	4	14089	0.175391
GO:0021773	striatal medium spiny neuron differentiation	ENSG00000122641|INHBA;ENSG00000251322|SHANK3	2	2087	4	14089	0.175391
GO:0030947	regulation of vascular endothelial growth factor receptor signaling pathway	ENSG00000138119|MYOF;ENSG00000150630|VEGFC	2	2087	4	14089	0.175391
GO:0031052	chromosome breakage	ENSG00000083093|PALB2;ENSG00000139618|BRCA2	2	2087	4	14089	0.175391
GO:0031088	platelet dense granule membrane	ENSG00000125257|ABCC4;ENSG00000150995|ITPR1	2	2087	4	14089	0.175391
GO:0031497	chromatin assembly	ENSG00000140326|CDAN1;ENSG00000188976|NOC2L	2	2087	4	14089	0.175391
GO:0032288	myelin assembly	ENSG00000072415|MPP5;ENSG00000115020|PIKFYVE	2	2087	4	14089	0.175391
GO:0032876	negative regulation of DNA endoreduplication	ENSG00000108055|SMC3;ENSG00000109670|FBXW7	2	2087	4	14089	0.175391
GO:0032929	negative regulation of superoxide anion generation	ENSG00000275700|AATF;ENSG00000276072|AATF	2	2087	4	14089	0.175391
GO:0033010	paranodal junction	ENSG00000085662|AKR1B1;ENSG00000152939|MARVELD2	2	2087	4	14089	0.175391
GO:0033153	T cell receptor V(D)J recombination	ENSG00000081059|TCF7;ENSG00000253729|PRKDC	2	2087	4	14089	0.175391
GO:0033157	regulation of intracellular protein transport	ENSG00000136167|LCP1;ENSG00000159363|ATP13A2	2	2087	4	14089	0.175391
GO:0034134	toll-like receptor 2 signaling pathway	ENSG00000104312|RIPK2;ENSG00000168884|TNIP2	2	2087	4	14089	0.175391
GO:0034388	Pwp2p-containing subcomplex of 90S preribosome	ENSG00000011260|UTP18;ENSG00000241945|PWP2	2	2087	4	14089	0.175391
GO:0034392	negative regulation of smooth muscle cell apoptotic process	ENSG00000078401|EDN1;ENSG00000281324|LRP6	2	2087	4	14089	0.175391
GO:0034983	peptidyl-lysine deacetylation	ENSG00000068024|HDAC4;ENSG00000142082|SIRT3	2	2087	4	14089	0.175391
GO:0035590	purinergic nucleotide receptor signaling pathway	ENSG00000099957|P2RX6;ENSG00000108405|P2RX1	2	2087	4	14089	0.175391
GO:0035773	insulin secretion involved in cellular response to glucose stimulus	ENSG00000054356|PTPRN;ENSG00000132155|RAF1	2	2087	4	14089	0.175391
GO:0035791	platelet-derived growth factor receptor-beta signaling pathway	ENSG00000097007|ABL1;ENSG00000113721|PDGFRB	2	2087	4	14089	0.175391
GO:0036094	small molecule binding	ENSG00000106927|AMBP;ENSG00000148346|LCN2	2	2087	4	14089	0.175391
GO:0042105	alpha-beta T cell receptor complex	ENSG00000111679|PTPN6;ENSG00000167286|CD3D	2	2087	4	14089	0.175391
GO:0042133	neurotransmitter metabolic process	ENSG00000141837|CACNA1A;ENSG00000188603|CLN3	2	2087	4	14089	0.175391
GO:0042415	norepinephrine metabolic process	ENSG00000085662|AKR1B1;ENSG00000165240|ATP7A	2	2087	4	14089	0.175391
GO:0042482	positive regulation of odontogenesis	ENSG00000078401|EDN1;ENSG00000105329|TGFB1	2	2087	4	14089	0.175391
GO:0042609	CD4 receptor binding	ENSG00000090487|SPG21;ENSG00000188313|PLSCR1	2	2087	4	14089	0.175391
GO:0042985	negative regulation of amyloid precursor protein biosynthetic process	ENSG00000182240|BACE2;ENSG00000275700|AATF	2	2087	4	14089	0.175391
GO:0043023	ribosomal large subunit binding	ENSG00000169251|NMD3;ENSG00000242372|EIF6	2	2087	4	14089	0.175391
GO:0043141	ATP-dependent 5'-3' DNA helicase activity	ENSG00000132740|IGHMBP2;ENSG00000183207|RUVBL2	2	2087	4	14089	0.175391
GO:0043495	protein anchor	ENSG00000100345|MYH9;ENSG00000124789|NUP153	2	2087	4	14089	0.175391
GO:0043550	regulation of lipid kinase activity	ENSG00000080839|RBL1;ENSG00000148572|NRBF2	2	2087	4	14089	0.175391
GO:0044354	macropinosome	ENSG00000079691|LRRC16A;ENSG00000185722|ANKFY1	2	2087	4	14089	0.175391
GO:0045053	protein retention in Golgi apparatus	ENSG00000048707|VPS13D;ENSG00000197969|VPS13A	2	2087	4	14089	0.175391
GO:0045143	homologous chromosome segregation	ENSG00000135476|ESPL1;ENSG00000166851|PLK1	2	2087	4	14089	0.175391
GO:0045179	apical cortex	ENSG00000067606|PRKCZ;ENSG00000167306|MYO5B	2	2087	4	14089	0.175391
GO:0045545	syndecan binding	ENSG00000041982|TNC;ENSG00000112902|SEMA5A	2	2087	4	14089	0.175391
GO:0045578	negative regulation of B cell differentiation	ENSG00000104332|SFRP1;ENSG00000122641|INHBA	2	2087	4	14089	0.175391
GO:0045794	negative regulation of cell volume	ENSG00000156113|KCNMA1;ENSG00000251322|SHANK3	2	2087	4	14089	0.175391
GO:0046449	creatinine metabolic process	ENSG00000126561|STAT5A;ENSG00000173757|STAT5B	2	2087	4	14089	0.175391
GO:0046500	S-adenosylmethionine metabolic process	ENSG00000130005|GAMT;ENSG00000177000|MTHFR	2	2087	4	14089	0.175391
GO:0047184	1-acylglycerophosphocholine O-acyltransferase activity	ENSG00000111684|LPCAT3;ENSG00000153395|LPCAT1	2	2087	4	14089	0.175391
GO:0048039	ubiquinone binding	ENSG00000117118|SDHB;ENSG00000171503|ETFDH	2	2087	4	14089	0.175391
GO:0048505	regulation of timing of cell differentiation	ENSG00000114315|HES1;ENSG00000158555|GDPD5	2	2087	4	14089	0.175391
GO:0048541	Peyer's patch development	ENSG00000173757|STAT5B;ENSG00000196839|ADA	2	2087	4	14089	0.175391
GO:0051169	nuclear transport	ENSG00000164985|PSIP1;ENSG00000175334|BANF1	2	2087	4	14089	0.175391
GO:0051220	cytoplasmic sequestering of protein	ENSG00000131023|LATS1;ENSG00000196924|FLNA	2	2087	4	14089	0.175391
GO:0051223	regulation of protein transport	ENSG00000086061|DNAJA1;ENSG00000165219|GAPVD1	2	2087	4	14089	0.175391
GO:0051984	positive regulation of chromosome segregation	ENSG00000070950|RAD18;ENSG00000094804|CDC6	2	2087	4	14089	0.175391
GO:0060137	maternal process involved in parturition	ENSG00000078401|EDN1;ENSG00000196352|CD55	2	2087	4	14089	0.175391
GO:0060528	secretory columnal luminar epithelial cell differentiation involved in prostate glandular acinus development	ENSG00000116455|WDR77;ENSG00000186350|RXRA	2	2087	4	14089	0.175391
GO:0060571	morphogenesis of an epithelial fold	ENSG00000143869|GDF7;ENSG00000146648|EGFR	2	2087	4	14089	0.175391
GO:0061156	pulmonary artery morphogenesis	ENSG00000137868|STRA6;ENSG00000138802|SEC24B	2	2087	4	14089	0.175391
GO:0070044	synaptobrevin 2-SNAP-25-syntaxin-1a complex	ENSG00000105402|NAPA;ENSG00000106089|STX1A	2	2087	4	14089	0.175391
GO:0070164	negative regulation of adiponectin secretion	ENSG00000156675|RAB11FIP1;ENSG00000275338|RAB11FIP3	2	2087	4	14089	0.175391
GO:0070318	positive regulation of G0 to G1 transition	ENSG00000125686|MED1;ENSG00000129194|SOX15	2	2087	4	14089	0.175391
GO:0070411	I-SMAD binding	ENSG00000103126|AXIN1;ENSG00000141646|SMAD4	2	2087	4	14089	0.175391
GO:0070579	methylcytosine dioxygenase activity	ENSG00000138336|TET1;ENSG00000168769|TET2	2	2087	4	14089	0.175391
GO:0070937	CRD-mediated mRNA stability complex	ENSG00000065978|YBX1;ENSG00000159217|IGF2BP1	2	2087	4	14089	0.175391
GO:0071322	cellular response to carbohydrate stimulus	ENSG00000009950|MLXIPL;ENSG00000071242|RPS6KA2	2	2087	4	14089	0.175391
GO:0071439	clathrin complex	ENSG00000128298|BAIAP2L2;ENSG00000141367|CLTC	2	2087	4	14089	0.175391
GO:0071636	positive regulation of transforming growth factor beta production	ENSG00000167711|SERPINF2;ENSG00000276838|SERPINF2	2	2087	4	14089	0.175391
GO:0072540	T-helper 17 cell lineage commitment	ENSG00000137265|IRF4;ENSG00000162739|SLAMF6	2	2087	4	14089	0.175391
GO:0086014	atrial cardiac muscle cell action potential	ENSG00000145362|ANK2;ENSG00000182963|GJC1	2	2087	4	14089	0.175391
GO:0090140	regulation of mitochondrial fission	ENSG00000188906|LRRK2;ENSG00000203485|INF2	2	2087	4	14089	0.175391
GO:0090267	positive regulation of mitotic cell cycle spindle assembly checkpoint	ENSG00000047410|TPR;ENSG00000178295|GEN1	2	2087	4	14089	0.175391
GO:0090394	negative regulation of excitatory postsynaptic potential	ENSG00000141543|EIF4A3;ENSG00000188906|LRRK2	2	2087	4	14089	0.175391
GO:0098639	collagen binding involved in cell-matrix adhesion	ENSG00000137809|ITGA11;ENSG00000164171|ITGA2	2	2087	4	14089	0.175391
GO:1902115	regulation of organelle assembly	ENSG00000092820|EZR;ENSG00000147065|MSN	2	2087	4	14089	0.175391
GO:1902661	positive regulation of glucose mediated signaling pathway	ENSG00000104872|PIH1D1;ENSG00000127616|SMARCA4	2	2087	4	14089	0.175391
GO:1902715	positive regulation of interferon-gamma secretion	ENSG00000097007|ABL1;ENSG00000172575|RASGRP1	2	2087	4	14089	0.175391
GO:1903672	positive regulation of sprouting angiogenesis	ENSG00000161638|ITGA5;ENSG00000162434|JAK1	2	2087	4	14089	0.175391
GO:1904153	negative regulation of retrograde protein transport, ER to cytosol	ENSG00000072849|DERL2;ENSG00000134882|UBAC2	2	2087	4	14089	0.175391
GO:1904354	negative regulation of telomere capping	ENSG00000070366|SMG6;ENSG00000149311|ATM	2	2087	4	14089	0.175391
GO:1990441	negative regulation of transcription from RNA polymerase II promoter in response to endoplasmic reticulum stress	ENSG00000087074|PPP1R15A;ENSG00000139644|TMBIM6	2	2087	4	14089	0.175391
GO:2000347	positive regulation of hepatocyte proliferation	ENSG00000118503|TNFAIP3;ENSG00000125686|MED1	2	2087	4	14089	0.175391
GO:2000373	positive regulation of DNA topoisomerase (ATP-hydrolyzing) activity	ENSG00000188313|PLSCR1;ENSG00000276043|UHRF1	2	2087	4	14089	0.175391
GO:2000667	positive regulation of interleukin-13 secretion	ENSG00000067606|PRKCZ;ENSG00000177663|IL17RA	2	2087	4	14089	0.175391
GO:2001206	positive regulation of osteoclast development	ENSG00000071553|ATP6AP1;ENSG00000119714|GPR68	2	2087	4	14089	0.175391
GO:2001259	positive regulation of cation channel activity	ENSG00000145362|ANK2;ENSG00000151150|ANK3	2	2087	4	14089	0.175391
GO:0004004	ATP-dependent RNA helicase activity	ENSG00000005007|UPF1;ENSG00000107625|DDX50;ENSG00000108406|DHX40;ENSG00000123064|DDX54;ENSG00000125485|DDX31;ENSG00000132153|DHX30;ENSG00000134815|DHX34;ENSG00000140829|DHX38;ENSG00000141543|EIF4A3;ENSG00000144028|SNRNP200;ENSG00000150990|DHX37;ENSG00000174243|DDX23;ENSG00000183258|DDX41	13	2087	63	14089	0.175629
GO:0006890	retrograde vesicle-mediated transport, Golgi to ER	ENSG00000054793|ATP9A;ENSG00000068796|KIF2A;ENSG00000086827|ZW10;ENSG00000087502|ERGIC2;ENSG00000105402|NAPA;ENSG00000107862|GBF1;ENSG00000138778|CENPE;ENSG00000149182|ARFGAP2;ENSG00000155980|KIF5A;ENSG00000157916|RER1;ENSG00000168434|COG7;ENSG00000170348|TMED10;ENSG00000197386|HTT	13	2087	63	14089	0.175629
GO:0051291	protein heterooligomerization	ENSG00000067606|PRKCZ;ENSG00000108405|P2RX1;ENSG00000111725|PRKAB1;ENSG00000130175|PRKCSH;ENSG00000130724|CHMP2A;ENSG00000138750|NUP54;ENSG00000157764|BRAF;ENSG00000161011|SQSTM1;ENSG00000169756|LIMS1;ENSG00000188735|TMEM120B	10	2087	46	14089	0.178975
GO:0019083	viral transcription	ENSG00000030066|NUP160;ENSG00000047410|TPR;ENSG00000069248|NUP133;ENSG00000094914|AAAS;ENSG00000095319|NUP188;ENSG00000101146|RAE1;ENSG00000105640|RPL18A;ENSG00000108559|NUP88;ENSG00000110713|NUP98;ENSG00000111581|NUP107;ENSG00000112306|RPS12;ENSG00000124789|NUP153;ENSG00000138750|NUP54;ENSG00000153201|RANBP2;ENSG00000155561|NUP205;ENSG00000188846|RPL14	16	2087	81	14089	0.180154
GO:0005802	trans-Golgi network	ENSG00000054793|ATP9A;ENSG00000105270|CLIP3;ENSG00000107862|GBF1;ENSG00000108582|CPD;ENSG00000120708|TGFBI;ENSG00000122126|OCRL;ENSG00000124406|ATP8A1;ENSG00000140564|FURIN;ENSG00000145730|PAM;ENSG00000151746|BICD1;ENSG00000165240|ATP7A;ENSG00000167632|TRAPPC9;ENSG00000186635|ARAP1;ENSG00000188603|CLN3;ENSG00000188906|LRRK2;ENSG00000204842|ATXN2;ENSG00000262246|CORO7	17	2087	87	14089	0.18084
GO:0030054	cell junction	ENSG00000011677|GABRA3;ENSG00000054356|PTPRN;ENSG00000067606|PRKCZ;ENSG00000067715|SYT1;ENSG00000071127|WDR1;ENSG00000080644|CHRNA3;ENSG00000099957|P2RX6;ENSG00000104880|ARHGEF18;ENSG00000105088|OLFM2;ENSG00000105404|RABAC1;ENSG00000106089|STX1A;ENSG00000107957|SH3PXD2A;ENSG00000119899|SLC17A5;ENSG00000127561|SYNGR3;ENSG00000132470|ITGB4;ENSG00000133059|DSTYK;ENSG00000138435|CHRNA1;ENSG0000014002…	57	2087	335	14089	0.182128
GO:0000118	histone deacetylase complex	ENSG00000068024|HDAC4;ENSG00000108840|HDAC5;ENSG00000119042|SATB2;ENSG00000135365|PHF21A;ENSG00000180530|NRIP1;ENSG00000196498|NCOR2	6	2087	24	14089	0.182403
GO:0005547	phosphatidylinositol-3,4,5-trisphosphate binding	ENSG00000033327|GAB2;ENSG00000107862|GBF1;ENSG00000145703|IQGAP2;ENSG00000153317|ASAP1;ENSG00000186635|ARAP1;ENSG00000265190|ANXA8	6	2087	24	14089	0.182403
GO:0048545	response to steroid hormone	ENSG00000021826|CPS1;ENSG00000023839|ABCC2;ENSG00000108821|COL1A1;ENSG00000110092|CCND1;ENSG00000113083|LOX;ENSG00000137819|PAQR5	6	2087	24	14089	0.182403
GO:0051209	release of sequestered calcium ion into cytosol	ENSG00000150995|ITPR1;ENSG00000171132|PRKCE;ENSG00000185989|RASA3;ENSG00000186815|TPCN1;ENSG00000196218|RYR1;ENSG00000280477|RASA3	6	2087	24	14089	0.182403
GO:0060291	long-term synaptic potentiation	ENSG00000067606|PRKCZ;ENSG00000120899|PTK2B;ENSG00000155886|SLC24A2;ENSG00000157764|BRAF;ENSG00000162105|SHANK2;ENSG00000251322|SHANK3	6	2087	24	14089	0.182403
GO:0051216	cartilage development	ENSG00000008710|PKD1;ENSG00000026508|CD44;ENSG00000078401|EDN1;ENSG00000119042|SATB2;ENSG00000131873|CHSY1;ENSG00000137573|SULF1;ENSG00000148516|ZEB1;ENSG00000153162|BMP6;ENSG00000165240|ATP7A;ENSG00000176890|TYMS;ENSG00000182158|CREB3L2	11	2087	52	14089	0.182904
GO:0005912	adherens junction	ENSG00000136830|FAM129B;ENSG00000141556|TBCD;ENSG00000142279|WTIP;ENSG00000150054|MPP7;ENSG00000151276|MAGI1;ENSG00000169862|CTNND2;ENSG00000182253|SYNM;ENSG00000282956|MAGI1	8	2087	35	14089	0.183087
GO:0048146	positive regulation of fibroblast proliferation	ENSG00000094804|CDC6;ENSG00000097007|ABL1;ENSG00000105329|TGFB1;ENSG00000108175|ZMIZ1;ENSG00000113721|PDGFRB;ENSG00000136104|RNASEH2B;ENSG00000146648|EGFR;ENSG00000253729|PRKDC	8	2087	35	14089	0.183087
GO:0048812	neuron projection morphogenesis	ENSG00000003393|ALS2;ENSG00000108797|CNTNAP1;ENSG00000146648|EGFR;ENSG00000149269|PAK1;ENSG00000160469|BRSK1;ENSG00000164885|CDK5;ENSG00000165240|ATP7A;ENSG00000188906|LRRK2	8	2087	35	14089	0.183087
GO:0005102	receptor binding	ENSG00000073008|PVR;ENSG00000078401|EDN1;ENSG00000087008|ACOX3;ENSG00000090863|GLG1;ENSG00000091972|CD200;ENSG00000095321|CRAT;ENSG00000101213|PTK6;ENSG00000102910|LONP2;ENSG00000104312|RIPK2;ENSG00000104368|PLAT;ENSG00000104823|ECH1;ENSG00000106366|SERPINE1;ENSG00000109062|SLC9A3R1;ENSG00000109255|NMU;ENSG00000112769|LAMA4;ENSG00000113721|PDGFRB;ENSG00000113790|EHHADH;ENSG00000114013|CD86;ENSG00…	48	2087	279	14089	0.186808
GO:0043005	neuron projection	ENSG00000003393|ALS2;ENSG00000007168|PAFAH1B1;ENSG00000026025|VIM;ENSG00000035862|TIMP2;ENSG00000047849|MAP4;ENSG00000067715|SYT1;ENSG00000097007|ABL1;ENSG00000101444|AHCY;ENSG00000102606|ARHGEF7;ENSG00000105220|GPI;ENSG00000106089|STX1A;ENSG00000106683|LIMK1;ENSG00000108405|P2RX1;ENSG00000113742|CPEB4;ENSG00000122591|FAM126A;ENSG00000130402|ACTN4;ENSG00000133026|MYH10;ENSG00000140022|STON2;ENSG0…	36	2087	204	14089	0.187918
GO:0005913	cell-cell adherens junction	ENSG00000062038|CDH3;ENSG00000073008|PVR;ENSG00000091972|CD200;ENSG00000100345|MYH9;ENSG00000146950|SHROOM2;ENSG00000151208|DLG5;ENSG00000170545|SMAGP;ENSG00000173482|PTPRM;ENSG00000254087|LYN	9	2087	41	14089	0.189213
GO:0071363	cellular response to growth factor stimulus	ENSG00000089250|NOS1;ENSG00000104332|SFRP1;ENSG00000105329|TGFB1;ENSG00000113140|SPARC;ENSG00000137764|MAP2K5;ENSG00000141736|ERBB2;ENSG00000146648|EGFR;ENSG00000171105|INSR;ENSG00000173757|STAT5B	9	2087	41	14089	0.189213
GO:0030324	lung development	ENSG00000070404|FSTL3;ENSG00000112715|VEGFA;ENSG00000113083|LOX;ENSG00000113140|SPARC;ENSG00000114315|HES1;ENSG00000114861|FOXP1;ENSG00000130702|LAMA5;ENSG00000137868|STRA6;ENSG00000146648|EGFR;ENSG00000147257|GPC3;ENSG00000154099|DNAAF1;ENSG00000159263|SIM2;ENSG00000196182|STK40;ENSG00000196839|ADA	14	2087	70	14089	0.189478
GO:0004623	phospholipase A2 activity	ENSG00000007168|PAFAH1B1;ENSG00000100344|PNPLA3;ENSG00000121316|PLBD1;ENSG00000123739|PLA2G12A;ENSG00000135241|PNPLA8	5	2087	19	14089	0.189578
GO:0007032	endosome organization	ENSG00000003393|ALS2;ENSG00000104142|VPS18;ENSG00000138246|DNAJC13;ENSG00000178038|ALS2CL;ENSG00000265190|ANXA8	5	2087	19	14089	0.189578
GO:0007088	regulation of mitotic nuclear division	ENSG00000044090|CUL7;ENSG00000100462|PRMT5;ENSG00000130177|CDC16;ENSG00000180198|RCC1;ENSG00000241360|PDXP	5	2087	19	14089	0.189578
GO:0007126	meiotic nuclear division	ENSG00000086827|ZW10;ENSG00000108055|SMC3;ENSG00000126216|TUBGCP3;ENSG00000137822|TUBGCP4;ENSG00000177302|TOP3A	5	2087	19	14089	0.189578
GO:0019058	viral life cycle	ENSG00000009844|VTA1;ENSG00000086065|CHMP5;ENSG00000130724|CHMP2A;ENSG00000140564|FURIN;ENSG00000147457|CHMP7	5	2087	19	14089	0.189578
GO:0060078	regulation of postsynaptic membrane potential	ENSG00000143630|HCN3;ENSG00000164885|CDK5;ENSG00000169432|SCN9A;ENSG00000196876|SCN8A;ENSG00000263324|HCN3	5	2087	19	14089	0.189578
GO:0070830	bicellular tight junction assembly	ENSG00000072415|MPP5;ENSG00000130402|ACTN4;ENSG00000141556|TBCD;ENSG00000150054|MPP7;ENSG00000152939|MARVELD2	5	2087	19	14089	0.189578
GO:0086010	membrane depolarization during action potential	ENSG00000141837|CACNA1A;ENSG00000169432|SCN9A;ENSG00000186815|TPCN1;ENSG00000196876|SCN8A;ENSG00000198216|CACNA1E	5	2087	19	14089	0.189578
GO:0000079	regulation of cyclin-dependent protein serine/threonine kinase activity	ENSG00000094804|CDC6;ENSG00000101391|CDK5RAP1;ENSG00000107937|GTPBP4;ENSG00000115649|CNPPD1;ENSG00000116717|GADD45A;ENSG00000129315|CCNT1;ENSG00000164045|CDC25A	7	2087	30	14089	0.192953
GO:0030017	sarcomere	ENSG00000068024|HDAC4;ENSG00000129991|TNNI3;ENSG00000130956|HABP4;ENSG00000131018|SYNE1;ENSG00000134775|FHOD3;ENSG00000140416|TPM1;ENSG00000154358|OBSCN	7	2087	30	14089	0.192953
GO:0034097	response to cytokine	ENSG00000035862|TIMP2;ENSG00000102879|CORO1A;ENSG00000104856|RELB;ENSG00000113140|SPARC;ENSG00000113594|LIFR;ENSG00000115415|STAT1;ENSG00000145623|OSMR;ENSG00000166888|STAT6;ENSG00000168542|COL3A1;ENSG00000176890|TYMS	10	2087	47	14089	0.193649
GO:0000956	nuclear-transcribed mRNA catabolic process	ENSG00000005007|UPF1;ENSG00000134815|DHX34;ENSG00000178896|EXOSC4	3	2087	9	14089	0.194541
GO:0000974	Prp19 complex	ENSG00000076924|XAB2;ENSG00000109971|HSPA8;ENSG00000132792|CTNNBL1	3	2087	9	14089	0.194541
GO:0001779	natural killer cell differentiation	ENSG00000092445|TYRO3;ENSG00000162739|SLAMF6;ENSG00000173757|STAT5B	3	2087	9	14089	0.194541
GO:0003746	translation elongation factor activity	ENSG00000112339|HBS1L;ENSG00000167658|EEF2;ENSG00000172432|GTPBP2	3	2087	9	14089	0.194541
GO:0003995	acyl-CoA dehydrogenase activity	ENSG00000087008|ACOX3;ENSG00000111271|ACAD10;ENSG00000153093|ACOXL	3	2087	9	14089	0.194541
GO:0004536	deoxyribonuclease activity	ENSG00000013563|DNASE1L1;ENSG00000147687|TATDN1;ENSG00000213918|DNASE1	3	2087	9	14089	0.194541
GO:0005639	integral component of nuclear inner membrane	ENSG00000099957|P2RX6;ENSG00000108405|P2RX1;ENSG00000143815|LBR	3	2087	9	14089	0.194541
GO:0005721	pericentric heterochromatin	ENSG00000066135|KDM4A;ENSG00000085224|ATRX;ENSG00000130816|DNMT1	3	2087	9	14089	0.194541
GO:0005740	mitochondrial envelope	ENSG00000102078|SLC25A14;ENSG00000105701|FKBP8;ENSG00000138029|HADHB	3	2087	9	14089	0.194541
GO:0005858	axonemal dynein complex	ENSG00000039139|DNAH5;ENSG00000114841|DNAH1;ENSG00000187775|DNAH17	3	2087	9	14089	0.194541
GO:0005885	Arp2/3 protein complex	ENSG00000106526|ACTR3C;ENSG00000133627|ACTR3B;ENSG00000241685|ARPC1A	3	2087	9	14089	0.194541
GO:0006414	translational elongation	ENSG00000112339|HBS1L;ENSG00000167658|EEF2;ENSG00000172432|GTPBP2	3	2087	9	14089	0.194541
GO:0006517	protein deglycosylation	ENSG00000112893|MAN2A1;ENSG00000196547|MAN2A2;ENSG00000198408|MGEA5	3	2087	9	14089	0.194541
GO:0006895	Golgi to endosome transport	ENSG00000107862|GBF1;ENSG00000197969|VPS13A;ENSG00000262246|CORO7	3	2087	9	14089	0.194541
GO:0006978	DNA damage response, signal transduction by p53 class mediator resulting in transcription of p21 class mediator	ENSG00000064393|HIPK2;ENSG00000111206|FOXM1;ENSG00000139618|BRCA2	3	2087	9	14089	0.194541
GO:0007076	mitotic chromosome condensation	ENSG00000011243|AKAP8L;ENSG00000131165|CHMP1A;ENSG00000151503|NCAPD3	3	2087	9	14089	0.194541
GO:0007097	nuclear migration	ENSG00000007168|PAFAH1B1;ENSG00000054654|SYNE2;ENSG00000133026|MYH10	3	2087	9	14089	0.194541
GO:0008239	dipeptidyl-peptidase activity	ENSG00000074603|DPP8;ENSG00000176978|DPP7;ENSG00000197635|DPP4	3	2087	9	14089	0.194541
GO:0010832	negative regulation of myotube differentiation	ENSG00000068024|HDAC4;ENSG00000105388|CEACAM5;ENSG00000108840|HDAC5	3	2087	9	14089	0.194541
GO:0016558	protein import into peroxisome matrix	ENSG00000102910|LONP2;ENSG00000112357|PEX7;ENSG00000121680|PEX16	3	2087	9	14089	0.194541
GO:0019992	diacylglycerol binding	ENSG00000077044|DGKD;ENSG00000172575|RASGRP1;ENSG00000280873|DGKD	3	2087	9	14089	0.194541
GO:0021702	cerebellar Purkinje cell differentiation	ENSG00000103657|HERC1;ENSG00000141837|CACNA1A;ENSG00000165240|ATP7A	3	2087	9	14089	0.194541
GO:0021819	layer formation in cerebral cortex	ENSG00000007168|PAFAH1B1;ENSG00000125505|MBOAT7;ENSG00000164885|CDK5	3	2087	9	14089	0.194541
GO:0030857	negative regulation of epithelial cell differentiation	ENSG00000110092|CCND1;ENSG00000135111|TBX3;ENSG00000148516|ZEB1	3	2087	9	14089	0.194541
GO:0031091	platelet alpha granule	ENSG00000113140|SPARC;ENSG00000171557|FGG;ENSG00000186340|THBS2	3	2087	9	14089	0.194541
GO:0031115	negative regulation of microtubule polymerization	ENSG00000105270|CLIP3;ENSG00000125746|EML2;ENSG00000141556|TBCD	3	2087	9	14089	0.194541
GO:0032041	NAD-dependent histone deacetylase activity (H3-K14 specific	ENSG00000068024|HDAC4;ENSG00000108840|HDAC5;ENSG00000142082|SIRT3	3	2087	9	14089	0.194541
GO:0032968	positive regulation of transcription elongation from RNA polymerase II promoter	ENSG00000109111|SUPT6H;ENSG00000134371|CDC73;ENSG00000140395|WDR61	3	2087	9	14089	0.194541
GO:0042118	endothelial cell activation	ENSG00000100462|PRMT5;ENSG00000114861|FOXP1;ENSG00000141646|SMAD4	3	2087	9	14089	0.194541
GO:0043101	purine-containing compound salvage	ENSG00000116337|AMPD2;ENSG00000156110|ADK;ENSG00000196839|ADA	3	2087	9	14089	0.194541
GO:0043395	heparan sulfate proteoglycan binding	ENSG00000112902|SEMA5A;ENSG00000147257|GPC3;ENSG00000188157|AGRN	3	2087	9	14089	0.194541
GO:0044849	estrous cycle	ENSG00000132646|PCNA;ENSG00000135046|ANXA1;ENSG00000196498|NCOR2	3	2087	9	14089	0.194541
GO:0045667	regulation of osteoblast differentiation	ENSG00000101265|RASSF2;ENSG00000169398|PTK2;ENSG00000198732|SMOC1	3	2087	9	14089	0.194541
GO:0046933	proton-transporting ATP synthase activity, rotational mechanism	ENSG00000071553|ATP6AP1;ENSG00000110955|ATP5B;ENSG00000152234|ATP5A1	3	2087	9	14089	0.194541
GO:0048048	embryonic eye morphogenesis	ENSG00000103126|AXIN1;ENSG00000115380|EFEMP1;ENSG00000166147|FBN1	3	2087	9	14089	0.194541
GO:0051560	mitochondrial calcium ion homeostasis	ENSG00000005059|CCDC109B;ENSG00000156026|MCU;ENSG00000197043|ANXA6	3	2087	9	14089	0.194541
GO:0060416	response to growth hormone	ENSG00000021826|CPS1;ENSG00000115461|IGFBP5;ENSG00000221926|TRIM16	3	2087	9	14089	0.194541
GO:0060766	negative regulation of androgen receptor signaling pathway	ENSG00000104332|SFRP1;ENSG00000114861|FOXP1;ENSG00000127616|SMARCA4	3	2087	9	14089	0.194541
GO:0061045	negative regulation of wound healing	ENSG00000106366|SERPINE1;ENSG00000147044|CASK;ENSG00000156535|CD109	3	2087	9	14089	0.194541
GO:0070063	RNA polymerase binding	ENSG00000070047|PHRF1;ENSG00000129315|CCNT1;ENSG00000166337|TAF10	3	2087	9	14089	0.194541
GO:0080182	histone H3-K4 trimethylation	ENSG00000140395|WDR61;ENSG00000168769|TET2;ENSG00000187837|HIST1H1C	3	2087	9	14089	0.194541
GO:0090399	replicative senescence	ENSG00000149311|ATM;ENSG00000149554|CHEK1;ENSG00000164362|TERT	3	2087	9	14089	0.194541
GO:1902043	positive regulation of extrinsic apoptotic signaling pathway via death domain receptors	ENSG00000104332|SFRP1;ENSG00000104375|STK3;ENSG00000141682|PMAIP1	3	2087	9	14089	0.194541
GO:1903506	regulation of nucleic acid-templated transcription	ENSG00000071539|TRIP13;ENSG00000130402|ACTN4;ENSG00000282844|ACTN4	3	2087	9	14089	0.194541
GO:2000505	regulation of energy homeostasis	ENSG00000009950|MLXIPL;ENSG00000119508|NR4A3;ENSG00000174738|NR1D2	3	2087	9	14089	0.194541
GO:2000573	positive regulation of DNA biosynthetic process	ENSG00000086991|NOX4;ENSG00000113721|PDGFRB;ENSG00000120899|PTK2B	3	2087	9	14089	0.194541
GO:2000648	positive regulation of stem cell proliferation	ENSG00000135111|TBX3;ENSG00000141384|TAF4B;ENSG00000164362|TERT	3	2087	9	14089	0.194541
GO:0000793	condensed chromosome	ENSG00000100029|PES1;ENSG00000100038|TOP3B;ENSG00000144554|FANCD2;ENSG00000175334|BANF1	4	2087	14	14089	0.194807
GO:0001954	positive regulation of cell-matrix adhesion	ENSG00000067606|PRKCZ;ENSG00000104332|SFRP1;ENSG00000120899|PTK2B;ENSG00000150630|VEGFC	4	2087	14	14089	0.194807
GO:0004622	lysophospholipase activity	ENSG00000120992|LYPLA1;ENSG00000121316|PLBD1;ENSG00000135241|PNPLA8;ENSG00000153982|GDPD1	4	2087	14	14089	0.194807
GO:0004896	cytokine receptor activity	ENSG00000026508|CD44;ENSG00000103522|IL21R;ENSG00000134470|IL15RA;ENSG00000174564|IL20RB	4	2087	14	14089	0.194807
GO:0005657	replication fork	ENSG00000070950|RAD18;ENSG00000130816|DNMT1;ENSG00000149554|CHEK1;ENSG00000276043|UHRF1	4	2087	14	14089	0.194807
GO:0005669	transcription factor TFIID complex	ENSG00000120656|TAF12;ENSG00000141384|TAF4B;ENSG00000166337|TAF10;ENSG00000273841|TAF9	4	2087	14	14089	0.194807
GO:0007422	peripheral nervous system development	ENSG00000065361|ERBB3;ENSG00000141736|ERBB2;ENSG00000157168|NRG1;ENSG00000196876|SCN8A	4	2087	14	14089	0.194807
GO:0015095	magnesium ion transmembrane transporter activity	ENSG00000102158|MAGT1;ENSG00000104723|TUSC3;ENSG00000124532|MRS2;ENSG00000136052|SLC41A2	4	2087	14	14089	0.194807
GO:0030279	negative regulation of ossification	ENSG00000104332|SFRP1;ENSG00000105329|TGFB1;ENSG00000120899|PTK2B;ENSG00000131873|CHSY1	4	2087	14	14089	0.194807
GO:0031333	negative regulation of protein complex assembly	ENSG00000067606|PRKCZ;ENSG00000100109|TFIP11;ENSG00000132155|RAF1;ENSG00000205629|LCMT1	4	2087	14	14089	0.194807
GO:0033280	response to vitamin D	ENSG00000019186|CYP24A1;ENSG00000105329|TGFB1;ENSG00000111012|CYP27B1;ENSG00000121060|TRIM25	4	2087	14	14089	0.194807
GO:0042809	vitamin D receptor binding	ENSG00000108510|MED13;ENSG00000125686|MED1;ENSG00000180182|MED14;ENSG00000186350|RXRA	4	2087	14	14089	0.194807
GO:0043393	regulation of protein binding	ENSG00000068024|HDAC4;ENSG00000108840|HDAC5;ENSG00000134072|CAMK1;ENSG00000166851|PLK1	4	2087	14	14089	0.194807
GO:0045987	positive regulation of smooth muscle contraction	ENSG00000078401|EDN1;ENSG00000109255|NMU;ENSG00000164171|ITGA2;ENSG00000196839|ADA	4	2087	14	14089	0.194807
GO:0046835	carbohydrate phosphorylation	ENSG00000090581|GNPTG;ENSG00000093217|XYLB;ENSG00000114268|PFKFB4;ENSG00000157353|FUK	4	2087	14	14089	0.194807
GO:0051233	spindle midzone	ENSG00000094804|CDC6;ENSG00000118193|KIF14;ENSG00000144283|PKP4;ENSG00000166851|PLK1	4	2087	14	14089	0.194807
GO:0060079	excitatory postsynaptic potential	ENSG00000080644|CHRNA3;ENSG00000115839|RAB3GAP1;ENSG00000164885|CDK5;ENSG00000188906|LRRK2	4	2087	14	14089	0.194807
GO:0060976	coronary vasculature development	ENSG00000112655|PTK7;ENSG00000115234|SNX17;ENSG00000133026|MYH10;ENSG00000147257|GPC3	4	2087	14	14089	0.194807
GO:0090280	positive regulation of calcium ion import	ENSG00000113721|PDGFRB;ENSG00000147044|CASK;ENSG00000187688|TRPV2;ENSG00000188372|ZP3	4	2087	14	14089	0.194807
GO:0006810	transport	ENSG00000011677|GABRA3;ENSG00000023839|ABCC2;ENSG00000070915|SLC12A3;ENSG00000080493|SLC4A4;ENSG00000085563|ABCB1;ENSG00000090975|PITPNM2;ENSG00000092068|SLC7A8;ENSG00000095321|CRAT;ENSG00000099957|P2RX6;ENSG00000102078|SLC25A14;ENSG00000103222|ABCC1;ENSG00000103657|HERC1;ENSG00000104904|OAZ1;ENSG00000108405|P2RX1;ENSG00000108528|SLC25A11;ENSG00000113504|SLC12A7;ENSG00000124120|TTPAL;ENSG00000125…	36	2087	205	14089	0.194947
GO:0007399	nervous system development	ENSG00000007944|MYLIP;ENSG00000049618|ARID1B;ENSG00000068024|HDAC4;ENSG00000068796|KIF2A;ENSG00000069482|GAL;ENSG00000077454|LRCH4;ENSG00000080644|CHRNA3;ENSG00000084674|APOB;ENSG00000092421|SEMA6A;ENSG00000100320|RBFOX2;ENSG00000102606|ARHGEF7;ENSG00000105254|TBCB;ENSG00000106683|LIMK1;ENSG00000108352|RAPGEFL1;ENSG00000108370|RGS9;ENSG00000110436|SLC1A2;ENSG00000112246|SIM1;ENSG00000112715|VEGFA…	39	2087	224	14089	0.196614
GO:0019900	kinase binding	ENSG00000066027|PPP2R5A;ENSG00000078902|TOLLIP;ENSG00000081721|DUSP12;ENSG00000094804|CDC6;ENSG00000106089|STX1A;ENSG00000113645|WWC1;ENSG00000118503|TNFAIP3;ENSG00000121671|CRY2;ENSG00000143398|PIP5K1A;ENSG00000165672|PRDX3;ENSG00000196924|FLNA	11	2087	53	14089	0.196848
GO:0008285	negative regulation of cell proliferation	ENSG00000035862|TIMP2;ENSG00000060656|PTPRU;ENSG00000068024|HDAC4;ENSG00000069482|GAL;ENSG00000071242|RPS6KA2;ENSG00000086062|B4GALT1;ENSG00000086991|NOX4;ENSG00000090612|ZNF268;ENSG00000094804|CDC6;ENSG00000103197|TSC2;ENSG00000104332|SFRP1;ENSG00000104375|STK3;ENSG00000105329|TGFB1;ENSG00000107937|GTPBP4;ENSG00000108094|CUL2;ENSG00000109062|SLC9A3R1;ENSG00000110497|AMBRA1;ENSG00000111012|CYP27B…	48	2087	281	14089	0.198874
GO:0001501	skeletal system development	ENSG00000068024|HDAC4;ENSG00000068078|FGFR3;ENSG00000078401|EDN1;ENSG00000101265|RASSF2;ENSG00000102174|PHEX;ENSG00000104331|IMPAD1;ENSG00000106624|AEBP1;ENSG00000108821|COL1A1;ENSG00000111799|COL12A1;ENSG00000135111|TBX3;ENSG00000153162|BMP6;ENSG00000154122|ANKH;ENSG00000157399|ARSE;ENSG00000164692|COL1A2;ENSG00000166147|FBN1;ENSG00000168487|BMP1;ENSG00000168542|COL3A1;ENSG00000182197|EXT1;ENSG0…	19	2087	101	14089	0.201546
GO:0000049	tRNA binding	ENSG00000090861|AARS;ENSG00000124608|AARS2;ENSG00000132740|IGHMBP2;ENSG00000145982|FARS2;ENSG00000164362|TERT;ENSG00000166986|MARS	6	2087	25	14089	0.203203
GO:0000302	response to reactive oxygen species	ENSG00000054356|PTPRN;ENSG00000086991|NOX4;ENSG00000120899|PTK2B;ENSG00000165672|PRDX3;ENSG00000185624|P4HB;ENSG00000198431|TXNRD1	6	2087	25	14089	0.203203
GO:0004407	histone deacetylase activity	ENSG00000054267|ARID4B;ENSG00000068024|HDAC4;ENSG00000071655|MBD3;ENSG00000108840|HDAC5;ENSG00000127511|SIN3B;ENSG00000135365|PHF21A	6	2087	25	14089	0.203203
GO:0006654	phosphatidic acid biosynthetic process	ENSG00000011198|ABHD5;ENSG00000026652|AGPAT4;ENSG00000123739|PLA2G12A;ENSG00000130304|SLC27A1;ENSG00000153395|LPCAT1;ENSG00000155189|AGPAT5	6	2087	25	14089	0.203203
GO:0060173	limb development	ENSG00000078246|TULP3;ENSG00000141873|SLC39A3;ENSG00000145730|PAM;ENSG00000164066|INTU;ENSG00000185551|NR2F2;ENSG00000198732|SMOC1	6	2087	25	14089	0.203203
GO:0071392	cellular response to estradiol stimulus	ENSG00000104332|SFRP1;ENSG00000124151|NCOA3;ENSG00000146648|EGFR;ENSG00000164171|ITGA2;ENSG00000180530|NRIP1;ENSG00000183207|RUVBL2	6	2087	25	14089	0.203203
GO:0005509	calcium ion binding	ENSG00000009724|MASP2;ENSG00000021826|CPS1;ENSG00000062038|CDH3;ENSG00000067715|SYT1;ENSG00000070081|NUCB2;ENSG00000074181|NOTCH3;ENSG00000074755|ZZEF1;ENSG00000075275|CELSR1;ENSG00000088298|EDEM2;ENSG00000090975|PITPNM2;ENSG00000092841|MYL6;ENSG00000096093|EFHC1;ENSG00000101004|NINL;ENSG00000102024|PLS3;ENSG00000102290|PCDH11X;ENSG00000110395|CBL;ENSG00000112562|SMOC2;ENSG00000113140|SPARC;ENSG0…	84	2087	512	14089	0.204091
GO:0055114	oxidation-reduction process	ENSG00000010256|UQCRC1;ENSG00000016391|CHDH;ENSG00000019186|CYP24A1;ENSG00000049239|H6PD;ENSG00000064763|FAR2;ENSG00000066135|KDM4A;ENSG00000073067|CYP2W1;ENSG00000073614|KDM5A;ENSG00000082212|ME2;ENSG00000083123|BCKDHB;ENSG00000083444|PLOD1;ENSG00000085662|AKR1B1;ENSG00000086991|NOX4;ENSG00000087299|L2HGDH;ENSG00000089250|NOS1;ENSG00000099377|HSD3B7;ENSG00000099797|TECR;ENSG00000100714|MTHFD1;EN…	67	2087	403	14089	0.204971
GO:0006869	lipid transport	ENSG00000110721|CHKA;ENSG00000117859|OSBPL9;ENSG00000130703|OSBPL2;ENSG00000139641|ESYT1;ENSG00000141447|OSBPL1A;ENSG00000144366|GULP1;ENSG00000147955|SIGMAR1;ENSG00000154262|ABCA6;ENSG00000164211|STARD4;ENSG00000185101|ANO9	10	2087	48	14089	0.208828
GO:0000398	mRNA splicing, via spliceosome	ENSG00000021776|AQR;ENSG00000039123|SKIV2L2;ENSG00000047315|POLR2B;ENSG00000065978|YBX1;ENSG00000076924|XAB2;ENSG00000082516|GEMIN5;ENSG00000099817|POLR2E;ENSG00000100109|TFIP11;ENSG00000101161|PRPF6;ENSG00000105705|SUGP1;ENSG00000108349|CASC3;ENSG00000108883|EFTUD2;ENSG00000109971|HSPA8;ENSG00000122566|HNRNPA2B1;ENSG00000128739|SNRPN;ENSG00000130332|LSM7;ENSG00000132792|CTNNBL1;ENSG00000137656|B…	32	2087	182	14089	0.209612
GO:0038095	Fc-epsilon receptor signaling pathway	ENSG00000008018|PSMB1;ENSG00000013275|PSMC4;ENSG00000033327|GAB2;ENSG00000065559|MAP2K4;ENSG00000099341|PSMD8;ENSG00000100519|PSMC6;ENSG00000100804|PSMB5;ENSG00000103035|PSMD7;ENSG00000105647|PIK3R2;ENSG00000124181|PLCG1;ENSG00000129084|PSMA1;ENSG00000140992|PDPK1;ENSG00000142507|PSMB6;ENSG00000149269|PAK1;ENSG00000159352|PSMD4;ENSG00000161057|PSMC2;ENSG00000175166|PSMD2;ENSG00000254087|LYN;ENSG0…	19	2087	102	14089	0.212017
GO:0032024	positive regulation of insulin secretion	ENSG00000119714|GPR68;ENSG00000142082|SIRT3;ENSG00000148737|TCF7L2;ENSG00000156026|MCU;ENSG00000171132|PRKCE;ENSG00000183044|ABAT;ENSG00000185950|IRS2	7	2087	31	14089	0.212069
GO:0035176	social behavior	ENSG00000160145|KALRN;ENSG00000162105|SHANK2;ENSG00000179915|NRXN1;ENSG00000182771|GRID1;ENSG00000197969|VPS13A;ENSG00000198793|MTOR;ENSG00000251322|SHANK3	7	2087	31	14089	0.212069
GO:0042254	ribosome biogenesis	ENSG00000084092|NOA1;ENSG00000100029|PES1;ENSG00000107937|GTPBP4;ENSG00000125485|DDX31;ENSG00000143748|NVL;ENSG00000261236|BOP1;ENSG00000275700|AATF	7	2087	31	14089	0.212069
GO:0051865	protein autoubiquitination	ENSG00000070950|RAD18;ENSG00000130939|UBE4B;ENSG00000159461|AMFR;ENSG00000173821|RNF213;ENSG00000181852|RNF41;ENSG00000198373|WWP2;ENSG00000276043|UHRF1	7	2087	31	14089	0.212069
GO:0008544	epidermis development	ENSG00000058085|LAMC2;ENSG00000083444|PLOD1;ENSG00000114270|COL7A1;ENSG00000134317|GRHL1;ENSG00000146648|EGFR;ENSG00000163435|ELF3;ENSG00000171105|INSR;ENSG00000179526|SHARPIN;ENSG00000182568|SATB1;ENSG00000186081|KRT5;ENSG00000189280|GJB5;ENSG00000196878|LAMB3	12	2087	60	14089	0.21283
GO:0043086	negative regulation of catalytic activity	ENSG00000076555|ACACB;ENSG00000087495|PHACTR3;ENSG00000099991|CABIN1;ENSG00000104904|OAZ1;ENSG00000113194|FAF2;ENSG00000133265|HSPBP1;ENSG00000141127|PRPSAP2;ENSG00000165240|ATP7A;ENSG00000181019|NQO1;ENSG00000184203|PPP1R2;ENSG00000188603|CLN3;ENSG00000214517|PPME1	12	2087	60	14089	0.21283
GO:0000732	strand displacement	ENSG00000083093|PALB2;ENSG00000138346|DNA2;ENSG00000139618|BRCA2;ENSG00000149311|ATM;ENSG00000177302|TOP3A	5	2087	20	14089	0.213562
GO:0007159	leukocyte cell-cell adhesion	ENSG00000005844|ITGAL;ENSG00000092820|EZR;ENSG00000147065|MSN;ENSG00000161638|ITGA5;ENSG00000278243|TSTA3	5	2087	20	14089	0.213562
GO:0007205	protein kinase C-activating G-protein coupled receptor signaling pathway	ENSG00000077044|DGKD;ENSG00000078401|EDN1;ENSG00000102780|DGKH;ENSG00000187094|CCK;ENSG00000280873|DGKD	5	2087	20	14089	0.213562
GO:0016235	aggresome	ENSG00000054654|SYNE2;ENSG00000099991|CABIN1;ENSG00000161011|SQSTM1;ENSG00000167658|EEF2;ENSG00000198879|SFMBT2	5	2087	20	14089	0.213562
GO:0019005	SCF ubiquitin ligase complex	ENSG00000103264|FBXO31;ENSG00000109670|FBXW7;ENSG00000151876|FBXO4;ENSG00000162063|CCNF;ENSG00000282954|FBXO17	5	2087	20	14089	0.213562
GO:0030534	adult behavior	ENSG00000110436|SLC1A2;ENSG00000119508|NR4A3;ENSG00000133958|UNC79;ENSG00000162105|SHANK2;ENSG00000179915|NRXN1	5	2087	20	14089	0.213562
GO:0031519	PcG protein complex	ENSG00000070770|CSNK2A2;ENSG00000115289|PCGF1;ENSG00000141582|CBX4;ENSG00000143569|UBAP2L;ENSG00000183741|CBX6	5	2087	20	14089	0.213562
GO:0032148	activation of protein kinase B activity	ENSG00000067606|PRKCZ;ENSG00000140538|NTRK3;ENSG00000140992|PDPK1;ENSG00000157168|NRG1;ENSG00000171105|INSR	5	2087	20	14089	0.213562
GO:0035774	positive regulation of insulin secretion involved in cellular response to glucose stimulus	ENSG00000083720|OXCT1;ENSG00000119714|GPR68;ENSG00000130529|TRPM4;ENSG00000131620|ANO1;ENSG00000172375|C2CD2L	5	2087	20	14089	0.213562
GO:0042149	cellular response to glucose starvation	ENSG00000113742|CPEB4;ENSG00000132382|MYBBP1A;ENSG00000141682|PMAIP1;ENSG00000163545|NUAK2;ENSG00000196455|PIK3R4	5	2087	20	14089	0.213562
GO:0042476	odontogenesis	ENSG00000091136|LAMB1;ENSG00000115884|SDC1;ENSG00000122641|INHBA;ENSG00000145730|PAM;ENSG00000164692|COL1A2	5	2087	20	14089	0.213562
GO:0043015	gamma-tubulin binding	ENSG00000126216|TUBGCP3;ENSG00000137822|TUBGCP4;ENSG00000139618|BRCA2;ENSG00000160469|BRSK1;ENSG00000254087|LYN	5	2087	20	14089	0.213562
GO:0045930	negative regulation of mitotic cell cycle	ENSG00000035862|TIMP2;ENSG00000097007|ABL1;ENSG00000105329|TGFB1;ENSG00000109062|SLC9A3R1;ENSG00000146648|EGFR	5	2087	20	14089	0.213562
GO:0048514	blood vessel morphogenesis	ENSG00000078401|EDN1;ENSG00000145715|RASA1;ENSG00000167711|SERPINF2;ENSG00000185551|NR2F2;ENSG00000276838|SERPINF2	5	2087	20	14089	0.213562
GO:0050840	extracellular matrix binding	ENSG00000112715|VEGFA;ENSG00000113140|SPARC;ENSG00000120708|TGFBI;ENSG00000182492|BGN;ENSG00000259207|ITGB3	5	2087	20	14089	0.213562
GO:0070423	nucleotide-binding oligomerization domain containing signaling pathway	ENSG00000078747|ITCH;ENSG00000104312|RIPK2;ENSG00000106100|NOD1;ENSG00000118503|TNFAIP3;ENSG00000134070|IRAK2	5	2087	20	14089	0.213562
GO:0006811	ion transport	ENSG00000002834|LASP1;ENSG00000070915|SLC12A3;ENSG00000080644|CHRNA3;ENSG00000108405|P2RX1;ENSG00000110436|SLC1A2;ENSG00000113504|SLC12A7;ENSG00000117262|GPR89A;ENSG00000119899|SLC17A5;ENSG00000137216|TMEM63B;ENSG00000139370|SLC15A4;ENSG00000140199|SLC12A6;ENSG00000141524|TMC6;ENSG00000148346|LCN2;ENSG00000155886|SLC24A2;ENSG00000165060|FXN;ENSG00000168575|SLC20A2	16	2087	84	14089	0.214059
GO:0001822	kidney development	ENSG00000008710|PKD1;ENSG00000070404|FSTL3;ENSG00000112715|VEGFA;ENSG00000115758|ODC1;ENSG00000132386|SERPINF1;ENSG00000137573|SULF1;ENSG00000137868|STRA6;ENSG00000141646|SMAD4;ENSG00000143951|WDPCP;ENSG00000147257|GPC3;ENSG00000153094|BCL2L11;ENSG00000153162|BMP6;ENSG00000166147|FBN1;ENSG00000168769|TET2;ENSG00000170348|TMED10	15	2087	78	14089	0.214301
GO:0004721	phosphoprotein phosphatase activity	ENSG00000081721|DUSP12;ENSG00000081913|PHLPP1;ENSG00000141298|SSH2;ENSG00000144677|CTDSPL;ENSG00000164045|CDC25A;ENSG00000213639|PPP1CB;ENSG00000241360|PDXP;ENSG00000280962|DUSP16	8	2087	37	14089	0.217972
GO:0008307	structural constituent of muscle	ENSG00000092841|MYL6;ENSG00000133055|MYBPH;ENSG00000140416|TPM1;ENSG00000154358|OBSCN;ENSG00000167460|TPM4;ENSG00000178209|PLEC;ENSG00000182253|SYNM;ENSG00000183091|NEB	8	2087	37	14089	0.217972
GO:0019904	protein domain specific binding	ENSG00000004975|DVL2;ENSG00000008710|PKD1;ENSG00000023839|ABCC2;ENSG00000067606|PRKCZ;ENSG00000070047|PHRF1;ENSG00000072415|MPP5;ENSG00000072864|NDE1;ENSG00000092820|EZR;ENSG00000097007|ABL1;ENSG00000100345|MYH9;ENSG00000106089|STX1A;ENSG00000106144|CASP2;ENSG00000108424|KPNB1;ENSG00000109062|SLC9A3R1;ENSG00000125107|CNOT1;ENSG00000126001|CEP250;ENSG00000129991|TNNI3;ENSG00000130724|CHMP2A;ENSG00…	27	2087	152	14089	0.219135
GO:0031398	positive regulation of protein ubiquitination	ENSG00000040633|PHF23;ENSG00000103126|AXIN1;ENSG00000104312|RIPK2;ENSG00000109670|FBXW7;ENSG00000133265|HSPBP1;ENSG00000140525|FANCI;ENSG00000145979|TBC1D7;ENSG00000183255|PTTG1IP;ENSG00000188906|LRRK2	9	2087	43	14089	0.22191
GO:0016567	protein ubiquitination	ENSG00000007944|MYLIP;ENSG00000033178|UBA6;ENSG00000044090|CUL7;ENSG00000076604|TRAF4;ENSG00000078747|ITCH;ENSG00000079999|KEAP1;ENSG00000091073|DTX2;ENSG00000103657|HERC1;ENSG00000109654|TRIM2;ENSG00000109670|FBXW7;ENSG00000110395|CBL;ENSG00000119771|KLHL29;ENSG00000120925|RNF170;ENSG00000122550|KLHL7;ENSG00000125686|MED1;ENSG00000127452|FBXL12;ENSG00000130338|TULP4;ENSG00000130726|TRIM28;ENSG00…	43	2087	253	14089	0.222605
GO:0001676	long-chain fatty acid metabolic process	ENSG00000119673|ACOT2;ENSG00000130304|SLC27A1;ENSG00000140284|SLC27A2;ENSG00000145730|PAM	4	2087	15	14089	0.223286
GO:0003009	skeletal muscle contraction	ENSG00000105357|MYH14;ENSG00000129991|TNNI3;ENSG00000138435|CHRNA1;ENSG00000167658|EEF2	4	2087	15	14089	0.223286
GO:0003333	amino acid transmembrane transport	ENSG00000034693|PEX3;ENSG00000105281|SLC1A5;ENSG00000134294|SLC38A2;ENSG00000157637|SLC38A10	4	2087	15	14089	0.223286
GO:0005697	telomerase holoenzyme complex	ENSG00000070366|SMG6;ENSG00000135372|NAT10;ENSG00000143748|NVL;ENSG00000164362|TERT	4	2087	15	14089	0.223286
GO:0008023	transcription elongation factor complex	ENSG00000070061|IKBKAP;ENSG00000130382|MLLT1;ENSG00000172493|AFF1;ENSG00000225830|ERCC6	4	2087	15	14089	0.223286
GO:0014911	positive regulation of smooth muscle cell migration	ENSG00000068024|HDAC4;ENSG00000086991|NOX4;ENSG00000113721|PDGFRB;ENSG00000164171|ITGA2	4	2087	15	14089	0.223286
GO:0015297	antiporter activity	ENSG00000092068|SLC7A8;ENSG00000139514|SLC7A1;ENSG00000155465|SLC7A7;ENSG00000188338|SLC38A3	4	2087	15	14089	0.223286
GO:0016239	positive regulation of macroautophagy	ENSG00000155506|LARP1;ENSG00000161011|SQSTM1;ENSG00000196235|SUPT5H;ENSG00000197548|ATG7	4	2087	15	14089	0.223286
GO:0016471	vacuolar proton-transporting V-type ATPase complex	ENSG00000033627|ATP6V0A1;ENSG00000128524|ATP6V1F;ENSG00000159720|ATP6V0D1;ENSG00000185344|ATP6V0A2	4	2087	15	14089	0.223286
GO:0017160	Ral GTPase binding	ENSG00000109113|RAB34;ENSG00000181852|RNF41;ENSG00000196924|FLNA;ENSG00000197879|MYO1C	4	2087	15	14089	0.223286
GO:0031143	pseudopodium	ENSG00000130402|ACTN4;ENSG00000132155|RAF1;ENSG00000147065|MSN;ENSG00000282844|ACTN4	4	2087	15	14089	0.223286
GO:0031572	G2 DNA damage checkpoint	ENSG00000105325|FZR1;ENSG00000149554|CHEK1;ENSG00000160469|BRSK1;ENSG00000166851|PLK1	4	2087	15	14089	0.223286
GO:0034314	Arp2/3 complex-mediated actin nucleation	ENSG00000106526|ACTR3C;ENSG00000133627|ACTR3B;ENSG00000145703|IQGAP2;ENSG00000241685|ARPC1A	4	2087	15	14089	0.223286
GO:0035145	exon-exon junction complex	ENSG00000005007|UPF1;ENSG00000070366|SMG6;ENSG00000108349|CASC3;ENSG00000141543|EIF4A3	4	2087	15	14089	0.223286
GO:0035307	positive regulation of protein dephosphorylation	ENSG00000066027|PPP2R5A;ENSG00000101445|PPP1R16B;ENSG00000105329|TGFB1;ENSG00000157837|SPPL3	4	2087	15	14089	0.223286
GO:0035327	transcriptionally active chromatin	ENSG00000140395|WDR61;ENSG00000164985|PSIP1;ENSG00000178896|EXOSC4;ENSG00000187837|HIST1H1C	4	2087	15	14089	0.223286
GO:0036152	phosphatidylethanolamine acyl-chain remodeling	ENSG00000111684|LPCAT3;ENSG00000121316|PLBD1;ENSG00000123739|PLA2G12A;ENSG00000135241|PNPLA8	4	2087	15	14089	0.223286
GO:0045648	positive regulation of erythrocyte differentiation	ENSG00000122641|INHBA;ENSG00000125686|MED1;ENSG00000143437|ARNT;ENSG00000187608|ISG15	4	2087	15	14089	0.223286
GO:0045921	positive regulation of exocytosis	ENSG00000071553|ATP6AP1;ENSG00000106089|STX1A;ENSG00000164506|STXBP5;ENSG00000171557|FGG	4	2087	15	14089	0.223286
GO:0048260	positive regulation of receptor-mediated endocytosis	ENSG00000091513|TF;ENSG00000106366|SERPINE1;ENSG00000110395|CBL;ENSG00000151746|BICD1	4	2087	15	14089	0.223286
GO:0071004	U2-type prespliceosome	ENSG00000108848|LUC7L3;ENSG00000128739|SNRPN;ENSG00000130332|LSM7;ENSG00000196504|PRPF40A	4	2087	15	14089	0.223286
GO:0090102	cochlea development	ENSG00000007168|PAFAH1B1;ENSG00000099954|CECR2;ENSG00000114315|HES1;ENSG00000140538|NTRK3	4	2087	15	14089	0.223286
GO:1990841	promoter-specific chromatin binding	ENSG00000080839|RBL1;ENSG00000106462|EZH2;ENSG00000130726|TRIM28;ENSG00000130816|DNMT1	4	2087	15	14089	0.223286
GO:0007040	lysosome organization	ENSG00000086065|CHMP5;ENSG00000104142|VPS18;ENSG00000107521|HPS1;ENSG00000164073|MFSD8;ENSG00000188603|CLN3;ENSG00000188906|LRRK2	6	2087	26	14089	0.224808
GO:0007093	mitotic cell cycle checkpoint	ENSG00000002822|MAD1L1;ENSG00000086827|ZW10;ENSG00000105329|TGFB1;ENSG00000143624|INTS3;ENSG00000184445|KNTC1;ENSG00000262826|INTS3	6	2087	26	14089	0.224808
GO:0007339	binding of sperm to zona pellucida	ENSG00000086062|B4GALT1;ENSG00000120438|TCP1;ENSG00000143569|UBAP2L;ENSG00000150753|CCT5;ENSG00000156261|CCT8;ENSG00000188372|ZP3	6	2087	26	14089	0.224808
GO:0008135	translation factor activity, RNA binding	ENSG00000113742|CPEB4;ENSG00000130741|EIF2S3;ENSG00000145736|GTF2H2;ENSG00000214575|CPEB1;ENSG00000275045|GTF2H2;ENSG00000277445|CPEB1	6	2087	26	14089	0.224808
GO:0010595	positive regulation of endothelial cell migration	ENSG00000078401|EDN1;ENSG00000112715|VEGFA;ENSG00000113140|SPARC;ENSG00000114861|FOXP1;ENSG00000120899|PTK2B;ENSG00000259207|ITGB3	6	2087	26	14089	0.224808
GO:0042059	negative regulation of epidermal growth factor receptor signaling pathway	ENSG00000102606|ARHGEF7;ENSG00000110395|CBL;ENSG00000146648|EGFR;ENSG00000159733|ZFYVE28;ENSG00000161203|AP2M1;ENSG00000185359|HGS	6	2087	26	14089	0.224808
GO:0043531	ADP binding	ENSG00000099331|MYO9B;ENSG00000100345|MYH9;ENSG00000133026|MYH10;ENSG00000178607|ERN1;ENSG00000196365|LONP1;ENSG00000196586|MYO6	6	2087	26	14089	0.224808
GO:0048565	digestive tract development	ENSG00000008710|PKD1;ENSG00000100888|CHD8;ENSG00000105329|TGFB1;ENSG00000132470|ITGB4;ENSG00000164889|SLC4A2;ENSG00000168542|COL3A1	6	2087	26	14089	0.224808
GO:0051402	neuron apoptotic process	ENSG00000065361|ERBB3;ENSG00000111640|GAPDH;ENSG00000146072|TNFRSF21;ENSG00000149311|ATM;ENSG00000159593|NAE1;ENSG00000164885|CDK5	6	2087	26	14089	0.224808
GO:0060325	face morphogenesis	ENSG00000105329|TGFB1;ENSG00000108821|COL1A1;ENSG00000115839|RAB3GAP1;ENSG00000137868|STRA6;ENSG00000157933|SKI;ENSG00000281324|LRP6	6	2087	26	14089	0.224808
GO:0061024	membrane organization	ENSG00000065882|TBC1D1;ENSG00000113441|LNPEP;ENSG00000127990|SGCE;ENSG00000128298|BAIAP2L2;ENSG00000132613|MTSS1L;ENSG00000188603|CLN3	6	2087	26	14089	0.224808
GO:1904115	axon cytoplasm	ENSG00000007168|PAFAH1B1;ENSG00000065000|AP3D1;ENSG00000100401|RANGAP1;ENSG00000130294|KIF1A;ENSG00000154277|UCHL1;ENSG00000197912|SPG7	6	2087	26	14089	0.224808
GO:0000127	transcription factor TFIIIC complex	ENSG00000077235|GTF3C1;ENSG00000119041|GTF3C3	2	2087	5	14089	0.225457
GO:0000779	condensed chromosome, centromeric region	ENSG00000138778|CENPE;ENSG00000151503|NCAPD3	2	2087	5	14089	0.225457
GO:0000923	equatorial microtubule organizing center	ENSG00000126216|TUBGCP3;ENSG00000137822|TUBGCP4	2	2087	5	14089	0.225457
GO:0001527	microfibril	ENSG00000166147|FBN1;ENSG00000187720|THSD4	2	2087	5	14089	0.225457
GO:0001758	retinal dehydrogenase activity	ENSG00000196139|AKR1C3;ENSG00000198074|AKR1B10	2	2087	5	14089	0.225457
GO:0002455	humoral immune response mediated by circulating immunoglobulin	ENSG00000069399|BCL3;ENSG00000188372|ZP3	2	2087	5	14089	0.225457
GO:0002829	negative regulation of type 2 immune response	ENSG00000104998|IL27RA;ENSG00000166888|STAT6	2	2087	5	14089	0.225457
GO:0003100	regulation of systemic arterial blood pressure by endothelin	ENSG00000078401|EDN1;ENSG00000117298|ECE1	2	2087	5	14089	0.225457
GO:0003360	brainstem development	ENSG00000138363|ATIC;ENSG00000141646|SMAD4	2	2087	5	14089	0.225457
GO:0003846	2-acylglycerol O-acyltransferase activity	ENSG00000106384|MOGAT3;ENSG00000185000|DGAT1	2	2087	5	14089	0.225457
GO:0004032	alditol:NADP+ 1-oxidoreductase activity	ENSG00000085662|AKR1B1;ENSG00000196139|AKR1C3	2	2087	5	14089	0.225457
GO:0004167	dopachrome isomerase activity	ENSG00000099977|DDT;ENSG00000275003|DDT	2	2087	5	14089	0.225457
GO:0004169	dolichyl-phosphate-mannose-protein mannosyltransferase activity	ENSG00000009830|POMT2;ENSG00000120697|ALG5	2	2087	5	14089	0.225457
GO:0004300	enoyl-CoA hydratase activity	ENSG00000113790|EHHADH;ENSG00000138029|HADHB	2	2087	5	14089	0.225457
GO:0004579	dolichyl-diphosphooligosaccharide-protein glycotransferase activity	ENSG00000104723|TUSC3;ENSG00000163527|STT3B	2	2087	5	14089	0.225457
GO:0005587	collagen type IV trimer	ENSG00000134871|COL4A2;ENSG00000188153|COL4A5	2	2087	5	14089	0.225457
GO:0005677	chromatin silencing complex	ENSG00000076108|BAZ2A;ENSG00000182095|TNRC18	2	2087	5	14089	0.225457
GO:0005827	polar microtubule	ENSG00000126216|TUBGCP3;ENSG00000131462|TUBG1	2	2087	5	14089	0.225457
GO:0006048	UDP-N-acetylglucosamine biosynthetic process	ENSG00000117143|UAP1;ENSG00000198380|GFPT1	2	2087	5	14089	0.225457
GO:0006207	'de novo' pyrimidine nucleobase biosynthetic process	ENSG00000021826|CPS1;ENSG00000198793|MTOR	2	2087	5	14089	0.225457
GO:0006265	DNA topological change	ENSG00000100038|TOP3B;ENSG00000177302|TOP3A	2	2087	5	14089	0.225457
GO:0006573	valine metabolic process	ENSG00000126561|STAT5A;ENSG00000173757|STAT5B	2	2087	5	14089	0.225457
GO:0006584	catecholamine metabolic process	ENSG00000165240|ATP7A;ENSG00000197165|SULT1A2	2	2087	5	14089	0.225457
GO:0006657	CDP-choline pathway	ENSG00000134255|CEPT1;ENSG00000163624|CDS1	2	2087	5	14089	0.225457
GO:0006779	porphyrin-containing compound biosynthetic process	ENSG00000143224|PPOX;ENSG00000163554|SPTA1	2	2087	5	14089	0.225457
GO:0006853	carnitine shuttle	ENSG00000076555|ACACB;ENSG00000278540|ACACA	2	2087	5	14089	0.225457
GO:0007034	vacuolar transport	ENSG00000131165|CHMP1A;ENSG00000188603|CLN3	2	2087	5	14089	0.225457
GO:0007182	common-partner SMAD protein phosphorylation	ENSG00000105329|TGFB1;ENSG00000115306|SPTBN1	2	2087	5	14089	0.225457
GO:0007256	activation of JNKK activity	ENSG00000006432|MAP3K9;ENSG00000225830|ERCC6	2	2087	5	14089	0.225457
GO:0008064	regulation of actin polymerization or depolymerization	ENSG00000102879|CORO1A;ENSG00000141298|SSH2	2	2087	5	14089	0.225457
GO:0008308	voltage-gated anion channel activity	ENSG00000078668|VDAC3;ENSG00000117262|GPR89A	2	2087	5	14089	0.225457
GO:0008526	phosphatidylinositol transporter activity	ENSG00000110697|PITPNM1;ENSG00000174238|PITPNA	2	2087	5	14089	0.225457
GO:0009048	dosage compensation by inactivation of X chromosome	ENSG00000005007|UPF1;ENSG00000101596|SMCHD1	2	2087	5	14089	0.225457
GO:0009113	purine nucleobase biosynthetic process	ENSG00000128050|PAICS;ENSG00000163655|GMPS	2	2087	5	14089	0.225457
GO:0009414	response to water deprivation	ENSG00000085662|AKR1B1;ENSG00000120256|LRP11	2	2087	5	14089	0.225457
GO:0009649	entrainment of circadian clock	ENSG00000029153|ARNTL2;ENSG00000081913|PHLPP1	2	2087	5	14089	0.225457
GO:0010216	maintenance of DNA methylation	ENSG00000130816|DNMT1;ENSG00000276043|UHRF1	2	2087	5	14089	0.225457
GO:0010269	response to selenium ion	ENSG00000084674|APOB;ENSG00000148218|ALAD	2	2087	5	14089	0.225457
GO:0010324	membrane invagination	ENSG00000130724|CHMP2A;ENSG00000185359|HGS	2	2087	5	14089	0.225457
GO:0010518	positive regulation of phospholipase activity	ENSG00000068078|FGFR3;ENSG00000140992|PDPK1	2	2087	5	14089	0.225457
GO:0010738	regulation of protein kinase A signaling	ENSG00000121057|AKAP1;ENSG00000188906|LRRK2	2	2087	5	14089	0.225457
GO:0010830	regulation of myotube differentiation	ENSG00000108840|HDAC5;ENSG00000167196|FBXO22	2	2087	5	14089	0.225457
GO:0010882	regulation of cardiac muscle contraction by calcium ion signaling	ENSG00000068024|HDAC4;ENSG00000145362|ANK2	2	2087	5	14089	0.225457
GO:0010907	positive regulation of glucose metabolic process	ENSG00000141682|PMAIP1;ENSG00000185950|IRS2	2	2087	5	14089	0.225457
GO:0010960	magnesium ion homeostasis	ENSG00000146648|EGFR;ENSG00000151150|ANK3	2	2087	5	14089	0.225457
GO:0014909	smooth muscle cell migration	ENSG00000104368|PLAT;ENSG00000259207|ITGB3	2	2087	5	14089	0.225457
GO:0015232	heme transporter activity	ENSG00000131269|ABCB7;ENSG00000211584|SLC48A1	2	2087	5	14089	0.225457
GO:0015677	copper ion import	ENSG00000115107|STEAP3;ENSG00000165240|ATP7A	2	2087	5	14089	0.225457
GO:0015886	heme transport	ENSG00000131269|ABCB7;ENSG00000211584|SLC48A1	2	2087	5	14089	0.225457
GO:0016572	histone phosphorylation	ENSG00000100784|RPS6KA5;ENSG00000149311|ATM	2	2087	5	14089	0.225457
GO:0016574	histone ubiquitination	ENSG00000086758|HUWE1;ENSG00000276043|UHRF1	2	2087	5	14089	0.225457
GO:0016593	Cdc73/Paf1 complex	ENSG00000134371|CDC73;ENSG00000140395|WDR61	2	2087	5	14089	0.225457
GO:0019208	phosphatase regulator activity	ENSG00000100241|SBF1;ENSG00000150712|MTMR12	2	2087	5	14089	0.225457
GO:0019236	response to pheromone	ENSG00000152749|GPR180;ENSG00000178201|VN1R1	2	2087	5	14089	0.225457
GO:0019530	taurine metabolic process	ENSG00000126561|STAT5A;ENSG00000173757|STAT5B	2	2087	5	14089	0.225457
GO:0019534	toxin transporter activity	ENSG00000092068|SLC7A8;ENSG00000281324|LRP6	2	2087	5	14089	0.225457
GO:0019934	cGMP-mediated signaling	ENSG00000172572|PDE3A;ENSG00000186642|PDE2A	2	2087	5	14089	0.225457
GO:0022407	regulation of cell-cell adhesion	ENSG00000135333|EPHA7;ENSG00000141503|MINK1	2	2087	5	14089	0.225457
GO:0022614	membrane to membrane docking	ENSG00000092820|EZR;ENSG00000147065|MSN	2	2087	5	14089	0.225457
GO:0030274	LIM domain binding	ENSG00000104312|RIPK2;ENSG00000181031|RPH3AL	2	2087	5	14089	0.225457
GO:0030299	intestinal cholesterol absorption	ENSG00000130164|LDLR;ENSG00000138075|ABCG5	2	2087	5	14089	0.225457
GO:0030540	female genitalia development	ENSG00000135111|TBX3;ENSG00000137868|STRA6	2	2087	5	14089	0.225457
GO:0030644	cellular chloride ion homeostasis	ENSG00000023839|ABCC2;ENSG00000141837|CACNA1A	2	2087	5	14089	0.225457
GO:0030913	paranodal junction assembly	ENSG00000108797|CNTNAP1;ENSG00000145362|ANK2	2	2087	5	14089	0.225457
GO:0030953	astral microtubule organization	ENSG00000092820|EZR;ENSG00000108424|KPNB1	2	2087	5	14089	0.225457
GO:0031062	positive regulation of histone methylation	ENSG00000138336|TET1;ENSG00000160679|CHTOP	2	2087	5	14089	0.225457
GO:0031462	Cul2-RING ubiquitin ligase complex	ENSG00000108094|CUL2;ENSG00000203995|ZYG11A	2	2087	5	14089	0.225457
GO:0031848	protection from non-homologous end joining at telomere	ENSG00000100109|TFIP11;ENSG00000152457|DCLRE1C	2	2087	5	14089	0.225457
GO:0031960	response to corticosteroid	ENSG00000108821|COL1A1;ENSG00000135046|ANXA1	2	2087	5	14089	0.225457
GO:0032819	positive regulation of natural killer cell proliferation	ENSG00000150782|IL18;ENSG00000173757|STAT5B	2	2087	5	14089	0.225457
GO:0032873	negative regulation of stress-activated MAPK cascade	ENSG00000111206|FOXM1;ENSG00000168078|PBK	2	2087	5	14089	0.225457
GO:0032926	negative regulation of activin receptor signaling pathway	ENSG00000070404|FSTL3;ENSG00000157933|SKI	2	2087	5	14089	0.225457
GO:0032930	positive regulation of superoxide anion generation	ENSG00000105329|TGFB1;ENSG00000146648|EGFR	2	2087	5	14089	0.225457
GO:0032933	SREBP signaling pathway	ENSG00000114650|SCAP;ENSG00000186480|INSIG1	2	2087	5	14089	0.225457
GO:0032964	collagen biosynthetic process	ENSG00000108821|COL1A1;ENSG00000130635|COL5A1	2	2087	5	14089	0.225457
GO:0033600	negative regulation of mammary gland epithelial cell proliferation	ENSG00000139618|BRCA2;ENSG00000169855|ROBO1	2	2087	5	14089	0.225457
GO:0034144	negative regulation of toll-like receptor 4 signaling pathway	ENSG00000118503|TNFAIP3;ENSG00000254087|LYN	2	2087	5	14089	0.225457
GO:0034340	response to type I interferon	ENSG00000157601|MX1;ENSG00000187608|ISG15	2	2087	5	14089	0.225457
GO:0034618	arginine binding	ENSG00000089250|NOS1;ENSG00000239282|GATSL3	2	2087	5	14089	0.225457
GO:0035148	tube formation	ENSG00000112715|VEGFA;ENSG00000153094|BCL2L11	2	2087	5	14089	0.225457
GO:0035308	negative regulation of protein dephosphorylation	ENSG00000087074|PPP1R15A;ENSG00000101445|PPP1R16B	2	2087	5	14089	0.225457
GO:0035336	long-chain fatty-acyl-CoA metabolic process	ENSG00000064763|FAR2;ENSG00000185000|DGAT1	2	2087	5	14089	0.225457
[truncated: 13,015 more rows]
