# Supplementary material for: Expression profiling dataset of competing endogenous RNA in pre-eclampsia
Source: Data Brief. 2019 Nov 12;27:104795. doi: 10.1016/j.dib.2019.104795 (PMC6881654; doi:10.1016/j.dib.2019.104795)
Supplement: Multimedia component 5 [file mmc5.xlsx]

## Sheet: HUxiaopeng_GO_enrichment
TABLE S5: lncRNA_GO_enrichment
GO ID	Description	Gene list	S gene number	TS gene number	B gene number	TB gene number	Pvalue of Fisher's Exact Test
GO:0043273	CTPase activity	ENSG00000215301|DDX3X	1	21	1	14089	0.0029745
GO:0098619	selenocysteine-tRNA ligase activity	ENSG00000031698|SARS	1	21	1	14089	0.0029745
GO:0035886	vascular smooth muscle cell differentiation	ENSG00000120616|EPC1	1	21	2	14089	0.00445859
GO:0051707	response to other organism	ENSG00000170421|KRT8	1	21	2	14089	0.00445859
GO:0015183	L-aspartate transmembrane transporter activity	ENSG00000105143|SLC1A6	1	21	3	14089	0.00594058
GO:0015810	aspartate transport	ENSG00000105143|SLC1A6	1	21	3	14089	0.00594058
GO:0016259	selenocysteine metabolic process	ENSG00000031698|SARS	1	21	3	14089	0.00594058
GO:0051599	response to hydrostatic pressure	ENSG00000170421|KRT8	1	21	3	14089	0.00594058
GO:0071470	cellular response to osmotic stress	ENSG00000215301|DDX3X	1	21	3	14089	0.00594058
GO:0089712	L-aspartate transmembrane transport	ENSG00000105143|SLC1A6	1	21	3	14089	0.00594058
GO:0004828	serine-tRNA ligase activity	ENSG00000031698|SARS	1	21	4	14089	0.00742046
GO:0006434	seryl-tRNA aminoacylation	ENSG00000031698|SARS	1	21	4	14089	0.00742046
GO:0032454	histone demethylase activity (H3-K9 specific	ENSG00000107077|KDM4C	1	21	4	14089	0.00742046
GO:0032777	Piccolo NuA4 histone acetyltransferase complex	ENSG00000120616|EPC1	1	21	4	14089	0.00742046
GO:0071651	positive regulation of chemokine (C-C motif) ligand 5 production	ENSG00000215301|DDX3X	1	21	4	14089	0.00742046
GO:1903608	protein localization to cytoplasmic stress granule	ENSG00000215301|DDX3X	1	21	4	14089	0.00742046
GO:0008270	zinc ion binding	ENSG00000105278|ZFR2;ENSG00000107077|KDM4C;ENSG00000123636|BAZ2B;ENSG00000168487|BMP1;ENSG00000186376|ZNF75D	5	21	865	14089	0.0078285
GO:0005314	high-affinity glutamate transmembrane transporter activity	ENSG00000105143|SLC1A6	1	21	5	14089	0.00889825
GO:0042256	mature ribosome assembly	ENSG00000215301|DDX3X	1	21	5	14089	0.00889825
GO:0060706	cell differentiation involved in embryonic placenta development	ENSG00000170421|KRT8	1	21	5	14089	0.00889825
GO:0097056	selenocysteinyl-tRNA(Sec) biosynthetic process	ENSG00000031698|SARS	1	21	5	14089	0.00889825
GO:0017111	nucleoside-triphosphatase activity	ENSG00000215301|DDX3X	1	21	6	14089	0.0103739
GO:0033169	histone H3-K9 demethylation	ENSG00000107077|KDM4C	1	21	6	14089	0.0103739
GO:0035613	RNA stem-loop binding	ENSG00000215301|DDX3X	1	21	6	14089	0.0103739
GO:0015813	L-glutamate transport	ENSG00000105143|SLC1A6	1	21	7	14089	0.0118475
GO:0034063	stress granule assembly	ENSG00000215301|DDX3X	1	21	7	14089	0.0118475
GO:0006351	transcription, DNA-templated	ENSG00000107077|KDM4C;ENSG00000120616|EPC1;ENSG00000123636|BAZ2B;ENSG00000175322|ZNF519;ENSG00000186376|ZNF75D;ENSG00000215301|DDX3X	6	21	1349	14089	0.0118928
GO:0005313	L-glutamate transmembrane transporter activity	ENSG00000105143|SLC1A6	1	21	8	14089	0.013319
GO:0008190	eukaryotic initiation factor 4E binding	ENSG00000215301|DDX3X	1	21	8	14089	0.013319
GO:0048027	mRNA 5'-UTR binding	ENSG00000215301|DDX3X	1	21	8	14089	0.013319
GO:0071243	cellular response to arsenic-containing substance	ENSG00000215301|DDX3X	1	21	8	14089	0.013319
GO:0043024	ribosomal small subunit binding	ENSG00000215301|DDX3X	1	21	9	14089	0.0147885
GO:0061036	positive regulation of cartilage development	ENSG00000168487|BMP1	1	21	9	14089	0.0147885
GO:0002250	adaptive immune response	ENSG00000274148|LILRA6;ENSG00000275539|LILRA6	2	21	125	14089	0.0150936
GO:0008143	poly(A) binding	ENSG00000215301|DDX3X	1	21	10	14089	0.0162558
GO:0080008	Cul4-RING E3 ubiquitin ligase complex	ENSG00000132716|DCAF8	1	21	10	14089	0.0162558
GO:0031988	membrane-bounded vesicle	ENSG00000168487|BMP1	1	21	11	14089	0.0177211
GO:0045948	positive regulation of translational initiation	ENSG00000215301|DDX3X	1	21	11	14089	0.0177211
GO:0097284	hepatocyte apoptotic process	ENSG00000170421|KRT8	1	21	11	14089	0.0177211
GO:0032452	histone demethylase activity	ENSG00000107077|KDM4C	1	21	12	14089	0.0191842
GO:0043034	costamere	ENSG00000170421|KRT8	1	21	13	14089	0.0206453
GO:0051213	dioxygenase activity	ENSG00000107077|KDM4C	1	21	13	14089	0.0206453
GO:0005852	eukaryotic translation initiation factor 3 complex	ENSG00000215301|DDX3X	1	21	14	14089	0.0221044
GO:0016010	dystrophin-associated glycoprotein complex	ENSG00000170421|KRT8	1	21	14	14089	0.0221044
GO:0031333	negative regulation of protein complex assembly	ENSG00000215301|DDX3X	1	21	14	14089	0.0221044
GO:0043968	histone H2A acetylation	ENSG00000120616|EPC1	1	21	14	14089	0.0221044
GO:0035267	NuA4 histone acetyltransferase complex	ENSG00000120616|EPC1	1	21	16	14089	0.0250162
GO:2001243	negative regulation of intrinsic apoptotic signaling pathway	ENSG00000215301|DDX3X	1	21	16	14089	0.0250162
GO:0001502	cartilage condensation	ENSG00000168487|BMP1	1	21	17	14089	0.026469
GO:0045070	positive regulation of viral genome replication	ENSG00000215301|DDX3X	1	21	17	14089	0.026469
GO:1900087	positive regulation of G1/S transition of mitotic cell cycle	ENSG00000215301|DDX3X	1	21	17	14089	0.026469
GO:0031369	translation initiation factor binding	ENSG00000215301|DDX3X	1	21	19	14089	0.0293685
GO:0014047	glutamate secretion	ENSG00000105143|SLC1A6	1	21	20	14089	0.0308151
GO:0032728	positive regulation of interferon-beta production	ENSG00000215301|DDX3X	1	21	20	14089	0.0308151
GO:0045214	sarcomere organization	ENSG00000170421|KRT8	1	21	21	14089	0.0322597
GO:0097193	intrinsic apoptotic signaling pathway	ENSG00000215301|DDX3X	1	21	22	14089	0.0337023
GO:0010494	cytoplasmic stress granule	ENSG00000215301|DDX3X	1	21	23	14089	0.0351428
GO:0004003	ATP-dependent DNA helicase activity	ENSG00000215301|DDX3X	1	21	24	14089	0.0365812
GO:0008033	tRNA processing	ENSG00000031698|SARS	1	21	24	14089	0.0365812
GO:0043967	histone H4 acetylation	ENSG00000120616|EPC1	1	21	25	14089	0.0380176
GO:0015171	amino acid transmembrane transporter activity	ENSG00000105143|SLC1A6	1	21	27	14089	0.0408843
GO:0042157	lipoprotein metabolic process	ENSG00000168487|BMP1	1	21	28	14089	0.0423146
GO:0006418	tRNA aminoacylation for protein translation	ENSG00000031698|SARS	1	21	29	14089	0.0437429
GO:0008625	extrinsic apoptotic signaling pathway via death domain receptors	ENSG00000215301|DDX3X	1	21	29	14089	0.0437429
GO:0043408	regulation of MAPK cascade	ENSG00000168487|BMP1	1	21	29	14089	0.0437429
GO:0050681	androgen receptor binding	ENSG00000107077|KDM4C	1	21	29	14089	0.0437429
GO:0016032	viral process	ENSG00000170421|KRT8;ENSG00000215301|DDX3X	2	21	227	14089	0.044982
GO:0097110	scaffold protein binding	ENSG00000170421|KRT8	1	21	30	14089	0.0451691
GO:0004402	histone acetyltransferase activity	ENSG00000120616|EPC1	1	21	32	14089	0.0480155
GO:0005160	transforming growth factor beta receptor binding	ENSG00000168487|BMP1	1	21	32	14089	0.0480155
GO:0032508	DNA duplex unwinding	ENSG00000215301|DDX3X	1	21	32	14089	0.0480155
GO:0010501	RNA secondary structure unwinding	ENSG00000215301|DDX3X	1	21	36	14089	0.0536841
GO:0045814	negative regulation of gene expression, epigenetic	ENSG00000120616|EPC1	1	21	36	14089	0.0536841
GO:0097191	extrinsic apoptotic signaling pathway	ENSG00000170421|KRT8	1	21	36	14089	0.0536841
GO:0022627	cytosolic small ribosomal subunit	ENSG00000215301|DDX3X	1	21	37	14089	0.0550962
GO:0045727	positive regulation of translation	ENSG00000215301|DDX3X	1	21	37	14089	0.0550962
GO:0010862	positive regulation of pathway-restricted SMAD protein phosphorylation	ENSG00000168487|BMP1	1	21	38	14089	0.0565063
GO:0048468	cell development	ENSG00000168487|BMP1	1	21	38	14089	0.0565063
GO:0071944	cell periphery	ENSG00000170421|KRT8	1	21	39	14089	0.0579144
GO:0040008	regulation of growth	ENSG00000120616|EPC1	1	21	41	14089	0.0607246
GO:0043280	positive regulation of cysteine-type endopeptidase activity involved in apoptotic process	ENSG00000215301|DDX3X	1	21	41	14089	0.0607246
GO:0043154	negative regulation of cysteine-type endopeptidase activity involved in apoptotic process	ENSG00000215301|DDX3X	1	21	43	14089	0.0635268
GO:0060395	SMAD protein signal transduction	ENSG00000168487|BMP1	1	21	43	14089	0.0635268
GO:0005794	Golgi apparatus	ENSG00000105143|SLC1A6;ENSG00000168487|BMP1;ENSG00000175265|GOLGA8A	3	21	629	14089	0.0653061
GO:0017148	negative regulation of translation	ENSG00000215301|DDX3X	1	21	49	14089	0.0718858
GO:0005758	mitochondrial intermembrane space	ENSG00000112234|FBXL4	1	21	51	14089	0.0746562
GO:0022617	extracellular matrix disassembly	ENSG00000168487|BMP1	1	21	52	14089	0.0760385
GO:0007059	chromosome segregation	ENSG00000215301|DDX3X	1	21	53	14089	0.0774189
GO:0042391	regulation of membrane potential	ENSG00000105143|SLC1A6	1	21	53	14089	0.0774189
GO:0032580	Golgi cisterna membrane	ENSG00000175265|GOLGA8A	1	21	54	14089	0.0787972
GO:0030509	BMP signaling pathway	ENSG00000168487|BMP1	1	21	55	14089	0.0801736
GO:0008237	metallopeptidase activity	ENSG00000168487|BMP1	1	21	56	14089	0.0815481
GO:0030307	positive regulation of cell growth	ENSG00000215301|DDX3X	1	21	60	14089	0.0870263
GO:0042383	sarcolemma	ENSG00000170421|KRT8	1	21	62	14089	0.0897537
GO:0001503	ossification	ENSG00000168487|BMP1	1	21	63	14089	0.0911145
GO:0004004	ATP-dependent RNA helicase activity	ENSG00000215301|DDX3X	1	21	63	14089	0.0911145
GO:0003723	RNA binding	ENSG00000031698|SARS;ENSG00000215301|DDX3X	2	21	347	14089	0.0941324
GO:0000151	ubiquitin ligase complex	ENSG00000112234|FBXL4	1	21	70	14089	0.100586
GO:0016363	nuclear matrix	ENSG00000170421|KRT8	1	21	72	14089	0.103275
GO:0005882	intermediate filament	ENSG00000170421|KRT8	1	21	76	14089	0.10863
GO:0030308	negative regulation of cell growth	ENSG00000215301|DDX3X	1	21	76	14089	0.10863
GO:0008233	peptidase activity	ENSG00000168487|BMP1	1	21	77	14089	0.109963
GO:0030018	Z disc	ENSG00000170421|KRT8	1	21	78	14089	0.111295
GO:0009615	response to virus	ENSG00000215301|DDX3X	1	21	80	14089	0.113954
GO:0006811	ion transport	ENSG00000105143|SLC1A6	1	21	84	14089	0.119248
GO:0004222	metalloendopeptidase activity	ENSG00000168487|BMP1	1	21	90	14089	0.127132
GO:0045095	keratin filament	ENSG00000170421|KRT8	1	21	93	14089	0.131049
GO:0001501	skeletal system development	ENSG00000168487|BMP1	1	21	101	14089	0.141413
GO:0008083	growth factor activity	ENSG00000168487|BMP1	1	21	110	14089	0.152931
GO:0033209	tumor necrosis factor-mediated signaling pathway	ENSG00000170421|KRT8	1	21	113	14089	0.156738
GO:0005741	mitochondrial outer membrane	ENSG00000215301|DDX3X	1	21	114	14089	0.158003
GO:0000790	nuclear chromatin	ENSG00000107077|KDM4C	1	21	122	14089	0.16806
GO:0005911	cell-cell junction	ENSG00000170421|KRT8	1	21	122	14089	0.16806
GO:0006511	ubiquitin-dependent protein catabolic process	ENSG00000112234|FBXL4	1	21	122	14089	0.16806
GO:0016055	Wnt signaling pathway	ENSG00000215301|DDX3X	1	21	126	14089	0.173046
GO:0016887	ATPase activity	ENSG00000215301|DDX3X	1	21	130	14089	0.178003
GO:0003676	nucleic acid binding	ENSG00000105278|ZFR2	1	21	145	14089	0.196341
GO:0004252	serine-type endopeptidase activity	ENSG00000168487|BMP1	1	21	145	14089	0.196341
GO:0007608	sensory perception of smell	ENSG00000242180|OR51B5	1	21	147	14089	0.198757
GO:0005125	cytokine activity	ENSG00000168487|BMP1	1	21	148	14089	0.199962
GO:0000209	protein polyubiquitination	ENSG00000112234|FBXL4	1	21	151	14089	0.203567
GO:0032403	protein complex binding	ENSG00000170421|KRT8	1	21	151	14089	0.203567
GO:0042981	regulation of apoptotic process	ENSG00000168487|BMP1	1	21	151	14089	0.203567
GO:0007268	synaptic transmission	ENSG00000105143|SLC1A6	1	21	155	14089	0.20835
GO:0006355	regulation of transcription, DNA-templated	ENSG00000123636|BAZ2B;ENSG00000175322|ZNF519;ENSG00000186376|ZNF75D	3	21	1068	14089	0.210605
GO:0005198	structural molecule activity	ENSG00000170421|KRT8	1	21	157	14089	0.210731
GO:0016607	nuclear speck	ENSG00000215301|DDX3X	1	21	164	14089	0.219011
GO:0031965	nuclear membrane	ENSG00000120616|EPC1	1	21	165	14089	0.220187
GO:0003924	GTPase activity	ENSG00000215301|DDX3X	1	21	168	14089	0.223705
GO:0006412	translation	ENSG00000031698|SARS	1	21	177	14089	0.234169
GO:0005578	proteinaceous extracellular matrix	ENSG00000168487|BMP1	1	21	193	14089	0.252441
GO:0008134	transcription factor binding	ENSG00000215301|DDX3X	1	21	203	14089	0.26365
GO:0045944	positive regulation of transcription from RNA polymerase II promoter	ENSG00000120616|EPC1;ENSG00000215301|DDX3X	2	21	680	14089	0.269823
GO:0004842	ubiquitin-protein transferase activity	ENSG00000112234|FBXL4	1	21	219	14089	0.281251
GO:0007166	cell surface receptor signaling pathway	ENSG00000130167|TSPAN16	1	21	219	14089	0.281251
GO:0010628	positive regulation of gene expression	ENSG00000215301|DDX3X	1	21	224	14089	0.286668
GO:0043065	positive regulation of apoptotic process	ENSG00000215301|DDX3X	1	21	242	14089	0.305852
GO:0019899	enzyme binding	ENSG00000107077|KDM4C	1	21	249	14089	0.313179
GO:0016567	protein ubiquitination	ENSG00000132716|DCAF8	1	21	253	14089	0.317332
GO:0000978	RNA polymerase II core promoter proximal region sequence-specific DNA binding	ENSG00000175322|ZNF519	1	21	255	14089	0.3194
GO:0035556	intracellular signal transduction	ENSG00000215301|DDX3X	1	21	263	14089	0.327612
GO:0005634	nucleus	ENSG00000120616|EPC1;ENSG00000123636|BAZ2B;ENSG00000132716|DCAF8;ENSG00000170421|KRT8;ENSG00000175322|ZNF519;ENSG00000186376|ZNF75D;ENSG00000215301|DDX3X	7	21	3930	14089	0.365597
GO:0005654	nucleoplasm	ENSG00000107077|KDM4C;ENSG00000112234|FBXL4;ENSG00000120616|EPC1;ENSG00000170421|KRT8	4	21	2099	14089	0.383817
GO:0006357	regulation of transcription from RNA polymerase II promoter	ENSG00000107077|KDM4C	1	21	338	14089	0.400142
GO:0006508	proteolysis	ENSG00000168487|BMP1	1	21	338	14089	0.400142
GO:0007275	multicellular organism development	ENSG00000168487|BMP1	1	21	339	14089	0.401057
GO:0043066	negative regulation of apoptotic process	ENSG00000215301|DDX3X	1	21	344	14089	0.405611
GO:0045087	innate immune response	ENSG00000215301|DDX3X	1	21	346	14089	0.407423
GO:0008284	positive regulation of cell proliferation	ENSG00000107077|KDM4C	1	21	349	14089	0.410131
GO:0050911	detection of chemical stimulus involved in sensory perception of smell	ENSG00000242180|OR51B5	1	21	350	14089	0.411032
GO:0004984	olfactory receptor activity	ENSG00000242180|OR51B5	1	21	351	14089	0.411931
GO:0043565	sequence-specific DNA binding	ENSG00000186376|ZNF75D	1	21	375	14089	0.433117
GO:0016021	integral component of membrane	ENSG00000130167|TSPAN16;ENSG00000206140|TMEM191C;ENSG00000242180|OR51B5;ENSG00000274148|LILRA6;ENSG00000275539|LILRA6	5	21	2891	14089	0.438026
GO:0045892	negative regulation of transcription, DNA-templated	ENSG00000120616|EPC1	1	21	389	14089	0.445138
GO:0055114	oxidation-reduction process	ENSG00000107077|KDM4C	1	21	403	14089	0.456916
GO:0045893	positive regulation of transcription, DNA-templated	ENSG00000120616|EPC1	1	21	410	14089	0.462715
GO:0005887	integral component of plasma membrane	ENSG00000105143|SLC1A6;ENSG00000130167|TSPAN16	2	21	1045	14089	0.468653
GO:0005524	ATP binding	ENSG00000031698|SARS;ENSG00000215301|DDX3X	2	21	1073	14089	0.482852
GO:0004930	G-protein coupled receptor activity	ENSG00000242180|OR51B5	1	21	512	14089	0.540809
GO:0005509	calcium ion binding	ENSG00000168487|BMP1	1	21	512	14089	0.540809
GO:0003677	DNA binding	ENSG00000123636|BAZ2B;ENSG00000215301|DDX3X	2	21	1198	14089	0.543605
GO:0000122	negative regulation of transcription from RNA polymerase II promoter	ENSG00000120616|EPC1	1	21	518	14089	0.545048
GO:0070062	extracellular exosome	ENSG00000031698|SARS;ENSG00000170421|KRT8;ENSG00000215301|DDX3X	3	21	2080	14089	0.61813
GO:0003700	transcription factor activity, sequence-specific DNA binding	ENSG00000186376|ZNF75D	1	21	697	14089	0.655681
GO:0007186	G-protein coupled receptor signaling pathway	ENSG00000242180|OR51B5	1	21	727	14089	0.67151
GO:0007165	signal transduction	ENSG00000242180|OR51B5	1	21	828	14089	0.71986
GO:0005737	cytoplasm	ENSG00000031698|SARS;ENSG00000132716|DCAF8;ENSG00000170421|KRT8;ENSG00000175265|GOLGA8A;ENSG00000215301|DDX3X	5	21	3862	14089	0.721958
GO:0044822	poly(A) RNA binding	ENSG00000215301|DDX3X	1	21	874	14089	0.73956
GO:0005615	extracellular space	ENSG00000168487|BMP1	1	21	915	14089	0.756
GO:0005576	extracellular region	ENSG00000168487|BMP1	1	21	1143	14089	0.830844
GO:0046872	metal ion binding	ENSG00000175322|ZNF519	1	21	1397	14089	0.888388
GO:0005829	cytosol	ENSG00000031698|SARS;ENSG00000112234|FBXL4	2	21	2430	14089	0.899034
GO:0005515	protein binding	ENSG00000115295|CLIP4;ENSG00000120616|EPC1;ENSG00000123636|BAZ2B;ENSG00000132716|DCAF8;ENSG00000168487|BMP1;ENSG00000170421|KRT8;ENSG00000204334|ERICH2;ENSG00000215301|DDX3X	8	21	7070	14089	0.908046
GO:0016020	membrane	ENSG00000105143|SLC1A6	1	21	1647	14089	0.926478
GO:0005886	plasma membrane	ENSG00000105143|SLC1A6;ENSG00000242180|OR51B5	2	21	3162	14089	0.965917
GO:0000002	mitochondrial genome maintenance	NA	0	21	11	14089	1
GO:0000003	reproduction	NA	0	21	2	14089	1
GO:0000009	alpha-1,6-mannosyltransferase activity	NA	0	21	1	14089	1
GO:0000010	trans-hexaprenyltranstransferase activity	NA	0	21	2	14089	1
GO:0000012	single strand break repair	NA	0	21	4	14089	1
GO:0000014	single-stranded DNA endodeoxyribonuclease activity	NA	0	21	5	14089	1
GO:0000015	phosphopyruvate hydratase complex	NA	0	21	3	14089	1
GO:0000016	lactase activity	NA	0	21	1	14089	1
GO:0000018	regulation of DNA recombination	NA	0	21	2	14089	1
GO:0000019	regulation of mitotic recombination	NA	0	21	1	14089	1
GO:0000022	mitotic spindle elongation	NA	0	21	2	14089	1
GO:0000023	maltose metabolic process	NA	0	21	2	14089	1
GO:0000027	ribosomal large subunit assembly	NA	0	21	13	14089	1
GO:0000028	ribosomal small subunit assembly	NA	0	21	13	14089	1
GO:0000030	mannosyltransferase activity	NA	0	21	6	14089	1
GO:0000032	cell wall mannoprotein biosynthetic process	NA	0	21	3	14089	1
GO:0000033	alpha-1,3-mannosyltransferase activity	NA	0	21	2	14089	1
GO:0000035	acyl binding	NA	0	21	1	14089	1
GO:0000038	very long-chain fatty acid metabolic process	NA	0	21	13	14089	1
GO:0000042	protein targeting to Golgi	NA	0	21	12	14089	1
GO:0000045	autophagosome assembly	NA	0	21	29	14089	1
GO:0000049	tRNA binding	NA	0	21	25	14089	1
GO:0000050	urea cycle	NA	0	21	8	14089	1
GO:0000052	citrulline metabolic process	NA	0	21	4	14089	1
GO:0000054	ribosomal subunit export from nucleus	NA	0	21	1	14089	1
GO:0000055	ribosomal large subunit export from nucleus	NA	0	21	3	14089	1
GO:0000056	ribosomal small subunit export from nucleus	NA	0	21	2	14089	1
GO:0000059	protein import into nucleus, docking	NA	0	21	7	14089	1
GO:0000060	protein import into nucleus, translocation	NA	0	21	29	14089	1
GO:0000062	fatty-acyl-CoA binding	NA	0	21	21	14089	1
GO:0000064	L-ornithine transmembrane transporter activity	NA	0	21	3	14089	1
GO:0000066	mitochondrial ornithine transport	NA	0	21	1	14089	1
GO:0000070	mitotic sister chromatid segregation	NA	0	21	18	14089	1
GO:0000075	cell cycle checkpoint	NA	0	21	6	14089	1
GO:0000076	DNA replication checkpoint	NA	0	21	6	14089	1
GO:0000077	DNA damage checkpoint	NA	0	21	24	14089	1
GO:0000079	regulation of cyclin-dependent protein serine/threonine kinase activity	NA	0	21	30	14089	1
GO:0000082	G1/S transition of mitotic cell cycle	NA	0	21	68	14089	1
GO:0000083	regulation of transcription involved in G1/S transition of mitotic cell cycle	NA	0	21	17	14089	1
GO:0000086	G2/M transition of mitotic cell cycle	NA	0	21	93	14089	1
GO:0000095	S-adenosyl-L-methionine transmembrane transporter activity	NA	0	21	1	14089	1
GO:0000096	sulfur amino acid metabolic process	NA	0	21	6	14089	1
GO:0000097	sulfur amino acid biosynthetic process	NA	0	21	1	14089	1
GO:0000098	sulfur amino acid catabolic process	NA	0	21	1	14089	1
GO:0000103	sulfate assimilation	NA	0	21	6	14089	1
GO:0000104	succinate dehydrogenase activity	NA	0	21	3	14089	1
GO:0000105	histidine biosynthetic process	NA	0	21	2	14089	1
GO:0000109	nucleotide-excision repair complex	NA	0	21	4	14089	1
GO:0000110	nucleotide-excision repair factor 1 complex	NA	0	21	3	14089	1
GO:0000111	nucleotide-excision repair factor 2 complex	NA	0	21	1	14089	1
GO:0000117	regulation of transcription involved in G2/M transition of mitotic cell cycle	NA	0	21	1	14089	1
GO:0000118	histone deacetylase complex	NA	0	21	24	14089	1
GO:0000120	RNA polymerase I transcription factor complex	NA	0	21	1	14089	1
GO:0000121	glycerol-1-phosphatase activity	NA	0	21	1	14089	1
GO:0000123	histone acetyltransferase complex	NA	0	21	11	14089	1
GO:0000124	SAGA complex	NA	0	21	6	14089	1
GO:0000125	PCAF complex	NA	0	21	4	14089	1
GO:0000126	transcription factor TFIIIB complex	NA	0	21	3	14089	1
GO:0000127	transcription factor TFIIIC complex	NA	0	21	5	14089	1
GO:0000132	establishment of mitotic spindle orientation	NA	0	21	17	14089	1
GO:0000137	Golgi cis cisterna	NA	0	21	5	14089	1
GO:0000138	Golgi trans cisterna	NA	0	21	1	14089	1
GO:0000139	Golgi membrane	NA	0	21	454	14089	1
GO:0000145	exocyst	NA	0	21	15	14089	1
GO:0000146	microfilament motor activity	NA	0	21	14	14089	1
GO:0000149	SNARE binding	NA	0	21	41	14089	1
GO:0000150	recombinase activity	NA	0	21	5	14089	1
GO:0000152	nuclear ubiquitin ligase complex	NA	0	21	2	14089	1
GO:0000154	rRNA modification	NA	0	21	4	14089	1
GO:0000155	phosphorelay sensor kinase activity	NA	0	21	5	14089	1
GO:0000159	protein phosphatase type 2A complex	NA	0	21	12	14089	1
GO:0000160	phosphorelay signal transduction system	NA	0	21	6	14089	1
GO:0000164	protein phosphatase type 1 complex	NA	0	21	12	14089	1
GO:0000165	MAPK cascade	NA	0	21	207	14089	1
GO:0000166	nucleotide binding	NA	0	21	227	14089	1
GO:0000170	sphingosine hydroxylase activity	NA	0	21	1	14089	1
GO:0000171	ribonuclease MRP activity	NA	0	21	1	14089	1
GO:0000172	ribonuclease MRP complex	NA	0	21	1	14089	1
GO:0000173	inactivation of MAPK activity involved in osmosensory signaling pathway	NA	0	21	1	14089	1
GO:0000175	3'-5'-exoribonuclease activity	NA	0	21	14	14089	1
GO:0000176	nuclear exosome (RNase complex	NA	0	21	12	14089	1
GO:0000177	cytoplasmic exosome (RNase complex	NA	0	21	10	14089	1
GO:0000178	exosome (RNase complex	NA	0	21	11	14089	1
GO:0000179	rRNA (adenine-N6,N6-)-dimethyltransferase activity	NA	0	21	3	14089	1
GO:0000182	rDNA binding	NA	0	21	4	14089	1
GO:0000183	chromatin silencing at rDNA	NA	0	21	22	14089	1
GO:0000184	nuclear-transcribed mRNA catabolic process, nonsense-mediated decay	NA	0	21	88	14089	1
GO:0000185	activation of MAPKKK activity	NA	0	21	13	14089	1
GO:0000186	activation of MAPKK activity	NA	0	21	26	14089	1
GO:0000187	activation of MAPK activity	NA	0	21	87	14089	1
GO:0000188	inactivation of MAPK activity	NA	0	21	23	14089	1
GO:0000189	MAPK import into nucleus	NA	0	21	2	14089	1
GO:0000210	NAD+ diphosphatase activity	NA	0	21	1	14089	1
GO:0000212	meiotic spindle organization	NA	0	21	3	14089	1
GO:0000213	tRNA-intron endonuclease activity	NA	0	21	10	14089	1
GO:0000214	tRNA-intron endonuclease complex	NA	0	21	10	14089	1
GO:0000215	tRNA 2'-phosphotransferase activity	NA	0	21	1	14089	1
GO:0000220	vacuolar proton-transporting V-type ATPase, V0 domain	NA	0	21	3	14089	1
GO:0000221	vacuolar proton-transporting V-type ATPase, V1 domain	NA	0	21	1	14089	1
GO:0000224	peptide-N4-(N-acetyl-beta-glucosaminyl)asparagine amidase activity	NA	0	21	1	14089	1
GO:0000226	microtubule cytoskeleton organization	NA	0	21	47	14089	1
GO:0000228	nuclear chromosome	NA	0	21	33	14089	1
GO:0000235	astral microtubule	NA	0	21	3	14089	1
GO:0000242	pericentriolar material	NA	0	21	11	14089	1
GO:0000243	commitment complex	NA	0	21	6	14089	1
GO:0000244	spliceosomal tri-snRNP complex assembly	NA	0	21	13	14089	1
GO:0000245	spliceosomal complex assembly	NA	0	21	28	14089	1
GO:0000248	C-5 sterol desaturase activity	NA	0	21	1	14089	1
GO:0000252	C-3 sterol dehydrogenase (C-4 sterol decarboxylase) activity	NA	0	21	1	14089	1
GO:0000253	3-keto sterol reductase activity	NA	0	21	3	14089	1
GO:0000254	C-4 methylsterol oxidase activity	NA	0	21	1	14089	1
GO:0000255	allantoin metabolic process	NA	0	21	3	14089	1
GO:0000257	nitrilase activity	NA	0	21	1	14089	1
GO:0000266	mitochondrial fission	NA	0	21	10	14089	1
GO:0000268	peroxisome targeting sequence binding	NA	0	21	3	14089	1
GO:0000272	polysaccharide catabolic process	NA	0	21	1	14089	1
GO:0000275	mitochondrial proton-transporting ATP synthase complex, catalytic core F(1)	NA	0	21	4	14089	1
GO:0000276	mitochondrial proton-transporting ATP synthase complex, coupling factor F(o	NA	0	21	7	14089	1
GO:0000278	mitotic cell cycle	NA	0	21	28	14089	1
GO:0000281	mitotic cytokinesis	NA	0	21	18	14089	1
GO:0000285	1-phosphatidylinositol-3-phosphate 5-kinase activity	NA	0	21	3	14089	1
GO:0000287	magnesium ion binding	NA	0	21	139	14089	1
GO:0000288	nuclear-transcribed mRNA catabolic process, deadenylation-dependent decay	NA	0	21	16	14089	1
GO:0000289	nuclear-transcribed mRNA poly(A) tail shortening	NA	0	21	26	14089	1
GO:0000290	deadenylation-dependent decapping of nuclear-transcribed mRNA	NA	0	21	6	14089	1
GO:0000291	nuclear-transcribed mRNA catabolic process, exonucleolytic	NA	0	21	1	14089	1
GO:0000293	ferric-chelate reductase activity	NA	0	21	2	14089	1
GO:0000294	nuclear-transcribed mRNA catabolic process, endonucleolytic cleavage-dependent decay	NA	0	21	2	14089	1
GO:0000295	adenine nucleotide transmembrane transporter activity	NA	0	21	1	14089	1
GO:0000296	spermine transport	NA	0	21	1	14089	1
GO:0000301	retrograde transport, vesicle recycling within Golgi	NA	0	21	6	14089	1
GO:0000302	response to reactive oxygen species	NA	0	21	25	14089	1
GO:0000303	response to superoxide	NA	0	21	3	14089	1
GO:0000307	cyclin-dependent protein kinase holoenzyme complex	NA	0	21	8	14089	1
GO:0000308	cytoplasmic cyclin-dependent protein kinase holoenzyme complex	NA	0	21	1	14089	1
GO:0000320	re-entry into mitotic cell cycle	NA	0	21	3	14089	1
GO:0000322	storage vacuole	NA	0	21	2	14089	1
GO:0000333	telomerase catalytic core complex	NA	0	21	2	14089	1
GO:0000338	protein deneddylation	NA	0	21	2	14089	1
GO:0000339	RNA cap binding	NA	0	21	8	14089	1
GO:0000340	RNA 7-methylguanosine cap binding	NA	0	21	3	14089	1
GO:0000346	transcription export complex	NA	0	21	14	14089	1
GO:0000347	THO complex	NA	0	21	3	14089	1
GO:0000349	generation of catalytic spliceosome for first transesterification step	NA	0	21	1	14089	1
GO:0000350	generation of catalytic spliceosome for second transesterification step	NA	0	21	2	14089	1
GO:0000354	cis assembly of pre-catalytic spliceosome	NA	0	21	2	14089	1
GO:0000375	RNA splicing, via transesterification reactions	NA	0	21	18	14089	1
GO:0000379	tRNA-type intron splice site recognition and cleavage	NA	0	21	9	14089	1
GO:0000380	alternative mRNA splicing, via spliceosome	NA	0	21	8	14089	1
GO:0000381	regulation of alternative mRNA splicing, via spliceosome	NA	0	21	24	14089	1
GO:0000384	first spliceosomal transesterification activity	NA	0	21	1	14089	1
GO:0000386	second spliceosomal transesterification activity	NA	0	21	3	14089	1
GO:0000387	spliceosomal snRNP assembly	NA	0	21	23	14089	1
GO:0000389	mRNA 3'-splice site recognition	NA	0	21	5	14089	1
GO:0000390	spliceosomal complex disassembly	NA	0	21	1	14089	1
GO:0000395	mRNA 5'-splice site recognition	NA	0	21	3	14089	1
GO:0000398	mRNA splicing, via spliceosome	NA	0	21	182	14089	1
GO:0000400	four-way junction DNA binding	NA	0	21	11	14089	1
GO:0000403	Y-form DNA binding	NA	0	21	3	14089	1
GO:0000404	heteroduplex DNA loop binding	NA	0	21	1	14089	1
GO:0000405	bubble DNA binding	NA	0	21	6	14089	1
GO:0000407	pre-autophagosomal structure	NA	0	21	15	14089	1
GO:0000408	EKC/KEOPS complex	NA	0	21	2	14089	1
GO:0000413	protein peptidyl-prolyl isomerization	NA	0	21	28	14089	1
GO:0000416	positive regulation of histone H3-K36 methylation	NA	0	21	1	14089	1
GO:0000421	autophagosome membrane	NA	0	21	16	14089	1
GO:0000422	mitophagy	NA	0	21	23	14089	1
GO:0000423	macromitophagy	NA	0	21	1	14089	1
GO:0000430	regulation of transcription from RNA polymerase II promoter by glucose	NA	0	21	1	14089	1
GO:0000432	positive regulation of transcription from RNA polymerase II promoter by glucose	NA	0	21	2	14089	1
GO:0000433	negative regulation of transcription from RNA polymerase II promoter by glucose	NA	0	21	1	14089	1
GO:0000439	core TFIIH complex	NA	0	21	11	14089	1
GO:0000444	MIS12/MIND type complex	NA	0	21	3	14089	1
GO:0000445	THO complex part of transcription export complex	NA	0	21	4	14089	1
GO:0000446	nucleoplasmic THO complex	NA	0	21	1	14089	1
GO:0000447	endonucleolytic cleavage in ITS1 to separate SSU-rRNA from 5.8S rRNA and LSU-rRNA from tricistronic rRNA transcript (SSU-rRNA, 5.8S rRNA, LSU-rRNA	NA	0	21	3	14089	1
GO:0000448	cleavage in ITS2 between 5.8S rRNA and LSU-rRNA of tricistronic rRNA transcript (SSU-rRNA, 5.8S rRNA, LSU-rRNA)	NA	0	21	2	14089	1
GO:0000453	enzyme-directed rRNA 2'-O-methylation	NA	0	21	4	14089	1
GO:0000454	snoRNA guided rRNA pseudouridine synthesis	NA	0	21	2	14089	1
GO:0000460	maturation of 5.8S rRNA	NA	0	21	11	14089	1
GO:0000461	endonucleolytic cleavage to generate mature 3'-end of SSU-rRNA from (SSU-rRNA, 5.8S rRNA, LSU-rRNA	NA	0	21	1	14089	1
GO:0000462	maturation of SSU-rRNA from tricistronic rRNA transcript (SSU-rRNA, 5.8S rRNA, LSU-rRNA	NA	0	21	26	14089	1
GO:0000463	maturation of LSU-rRNA from tricistronic rRNA transcript (SSU-rRNA, 5.8S rRNA, LSU-rRNA	NA	0	21	9	14089	1
GO:0000466	maturation of 5.8S rRNA from tricistronic rRNA transcript (SSU-rRNA, 5.8S rRNA, LSU-rRNA	NA	0	21	3	14089	1
GO:0000467	exonucleolytic trimming to generate mature 3'-end of 5.8S rRNA from tricistronic rRNA transcript (SSU-rRNA, 5.8S rRNA, LSU-rRNA	NA	0	21	5	14089	1
GO:0000469	cleavage involved in rRNA processing	NA	0	21	2	14089	1
GO:0000470	maturation of LSU-rRNA	NA	0	21	10	14089	1
GO:0000472	endonucleolytic cleavage to generate mature 5'-end of SSU-rRNA from (SSU-rRNA, 5.8S rRNA, LSU-rRNA	NA	0	21	1	14089	1
GO:0000480	endonucleolytic cleavage in 5'-ETS of tricistronic rRNA transcript (SSU-rRNA, 5.8S rRNA, LSU-rRNA)	NA	0	21	3	14089	1
GO:0000492	box C/D snoRNP assembly	NA	0	21	4	14089	1
GO:0000494	box C/D snoRNA 3'-end processing	NA	0	21	2	14089	1
GO:0000495	box H/ACA snoRNA 3'-end processing	NA	0	21	1	14089	1
GO:0000502	proteasome complex	NA	0	21	56	14089	1
GO:0000506	glycosylphosphatidylinositol-N-acetylglucosaminyltransferase (GPI-GnT) complex	NA	0	21	5	14089	1
GO:0000578	embryonic axis specification	NA	0	21	4	14089	1
GO:0000701	purine-specific mismatch base pair DNA N-glycosylase activity	NA	0	21	1	14089	1
GO:0000703	oxidized pyrimidine nucleobase lesion DNA N-glycosylase activity	NA	0	21	1	14089	1
GO:0000707	meiotic DNA recombinase assembly	NA	0	21	3	14089	1
GO:0000710	meiotic mismatch repair	NA	0	21	2	14089	1
GO:0000711	meiotic DNA repair synthesis	NA	0	21	1	14089	1
GO:0000712	resolution of meiotic recombination intermediates	NA	0	21	5	14089	1
GO:0000715	nucleotide-excision repair, DNA damage recognition	NA	0	21	14	14089	1
GO:0000717	nucleotide-excision repair, DNA duplex unwinding	NA	0	21	20	14089	1
GO:0000718	nucleotide-excision repair, DNA damage removal	NA	0	21	1	14089	1
GO:0000720	pyrimidine dimer repair by nucleotide-excision repair	NA	0	21	2	14089	1
GO:0000722	telomere maintenance via recombination	NA	0	21	24	14089	1
GO:0000723	telomere maintenance	NA	0	21	27	14089	1
GO:0000724	double-strand break repair via homologous recombination	NA	0	21	57	14089	1
GO:0000725	recombinational repair	NA	0	21	1	14089	1
GO:0000727	double-strand break repair via break-induced replication	NA	0	21	3	14089	1
GO:0000729	DNA double-strand break processing	NA	0	21	11	14089	1
GO:0000730	DNA recombinase assembly	NA	0	21	4	14089	1
GO:0000731	DNA synthesis involved in DNA repair	NA	0	21	23	14089	1
GO:0000732	strand displacement	NA	0	21	20	14089	1
GO:0000733	DNA strand renaturation	NA	0	21	5	14089	1
GO:0000737	DNA catabolic process, endonucleolytic	NA	0	21	3	14089	1
GO:0000738	DNA catabolic process, exonucleolytic	NA	0	21	1	14089	1
GO:0000774	adenyl-nucleotide exchange factor activity	NA	0	21	6	14089	1
GO:0000775	chromosome, centromeric region	NA	0	21	36	14089	1
GO:0000776	kinetochore	NA	0	21	41	14089	1
GO:0000777	condensed chromosome kinetochore	NA	0	21	50	14089	1
GO:0000778	condensed nuclear chromosome kinetochore	NA	0	21	4	14089	1
GO:0000779	condensed chromosome, centromeric region	NA	0	21	5	14089	1
GO:0000780	condensed nuclear chromosome, centromeric region	NA	0	21	9	14089	1
GO:0000781	chromosome, telomeric region	NA	0	21	31	14089	1
GO:0000783	nuclear telomere cap complex	NA	0	21	5	14089	1
GO:0000784	nuclear chromosome, telomeric region	NA	0	21	93	14089	1
GO:0000785	chromatin	NA	0	21	70	14089	1
GO:0000786	nucleosome	NA	0	21	61	14089	1
GO:0000788	nuclear nucleosome	NA	0	21	25	14089	1
GO:0000789	cytoplasmic chromatin	NA	0	21	1	14089	1
GO:0000791	euchromatin	NA	0	21	6	14089	1
GO:0000792	heterochromatin	NA	0	21	18	14089	1
GO:0000793	condensed chromosome	NA	0	21	14	14089	1
GO:0000794	condensed nuclear chromosome	NA	0	21	28	14089	1
GO:0000795	synaptonemal complex	NA	0	21	17	14089	1
GO:0000796	condensin complex	NA	0	21	2	14089	1
GO:0000799	nuclear condensin complex	NA	0	21	1	14089	1
GO:0000800	lateral element	NA	0	21	7	14089	1
GO:0000801	central element	NA	0	21	3	14089	1
GO:0000803	sex chromosome	NA	0	21	2	14089	1
GO:0000805	X chromosome	NA	0	21	1	14089	1
GO:0000806	Y chromosome	NA	0	21	1	14089	1
GO:0000808	origin recognition complex	NA	0	21	1	14089	1
GO:0000811	GINS complex	NA	0	21	2	14089	1
GO:0000812	Swr1 complex	NA	0	21	9	14089	1
GO:0000813	ESCRT I complex	NA	0	21	6	14089	1
GO:0000815	ESCRT III complex	NA	0	21	8	14089	1
GO:0000818	nuclear MIS12/MIND complex	NA	0	21	1	14089	1
GO:0000819	sister chromatid segregation	NA	0	21	1	14089	1
GO:0000821	regulation of arginine metabolic process	NA	0	21	1	14089	1
GO:0000822	inositol hexakisphosphate binding	NA	0	21	1	14089	1
GO:0000827	inositol-1,3,4,5,6-pentakisphosphate kinase activity	NA	0	21	3	14089	1
GO:0000828	inositol hexakisphosphate kinase activity	NA	0	21	3	14089	1
GO:0000829	inositol heptakisphosphate kinase activity	NA	0	21	3	14089	1
GO:0000831	inositol hexakisphosphate 6-kinase activity	NA	0	21	1	14089	1
GO:0000832	inositol hexakisphosphate 5-kinase activity	NA	0	21	3	14089	1
GO:0000835	ER ubiquitin ligase complex	NA	0	21	1	14089	1
GO:0000836	Hrd1p ubiquitin ligase complex	NA	0	21	2	14089	1
GO:0000838	Hrd1p ubiquitin ligase ERAD-M complex	NA	0	21	1	14089	1
GO:0000900	translation repressor activity, nucleic acid binding	NA	0	21	10	14089	1
GO:0000902	cell morphogenesis	NA	0	21	54	14089	1
GO:0000904	cell morphogenesis involved in differentiation	NA	0	21	3	14089	1
GO:0000910	cytokinesis	NA	0	21	30	14089	1
GO:0000915	actomyosin contractile ring assembly	NA	0	21	1	14089	1
GO:0000917	barrier septum assembly	NA	0	21	2	14089	1
GO:0000920	cell separation after cytokinesis	NA	0	21	12	14089	1
GO:0000921	septin ring assembly	NA	0	21	1	14089	1
GO:0000922	spindle pole	NA	0	21	72	14089	1
GO:0000923	equatorial microtubule organizing center	NA	0	21	5	14089	1
GO:0000930	gamma-tubulin complex	NA	0	21	8	14089	1
GO:0000932	cytoplasmic mRNA processing body	NA	0	21	68	14089	1
GO:0000938	GARP complex	NA	0	21	4	14089	1
GO:0000939	condensed chromosome inner kinetochore	NA	0	21	1	14089	1
GO:0000940	condensed chromosome outer kinetochore	NA	0	21	8	14089	1
GO:0000942	condensed nuclear chromosome outer kinetochore	NA	0	21	3	14089	1
GO:0000956	nuclear-transcribed mRNA catabolic process	NA	0	21	9	14089	1
GO:0000957	mitochondrial RNA catabolic process	NA	0	21	1	14089	1
GO:0000958	mitochondrial mRNA catabolic process	NA	0	21	2	14089	1
GO:0000961	negative regulation of mitochondrial RNA catabolic process	NA	0	21	2	14089	1
GO:0000962	positive regulation of mitochondrial RNA catabolic process	NA	0	21	2	14089	1
GO:0000963	mitochondrial RNA processing	NA	0	21	1	14089	1
GO:0000964	mitochondrial RNA 5'-end processing	NA	0	21	2	14089	1
GO:0000965	mitochondrial RNA 3'-end processing	NA	0	21	2	14089	1
GO:0000966	RNA 5'-end processing	NA	0	21	1	14089	1
GO:0000972	transcription-dependent tethering of RNA polymerase II gene DNA at nuclear periphery	NA	0	21	3	14089	1
GO:0000973	posttranscriptional tethering of RNA polymerase II gene DNA at nuclear periphery	NA	0	21	2	14089	1
GO:0000974	Prp19 complex	NA	0	21	9	14089	1
GO:0000975	regulatory region DNA binding	NA	0	21	7	14089	1
GO:0000976	transcription regulatory region sequence-specific DNA binding	NA	0	21	38	14089	1
GO:0000977	RNA polymerase II regulatory region sequence-specific DNA binding	NA	0	21	156	14089	1
GO:0000979	RNA polymerase II core promoter sequence-specific DNA binding	NA	0	21	38	14089	1
GO:0000980	RNA polymerase II distal enhancer sequence-specific DNA binding	NA	0	21	47	14089	1
GO:0000981	RNA polymerase II transcription factor activity, sequence-specific DNA binding	NA	0	21	121	14089	1
GO:0000982	transcription factor activity, RNA polymerase II core promoter proximal region sequence-specific binding	NA	0	21	20	14089	1
GO:0000983	transcription factor activity, RNA polymerase II core promoter sequence-specific	NA	0	21	7	14089	1
GO:0000987	core promoter proximal region sequence-specific DNA binding	NA	0	21	19	14089	1
GO:0000988	transcription factor activity, protein binding	NA	0	21	3	14089	1
GO:0000989	transcription factor activity, transcription factor binding	NA	0	21	10	14089	1
GO:0000991	transcription factor activity, core RNA polymerase II binding	NA	0	21	1	14089	1
GO:0000993	RNA polymerase II core binding	NA	0	21	13	14089	1
GO:0000994	RNA polymerase III core binding	NA	0	21	1	14089	1
GO:0001010	transcription factor activity, sequence-specific DNA binding transcription factor recruiting	NA	0	21	1	14089	1
GO:0001011	transcription factor activity, sequence-specific DNA binding, RNA polymerase recruiting	NA	0	21	1	14089	1
GO:0001012	RNA polymerase II regulatory region DNA binding	NA	0	21	5	14089	1
GO:0001025	RNA polymerase III transcription factor binding	NA	0	21	2	14089	1
GO:0001026	TFIIIB-type transcription factor activity	NA	0	21	2	14089	1
GO:0001030	RNA polymerase III type 1 promoter DNA binding	NA	0	21	2	14089	1
GO:0001031	RNA polymerase III type 2 promoter DNA binding	NA	0	21	2	14089	1
GO:0001032	RNA polymerase III type 3 promoter DNA binding	NA	0	21	2	14089	1
GO:0001042	RNA polymerase I core binding	NA	0	21	2	14089	1
GO:0001046	core promoter sequence-specific DNA binding	NA	0	21	31	14089	1
GO:0001047	core promoter binding	NA	0	21	48	14089	1
GO:0001054	RNA polymerase I activity	NA	0	21	14	14089	1
GO:0001055	RNA polymerase II activity	NA	0	21	4	14089	1
GO:0001056	RNA polymerase III activity	NA	0	21	10	14089	1
GO:0001069	regulatory region RNA binding	NA	0	21	1	14089	1
GO:0001071	nucleic acid binding transcription factor activity	NA	0	21	2	14089	1
GO:0001075	transcription factor activity, RNA polymerase II core promoter sequence-specific binding involved in preinitiation complex assembly	NA	0	21	2	14089	1
GO:0001076	transcription factor activity, RNA polymerase II transcription factor binding	NA	0	21	10	14089	1
GO:0001077	transcriptional activator activity, RNA polymerase II core promoter proximal region sequence-specific binding	NA	0	21	156	14089	1
GO:0001078	transcriptional repressor activity, RNA polymerase II core promoter proximal region sequence-specific binding	NA	0	21	74	14089	1
GO:0001080	nitrogen catabolite activation of transcription from RNA polymerase II promoter	NA	0	21	1	14089	1
GO:0001085	RNA polymerase II transcription factor binding	NA	0	21	29	14089	1
GO:0001087	transcription factor activity, TFIIB-class binding	NA	0	21	1	14089	1
GO:0001093	TFIIB-class transcription factor binding	NA	0	21	1	14089	1
GO:0001094	TFIID-class transcription factor binding	NA	0	21	6	14089	1
GO:0001100	negative regulation of exit from mitosis	NA	0	21	1	14089	1
GO:0001102	RNA polymerase II activating transcription factor binding	NA	0	21	28	14089	1
GO:0001103	RNA polymerase II repressing transcription factor binding	NA	0	21	21	14089	1
GO:0001104	RNA polymerase II transcription cofactor activity	NA	0	21	24	14089	1
GO:0001105	RNA polymerase II transcription coactivator activity	NA	0	21	22	14089	1
GO:0001106	RNA polymerase II transcription corepressor activity	NA	0	21	16	14089	1
GO:0001128	RNA polymerase II transcription coactivator activity involved in preinitiation complex assembly	NA	0	21	1	14089	1
GO:0001133	RNA polymerase II transcription factor activity, sequence-specific transcription regulatory region DNA binding	NA	0	21	1	14089	1
GO:0001147	transcription termination site sequence-specific DNA binding	NA	0	21	1	14089	1
GO:0001156	TFIIIC-class transcription factor binding	NA	0	21	1	14089	1
GO:0001158	enhancer sequence-specific DNA binding	NA	0	21	14	14089	1
GO:0001159	core promoter proximal region DNA binding	NA	0	21	4	14089	1
GO:0001161	intronic transcription regulatory region sequence-specific DNA binding	NA	0	21	3	14089	1
GO:0001162	RNA polymerase II intronic transcription regulatory region sequence-specific DNA binding	NA	0	21	6	14089	1
GO:0001164	RNA polymerase I CORE element sequence-specific DNA binding	NA	0	21	10	14089	1
GO:0001165	RNA polymerase I upstream control element sequence-specific DNA binding	NA	0	21	1	14089	1
GO:0001172	transcription, RNA-templated	NA	0	21	1	14089	1
GO:0001179	RNA polymerase I transcription factor binding	NA	0	21	1	14089	1
GO:0001187	transcription factor activity, RNA polymerase I CORE element binding transcription factor recruiting	NA	0	21	1	14089	1
GO:0001189	RNA polymerase I transcriptional preinitiation complex assembly at the promoter for the nuclear large rRNA transcript	NA	0	21	2	14089	1
GO:0001190	transcriptional activator activity, RNA polymerase II transcription factor binding	NA	0	21	13	14089	1
GO:0001191	transcriptional repressor activity, RNA polymerase II transcription factor binding	NA	0	21	6	14089	1
GO:0001193	maintenance of transcriptional fidelity during DNA-templated transcription elongation from RNA polymerase II promoter	NA	0	21	1	14089	1
GO:0001205	transcriptional activator activity, RNA polymerase II distal enhancer sequence-specific binding	NA	0	21	19	14089	1
GO:0001206	transcriptional repressor activity, RNA polymerase II distal enhancer sequence-specific binding	NA	0	21	6	14089	1
GO:0001207	histone displacement	NA	0	21	1	14089	1
GO:0001221	transcription cofactor binding	NA	0	21	5	14089	1
GO:0001222	transcription corepressor binding	NA	0	21	4	14089	1
GO:0001223	transcription coactivator binding	NA	0	21	8	14089	1
GO:0001225	RNA polymerase II transcription coactivator binding	NA	0	21	1	14089	1
GO:0001226	RNA polymerase II transcription corepressor binding	NA	0	21	1	14089	1
GO:0001227	transcriptional repressor activity, RNA polymerase II transcription regulatory region sequence-specific binding	NA	0	21	50	14089	1
GO:0001228	transcriptional activator activity, RNA polymerase II transcription regulatory region sequence-specific binding	NA	0	21	71	14089	1
GO:0001300	chronological cell aging	NA	0	21	1	14089	1
GO:0001302	replicative cell aging	NA	0	21	3	14089	1
GO:0001405	presequence translocase-associated import motor	NA	0	21	2	14089	1
GO:0001504	neurotransmitter uptake	NA	0	21	3	14089	1
GO:0001505	regulation of neurotransmitter levels	NA	0	21	2	14089	1
GO:0001507	acetylcholine catabolic process in synaptic cleft	NA	0	21	2	14089	1
GO:0001508	action potential	NA	0	21	12	14089	1
GO:0001510	RNA methylation	NA	0	21	2	14089	1
GO:0001514	selenocysteine incorporation	NA	0	21	5	14089	1
GO:0001515	opioid peptide activity	NA	0	21	2	14089	1
GO:0001516	prostaglandin biosynthetic process	NA	0	21	11	14089	1
GO:0001517	N-acetylglucosamine 6-O-sulfotransferase activity	NA	0	21	4	14089	1
GO:0001518	voltage-gated sodium channel complex	NA	0	21	9	14089	1
GO:0001519	peptide amidation	NA	0	21	2	14089	1
GO:0001520	outer dense fiber	NA	0	21	5	14089	1
GO:0001522	pseudouridine synthesis	NA	0	21	5	14089	1
GO:0001523	retinoid metabolic process	NA	0	21	43	14089	1
GO:0001525	angiogenesis	NA	0	21	146	14089	1
GO:0001527	microfibril	NA	0	21	5	14089	1
GO:0001530	lipopolysaccharide binding	NA	0	21	14	14089	1
GO:0001532	interleukin-21 receptor activity	NA	0	21	1	14089	1
GO:0001533	cornified envelope	NA	0	21	26	14089	1
GO:0001537	N-acetylgalactosamine 4-O-sulfotransferase activity	NA	0	21	3	14089	1
GO:0001539	cilium or flagellum-dependent cell motility	NA	0	21	6	14089	1
GO:0001540	beta-amyloid binding	NA	0	21	24	14089	1
GO:0001541	ovarian follicle development	NA	0	21	34	14089	1
GO:0001542	ovulation from ovarian follicle	NA	0	21	4	14089	1
GO:0001543	ovarian follicle rupture	NA	0	21	1	14089	1
GO:0001544	initiation of primordial ovarian follicle growth	NA	0	21	1	14089	1
GO:0001546	preantral ovarian follicle growth	NA	0	21	1	14089	1
GO:0001547	antral ovarian follicle growth	NA	0	21	2	14089	1
GO:0001550	ovarian cumulus expansion	NA	0	21	1	14089	1
GO:0001553	luteinization	NA	0	21	6	14089	1
GO:0001554	luteolysis	NA	0	21	2	14089	1
GO:0001555	oocyte growth	NA	0	21	3	14089	1
GO:0001556	oocyte maturation	NA	0	21	14	14089	1
GO:0001558	regulation of cell growth	NA	0	21	41	14089	1
GO:0001560	regulation of cell growth by extracellular stimulus	NA	0	21	1	14089	1
GO:0001561	fatty acid alpha-oxidation	NA	0	21	5	14089	1
GO:0001567	cholesterol 25-hydroxylase activity	NA	0	21	1	14089	1
GO:0001568	blood vessel development	NA	0	21	42	14089	1
GO:0001569	patterning of blood vessels	NA	0	21	20	14089	1
GO:0001570	vasculogenesis	NA	0	21	33	14089	1
GO:0001573	ganglioside metabolic process	NA	0	21	1	14089	1
GO:0001574	ganglioside biosynthetic process	NA	0	21	13	14089	1
GO:0001575	globoside metabolic process	NA	0	21	1	14089	1
GO:0001578	microtubule bundle formation	NA	0	21	14	14089	1
GO:0001579	medium-chain fatty acid transport	NA	0	21	1	14089	1
GO:0001580	detection of chemical stimulus involved in sensory perception of bitter taste	NA	0	21	36	14089	1
GO:0001581	detection of chemical stimulus involved in sensory perception of sour taste	NA	0	21	2	14089	1
GO:0001582	detection of chemical stimulus involved in sensory perception of sweet taste	NA	0	21	1	14089	1
GO:0001587	Gq/11-coupled serotonin receptor activity	NA	0	21	1	14089	1
GO:0001588	dopamine neurotransmitter receptor activity, coupled via Gs	NA	0	21	4	14089	1
GO:0001591	dopamine neurotransmitter receptor activity, coupled via Gi/Go	NA	0	21	3	14089	1
GO:0001594	trace-amine receptor activity	NA	0	21	5	14089	1
GO:0001595	angiotensin receptor activity	NA	0	21	2	14089	1
GO:0001596	angiotensin type I receptor activity	NA	0	21	1	14089	1
GO:0001601	peptide YY receptor activity	NA	0	21	2	14089	1
GO:0001602	pancreatic polypeptide receptor activity	NA	0	21	2	14089	1
GO:0001605	adrenomedullin receptor activity	NA	0	21	1	14089	1
GO:0001607	neuromedin U receptor activity	NA	0	21	2	14089	1
GO:0001609	G-protein coupled adenosine receptor activity	NA	0	21	4	14089	1
GO:0001614	purinergic nucleotide receptor activity	NA	0	21	3	14089	1
GO:0001616	growth hormone secretagogue receptor activity	NA	0	21	1	14089	1
GO:0001618	virus receptor activity	NA	0	21	58	14089	1
GO:0001621	ADP receptor activity	NA	0	21	1	14089	1
GO:0001626	nociceptin receptor activity	NA	0	21	1	14089	1
GO:0001631	cysteinyl leukotriene receptor activity	NA	0	21	3	14089	1
GO:0001632	leukotriene B4 receptor activity	NA	0	21	1	14089	1
GO:0001635	calcitonin gene-related peptide receptor activity	NA	0	21	2	14089	1
GO:0001640	adenylate cyclase inhibiting G-protein coupled glutamate receptor activity	NA	0	21	1	14089	1
GO:0001642	group III metabotropic glutamate receptor activity	NA	0	21	3	14089	1
GO:0001649	osteoblast differentiation	NA	0	21	74	14089	1
GO:0001650	fibrillar center	NA	0	21	4	14089	1
GO:0001651	dense fibrillar component	NA	0	21	1	14089	1
GO:0001652	granular component	NA	0	21	5	14089	1
GO:0001654	eye development	NA	0	21	28	14089	1
GO:0001655	urogenital system development	NA	0	21	10	14089	1
GO:0001656	metanephros development	NA	0	21	27	14089	1
GO:0001657	ureteric bud development	NA	0	21	30	14089	1
GO:0001658	branching involved in ureteric bud morphogenesis	NA	0	21	27	14089	1
GO:0001659	temperature homeostasis	NA	0	21	12	14089	1
GO:0001660	fever generation	NA	0	21	2	14089	1
GO:0001661	conditioned taste aversion	NA	0	21	3	14089	1
GO:0001662	behavioral fear response	NA	0	21	20	14089	1
GO:0001664	G-protein coupled receptor binding	NA	0	21	50	14089	1
GO:0001665	alpha-N-acetylgalactosaminide alpha-2,6-sialyltransferase activity	NA	0	21	5	14089	1
GO:0001666	response to hypoxia	NA	0	21	124	14089	1
GO:0001667	ameboidal-type cell migration	NA	0	21	4	14089	1
GO:0001669	acrosomal vesicle	NA	0	21	58	14089	1
GO:0001671	ATPase activator activity	NA	0	21	14	14089	1
GO:0001673	male germ cell nucleus	NA	0	21	12	14089	1
GO:0001674	female germ cell nucleus	NA	0	21	1	14089	1
GO:0001675	acrosome assembly	NA	0	21	12	14089	1
GO:0001676	long-chain fatty acid metabolic process	NA	0	21	15	14089	1
GO:0001678	cellular glucose homeostasis	NA	0	21	11	14089	1
GO:0001682	tRNA 5'-leader removal	NA	0	21	8	14089	1
GO:0001692	histamine metabolic process	NA	0	21	1	14089	1
GO:0001694	histamine biosynthetic process	NA	0	21	2	14089	1
GO:0001696	gastric acid secretion	NA	0	21	5	14089	1
GO:0001701	in utero embryonic development	NA	0	21	150	14089	1
GO:0001702	gastrulation with mouth forming second	NA	0	21	13	14089	1
GO:0001704	formation of primary germ layer	NA	0	21	1	14089	1
GO:0001705	ectoderm formation	NA	0	21	2	14089	1
GO:0001706	endoderm formation	NA	0	21	12	14089	1
GO:0001707	mesoderm formation	NA	0	21	23	14089	1
GO:0001708	cell fate specification	NA	0	21	14	14089	1
GO:0001709	cell fate determination	NA	0	21	15	14089	1
GO:0001711	endodermal cell fate commitment	NA	0	21	3	14089	1
GO:0001712	ectodermal cell fate commitment	NA	0	21	2	14089	1
GO:0001714	endodermal cell fate specification	NA	0	21	10	14089	1
GO:0001716	L-amino-acid oxidase activity	NA	0	21	1	14089	1
GO:0001725	stress fiber	NA	0	21	35	14089	1
GO:0001726	ruffle	NA	0	21	69	14089	1
GO:0001727	lipid kinase activity	NA	0	21	2	14089	1
GO:0001729	ceramide kinase activity	NA	0	21	2	14089	1
GO:0001730	2'-5'-oligoadenylate synthetase activity	NA	0	21	3	14089	1
GO:0001731	formation of translation preinitiation complex	NA	0	21	21	14089	1
GO:0001732	formation of cytoplasmic translation initiation complex	NA	0	21	3	14089	1
GO:0001733	galactosylceramide sulfotransferase activity	NA	0	21	3	14089	1
GO:0001735	prenylcysteine oxidase activity	NA	0	21	1	14089	1
GO:0001736	establishment of planar polarity	NA	0	21	8	14089	1
GO:0001738	morphogenesis of a polarized epithelium	NA	0	21	2	14089	1
GO:0001739	sex chromatin	NA	0	21	4	14089	1
GO:0001740	Barr body	NA	0	21	4	14089	1
GO:0001741	XY body	NA	0	21	12	14089	1
GO:0001743	optic placode formation	NA	0	21	1	14089	1
GO:0001750	photoreceptor outer segment	NA	0	21	36	14089	1
GO:0001754	eye photoreceptor cell differentiation	NA	0	21	3	14089	1
GO:0001755	neural crest cell migration	NA	0	21	32	14089	1
GO:0001756	somitogenesis	NA	0	21	33	14089	1
GO:0001757	somite specification	NA	0	21	3	14089	1
GO:0001758	retinal dehydrogenase activity	NA	0	21	5	14089	1
GO:0001759	organ induction	NA	0	21	8	14089	1
GO:0001760	aminocarboxymuconate-semialdehyde decarboxylase activity	NA	0	21	1	14089	1
GO:0001763	morphogenesis of a branching structure	NA	0	21	9	14089	1
GO:0001764	neuron migration	NA	0	21	74	14089	1
GO:0001765	membrane raft assembly	NA	0	21	6	14089	1
GO:0001766	membrane raft polarization	NA	0	21	3	14089	1
GO:0001768	establishment of T cell polarity	NA	0	21	4	14089	1
GO:0001770	establishment of natural killer cell polarity	NA	0	21	1	14089	1
GO:0001771	immunological synapse formation	NA	0	21	7	14089	1
GO:0001772	immunological synapse	NA	0	21	22	14089	1
GO:0001773	myeloid dendritic cell activation	NA	0	21	2	14089	1
GO:0001774	microglial cell activation	NA	0	21	16	14089	1
GO:0001775	cell activation	NA	0	21	9	14089	1
GO:0001776	leukocyte homeostasis	NA	0	21	4	14089	1
GO:0001777	T cell homeostatic proliferation	NA	0	21	1	14089	1
GO:0001778	plasma membrane repair	NA	0	21	4	14089	1
GO:0001779	natural killer cell differentiation	NA	0	21	9	14089	1
GO:0001780	neutrophil homeostasis	NA	0	21	4	14089	1
GO:0001781	neutrophil apoptotic process	NA	0	21	3	14089	1
GO:0001782	B cell homeostasis	NA	0	21	10	14089	1
GO:0001783	B cell apoptotic process	NA	0	21	4	14089	1
GO:0001784	phosphotyrosine binding	NA	0	21	11	14089	1
GO:0001785	prostaglandin J receptor activity	NA	0	21	2	14089	1
GO:0001786	phosphatidylserine binding	NA	0	21	25	14089	1
GO:0001787	natural killer cell proliferation	NA	0	21	2	14089	1
GO:0001791	IgM binding	NA	0	21	2	14089	1
GO:0001792	polymeric immunoglobulin receptor activity	NA	0	21	1	14089	1
GO:0001798	positive regulation of type IIa hypersensitivity	NA	0	21	1	14089	1
GO:0001805	positive regulation of type III hypersensitivity	NA	0	21	1	14089	1
GO:0001806	type IV hypersensitivity	NA	0	21	1	14089	1
GO:0001808	negative regulation of type IV hypersensitivity	NA	0	21	1	14089	1
GO:0001809	positive regulation of type IV hypersensitivity	NA	0	21	1	14089	1
GO:0001812	positive regulation of type I hypersensitivity	NA	0	21	2	14089	1
GO:0001816	cytokine production	NA	0	21	18	14089	1
GO:0001817	regulation of cytokine production	NA	0	21	8	14089	1
GO:0001818	negative regulation of cytokine production	NA	0	21	6	14089	1
GO:0001819	positive regulation of cytokine production	NA	0	21	28	14089	1
GO:0001820	serotonin secretion	NA	0	21	1	14089	1
GO:0001821	histamine secretion	NA	0	21	4	14089	1
GO:0001822	kidney development	NA	0	21	78	14089	1
GO:0001823	mesonephros development	NA	0	21	8	14089	1
GO:0001824	blastocyst development	NA	0	21	19	14089	1
GO:0001825	blastocyst formation	NA	0	21	6	14089	1
GO:0001826	inner cell mass cell differentiation	NA	0	21	3	14089	1
GO:0001827	inner cell mass cell fate commitment	NA	0	21	3	14089	1
GO:0001828	inner cell mass cellular morphogenesis	NA	0	21	2	14089	1
GO:0001829	trophectodermal cell differentiation	NA	0	21	12	14089	1
GO:0001831	trophectodermal cellular morphogenesis	NA	0	21	2	14089	1
GO:0001832	blastocyst growth	NA	0	21	3	14089	1
GO:0001833	inner cell mass cell proliferation	NA	0	21	8	14089	1
GO:0001834	trophectodermal cell proliferation	NA	0	21	1	14089	1
GO:0001835	blastocyst hatching	NA	0	21	1	14089	1
GO:0001836	release of cytochrome c from mitochondria	NA	0	21	15	14089	1
GO:0001837	epithelial to mesenchymal transition	NA	0	21	21	14089	1
GO:0001838	embryonic epithelial tube formation	NA	0	21	2	14089	1
GO:0001839	neural plate morphogenesis	NA	0	21	2	14089	1
GO:0001841	neural tube formation	NA	0	21	8	14089	1
GO:0001842	neural fold formation	NA	0	21	2	14089	1
GO:0001843	neural tube closure	NA	0	21	62	14089	1
GO:0001844	protein insertion into mitochondrial membrane involved in apoptotic signaling pathway	NA	0	21	6	14089	1
GO:0001845	phagolysosome assembly	NA	0	21	3	14089	1
GO:0001846	opsonin binding	NA	0	21	1	14089	1
GO:0001847	opsonin receptor activity	NA	0	21	1	14089	1
GO:0001848	complement binding	NA	0	21	8	14089	1
GO:0001849	complement component C1q binding	NA	0	21	5	14089	1
GO:0001855	complement component C4b binding	NA	0	21	1	14089	1
GO:0001856	complement component C5a binding	NA	0	21	1	14089	1
GO:0001865	NK T cell differentiation	NA	0	21	2	14089	1
GO:0001866	NK T cell proliferation	NA	0	21	2	14089	1
GO:0001867	complement activation, lectin pathway	NA	0	21	5	14089	1
GO:0001869	negative regulation of complement activation, lectin pathway	NA	0	21	2	14089	1
GO:0001875	lipopolysaccharide receptor activity	NA	0	21	5	14089	1
GO:0001878	response to yeast	NA	0	21	6	14089	1
GO:0001880	Mullerian duct regression	NA	0	21	4	14089	1
GO:0001881	receptor recycling	NA	0	21	5	14089	1
GO:0001882	nucleoside binding	NA	0	21	4	14089	1
GO:0001883	purine nucleoside binding	NA	0	21	3	14089	1
GO:0001885	endothelial cell development	NA	0	21	4	14089	1
GO:0001886	endothelial cell morphogenesis	NA	0	21	7	14089	1
GO:0001887	selenium compound metabolic process	NA	0	21	4	14089	1
GO:0001889	liver development	NA	0	21	61	14089	1
GO:0001890	placenta development	NA	0	21	30	14089	1
GO:0001891	phagocytic cup	NA	0	21	22	14089	1
GO:0001892	embryonic placenta development	NA	0	21	19	14089	1
GO:0001893	maternal placenta development	NA	0	21	8	14089	1
GO:0001894	tissue homeostasis	NA	0	21	16	14089	1
GO:0001895	retina homeostasis	NA	0	21	33	14089	1
GO:0001909	leukocyte mediated cytotoxicity	NA	0	21	1	14089	1
GO:0001910	regulation of leukocyte mediated cytotoxicity	NA	0	21	1	14089	1
GO:0001912	positive regulation of leukocyte mediated cytotoxicity	NA	0	21	1	14089	1
GO:0001913	T cell mediated cytotoxicity	NA	0	21	6	14089	1
GO:0001914	regulation of T cell mediated cytotoxicity	NA	0	21	4	14089	1
GO:0001915	negative regulation of T cell mediated cytotoxicity	NA	0	21	4	14089	1
GO:0001916	positive regulation of T cell mediated cytotoxicity	NA	0	21	7	14089	1
GO:0001917	photoreceptor inner segment	NA	0	21	28	14089	1
GO:0001919	regulation of receptor recycling	NA	0	21	3	14089	1
GO:0001920	negative regulation of receptor recycling	NA	0	21	3	14089	1
GO:0001921	positive regulation of receptor recycling	NA	0	21	12	14089	1
GO:0001922	B-1 B cell homeostasis	NA	0	21	3	14089	1
GO:0001927	exocyst assembly	NA	0	21	2	14089	1
GO:0001931	uropod	NA	0	21	10	14089	1
GO:0001932	regulation of protein phosphorylation	NA	0	21	31	14089	1
GO:0001933	negative regulation of protein phosphorylation	NA	0	21	42	14089	1
GO:0001934	positive regulation of protein phosphorylation	NA	0	21	106	14089	1
GO:0001935	endothelial cell proliferation	NA	0	21	12	14089	1
GO:0001936	regulation of endothelial cell proliferation	NA	0	21	2	14089	1
GO:0001937	negative regulation of endothelial cell proliferation	NA	0	21	16	14089	1
GO:0001938	positive regulation of endothelial cell proliferation	NA	0	21	43	14089	1
GO:0001939	female pronucleus	NA	0	21	7	14089	1
GO:0001940	male pronucleus	NA	0	21	5	14089	1
GO:0001941	postsynaptic membrane organization	NA	0	21	2	14089	1
GO:0001942	hair follicle development	NA	0	21	27	14089	1
GO:0001944	vasculature development	NA	0	21	15	14089	1
GO:0001945	lymph vessel development	NA	0	21	9	14089	1
GO:0001946	lymphangiogenesis	NA	0	21	8	14089	1
GO:0001947	heart looping	NA	0	21	46	14089	1
GO:0001948	glycoprotein binding	NA	0	21	49	14089	1
GO:0001949	sebaceous gland cell differentiation	NA	0	21	1	14089	1
GO:0001951	intestinal D-glucose absorption	NA	0	21	4	14089	1
GO:0001952	regulation of cell-matrix adhesion	NA	0	21	6	14089	1
GO:0001953	negative regulation of cell-matrix adhesion	NA	0	21	10	14089	1
GO:0001954	positive regulation of cell-matrix adhesion	NA	0	21	14	14089	1
GO:0001955	blood vessel maturation	NA	0	21	7	14089	1
GO:0001956	positive regulation of neurotransmitter secretion	NA	0	21	4	14089	1
GO:0001957	intramembranous ossification	NA	0	21	4	14089	1
GO:0001958	endochondral ossification	NA	0	21	23	14089	1
GO:0001959	regulation of cytokine-mediated signaling pathway	NA	0	21	2	14089	1
GO:0001960	negative regulation of cytokine-mediated signaling pathway	NA	0	21	6	14089	1
GO:0001961	positive regulation of cytokine-mediated signaling pathway	NA	0	21	8	14089	1
GO:0001963	synaptic transmission, dopaminergic	NA	0	21	12	14089	1
GO:0001964	startle response	NA	0	21	14	14089	1
GO:0001965	G-protein alpha-subunit binding	NA	0	21	12	14089	1
GO:0001966	thigmotaxis	NA	0	21	1	14089	1
GO:0001967	suckling behavior	NA	0	21	9	14089	1
GO:0001968	fibronectin binding	NA	0	21	19	14089	1
GO:0001970	positive regulation of activation of membrane attack complex	NA	0	21	2	14089	1
GO:0001971	negative regulation of activation of membrane attack complex	NA	0	21	1	14089	1
GO:0001972	retinoic acid binding	NA	0	21	15	14089	1
GO:0001973	adenosine receptor signaling pathway	NA	0	21	7	14089	1
GO:0001974	blood vessel remodeling	NA	0	21	22	14089	1
GO:0001975	response to amphetamine	NA	0	21	18	14089	1
GO:0001976	neurological system process involved in regulation of systemic arterial blood pressure	NA	0	21	2	14089	1
GO:0001980	regulation of systemic arterial blood pressure by ischemic conditions	NA	0	21	1	14089	1
GO:0001984	vasodilation of artery involved in baroreceptor response to increased systemic arterial blood pressure	NA	0	21	1	14089	1
GO:0001985	negative regulation of heart rate involved in baroreceptor response to increased systemic arterial blood pressure	NA	0	21	1	14089	1
GO:0001988	positive regulation of heart rate involved in baroreceptor response to decreased systemic arterial blood pressure	NA	0	21	1	14089	1
GO:0001991	regulation of systemic arterial blood pressure by circulatory renin-angiotensin	NA	0	21	1	14089	1
GO:0001992	regulation of systemic arterial blood pressure by vasopressin	NA	0	21	4	14089	1
GO:0001993	regulation of systemic arterial blood pressure by norepinephrine-epinephrine	NA	0	21	1	14089	1
GO:0001994	norepinephrine-epinephrine vasoconstriction involved in regulation of systemic arterial blood pressure	NA	0	21	3	14089	1
GO:0001996	positive regulation of heart rate by epinephrine-norepinephrine	NA	0	21	2	14089	1
GO:0001997	positive regulation of the force of heart contraction by epinephrine-norepinephrine	NA	0	21	2	14089	1
GO:0002001	renin secretion into blood stream	NA	0	21	1	14089	1
GO:0002003	angiotensin maturation	NA	0	21	7	14089	1
GO:0002005	angiotensin catabolic process in blood	NA	0	21	3	14089	1
GO:0002009	morphogenesis of an epithelium	NA	0	21	15	14089	1
GO:0002011	morphogenesis of an epithelial sheet	NA	0	21	6	14089	1
GO:0002016	regulation of blood volume by renin-angiotensin	NA	0	21	1	14089	1
GO:0002017	regulation of blood volume by renal aldosterone	NA	0	21	1	14089	1
GO:0002018	renin-angiotensin regulation of aldosterone production	NA	0	21	2	14089	1
GO:0002019	regulation of renal output by angiotensin	NA	0	21	1	14089	1
GO:0002020	protease binding	NA	0	21	71	14089	1
GO:0002021	response to dietary excess	NA	0	21	5	14089	1
GO:0002023	reduction of food intake in response to dietary excess	NA	0	21	2	14089	1
GO:0002024	diet induced thermogenesis	NA	0	21	6	14089	1
GO:0002025	vasodilation by norepinephrine-epinephrine involved in regulation of systemic arterial blood pressure	NA	0	21	3	14089	1
GO:0002026	regulation of the force of heart contraction	NA	0	21	14	14089	1
GO:0002027	regulation of heart rate	NA	0	21	22	14089	1
GO:0002028	regulation of sodium ion transport	NA	0	21	16	14089	1
GO:0002029	desensitization of G-protein coupled receptor protein signaling pathway	NA	0	21	3	14089	1
GO:0002031	G-protein coupled receptor internalization	NA	0	21	10	14089	1
GO:0002032	desensitization of G-protein coupled receptor protein signaling pathway by arrestin	NA	0	21	2	14089	1
GO:0002033	vasodilation by angiotensin involved in regulation of systemic arterial blood pressure	NA	0	21	1	14089	1
GO:0002034	regulation of blood vessel size by renin-angiotensin	NA	0	21	3	14089	1
GO:0002035	brain renin-angiotensin system	NA	0	21	2	14089	1
GO:0002037	negative regulation of L-glutamate transport	NA	0	21	1	14089	1
GO:0002039	p53 binding	NA	0	21	49	14089	1
GO:0002040	sprouting angiogenesis	NA	0	21	16	14089	1
GO:0002042	cell migration involved in sprouting angiogenesis	NA	0	21	12	14089	1
GO:0002043	blood vessel endothelial cell proliferation involved in sprouting angiogenesis	NA	0	21	5	14089	1
GO:0002046	opsin binding	NA	0	21	2	14089	1
GO:0002051	osteoblast fate commitment	NA	0	21	1	14089	1
GO:0002052	positive regulation of neuroblast proliferation	NA	0	21	12	14089	1
GO:0002053	positive regulation of mesenchymal cell proliferation	NA	0	21	16	14089	1
GO:0002055	adenine binding	NA	0	21	1	14089	1
GO:0002060	purine nucleobase binding	NA	0	21	1	14089	1
GO:0002062	chondrocyte differentiation	NA	0	21	28	14089	1
GO:0002063	chondrocyte development	NA	0	21	13	14089	1
GO:0002064	epithelial cell development	NA	0	21	10	14089	1
GO:0002067	glandular epithelial cell differentiation	NA	0	21	1	14089	1
GO:0002068	glandular epithelial cell development	NA	0	21	3	14089	1
GO:0002070	epithelial cell maturation	NA	0	21	4	14089	1
GO:0002071	glandular epithelial cell maturation	NA	0	21	1	14089	1
GO:0002072	optic cup morphogenesis involved in camera-type eye development	NA	0	21	1	14089	1
GO:0002074	extraocular skeletal muscle development	NA	0	21	3	14089	1
GO:0002076	osteoblast development	NA	0	21	14	14089	1
GO:0002077	acrosome matrix dispersal	NA	0	21	1	14089	1
GO:0002079	inner acrosomal membrane	NA	0	21	3	14089	1
GO:0002080	acrosomal membrane	NA	0	21	13	14089	1
GO:0002081	outer acrosomal membrane	NA	0	21	4	14089	1
GO:0002082	regulation of oxidative phosphorylation	NA	0	21	5	14089	1
GO:0002083	4-hydroxybenzoate decaprenyltransferase activity	NA	0	21	1	14089	1
GO:0002084	protein depalmitoylation	NA	0	21	3	14089	1
GO:0002085	inhibition of neuroepithelial cell differentiation	NA	0	21	1	14089	1
GO:0002086	diaphragm contraction	NA	0	21	2	14089	1
GO:0002087	regulation of respiratory gaseous exchange by neurological system process	NA	0	21	10	14089	1
GO:0002088	lens development in camera-type eye	NA	0	21	26	14089	1
GO:0002089	lens morphogenesis in camera-type eye	NA	0	21	8	14089	1
GO:0002090	regulation of receptor internalization	NA	0	21	7	14089	1
GO:0002091	negative regulation of receptor internalization	NA	0	21	4	14089	1
GO:0002092	positive regulation of receptor internalization	NA	0	21	16	14089	1
GO:0002093	auditory receptor cell morphogenesis	NA	0	21	4	14089	1
GO:0002094	polyprenyltransferase activity	NA	0	21	1	14089	1
GO:0002098	tRNA wobble uridine modification	NA	0	21	4	14089	1
GO:0002102	podosome	NA	0	21	15	14089	1
GO:0002114	interleukin-33 receptor activity	NA	0	21	1	14089	1
GO:0002115	store-operated calcium entry	NA	0	21	3	14089	1
GO:0002116	semaphorin receptor complex	NA	0	21	6	14089	1
GO:0002118	aggressive behavior	NA	0	21	2	14089	1
GO:0002121	inter-male aggressive behavior	NA	0	21	1	14089	1
GO:0002125	maternal aggressive behavior	NA	0	21	3	14089	1
GO:0002133	polycystin complex	NA	0	21	1	14089	1
GO:0002134	UTP binding	NA	0	21	2	14089	1
GO:0002135	CTP binding	NA	0	21	1	14089	1
GO:0002138	retinoic acid biosynthetic process	NA	0	21	4	14089	1
GO:0002141	stereocilia ankle link	NA	0	21	2	14089	1
GO:0002142	stereocilia ankle link complex	NA	0	21	2	14089	1
GO:0002143	tRNA wobble position uridine thiolation	NA	0	21	1	14089	1
GO:0002149	hypochlorous acid biosynthetic process	NA	0	21	1	14089	1
GO:0002151	G-quadruplex RNA binding	NA	0	21	3	14089	1
GO:0002152	bile acid conjugation	NA	0	21	2	14089	1
GO:0002153	steroid receptor RNA activator RNA binding	NA	0	21	1	14089	1
GO:0002154	thyroid hormone mediated signaling pathway	NA	0	21	1	14089	1
GO:0002155	regulation of thyroid hormone mediated signaling pathway	NA	0	21	2	14089	1
GO:0002158	osteoclast proliferation	NA	0	21	3	14089	1
GO:0002159	desmosome assembly	NA	0	21	2	14089	1
GO:0002161	aminoacyl-tRNA editing activity	NA	0	21	12	14089	1
GO:0002162	dystroglycan binding	NA	0	21	7	14089	1
GO:0002175	protein localization to paranode region of axon	NA	0	21	3	14089	1
GO:0002176	male germ cell proliferation	NA	0	21	1	14089	1
GO:0002177	manchette	NA	0	21	3	14089	1
GO:0002178	palmitoyltransferase complex	NA	0	21	2	14089	1
GO:0002181	cytoplasmic translation	NA	0	21	12	14089	1
GO:0002183	cytoplasmic translational initiation	NA	0	21	1	14089	1
GO:0002184	cytoplasmic translational termination	NA	0	21	2	14089	1
GO:0002189	ribose phosphate diphosphokinase complex	NA	0	21	1	14089	1
GO:0002190	cap-independent translational initiation	NA	0	21	1	14089	1
GO:0002192	IRES-dependent translational initiation	NA	0	21	3	14089	1
GO:0002193	MAML1-RBP-Jkappa- ICN1 complex	NA	0	21	1	14089	1
GO:0002196	Ser-tRNA(Ala) hydrolase activity	NA	0	21	1	14089	1
GO:0002199	zona pellucida receptor complex	NA	0	21	7	14089	1
GO:0002215	defense response to nematode	NA	0	21	1	14089	1
GO:0002218	activation of innate immune response	NA	0	21	9	14089	1
GO:0002221	pattern recognition receptor signaling pathway	NA	0	21	5	14089	1
GO:0002223	stimulatory C-type lectin receptor signaling pathway	NA	0	21	83	14089	1
GO:0002224	toll-like receptor signaling pathway	NA	0	21	16	14089	1
GO:0002227	innate immune response in mucosa	NA	0	21	14	14089	1
GO:0002228	natural killer cell mediated immunity	NA	0	21	1	14089	1
GO:0002230	positive regulation of defense response to virus by host	NA	0	21	92	14089	1
GO:0002232	leukocyte chemotaxis involved in inflammatory response	NA	0	21	1	14089	1
GO:0002237	response to molecule of bacterial origin	NA	0	21	6	14089	1
GO:0002238	response to molecule of fungal origin	NA	0	21	1	14089	1
GO:0002244	hematopoietic progenitor cell differentiation	NA	0	21	53	14089	1
GO:0002246	wound healing involved in inflammatory response	NA	0	21	1	14089	1
GO:0002248	connective tissue replacement involved in inflammatory response wound healing	NA	0	21	4	14089	1
GO:0002260	lymphocyte homeostasis	NA	0	21	8	14089	1
GO:0002262	myeloid cell homeostasis	NA	0	21	6	14089	1
GO:0002263	cell activation involved in immune response	NA	0	21	1	14089	1
GO:0002264	endothelial cell activation involved in immune response	NA	0	21	1	14089	1
GO:0002268	follicular dendritic cell differentiation	NA	0	21	2	14089	1
GO:0002277	myeloid dendritic cell activation involved in immune response	NA	0	21	2	14089	1
GO:0002281	macrophage activation involved in immune response	NA	0	21	6	14089	1
GO:0002282	microglial cell activation involved in immune response	NA	0	21	3	14089	1
GO:0002283	neutrophil activation involved in immune response	NA	0	21	2	14089	1
GO:0002286	T cell activation involved in immune response	NA	0	21	9	14089	1
GO:0002291	T cell activation via T cell receptor contact with antigen bound to MHC molecule on antigen presenting cell	NA	0	21	2	14089	1
GO:0002292	T cell differentiation involved in immune response	NA	0	21	3	14089	1
GO:0002295	T-helper cell lineage commitment	NA	0	21	1	14089	1
GO:0002296	T-helper 1 cell lineage commitment	NA	0	21	2	14089	1
GO:0002302	CD8-positive, alpha-beta T cell differentiation involved in immune response	NA	0	21	2	14089	1
GO:0002305	CD8-positive, gamma-delta intraepithelial T cell differentiation	NA	0	21	1	14089	1
GO:0002309	T cell proliferation involved in immune response	NA	0	21	6	14089	1
GO:0002314	germinal center B cell differentiation	NA	0	21	2	14089	1
GO:0002315	marginal zone B cell differentiation	NA	0	21	6	14089	1
GO:0002317	plasma cell differentiation	NA	0	21	3	14089	1
GO:0002318	myeloid progenitor cell differentiation	NA	0	21	4	14089	1
GO:0002320	lymphoid progenitor cell differentiation	NA	0	21	5	14089	1
GO:0002322	B cell proliferation involved in immune response	NA	0	21	3	14089	1
GO:0002323	natural killer cell activation involved in immune response	NA	0	21	6	14089	1
GO:0002326	B cell lineage commitment	NA	0	21	3	14089	1
GO:0002327	immature B cell differentiation	NA	0	21	2	14089	1
GO:0002328	pro-B cell differentiation	NA	0	21	2	14089	1
GO:0002329	pre-B cell differentiation	NA	0	21	3	14089	1
GO:0002331	pre-B cell allelic exclusion	NA	0	21	2	14089	1
GO:0002333	transitional one stage B cell differentiation	NA	0	21	1	14089	1
GO:0002335	mature B cell differentiation	NA	0	21	1	14089	1
GO:0002337	B-1a B cell differentiation	NA	0	21	2	14089	1
GO:0002347	response to tumor cell	NA	0	21	1	14089	1
GO:0002352	B cell negative selection	NA	0	21	1	14089	1
GO:0002353	plasma kallikrein-kinin cascade	NA	0	21	2	14089	1
GO:0002357	defense response to tumor cell	NA	0	21	2	14089	1
GO:0002358	B cell homeostatic proliferation	NA	0	21	2	14089	1
GO:0002360	T cell lineage commitment	NA	0	21	4	14089	1
GO:0002361	CD4-positive, CD25-positive, alpha-beta regulatory T cell differentiation	NA	0	21	3	14089	1
GO:0002362	CD4-positive, CD25-positive, alpha-beta regulatory T cell lineage commitment	NA	0	21	1	14089	1
GO:0002366	leukocyte activation involved in immune response	NA	0	21	2	14089	1
GO:0002367	cytokine production involved in immune response	NA	0	21	2	14089	1
GO:0002369	T cell cytokine production	NA	0	21	2	14089	1
GO:0002371	dendritic cell cytokine production	NA	0	21	1	14089	1
GO:0002374	cytokine secretion involved in immune response	NA	0	21	3	14089	1
GO:0002376	immune system process	NA	0	21	32	14089	1
GO:0002377	immunoglobulin production	NA	0	21	8	14089	1
GO:0002378	immunoglobulin biosynthetic process	NA	0	21	2	14089	1
GO:0002380	immunoglobulin secretion involved in immune response	NA	0	21	1	14089	1
GO:0002381	immunoglobulin production involved in immunoglobulin mediated immune response	NA	0	21	2	14089	1
GO:0002384	hepatic immune response	NA	0	21	2	14089	1
GO:0002385	mucosal immune response	NA	0	21	2	14089	1
GO:0002397	MHC class I protein complex assembly	NA	0	21	1	14089	1
GO:0002399	MHC class II protein complex assembly	NA	0	21	4	14089	1
GO:0002407	dendritic cell chemotaxis	NA	0	21	11	14089	1
GO:0002408	myeloid dendritic cell chemotaxis	NA	0	21	1	14089	1
GO:0002414	immunoglobulin transcytosis in epithelial cells	NA	0	21	1	14089	1
GO:0002415	immunoglobulin transcytosis in epithelial cells mediated by polymeric immunoglobulin receptor	NA	0	21	2	14089	1
GO:0002416	IgG immunoglobulin transcytosis in epithelial cells mediated by FcRn immunoglobulin receptor	NA	0	21	1	14089	1
GO:0002418	immune response to tumor cell	NA	0	21	2	14089	1
GO:0002429	immune response-activating cell surface receptor signaling pathway	NA	0	21	2	14089	1
GO:0002430	complement receptor mediated signaling pathway	NA	0	21	2	14089	1
GO:0002431	Fc receptor mediated stimulatory signaling pathway	NA	0	21	1	14089	1
GO:0002432	granuloma formation	NA	0	21	2	14089	1
GO:0002437	inflammatory response to antigenic stimulus	NA	0	21	10	14089	1
GO:0002438	acute inflammatory response to antigenic stimulus	NA	0	21	4	14089	1
GO:0002439	chronic inflammatory response to antigenic stimulus	NA	0	21	6	14089	1
GO:0002443	leukocyte mediated immunity	NA	0	21	1	14089	1
GO:0002446	neutrophil mediated immunity	NA	0	21	5	14089	1
GO:0002448	mast cell mediated immunity	NA	0	21	1	14089	1
GO:0002455	humoral immune response mediated by circulating immunoglobulin	NA	0	21	5	14089	1
GO:0002456	T cell mediated immunity	NA	0	21	12	14089	1
GO:0002457	T cell antigen processing and presentation	NA	0	21	2	14089	1
GO:0002460	adaptive immune response based on somatic recombination of immune receptors built from immunoglobulin superfamily domains	NA	0	21	1	14089	1
GO:0002467	germinal center formation	NA	0	21	7	14089	1
GO:0002474	antigen processing and presentation of peptide antigen via MHC class I	NA	0	21	46	14089	1
GO:0002476	antigen processing and presentation of endogenous peptide antigen via MHC class Ib	NA	0	21	1	14089	1
GO:0002479	antigen processing and presentation of exogenous peptide antigen via MHC class I, TAP-dependent	NA	0	21	67	14089	1
GO:0002480	antigen processing and presentation of exogenous peptide antigen via MHC class I, TAP-independent	NA	0	21	16	14089	1
GO:0002481	antigen processing and presentation of exogenous protein antigen via MHC class Ib, TAP-dependent	NA	0	21	17	14089	1
GO:0002485	antigen processing and presentation of endogenous peptide antigen via MHC class I via ER pathway, TAP-dependent	NA	0	21	16	14089	1
GO:0002489	antigen processing and presentation of endogenous peptide antigen via MHC class Ib via ER pathway, TAP-dependent	NA	0	21	16	14089	1
GO:0002495	antigen processing and presentation of peptide antigen via MHC class II	NA	0	21	1	14089	1
GO:0002502	peptide antigen assembly with MHC class I protein complex	NA	0	21	1	14089	1
GO:0002503	peptide antigen assembly with MHC class II protein complex	NA	0	21	13	14089	1
GO:0002504	antigen processing and presentation of peptide or polysaccharide antigen via MHC class II	NA	0	21	6	14089	1
GO:0002506	polysaccharide assembly with MHC class II protein complex	NA	0	21	7	14089	1
GO:0002507	tolerance induction	NA	0	21	1	14089	1
GO:0002508	central tolerance induction	NA	0	21	1	14089	1
GO:0002513	tolerance induction to self antigen	NA	0	21	3	14089	1
GO:0002517	T cell tolerance induction	NA	0	21	1	14089	1
GO:0002519	natural killer cell tolerance induction	NA	0	21	1	14089	1
GO:0002520	immune system development	NA	0	21	4	14089	1
GO:0002521	leukocyte differentiation	NA	0	21	3	14089	1
GO:0002522	leukocyte migration involved in immune response	NA	0	21	2	14089	1
GO:0002523	leukocyte migration involved in inflammatory response	NA	0	21	5	14089	1
GO:0002526	acute inflammatory response	NA	0	21	9	14089	1
GO:0002528	regulation of vascular permeability involved in acute inflammatory response	NA	0	21	2	14089	1
GO:0002534	cytokine production involved in inflammatory response	NA	0	21	1	14089	1
GO:0002537	nitric oxide production involved in inflammatory response	NA	0	21	1	14089	1
GO:0002540	leukotriene production involved in inflammatory response	NA	0	21	2	14089	1
GO:0002541	activation of plasma proteins involved in acute inflammatory response	NA	0	21	1	14089	1
GO:0002542	Factor XII activation	NA	0	21	2	14089	1
GO:0002543	activation of blood coagulation via clotting cascade	NA	0	21	2	14089	1
GO:0002544	chronic inflammatory response	NA	0	21	5	14089	1
GO:0002548	monocyte chemotaxis	NA	0	21	44	14089	1
GO:0002551	mast cell chemotaxis	NA	0	21	6	14089	1
GO:0002553	histamine secretion by mast cell	NA	0	21	3	14089	1
GO:0002554	serotonin secretion by platelet	NA	0	21	1	14089	1
GO:0002561	basophil degranulation	NA	0	21	1	14089	1
GO:0002572	pro-T cell differentiation	NA	0	21	1	14089	1
GO:0002573	myeloid leukocyte differentiation	NA	0	21	3	14089	1
GO:0002576	platelet degranulation	NA	0	21	77	14089	1
GO:0002578	negative regulation of antigen processing and presentation	NA	0	21	3	14089	1
GO:0002587	negative regulation of antigen processing and presentation of peptide antigen via MHC class II	NA	0	21	8	14089	1
GO:0002588	positive regulation of antigen processing and presentation of peptide antigen via MHC class II	NA	0	21	1	14089	1
GO:0002590	negative regulation of antigen processing and presentation of peptide antigen via MHC class I	NA	0	21	1	14089	1
GO:0002591	positive regulation of antigen processing and presentation of peptide antigen via MHC class I	NA	0	21	16	14089	1
GO:0002606	positive regulation of dendritic cell antigen processing and presentation	NA	0	21	5	14089	1
GO:0002625	regulation of T cell antigen processing and presentation	NA	0	21	1	14089	1
GO:0002626	negative regulation of T cell antigen processing and presentation	NA	0	21	1	14089	1
GO:0002634	regulation of germinal center formation	NA	0	21	3	14089	1
GO:0002635	negative regulation of germinal center formation	NA	0	21	1	14089	1
GO:0002636	positive regulation of germinal center formation	NA	0	21	2	14089	1
GO:0002637	regulation of immunoglobulin production	NA	0	21	1	14089	1
GO:0002638	negative regulation of immunoglobulin production	NA	0	21	2	14089	1
GO:0002639	positive regulation of immunoglobulin production	NA	0	21	6	14089	1
GO:0002642	positive regulation of immunoglobulin biosynthetic process	NA	0	21	1	14089	1
GO:0002643	regulation of tolerance induction	NA	0	21	2	14089	1
GO:0002644	negative regulation of tolerance induction	NA	0	21	1	14089	1
GO:0002645	positive regulation of tolerance induction	NA	0	21	8	14089	1
GO:0002651	positive regulation of tolerance induction to self antigen	NA	0	21	1	14089	1
GO:0002652	regulation of tolerance induction dependent upon immune response	NA	0	21	1	14089	1
GO:0002663	positive regulation of B cell tolerance induction	NA	0	21	1	14089	1
GO:0002664	regulation of T cell tolerance induction	NA	0	21	1	14089	1
GO:0002666	positive regulation of T cell tolerance induction	NA	0	21	11	14089	1
GO:0002667	regulation of T cell anergy	NA	0	21	3	14089	1
GO:0002668	negative regulation of T cell anergy	NA	0	21	1	14089	1
GO:0002669	positive regulation of T cell anergy	NA	0	21	2	14089	1
GO:0002673	regulation of acute inflammatory response	NA	0	21	1	14089	1
GO:0002674	negative regulation of acute inflammatory response	NA	0	21	7	14089	1
GO:0002675	positive regulation of acute inflammatory response	NA	0	21	6	14089	1
GO:0002676	regulation of chronic inflammatory response	NA	0	21	1	14089	1
GO:0002677	negative regulation of chronic inflammatory response	NA	0	21	4	14089	1
GO:0002678	positive regulation of chronic inflammatory response	NA	0	21	1	14089	1
GO:0002679	respiratory burst involved in defense response	NA	0	21	3	14089	1
GO:0002682	regulation of immune system process	NA	0	21	3	14089	1
GO:0002684	positive regulation of immune system process	NA	0	21	1	14089	1
GO:0002685	regulation of leukocyte migration	NA	0	21	3	14089	1
GO:0002686	negative regulation of leukocyte migration	NA	0	21	5	14089	1
GO:0002687	positive regulation of leukocyte migration	NA	0	21	11	14089	1
GO:0002689	negative regulation of leukocyte chemotaxis	NA	0	21	2	14089	1
GO:0002690	positive regulation of leukocyte chemotaxis	NA	0	21	14	14089	1
GO:0002692	negative regulation of cellular extravasation	NA	0	21	2	14089	1
GO:0002693	positive regulation of cellular extravasation	NA	0	21	3	14089	1
GO:0002695	negative regulation of leukocyte activation	NA	0	21	1	14089	1
GO:0002710	negative regulation of T cell mediated immunity	NA	0	21	2	14089	1
GO:0002711	positive regulation of T cell mediated immunity	NA	0	21	2	14089	1
GO:0002715	regulation of natural killer cell mediated immunity	NA	0	21	1	14089	1
GO:0002717	positive regulation of natural killer cell mediated immunity	NA	0	21	2	14089	1
GO:0002718	regulation of cytokine production involved in immune response	NA	0	21	1	14089	1
GO:0002720	positive regulation of cytokine production involved in immune response	NA	0	21	1	14089	1
GO:0002721	regulation of B cell cytokine production	NA	0	21	1	14089	1
GO:0002724	regulation of T cell cytokine production	NA	0	21	2	14089	1
GO:0002725	negative regulation of T cell cytokine production	NA	0	21	2	14089	1
GO:0002726	positive regulation of T cell cytokine production	NA	0	21	6	14089	1
GO:0002729	positive regulation of natural killer cell cytokine production	NA	0	21	1	14089	1
GO:0002730	regulation of dendritic cell cytokine production	NA	0	21	2	14089	1
GO:0002731	negative regulation of dendritic cell cytokine production	NA	0	21	1	14089	1
GO:0002732	positive regulation of dendritic cell cytokine production	NA	0	21	1	14089	1
GO:0002737	negative regulation of plasmacytoid dendritic cell cytokine production	NA	0	21	1	14089	1
GO:0002740	negative regulation of cytokine secretion involved in immune response	NA	0	21	10	14089	1
GO:0002741	positive regulation of cytokine secretion involved in immune response	NA	0	21	4	14089	1
GO:0002752	cell surface pattern recognition receptor signaling pathway	NA	0	21	1	14089	1
GO:0002755	MyD88-dependent toll-like receptor signaling pathway	NA	0	21	26	14089	1
GO:0002756	MyD88-independent toll-like receptor signaling pathway	NA	0	21	11	14089	1
GO:0002757	immune response-activating signal transduction	NA	0	21	1	14089	1
GO:0002758	innate immune response-activating signal transduction	NA	0	21	1	14089	1
GO:0002760	positive regulation of antimicrobial humoral response	NA	0	21	1	14089	1
GO:0002762	negative regulation of myeloid leukocyte differentiation	NA	0	21	3	14089	1
GO:0002763	positive regulation of myeloid leukocyte differentiation	NA	0	21	3	14089	1
GO:0002764	immune response-regulating signaling pathway	NA	0	21	1	14089	1
GO:0002765	immune response-inhibiting signal transduction	NA	0	21	1	14089	1
GO:0002767	immune response-inhibiting cell surface receptor signaling pathway	NA	0	21	10	14089	1
GO:0002768	immune response-regulating cell surface receptor signaling pathway	NA	0	21	2	14089	1
GO:0002769	natural killer cell inhibitory signaling pathway	NA	0	21	6	14089	1
GO:0002774	Fc receptor mediated inhibitory signaling pathway	NA	0	21	6	14089	1
GO:0002778	antibacterial peptide production	NA	0	21	1	14089	1
GO:0002787	negative regulation of antibacterial peptide production	NA	0	21	1	14089	1
GO:0002790	peptide secretion	NA	0	21	2	14089	1
GO:0002792	negative regulation of peptide secretion	NA	0	21	1	14089	1
GO:0002793	positive regulation of peptide secretion	NA	0	21	2	14089	1
GO:0002803	positive regulation of antibacterial peptide production	NA	0	21	2	14089	1
GO:0002819	regulation of adaptive immune response	NA	0	21	3	14089	1
GO:0002820	negative regulation of adaptive immune response	NA	0	21	5	14089	1
GO:0002821	positive regulation of adaptive immune response	NA	0	21	3	14089	1
GO:0002826	negative regulation of T-helper 1 type immune response	NA	0	21	2	14089	1
GO:0002827	positive regulation of T-helper 1 type immune response	NA	0	21	10	14089	1
GO:0002828	regulation of type 2 immune response	NA	0	21	1	14089	1
GO:0002829	negative regulation of type 2 immune response	NA	0	21	5	14089	1
GO:0002830	positive regulation of type 2 immune response	NA	0	21	5	14089	1
GO:0002838	negative regulation of immune response to tumor cell	NA	0	21	1	14089	1
GO:0002840	regulation of T cell mediated immune response to tumor cell	NA	0	21	1	14089	1
GO:0002851	positive regulation of peripheral T cell tolerance induction	NA	0	21	1	14089	1
GO:0002859	negative regulation of natural killer cell mediated cytotoxicity directed against tumor cell target	NA	0	21	1	14089	1
GO:0002860	positive regulation of natural killer cell mediated cytotoxicity directed against tumor cell target	NA	0	21	9	14089	1
GO:0002862	negative regulation of inflammatory response to antigenic stimulus	NA	0	21	4	14089	1
GO:0002863	positive regulation of inflammatory response to antigenic stimulus	NA	0	21	1	14089	1
GO:0002865	negative regulation of acute inflammatory response to antigenic stimulus	NA	0	21	2	14089	1
GO:0002875	negative regulation of chronic inflammatory response to antigenic stimulus	NA	0	21	1	14089	1
GO:0002876	positive regulation of chronic inflammatory response to antigenic stimulus	NA	0	21	2	14089	1
GO:0002878	negative regulation of acute inflammatory response to non-antigenic stimulus	NA	0	21	1	14089	1
GO:0002879	positive regulation of acute inflammatory response to non-antigenic stimulus	NA	0	21	1	14089	1
GO:0002881	negative regulation of chronic inflammatory response to non-antigenic stimulus	NA	0	21	1	14089	1
GO:0002882	positive regulation of chronic inflammatory response to non-antigenic stimulus	NA	0	21	1	14089	1
GO:0002891	positive regulation of immunoglobulin mediated immune response	NA	0	21	1	14089	1
GO:0002897	positive regulation of central B cell tolerance induction	NA	0	21	1	14089	1
GO:0002902	regulation of B cell apoptotic process	NA	0	21	2	14089	1
GO:0002903	negative regulation of B cell apoptotic process	NA	0	21	7	14089	1
GO:0002904	positive regulation of B cell apoptotic process	NA	0	21	3	14089	1
GO:0002906	negative regulation of mature B cell apoptotic process	NA	0	21	3	14089	1
GO:0002920	regulation of humoral immune response	NA	0	21	1	14089	1
GO:0002922	positive regulation of humoral immune response	NA	0	21	2	14089	1
GO:0002924	negative regulation of humoral immune response mediated by circulating immunoglobulin	NA	0	21	2	14089	1
GO:0002925	positive regulation of humoral immune response mediated by circulating immunoglobulin	NA	0	21	4	14089	1
GO:0002930	trabecular meshwork development	NA	0	21	2	14089	1
GO:0002931	response to ischemia	NA	0	21	23	14089	1
GO:0002934	desmosome organization	NA	0	21	2	14089	1
GO:0002940	tRNA N2-guanine methylation	NA	0	21	1	14089	1
GO:0002943	tRNA dihydrouridine synthesis	NA	0	21	4	14089	1
GO:0002947	tumor necrosis factor receptor superfamily complex	NA	0	21	1	14089	1
GO:0002949	tRNA threonylcarbamoyladenosine modification	NA	0	21	1	14089	1
GO:0003006	developmental process involved in reproduction	NA	0	21	1	14089	1
GO:0003007	heart morphogenesis	NA	0	21	41	14089	1
GO:0003009	skeletal muscle contraction	NA	0	21	15	14089	1
GO:0003011	involuntary skeletal muscle contraction	NA	0	21	1	14089	1
GO:0003012	muscle system process	NA	0	21	1	14089	1
GO:0003013	circulatory system process	NA	0	21	1	14089	1
GO:0003014	renal system process	NA	0	21	5	14089	1
GO:0003016	respiratory system process	NA	0	21	10	14089	1
GO:0003017	lymph circulation	NA	0	21	1	14089	1
GO:0003026	regulation of systemic arterial blood pressure by aortic arch baroreceptor feedback	NA	0	21	1	14089	1
GO:0003032	detection of oxygen	NA	0	21	1	14089	1
GO:0003044	regulation of systemic arterial blood pressure mediated by a chemical signal	NA	0	21	1	14089	1
GO:0003050	regulation of systemic arterial blood pressure by atrial natriuretic peptide	NA	0	21	2	14089	1
GO:0003051	angiotensin-mediated drinking behavior	NA	0	21	1	14089	1
GO:0003056	regulation of vascular smooth muscle contraction	NA	0	21	2	14089	1
GO:0003057	regulation of the force of heart contraction by chemical signal	NA	0	21	2	14089	1
GO:0003058	hormonal regulation of the force of heart contraction	NA	0	21	1	14089	1
GO:0003062	regulation of heart rate by chemical signal	NA	0	21	2	14089	1
GO:0003064	regulation of heart rate by hormone	NA	0	21	1	14089	1
GO:0003065	positive regulation of heart rate by epinephrine	NA	0	21	1	14089	1
GO:0003071	renal system process involved in regulation of systemic arterial blood pressure	NA	0	21	1	14089	1
GO:0003073	regulation of systemic arterial blood pressure	NA	0	21	7	14089	1
GO:0003081	regulation of systemic arterial blood pressure by renin-angiotensin	NA	0	21	4	14089	1
GO:0003084	positive regulation of systemic arterial blood pressure	NA	0	21	7	14089	1
GO:0003085	negative regulation of systemic arterial blood pressure	NA	0	21	5	14089	1
GO:0003091	renal water homeostasis	NA	0	21	23	14089	1
GO:0003093	regulation of glomerular filtration	NA	0	21	1	14089	1
GO:0003094	glomerular filtration	NA	0	21	6	14089	1
GO:0003095	pressure natriuresis	NA	0	21	3	14089	1
GO:0003096	renal sodium ion transport	NA	0	21	1	14089	1
GO:0003097	renal water transport	NA	0	21	2	14089	1
GO:0003099	positive regulation of the force of heart contraction by chemical signal	NA	0	21	1	14089	1
GO:0003100	regulation of systemic arterial blood pressure by endothelin	NA	0	21	5	14089	1
GO:0003104	positive regulation of glomerular filtration	NA	0	21	4	14089	1
GO:0003105	negative regulation of glomerular filtration	NA	0	21	3	14089	1
GO:0003108	negative regulation of the force of heart contraction by chemical signal	NA	0	21	1	14089	1
GO:0003130	BMP signaling pathway involved in heart induction	NA	0	21	2	14089	1
GO:0003138	primary heart field specification	NA	0	21	1	14089	1
GO:0003139	secondary heart field specification	NA	0	21	6	14089	1
GO:0003140	determination of left/right asymmetry in lateral mesoderm	NA	0	21	3	14089	1
GO:0003143	embryonic heart tube morphogenesis	NA	0	21	8	14089	1
GO:0003144	embryonic heart tube formation	NA	0	21	1	14089	1
GO:0003147	neural crest cell migration involved in heart formation	NA	0	21	1	14089	1
GO:0003148	outflow tract septum morphogenesis	NA	0	21	10	14089	1
GO:0003149	membranous septum morphogenesis	NA	0	21	5	14089	1
GO:0003150	muscular septum morphogenesis	NA	0	21	3	14089	1
GO:0003151	outflow tract morphogenesis	NA	0	21	33	14089	1
GO:0003156	regulation of organ formation	NA	0	21	1	14089	1
GO:0003157	endocardium development	NA	0	21	2	14089	1
GO:0003158	endothelium development	NA	0	21	3	14089	1
GO:0003160	endocardium morphogenesis	NA	0	21	1	14089	1
GO:0003161	cardiac conduction system development	NA	0	21	4	14089	1
GO:0003162	atrioventricular node development	NA	0	21	2	14089	1
GO:0003165	Purkinje myocyte development	NA	0	21	1	14089	1
GO:0003166	bundle of His development	NA	0	21	3	14089	1
GO:0003167	atrioventricular bundle cell differentiation	NA	0	21	1	14089	1
GO:0003168	Purkinje myocyte differentiation	NA	0	21	1	14089	1
GO:0003169	coronary vein morphogenesis	NA	0	21	2	14089	1
GO:0003170	heart valve development	NA	0	21	4	14089	1
GO:0003171	atrioventricular valve development	NA	0	21	1	14089	1
GO:0003174	mitral valve development	NA	0	21	1	14089	1
GO:0003175	tricuspid valve development	NA	0	21	1	14089	1
GO:0003176	aortic valve development	NA	0	21	1	14089	1
GO:0003179	heart valve morphogenesis	NA	0	21	4	14089	1
GO:0003180	aortic valve morphogenesis	NA	0	21	5	14089	1
GO:0003181	atrioventricular valve morphogenesis	NA	0	21	6	14089	1
GO:0003183	mitral valve morphogenesis	NA	0	21	4	14089	1
GO:0003184	pulmonary valve morphogenesis	NA	0	21	5	14089	1
GO:0003185	sinoatrial valve morphogenesis	NA	0	21	1	14089	1
GO:0003188	heart valve formation	NA	0	21	1	14089	1
GO:0003190	atrioventricular valve formation	NA	0	21	1	14089	1
GO:0003192	mitral valve formation	NA	0	21	2	14089	1
GO:0003193	pulmonary valve formation	NA	0	21	2	14089	1
GO:0003195	tricuspid valve formation	NA	0	21	1	14089	1
GO:0003197	endocardial cushion development	NA	0	21	7	14089	1
GO:0003198	epithelial to mesenchymal transition involved in endocardial cushion formation	NA	0	21	7	14089	1
GO:0003199	endocardial cushion to mesenchymal transition involved in heart valve formation	NA	0	21	1	14089	1
GO:0003203	endocardial cushion morphogenesis	NA	0	21	9	14089	1
GO:0003205	cardiac chamber development	NA	0	21	1	14089	1
GO:0003207	cardiac chamber formation	NA	0	21	2	14089	1
GO:0003208	cardiac ventricle morphogenesis	NA	0	21	6	14089	1
GO:0003209	cardiac atrium morphogenesis	NA	0	21	4	14089	1
GO:0003210	cardiac atrium formation	NA	0	21	1	14089	1
GO:0003211	cardiac ventricle formation	NA	0	21	5	14089	1
GO:0003213	cardiac right atrium morphogenesis	NA	0	21	1	14089	1
GO:0003214	cardiac left ventricle morphogenesis	NA	0	21	6	14089	1
GO:0003215	cardiac right ventricle morphogenesis	NA	0	21	7	14089	1
GO:0003218	cardiac left ventricle formation	NA	0	21	2	14089	1
GO:0003219	cardiac right ventricle formation	NA	0	21	4	14089	1
GO:0003220	left ventricular cardiac muscle tissue morphogenesis	NA	0	21	1	14089	1
GO:0003221	right ventricular cardiac muscle tissue morphogenesis	NA	0	21	1	14089	1
GO:0003222	ventricular trabecula myocardium morphogenesis	NA	0	21	8	14089	1
GO:0003223	ventricular compact myocardium morphogenesis	NA	0	21	1	14089	1
GO:0003226	right ventricular compact myocardium morphogenesis	NA	0	21	1	14089	1
GO:0003229	ventricular cardiac muscle tissue development	NA	0	21	1	14089	1
GO:0003231	cardiac ventricle development	NA	0	21	3	14089	1
GO:0003236	sinus venosus morphogenesis	NA	0	21	1	14089	1
GO:0003241	growth involved in heart morphogenesis	NA	0	21	2	14089	1
GO:0003245	cardiac muscle tissue growth involved in heart morphogenesis	NA	0	21	1	14089	1
GO:0003247	post-embryonic cardiac muscle cell growth involved in heart morphogenesis	NA	0	21	1	14089	1
GO:0003251	positive regulation of cell proliferation involved in heart valve morphogenesis	NA	0	21	1	14089	1
GO:0003253	cardiac neural crest cell migration involved in outflow tract morphogenesis	NA	0	21	4	14089	1
GO:0003254	regulation of membrane depolarization	NA	0	21	6	14089	1
GO:0003256	regulation of transcription from RNA polymerase II promoter involved in myocardial precursor cell differentiation	NA	0	21	2	14089	1
GO:0003257	positive regulation of transcription from RNA polymerase II promoter involved in myocardial precursor cell differentiation	NA	0	21	3	14089	1
GO:0003259	cardioblast anterior-lateral migration	NA	0	21	1	14089	1
GO:0003260	cardioblast migration	NA	0	21	1	14089	1
GO:0003264	regulation of cardioblast proliferation	NA	0	21	1	14089	1
GO:0003266	regulation of secondary heart field cardioblast proliferation	NA	0	21	3	14089	1
GO:0003270	Notch signaling pathway involved in regulation of secondary heart field cardioblast proliferation	NA	0	21	1	14089	1
GO:0003272	endocardial cushion formation	NA	0	21	2	14089	1
GO:0003273	cell migration involved in endocardial cushion formation	NA	0	21	2	14089	1
GO:0003278	apoptotic process involved in heart morphogenesis	NA	0	21	2	14089	1
GO:0003279	cardiac septum development	NA	0	21	8	14089	1
GO:0003281	ventricular septum development	NA	0	21	23	14089	1
GO:0003283	atrial septum development	NA	0	21	6	14089	1
GO:0003284	septum primum development	NA	0	21	1	14089	1
GO:0003285	septum secundum development	NA	0	21	1	14089	1
GO:0003289	atrial septum primum morphogenesis	NA	0	21	4	14089	1
GO:0003290	atrial septum secundum morphogenesis	NA	0	21	2	14089	1
GO:0003294	atrial ventricular junction remodeling	NA	0	21	2	14089	1
GO:0003300	cardiac muscle hypertrophy	NA	0	21	8	14089	1
GO:0003308	negative regulation of Wnt signaling pathway involved in heart development	NA	0	21	1	14089	1
GO:0003309	type B pancreatic cell differentiation	NA	0	21	5	14089	1
GO:0003310	pancreatic A cell differentiation	NA	0	21	3	14089	1
GO:0003311	pancreatic D cell differentiation	NA	0	21	1	14089	1
GO:0003323	type B pancreatic cell development	NA	0	21	12	14089	1
GO:0003326	pancreatic A cell fate commitment	NA	0	21	2	14089	1
GO:0003327	type B pancreatic cell fate commitment	NA	0	21	1	14089	1
GO:0003329	pancreatic PP cell fate commitment	NA	0	21	2	14089	1
GO:0003331	positive regulation of extracellular matrix constituent secretion	NA	0	21	2	14089	1
GO:0003333	amino acid transmembrane transport	NA	0	21	15	14089	1
GO:0003334	keratinocyte development	NA	0	21	9	14089	1
GO:0003335	corneocyte development	NA	0	21	1	14089	1
GO:0003337	mesenchymal to epithelial transition involved in metanephros morphogenesis	NA	0	21	4	14089	1
GO:0003338	metanephros morphogenesis	NA	0	21	1	14089	1
GO:0003339	regulation of mesenchymal to epithelial transition involved in metanephros morphogenesis	NA	0	21	1	14089	1
GO:0003340	negative regulation of mesenchymal to epithelial transition involved in metanephros morphogenesis	NA	0	21	2	14089	1
GO:0003341	cilium movement	NA	0	21	14	14089	1
GO:0003342	proepicardium development	NA	0	21	2	14089	1
GO:0003344	pericardium morphogenesis	NA	0	21	5	14089	1
GO:0003345	proepicardium cell migration involved in pericardium morphogenesis	NA	0	21	1	14089	1
GO:0003350	pulmonary myocardium development	NA	0	21	2	14089	1
GO:0003351	epithelial cilium movement	NA	0	21	8	14089	1
GO:0003353	positive regulation of cilium movement	NA	0	21	1	14089	1
GO:0003356	regulation of cilium beat frequency	NA	0	21	4	14089	1
GO:0003357	noradrenergic neuron differentiation	NA	0	21	5	14089	1
GO:0003358	noradrenergic neuron development	NA	0	21	3	14089	1
GO:0003359	noradrenergic neuron fate commitment	NA	0	21	1	14089	1
GO:0003360	brainstem development	NA	0	21	5	14089	1
GO:0003365	establishment of cell polarity involved in ameboidal cell migration	NA	0	21	1	14089	1
GO:0003366	cell-matrix adhesion involved in ameboidal cell migration	NA	0	21	1	14089	1
GO:0003376	sphingosine-1-phosphate signaling pathway	NA	0	21	9	14089	1
GO:0003382	epithelial cell morphogenesis	NA	0	21	11	14089	1
GO:0003383	apical constriction	NA	0	21	2	14089	1
GO:0003401	axis elongation	NA	0	21	2	14089	1
GO:0003402	planar cell polarity pathway involved in axis elongation	NA	0	21	3	14089	1
GO:0003404	optic vesicle morphogenesis	NA	0	21	1	14089	1
GO:0003406	retinal pigment epithelium development	NA	0	21	4	14089	1
GO:0003407	neural retina development	NA	0	21	7	14089	1
GO:0003408	optic cup formation involved in camera-type eye development	NA	0	21	3	14089	1
GO:0003413	chondrocyte differentiation involved in endochondral bone morphogenesis	NA	0	21	1	14089	1
GO:0003416	endochondral bone growth	NA	0	21	3	14089	1
GO:0003417	growth plate cartilage development	NA	0	21	6	14089	1
GO:0003418	growth plate cartilage chondrocyte differentiation	NA	0	21	1	14089	1
GO:0003419	growth plate cartilage chondrocyte proliferation	NA	0	21	1	14089	1
GO:0003420	regulation of growth plate cartilage chondrocyte proliferation	NA	0	21	2	14089	1
GO:0003421	growth plate cartilage axis specification	NA	0	21	1	14089	1
GO:0003429	growth plate cartilage chondrocyte morphogenesis	NA	0	21	1	14089	1
GO:0003430	growth plate cartilage chondrocyte growth	NA	0	21	2	14089	1
GO:0003433	chondrocyte development involved in endochondral bone morphogenesis	NA	0	21	1	14089	1
GO:0003674	molecular_function	NA	0	21	495	14089	1
GO:0003678	DNA helicase activity	NA	0	21	14	14089	1
GO:0003680	AT DNA binding	NA	0	21	7	14089	1
GO:0003682	chromatin binding	NA	0	21	273	14089	1
GO:0003684	damaged DNA binding	NA	0	21	48	14089	1
GO:0003688	DNA replication origin binding	NA	0	21	2	14089	1
GO:0003689	DNA clamp loader activity	NA	0	21	7	14089	1
GO:0003690	double-stranded DNA binding	NA	0	21	74	14089	1
GO:0003691	double-stranded telomeric DNA binding	NA	0	21	4	14089	1
GO:0003692	left-handed Z-DNA binding	NA	0	21	1	14089	1
GO:0003696	satellite DNA binding	NA	0	21	3	14089	1
GO:0003697	single-stranded DNA binding	NA	0	21	51	14089	1
GO:0003705	transcription factor activity, RNA polymerase II distal enhancer sequence-specific binding	NA	0	21	48	14089	1
GO:0003707	steroid hormone receptor activity	NA	0	21	39	14089	1
GO:0003708	retinoic acid receptor activity	NA	0	21	5	14089	1
GO:0003712	transcription cofactor activity	NA	0	21	46	14089	1
GO:0003713	transcription coactivator activity	NA	0	21	175	14089	1
GO:0003714	transcription corepressor activity	NA	0	21	149	14089	1
GO:0003720	telomerase activity	NA	0	21	4	14089	1
GO:0003721	telomerase RNA reverse transcriptase activity	NA	0	21	1	14089	1
GO:0003724	RNA helicase activity	NA	0	21	12	14089	1
GO:0003725	double-stranded RNA binding	NA	0	21	35	14089	1
GO:0003726	double-stranded RNA adenosine deaminase activity	NA	0	21	2	14089	1
GO:0003727	single-stranded RNA binding	NA	0	21	25	14089	1
GO:0003729	mRNA binding	NA	0	21	87	14089	1
GO:0003730	mRNA 3'-UTR binding	NA	0	21	30	14089	1
GO:0003735	structural constituent of ribosome	NA	0	21	158	14089	1
GO:0003743	translation initiation factor activity	NA	0	21	38	14089	1
GO:0003746	translation elongation factor activity	NA	0	21	9	14089	1
GO:0003747	translation release factor activity	NA	0	21	3	14089	1
GO:0003755	peptidyl-prolyl cis-trans isomerase activity	NA	0	21	29	14089	1
GO:0003756	protein disulfide isomerase activity	NA	0	21	11	14089	1
GO:0003774	motor activity	NA	0	21	37	14089	1
GO:0003777	microtubule motor activity	NA	0	21	49	14089	1
GO:0003779	actin binding	NA	0	21	205	14089	1
GO:0003785	actin monomer binding	NA	0	21	21	14089	1
GO:0003796	lysozyme activity	NA	0	21	4	14089	1
GO:0003810	protein-glutamine gamma-glutamyltransferase activity	NA	0	21	5	14089	1
GO:0003823	antigen binding	NA	0	21	69	14089	1
GO:0003824	catalytic activity	NA	0	21	42	14089	1
GO:0003826	alpha-ketoacid dehydrogenase activity	NA	0	21	1	14089	1
GO:0003827	alpha-1,3-mannosylglycoprotein 2-beta-N-acetylglucosaminyltransferase activity	NA	0	21	1	14089	1
GO:0003828	alpha-N-acetylneuraminate alpha-2,8-sialyltransferase activity	NA	0	21	3	14089	1
GO:0003829	beta-1,3-galactosyl-O-glycosyl-glycoprotein beta-1,6-N-acetylglucosaminyltransferase activity	NA	0	21	2	14089	1
GO:0003830	beta-1,4-mannosylglycoprotein 4-beta-N-acetylglucosaminyltransferase activity	NA	0	21	1	14089	1
GO:0003831	beta-N-acetylglucosaminylglycopeptide beta-1,4-galactosyltransferase activity	NA	0	21	8	14089	1
GO:0003835	beta-galactoside alpha-2,6-sialyltransferase activity	NA	0	21	1	14089	1
GO:0003836	beta-galactoside (CMP) alpha-2,3-sialyltransferase activity	NA	0	21	6	14089	1
GO:0003839	gamma-glutamylcyclotransferase activity	NA	0	21	5	14089	1
GO:0003840	gamma-glutamyltransferase activity	NA	0	21	7	14089	1
GO:0003841	1-acylglycerol-3-phosphate O-acyltransferase activity	NA	0	21	25	14089	1
GO:0003842	1-pyrroline-5-carboxylate dehydrogenase activity	NA	0	21	1	14089	1
GO:0003844	1,4-alpha-glucan branching enzyme activity	NA	0	21	1	14089	1
GO:0003845	11-beta-hydroxysteroid dehydrogenase [NAD(P)] activity	NA	0	21	1	14089	1
GO:0003846	2-acylglycerol O-acyltransferase activity	NA	0	21	5	14089	1
GO:0003847	1-alkyl-2-acetylglycerophosphocholine esterase activity	NA	0	21	2	14089	1
GO:0003854	3-beta-hydroxy-delta5-steroid dehydrogenase activity	NA	0	21	4	14089	1
GO:0003857	3-hydroxyacyl-CoA dehydrogenase activity	NA	0	21	7	14089	1
GO:0003858	3-hydroxybutyrate dehydrogenase activity	NA	0	21	3	14089	1
GO:0003860	3-hydroxyisobutyryl-CoA hydrolase activity	NA	0	21	1	14089	1
GO:0003863	3-methyl-2-oxobutanoate dehydrogenase (2-methylpropanoyl-transferring) activity	NA	0	21	1	14089	1
GO:0003865	3-oxo-5-alpha-steroid 4-dehydrogenase activity	NA	0	21	2	14089	1
GO:0003867	4-aminobutyrate transaminase activity	NA	0	21	1	14089	1
GO:0003870	5-aminolevulinate synthase activity	NA	0	21	1	14089	1
GO:0003872	6-phosphofructokinase activity	NA	0	21	1	14089	1
GO:0003873	6-phosphofructo-2-kinase activity	NA	0	21	2	14089	1
GO:0003875	ADP-ribosylarginine hydrolase activity	NA	0	21	2	14089	1
GO:0003876	AMP deaminase activity	NA	0	21	1	14089	1
GO:0003878	ATP citrate synthase activity	NA	0	21	1	14089	1
GO:0003880	protein C-terminal carboxyl O-methyltransferase activity	NA	0	21	1	14089	1
GO:0003886	DNA (cytosine-5-)-methyltransferase activity	NA	0	21	3	14089	1
GO:0003887	DNA-directed DNA polymerase activity	NA	0	21	20	14089	1
GO:0003896	DNA primase activity	NA	0	21	3	14089	1
GO:0003899	DNA-directed RNA polymerase activity	NA	0	21	15	14089	1
GO:0003905	alkylbase DNA N-glycosylase activity	NA	0	21	1	14089	1
GO:0003906	DNA-(apurinic or apyrimidinic site) lyase activity	NA	0	21	6	14089	1
GO:0003909	DNA ligase activity	NA	0	21	3	14089	1
GO:0003910	DNA ligase (ATP) activity	NA	0	21	3	14089	1
GO:0003912	DNA nucleotidylexotransferase activity	NA	0	21	1	14089	1
GO:0003916	DNA topoisomerase activity	NA	0	21	1	14089	1
GO:0003917	DNA topoisomerase type I activity	NA	0	21	3	14089	1
GO:0003918	DNA topoisomerase type II (ATP-hydrolyzing) activity	NA	0	21	2	14089	1
GO:0003919	FMN adenylyltransferase activity	NA	0	21	1	14089	1
GO:0003920	GMP reductase activity	NA	0	21	1	14089	1
GO:0003921	GMP synthase activity	NA	0	21	1	14089	1
GO:0003922	GMP synthase (glutamine-hydrolyzing) activity	NA	0	21	1	14089	1
GO:0003923	GPI-anchor transamidase activity	NA	0	21	3	14089	1
GO:0003934	GTP cyclohydrolase I activity	NA	0	21	1	14089	1
GO:0003937	IMP cyclohydrolase activity	NA	0	21	1	14089	1
GO:0003938	IMP dehydrogenase activity	NA	0	21	1	14089	1
GO:0003939	L-iditol 2-dehydrogenase activity	NA	0	21	1	14089	1
GO:0003940	L-iduronidase activity	NA	0	21	1	14089	1
GO:0003941	L-serine ammonia-lyase activity	NA	0	21	1	14089	1
GO:0003943	N-acetylgalactosamine-4-sulfatase activity	NA	0	21	2	14089	1
GO:0003945	N-acetyllactosamine synthase activity	NA	0	21	4	14089	1
GO:0003947	(N-acetylneuraminyl)-galactosylglucosylceramide N-acetylgalactosaminyltransferase activity	NA	0	21	1	14089	1
GO:0003948	N4-(beta-N-acetylglucosaminyl)-L-asparaginase activity	NA	0	21	1	14089	1
GO:0003950	NAD+ ADP-ribosyltransferase activity	NA	0	21	13	14089	1
GO:0003951	NAD+ kinase activity	NA	0	21	1	14089	1
GO:0003952	NAD+ synthase (glutamine-hydrolyzing) activity	NA	0	21	1	14089	1
GO:0003953	NAD+ nucleosidase activity	NA	0	21	3	14089	1
GO:0003954	NADH dehydrogenase activity	NA	0	21	4	14089	1
GO:0003955	NAD(P)H dehydrogenase (quinone) activity	NA	0	21	1	14089	1
GO:0003956	NAD(P)+-protein-arginine ADP-ribosyltransferase activity	NA	0	21	5	14089	1
GO:0003957	NAD(P)+ transhydrogenase (B-specific) activity	NA	0	21	1	14089	1
GO:0003958	NADPH-hemoprotein reductase activity	NA	0	21	4	14089	1
GO:0003960	NADPH:quinone reductase activity	NA	0	21	4	14089	1
GO:0003963	RNA-3'-phosphate cyclase activity	NA	0	21	1	14089	1
GO:0003964	RNA-directed DNA polymerase activity	NA	0	21	1	14089	1
GO:0003968	RNA-directed RNA polymerase activity	NA	0	21	1	14089	1
GO:0003973	(S)-2-hydroxy-acid oxidase activity	NA	0	21	2	14089	1
GO:0003974	UDP-N-acetylglucosamine 4-epimerase activity	NA	0	21	1	14089	1
GO:0003975	UDP-N-acetylglucosamine-dolichyl-phosphate N-acetylglucosaminephosphotransferase activity	NA	0	21	1	14089	1
GO:0003976	UDP-N-acetylglucosamine-lysosomal-enzyme N-acetylglucosaminephosphotransferase activity	NA	0	21	3	14089	1
GO:0003977	UDP-N-acetylglucosamine diphosphorylase activity	NA	0	21	2	14089	1
GO:0003978	UDP-glucose 4-epimerase activity	NA	0	21	1	14089	1
GO:0003979	UDP-glucose 6-dehydrogenase activity	NA	0	21	1	14089	1
GO:0003980	UDP-glucose:glycoprotein glucosyltransferase activity	NA	0	21	1	14089	1
GO:0003985	acetyl-CoA C-acetyltransferase activity	NA	0	21	1	14089	1
GO:0003986	acetyl-CoA hydrolase activity	NA	0	21	2	14089	1
GO:0003987	acetate-CoA ligase activity	NA	0	21	1	14089	1
GO:0003988	acetyl-CoA C-acyltransferase activity	NA	0	21	4	14089	1
GO:0003989	acetyl-CoA carboxylase activity	NA	0	21	2	14089	1
GO:0003990	acetylcholinesterase activity	NA	0	21	2	14089	1
GO:0003993	acid phosphatase activity	NA	0	21	7	14089	1
GO:0003994	aconitate hydratase activity	NA	0	21	1	14089	1
GO:0003995	acyl-CoA dehydrogenase activity	NA	0	21	9	14089	1
GO:0003996	acyl-CoA ligase activity	NA	0	21	2	14089	1
GO:0003997	acyl-CoA oxidase activity	NA	0	21	2	14089	1
GO:0003998	acylphosphatase activity	NA	0	21	1	14089	1
GO:0003999	adenine phosphoribosyltransferase activity	NA	0	21	1	14089	1
GO:0004000	adenosine deaminase activity	NA	0	21	5	14089	1
GO:0004001	adenosine kinase activity	NA	0	21	1	14089	1
GO:0004008	copper-exporting ATPase activity	NA	0	21	1	14089	1
GO:0004012	phospholipid-translocating ATPase activity	NA	0	21	11	14089	1
GO:0004013	adenosylhomocysteinase activity	NA	0	21	1	14089	1
GO:0004014	adenosylmethionine decarboxylase activity	NA	0	21	1	14089	1
GO:0004016	adenylate cyclase activity	NA	0	21	8	14089	1
GO:0004017	adenylate kinase activity	NA	0	21	4	14089	1
GO:0004018	N6-(1,2-dicarboxyethyl)AMP AMP-lyase (fumarate-forming) activity	NA	0	21	1	14089	1
GO:0004020	adenylylsulfate kinase activity	NA	0	21	1	14089	1
GO:0004021	L-alanine:2-oxoglutarate aminotransferase activity	NA	0	21	1	14089	1
GO:0004022	alcohol dehydrogenase (NAD) activity	NA	0	21	4	14089	1
GO:0004024	alcohol dehydrogenase activity, zinc-dependent	NA	0	21	4	14089	1
GO:0004027	alcohol sulfotransferase activity	NA	0	21	2	14089	1
GO:0004028	3-chloroallyl aldehyde dehydrogenase activity	NA	0	21	4	14089	1
GO:0004029	aldehyde dehydrogenase (NAD) activity	NA	0	21	9	14089	1
GO:0004030	aldehyde dehydrogenase [NAD(P)+] activity	NA	0	21	4	14089	1
GO:0004031	aldehyde oxidase activity	NA	0	21	2	14089	1
GO:0004032	alditol:NADP+ 1-oxidoreductase activity	NA	0	21	5	14089	1
GO:0004033	aldo-keto reductase (NADP) activity	NA	0	21	11	14089	1
GO:0004034	aldose 1-epimerase activity	NA	0	21	1	14089	1
GO:0004035	alkaline phosphatase activity	NA	0	21	3	14089	1
GO:0004040	amidase activity	NA	0	21	1	14089	1
GO:0004042	acetyl-CoA:L-glutamate N-acetyltransferase activity	NA	0	21	1	14089	1
GO:0004044	amidophosphoribosyltransferase activity	NA	0	21	1	14089	1
GO:0004045	aminoacyl-tRNA hydrolase activity	NA	0	21	4	14089	1
GO:0004046	aminoacylase activity	NA	0	21	2	14089	1
GO:0004047	aminomethyltransferase activity	NA	0	21	1	14089	1
GO:0004051	arachidonate 5-lipoxygenase activity	NA	0	21	3	14089	1
GO:0004052	arachidonate 12-lipoxygenase activity	NA	0	21	2	14089	1
GO:0004053	arginase activity	NA	0	21	2	14089	1
GO:0004056	argininosuccinate lyase activity	NA	0	21	1	14089	1
GO:0004057	arginyltransferase activity	NA	0	21	1	14089	1
GO:0004059	aralkylamine N-acetyltransferase activity	NA	0	21	1	14089	1
GO:0004060	arylamine N-acetyltransferase activity	NA	0	21	2	14089	1
GO:0004061	arylformamidase activity	NA	0	21	1	14089	1
GO:0004062	aryl sulfotransferase activity	NA	0	21	8	14089	1
GO:0004063	aryldialkylphosphatase activity	NA	0	21	2	14089	1
GO:0004064	arylesterase activity	NA	0	21	6	14089	1
GO:0004065	arylsulfatase activity	NA	0	21	8	14089	1
GO:0004066	asparagine synthase (glutamine-hydrolyzing) activity	NA	0	21	1	14089	1
GO:0004067	asparaginase activity	NA	0	21	2	14089	1
GO:0004068	aspartate 1-decarboxylase activity	NA	0	21	1	14089	1
GO:0004069	L-aspartate:2-oxoglutarate aminotransferase activity	NA	0	21	2	14089	1
GO:0004070	aspartate carbamoyltransferase activity	NA	0	21	1	14089	1
GO:0004074	biliverdin reductase activity	NA	0	21	2	14089	1
GO:0004075	biotin carboxylase activity	NA	0	21	5	14089	1
GO:0004077	biotin-[acetyl-CoA-carboxylase] ligase activity	NA	0	21	1	14089	1
GO:0004078	biotin-[methylcrotonoyl-CoA-carboxylase] ligase activity	NA	0	21	1	14089	1
GO:0004079	biotin-[methylmalonyl-CoA-carboxytransferase] ligase activity	NA	0	21	1	14089	1
GO:0004080	biotin-[propionyl-CoA-carboxylase (ATP-hydrolyzing)] ligase activity	NA	0	21	1	14089	1
GO:0004081	bis(5'-nucleosyl)-tetraphosphatase (asymmetrical) activity	NA	0	21	1	14089	1
GO:0004082	bisphosphoglycerate mutase activity	NA	0	21	3	14089	1
GO:0004083	bisphosphoglycerate 2-phosphatase activity	NA	0	21	4	14089	1
GO:0004084	branched-chain-amino-acid transaminase activity	NA	0	21	2	14089	1
GO:0004087	carbamoyl-phosphate synthase (ammonia) activity	NA	0	21	1	14089	1
GO:0004088	carbamoyl-phosphate synthase (glutamine-hydrolyzing) activity	NA	0	21	1	14089	1
GO:0004089	carbonate dehydratase activity	NA	0	21	9	14089	1
GO:0004090	carbonyl reductase (NADPH) activity	NA	0	21	3	14089	1
GO:0004092	carnitine O-acetyltransferase activity	NA	0	21	1	14089	1
GO:0004095	carnitine O-palmitoyltransferase activity	NA	0	21	1	14089	1
GO:0004096	catalase activity	NA	0	21	2	14089	1
GO:0004098	cerebroside-sulfatase activity	NA	0	21	1	14089	1
GO:0004103	choline kinase activity	NA	0	21	1	14089	1
GO:0004104	cholinesterase activity	NA	0	21	3	14089	1
GO:0004105	choline-phosphate cytidylyltransferase activity	NA	0	21	2	14089	1
GO:0004108	citrate (Si)-synthase activity	NA	0	21	1	14089	1
GO:0004109	coproporphyrinogen oxidase activity	NA	0	21	1	14089	1
GO:0004111	creatine kinase activity	NA	0	21	4	14089	1
GO:0004112	cyclic-nucleotide phosphodiesterase activity	NA	0	21	2	14089	1
GO:0004113	2',3'-cyclic-nucleotide 3'-phosphodiesterase activity	NA	0	21	1	14089	1
GO:0004114	3',5'-cyclic-nucleotide phosphodiesterase activity	NA	0	21	4	14089	1
GO:0004115	3',5'-cyclic-AMP phosphodiesterase activity	NA	0	21	10	14089	1
GO:0004117	calmodulin-dependent cyclic-nucleotide phosphodiesterase activity	NA	0	21	3	14089	1
GO:0004118	cGMP-stimulated cyclic-nucleotide phosphodiesterase activity	NA	0	21	1	14089	1
GO:0004119	cGMP-inhibited cyclic-nucleotide phosphodiesterase activity	NA	0	21	2	14089	1
GO:0004122	cystathionine beta-synthase activity	NA	0	21	2	14089	1
GO:0004124	cysteine synthase activity	NA	0	21	1	14089	1
GO:0004126	cytidine deaminase activity	NA	0	21	7	14089	1
GO:0004127	cytidylate kinase activity	NA	0	21	2	14089	1
GO:0004128	cytochrome-b5 reductase activity, acting on NAD(P)H	NA	0	21	6	14089	1
GO:0004129	cytochrome-c oxidase activity	NA	0	21	21	14089	1
GO:0004132	dCMP deaminase activity	NA	0	21	1	14089	1
GO:0004133	glycogen debranching enzyme activity	NA	0	21	2	14089	1
GO:0004134	4-alpha-glucanotransferase activity	NA	0	21	2	14089	1
GO:0004135	amylo-alpha-1,6-glucosidase activity	NA	0	21	2	14089	1
GO:0004137	deoxycytidine kinase activity	NA	0	21	2	14089	1
GO:0004139	deoxyribose-phosphate aldolase activity	NA	0	21	1	14089	1
GO:0004140	dephospho-CoA kinase activity	NA	0	21	1	14089	1
GO:0004142	diacylglycerol cholinephosphotransferase activity	NA	0	21	3	14089	1
GO:0004143	diacylglycerol kinase activity	NA	0	21	11	14089	1
GO:0004144	diacylglycerol O-acyltransferase activity	NA	0	21	4	14089	1
GO:0004145	diamine N-acetyltransferase activity	NA	0	21	1	14089	1
GO:0004146	dihydrofolate reductase activity	NA	0	21	2	14089	1
GO:0004148	dihydrolipoyl dehydrogenase activity	NA	0	21	1	14089	1
GO:0004149	dihydrolipoyllysine-residue succinyltransferase activity	NA	0	21	1	14089	1
GO:0004151	dihydroorotase activity	NA	0	21	1	14089	1
GO:0004152	dihydroorotate dehydrogenase activity	NA	0	21	1	14089	1
GO:0004161	dimethylallyltranstransferase activity	NA	0	21	1	14089	1
GO:0004163	diphosphomevalonate decarboxylase activity	NA	0	21	1	14089	1
GO:0004164	diphthine synthase activity	NA	0	21	1	14089	1
GO:0004165	dodecenoyl-CoA delta-isomerase activity	NA	0	21	2	14089	1
GO:0004167	dopachrome isomerase activity	NA	0	21	5	14089	1
GO:0004169	dolichyl-phosphate-mannose-protein mannosyltransferase activity	NA	0	21	5	14089	1
GO:0004174	electron-transferring-flavoprotein dehydrogenase activity	NA	0	21	1	14089	1
GO:0004175	endopeptidase activity	NA	0	21	45	14089	1
GO:0004176	ATP-dependent peptidase activity	NA	0	21	8	14089	1
GO:0004177	aminopeptidase activity	NA	0	21	19	14089	1
GO:0004180	carboxypeptidase activity	NA	0	21	16	14089	1
GO:0004181	metallocarboxypeptidase activity	NA	0	21	14	14089	1
GO:0004185	serine-type carboxypeptidase activity	NA	0	21	7	14089	1
GO:0004190	aspartic-type endopeptidase activity	NA	0	21	11	14089	1
GO:0004197	cysteine-type endopeptidase activity	NA	0	21	42	14089	1
GO:0004198	calcium-dependent cysteine-type endopeptidase activity	NA	0	21	16	14089	1
GO:0004298	threonine-type endopeptidase activity	NA	0	21	26	14089	1
GO:0004300	enoyl-CoA hydratase activity	NA	0	21	5	14089	1
GO:0004301	epoxide hydrolase activity	NA	0	21	3	14089	1
GO:0004303	estradiol 17-beta-dehydrogenase activity	NA	0	21	10	14089	1
GO:0004304	estrone sulfotransferase activity	NA	0	21	2	14089	1
GO:0004305	ethanolamine kinase activity	NA	0	21	2	14089	1
GO:0004306	ethanolamine-phosphate cytidylyltransferase activity	NA	0	21	1	14089	1
GO:0004307	ethanolaminephosphotransferase activity	NA	0	21	3	14089	1
GO:0004308	exo-alpha-sialidase activity	NA	0	21	10	14089	1
GO:0004311	farnesyltranstransferase activity	NA	0	21	1	14089	1
GO:0004312	fatty acid synthase activity	NA	0	21	1	14089	1
GO:0004313	[acyl-carrier-protein] S-acetyltransferase activity	NA	0	21	1	14089	1
GO:0004314	[acyl-carrier-protein] S-malonyltransferase activity	NA	0	21	2	14089	1
GO:0004315	3-oxoacyl-[acyl-carrier-protein] synthase activity	NA	0	21	1	14089	1
GO:0004316	3-oxoacyl-[acyl-carrier-protein] reductase (NADPH) activity	NA	0	21	1	14089	1
GO:0004317	3-hydroxypalmitoyl-[acyl-carrier-protein] dehydratase activity	NA	0	21	1	14089	1
GO:0004319	enoyl-[acyl-carrier-protein] reductase (NADPH, B-specific) activity	NA	0	21	1	14089	1
GO:0004320	oleoyl-[acyl-carrier-protein] hydrolase activity	NA	0	21	2	14089	1
GO:0004322	ferroxidase activity	NA	0	21	3	14089	1
GO:0004329	formate-tetrahydrofolate ligase activity	NA	0	21	2	14089	1
GO:0004331	fructose-2,6-bisphosphate 2-phosphatase activity	NA	0	21	3	14089	1
GO:0004332	fructose-bisphosphate aldolase activity	NA	0	21	2	14089	1
GO:0004333	fumarate hydratase activity	NA	0	21	1	14089	1
GO:0004335	galactokinase activity	NA	0	21	2	14089	1
GO:0004337	geranyltranstransferase activity	NA	0	21	1	14089	1
GO:0004339	glucan 1,4-alpha-glucosidase activity	NA	0	21	2	14089	1
GO:0004340	glucokinase activity	NA	0	21	4	14089	1
GO:0004341	gluconolactonase activity	NA	0	21	1	14089	1
GO:0004342	glucosamine-6-phosphate deaminase activity	NA	0	21	2	14089	1
GO:0004345	glucose-6-phosphate dehydrogenase activity	NA	0	21	2	14089	1
GO:0004346	glucose-6-phosphatase activity	NA	0	21	2	14089	1
GO:0004347	glucose-6-phosphate isomerase activity	NA	0	21	2	14089	1
GO:0004348	glucosylceramidase activity	NA	0	21	1	14089	1
GO:0004349	glutamate 5-kinase activity	NA	0	21	1	14089	1
GO:0004350	glutamate-5-semialdehyde dehydrogenase activity	NA	0	21	1	14089	1
GO:0004351	glutamate decarboxylase activity	NA	0	21	2	14089	1
GO:0004352	glutamate dehydrogenase (NAD+) activity	NA	0	21	2	14089	1
GO:0004353	glutamate dehydrogenase [NAD(P)+] activity	NA	0	21	2	14089	1
GO:0004357	glutamate-cysteine ligase activity	NA	0	21	1	14089	1
GO:0004359	glutaminase activity	NA	0	21	2	14089	1
GO:0004360	glutamine-fructose-6-phosphate transaminase (isomerizing) activity	NA	0	21	1	14089	1
GO:0004361	glutaryl-CoA dehydrogenase activity	NA	0	21	1	14089	1
GO:0004362	glutathione-disulfide reductase activity	NA	0	21	1	14089	1
GO:0004363	glutathione synthase activity	NA	0	21	1	14089	1
GO:0004364	glutathione transferase activity	NA	0	21	20	14089	1
GO:0004365	glyceraldehyde-3-phosphate dehydrogenase (NAD+) (phosphorylating) activity	NA	0	21	2	14089	1
GO:0004366	glycerol-3-phosphate O-acyltransferase activity	NA	0	21	3	14089	1
GO:0004367	glycerol-3-phosphate dehydrogenase [NAD+] activity	NA	0	21	1	14089	1
GO:0004368	glycerol-3-phosphate dehydrogenase activity	NA	0	21	2	14089	1
GO:0004370	glycerol kinase activity	NA	0	21	3	14089	1
GO:0004372	glycine hydroxymethyltransferase activity	NA	0	21	2	14089	1
GO:0004373	glycogen (starch) synthase activity	NA	0	21	2	14089	1
GO:0004375	glycine dehydrogenase (decarboxylating) activity	NA	0	21	1	14089	1
GO:0004376	glycolipid mannosyltransferase activity	NA	0	21	2	14089	1
GO:0004377	GDP-Man:Man3GlcNAc2-PP-Dol alpha-1,2-mannosyltransferase activity	NA	0	21	1	14089	1
GO:0004378	GDP-Man:Man1GlcNAc2-PP-Dol alpha-1,3-mannosyltransferase activity	NA	0	21	1	14089	1
GO:0004379	glycylpeptide N-tetradecanoyltransferase activity	NA	0	21	1	14089	1
GO:0004382	guanosine-diphosphatase activity	NA	0	21	2	14089	1
GO:0004383	guanylate cyclase activity	NA	0	21	7	14089	1
GO:0004385	guanylate kinase activity	NA	0	21	9	14089	1
GO:0004386	helicase activity	NA	0	21	39	14089	1
GO:0004392	heme oxygenase (decyclizing) activity	NA	0	21	2	14089	1
GO:0004394	heparan sulfate 2-O-sulfotransferase activity	NA	0	21	1	14089	1
GO:0004395	hexaprenyldihydroxybenzoate methyltransferase activity	NA	0	21	1	14089	1
GO:0004396	hexokinase activity	NA	0	21	3	14089	1
GO:0004397	histidine ammonia-lyase activity	NA	0	21	1	14089	1
GO:0004398	histidine decarboxylase activity	NA	0	21	1	14089	1
GO:0004407	histone deacetylase activity	NA	0	21	25	14089	1
GO:0004411	homogentisate 1,2-dioxygenase activity	NA	0	21	1	14089	1
GO:0004415	hyalurononglucosaminidase activity	NA	0	21	4	14089	1
GO:0004416	hydroxyacylglutathione hydrolase activity	NA	0	21	1	14089	1
GO:0004418	hydroxymethylbilane synthase activity	NA	0	21	1	14089	1
GO:0004419	hydroxymethylglutaryl-CoA lyase activity	NA	0	21	2	14089	1
GO:0004420	hydroxymethylglutaryl-CoA reductase (NADPH) activity	NA	0	21	1	14089	1
GO:0004421	hydroxymethylglutaryl-CoA synthase activity	NA	0	21	1	14089	1
GO:0004422	hypoxanthine phosphoribosyltransferase activity	NA	0	21	1	14089	1
GO:0004427	inorganic diphosphatase activity	NA	0	21	3	14089	1
GO:0004430	1-phosphatidylinositol 4-kinase activity	NA	0	21	4	14089	1
GO:0004435	phosphatidylinositol phospholipase C activity	NA	0	21	20	14089	1
GO:0004438	phosphatidylinositol-3-phosphatase activity	NA	0	21	6	14089	1
GO:0004439	phosphatidylinositol-4,5-bisphosphate 5-phosphatase activity	NA	0	21	5	14089	1
GO:0004441	inositol-1,4-bisphosphate 1-phosphatase activity	NA	0	21	1	14089	1
GO:0004445	inositol-polyphosphate 5-phosphatase activity	NA	0	21	4	14089	1
GO:0004447	iodide peroxidase activity	NA	0	21	1	14089	1
GO:0004448	isocitrate dehydrogenase activity	NA	0	21	1	14089	1
GO:0004449	isocitrate dehydrogenase (NAD+) activity	NA	0	21	1	14089	1
GO:0004450	isocitrate dehydrogenase (NADP+) activity	NA	0	21	1	14089	1
GO:0004452	isopentenyl-diphosphate delta-isomerase activity	NA	0	21	2	14089	1
GO:0004454	ketohexokinase activity	NA	0	21	1	14089	1
GO:0004458	D-lactate dehydrogenase (cytochrome) activity	NA	0	21	1	14089	1
GO:0004459	L-lactate dehydrogenase activity	NA	0	21	2	14089	1
GO:0004461	lactose synthase activity	NA	0	21	2	14089	1
GO:0004462	lactoylglutathione lyase activity	NA	0	21	1	14089	1
GO:0004463	leukotriene-A4 hydrolase activity	NA	0	21	1	14089	1
GO:0004464	leukotriene-C4 synthase activity	NA	0	21	2	14089	1
GO:0004465	lipoprotein lipase activity	NA	0	21	4	14089	1
GO:0004466	long-chain-acyl-CoA dehydrogenase activity	NA	0	21	1	14089	1
GO:0004467	long-chain fatty acid-CoA ligase activity	NA	0	21	9	14089	1
GO:0004468	lysine N-acetyltransferase activity, acting on acetyl phosphate as donor	NA	0	21	10	14089	1
GO:0004470	malic enzyme activity	NA	0	21	3	14089	1
GO:0004471	malate dehydrogenase (decarboxylating) (NAD+) activity	NA	0	21	2	14089	1
GO:0004473	malate dehydrogenase (decarboxylating) (NADP+) activity	NA	0	21	1	14089	1
GO:0004474	malate synthase activity	NA	0	21	1	14089	1
GO:0004476	mannose-6-phosphate isomerase activity	NA	0	21	1	14089	1
GO:0004477	methenyltetrahydrofolate cyclohydrolase activity	NA	0	21	2	14089	1
GO:0004478	methionine adenosyltransferase activity	NA	0	21	1	14089	1
GO:0004479	methionyl-tRNA formyltransferase activity	NA	0	21	1	14089	1
GO:0004482	mRNA (guanine-N7-)-methyltransferase activity	NA	0	21	1	14089	1
GO:0004483	mRNA (nucleoside-2'-O-)-methyltransferase activity	NA	0	21	1	14089	1
GO:0004484	mRNA guanylyltransferase activity	NA	0	21	1	14089	1
GO:0004485	methylcrotonoyl-CoA carboxylase activity	NA	0	21	2	14089	1
GO:0004486	methylenetetrahydrofolate dehydrogenase [NAD(P)+] activity	NA	0	21	1	14089	1
GO:0004487	methylenetetrahydrofolate dehydrogenase (NAD+) activity	NA	0	21	2	14089	1
GO:0004488	methylenetetrahydrofolate dehydrogenase (NADP+) activity	NA	0	21	2	14089	1
GO:0004489	methylenetetrahydrofolate reductase (NAD(P)H) activity	NA	0	21	1	14089	1
GO:0004490	methylglutaconyl-CoA hydratase activity	NA	0	21	1	14089	1
GO:0004491	methylmalonate-semialdehyde dehydrogenase (acylating) activity	NA	0	21	1	14089	1
GO:0004492	methylmalonyl-CoA decarboxylase activity	NA	0	21	1	14089	1
GO:0004494	methylmalonyl-CoA mutase activity	NA	0	21	1	14089	1
GO:0004497	monooxygenase activity	NA	0	21	27	14089	1
GO:0004498	calcidiol 1-monooxygenase activity	NA	0	21	1	14089	1
GO:0004499	N,N-dimethylaniline monooxygenase activity	NA	0	21	2	14089	1
GO:0004500	dopamine beta-monooxygenase activity	NA	0	21	1	14089	1
GO:0004502	kynurenine 3-monooxygenase activity	NA	0	21	1	14089	1
GO:0004503	monophenol monooxygenase activity	NA	0	21	1	14089	1
GO:0004504	peptidylglycine monooxygenase activity	NA	0	21	1	14089	1
GO:0004505	phenylalanine 4-monooxygenase activity	NA	0	21	2	14089	1
GO:0004506	squalene monooxygenase activity	NA	0	21	1	14089	1
GO:0004507	steroid 11-beta-monooxygenase activity	NA	0	21	1	14089	1
GO:0004508	steroid 17-alpha-monooxygenase activity	NA	0	21	1	14089	1
GO:0004509	steroid 21-monooxygenase activity	NA	0	21	5	14089	1
GO:0004510	tryptophan 5-monooxygenase activity	NA	0	21	1	14089	1
GO:0004511	tyrosine 3-monooxygenase activity	NA	0	21	1	14089	1
GO:0004512	inositol-3-phosphate synthase activity	NA	0	21	1	14089	1
GO:0004513	neolactotetraosylceramide alpha-2,3-sialyltransferase activity	NA	0	21	1	14089	1
GO:0004514	nicotinate-nucleotide diphosphorylase (carboxylating) activity	NA	0	21	4	14089	1
GO:0004515	nicotinate-nucleotide adenylyltransferase activity	NA	0	21	1	14089	1
GO:0004516	nicotinate phosphoribosyltransferase activity	NA	0	21	2	14089	1
GO:0004517	nitric-oxide synthase activity	NA	0	21	3	14089	1
GO:0004518	nuclease activity	NA	0	21	12	14089	1
GO:0004519	endonuclease activity	NA	0	21	30	14089	1
GO:0004520	endodeoxyribonuclease activity	NA	0	21	16	14089	1
GO:0004521	endoribonuclease activity	NA	0	21	10	14089	1
GO:0004522	ribonuclease A activity	NA	0	21	4	14089	1
GO:0004523	RNA-DNA hybrid ribonuclease activity	NA	0	21	7	14089	1
GO:0004525	ribonuclease III activity	NA	0	21	2	14089	1
GO:0004526	ribonuclease P activity	NA	0	21	9	14089	1
GO:0004527	exonuclease activity	NA	0	21	10	14089	1
GO:0004528	phosphodiesterase I activity	NA	0	21	5	14089	1
GO:0004530	deoxyribonuclease I activity	NA	0	21	1	14089	1
GO:0004531	deoxyribonuclease II activity	NA	0	21	2	14089	1
GO:0004532	exoribonuclease activity	NA	0	21	3	14089	1
GO:0004535	poly(A)-specific ribonuclease activity	NA	0	21	10	14089	1
GO:0004536	deoxyribonuclease activity	NA	0	21	9	14089	1
GO:0004540	ribonuclease activity	NA	0	21	12	14089	1
GO:0004549	tRNA-specific ribonuclease activity	NA	0	21	1	14089	1
GO:0004550	nucleoside diphosphate kinase activity	NA	0	21	10	14089	1
GO:0004551	nucleotide diphosphatase activity	NA	0	21	3	14089	1
GO:0004553	hydrolase activity, hydrolyzing O-glycosyl compounds	NA	0	21	4	14089	1
GO:0004555	alpha,alpha-trehalase activity	NA	0	21	1	14089	1
GO:0004556	alpha-amylase activity	NA	0	21	3	14089	1
GO:0004557	alpha-galactosidase activity	NA	0	21	2	14089	1
GO:0004558	alpha-1,4-glucosidase activity	NA	0	21	3	14089	1
GO:0004559	alpha-mannosidase activity	NA	0	21	8	14089	1
GO:0004560	alpha-L-fucosidase activity	NA	0	21	1	14089	1
GO:0004563	beta-N-acetylhexosaminidase activity	NA	0	21	2	14089	1
GO:0004565	beta-galactosidase activity	NA	0	21	3	14089	1
GO:0004566	beta-glucuronidase activity	NA	0	21	2	14089	1
GO:0004567	beta-mannosidase activity	NA	0	21	1	14089	1
GO:0004568	chitinase activity	NA	0	21	4	14089	1
GO:0004569	glycoprotein endo-alpha-1,2-mannosidase activity	NA	0	21	1	14089	1
GO:0004571	mannosyl-oligosaccharide 1,2-alpha-mannosidase activity	NA	0	21	5	14089	1
GO:0004572	mannosyl-oligosaccharide 1,3-1,6-alpha-mannosidase activity	NA	0	21	2	14089	1
GO:0004573	mannosyl-oligosaccharide glucosidase activity	NA	0	21	1	14089	1
GO:0004574	oligo-1,6-glucosidase activity	NA	0	21	2	14089	1
GO:0004575	sucrose alpha-glucosidase activity	NA	0	21	1	14089	1
GO:0004576	oligosaccharyl transferase activity	NA	0	21	2	14089	1
GO:0004577	N-acetylglucosaminyldiphosphodolichol N-acetylglucosaminyltransferase activity	NA	0	21	2	14089	1
GO:0004578	chitobiosyldiphosphodolichol beta-mannosyltransferase activity	NA	0	21	1	14089	1
GO:0004579	dolichyl-diphosphooligosaccharide-protein glycotransferase activity	NA	0	21	5	14089	1
GO:0004581	dolichyl-phosphate beta-glucosyltransferase activity	NA	0	21	1	14089	1
GO:0004582	dolichyl-phosphate beta-D-mannosyltransferase activity	NA	0	21	3	14089	1
GO:0004583	dolichyl-phosphate-glucose-glycolipid alpha-glucosyltransferase activity	NA	0	21	3	14089	1
GO:0004584	dolichyl-phosphate-mannose-glycolipid alpha-mannosyltransferase activity	NA	0	21	1	14089	1
GO:0004585	ornithine carbamoyltransferase activity	NA	0	21	1	14089	1
GO:0004586	ornithine decarboxylase activity	NA	0	21	1	14089	1
GO:0004588	orotate phosphoribosyltransferase activity	NA	0	21	1	14089	1
GO:0004590	orotidine-5'-phosphate decarboxylase activity	NA	0	21	1	14089	1
GO:0004591	oxoglutarate dehydrogenase (succinyl-transferring) activity	NA	0	21	2	14089	1
GO:0004594	pantothenate kinase activity	NA	0	21	3	14089	1
GO:0004595	pantetheine-phosphate adenylyltransferase activity	NA	0	21	1	14089	1
GO:0004596	peptide alpha-N-acetyltransferase activity	NA	0	21	9	14089	1
GO:0004597	peptide-aspartate beta-dioxygenase activity	NA	0	21	2	14089	1
GO:0004598	peptidylamidoglycolate lyase activity	NA	0	21	1	14089	1
GO:0004601	peroxidase activity	NA	0	21	16	14089	1
GO:0004602	glutathione peroxidase activity	NA	0	21	14	14089	1
GO:0004605	phosphatidate cytidylyltransferase activity	NA	0	21	3	14089	1
GO:0004609	phosphatidylserine decarboxylase activity	NA	0	21	1	14089	1
GO:0004610	phosphoacetylglucosamine mutase activity	NA	0	21	1	14089	1
GO:0004611	phosphoenolpyruvate carboxykinase activity	NA	0	21	2	14089	1
GO:0004613	phosphoenolpyruvate carboxykinase (GTP) activity	NA	0	21	2	14089	1
GO:0004614	phosphoglucomutase activity	NA	0	21	2	14089	1
GO:0004615	phosphomannomutase activity	NA	0	21	2	14089	1
GO:0004616	phosphogluconate dehydrogenase (decarboxylating) activity	NA	0	21	2	14089	1
GO:0004618	phosphoglycerate kinase activity	NA	0	21	2	14089	1
GO:0004619	phosphoglycerate mutase activity	NA	0	21	2	14089	1
GO:0004620	phospholipase activity	NA	0	21	7	14089	1
GO:0004622	lysophospholipase activity	NA	0	21	14	14089	1
GO:0004623	phospholipase A2 activity	NA	0	21	19	14089	1
GO:0004629	phospholipase C activity	NA	0	21	8	14089	1
GO:0004630	phospholipase D activity	NA	0	21	5	14089	1
GO:0004631	phosphomevalonate kinase activity	NA	0	21	1	14089	1
GO:0004632	phosphopantothenate--cysteine ligase activity	NA	0	21	1	14089	1
GO:0004633	phosphopantothenoylcysteine decarboxylase activity	NA	0	21	1	14089	1
GO:0004634	phosphopyruvate hydratase activity	NA	0	21	3	14089	1
GO:0004637	phosphoribosylamine-glycine ligase activity	NA	0	21	1	14089	1
GO:0004638	phosphoribosylaminoimidazole carboxylase activity	NA	0	21	1	14089	1
GO:0004639	phosphoribosylaminoimidazolesuccinocarboxamide synthase activity	NA	0	21	1	14089	1
GO:0004641	phosphoribosylformylglycinamidine cyclo-ligase activity	NA	0	21	1	14089	1
GO:0004642	phosphoribosylformylglycinamidine synthase activity	NA	0	21	1	14089	1
GO:0004643	phosphoribosylaminoimidazolecarboxamide formyltransferase activity	NA	0	21	1	14089	1
GO:0004644	phosphoribosylglycinamide formyltransferase activity	NA	0	21	1	14089	1
GO:0004645	phosphorylase activity	NA	0	21	1	14089	1
GO:0004647	phosphoserine phosphatase activity	NA	0	21	3	14089	1
GO:0004648	O-phospho-L-serine:2-oxoglutarate aminotransferase activity	NA	0	21	1	14089	1
GO:0004649	poly(ADP-ribose) glycohydrolase activity	NA	0	21	1	14089	1
GO:0004651	polynucleotide 5'-phosphatase activity	NA	0	21	2	14089	1
GO:0004652	polynucleotide adenylyltransferase activity	NA	0	21	6	14089	1
GO:0004653	polypeptide N-acetylgalactosaminyltransferase activity	NA	0	21	16	14089	1
GO:0004654	polyribonucleotide nucleotidyltransferase activity	NA	0	21	1	14089	1
GO:0004655	porphobilinogen synthase activity	NA	0	21	1	14089	1
GO:0004656	procollagen-proline 4-dioxygenase activity	NA	0	21	2	14089	1
GO:0004657	proline dehydrogenase activity	NA	0	21	2	14089	1
GO:0004658	propionyl-CoA carboxylase activity	NA	0	21	2	14089	1
GO:0004659	prenyltransferase activity	NA	0	21	1	14089	1
GO:0004660	protein farnesyltransferase activity	NA	0	21	3	14089	1
GO:0004661	protein geranylgeranyltransferase activity	NA	0	21	2	14089	1
GO:0004662	CAAX-protein geranylgeranyltransferase activity	NA	0	21	3	14089	1
GO:0004663	Rab geranylgeranyltransferase activity	NA	0	21	3	14089	1
GO:0004666	prostaglandin-endoperoxide synthase activity	NA	0	21	1	14089	1
GO:0004667	prostaglandin-D synthase activity	NA	0	21	1	14089	1
GO:0004668	protein-arginine deiminase activity	NA	0	21	8	14089	1
GO:0004672	protein kinase activity	NA	0	21	185	14089	1
GO:0004673	protein histidine kinase activity	NA	0	21	1	14089	1
GO:0004674	protein serine/threonine kinase activity	NA	0	21	253	14089	1
GO:0004675	transmembrane receptor protein serine/threonine kinase activity	NA	0	21	6	14089	1
GO:0004676	3-phosphoinositide-dependent protein kinase activity	NA	0	21	1	14089	1
GO:0004677	DNA-dependent protein kinase activity	NA	0	21	4	14089	1
GO:0004679	AMP-activated protein kinase activity	NA	0	21	4	14089	1
GO:0004683	calmodulin-dependent protein kinase activity	NA	0	21	12	14089	1
GO:0004686	elongation factor-2 kinase activity	NA	0	21	1	14089	1
GO:0004687	myosin light chain kinase activity	NA	0	21	3	14089	1
GO:0004689	phosphorylase kinase activity	NA	0	21	2	14089	1
GO:0004691	cAMP-dependent protein kinase activity	NA	0	21	6	14089	1
GO:0004692	cGMP-dependent protein kinase activity	NA	0	21	2	14089	1
GO:0004693	cyclin-dependent protein serine/threonine kinase activity	NA	0	21	24	14089	1
GO:0004694	eukaryotic translation initiation factor 2alpha kinase activity	NA	0	21	2	14089	1
GO:0004697	protein kinase C activity	NA	0	21	9	14089	1
GO:0004698	calcium-dependent protein kinase C activity	NA	0	21	4	14089	1
GO:0004699	calcium-independent protein kinase C activity	NA	0	21	3	14089	1
GO:0004702	receptor signaling protein serine/threonine kinase activity	NA	0	21	38	14089	1
GO:0004703	G-protein coupled receptor kinase activity	NA	0	21	5	14089	1
GO:0004704	NF-kappaB-inducing kinase activity	NA	0	21	2	14089	1
GO:0004705	JUN kinase activity	NA	0	21	1	14089	1
GO:0004706	JUN kinase kinase kinase activity	NA	0	21	3	14089	1
GO:0004707	MAP kinase activity	NA	0	21	10	14089	1
GO:0004708	MAP kinase kinase activity	NA	0	21	7	14089	1
GO:0004709	MAP kinase kinase kinase activity	NA	0	21	15	14089	1
GO:0004711	ribosomal protein S6 kinase activity	NA	0	21	2	14089	1
GO:0004712	protein serine/threonine/tyrosine kinase activity	NA	0	21	26	14089	1
GO:0004713	protein tyrosine kinase activity	NA	0	21	92	14089	1
GO:0004714	transmembrane receptor protein tyrosine kinase activity	NA	0	21	21	14089	1
GO:0004715	non-membrane spanning protein tyrosine kinase activity	NA	0	21	35	14089	1
GO:0004716	receptor signaling protein tyrosine kinase activity	NA	0	21	7	14089	1
GO:0004719	protein-L-isoaspartate (D-aspartate) O-methyltransferase activity	NA	0	21	2	14089	1
GO:0004720	protein-lysine 6-oxidase activity	NA	0	21	2	14089	1
GO:0004721	phosphoprotein phosphatase activity	NA	0	21	37	14089	1
GO:0004722	protein serine/threonine phosphatase activity	NA	0	21	37	14089	1
GO:0004723	calcium-dependent protein serine/threonine phosphatase activity	NA	0	21	1	14089	1
GO:0004725	protein tyrosine phosphatase activity	NA	0	21	68	14089	1
GO:0004726	non-membrane spanning protein tyrosine phosphatase activity	NA	0	21	8	14089	1
GO:0004727	prenylated protein tyrosine phosphatase activity	NA	0	21	2	14089	1
GO:0004728	receptor signaling protein tyrosine phosphatase activity	NA	0	21	1	14089	1
GO:0004729	oxygen-dependent protoporphyrinogen oxidase activity	NA	0	21	1	14089	1
GO:0004733	pyridoxamine-phosphate oxidase activity	NA	0	21	1	14089	1
GO:0004735	pyrroline-5-carboxylate reductase activity	NA	0	21	3	14089	1
GO:0004736	pyruvate carboxylase activity	NA	0	21	1	14089	1
GO:0004740	pyruvate dehydrogenase (acetyl-transferring) kinase activity	NA	0	21	2	14089	1
GO:0004741	[pyruvate dehydrogenase (lipoamide)] phosphatase activity	NA	0	21	2	14089	1
GO:0004743	pyruvate kinase activity	NA	0	21	1	14089	1
GO:0004745	retinol dehydrogenase activity	NA	0	21	15	14089	1
GO:0004747	ribokinase activity	NA	0	21	1	14089	1
GO:0004748	ribonucleoside-diphosphate reductase activity, thioredoxin disulfide as acceptor	NA	0	21	2	14089	1
GO:0004749	ribose phosphate diphosphokinase activity	NA	0	21	2	14089	1
GO:0004750	ribulose-phosphate 3-epimerase activity	NA	0	21	2	14089	1
GO:0004756	selenide, water dikinase activity	NA	0	21	1	14089	1
GO:0004758	serine C-palmitoyltransferase activity	NA	0	21	5	14089	1
GO:0004760	serine-pyruvate transaminase activity	NA	0	21	1	14089	1
GO:0004766	spermidine synthase activity	NA	0	21	1	14089	1
GO:0004767	sphingomyelin phosphodiesterase activity	NA	0	21	4	14089	1
GO:0004768	stearoyl-CoA 9-desaturase activity	NA	0	21	2	14089	1
GO:0004769	steroid delta-isomerase activity	NA	0	21	1	14089	1
GO:0004771	sterol esterase activity	NA	0	21	1	14089	1
GO:0004772	sterol O-acyltransferase activity	NA	0	21	1	14089	1
GO:0004775	succinate-CoA ligase (ADP-forming) activity	NA	0	21	2	14089	1
GO:0004776	succinate-CoA ligase (GDP-forming) activity	NA	0	21	2	14089	1
GO:0004778	succinyl-CoA hydrolase activity	NA	0	21	1	14089	1
GO:0004781	sulfate adenylyltransferase (ATP) activity	NA	0	21	1	14089	1
GO:0004782	sulfinoalanine decarboxylase activity	NA	0	21	2	14089	1
GO:0004784	superoxide dismutase activity	NA	0	21	3	14089	1
GO:0004788	thiamine diphosphokinase activity	NA	0	21	1	14089	1
GO:0004791	thioredoxin-disulfide reductase activity	NA	0	21	3	14089	1
GO:0004792	thiosulfate sulfurtransferase activity	NA	0	21	1	14089	1
GO:0004796	thromboxane-A synthase activity	NA	0	21	1	14089	1
GO:0004797	thymidine kinase activity	NA	0	21	2	14089	1
GO:0004798	thymidylate kinase activity	NA	0	21	1	14089	1
GO:0004799	thymidylate synthase activity	NA	0	21	1	14089	1
GO:0004800	thyroxine 5'-deiodinase activity	NA	0	21	2	14089	1
GO:0004802	transketolase activity	NA	0	21	2	14089	1
GO:0004803	transposase activity	NA	0	21	2	14089	1
GO:0004806	triglyceride lipase activity	NA	0	21	10	14089	1
GO:0004807	triose-phosphate isomerase activity	NA	0	21	1	14089	1
GO:0004809	tRNA (guanine-N2-)-methyltransferase activity	NA	0	21	1	14089	1
GO:0004813	alanine-tRNA ligase activity	NA	0	21	3	14089	1
GO:0004814	arginine-tRNA ligase activity	NA	0	21	2	14089	1
GO:0004815	aspartate-tRNA ligase activity	NA	0	21	1	14089	1
GO:0004816	asparagine-tRNA ligase activity	NA	0	21	2	14089	1
GO:0004817	cysteine-tRNA ligase activity	NA	0	21	1	14089	1
GO:0004818	glutamate-tRNA ligase activity	NA	0	21	1	14089	1
GO:0004819	glutamine-tRNA ligase activity	NA	0	21	1	14089	1
GO:0004820	glycine-tRNA ligase activity	NA	0	21	1	14089	1
GO:0004822	isoleucine-tRNA ligase activity	NA	0	21	2	14089	1
GO:0004823	leucine-tRNA ligase activity	NA	0	21	2	14089	1
GO:0004825	methionine-tRNA ligase activity	NA	0	21	2	14089	1
GO:0004826	phenylalanine-tRNA ligase activity	NA	0	21	3	14089	1
GO:0004827	proline-tRNA ligase activity	NA	0	21	1	14089	1
GO:0004829	threonine-tRNA ligase activity	NA	0	21	3	14089	1
GO:0004830	tryptophan-tRNA ligase activity	NA	0	21	1	14089	1
GO:0004831	tyrosine-tRNA ligase activity	NA	0	21	1	14089	1
GO:0004832	valine-tRNA ligase activity	NA	0	21	7	14089	1
GO:0004833	tryptophan 2,3-dioxygenase activity	NA	0	21	3	14089	1
GO:0004835	tubulin-tyrosine ligase activity	NA	0	21	1	14089	1
GO:0004838	L-tyrosine:2-oxoglutarate aminotransferase activity	NA	0	21	1	14089	1
GO:0004839	ubiquitin activating enzyme activity	NA	0	21	4	14089	1
GO:0004843	thiol-dependent ubiquitin-specific protease activity	NA	0	21	51	14089	1
GO:0004844	uracil DNA N-glycosylase activity	NA	0	21	4	14089	1
GO:0004849	uridine kinase activity	NA	0	21	4	14089	1
GO:0004850	uridine phosphorylase activity	NA	0	21	1	14089	1
GO:0004852	uroporphyrinogen-III synthase activity	NA	0	21	1	14089	1
GO:0004853	uroporphyrinogen decarboxylase activity	NA	0	21	1	14089	1
GO:0004854	xanthine dehydrogenase activity	NA	0	21	1	14089	1
GO:0004856	xylulokinase activity	NA	0	21	1	14089	1
GO:0004857	enzyme inhibitor activity	NA	0	21	24	14089	1
GO:0004859	phospholipase inhibitor activity	NA	0	21	5	14089	1
GO:0004860	protein kinase inhibitor activity	NA	0	21	33	14089	1
GO:0004861	cyclin-dependent protein serine/threonine kinase inhibitor activity	NA	0	21	7	14089	1
GO:0004862	cAMP-dependent protein kinase inhibitor activity	NA	0	21	6	14089	1
GO:0004864	protein phosphatase inhibitor activity	NA	0	21	25	14089	1
GO:0004865	protein serine/threonine phosphatase inhibitor activity	NA	0	21	10	14089	1
GO:0004866	endopeptidase inhibitor activity	NA	0	21	28	14089	1
GO:0004867	serine-type endopeptidase inhibitor activity	NA	0	21	66	14089	1
GO:0004869	cysteine-type endopeptidase inhibitor activity	NA	0	21	18	14089	1
GO:0004871	signal transducer activity	NA	0	21	147	14089	1
GO:0004872	receptor activity	NA	0	21	193	14089	1
GO:0004873	asialoglycoprotein receptor activity	NA	0	21	1	14089	1
GO:0004874	aryl hydrocarbon receptor activity	NA	0	21	1	14089	1
GO:0004875	complement receptor activity	NA	0	21	1	14089	1
GO:0004876	complement component C3a receptor activity	NA	0	21	1	14089	1
GO:0004878	complement component C5a receptor activity	NA	0	21	1	14089	1
GO:0004879	RNA polymerase II transcription factor activity, ligand-activated sequence-specific DNA binding	NA	0	21	28	14089	1
GO:0004882	androgen receptor activity	NA	0	21	3	14089	1
GO:0004883	glucocorticoid receptor activity	NA	0	21	1	14089	1
GO:0004886	9-cis retinoic acid receptor activity	NA	0	21	1	14089	1
GO:0004887	thyroid hormone receptor activity	NA	0	21	7	14089	1
GO:0004888	transmembrane signaling receptor activity	NA	0	21	172	14089	1
GO:0004889	acetylcholine-activated cation-selective channel activity	NA	0	21	17	14089	1
GO:0004890	GABA-A receptor activity	NA	0	21	12	14089	1
GO:0004896	cytokine receptor activity	NA	0	21	14	14089	1
GO:0004897	ciliary neurotrophic factor receptor activity	NA	0	21	2	14089	1
GO:0004900	erythropoietin receptor activity	NA	0	21	1	14089	1
GO:0004903	growth hormone receptor activity	NA	0	21	1	14089	1
GO:0004904	interferon receptor activity	NA	0	21	1	14089	1
GO:0004905	type I interferon receptor activity	NA	0	21	1	14089	1
GO:0004906	interferon-gamma receptor activity	NA	0	21	1	14089	1
GO:0004908	interleukin-1 receptor activity	NA	0	21	5	14089	1
GO:0004909	interleukin-1, Type I, activating receptor activity	NA	0	21	2	14089	1
GO:0004910	interleukin-1, Type II, blocking receptor activity	NA	0	21	1	14089	1
GO:0004911	interleukin-2 receptor activity	NA	0	21	2	14089	1
GO:0004912	interleukin-3 receptor activity	NA	0	21	2	14089	1
GO:0004913	interleukin-4 receptor activity	NA	0	21	1	14089	1
GO:0004914	interleukin-5 receptor activity	NA	0	21	2	14089	1
GO:0004915	interleukin-6 receptor activity	NA	0	21	1	14089	1
GO:0004917	interleukin-7 receptor activity	NA	0	21	1	14089	1
GO:0004918	interleukin-8 receptor activity	NA	0	21	1	14089	1
GO:0004919	interleukin-9 receptor activity	NA	0	21	1	14089	1
GO:0004920	interleukin-10 receptor activity	NA	0	21	2	14089	1
GO:0004923	leukemia inhibitory factor receptor activity	NA	0	21	1	14089	1
GO:0004924	oncostatin-M receptor activity	NA	0	21	2	14089	1
GO:0004925	prolactin receptor activity	NA	0	21	1	14089	1
GO:0004931	extracellular ATP-gated cation channel activity	NA	0	21	3	14089	1
GO:0004937	alpha1-adrenergic receptor activity	NA	0	21	2	14089	1
GO:0004938	alpha2-adrenergic receptor activity	NA	0	21	1	14089	1
GO:0004939	beta-adrenergic receptor activity	NA	0	21	2	14089	1
GO:0004940	beta1-adrenergic receptor activity	NA	0	21	1	14089	1
GO:0004941	beta2-adrenergic receptor activity	NA	0	21	1	14089	1
GO:0004944	C5a anaphylatoxin receptor activity	NA	0	21	2	14089	1
GO:0004945	angiotensin type II receptor activity	NA	0	21	5	14089	1
GO:0004946	bombesin receptor activity	NA	0	21	2	14089	1
GO:0004948	calcitonin receptor activity	NA	0	21	3	14089	1
GO:0004950	chemokine receptor activity	NA	0	21	13	14089	1
GO:0004951	cholecystokinin receptor activity	NA	0	21	1	14089	1
GO:0004952	dopamine neurotransmitter receptor activity	NA	0	21	4	14089	1
GO:0004955	prostaglandin receptor activity	NA	0	21	1	14089	1
GO:0004956	prostaglandin D receptor activity	NA	0	21	2	14089	1
GO:0004957	prostaglandin E receptor activity	NA	0	21	5	14089	1
GO:0004958	prostaglandin F receptor activity	NA	0	21	1	14089	1
GO:0004960	thromboxane receptor activity	NA	0	21	1	14089	1
[truncated: 12,859 more rows]
