# Supplementary material for: Expression profiling dataset of competing endogenous RNA in pre-eclampsia
Source: Data Brief. 2019 Nov 12;27:104795. doi: 10.1016/j.dib.2019.104795 (PMC6881654; doi:10.1016/j.dib.2019.104795)
Supplement: Multimedia component 6 [file mmc6.xlsx]

## Sheet: HUxiaopeng_GO_enrichment
TABLE S6: mRNA_GO_enrichment
GO ID	Description	Gene list	S gene number	TS gene number	B gene number	TB gene number	Pvalue of Fisher's Exact Test
GO:0007167	enzyme linked receptor protein signaling pathway	ENSG00000088053|GP6;ENSG00000141736|ERBB2;ENSG00000274050|GP6;ENSG00000274566|GP6;ENSG00000275633|GP6;ENSG00000275931|GP6;ENSG00000276065|GP6;ENSG00000276211|GP6;ENSG00000278316|GP6;ENSG00000278670|GP6	10	1363	14	14089	1.70707e-05
GO:0097197	tetraspanin-enriched microdomain	ENSG00000088053|GP6;ENSG00000274050|GP6;ENSG00000274566|GP6;ENSG00000275633|GP6;ENSG00000275931|GP6;ENSG00000276065|GP6;ENSG00000276211|GP6;ENSG00000278316|GP6;ENSG00000278670|GP6	9	1363	12	14089	3.47588e-05
GO:0007565	female pregnancy	ENSG00000007866|TEAD3;ENSG00000063176|SPHK2;ENSG00000085465|OVGP1;ENSG00000105329|TGFB1;ENSG00000111371|SLC38A1;ENSG00000111405|ENDOU;ENSG00000114491|UMPS;ENSG00000119630|PGF;ENSG00000147571|CRH;ENSG00000170848|PSG6;ENSG00000171791|BCL2;ENSG00000173757|STAT5B;ENSG00000176387|HSD11B2;ENSG00000178726|THBD;ENSG00000182752|PAPPA;ENSG00000221826|PSG3;ENSG00000231924|PSG1;ENSG00000242221|PSG2;ENSG00000…	20	1363	67	14089	5.35792e-05
GO:0002376	immune system process	ENSG00000104783|KCNN4;ENSG00000118308|LRMP;ENSG00000139192|TAPBPL;ENSG00000161011|SQSTM1;ENSG00000189068|VSTM1;ENSG00000274887|VSTM1;ENSG00000274953|VSTM1;ENSG00000275330|VSTM1;ENSG00000275577|VSTM1;ENSG00000275962|VSTM1;ENSG00000276159|VSTM1;ENSG00000276363|VSTM1;ENSG00000277607|VSTM1	13	1363	32	14089	9.20212e-05
GO:0050900	leukocyte migration	ENSG00000007908|SELE;ENSG00000088053|GP6;ENSG00000092068|SLC7A8;ENSG00000100023|PPIL2;ENSG00000108821|COL1A1;ENSG00000117091|CD48;ENSG00000130876|SLC7A10;ENSG00000140678|ITGAX;ENSG00000149564|ESAM;ENSG00000151012|SLC7A11;ENSG00000160691|SHC1;ENSG00000164022|AIMP1;ENSG00000164692|COL1A2;ENSG00000178726|THBD;ENSG00000198053|SIRPA;ENSG00000254087|LYN;ENSG00000259207|ITGB3;ENSG00000274050|GP6;ENSG000…	25	1363	102	14089	0.000104808
GO:0006952	defense response	ENSG00000104783|KCNN4;ENSG00000104974|LILRA1;ENSG00000117091|CD48;ENSG00000119535|CSF3R;ENSG00000122641|INHBA;ENSG00000157601|MX1;ENSG00000164342|TLR3;ENSG00000170677|SOCS6;ENSG00000173198|CYSLTR1;ENSG00000204657|OR2H2;ENSG00000206467|OR2H2;ENSG00000206512|OR2H2;ENSG00000221826|PSG3;ENSG00000224319|OR2H2;ENSG00000227044|OR2H2;ENSG00000229185|OR2H2;ENSG00000275525|LILRA1;ENSG00000277398|LILRA1	18	1363	60	14089	0.00011833
GO:0005887	integral component of plasma membrane	ENSG00000004948|CALCR;ENSG00000005961|ITGA2B;ENSG00000007062|PROM1;ENSG00000027697|IFNGR1;ENSG00000056291|NPFFR2;ENSG00000064309|CDON;ENSG00000072274|TFRC;ENSG00000076356|PLXNA2;ENSG00000080031|PTPRH;ENSG00000080493|SLC4A4;ENSG00000088053|GP6;ENSG00000089356|FXYD3;ENSG00000091972|CD200;ENSG00000092068|SLC7A8;ENSG00000092421|SEMA6A;ENSG00000095981|KCNK16;ENSG00000096264|NCR2;ENSG00000099960|SLC7A4…	140	1363	1045	14089	0.000165993
GO:0005886	plasma membrane	ENSG00000001561|ENPP4;ENSG00000003436|TFPI;ENSG00000004948|CALCR;ENSG00000005108|THSD7A;ENSG00000005961|ITGA2B;ENSG00000007062|PROM1;ENSG00000007908|SELE;ENSG00000007944|MYLIP;ENSG00000008256|CYTH3;ENSG00000008516|MMP25;ENSG00000010017|RANBP9;ENSG00000026559|KCNG1;ENSG00000026950|BTN3A1;ENSG00000027697|IFNGR1;ENSG00000033327|GAB2;ENSG00000033627|ATP6V0A1;ENSG00000055732|MCOLN3;ENSG00000056291|NPF…	365	1363	3162	14089	0.000190634
GO:0007618	mating	ENSG00000204657|OR2H2;ENSG00000206467|OR2H2;ENSG00000206512|OR2H2;ENSG00000224319|OR2H2;ENSG00000227044|OR2H2;ENSG00000229185|OR2H2	6	1363	6	14089	0.000269934
GO:0006915	apoptotic process	ENSG00000006659|LGALS14;ENSG00000070770|CSNK2A2;ENSG00000080031|PTPRH;ENSG00000081913|PHLPP1;ENSG00000092421|SEMA6A;ENSG00000104312|RIPK2;ENSG00000104375|STK3;ENSG00000105198|LGALS13;ENSG00000105928|DFNA5;ENSG00000114446|IFT57;ENSG00000115107|STEAP3;ENSG00000117560|FASLG;ENSG00000123358|NR4A1;ENSG00000125735|TNFSF14;ENSG00000126778|SIX1;ENSG00000129521|EGLN3;ENSG00000130222|GADD45G;ENSG0000013042…	59	1363	379	14089	0.000675655
GO:0005615	extracellular space	ENSG00000003436|TFPI;ENSG00000007062|PROM1;ENSG00000007908|SELE;ENSG00000012171|SEMA3B;ENSG00000012223|LTF;ENSG00000012779|ALOX5;ENSG00000030582|GRN;ENSG00000034971|MYOC;ENSG00000035862|TIMP2;ENSG00000070404|FSTL3;ENSG00000072274|TFRC;ENSG00000085063|CD59;ENSG00000085662|AKR1B1;ENSG00000087245|MMP2;ENSG00000090382|LYZ;ENSG00000091513|TF;ENSG00000093134|VNN3;ENSG00000096088|PGC;ENSG00000101443|WFD…	121	1363	915	14089	0.000722746
GO:0006689	ganglioside catabolic process	ENSG00000184494|NEU1;ENSG00000223957|NEU1;ENSG00000227129|NEU1;ENSG00000227315|NEU1;ENSG00000234343|NEU1;ENSG00000234846|NEU1	6	1363	8	14089	0.000751495
GO:0052794	exo-alpha-(2->3)-sialidase activity	ENSG00000184494|NEU1;ENSG00000223957|NEU1;ENSG00000227129|NEU1;ENSG00000227315|NEU1;ENSG00000234343|NEU1;ENSG00000234846|NEU1	6	1363	8	14089	0.000751495
GO:0052795	exo-alpha-(2->6)-sialidase activity	ENSG00000184494|NEU1;ENSG00000223957|NEU1;ENSG00000227129|NEU1;ENSG00000227315|NEU1;ENSG00000234343|NEU1;ENSG00000234846|NEU1	6	1363	8	14089	0.000751495
GO:0052796	exo-alpha-(2->8)-sialidase activity	ENSG00000184494|NEU1;ENSG00000223957|NEU1;ENSG00000227129|NEU1;ENSG00000227315|NEU1;ENSG00000234343|NEU1;ENSG00000234846|NEU1	6	1363	8	14089	0.000751495
GO:0009313	oligosaccharide catabolic process	ENSG00000117151|CTBS;ENSG00000184494|NEU1;ENSG00000223957|NEU1;ENSG00000227129|NEU1;ENSG00000227315|NEU1;ENSG00000234343|NEU1;ENSG00000234846|NEU1	7	1363	13	14089	0.00113334
GO:0019862	IgA binding	ENSG00000273738|FCAR;ENSG00000275269|FCAR;ENSG00000275970|FCAR;ENSG00000276858|FCAR;ENSG00000276985|FCAR;ENSG00000278415|FCAR	6	1363	9	14089	0.00115948
GO:1901253	negative regulation of intracellular transport of viral material	ENSG00000137384|TRIM15;ENSG00000204610|TRIM15;ENSG00000227147|TRIM15;ENSG00000233599|TRIM15;ENSG00000235905|TRIM15	5	1363	6	14089	0.00155665
GO:0004308	exo-alpha-sialidase activity	ENSG00000184494|NEU1;ENSG00000223957|NEU1;ENSG00000227129|NEU1;ENSG00000227315|NEU1;ENSG00000234343|NEU1;ENSG00000234846|NEU1	6	1363	10	14089	0.00171767
GO:0004864	protein phosphatase inhibitor activity	ENSG00000087495|PHACTR3;ENSG00000128989|ARPP19;ENSG00000130561|SAG;ENSG00000143420|ENSA;ENSG00000165807|PPP1R36;ENSG00000166143|PPP1R14D;ENSG00000214517|PPME1;ENSG00000225968|ELFN1;ENSG00000281857|SAG	9	1363	25	14089	0.00217003
GO:0016023	cytoplasmic, membrane-bounded vesicle	ENSG00000034971|MYOC;ENSG00000072274|TFRC;ENSG00000075340|ADD2;ENSG00000091513|TF;ENSG00000100711|ZFYVE21;ENSG00000117560|FASLG;ENSG00000124198|ARFGEF2;ENSG00000130340|SNX9;ENSG00000136235|GPNMB;ENSG00000147642|SYBU;ENSG00000148572|NRBF2;ENSG00000158014|SLC30A2;ENSG00000160753|RUSC1;ENSG00000171700|RGS19;ENSG00000173947|PIFO;ENSG00000184494|NEU1;ENSG00000223957|NEU1;ENSG00000227129|NEU1;ENSG00000…	22	1363	108	14089	0.00218294
GO:0007596	blood coagulation	ENSG00000001561|ENPP4;ENSG00000003436|TFPI;ENSG00000085063|CD59;ENSG00000088053|GP6;ENSG00000105825|TFPI2;ENSG00000107099|DOCK8;ENSG00000108821|COL1A1;ENSG00000138185|ENTPD1;ENSG00000164220|F2RL2;ENSG00000164692|COL1A2;ENSG00000178726|THBD;ENSG00000179348|GATA2;ENSG00000179588|ZFPM1;ENSG00000197249|SERPINA1;ENSG00000198517|MAFK;ENSG00000213931|HBE1;ENSG00000254087|LYN;ENSG00000259207|ITGB3;ENSG00…	26	1363	137	14089	0.00219058
GO:0005576	extracellular region	ENSG00000003436|TFPI;ENSG00000005001|PRSS22;ENSG00000012223|LTF;ENSG00000035862|TIMP2;ENSG00000070404|FSTL3;ENSG00000072274|TFRC;ENSG00000085265|FCN1;ENSG00000085465|OVGP1;ENSG00000087245|MMP2;ENSG00000090382|LYZ;ENSG00000091513|TF;ENSG00000096070|BRPF3;ENSG00000101230|ISM1;ENSG00000104826|LHB;ENSG00000105329|TGFB1;ENSG00000106003|LFNG;ENSG00000106714|CNTNAP3;ENSG00000108821|COL1A1;ENSG0000010925…	142	1363	1143	14089	0.00244373
GO:0007500	mesodermal cell fate determination	ENSG00000137384|TRIM15;ENSG00000204610|TRIM15;ENSG00000227147|TRIM15;ENSG00000233599|TRIM15;ENSG00000235905|TRIM15	5	1363	7	14089	0.00247574
GO:0070975	FHA domain binding	ENSG00000137337|MDC1;ENSG00000206481|MDC1;ENSG00000225589|MDC1;ENSG00000228575|MDC1	4	1363	4	14089	0.00315676
GO:1900155	negative regulation of bone trabecula formation	ENSG00000136457|CHAD;ENSG00000166923|GREM1;ENSG00000276886|GREM1;ENSG00000282046|GREM1	4	1363	4	14089	0.00315676
GO:0051384	response to glucocorticoid	ENSG00000004948|CALCR;ENSG00000021826|CPS1;ENSG00000106128|GHRHR;ENSG00000112964|GHR;ENSG00000115884|SDC1;ENSG00000120053|GOT1;ENSG00000123901|GPR83;ENSG00000129596|CDO1;ENSG00000136634|IL10;ENSG00000171791|BCL2;ENSG00000172482|AGXT;ENSG00000176387|HSD11B2;ENSG00000182752|PAPPA;ENSG00000198650|TAT	14	1363	57	14089	0.00325185
GO:0070234	positive regulation of T cell apoptotic process	ENSG00000006659|LGALS14;ENSG00000105198|LGALS13;ENSG00000188389|PDCD1;ENSG00000249861|LGALS16;ENSG00000276977|PDCD1	5	1363	8	14089	0.00373311
GO:0030325	adrenal gland development	ENSG00000070404|FSTL3;ENSG00000118137|APOA1;ENSG00000137868|STRA6;ENSG00000147571|CRH;ENSG00000150347|ARID5B;ENSG00000171105|INSR	6	1363	13	14089	0.00462343
GO:0006687	glycosphingolipid metabolic process	ENSG00000104763|ASAH1;ENSG00000135587|SMPD2;ENSG00000139433|GLTP;ENSG00000166311|SMPD1;ENSG00000184494|NEU1;ENSG00000223957|NEU1;ENSG00000227129|NEU1;ENSG00000227315|NEU1;ENSG00000234343|NEU1;ENSG00000234846|NEU1	10	1363	35	14089	0.00502758
GO:0006101	citrate metabolic process	ENSG00000112964|GHR;ENSG00000122729|ACO1;ENSG00000126561|STAT5A;ENSG00000173757|STAT5B	4	1363	5	14089	0.00528735
GO:0005125	cytokine activity	ENSG00000030582|GRN;ENSG00000105329|TGFB1;ENSG00000117560|FASLG;ENSG00000122641|INHBA;ENSG00000125735|TNFSF14;ENSG00000130513|GDF15;ENSG00000136634|IL10;ENSG00000140932|CMTM2;ENSG00000161055|SCGB3A1;ENSG00000164022|AIMP1;ENSG00000166923|GREM1;ENSG00000168487|BMP1;ENSG00000180875|GREM2;ENSG00000183682|BMP8A;ENSG00000183844|FAM3B;ENSG00000189068|VSTM1;ENSG00000274887|VSTM1;ENSG00000274953|VSTM1;ENS…	26	1363	148	14089	0.00539552
GO:0043202	lysosomal lumen	ENSG00000104763|ASAH1;ENSG00000115884|SDC1;ENSG00000117560|FASLG;ENSG00000147257|GPC3;ENSG00000166311|SMPD1;ENSG00000173083|HPSE;ENSG00000182492|BGN;ENSG00000184494|NEU1;ENSG00000188157|AGRN;ENSG00000216490|IFI30;ENSG00000223957|NEU1;ENSG00000227129|NEU1;ENSG00000227315|NEU1;ENSG00000234343|NEU1;ENSG00000234846|NEU1	15	1363	68	14089	0.00560135
GO:0016324	apical plasma membrane	ENSG00000007062|PROM1;ENSG00000061337|LZTS1;ENSG00000067606|PRKCZ;ENSG00000091513|TF;ENSG00000101276|SLC52A3;ENSG00000110375|UPK2;ENSG00000119888|EPCAM;ENSG00000124839|RAB17;ENSG00000131620|ANO1;ENSG00000134602|STK26;ENSG00000134760|DSG1;ENSG00000135517|MIP;ENSG00000137491|SLCO2B1;ENSG00000137710|RDX;ENSG00000141736|ERBB2;ENSG00000146039|SLC17A4;ENSG00000146648|EGFR;ENSG00000156171|DRAM2;ENSG0000…	32	1363	197	14089	0.00617428
GO:0005518	collagen binding	ENSG00000088053|GP6;ENSG00000112414|ADGRG6;ENSG00000149269|PAK1;ENSG00000164620|RELL2;ENSG00000172061|LRRC15;ENSG00000274050|GP6;ENSG00000274566|GP6;ENSG00000275633|GP6;ENSG00000275931|GP6;ENSG00000276065|GP6;ENSG00000276211|GP6;ENSG00000278316|GP6;ENSG00000278670|GP6	13	1363	56	14089	0.00669616
GO:0008385	IkappaB kinase complex	ENSG00000073803|MAP3K13;ENSG00000172524|TRIM40;ENSG00000204614|TRIM40;ENSG00000224496|TRIM40;ENSG00000228001|TRIM40	5	1363	10	14089	0.00750461
GO:1900246	positive regulation of RIG-I signaling pathway	ENSG00000137384|TRIM15;ENSG00000204610|TRIM15;ENSG00000227147|TRIM15;ENSG00000233599|TRIM15;ENSG00000235905|TRIM15	5	1363	10	14089	0.00750461
GO:0006672	ceramide metabolic process	ENSG00000078124|ACER3;ENSG00000104763|ASAH1;ENSG00000172057|ORMDL3;ENSG00000182372|CLN8;ENSG00000188603|CLN3;ENSG00000278220|CLN8	6	1363	15	14089	0.00793814
GO:0048263	determination of dorsal identity	ENSG00000166923|GREM1;ENSG00000180875|GREM2;ENSG00000276886|GREM1;ENSG00000282046|GREM1	4	1363	6	14089	0.008202
GO:0002092	positive regulation of receptor internalization	ENSG00000007908|SELE;ENSG00000136021|SCYL2;ENSG00000166923|GREM1;ENSG00000276886|GREM1;ENSG00000282046|GREM1;ENSG00000283024|ATAD1	6	1363	16	14089	0.0101156
GO:0060397	JAK-STAT cascade involved in growth hormone signaling pathway	ENSG00000112964|GHR;ENSG00000126561|STAT5A;ENSG00000136487|GH2;ENSG00000173757|STAT5B;ENSG00000254087|LYN	5	1363	11	14089	0.010135
GO:0042493	response to drug	ENSG00000021826|CPS1;ENSG00000023909|GCLM;ENSG00000035862|TIMP2;ENSG00000072310|SREBF1;ENSG00000083720|OXCT1;ENSG00000088305|DNMT3B;ENSG00000105329|TGFB1;ENSG00000108821|COL1A1;ENSG00000110436|SLC1A2;ENSG00000118137|APOA1;ENSG00000119630|PGF;ENSG00000119772|DNMT3A;ENSG00000122641|INHBA;ENSG00000127948|POR;ENSG00000128059|PPAT;ENSG00000128683|GAD1;ENSG00000136634|IL10;ENSG00000137563|GGH;ENSG00000…	34	1363	223	14089	0.0110891
GO:0000255	allantoin metabolic process	ENSG00000112964|GHR;ENSG00000126561|STAT5A;ENSG00000173757|STAT5B	3	1363	3	14089	0.011172
GO:0002513	tolerance induction to self antigen	ENSG00000049768|FOXP3;ENSG00000105329|TGFB1;ENSG00000254087|LYN	3	1363	3	14089	0.011172
GO:0003257	positive regulation of transcription from RNA polymerase II promoter involved in myocardial precursor cell differentiation	ENSG00000166923|GREM1;ENSG00000276886|GREM1;ENSG00000282046|GREM1	3	1363	3	14089	0.011172
GO:0016503	pheromone receptor activity	ENSG00000178201|VN1R1;ENSG00000196131|VN1R2;ENSG00000228567|VN1R4	3	1363	3	14089	0.011172
GO:0021761	limbic system development	ENSG00000135111|TBX3;ENSG00000174469|CNTNAP2;ENSG00000278728|CNTNAP2	3	1363	3	14089	0.011172
GO:0048936	peripheral nervous system neuron axonogenesis	ENSG00000016082|ISL1;ENSG00000100285|NEFH;ENSG00000116957|TBCE	3	1363	3	14089	0.011172
GO:0048705	skeletal system morphogenesis	ENSG00000087245|MMP2;ENSG00000108821|COL1A1;ENSG00000114739|ACVR2B;ENSG00000126778|SIX1;ENSG00000139219|COL2A1;ENSG00000150347|ARID5B;ENSG00000248905|FMN1	7	1363	22	14089	0.0113181
GO:0030154	cell differentiation	ENSG00000005108|THSD7A;ENSG00000068796|KIF2A;ENSG00000074966|TXK;ENSG00000086288|NME8;ENSG00000100601|ALKBH1;ENSG00000101336|HCK;ENSG00000111269|CREBL2;ENSG00000119630|PGF;ENSG00000122641|INHBA;ENSG00000122691|TWIST1;ENSG00000124226|RNF114;ENSG00000126603|GLIS2;ENSG00000126767|ELK1;ENSG00000129194|SOX15;ENSG00000130222|GADD45G;ENSG00000130702|LAMA5;ENSG00000133863|TEX15;ENSG00000136929|HEMGN;ENSG…	46	1363	325	14089	0.0115144
GO:0004716	receptor signaling protein tyrosine kinase activity	ENSG00000141736|ERBB2;ENSG00000146648|EGFR;ENSG00000171105|INSR;ENSG00000254087|LYN	4	1363	7	14089	0.0119993
GO:0036122	BMP binding	ENSG00000166923|GREM1;ENSG00000180875|GREM2;ENSG00000276886|GREM1;ENSG00000282046|GREM1	4	1363	7	14089	0.0119993
GO:0036336	dendritic cell migration	ENSG00000107099|DOCK8;ENSG00000182261|NLRP10;ENSG00000276780|NLRP10;ENSG00000281166|NLRP10	4	1363	7	14089	0.0119993
GO:0043184	vascular endothelial growth factor receptor 2 binding	ENSG00000166923|GREM1;ENSG00000259207|ITGB3;ENSG00000276886|GREM1;ENSG00000282046|GREM1	4	1363	7	14089	0.0119993
GO:1900181	negative regulation of protein localization to nucleus	ENSG00000172524|TRIM40;ENSG00000204614|TRIM40;ENSG00000224496|TRIM40;ENSG00000228001|TRIM40	4	1363	7	14089	0.0119993
GO:0048469	cell maturation	ENSG00000106128|GHRHR;ENSG00000114315|HES1;ENSG00000139352|ASCL1;ENSG00000170819|BFSP2;ENSG00000179348|GATA2;ENSG00000180535|BHLHA15;ENSG00000245848|CEBPA	7	1363	23	14089	0.0136656
GO:0050832	defense response to fungus	ENSG00000161634|DCD;ENSG00000163221|S100A12;ENSG00000182261|NLRP10;ENSG00000206047|DEFA1;ENSG00000239839|DEFA3;ENSG00000276780|NLRP10;ENSG00000281166|NLRP10	7	1363	23	14089	0.0136656
GO:0009986	cell surface	ENSG00000003436|TFPI;ENSG00000005961|ITGA2B;ENSG00000007062|PROM1;ENSG00000012223|LTF;ENSG00000035862|TIMP2;ENSG00000065600|TMEM206;ENSG00000072274|TFRC;ENSG00000085063|CD59;ENSG00000088053|GP6;ENSG00000091513|TF;ENSG00000101474|APMAP;ENSG00000105329|TGFB1;ENSG00000106128|GHRHR;ENSG00000107738|C10orf54;ENSG00000110436|SLC1A2;ENSG00000111432|FZD10;ENSG00000112195|TREML2;ENSG00000112964|GHR;ENSG000…	59	1363	444	14089	0.0144173
GO:0001948	glycoprotein binding	ENSG00000072274|TFRC;ENSG00000105329|TGFB1;ENSG00000115884|SDC1;ENSG00000127022|CANX;ENSG00000138696|BMPR1B;ENSG00000145715|RASA1;ENSG00000146648|EGFR;ENSG00000159763|PIP;ENSG00000184144|CNTN2;ENSG00000196924|FLNA;ENSG00000197249|SERPINA1	11	1363	49	14089	0.0147701
GO:0019838	growth factor binding	ENSG00000106128|GHRHR;ENSG00000113594|LIFR;ENSG00000114739|ACVR2B;ENSG00000115170|ACVR1;ENSG00000137441|FGFBP2;ENSG00000141736|ERBB2	6	1363	18	14089	0.0156808
GO:0031663	lipopolysaccharide-mediated signaling pathway	ENSG00000101336|HCK;ENSG00000104312|RIPK2;ENSG00000105329|TGFB1;ENSG00000129988|LBP;ENSG00000134070|IRAK2;ENSG00000164867|NOS3;ENSG00000170458|CD14;ENSG00000254087|LYN	8	1363	30	14089	0.0160584
GO:0004888	transmembrane signaling receptor activity	ENSG00000007908|SELE;ENSG00000088053|GP6;ENSG00000092421|SEMA6A;ENSG00000096264|NCR2;ENSG00000104974|LILRA1;ENSG00000110448|CD5;ENSG00000134545|KLRC1;ENSG00000141736|ERBB2;ENSG00000146648|EGFR;ENSG00000164342|TLR3;ENSG00000169484|OR4K14;ENSG00000178726|THBD;ENSG00000180016|OR1E1;ENSG00000180658|OR2A4;ENSG00000187554|TLR5;ENSG00000221840|OR4A5;ENSG00000254466|OR4D10;ENSG00000274050|GP6;ENSG0000027…	27	1363	172	14089	0.0161538
GO:0051092	positive regulation of NF-kappaB transcription factor activity	ENSG00000012223|LTF;ENSG00000067606|PRKCZ;ENSG00000073803|MAP3K13;ENSG00000100784|RPS6KA5;ENSG00000104312|RIPK2;ENSG00000105329|TGFB1;ENSG00000121060|TRIM25;ENSG00000134070|IRAK2;ENSG00000137384|TRIM15;ENSG00000157625|TAB3;ENSG00000163221|S100A12;ENSG00000164342|TLR3;ENSG00000166923|GREM1;ENSG00000198171|DDRGK1;ENSG00000204610|TRIM15;ENSG00000227147|TRIM15;ENSG00000233599|TRIM15;ENSG00000235905|T…	18	1363	101	14089	0.0164479
GO:0000050	urea cycle	ENSG00000021826|CPS1;ENSG00000081181|ARG2;ENSG00000161653|NAGS;ENSG00000245848|CEBPA	4	1363	8	14089	0.0167611
GO:0001848	complement binding	ENSG00000085063|CD59;ENSG00000241253|CFB;ENSG00000242335|CFB;ENSG00000243649|CFB	4	1363	8	14089	0.0167611
GO:0033689	negative regulation of osteoblast proliferation	ENSG00000166923|GREM1;ENSG00000171791|BCL2;ENSG00000276886|GREM1;ENSG00000282046|GREM1	4	1363	8	14089	0.0167611
GO:0045995	regulation of embryonic development	ENSG00000112769|LAMA4;ENSG00000130702|LAMA5;ENSG00000154429|CCSAP;ENSG00000171105|INSR	4	1363	8	14089	0.0167611
GO:2000727	positive regulation of cardiac muscle cell differentiation	ENSG00000105329|TGFB1;ENSG00000166923|GREM1;ENSG00000276886|GREM1;ENSG00000282046|GREM1	4	1363	8	14089	0.0167611
GO:0006103	2-oxoglutarate metabolic process	ENSG00000112964|GHR;ENSG00000120053|GOT1;ENSG00000126561|STAT5A;ENSG00000173757|STAT5B;ENSG00000198650|TAT	5	1363	13	14089	0.0171486
GO:0048018	receptor agonist activity	ENSG00000145423|SFRP2;ENSG00000166923|GREM1;ENSG00000169884|WNT10B;ENSG00000276886|GREM1;ENSG00000282046|GREM1	5	1363	13	14089	0.0171486
GO:0048546	digestive tract morphogenesis	ENSG00000137868|STRA6;ENSG00000145423|SFRP2;ENSG00000146648|EGFR;ENSG00000162738|VANGL2;ENSG00000171791|BCL2	5	1363	13	14089	0.0171486
GO:0004930	G-protein coupled receptor activity	ENSG00000056291|NPFFR2;ENSG00000106128|GHRHR;ENSG00000111432|FZD10;ENSG00000112414|ADGRG6;ENSG00000112461|OR5V1;ENSG00000123901|GPR83;ENSG00000124657|OR2B6;ENSG00000142511|GPR32;ENSG00000145423|SFRP2;ENSG00000162998|FRZB;ENSG00000164220|F2RL2;ENSG00000169484|OR4K14;ENSG00000170128|GPR25;ENSG00000171631|P2RY6;ENSG00000171659|GPR34;ENSG00000177201|OR2T12;ENSG00000177283|FZD8;ENSG00000179817|MRGPRX4…	66	1363	512	14089	0.0175137
GO:0006549	isoleucine metabolic process	ENSG00000112964|GHR;ENSG00000126561|STAT5A;ENSG00000173757|STAT5B	3	1363	4	14089	0.0182785
GO:0006684	sphingomyelin metabolic process	ENSG00000135587|SMPD2;ENSG00000166311|SMPD1;ENSG00000188603|CLN3	3	1363	4	14089	0.0182785
GO:0006700	C21-steroid hormone biosynthetic process	ENSG00000085662|AKR1B1;ENSG00000137714|FDX1;ENSG00000140459|CYP11A1	3	1363	4	14089	0.0182785
GO:0008211	glucocorticoid metabolic process	ENSG00000118137|APOA1;ENSG00000170099|SERPINA6;ENSG00000176387|HSD11B2	3	1363	4	14089	0.0182785
GO:0035397	helper T cell enhancement of adaptive immune response	ENSG00000182261|NLRP10;ENSG00000276780|NLRP10;ENSG00000281166|NLRP10	3	1363	4	14089	0.0182785
GO:0045162	clustering of voltage-gated sodium channels	ENSG00000034971|MYOC;ENSG00000160460|SPTBN4;ENSG00000188157|AGRN	3	1363	4	14089	0.0182785
GO:0045163	clustering of voltage-gated potassium channels	ENSG00000174469|CNTNAP2;ENSG00000184144|CNTN2;ENSG00000278728|CNTNAP2	3	1363	4	14089	0.0182785
GO:0046449	creatinine metabolic process	ENSG00000112964|GHR;ENSG00000126561|STAT5A;ENSG00000173757|STAT5B	3	1363	4	14089	0.0182785
GO:0046851	negative regulation of bone remodeling	ENSG00000166923|GREM1;ENSG00000276886|GREM1;ENSG00000282046|GREM1	3	1363	4	14089	0.0182785
GO:0050663	cytokine secretion	ENSG00000026950|BTN3A1;ENSG00000163221|S100A12;ENSG00000254087|LYN	3	1363	4	14089	0.0182785
GO:0090291	negative regulation of osteoclast proliferation	ENSG00000166923|GREM1;ENSG00000276886|GREM1;ENSG00000282046|GREM1	3	1363	4	14089	0.0182785
GO:0050660	flavin adenine dinucleotide binding	ENSG00000010932|FMO1;ENSG00000087008|ACOX3;ENSG00000117009|KMO;ENSG00000127948|POR;ENSG00000141994|DUS3L;ENSG00000143224|PPOX;ENSG00000153093|ACOXL;ENSG00000164867|NOS3;ENSG00000171503|ETFDH;ENSG00000188641|DPYD	10	1363	44	14089	0.0183417
GO:1902187	negative regulation of viral release from host cell	ENSG00000121060|TRIM25;ENSG00000137384|TRIM15;ENSG00000204610|TRIM15;ENSG00000227147|TRIM15;ENSG00000233599|TRIM15;ENSG00000235905|TRIM15	6	1363	19	14089	0.0191313
GO:0019894	kinesin binding	ENSG00000100285|NEFH;ENSG00000131437|KIF3A;ENSG00000136827|TOR1A;ENSG00000145335|SNCA;ENSG00000147642|SYBU;ENSG00000173947|PIFO;ENSG00000174996|KLC2	7	1363	25	14089	0.019369
GO:0060173	limb development	ENSG00000134438|RAX;ENSG00000138002|IFT172;ENSG00000166923|GREM1;ENSG00000198732|SMOC1;ENSG00000248905|FMN1;ENSG00000276886|GREM1;ENSG00000282046|GREM1	7	1363	25	14089	0.019369
GO:0043235	receptor complex	ENSG00000111696|NT5DC3;ENSG00000112964|GHR;ENSG00000113594|LIFR;ENSG00000114739|ACVR2B;ENSG00000115221|ITGB6;ENSG00000134545|KLRC1;ENSG00000138696|BMPR1B;ENSG00000141736|ERBB2;ENSG00000146648|EGFR;ENSG00000149809|TM7SF2;ENSG00000151623|NR3C2;ENSG00000163288|GABRB1;ENSG00000171105|INSR;ENSG00000196277|GRM7;ENSG00000259207|ITGB3;ENSG00000277481|PKD1L3	16	1363	88	14089	0.019713
GO:0070062	extracellular exosome	ENSG00000001561|ENPP4;ENSG00000005108|THSD7A;ENSG00000005961|ITGA2B;ENSG00000006118|TMEM132A;ENSG00000006747|SCIN;ENSG00000007062|PROM1;ENSG00000012171|SEMA3B;ENSG00000012223|LTF;ENSG00000023697|DERA;ENSG00000030582|GRN;ENSG00000033627|ATP6V0A1;ENSG00000034971|MYOC;ENSG00000035862|TIMP2;ENSG00000066084|DIP2B;ENSG00000067606|PRKCZ;ENSG00000068120|COASY;ENSG00000070214|SLC44A1;ENSG00000072274|TFRC;…	230	1363	2080	14089	0.0214551
GO:0006600	creatine metabolic process	ENSG00000112964|GHR;ENSG00000126561|STAT5A;ENSG00000173757|STAT5B;ENSG00000223572|CKMT1A	4	1363	9	14089	0.0225514
GO:0015179	L-amino acid transmembrane transporter activity	ENSG00000092068|SLC7A8;ENSG00000099960|SLC7A4;ENSG00000111371|SLC38A1;ENSG00000278550|SLC43A2	4	1363	9	14089	0.0225514
GO:0015804	neutral amino acid transport	ENSG00000092068|SLC7A8;ENSG00000111371|SLC38A1;ENSG00000130876|SLC7A10;ENSG00000278550|SLC43A2	4	1363	9	14089	0.0225514
GO:0031573	intra-S DNA damage checkpoint	ENSG00000137337|MDC1;ENSG00000206481|MDC1;ENSG00000225589|MDC1;ENSG00000228575|MDC1	4	1363	9	14089	0.0225514
GO:0044224	juxtaparanode region of axon	ENSG00000150672|DLG2;ENSG00000174469|CNTNAP2;ENSG00000184144|CNTN2;ENSG00000278728|CNTNAP2	4	1363	9	14089	0.0225514
GO:0050707	regulation of cytokine secretion	ENSG00000101916|TLR8;ENSG00000119927|GPAM;ENSG00000187554|TLR5;ENSG00000254087|LYN	4	1363	9	14089	0.0225514
GO:1901223	negative regulation of NIK/NF-kappaB signaling	ENSG00000172524|TRIM40;ENSG00000204614|TRIM40;ENSG00000224496|TRIM40;ENSG00000228001|TRIM40	4	1363	9	14089	0.0225514
GO:0042220	response to cocaine	ENSG00000088305|DNMT3B;ENSG00000119772|DNMT3A;ENSG00000145335|SNCA;ENSG00000147571|CRH;ENSG00000151577|DRD3;ENSG00000166311|SMPD1;ENSG00000183044|ABAT	7	1363	26	14089	0.0227668
GO:0071230	cellular response to amino acid stimulus	ENSG00000025039|RRAGD;ENSG00000087245|MMP2;ENSG00000107954|NEURL1;ENSG00000108821|COL1A1;ENSG00000113742|CPEB4;ENSG00000119772|DNMT3A;ENSG00000146648|EGFR;ENSG00000149212|SESN3;ENSG00000164692|COL1A2	9	1363	39	14089	0.0228042
GO:0030534	adult behavior	ENSG00000110436|SLC1A2;ENSG00000160460|SPTBN4;ENSG00000161681|SHANK1;ENSG00000174469|CNTNAP2;ENSG00000196277|GRM7;ENSG00000278728|CNTNAP2	6	1363	20	14089	0.0230651
GO:0050911	detection of chemical stimulus involved in sensory perception of smell	ENSG00000112461|OR5V1;ENSG00000124657|OR2B6;ENSG00000169484|OR4K14;ENSG00000177201|OR2T12;ENSG00000180016|OR1E1;ENSG00000180658|OR2A4;ENSG00000181009|OR52N5;ENSG00000181023|OR56B1;ENSG00000181371|OR5M8;ENSG00000181718|OR5T2;ENSG00000181767|OR8H2;ENSG00000182334|OR5P3;ENSG00000183313|OR52L1;ENSG00000184478|OR56A3;ENSG00000185821|OR6C76;ENSG00000186440|OR6P1;ENSG00000187918|OR51I2;ENSG00000188000|O…	47	1363	350	14089	0.0231088
GO:0002244	hematopoietic progenitor cell differentiation	ENSG00000066827|ZFAT;ENSG00000070404|FSTL3;ENSG00000105329|TGFB1;ENSG00000112365|ZBTB24;ENSG00000115956|PLEK;ENSG00000122641|INHBA;ENSG00000140022|STON2;ENSG00000155189|AGPAT5;ENSG00000163694|RBM47;ENSG00000164488|DACT2;ENSG00000170454|KRT75	11	1363	53	14089	0.0232465
GO:0004984	olfactory receptor activity	ENSG00000112461|OR5V1;ENSG00000124657|OR2B6;ENSG00000169484|OR4K14;ENSG00000177201|OR2T12;ENSG00000180016|OR1E1;ENSG00000180658|OR2A4;ENSG00000181009|OR52N5;ENSG00000181023|OR56B1;ENSG00000181371|OR5M8;ENSG00000181718|OR5T2;ENSG00000181767|OR8H2;ENSG00000182334|OR5P3;ENSG00000183313|OR52L1;ENSG00000184478|OR56A3;ENSG00000185821|OR6C76;ENSG00000186440|OR6P1;ENSG00000187918|OR51I2;ENSG00000188000|O…	47	1363	351	14089	0.024042
GO:0007605	sensory perception of sound	ENSG00000065809|FAM107B;ENSG00000099800|TIMM13;ENSG00000101276|SLC52A3;ENSG00000105928|DFNA5;ENSG00000108821|COL1A1;ENSG00000112319|EYA4;ENSG00000125492|BARHL1;ENSG00000125746|EML2;ENSG00000126778|SIX1;ENSG00000139219|COL2A1;ENSG00000142168|SOD1;ENSG00000149972|CNTN5;ENSG00000160460|SPTBN4;ENSG00000165899|OTOGL;ENSG00000169031|COL4A3;ENSG00000196277|GRM7	16	1363	91	14089	0.0251635
GO:0001658	branching involved in ureteric bud morphogenesis	ENSG00000119630|PGF;ENSG00000126778|SIX1;ENSG00000128713|HOXD11;ENSG00000130702|LAMA5;ENSG00000147257|GPC3;ENSG00000166923|GREM1;ENSG00000171791|BCL2	7	1363	27	14089	0.0265545
GO:0035066	positive regulation of histone acetylation	ENSG00000016082|ISL1;ENSG00000049768|FOXP3;ENSG00000100784|RPS6KA5;ENSG00000105329|TGFB1;ENSG00000166164|BRD7	5	1363	15	14089	0.0267895
GO:0004983	neuropeptide Y receptor activity	ENSG00000123901|GPR83;ENSG00000164128|NPY1R;ENSG00000186867|QRFPR	3	1363	5	14089	0.0273515
GO:0006573	valine metabolic process	ENSG00000112964|GHR;ENSG00000126561|STAT5A;ENSG00000173757|STAT5B	3	1363	5	14089	0.0273515
GO:0010172	embryonic body morphogenesis	ENSG00000064309|CDON;ENSG00000180875|GREM2;ENSG00000181541|MAB21L2	3	1363	5	14089	0.0273515
GO:0019236	response to pheromone	ENSG00000178201|VN1R1;ENSG00000196131|VN1R2;ENSG00000228567|VN1R4	3	1363	5	14089	0.0273515
GO:0019530	taurine metabolic process	ENSG00000112964|GHR;ENSG00000126561|STAT5A;ENSG00000173757|STAT5B	3	1363	5	14089	0.0273515
GO:0030297	transmembrane receptor protein tyrosine kinase activator activity	ENSG00000166923|GREM1;ENSG00000276886|GREM1;ENSG00000282046|GREM1	3	1363	5	14089	0.0273515
GO:0032930	positive regulation of superoxide anion generation	ENSG00000105329|TGFB1;ENSG00000142168|SOD1;ENSG00000146648|EGFR	3	1363	5	14089	0.0273515
GO:0051346	negative regulation of hydrolase activity	ENSG00000067606|PRKCZ;ENSG00000118137|APOA1;ENSG00000164867|NOS3	3	1363	5	14089	0.0273515
GO:0060351	cartilage development involved in endochondral bone morphogenesis	ENSG00000108821|COL1A1;ENSG00000112964|GHR;ENSG00000139219|COL2A1	3	1363	5	14089	0.0273515
GO:0071205	protein localization to juxtaparanode region of axon	ENSG00000174469|CNTNAP2;ENSG00000184144|CNTN2;ENSG00000278728|CNTNAP2	3	1363	5	14089	0.0273515
GO:0090027	negative regulation of monocyte chemotaxis	ENSG00000166923|GREM1;ENSG00000276886|GREM1;ENSG00000282046|GREM1	3	1363	5	14089	0.0273515
GO:1900086	positive regulation of peptidyl-tyrosine autophosphorylation	ENSG00000166923|GREM1;ENSG00000276886|GREM1;ENSG00000282046|GREM1	3	1363	5	14089	0.0273515
GO:1900158	negative regulation of bone mineralization involved in bone maturation	ENSG00000166923|GREM1;ENSG00000276886|GREM1;ENSG00000282046|GREM1	3	1363	5	14089	0.0273515
GO:0019432	triglyceride biosynthetic process	ENSG00000062282|DGAT2;ENSG00000100344|PNPLA3;ENSG00000101577|LPIN2;ENSG00000119927|GPAM;ENSG00000124003|MOGAT1;ENSG00000155189|AGPAT5	6	1363	21	14089	0.027507
GO:0040014	regulation of multicellular organism growth	ENSG00000112964|GHR;ENSG00000126561|STAT5A;ENSG00000142168|SOD1;ENSG00000151577|DRD3;ENSG00000164128|NPY1R;ENSG00000173757|STAT5B	6	1363	21	14089	0.027507
GO:0043029	T cell homeostasis	ENSG00000049768|FOXP3;ENSG00000105329|TGFB1;ENSG00000125735|TNFSF14;ENSG00000153094|BCL2L11;ENSG00000171791|BCL2;ENSG00000173757|STAT5B	6	1363	21	14089	0.027507
GO:0006814	sodium ion transport	ENSG00000080493|SLC4A4;ENSG00000111371|SLC38A1;ENSG00000138074|SLC5A6;ENSG00000145283|SLC10A6;ENSG00000146039|SLC17A4;ENSG00000152705|CATSPER3;ENSG00000158296|SLC13A3;ENSG00000158865|SLC5A11;ENSG00000168447|SCNN1B;ENSG00000177098|SCN4B;ENSG00000197375|SLC22A5;ENSG00000213199|ASIC3	12	1363	62	14089	0.027806
GO:0031012	extracellular matrix	ENSG00000034971|MYOC;ENSG00000064309|CDON;ENSG00000105329|TGFB1;ENSG00000108821|COL1A1;ENSG00000112769|LAMA4;ENSG00000115380|EFEMP1;ENSG00000121898|CPXM2;ENSG00000130702|LAMA5;ENSG00000132703|APCS;ENSG00000139219|COL2A1;ENSG00000142168|SOD1;ENSG00000145423|SFRP2;ENSG00000149506|ZP1;ENSG00000160963|COL26A1;ENSG00000163359|COL6A3;ENSG00000164692|COL1A2;ENSG00000182492|BGN;ENSG00000188157|AGRN;ENSG0…	20	1363	124	14089	0.0279517
GO:0007595	lactation	ENSG00000106128|GHRHR;ENSG00000107954|NEURL1;ENSG00000114491|UMPS;ENSG00000126561|STAT5A;ENSG00000128059|PPAT;ENSG00000129596|CDO1;ENSG00000171388|APLN;ENSG00000173757|STAT5B	8	1363	34	14089	0.0283854
GO:0071363	cellular response to growth factor stimulus	ENSG00000105329|TGFB1;ENSG00000122691|TWIST1;ENSG00000138696|BMPR1B;ENSG00000141736|ERBB2;ENSG00000146648|EGFR;ENSG00000160691|SHC1;ENSG00000171105|INSR;ENSG00000173757|STAT5B;ENSG00000185988|PLK5	9	1363	41	14089	0.0291116
GO:0030324	lung development	ENSG00000070404|FSTL3;ENSG00000072310|SREBF1;ENSG00000114315|HES1;ENSG00000114739|ACVR2B;ENSG00000130702|LAMA5;ENSG00000137868|STRA6;ENSG00000146648|EGFR;ENSG00000147257|GPC3;ENSG00000147571|CRH;ENSG00000154099|DNAAF1;ENSG00000159263|SIM2;ENSG00000164867|NOS3;ENSG00000245848|CEBPA	13	1363	70	14089	0.0293018
GO:0001782	B cell homeostasis	ENSG00000049768|FOXP3;ENSG00000153094|BCL2L11;ENSG00000171791|BCL2;ENSG00000254087|LYN	4	1363	10	14089	0.0294161
GO:0002827	positive regulation of T-helper 1 type immune response	ENSG00000104312|RIPK2;ENSG00000182261|NLRP10;ENSG00000276780|NLRP10;ENSG00000281166|NLRP10	4	1363	10	14089	0.0294161
GO:0006107	oxaloacetate metabolic process	ENSG00000112964|GHR;ENSG00000120053|GOT1;ENSG00000126561|STAT5A;ENSG00000173757|STAT5B	4	1363	10	14089	0.0294161
GO:0006536	glutamate metabolic process	ENSG00000023909|GCLM;ENSG00000120053|GOT1;ENSG00000161653|NAGS;ENSG00000198650|TAT	4	1363	10	14089	0.0294161
GO:0006957	complement activation, alternative pathway	ENSG00000113600|C9;ENSG00000241253|CFB;ENSG00000242335|CFB;ENSG00000243649|CFB	4	1363	10	14089	0.0294161
GO:0015175	neutral amino acid transmembrane transporter activity	ENSG00000092068|SLC7A8;ENSG00000111371|SLC38A1;ENSG00000130876|SLC7A10;ENSG00000278550|SLC43A2	4	1363	10	14089	0.0294161
GO:0030889	negative regulation of B cell proliferation	ENSG00000136634|IL10;ENSG00000163599|CTLA4;ENSG00000177425|PAWR;ENSG00000254087|LYN	4	1363	10	14089	0.0294161
GO:0045116	protein neddylation	ENSG00000172524|TRIM40;ENSG00000204614|TRIM40;ENSG00000224496|TRIM40;ENSG00000228001|TRIM40	4	1363	10	14089	0.0294161
GO:0050806	positive regulation of synaptic transmission	ENSG00000067606|PRKCZ;ENSG00000109255|NMU;ENSG00000145335|SNCA;ENSG00000170498|KISS1	4	1363	10	14089	0.0294161
GO:0061029	eyelid development in camera-type eye	ENSG00000122641|INHBA;ENSG00000122691|TWIST1;ENSG00000137868|STRA6;ENSG00000146648|EGFR	4	1363	10	14089	0.0294161
GO:2000484	positive regulation of interleukin-8 secretion	ENSG00000085265|FCN1;ENSG00000182261|NLRP10;ENSG00000276780|NLRP10;ENSG00000281166|NLRP10	4	1363	10	14089	0.0294161
GO:0005764	lysosome	ENSG00000025039|RRAGD;ENSG00000101336|HCK;ENSG00000117151|CTBS;ENSG00000120053|GOT1;ENSG00000135535|CD164;ENSG00000137563|GGH;ENSG00000141198|TOM1L1;ENSG00000142168|SOD1;ENSG00000145335|SNCA;ENSG00000147257|GPC3;ENSG00000154265|ABCA5;ENSG00000156171|DRAM2;ENSG00000162144|CYB561A3;ENSG00000166311|SMPD1;ENSG00000169385|RNASE2;ENSG00000173083|HPSE;ENSG00000184494|NEU1;ENSG00000188603|CLN3;ENSG000001…	25	1363	166	14089	0.029745
GO:0001822	kidney development	ENSG00000070404|FSTL3;ENSG00000114739|ACVR2B;ENSG00000126603|GLIS2;ENSG00000126778|SIX1;ENSG00000128059|PPAT;ENSG00000131437|KIF3A;ENSG00000137868|STRA6;ENSG00000147257|GPC3;ENSG00000150347|ARID5B;ENSG00000153094|BCL2L11;ENSG00000171791|BCL2;ENSG00000178301|AQP11;ENSG00000248905|FMN1;ENSG00000277481|PKD1L3	14	1363	78	14089	0.0304
GO:0042177	negative regulation of protein catabolic process	ENSG00000116670|MAD2L2;ENSG00000146648|EGFR;ENSG00000172524|TRIM40;ENSG00000196924|FLNA;ENSG00000204614|TRIM40;ENSG00000224496|TRIM40;ENSG00000228001|TRIM40	7	1363	28	14089	0.0307494
GO:0042130	negative regulation of T cell proliferation	ENSG00000049768|FOXP3;ENSG00000105329|TGFB1;ENSG00000120217|CD274;ENSG00000136634|IL10;ENSG00000163599|CTLA4;ENSG00000177425|PAWR;ENSG00000182566|CLEC4G;ENSG00000197329|PELI1	8	1363	35	14089	0.0322719
GO:0046326	positive regulation of glucose import	ENSG00000067606|PRKCZ;ENSG00000110436|SLC1A2;ENSG00000111269|CREBL2;ENSG00000128989|ARPP19;ENSG00000147257|GPC3;ENSG00000171105|INSR	6	1363	22	14089	0.0324789
GO:0005640	nuclear outer membrane	ENSG00000070081|NUCB2;ENSG00000106128|GHRHR;ENSG00000145335|SNCA;ENSG00000147955|SIGMAR1;ENSG00000176438|SYNE3	5	1363	16	14089	0.0326805
GO:0019226	transmission of nerve impulse	ENSG00000142168|SOD1;ENSG00000160460|SPTBN4;ENSG00000174469|CNTNAP2;ENSG00000196277|GRM7;ENSG00000278728|CNTNAP2	5	1363	16	14089	0.0326805
GO:0060122	inner ear receptor stereocilium organization	ENSG00000099954|CECR2;ENSG00000100815|TRIP11;ENSG00000114315|HES1;ENSG00000131437|KIF3A;ENSG00000162738|VANGL2	5	1363	16	14089	0.0326805
GO:0004872	receptor activity	ENSG00000004948|CALCR;ENSG00000088053|GP6;ENSG00000091972|CD200;ENSG00000100368|CSF2RB;ENSG00000101916|TLR8;ENSG00000105383|CD33;ENSG00000108960|MMD;ENSG00000110448|CD5;ENSG00000112195|TREML2;ENSG00000119535|CSF3R;ENSG00000136146|MED4;ENSG00000137868|STRA6;ENSG00000140678|ITGAX;ENSG00000147955|SIGMAR1;ENSG00000159461|AMFR;ENSG00000164342|TLR3;ENSG00000166523|CLEC4E;ENSG00000178726|THBD;ENSG000001…	28	1363	193	14089	0.032689
GO:0042060	wound healing	ENSG00000105329|TGFB1;ENSG00000108821|COL1A1;ENSG00000115884|SDC1;ENSG00000140416|TPM1;ENSG00000141736|ERBB2;ENSG00000146648|EGFR;ENSG00000149269|PAK1;ENSG00000162738|VANGL2;ENSG00000163209|SPRR3;ENSG00000173083|HPSE;ENSG00000197632|SERPINB2;ENSG00000259207|ITGB3	12	1363	64	14089	0.0334708
GO:0019221	cytokine-mediated signaling pathway	ENSG00000101336|HCK;ENSG00000112964|GHR;ENSG00000113594|LIFR;ENSG00000119535|CSF3R;ENSG00000123496|IL13RA2;ENSG00000136457|CHAD;ENSG00000163701|IL17RE;ENSG00000164485|IL22RA2;ENSG00000168329|CX3CR1;ENSG00000170677|SOCS6;ENSG00000172061|LRRC15;ENSG00000173757|STAT5B;ENSG00000180875|GREM2;ENSG00000182492|BGN;ENSG00000245848|CEBPA	15	1363	87	14089	0.0336804
GO:0030168	platelet activation	ENSG00000088053|GP6;ENSG00000108821|COL1A1;ENSG00000164220|F2RL2;ENSG00000164692|COL1A2;ENSG00000169313|P2RY12;ENSG00000196924|FLNA;ENSG00000254087|LYN;ENSG00000259207|ITGB3;ENSG00000274050|GP6;ENSG00000274566|GP6;ENSG00000275633|GP6;ENSG00000275931|GP6;ENSG00000276065|GP6;ENSG00000276211|GP6;ENSG00000278316|GP6;ENSG00000278670|GP6	16	1363	95	14089	0.0340941
GO:0043408	regulation of MAPK cascade	ENSG00000034971|MYOC;ENSG00000056291|NPFFR2;ENSG00000081913|PHLPP1;ENSG00000122641|INHBA;ENSG00000130513|GDF15;ENSG00000168487|BMP1;ENSG00000183682|BMP8A	7	1363	29	14089	0.0353668
GO:0006704	glucocorticoid biosynthetic process	ENSG00000140459|CYP11A1;ENSG00000147571|CRH;ENSG00000176387|HSD11B2;ENSG00000203859|HSD3B2	4	1363	11	14089	0.0373839
GO:0007212	dopamine receptor signaling pathway	ENSG00000128989|ARPP19;ENSG00000151577|DRD3;ENSG00000168824|NSG1;ENSG00000170091|HMP19	4	1363	11	14089	0.0373839
GO:0043583	ear development	ENSG00000105880|DLX5;ENSG00000137868|STRA6;ENSG00000153094|BCL2L11;ENSG00000171791|BCL2	4	1363	11	14089	0.0373839
GO:0045176	apical protein localization	ENSG00000137710|RDX;ENSG00000151208|DLG5;ENSG00000162738|VANGL2;ENSG00000172005|MAL	4	1363	11	14089	0.0373839
GO:0002262	myeloid cell homeostasis	ENSG00000049768|FOXP3;ENSG00000142168|SOD1;ENSG00000153094|BCL2L11	3	1363	6	14089	0.0383836
GO:0008593	regulation of Notch signaling pathway	ENSG00000106003|LFNG;ENSG00000139352|ASCL1;ENSG00000178234|GALNT11	3	1363	6	14089	0.0383836
GO:0031090	organelle membrane	ENSG00000003436|TFPI;ENSG00000138821|SLC39A8;ENSG00000140941|MAP1LC3B	3	1363	6	14089	0.0383836
GO:0033691	sialic acid binding	ENSG00000007908|SELE;ENSG00000085265|FCN1;ENSG00000188157|AGRN	3	1363	6	14089	0.0383836
GO:0033762	response to glucagon	ENSG00000021826|CPS1;ENSG00000072310|SREBF1;ENSG00000129596|CDO1	3	1363	6	14089	0.0383836
GO:0043203	axon hillock	ENSG00000067606|PRKCZ;ENSG00000160460|SPTBN4;ENSG00000187094|CCK	3	1363	6	14089	0.0383836
GO:0046512	sphingosine biosynthetic process	ENSG00000063176|SPHK2;ENSG00000078124|ACER3;ENSG00000167769|ACER1	3	1363	6	14089	0.0383836
GO:0048489	synaptic vesicle transport	ENSG00000111052|LIN7A;ENSG00000136827|TOR1A;ENSG00000145335|SNCA	3	1363	6	14089	0.0383836
GO:0060346	bone trabecula formation	ENSG00000087245|MMP2;ENSG00000108821|COL1A1;ENSG00000169884|WNT10B	3	1363	6	14089	0.0383836
GO:0044344	cellular response to fibroblast growth factor stimulus	ENSG00000021826|CPS1;ENSG00000023909|GCLM;ENSG00000108821|COL1A1;ENSG00000123358|NR4A1;ENSG00000145335|SNCA	5	1363	17	14089	0.0393172
GO:0071549	cellular response to dexamethasone stimulus	ENSG00000088305|DNMT3B;ENSG00000105329|TGFB1;ENSG00000146648|EGFR;ENSG00000147571|CRH;ENSG00000240583|AQP1	5	1363	17	14089	0.0393172
GO:0004867	serine-type endopeptidase inhibitor activity	ENSG00000003436|TFPI;ENSG00000101443|WFDC2;ENSG00000105825|TFPI2;ENSG00000140564|FURIN;ENSG00000163359|COL6A3;ENSG00000167642|SPINT2;ENSG00000170099|SERPINA6;ENSG00000175121|WFDC5;ENSG00000186910|SERPINA11;ENSG00000197249|SERPINA1;ENSG00000197632|SERPINB2;ENSG00000215018|COL28A1	12	1363	66	14089	0.0399139
GO:0030199	collagen fibril organization	ENSG00000108821|COL1A1;ENSG00000139219|COL2A1;ENSG00000145423|SFRP2;ENSG00000164692|COL1A2;ENSG00000166923|GREM1;ENSG00000276886|GREM1;ENSG00000282046|GREM1	7	1363	30	14089	0.0404204
GO:0008203	cholesterol metabolic process	ENSG00000072310|SREBF1;ENSG00000107566|ERLIN1;ENSG00000118137|APOA1;ENSG00000137714|FDX1;ENSG00000140459|CYP11A1;ENSG00000182372|CLN8;ENSG00000186480|INSIG1;ENSG00000245848|CEBPA;ENSG00000278220|CLN8	9	1363	44	14089	0.0407125
GO:0003875	ADP-ribosylarginine hydrolase activity	ENSG00000144843|ADPRH;ENSG00000153531|ADPRHL1	2	1363	2	14089	0.0413546
GO:0005006	epidermal growth factor-activated receptor activity	ENSG00000115380|EFEMP1;ENSG00000146648|EGFR	2	1363	2	14089	0.0413546
GO:0005584	collagen type I trimer	ENSG00000108821|COL1A1;ENSG00000164692|COL1A2	2	1363	2	14089	0.0413546
GO:0005610	laminin-5 complex	ENSG00000130702|LAMA5;ENSG00000196878|LAMB3	2	1363	2	14089	0.0413546
GO:0006482	protein demethylation	ENSG00000197724|PHF2;ENSG00000214517|PPME1	2	1363	2	14089	0.0413546
GO:0006534	cysteine metabolic process	ENSG00000023909|GCLM;ENSG00000129596|CDO1	2	1363	2	14089	0.0413546
GO:0010424	DNA methylation on cytosine within a CG sequence	ENSG00000088305|DNMT3B;ENSG00000119772|DNMT3A	2	1363	2	14089	0.0413546
GO:0019805	quinolinate biosynthetic process	ENSG00000115919|KYNU;ENSG00000117009|KMO	2	1363	2	14089	0.0413546
GO:0034111	negative regulation of homotypic cell-cell adhesion	ENSG00000137710|RDX;ENSG00000183779|ZNF703	2	1363	2	14089	0.0413546
GO:0038161	prolactin signaling pathway	ENSG00000126561|STAT5A;ENSG00000173757|STAT5B	2	1363	2	14089	0.0413546
GO:0043420	anthranilate metabolic process	ENSG00000115919|KYNU;ENSG00000117009|KMO	2	1363	2	14089	0.0413546
GO:0046386	deoxyribose phosphate catabolic process	ENSG00000023697|DERA;ENSG00000169299|PGM2	2	1363	2	14089	0.0413546
GO:0046499	S-adenosylmethioninamine metabolic process	ENSG00000088305|DNMT3B;ENSG00000119772|DNMT3A	2	1363	2	14089	0.0413546
GO:0046884	follicle-stimulating hormone secretion	ENSG00000135111|TBX3;ENSG00000135346|CGA	2	1363	2	14089	0.0413546
GO:0048388	endosomal lumen acidification	ENSG00000117560|FASLG;ENSG00000178301|AQP11	2	1363	2	14089	0.0413546
GO:0048627	myoblast development	ENSG00000115884|SDC1;ENSG00000129194|SOX15	2	1363	2	14089	0.0413546
GO:0051718	DNA (cytosine-5-)-methyltransferase activity, acting on CpG substrates	ENSG00000088305|DNMT3B;ENSG00000119772|DNMT3A	2	1363	2	14089	0.0413546
GO:0060900	embryonic camera-type eye formation	ENSG00000122691|TWIST1;ENSG00000137868|STRA6	2	1363	2	14089	0.0413546
GO:0060923	cardiac muscle cell fate commitment	ENSG00000115170|ACVR1;ENSG00000135111|TBX3	2	1363	2	14089	0.0413546
GO:0070435	Shc-EGFR complex	ENSG00000146648|EGFR;ENSG00000160691|SHC1	2	1363	2	14089	0.0413546
GO:0070891	lipoteichoic acid binding	ENSG00000129988|LBP;ENSG00000170458|CD14	2	1363	2	14089	0.0413546
GO:0071109	superior temporal gyrus development	ENSG00000174469|CNTNAP2;ENSG00000278728|CNTNAP2	2	1363	2	14089	0.0413546
GO:0071224	cellular response to peptidoglycan	ENSG00000104312|RIPK2;ENSG00000164047|CAMP	2	1363	2	14089	0.0413546
GO:0071400	cellular response to oleic acid	ENSG00000021826|CPS1;ENSG00000062282|DGAT2	2	1363	2	14089	0.0413546
GO:0071532	ankyrin repeat binding	ENSG00000161681|SHANK1;ENSG00000166135|HIF1AN	2	1363	2	14089	0.0413546
GO:0072061	inner medullary collecting duct development	ENSG00000085662|AKR1B1;ENSG00000164488|DACT2	2	1363	2	14089	0.0413546
GO:0097006	regulation of plasma lipoprotein particle levels	ENSG00000062282|DGAT2;ENSG00000111684|LPCAT3	2	1363	2	14089	0.0413546
GO:0097154	GABAergic neuron differentiation	ENSG00000122641|INHBA;ENSG00000179348|GATA2	2	1363	2	14089	0.0413546
GO:0097598	sperm cytoplasmic droplet	ENSG00000086288|NME8;ENSG00000138002|IFT172	2	1363	2	14089	0.0413546
GO:1902722	positive regulation of prolactin secretion	ENSG00000146648|EGFR;ENSG00000183044|ABAT	2	1363	2	14089	0.0413546
GO:0007608	sensory perception of smell	ENSG00000112461|OR5V1;ENSG00000124657|OR2B6;ENSG00000154678|PDE1C;ENSG00000177201|OR2T12;ENSG00000180016|OR1E1;ENSG00000186440|OR6P1;ENSG00000187918|OR51I2;ENSG00000196277|GRM7;ENSG00000198128|OR2L3;ENSG00000206522|OR2J3;ENSG00000221910|OR2F2;ENSG00000221989|OR2A2;ENSG00000226271|OR2J3;ENSG00000227137|OR5V1;ENSG00000229866|OR2J3;ENSG00000232178|OR2J3;ENSG00000233046|OR5V1;ENSG00000233636|OR2J3;EN…	22	1363	147	14089	0.0416494
GO:0031225	anchored component of membrane	ENSG00000003436|TFPI;ENSG00000008516|MMP25;ENSG00000093134|VNN3;ENSG00000111339|ART4;ENSG00000112303|VNN2;ENSG00000117091|CD48;ENSG00000119913|TECTB;ENSG00000135678|CPM;ENSG00000149972|CNTN5;ENSG00000159871|LYPD5;ENSG00000163283|ALPP;ENSG00000167261|DPEP2;ENSG00000167653|PSCA;ENSG00000183560|IZUMO1R;ENSG00000184144|CNTN2;ENSG00000188771|PLET1	16	1363	98	14089	0.0421704
GO:0001077	transcriptional activator activity, RNA polymerase II core promoter proximal region sequence-specific binding	ENSG00000016082|ISL1;ENSG00000066827|ZFAT;ENSG00000072310|SREBF1;ENSG00000074966|TXK;ENSG00000082175|PGR;ENSG00000087510|TFAP2C;ENSG00000091831|ESR1;ENSG00000105880|DLX5;ENSG00000106459|NRF1;ENSG00000123358|NR4A1;ENSG00000125492|BARHL1;ENSG00000126603|GLIS2;ENSG00000126767|ELK1;ENSG00000126778|SIX1;ENSG00000134317|GRHL1;ENSG00000134438|RAX;ENSG00000173757|STAT5B;ENSG00000175832|ETV4;ENSG000001793…	23	1363	156	14089	0.0430562
GO:0005496	steroid binding	ENSG00000082175|PGR;ENSG00000091831|ESR1;ENSG00000151623|NR3C2;ENSG00000170099|SERPINA6;ENSG00000176387|HSD11B2;ENSG00000196482|ESRRG	6	1363	24	14089	0.0440826
GO:0007584	response to nutrient	ENSG00000023909|GCLM;ENSG00000083720|OXCT1;ENSG00000101444|AHCY;ENSG00000108821|COL1A1;ENSG00000118137|APOA1;ENSG00000127948|POR;ENSG00000130427|EPO;ENSG00000143420|ENSA;ENSG00000143627|PKLR;ENSG00000145423|SFRP2;ENSG00000151882|CCL28	11	1363	60	14089	0.0458043
GO:0008544	epidermis development	ENSG00000131437|KIF3A;ENSG00000131737|KRT34;ENSG00000134317|GRHL1;ENSG00000138002|IFT172;ENSG00000146648|EGFR;ENSG00000163209|SPRR3;ENSG00000167769|ACER1;ENSG00000171105|INSR;ENSG00000171403|KRT9;ENSG00000172867|KRT2;ENSG00000196878|LAMB3	11	1363	60	14089	0.0458043
GO:0097481	neuronal postsynaptic density	ENSG00000075340|ADD2;ENSG00000100285|NEFH;ENSG00000112186|CAP2;ENSG00000147955|SIGMAR1;ENSG00000150672|DLG2;ENSG00000161681|SHANK1;ENSG00000170579|DLGAP1	7	1363	31	14089	0.0459215
GO:0002042	cell migration involved in sprouting angiogenesis	ENSG00000123358|NR4A1;ENSG00000166923|GREM1;ENSG00000276886|GREM1;ENSG00000282046|GREM1	4	1363	12	14089	0.0464669
GO:0008198	ferrous iron binding	ENSG00000091513|TF;ENSG00000100601|ALKBH1;ENSG00000129596|CDO1;ENSG00000145335|SNCA	4	1363	12	14089	0.0464669
GO:0008610	lipid biosynthetic process	ENSG00000072310|SREBF1;ENSG00000152463|OLAH;ENSG00000182372|CLN8;ENSG00000278220|CLN8	4	1363	12	14089	0.0464669
GO:0031640	killing of cells of other organism	ENSG00000161634|DCD;ENSG00000163221|S100A12;ENSG00000206047|DEFA1;ENSG00000239839|DEFA3	4	1363	12	14089	0.0464669
GO:0034142	toll-like receptor 4 signaling pathway	ENSG00000050730|TNIP3;ENSG00000104312|RIPK2;ENSG00000129988|LBP;ENSG00000170458|CD14	4	1363	12	14089	0.0464669
GO:0042813	Wnt-activated receptor activity	ENSG00000111432|FZD10;ENSG00000145423|SFRP2;ENSG00000162998|FRZB;ENSG00000177283|FZD8	4	1363	12	14089	0.0464669
GO:0031016	pancreas development	ENSG00000016082|ISL1;ENSG00000114315|HES1;ENSG00000114739|ACVR2B;ENSG00000143195|ILDR2;ENSG00000163623|NKX6-1	5	1363	18	14089	0.0467149
GO:0031305	integral component of mitochondrial inner membrane	ENSG00000005059|CCDC109B;ENSG00000050393|MCUR1;ENSG00000134375|TIMM17A;ENSG00000143224|PPOX;ENSG00000171503|ETFDH	5	1363	18	14089	0.0467149
GO:0009636	response to toxic substance	ENSG00000021826|CPS1;ENSG00000088305|DNMT3B;ENSG00000092068|SLC7A8;ENSG00000115884|SDC1;ENSG00000119772|DNMT3A;ENSG00000120915|EPHX2;ENSG00000151012|SLC7A11;ENSG00000163288|GABRB1;ENSG00000165646|SLC18A2;ENSG00000171791|BCL2;ENSG00000181195|PENK;ENSG00000254087|LYN	12	1363	68	14089	0.0471787
GO:0007224	smoothened signaling pathway	ENSG00000064309|CDON;ENSG00000114315|HES1;ENSG00000114446|IFT57;ENSG00000127334|DYRK2;ENSG00000128881|TTBK2;ENSG00000131437|KIF3A;ENSG00000138002|IFT172;ENSG00000146350|TBC1D32;ENSG00000163623|NKX6-1;ENSG00000169884|WNT10B	10	1363	53	14089	0.0480331
GO:0043433	negative regulation of sequence-specific DNA binding transcription factor activity	ENSG00000049768|FOXP3;ENSG00000091831|ESR1;ENSG00000116670|MAD2L2;ENSG00000122691|TWIST1;ENSG00000126603|GLIS2;ENSG00000134070|IRAK2;ENSG00000186827|TNFRSF4;ENSG00000196924|FLNA;ENSG00000274636|GLIS2	9	1363	46	14089	0.0499771
GO:0070555	response to interleukin-1	ENSG00000007908|SELE;ENSG00000104312|RIPK2;ENSG00000112964|GHR;ENSG00000130427|EPO;ENSG00000134070|IRAK2;ENSG00000145335|SNCA	6	1363	25	14089	0.0507403
GO:0015194	L-serine transmembrane transporter activity	ENSG00000130876|SLC7A10;ENSG00000164300|SERINC5;ENSG00000184716|SERINC4	3	1363	7	14089	0.0513186
GO:0015711	organic anion transport	ENSG00000121270|ABCC11;ENSG00000134538|SLCO1B1;ENSG00000168065|SLC22A11	3	1363	7	14089	0.0513186
GO:0015825	L-serine transport	ENSG00000130876|SLC7A10;ENSG00000164300|SERINC5;ENSG00000184716|SERINC4	3	1363	7	14089	0.0513186
GO:0015908	fatty acid transport	ENSG00000100372|SLC25A17;ENSG00000140284|SLC27A2;ENSG00000168389|MFSD2A	3	1363	7	14089	0.0513186
GO:0015939	pantothenate metabolic process	ENSG00000093134|VNN3;ENSG00000112303|VNN2;ENSG00000138074|SLC5A6	3	1363	7	14089	0.0513186
GO:0016015	morphogen activity	ENSG00000166923|GREM1;ENSG00000276886|GREM1;ENSG00000282046|GREM1	3	1363	7	14089	0.0513186
GO:0034145	positive regulation of toll-like receptor 4 signaling pathway	ENSG00000012223|LTF;ENSG00000129988|LBP;ENSG00000197329|PELI1	3	1363	7	14089	0.0513186
GO:0042297	vocal learning	ENSG00000137868|STRA6;ENSG00000174469|CNTNAP2;ENSG00000278728|CNTNAP2	3	1363	7	14089	0.0513186
GO:0042698	ovulation cycle	ENSG00000138696|BMPR1B;ENSG00000146648|EGFR;ENSG00000163288|GABRB1	3	1363	7	14089	0.0513186
GO:0045078	positive regulation of interferon-gamma biosynthetic process	ENSG00000101916|TLR8;ENSG00000164342|TLR3;ENSG00000179588|ZFPM1	3	1363	7	14089	0.0513186
GO:0051101	regulation of DNA binding	ENSG00000069399|BCL3;ENSG00000105329|TGFB1;ENSG00000123485|HJURP	3	1363	7	14089	0.0513186
GO:0070776	MOZ/MORF histone acetyltransferase complex	ENSG00000096070|BRPF3;ENSG00000156650|KAT6B;ENSG00000281813|KAT6B	3	1363	7	14089	0.0513186
GO:0071372	cellular response to follicle-stimulating hormone stimulus	ENSG00000023909|GCLM;ENSG00000122641|INHBA;ENSG00000127948|POR	3	1363	7	14089	0.0513186
GO:0090181	regulation of cholesterol metabolic process	ENSG00000062282|DGAT2;ENSG00000120915|EPHX2;ENSG00000127948|POR	3	1363	7	14089	0.0513186
GO:2000273	positive regulation of receptor activity	ENSG00000166923|GREM1;ENSG00000276886|GREM1;ENSG00000282046|GREM1	3	1363	7	14089	0.0513186
GO:2000318	positive regulation of T-helper 17 type immune response	ENSG00000182261|NLRP10;ENSG00000276780|NLRP10;ENSG00000281166|NLRP10	3	1363	7	14089	0.0513186
GO:0030170	pyridoxal phosphate binding	ENSG00000075643|MOCOS;ENSG00000115919|KYNU;ENSG00000120053|GOT1;ENSG00000128683|GAD1;ENSG00000172296|SPTLC3;ENSG00000172482|AGXT;ENSG00000183044|ABAT;ENSG00000198650|TAT	8	1363	39	14089	0.0513934
GO:0023014	signal transduction by protein phosphorylation	ENSG00000104375|STK3;ENSG00000114739|ACVR2B;ENSG00000134602|STK26;ENSG00000137843|PAK6;ENSG00000138696|BMPR1B;ENSG00000171105|INSR;ENSG00000254087|LYN	7	1363	32	14089	0.0518794
GO:0030433	ER-associated ubiquitin-dependent protein catabolic process	ENSG00000099958|DERL3;ENSG00000100519|PSMC6;ENSG00000107566|ERLIN1;ENSG00000137522|RNF121;ENSG00000159461|AMFR;ENSG00000162298|SYVN1;ENSG00000163527|STT3B	7	1363	32	14089	0.0518794
GO:0001968	fibronectin binding	ENSG00000034971|MYOC;ENSG00000070404|FSTL3;ENSG00000145423|SFRP2;ENSG00000172061|LRRC15;ENSG00000259207|ITGB3	5	1363	19	14089	0.0548818
GO:0071526	semaphorin-plexin signaling pathway	ENSG00000012171|SEMA3B;ENSG00000076356|PLXNA2;ENSG00000092421|SEMA6A;ENSG00000196189|SEMA4A;ENSG00000196924|FLNA	5	1363	19	14089	0.0548818
GO:0005487	nucleocytoplasmic transporter activity	ENSG00000030066|NUP160;ENSG00000086589|RBM22;ENSG00000111581|NUP107;ENSG00000124789|NUP153	4	1363	13	14089	0.0566617
GO:0006768	biotin metabolic process	ENSG00000093134|VNN3;ENSG00000112303|VNN2;ENSG00000114054|PCCB;ENSG00000138074|SLC5A6	4	1363	13	14089	0.0566617
GO:0006970	response to osmotic stress	ENSG00000010932|FMO1;ENSG00000140832|MARVELD3;ENSG00000146648|EGFR;ENSG00000156711|MAPK13	4	1363	13	14089	0.0566617
GO:0030914	STAGA complex	ENSG00000152382|TADA1;ENSG00000162227|TAF6L;ENSG00000163635|ATXN7;ENSG00000166337|TAF10	4	1363	13	14089	0.0566617
GO:0035567	non-canonical Wnt signaling pathway	ENSG00000145423|SFRP2;ENSG00000162738|VANGL2;ENSG00000162998|FRZB;ENSG00000177283|FZD8	4	1363	13	14089	0.0566617
GO:0043539	protein serine/threonine kinase activator activity	ENSG00000012223|LTF;ENSG00000104375|STK3;ENSG00000105329|TGFB1;ENSG00000108950|FAM20A	4	1363	13	14089	0.0566617
GO:0048488	synaptic vesicle endocytosis	ENSG00000107295|SH3GL2;ENSG00000127022|CANX;ENSG00000140022|STON2;ENSG00000145335|SNCA	4	1363	13	14089	0.0566617
GO:0060037	pharyngeal system development	ENSG00000016082|ISL1;ENSG00000076356|PLXNA2;ENSG00000115170|ACVR1;ENSG00000126778|SIX1	4	1363	13	14089	0.0566617
GO:0019233	sensory perception of pain	ENSG00000109255|NMU;ENSG00000150672|DLG2;ENSG00000164128|NPY1R;ENSG00000181195|PENK;ENSG00000184408|KCND2;ENSG00000185900|POMK	6	1363	26	14089	0.0579798
GO:0030163	protein catabolic process	ENSG00000096088|PGC;ENSG00000167749|KLK4;ENSG00000182372|CLN8;ENSG00000188603|CLN3;ENSG00000196470|SIAH1;ENSG00000278220|CLN8	6	1363	26	14089	0.0579798
GO:0060325	face morphogenesis	ENSG00000087245|MMP2;ENSG00000105329|TGFB1;ENSG00000105880|DLX5;ENSG00000108821|COL1A1;ENSG00000137868|STRA6;ENSG00000150347|ARID5B	6	1363	26	14089	0.0579798
GO:0003151	outflow tract morphogenesis	ENSG00000016082|ISL1;ENSG00000114315|HES1;ENSG00000126778|SIX1;ENSG00000135111|TBX3;ENSG00000145423|SFRP2;ENSG00000164128|NPY1R;ENSG00000179588|ZFPM1	7	1363	33	14089	0.058301
GO:0033572	transferrin transport	ENSG00000033627|ATP6V0A1;ENSG00000072274|TFRC;ENSG00000091513|TF;ENSG00000115107|STEAP3;ENSG00000117410|ATP6V0B;ENSG00000128524|ATP6V1F;ENSG00000143882|ATP6V1C2	7	1363	33	14089	0.058301
GO:0007218	neuropeptide signaling pathway	ENSG00000056291|NPFFR2;ENSG00000109255|NMU;ENSG00000123901|GPR83;ENSG00000142538|PTH2;ENSG00000173080|RXFP4;ENSG00000173198|CYSLTR1;ENSG00000181195|PENK;ENSG00000182575|NXPH3;ENSG00000183979|NPB;ENSG00000186867|QRFPR;ENSG00000187258|NPSR1	11	1363	63	14089	0.0589496
GO:0009749	response to glucose	ENSG00000072310|SREBF1;ENSG00000105329|TGFB1;ENSG00000114739|ACVR2B;ENSG00000119927|GPAM;ENSG00000143195|ILDR2;ENSG00000143420|ENSA;ENSG00000143627|PKLR;ENSG00000169031|COL4A3;ENSG00000178473|UCN3	9	1363	48	14089	0.0605303
GO:0043065	positive regulation of apoptotic process	ENSG00000006747|SCIN;ENSG00000066248|NGEF;ENSG00000104312|RIPK2;ENSG00000104375|STK3;ENSG00000105329|TGFB1;ENSG00000107954|NEURL1;ENSG00000117560|FASLG;ENSG00000123358|NR4A1;ENSG00000126217|MCF2L;ENSG00000130222|GADD45G;ENSG00000132694|ARHGEF11;ENSG00000138376|BARD1;ENSG00000142168|SOD1;ENSG00000143382|ADAMTSL4;ENSG00000145335|SNCA;ENSG00000145423|SFRP2;ENSG00000145649|GZMA;ENSG00000153094|BCL2L1…	32	1363	242	14089	0.0617935
GO:0032481	positive regulation of type I interferon production	ENSG00000100413|POLR3H;ENSG00000137384|TRIM15;ENSG00000164342|TLR3;ENSG00000170458|CD14;ENSG00000204610|TRIM15;ENSG00000227147|TRIM15;ENSG00000233599|TRIM15;ENSG00000235905|TRIM15	8	1363	41	14089	0.0632165
GO:0032760	positive regulation of tumor necrosis factor production	ENSG00000016082|ISL1;ENSG00000104312|RIPK2;ENSG00000122691|TWIST1;ENSG00000124198|ARFGEF2;ENSG00000129988|LBP;ENSG00000164342|TLR3;ENSG00000170458|CD14;ENSG00000172575|RASGRP1	8	1363	41	14089	0.0632165
GO:0051591	response to cAMP	ENSG00000021826|CPS1;ENSG00000072310|SREBF1;ENSG00000108821|COL1A1;ENSG00000115884|SDC1;ENSG00000129596|CDO1;ENSG00000143627|PKLR;ENSG00000172482|AGXT;ENSG00000178726|THBD	8	1363	41	14089	0.0632165
GO:0008306	associative learning	ENSG00000141543|EIF4A3;ENSG00000147571|CRH;ENSG00000161681|SHANK1;ENSG00000188603|CLN3;ENSG00000196277|GRM7	5	1363	20	14089	0.0638194
GO:0042476	odontogenesis	ENSG00000115884|SDC1;ENSG00000122641|INHBA;ENSG00000122691|TWIST1;ENSG00000164692|COL1A2;ENSG00000240583|AQP1	5	1363	20	14089	0.0638194
GO:0050919	negative chemotaxis	ENSG00000012171|SEMA3B;ENSG00000092421|SEMA6A;ENSG00000118137|APOA1;ENSG00000196189|SEMA4A;ENSG00000259207|ITGB3	5	1363	20	14089	0.0638194
GO:0005777	peroxisome	ENSG00000087008|ACOX3;ENSG00000100372|SLC25A17;ENSG00000104823|ECH1;ENSG00000120915|EPHX2;ENSG00000140284|SLC27A2;ENSG00000142168|SOD1;ENSG00000153093|ACOXL;ENSG00000157911|PEX10;ENSG00000172482|AGXT;ENSG00000177465|ACOT4;ENSG00000198721|ECI2;ENSG00000282853|ECH1	12	1363	72	14089	0.0643183
GO:0000220	vacuolar proton-transporting V-type ATPase, V0 domain	ENSG00000033627|ATP6V0A1;ENSG00000117410|ATP6V0B	2	1363	3	14089	0.0649398
GO:0002282	microglial cell activation involved in immune response	ENSG00000164342|TLR3;ENSG00000168329|CX3CR1	2	1363	3	14089	0.0649398
GO:0002292	T cell differentiation involved in immune response	ENSG00000166523|CLEC4E;ENSG00000196189|SEMA4A	2	1363	3	14089	0.0649398
GO:0002667	regulation of T cell anergy	ENSG00000049768|FOXP3;ENSG00000081913|PHLPP1	2	1363	3	14089	0.0649398
GO:0002682	regulation of immune system process	ENSG00000159763|PIP;ENSG00000229314|ORM1	2	1363	3	14089	0.0649398
GO:0003266	regulation of secondary heart field cardioblast proliferation	ENSG00000016082|ISL1;ENSG00000114315|HES1	2	1363	3	14089	0.0649398
GO:0003886	DNA (cytosine-5-)-methyltransferase activity	ENSG00000088305|DNMT3B;ENSG00000119772|DNMT3A	2	1363	3	14089	0.0649398
GO:0004051	arachidonate 5-lipoxygenase activity	ENSG00000012779|ALOX5;ENSG00000275565|ALOX5	2	1363	3	14089	0.0649398
GO:0005025	transforming growth factor beta receptor activity, type I	ENSG00000115170|ACVR1;ENSG00000138696|BMPR1B	2	1363	3	14089	0.0649398
GO:0006526	arginine biosynthetic process	ENSG00000021826|CPS1;ENSG00000161653|NAGS	2	1363	3	14089	0.0649398
GO:0006670	sphingosine metabolic process	ENSG00000063176|SPHK2;ENSG00000126821|SGPP1	2	1363	3	14089	0.0649398
GO:0006991	response to sterol depletion	ENSG00000186480|INSIG1;ENSG00000254087|LYN	2	1363	3	14089	0.0649398
GO:0008823	cupric reductase activity	ENSG00000115107|STEAP3;ENSG00000127954|STEAP4	2	1363	3	14089	0.0649398
GO:0009008	DNA-methyltransferase activity	ENSG00000088305|DNMT3B;ENSG00000119772|DNMT3A	2	1363	3	14089	0.0649398
GO:0009449	gamma-aminobutyric acid biosynthetic process	ENSG00000128683|GAD1;ENSG00000183044|ABAT	2	1363	3	14089	0.0649398
GO:0009597	detection of virus	ENSG00000164300|SERINC5;ENSG00000164342|TLR3	2	1363	3	14089	0.0649398
GO:0010040	response to iron(II) ion	ENSG00000122729|ACO1;ENSG00000145335|SNCA	2	1363	3	14089	0.0649398
GO:0010523	negative regulation of calcium ion transport into cytosol	ENSG00000130427|EPO;ENSG00000171791|BCL2	2	1363	3	14089	0.0649398
GO:0010724	regulation of definitive erythrocyte differentiation	ENSG00000079387|SENP1;ENSG00000179588|ZFPM1	2	1363	3	14089	0.0649398
GO:0015015	heparan sulfate proteoglycan biosynthetic process, enzymatic modification	ENSG00000125430|HS3ST3B1;ENSG00000171004|HS6ST2	2	1363	3	14089	0.0649398
GO:0016402	pristanoyl-CoA oxidase activity	ENSG00000087008|ACOX3;ENSG00000153093|ACOXL	2	1363	3	14089	0.0649398
GO:0017040	ceramidase activity	ENSG00000104763|ASAH1;ENSG00000167769|ACER1	2	1363	3	14089	0.0649398
GO:0017159	pantetheine hydrolase activity	ENSG00000093134|VNN3;ENSG00000112303|VNN2	2	1363	3	14089	0.0649398
GO:0019448	L-cysteine catabolic process	ENSG00000129596|CDO1;ENSG00000172482|AGXT	2	1363	3	14089	0.0649398
GO:0019911	structural constituent of myelin sheath	ENSG00000172005|MAL;ENSG00000184454|NCMAP	2	1363	3	14089	0.0649398
GO:0031628	opioid receptor binding	ENSG00000056291|NPFFR2;ENSG00000181195|PENK	2	1363	3	14089	0.0649398
GO:0031652	positive regulation of heat generation	ENSG00000171388|APLN;ENSG00000183044|ABAT	2	1363	3	14089	0.0649398
GO:0032051	clathrin light chain binding	ENSG00000168824|NSG1;ENSG00000170091|HMP19	2	1363	3	14089	0.0649398
GO:0032275	luteinizing hormone secretion	ENSG00000135111|TBX3;ENSG00000135346|CGA	2	1363	3	14089	0.0649398
GO:0032280	symmetric synapse	ENSG00000124198|ARFGEF2;ENSG00000181195|PENK	2	1363	3	14089	0.0649398
GO:0032487	regulation of Rap protein signal transduction	ENSG00000035862|TIMP2;ENSG00000137710|RDX	2	1363	3	14089	0.0649398
GO:0033314	mitotic DNA replication checkpoint	ENSG00000092853|CLSPN;ENSG00000140534|TICRR	2	1363	3	14089	0.0649398
GO:0033326	cerebrospinal fluid secretion	ENSG00000109944|C11orf63;ENSG00000240583|AQP1	2	1363	3	14089	0.0649398
GO:0034123	positive regulation of toll-like receptor signaling pathway	ENSG00000164342|TLR3;ENSG00000187554|TLR5	2	1363	3	14089	0.0649398
GO:0034354	'de novo' NAD biosynthetic process from tryptophan	ENSG00000115919|KYNU;ENSG00000117009|KMO	2	1363	3	14089	0.0649398
GO:0034465	response to carbon monoxide	ENSG00000136634|IL10;ENSG00000142168|SOD1	2	1363	3	14089	0.0649398
GO:0035578	azurophil granule lumen	ENSG00000206047|DEFA1;ENSG00000239839|DEFA3	2	1363	3	14089	0.0649398
GO:0042866	pyruvate biosynthetic process	ENSG00000143627|PKLR;ENSG00000172482|AGXT	2	1363	3	14089	0.0649398
GO:0043331	response to dsRNA	ENSG00000164342|TLR3;ENSG00000197329|PELI1	2	1363	3	14089	0.0649398
GO:0044691	tooth eruption	ENSG00000108821|COL1A1;ENSG00000108950|FAM20A	2	1363	3	14089	0.0649398
GO:0045066	regulatory T cell differentiation	ENSG00000049768|FOXP3;ENSG00000105329|TGFB1	2	1363	3	14089	0.0649398
GO:0045356	positive regulation of interferon-alpha biosynthetic process	ENSG00000101916|TLR8;ENSG00000164342|TLR3	2	1363	3	14089	0.0649398
GO:0045541	negative regulation of cholesterol biosynthetic process	ENSG00000107566|ERLIN1;ENSG00000142168|SOD1	2	1363	3	14089	0.0649398
GO:0046498	S-adenosylhomocysteine metabolic process	ENSG00000088305|DNMT3B;ENSG00000119772|DNMT3A	2	1363	3	14089	0.0649398
GO:0050883	musculoskeletal movement, spinal reflex action	ENSG00000139352|ASCL1;ENSG00000151577|DRD3	2	1363	3	14089	0.0649398
GO:0051431	corticotropin-releasing hormone receptor 2 binding	ENSG00000147571|CRH;ENSG00000178473|UCN3	2	1363	3	14089	0.0649398
GO:0052851	ferric-chelate reductase (NADPH) activity	ENSG00000115107|STEAP3;ENSG00000127954|STEAP4	2	1363	3	14089	0.0649398
GO:0060166	olfactory pit development	ENSG00000105880|DLX5;ENSG00000139352|ASCL1	2	1363	3	14089	0.0649398
GO:0061002	negative regulation of dendritic spine morphogenesis	ENSG00000066248|NGEF;ENSG00000197959|DNM3	2	1363	3	14089	0.0649398
GO:0070863	positive regulation of protein exit from endoplasmic reticulum	ENSG00000120341|SEC16B;ENSG00000186198|SLC51B	2	1363	3	14089	0.0649398
GO:0071468	cellular response to acidic pH	ENSG00000135631|RAB11FIP5;ENSG00000277481|PKD1L3	2	1363	3	14089	0.0649398
GO:0080130	L-phenylalanine:2-oxoglutarate aminotransferase activity	ENSG00000120053|GOT1;ENSG00000198650|TAT	2	1363	3	14089	0.0649398
GO:0090175	regulation of establishment of planar polarity	ENSG00000145423|SFRP2;ENSG00000162738|VANGL2	2	1363	3	14089	0.0649398
GO:0097016	L27 domain binding	ENSG00000111052|LIN7A;ENSG00000148943|LIN7C	2	1363	3	14089	0.0649398
GO:0097461	ferric iron import into cell	ENSG00000115107|STEAP3;ENSG00000127954|STEAP4	2	1363	3	14089	0.0649398
GO:1900126	negative regulation of hyaluronan biosynthetic process	ENSG00000105329|TGFB1;ENSG00000196961|AP2A1	2	1363	3	14089	0.0649398
GO:1901387	positive regulation of voltage-gated calcium channel activity	ENSG00000160678|S100A1;ENSG00000175538|KCNE3	2	1363	3	14089	0.0649398
GO:1901798	positive regulation of signal transduction by p53 class mediator	ENSG00000116254|CHD5;ENSG00000186834|HEXIM1	2	1363	3	14089	0.0649398
GO:1904381	Golgi apparatus mannose trimming	ENSG00000117643|MAN1C1;ENSG00000198162|MAN1A2	2	1363	3	14089	0.0649398
GO:2000048	negative regulation of cell-cell adhesion mediated by cadherin	ENSG00000116670|MAD2L2;ENSG00000119888|EPCAM	2	1363	3	14089	0.0649398
GO:2001181	positive regulation of interleukin-10 secretion	ENSG00000067606|PRKCZ;ENSG00000120217|CD274	2	1363	3	14089	0.0649398
GO:0045785	positive regulation of cell adhesion	ENSG00000008256|CYTH3;ENSG00000135517|MIP;ENSG00000140416|TPM1;ENSG00000141736|ERBB2;ENSG00000166900|STX3;ENSG00000198959|TGM2;ENSG00000275896|PRSS2	7	1363	34	14089	0.0651912
GO:0005267	potassium channel activity	ENSG00000026559|KCNG1;ENSG00000070985|TRPM5;ENSG00000095981|KCNK16;ENSG00000104783|KCNN4;ENSG00000164626|KCNK5;ENSG00000240583|AQP1	6	1363	27	14089	0.0658049
GO:0005791	rough endoplasmic reticulum	ENSG00000034971|MYOC;ENSG00000127022|CANX;ENSG00000145335|SNCA;ENSG00000145996|CDKAL1;ENSG00000151012|SLC7A11;ENSG00000176438|SYNE3	6	1363	27	14089	0.0658049
GO:0032870	cellular response to hormone stimulus	ENSG00000056291|NPFFR2;ENSG00000112964|GHR;ENSG00000119630|PGF;ENSG00000135346|CGA;ENSG00000173757|STAT5B;ENSG00000186867|QRFPR	6	1363	27	14089	0.0658049
GO:0040018	positive regulation of multicellular organism growth	ENSG00000106128|GHRHR;ENSG00000112964|GHR;ENSG00000119927|GPAM;ENSG00000160460|SPTBN4;ENSG00000171791|BCL2;ENSG00000173757|STAT5B	6	1363	27	14089	0.0658049
GO:0006105	succinate metabolic process	ENSG00000112964|GHR;ENSG00000126561|STAT5A;ENSG00000173757|STAT5B	3	1363	8	14089	0.0660633
GO:0031092	platelet alpha granule membrane	ENSG00000005961|ITGA2B;ENSG00000145335|SNCA;ENSG00000259207|ITGB3	3	1363	8	14089	0.0660633
GO:0032924	activin receptor signaling pathway	ENSG00000114739|ACVR2B;ENSG00000115170|ACVR1;ENSG00000122641|INHBA	3	1363	8	14089	0.0660633
GO:0035067	negative regulation of histone acetylation	ENSG00000049768|FOXP3;ENSG00000122691|TWIST1;ENSG00000145335|SNCA	3	1363	8	14089	0.0660633
GO:0036020	endolysosome membrane	ENSG00000101916|TLR8;ENSG00000164342|TLR3;ENSG00000196961|AP2A1	3	1363	8	14089	0.0660633
GO:0042581	specific granule	ENSG00000012223|LTF;ENSG00000164047|CAMP;ENSG00000166900|STX3	3	1363	8	14089	0.0660633
GO:0042761	very long-chain fatty acid biosynthetic process	ENSG00000074696|HACD3;ENSG00000118402|ELOVL4;ENSG00000164181|ELOVL7	3	1363	8	14089	0.0660633
GO:0048148	behavioral response to cocaine	ENSG00000145335|SNCA;ENSG00000151577|DRD3;ENSG00000183044|ABAT	3	1363	8	14089	0.0660633
GO:0048185	activin binding	ENSG00000070404|FSTL3;ENSG00000114739|ACVR2B;ENSG00000115170|ACVR1	3	1363	8	14089	0.0660633
GO:0051246	regulation of protein metabolic process	ENSG00000106128|GHRHR;ENSG00000150593|PDCD4;ENSG00000169884|WNT10B	3	1363	8	14089	0.0660633
GO:0071223	cellular response to lipoteichoic acid	ENSG00000104312|RIPK2;ENSG00000129988|LBP;ENSG00000170458|CD14	3	1363	8	14089	0.0660633
GO:1990712	HFE-transferrin receptor complex	ENSG00000072274|TFRC;ENSG00000091513|TF;ENSG00000138696|BMPR1B	3	1363	8	14089	0.0660633
GO:0010008	endosome membrane	ENSG00000033627|ATP6V0A1;ENSG00000086065|CHMP5;ENSG00000090487|SPG21;ENSG00000091513|TF;ENSG00000101916|TLR8;ENSG00000104140|RHOV;ENSG00000115107|STEAP3;ENSG00000117410|ATP6V0B;ENSG00000125869|LAMP5;ENSG00000134070|IRAK2;ENSG00000135535|CD164;ENSG00000135926|TMBIM1;ENSG00000136021|SCYL2;ENSG00000139998|RAB15;ENSG00000141198|TOM1L1;ENSG00000141736|ERBB2;ENSG00000146648|EGFR;ENSG00000155975|VPS37A;…	22	1363	156	14089	0.0666143
GO:0007155	cell adhesion	ENSG00000005961|ITGA2B;ENSG00000064309|CDON;ENSG00000100842|EFS;ENSG00000101336|HCK;ENSG00000102181|CD99L2;ENSG00000104415|WISP1;ENSG00000105383|CD33;ENSG00000106714|CNTNAP3;ENSG00000112769|LAMA4;ENSG00000113361|CDH6;ENSG00000114315|HES1;ENSG00000115221|ITGB6;ENSG00000119535|CSF3R;ENSG00000120328|PCDHB12;ENSG00000129925|TMEM8A;ENSG00000133055|MYBPH;ENSG00000133401|PDZD2;ENSG00000135535|CD164;ENSG…	39	1363	307	14089	0.0666962
GO:0002227	innate immune response in mucosa	ENSG00000012223|LTF;ENSG00000184678|HIST2H2BE;ENSG00000206047|DEFA1;ENSG00000239839|DEFA3	4	1363	14	14089	0.0679511
GO:0004896	cytokine receptor activity	ENSG00000112964|GHR;ENSG00000119535|CSF3R;ENSG00000123496|IL13RA2;ENSG00000168329|CX3CR1	4	1363	14	14089	0.0679511
GO:0030279	negative regulation of ossification	ENSG00000004948|CALCR;ENSG00000105329|TGFB1;ENSG00000131873|CHSY1;ENSG00000171791|BCL2	4	1363	14	14089	0.0679511
GO:0032094	response to food	ENSG00000021826|CPS1;ENSG00000072310|SREBF1;ENSG00000112964|GHR;ENSG00000176387|HSD11B2	4	1363	14	14089	0.0679511
GO:0044130	negative regulation of growth of symbiont in host	ENSG00000129988|LBP;ENSG00000136634|IL10;ENSG00000161011|SQSTM1;ENSG00000164047|CAMP	4	1363	14	14089	0.0679511
GO:0097228	sperm principal piece	ENSG00000068796|KIF2A;ENSG00000086288|NME8;ENSG00000138002|IFT172;ENSG00000156515|HK1	4	1363	14	14089	0.0679511
GO:0010951	negative regulation of endopeptidase activity	ENSG00000003436|TFPI;ENSG00000101443|WFDC2;ENSG00000105825|TFPI2;ENSG00000125815|CST8;ENSG00000140564|FURIN;ENSG00000163359|COL6A3;ENSG00000167642|SPINT2;ENSG00000169031|COL4A3;ENSG00000170099|SERPINA6;ENSG00000175121|WFDC5;ENSG00000186910|SERPINA11;ENSG00000197249|SERPINA1;ENSG00000197632|SERPINB2;ENSG00000215018|COL28A1	14	1363	89	14089	0.0682073
GO:0005923	bicellular tight junction	ENSG00000067606|PRKCZ;ENSG00000111052|LIN7A;ENSG00000119888|EPCAM;ENSG00000124171|PARD6B;ENSG00000124429|POF1B;ENSG00000140750|ARHGAP17;ENSG00000140832|MARVELD3;ENSG00000148943|LIN7C;ENSG00000149564|ESAM;ENSG00000170324|FRMPD2;ENSG00000171992|SYNPO;ENSG00000183067|IGSF5;ENSG00000253958|CLDN23	13	1363	81	14089	0.0688707
GO:0008584	male gonad development	ENSG00000070404|FSTL3;ENSG00000087510|TFAP2C;ENSG00000091831|ESR1;ENSG00000104826|LHB;ENSG00000122641|INHBA;ENSG00000129194|SOX15;ENSG00000145423|SFRP2;ENSG00000150347|ARID5B;ENSG00000153094|BCL2L11;ENSG00000164342|TLR3;ENSG00000171105|INSR;ENSG00000171791|BCL2;ENSG00000187554|TLR5	13	1363	81	14089	0.0688707
GO:0007010	cytoskeleton organization	ENSG00000092421|SEMA6A;ENSG00000099954|CECR2;ENSG00000112186|CAP2;ENSG00000130702|LAMA5;ENSG00000137843|PAK6;ENSG00000140416|TPM1;ENSG00000165288|BRWD3;ENSG00000170498|KISS1;ENSG00000170819|BFSP2;ENSG00000176438|SYNE3;ENSG00000185658|BRWD1;ENSG00000213672|NCKIPSD	12	1363	73	14089	0.0691678
GO:0005581	collagen trimer	ENSG00000085265|FCN1;ENSG00000108821|COL1A1;ENSG00000139219|COL2A1;ENSG00000160963|COL26A1;ENSG00000163359|COL6A3;ENSG00000164692|COL1A2;ENSG00000184471|C1QTNF8;ENSG00000215018|COL28A1	8	1363	42	14089	0.0697126
GO:0030574	collagen catabolic process	ENSG00000087245|MMP2;ENSG00000108821|COL1A1;ENSG00000139219|COL2A1;ENSG00000140564|FURIN;ENSG00000160963|COL26A1;ENSG00000163359|COL6A3;ENSG00000164692|COL1A2;ENSG00000169031|COL4A3;ENSG00000275896|PRSS2	9	1363	50	14089	0.0724089
GO:0032869	cellular response to insulin stimulus	ENSG00000067606|PRKCZ;ENSG00000072310|SREBF1;ENSG00000106128|GHRHR;ENSG00000112964|GHR;ENSG00000120053|GOT1;ENSG00000128059|PPAT;ENSG00000143627|PKLR;ENSG00000149269|PAK1;ENSG00000171105|INSR	9	1363	50	14089	0.0724089
GO:0021915	neural tube development	ENSG00000076356|PLXNA2;ENSG00000099954|CECR2;ENSG00000114315|HES1;ENSG00000131437|KIF3A;ENSG00000138002|IFT172;ENSG00000145423|SFRP2;ENSG00000146350|TBC1D32	7	1363	35	14089	0.0725524
GO:0005578	proteinaceous extracellular matrix	ENSG00000008516|MMP25;ENSG00000034971|MYOC;ENSG00000035862|TIMP2;ENSG00000087245|MMP2;ENSG00000104415|WISP1;ENSG00000105329|TGFB1;ENSG00000105825|TFPI2;ENSG00000108821|COL1A1;ENSG00000115380|EFEMP1;ENSG00000119913|TECTB;ENSG00000130702|LAMA5;ENSG00000136457|CHAD;ENSG00000139219|COL2A1;ENSG00000143382|ADAMTSL4;ENSG00000144152|FBLN7;ENSG00000147257|GPC3;ENSG00000149506|ZP1;ENSG00000160963|COL26A1;E…	26	1363	193	14089	0.0732898
GO:0016740	transferase activity	ENSG00000075643|MOCOS;ENSG00000105135|ILVBL;ENSG00000118402|ELOVL4;ENSG00000156471|PTDSS1;ENSG00000183665|TRMT12	5	1363	21	14089	0.0735228
GO:0030073	insulin secretion	ENSG00000114739|ACVR2B;ENSG00000120451|SNX19;ENSG00000143195|ILDR2;ENSG00000168993|CPLX1;ENSG00000183844|FAM3B	5	1363	21	14089	0.0735228
GO:0030203	glycosaminoglycan metabolic process	ENSG00000115884|SDC1;ENSG00000147257|GPC3;ENSG00000151233|GXYLT1;ENSG00000182492|BGN;ENSG00000188157|AGRN	5	1363	21	14089	0.0735228
GO:0060349	bone morphogenesis	ENSG00000012223|LTF;ENSG00000105880|DLX5;ENSG00000131873|CHSY1;ENSG00000145423|SFRP2;ENSG00000147223|RIPPLY1	5	1363	21	14089	0.0735228
GO:0030141	secretory granule	ENSG00000012223|LTF;ENSG00000070404|FSTL3;ENSG00000105329|TGFB1;ENSG00000106128|GHRHR;ENSG00000108821|COL1A1;ENSG00000135631|RAB11FIP5;ENSG00000136827|TOR1A;ENSG00000142168|SOD1;ENSG00000149506|ZP1;ENSG00000166900|STX3;ENSG00000169213|RAB3B	11	1363	66	14089	0.0743661
GO:0001523	retinoid metabolic process	ENSG00000115884|SDC1;ENSG00000118137|APOA1;ENSG00000137868|STRA6;ENSG00000139988|RDH12;ENSG00000147257|GPC3;ENSG00000188157|AGRN;ENSG00000198074|AKR1B10;ENSG00000234906|APOC2	8	1363	43	14089	0.0766018
GO:0043154	negative regulation of cysteine-type endopeptidase activity involved in apoptotic process	ENSG00000123358|NR4A1;ENSG00000125735|TNFSF14;ENSG00000127948|POR;ENSG00000145335|SNCA;ENSG00000145423|SFRP2;ENSG00000163098|BIRC8;ENSG00000175793|SFN;ENSG00000240583|AQP1	8	1363	43	14089	0.0766018
GO:0043231	intracellular membrane-bounded organelle	ENSG00000007062|PROM1;ENSG00000010932|FMO1;ENSG00000026559|KCNG1;ENSG00000030582|GRN;ENSG00000033627|ATP6V0A1;ENSG00000062282|DGAT2;ENSG00000067606|PRKCZ;ENSG00000072274|TFRC;ENSG00000072310|SREBF1;ENSG00000088002|SULT2B1;ENSG00000088305|DNMT3B;ENSG00000090487|SPG21;ENSG00000099812|MISP;ENSG00000100372|SLC25A17;ENSG00000100413|POLR3H;ENSG00000106266|SNX8;ENSG00000111331|OAS3;ENSG00000112685|EXOC2…	54	1363	450	14089	0.0771602
GO:0051087	chaperone binding	ENSG00000100372|SLC25A17;ENSG00000102178|UBL4A;ENSG00000114315|HES1;ENSG00000116957|TBCE;ENSG00000142168|SOD1;ENSG00000149428|HYOU1;ENSG00000159461|AMFR;ENSG00000162298|SYVN1;ENSG00000280682|HYOU1;ENSG00000282984|TBCE	10	1363	59	14089	0.079869
GO:0006027	glycosaminoglycan catabolic process	ENSG00000115884|SDC1;ENSG00000147257|GPC3;ENSG00000173083|HPSE;ENSG00000188157|AGRN	4	1363	15	14089	0.0803056
GO:0006796	phosphate-containing compound metabolic process	ENSG00000105329|TGFB1;ENSG00000119640|ACYP1;ENSG00000141401|IMPA2;ENSG00000146039|SLC17A4	4	1363	15	14089	0.0803056
GO:0019915	lipid storage	ENSG00000062282|DGAT2;ENSG00000118137|APOA1;ENSG00000147872|PLIN2;ENSG00000173757|STAT5B	4	1363	15	14089	0.0803056
GO:0030316	osteoclast differentiation	ENSG00000004948|CALCR;ENSG00000033327|GAB2;ENSG00000072274|TFRC;ENSG00000147257|GPC3	4	1363	15	14089	0.0803056
GO:0031362	anchored component of external side of plasma membrane	ENSG00000085063|CD59;ENSG00000100121|GGTLC2;ENSG00000149435|GGTLC1;ENSG00000170458|CD14	4	1363	15	14089	0.0803056
GO:0043274	phospholipase binding	ENSG00000007908|SELE;ENSG00000067606|PRKCZ;ENSG00000145335|SNCA;ENSG00000234906|APOC2	4	1363	15	14089	0.0803056
GO:0045502	dynein binding	ENSG00000100285|NEFH;ENSG00000145335|SNCA;ENSG00000153094|BCL2L11;ENSG00000154099|DNAAF1	4	1363	15	14089	0.0803056
GO:0090102	cochlea development	ENSG00000099954|CECR2;ENSG00000114315|HES1;ENSG00000162738|VANGL2;ENSG00000179348|GATA2	4	1363	15	14089	0.0803056
GO:2000778	positive regulation of interleukin-6 secretion	ENSG00000122691|TWIST1;ENSG00000182261|NLRP10;ENSG00000276780|NLRP10;ENSG00000281166|NLRP10	4	1363	15	14089	0.0803056
GO:0070527	platelet aggregation	ENSG00000005961|ITGA2B;ENSG00000115956|PLEK;ENSG00000151012|SLC7A11;ENSG00000169313|P2RY12;ENSG00000186222|BLOC1S4;ENSG00000196924|FLNA;ENSG00000259207|ITGB3	7	1363	36	14089	0.0803847
GO:0000974	Prp19 complex	ENSG00000063244|U2AF2;ENSG00000086589|RBM22;ENSG00000171566|PLRG1	3	1363	9	14089	0.0824973
GO:0003334	keratinocyte development	ENSG00000110723|EXPH5;ENSG00000172867|KRT2;ENSG00000175793|SFN	3	1363	9	14089	0.0824973
GO:0004536	deoxyribonuclease activity	ENSG00000147687|TATDN1;ENSG00000163687|DNASE1L3;ENSG00000167136|ENDOG	3	1363	9	14089	0.0824973
GO:0006541	glutamine metabolic process	ENSG00000021826|CPS1;ENSG00000137563|GGH;ENSG00000178921|PFAS	3	1363	9	14089	0.0824973
GO:0006665	sphingolipid metabolic process	ENSG00000126821|SGPP1;ENSG00000164300|SERINC5;ENSG00000167769|ACER1	3	1363	9	14089	0.0824973
GO:0008514	organic anion transmembrane transporter activity	ENSG00000121270|ABCC11;ENSG00000137491|SLCO2B1;ENSG00000168065|SLC22A11	3	1363	9	14089	0.0824973
GO:0016407	acetyltransferase activity	ENSG00000156650|KAT6B;ENSG00000172977|KAT5;ENSG00000281813|KAT6B	3	1363	9	14089	0.0824973
GO:0016706	oxidoreductase activity, acting on paired donors, with incorporation or reduction of molecular oxygen, 2-oxoglutarate as one donor, and incorporation of one atom each of oxygen into both donors	ENSG00000129521|EGLN3;ENSG00000166135|HIF1AN;ENSG00000178467|P4HTM	3	1363	9	14089	0.0824973
GO:0030166	proteoglycan biosynthetic process	ENSG00000138696|BMPR1B;ENSG00000147408|CSGALNACT1;ENSG00000171302|CANT1	3	1363	9	14089	0.0824973
GO:0035036	sperm-egg recognition	ENSG00000152705|CATSPER3;ENSG00000183560|IZUMO1R;ENSG00000274338|CATSPERB	3	1363	9	14089	0.0824973
GO:0043162	ubiquitin-dependent protein catabolic process via the multivesicular body sorting pathway	ENSG00000070423|RNF126;ENSG00000141198|TOM1L1;ENSG00000155975|VPS37A	3	1363	9	14089	0.0824973
GO:0071625	vocalization behavior	ENSG00000161681|SHANK1;ENSG00000174469|CNTNAP2;ENSG00000278728|CNTNAP2	3	1363	9	14089	0.0824973
GO:1902043	positive regulation of extrinsic apoptotic signaling pathway via death domain receptors	ENSG00000104375|STK3;ENSG00000138696|BMPR1B;ENSG00000172005|MAL	3	1363	9	14089	0.0824973
GO:2000648	positive regulation of stem cell proliferation	ENSG00000119888|EPCAM;ENSG00000135111|TBX3;ENSG00000141384|TAF4B	3	1363	9	14089	0.0824973
GO:0001085	RNA polymerase II transcription factor binding	ENSG00000007866|TEAD3;ENSG00000126767|ELK1;ENSG00000131196|NFATC1;ENSG00000135111|TBX3;ENSG00000179348|GATA2;ENSG00000179588|ZFPM1	6	1363	29	14089	0.0832088
GO:0032570	response to progesterone	ENSG00000072310|SREBF1;ENSG00000105329|TGFB1;ENSG00000134760|DSG1;ENSG00000152705|CATSPER3;ENSG00000163288|GABRB1;ENSG00000274338|CATSPERB	6	1363	29	14089	0.0832088
GO:0006865	amino acid transport	ENSG00000092068|SLC7A8;ENSG00000111371|SLC38A1;ENSG00000130876|SLC7A10;ENSG00000151012|SLC7A11;ENSG00000278550|SLC43A2	5	1363	22	14089	0.083981
GO:0008037	cell recognition	ENSG00000091972|CD200;ENSG00000106714|CNTNAP3;ENSG00000110448|CD5;ENSG00000130702|LAMA5;ENSG00000147408|CSGALNACT1	5	1363	22	14089	0.083981
GO:0043086	negative regulation of catalytic activity	ENSG00000087495|PHACTR3;ENSG00000128989|ARPP19;ENSG00000130561|SAG;ENSG00000135926|TMBIM1;ENSG00000143420|ENSA;ENSG00000166143|PPP1R14D;ENSG00000188603|CLN3;ENSG00000214517|PPME1;ENSG00000234906|APOC2;ENSG00000281857|SAG	10	1363	60	14089	0.0861957
GO:0009897	external side of plasma membrane	ENSG00000005961|ITGA2B;ENSG00000072274|TFRC;ENSG00000105383|CD33;ENSG00000110448|CD5;ENSG00000115221|ITGB6;ENSG00000115884|SDC1;ENSG00000117091|CD48;ENSG00000117560|FASLG;ENSG00000120217|CD274;ENSG00000136011|STAB2;ENSG00000140678|ITGAX;ENSG00000147168|IL2RG;ENSG00000152092|ASTN1;ENSG00000163599|CTLA4;ENSG00000168065|SLC22A11;ENSG00000168447|SCNN1B;ENSG00000169313|P2RY12;ENSG00000170458|CD14;ENSG…	20	1363	145	14089	0.0902249
GO:0002576	platelet degranulation	ENSG00000005961|ITGA2B;ENSG00000091513|TF;ENSG00000096070|BRPF3;ENSG00000105329|TGFB1;ENSG00000115956|PLEK;ENSG00000118137|APOA1;ENSG00000142168|SOD1;ENSG00000196924|FLNA;ENSG00000197249|SERPINA1;ENSG00000229314|ORM1;ENSG00000254087|LYN;ENSG00000259207|ITGB3	12	1363	77	14089	0.0908928
GO:0001776	leukocyte homeostasis	ENSG00000153094|BCL2L11;ENSG00000171791|BCL2	2	1363	4	14089	0.0918237
GO:0001957	intramembranous ossification	ENSG00000087245|MMP2;ENSG00000108821|COL1A1	2	1363	4	14089	0.0918237
GO:0002677	negative regulation of chronic inflammatory response	ENSG00000049768|FOXP3;ENSG00000137869|CYP19A1	2	1363	4	14089	0.0918237
GO:0003183	mitral valve morphogenesis	ENSG00000115170|ACVR1;ENSG00000122691|TWIST1	2	1363	4	14089	0.0918237
GO:0004144	diacylglycerol O-acyltransferase activity	ENSG00000062282|DGAT2;ENSG00000124003|MOGAT1	2	1363	4	14089	0.0918237
GO:0004568	chitinase activity	ENSG00000085465|OVGP1;ENSG00000117151|CTBS	2	1363	4	14089	0.0918237
GO:0004767	sphingomyelin phosphodiesterase activity	ENSG00000135587|SMPD2;ENSG00000166311|SMPD1	2	1363	4	14089	0.0918237
GO:0006032	chitin catabolic process	ENSG00000085465|OVGP1;ENSG00000117151|CTBS	2	1363	4	14089	0.0918237
GO:0006525	arginine metabolic process	ENSG00000081181|ARG2;ENSG00000111339|ART4	2	1363	4	14089	0.0918237
GO:0007023	post-chaperonin tubulin folding pathway	ENSG00000116957|TBCE;ENSG00000282984|TBCE	2	1363	4	14089	0.0918237
GO:0007195	adenylate cyclase-inhibiting dopamine receptor signaling pathway	ENSG00000151577|DRD3;ENSG00000196924|FLNA	2	1363	4	14089	0.0918237
GO:0008063	Toll signaling pathway	ENSG00000187867|PALM3;ENSG00000197329|PELI1	2	1363	4	14089	0.0918237
GO:0008238	exopeptidase activity	ENSG00000137563|GGH;ENSG00000167261|DPEP2	2	1363	4	14089	0.0918237
GO:0009437	carnitine metabolic process	ENSG00000127948|POR;ENSG00000197375|SLC22A5	2	1363	4	14089	0.0918237
GO:0016101	diterpenoid metabolic process	ENSG00000146648|EGFR;ENSG00000147571|CRH	2	1363	4	14089	0.0918237
GO:0019212	phosphatase inhibitor activity	ENSG00000128989|ARPP19;ENSG00000143420|ENSA	2	1363	4	14089	0.0918237
GO:0019784	NEDD8-specific protease activity	ENSG00000089723|OTUB2;ENSG00000277276|OTUB2	2	1363	4	14089	0.0918237
GO:0034219	carbohydrate transmembrane transport	ENSG00000127526|SLC35E1;ENSG00000133460|SLC2A11	2	1363	4	14089	0.0918237
GO:0038031	non-canonical Wnt signaling pathway via JNK cascade	ENSG00000034971|MYOC;ENSG00000111432|FZD10	2	1363	4	14089	0.0918237
GO:0043043	peptide biosynthetic process	ENSG00000140564|FURIN;ENSG00000198947|DMD	2	1363	4	14089	0.0918237
GO:0043495	protein anchor	ENSG00000124789|NUP153;ENSG00000165917|RAPSN	2	1363	4	14089	0.0918237
GO:0043550	regulation of lipid kinase activity	ENSG00000080839|RBL1;ENSG00000148572|NRBF2	2	1363	4	14089	0.0918237
GO:0043648	dicarboxylic acid metabolic process	ENSG00000120053|GOT1;ENSG00000177465|ACOT4	2	1363	4	14089	0.0918237
GO:0044550	secondary metabolite biosynthetic process	ENSG00000117009|KMO;ENSG00000140459|CYP11A1	2	1363	4	14089	0.0918237
GO:0045199	maintenance of epithelial cell apical/basal polarity	ENSG00000111052|LIN7A;ENSG00000148943|LIN7C	2	1363	4	14089	0.0918237
GO:0045322	unmethylated CpG binding	ENSG00000088305|DNMT3B;ENSG00000119772|DNMT3A	2	1363	4	14089	0.0918237
GO:0045359	positive regulation of interferon-beta biosynthetic process	ENSG00000101916|TLR8;ENSG00000164342|TLR3	2	1363	4	14089	0.0918237
GO:0045646	regulation of erythrocyte differentiation	ENSG00000178467|P4HTM;ENSG00000254087|LYN	2	1363	4	14089	0.0918237
GO:0048408	epidermal growth factor binding	ENSG00000146648|EGFR;ENSG00000160691|SHC1	2	1363	4	14089	0.0918237
GO:0051180	vitamin transport	ENSG00000118137|APOA1;ENSG00000137868|STRA6	2	1363	4	14089	0.0918237
GO:0051461	positive regulation of corticotropin secretion	ENSG00000147571|CRH;ENSG00000171388|APLN	2	1363	4	14089	0.0918237
GO:0051584	regulation of dopamine uptake involved in synaptic transmission	ENSG00000136827|TOR1A;ENSG00000151577|DRD3	2	1363	4	14089	0.0918237
GO:0051725	protein de-ADP-ribosylation	ENSG00000144843|ADPRH;ENSG00000153531|ADPRHL1	2	1363	4	14089	0.0918237
GO:0060028	convergent extension involved in axis elongation	ENSG00000145423|SFRP2;ENSG00000162738|VANGL2	2	1363	4	14089	0.0918237
GO:0060029	convergent extension involved in organogenesis	ENSG00000162738|VANGL2;ENSG00000162998|FRZB	2	1363	4	14089	0.0918237
GO:0060192	negative regulation of lipase activity	ENSG00000118137|APOA1;ENSG00000127948|POR	2	1363	4	14089	0.0918237
GO:0060613	fat pad development	ENSG00000062282|DGAT2;ENSG00000150347|ARID5B	2	1363	4	14089	0.0918237
GO:0061309	cardiac neural crest cell development involved in outflow tract morphogenesis	ENSG00000114315|HES1;ENSG00000122691|TWIST1	2	1363	4	14089	0.0918237
GO:0070852	cell body fiber	ENSG00000160460|SPTBN4;ENSG00000181195|PENK	2	1363	4	14089	0.0918237
GO:0071599	otic vesicle development	ENSG00000126778|SIX1;ENSG00000139219|COL2A1	2	1363	4	14089	0.0918237
GO:0090191	negative regulation of branching involved in ureteric bud morphogenesis	ENSG00000126778|SIX1;ENSG00000166923|GREM1	2	1363	4	14089	0.0918237
GO:1903298	negative regulation of hypoxia-induced intrinsic apoptotic signaling pathway	ENSG00000149428|HYOU1;ENSG00000280682|HYOU1	2	1363	4	14089	0.0918237
GO:1903361	protein localization to basolateral plasma membrane	ENSG00000111052|LIN7A;ENSG00000148943|LIN7C	2	1363	4	14089	0.0918237
GO:0005783	endoplasmic reticulum	ENSG00000003436|TFPI;ENSG00000007062|PROM1;ENSG00000012171|SEMA3B;ENSG00000027697|IFNGR1;ENSG00000034971|MYOC;ENSG00000062282|DGAT2;ENSG00000070081|NUCB2;ENSG00000074696|HACD3;ENSG00000076554|TPD52;ENSG00000088002|SULT2B1;ENSG00000100379|KCTD17;ENSG00000101474|APMAP;ENSG00000102174|PHEX;ENSG00000104369|JPH1;ENSG00000107566|ERLIN1;ENSG00000108821|COL1A1;ENSG00000108950|FAM20A;ENSG00000113391|FAM17…	68	1363	589	14089	0.091832
GO:0005604	basement membrane	ENSG00000112769|LAMA4;ENSG00000130702|LAMA5;ENSG00000139219|COL2A1;ENSG00000159166|LAD1;ENSG00000164620|RELL2;ENSG00000169031|COL4A3;ENSG00000196878|LAMB3;ENSG00000198732|SMOC1;ENSG00000215018|COL28A1	9	1363	53	14089	0.0927497
GO:0060021	palate development	ENSG00000105880|DLX5;ENSG00000114739|ACVR2B;ENSG00000122641|INHBA;ENSG00000122691|TWIST1;ENSG00000135111|TBX3;ENSG00000138002|IFT172;ENSG00000139219|COL2A1;ENSG00000150347|ARID5B;ENSG00000186480|INSIG1	9	1363	53	14089	0.0927497
GO:0071260	cellular response to mechanical stimulus	ENSG00000101916|TLR8;ENSG00000105329|TGFB1;ENSG00000108821|COL1A1;ENSG00000125735|TNFSF14;ENSG00000137757|CASP5;ENSG00000146648|EGFR;ENSG00000164342|TLR3;ENSG00000187554|TLR5;ENSG00000240583|AQP1	9	1363	53	14089	0.0927497
GO:0001657	ureteric bud development	ENSG00000081181|ARG2;ENSG00000105329|TGFB1;ENSG00000115884|SDC1;ENSG00000119888|EPCAM;ENSG00000126778|SIX1;ENSG00000171791|BCL2	6	1363	30	14089	0.0927771
GO:0004519	endonuclease activity	ENSG00000152457|DCLRE1C;ENSG00000163687|DNASE1L3;ENSG00000167136|ENDOG;ENSG00000169385|RNASE2;ENSG00000173464|RNASE11;ENSG00000197774|EME2	6	1363	30	14089	0.0927771
GO:0046332	SMAD binding	ENSG00000115170|ACVR1;ENSG00000138696|BMPR1B;ENSG00000157450|RNF111;ENSG00000164692|COL1A2;ENSG00000176396|EID2;ENSG00000196924|FLNA	6	1363	30	14089	0.0927771
GO:0001774	microglial cell activation	ENSG00000101916|TLR8;ENSG00000145335|SNCA;ENSG00000164342|TLR3;ENSG00000168329|CX3CR1	4	1363	16	14089	0.0936846
GO:0002028	regulation of sodium ion transport	ENSG00000101198|NKAIN4;ENSG00000105329|TGFB1;ENSG00000160460|SPTBN4;ENSG00000164867|NOS3	4	1363	16	14089	0.0936846
GO:0019370	leukotriene biosynthetic process	ENSG00000012779|ALOX5;ENSG00000100121|GGTLC2;ENSG00000149435|GGTLC1;ENSG00000275565|ALOX5	4	1363	16	14089	0.0936846
GO:0032331	negative regulation of chondrocyte differentiation	ENSG00000115380|EFEMP1;ENSG00000166923|GREM1;ENSG00000276886|GREM1;ENSG00000282046|GREM1	4	1363	16	14089	0.0936846
GO:0045499	chemorepellent activity	ENSG00000012171|SEMA3B;ENSG00000092421|SEMA6A;ENSG00000118137|APOA1;ENSG00000196189|SEMA4A	4	1363	16	14089	0.0936846
GO:0051721	protein phosphatase 2A binding	ENSG00000128989|ARPP19;ENSG00000143420|ENSA;ENSG00000171791|BCL2;ENSG00000214517|PPME1	4	1363	16	14089	0.0936846
GO:0000422	mitophagy	ENSG00000141580|WDR45B;ENSG00000145782|ATG12;ENSG00000161011|SQSTM1;ENSG00000196998|WDR45;ENSG00000198925|ATG9A	5	1363	23	14089	0.095177
GO:0006635	fatty acid beta-oxidation	ENSG00000100372|SLC25A17;ENSG00000104823|ECH1;ENSG00000140284|SLC27A2;ENSG00000198721|ECI2;ENSG00000282853|ECH1	5	1363	23	14089	0.095177
GO:0045909	positive regulation of vasodilation	ENSG00000021826|CPS1;ENSG00000120915|EPHX2;ENSG00000146648|EGFR;ENSG00000164867|NOS3;ENSG00000171388|APLN	5	1363	23	14089	0.095177
GO:0051973	positive regulation of telomerase activity	ENSG00000135549|PKIB;ENSG00000151414|NEK7;ENSG00000166923|GREM1;ENSG00000276886|GREM1;ENSG00000282046|GREM1	5	1363	23	14089	0.095177
GO:0045766	positive regulation of angiogenesis	ENSG00000016082|ISL1;ENSG00000119630|PGF;ENSG00000122691|TWIST1;ENSG00000143494|VASH2;ENSG00000145423|SFRP2;ENSG00000164047|CAMP;ENSG00000164307|ERAP1;ENSG00000164867|NOS3;ENSG00000166923|GREM1;ENSG00000168329|CX3CR1;ENSG00000179348|GATA2;ENSG00000240583|AQP1	12	1363	78	14089	0.096911
GO:0045669	positive regulation of osteoblast differentiation	ENSG00000012223|LTF;ENSG00000114739|ACVR2B;ENSG00000115170|ACVR1;ENSG00000138696|BMPR1B;ENSG00000145423|SFRP2;ENSG00000169884|WNT10B;ENSG00000245848|CEBPA	7	1363	38	14089	0.0974523
GO:0001953	negative regulation of cell-matrix adhesion	ENSG00000034971|MYOC;ENSG00000145715|RASA1;ENSG00000188771|PLET1	3	1363	10	14089	0.100481
GO:0004707	MAP kinase activity	ENSG00000141639|MAPK4;ENSG00000156711|MAPK13;ENSG00000188130|MAPK12	3	1363	10	14089	0.100481
GO:0006646	phosphatidylethanolamine biosynthetic process	ENSG00000101577|LPIN2;ENSG00000138018|EPT1;ENSG00000143845|ETNK2	3	1363	10	14089	0.100481
GO:0008209	androgen metabolic process	ENSG00000073737|DHRS9;ENSG00000091831|ESR1;ENSG00000137869|CYP19A1	3	1363	10	14089	0.100481
GO:0010717	regulation of epithelial to mesenchymal transition	ENSG00000166923|GREM1;ENSG00000276886|GREM1;ENSG00000282046|GREM1	3	1363	10	14089	0.100481
GO:0015250	water channel activity	ENSG00000135517|MIP;ENSG00000178301|AQP11;ENSG00000240583|AQP1	3	1363	10	14089	0.100481
GO:0016056	rhodopsin mediated signaling pathway	ENSG00000127928|GNGT1;ENSG00000130561|SAG;ENSG00000281857|SAG	3	1363	10	14089	0.100481
GO:0016578	histone deubiquitination	ENSG00000163635|ATXN7;ENSG00000166337|TAF10;ENSG00000273820|USP27X	3	1363	10	14089	0.100481
GO:0033268	node of Ranvier	ENSG00000034971|MYOC;ENSG00000160460|SPTBN4;ENSG00000184144|CNTN2	3	1363	10	14089	0.100481
GO:0034497	protein localization to pre-autophagosomal structure	ENSG00000141580|WDR45B;ENSG00000196998|WDR45;ENSG00000198925|ATG9A	3	1363	10	14089	0.100481
GO:0048407	platelet-derived growth factor binding	ENSG00000108821|COL1A1;ENSG00000139219|COL2A1;ENSG00000164692|COL1A2	3	1363	10	14089	0.100481
GO:0051693	actin filament capping	ENSG00000006747|SCIN;ENSG00000137710|RDX;ENSG00000160460|SPTBN4	3	1363	10	14089	0.100481
GO:0060394	negative regulation of pathway-restricted SMAD protein phosphorylation	ENSG00000166923|GREM1;ENSG00000276886|GREM1;ENSG00000282046|GREM1	3	1363	10	14089	0.100481
GO:0070306	lens fiber cell differentiation	ENSG00000105329|TGFB1;ENSG00000118231|CRYGD;ENSG00000151012|SLC7A11	3	1363	10	14089	0.100481
GO:0014069	postsynaptic density	ENSG00000027697|IFNGR1;ENSG00000061337|LZTS1;ENSG00000107954|NEURL1;ENSG00000111052|LIN7A;ENSG00000113742|CPEB4;ENSG00000128011|LRFN1;ENSG00000148943|LIN7C;ENSG00000150672|DLG2;ENSG00000160753|RUSC1;ENSG00000170579|DLGAP1;ENSG00000171700|RGS19;ENSG00000171992|SYNPO;ENSG00000189410|SH2D5;ENSG00000197959|DNM3;ENSG00000254087|LYN	15	1363	104	14089	0.100931
GO:0043966	histone H3 acetylation	ENSG00000096070|BRPF3;ENSG00000152382|TADA1;ENSG00000156650|KAT6B;ENSG00000162227|TAF6L;ENSG00000166337|TAF10;ENSG00000281813|KAT6B	6	1363	31	14089	0.102911
GO:1903561	extracellular vesicle	ENSG00000072274|TFRC;ENSG00000106003|LFNG;ENSG00000118137|APOA1;ENSG00000138002|IFT172;ENSG00000159228|CBR1;ENSG00000163359|COL6A3	6	1363	31	14089	0.102911
GO:0030176	integral component of endoplasmic reticulum membrane	ENSG00000062282|DGAT2;ENSG00000073737|DHRS9;ENSG00000078124|ACER3;ENSG00000099958|DERL3;ENSG00000110375|UPK2;ENSG00000118402|ELOVL4;ENSG00000140284|SLC27A2;ENSG00000149809|TM7SF2;ENSG00000159461|AMFR;ENSG00000162298|SYVN1;ENSG00000188603|CLN3	11	1363	71	14089	0.105262
GO:0008092	cytoskeletal protein binding	ENSG00000007944|MYLIP;ENSG00000136827|TOR1A;ENSG00000140416|TPM1;ENSG00000148943|LIN7C;ENSG00000151208|DLG5;ENSG00000172867|KRT2;ENSG00000213672|NCKIPSD	7	1363	39	14089	0.106677
GO:0042594	response to starvation	ENSG00000004799|PDK4;ENSG00000021826|CPS1;ENSG00000083720|OXCT1;ENSG00000120256|LRP11;ENSG00000178473|UCN3	5	1363	24	14089	0.107089
GO:0045776	negative regulation of blood pressure	ENSG00000147571|CRH;ENSG00000151577|DRD3;ENSG00000164867|NOS3;ENSG00000171388|APLN;ENSG00000183044|ABAT	5	1363	24	14089	0.107089
GO:0048589	developmental growth	ENSG00000100601|ALKBH1;ENSG00000116957|TBCE;ENSG00000135346|CGA;ENSG00000137868|STRA6;ENSG00000171791|BCL2	5	1363	24	14089	0.107089
GO:0051219	phosphoprotein binding	ENSG00000120256|LRP11;ENSG00000130561|SAG;ENSG00000145335|SNCA;ENSG00000175793|SFN;ENSG00000254087|LYN	5	1363	24	14089	0.107089
GO:0051539	4 iron, 4 sulfur cluster binding	ENSG00000122729|ACO1;ENSG00000128059|PPAT;ENSG00000145996|CDKAL1;ENSG00000171503|ETFDH;ENSG00000188641|DPYD	5	1363	24	14089	0.107089
GO:0015721	bile acid and bile salt transport	ENSG00000134538|SLCO1B1;ENSG00000137491|SLCO2B1;ENSG00000145283|SLC10A6;ENSG00000186198|SLC51B	4	1363	17	14089	0.108038
GO:0017147	Wnt-protein binding	ENSG00000111432|FZD10;ENSG00000145423|SFRP2;ENSG00000162998|FRZB;ENSG00000177283|FZD8	4	1363	17	14089	0.108038
GO:0030111	regulation of Wnt signaling pathway	ENSG00000145423|SFRP2;ENSG00000152284|TCF7L1;ENSG00000162738|VANGL2;ENSG00000164488|DACT2	4	1363	17	14089	0.108038
GO:0035255	ionotropic glutamate receptor binding	ENSG00000127022|CANX;ENSG00000150672|DLG2;ENSG00000161681|SHANK1;ENSG00000165917|RAPSN	4	1363	17	14089	0.108038
GO:0035902	response to immobilization stress	ENSG00000105329|TGFB1;ENSG00000120256|LRP11;ENSG00000147571|CRH;ENSG00000178473|UCN3	4	1363	17	14089	0.108038
GO:0045880	positive regulation of smoothened signaling pathway	ENSG00000127948|POR;ENSG00000131873|CHSY1;ENSG00000138002|IFT172;ENSG00000147257|GPC3	4	1363	17	14089	0.108038
GO:0046513	ceramide biosynthetic process	ENSG00000135587|SMPD2;ENSG00000166311|SMPD1;ENSG00000182372|CLN8;ENSG00000278220|CLN8	4	1363	17	14089	0.108038
GO:0090314	positive regulation of protein targeting to membrane	ENSG00000141736|ERBB2;ENSG00000170379|TCAF2;ENSG00000186198|SLC51B;ENSG00000198420|TCAF1	4	1363	17	14089	0.108038
GO:0000226	microtubule cytoskeleton organization	ENSG00000067606|PRKCZ;ENSG00000100285|NEFH;ENSG00000116957|TBCE;ENSG00000129680|MAP7D3;ENSG00000138162|TACC2;ENSG00000159140|SON;ENSG00000163635|ATXN7;ENSG00000184144|CNTN2	8	1363	47	14089	0.108075
GO:0045211	postsynaptic membrane	ENSG00000061337|LZTS1;ENSG00000107954|NEURL1;ENSG00000111052|LIN7A;ENSG00000128011|LRFN1;ENSG00000145863|GABRA6;ENSG00000147955|SIGMAR1;ENSG00000148943|LIN7C;ENSG00000149305|HTR3B;ENSG00000150672|DLG2;ENSG00000160753|RUSC1;ENSG00000161681|SHANK1;ENSG00000163288|GABRB1;ENSG00000165917|RAPSN;ENSG00000168824|NSG1;ENSG00000171992|SYNPO;ENSG00000184408|KCND2;ENSG00000189410|SH2D5;ENSG00000196277|GRM7;…	20	1363	149	14089	0.108148
GO:0030198	extracellular matrix organization	ENSG00000005961|ITGA2B;ENSG00000069399|BCL3;ENSG00000108821|COL1A1;ENSG00000112769|LAMA4;ENSG00000115221|ITGB6;ENSG00000130702|LAMA5;ENSG00000139219|COL2A1;ENSG00000140564|FURIN;ENSG00000140678|ITGAX;ENSG00000143382|ADAMTSL4;ENSG00000147408|CSGALNACT1;ENSG00000163359|COL6A3;ENSG00000164692|COL1A2;ENSG00000169031|COL4A3;ENSG00000182492|BGN;ENSG00000188157|AGRN;ENSG00000196878|LAMB3;ENSG00000259207…	18	1363	132	14089	0.111323
GO:0005788	endoplasmic reticulum lumen	ENSG00000010932|FMO1;ENSG00000108821|COL1A1;ENSG00000118137|APOA1;ENSG00000120725|SIL1;ENSG00000127022|CANX;ENSG00000136827|TOR1A;ENSG00000139219|COL2A1;ENSG00000140284|SLC27A2;ENSG00000143382|ADAMTSL4;ENSG00000149428|HYOU1;ENSG00000160963|COL26A1;ENSG00000163359|COL6A3;ENSG00000164307|ERAP1;ENSG00000164692|COL1A2;ENSG00000169031|COL4A3;ENSG00000178031|ADAMTSL1;ENSG00000197249|SERPINA1;ENSG000002…	19	1363	141	14089	0.112266
GO:0001755	neural crest cell migration	ENSG00000012171|SEMA3B;ENSG00000016082|ISL1;ENSG00000092421|SEMA6A;ENSG00000115170|ACVR1;ENSG00000130702|LAMA5;ENSG00000196189|SEMA4A	6	1363	32	14089	0.113596
GO:0004402	histone acetyltransferase activity	ENSG00000152382|TADA1;ENSG00000156650|KAT6B;ENSG00000162227|TAF6L;ENSG00000166337|TAF10;ENSG00000172977|KAT5;ENSG00000281813|KAT6B	6	1363	32	14089	0.113596
GO:0030514	negative regulation of BMP signaling pathway	ENSG00000070404|FSTL3;ENSG00000145423|SFRP2;ENSG00000166923|GREM1;ENSG00000180875|GREM2;ENSG00000276886|GREM1;ENSG00000282046|GREM1	6	1363	32	14089	0.113596
GO:0045786	negative regulation of cell cycle	ENSG00000105329|TGFB1;ENSG00000122641|INHBA;ENSG00000123358|NR4A1;ENSG00000150593|PDCD4;ENSG00000188130|MAPK12;ENSG00000245848|CEBPA	6	1363	32	14089	0.113596
GO:0005179	hormone activity	ENSG00000104826|LHB;ENSG00000120937|NPPB;ENSG00000122641|INHBA;ENSG00000130427|EPO;ENSG00000135346|CGA;ENSG00000136487|GH2;ENSG00000147571|CRH;ENSG00000171388|APLN;ENSG00000178473|UCN3;ENSG00000187094|CCK	10	1363	64	14089	0.11444
GO:0009791	post-embryonic development	ENSG00000114739|ACVR2B;ENSG00000116957|TBCE;ENSG00000122729|ACO1;ENSG00000123908|AGO2;ENSG00000143845|ETNK2;ENSG00000150347|ARID5B;ENSG00000153094|BCL2L11;ENSG00000165646|SLC18A2;ENSG00000171791|BCL2	9	1363	56	14089	0.116103
GO:0007389	pattern specification process	ENSG00000105996|HOXA2;ENSG00000114315|HES1;ENSG00000114739|ACVR2B;ENSG00000126778|SIX1;ENSG00000134438|RAX;ENSG00000139352|ASCL1;ENSG00000157450|RNF111	7	1363	40	14089	0.116352
GO:0050680	negative regulation of epithelial cell proliferation	ENSG00000105329|TGFB1;ENSG00000114446|IFT57;ENSG00000138002|IFT172;ENSG00000140832|MARVELD3;ENSG00000145423|SFRP2;ENSG00000147257|GPC3;ENSG00000169884|WNT10B	7	1363	40	14089	0.116352
GO:0060348	bone development	ENSG00000034971|MYOC;ENSG00000100815|TRIP11;ENSG00000122691|TWIST1;ENSG00000134253|TRIM45;ENSG00000136457|CHAD;ENSG00000138002|IFT172;ENSG00000139219|COL2A1	7	1363	40	14089	0.116352
GO:0005901	caveola	ENSG00000007908|SELE;ENSG00000101336|HCK;ENSG00000117560|FASLG;ENSG00000135587|SMPD2;ENSG00000164867|NOS3;ENSG00000169313|P2RY12;ENSG00000171105|INSR;ENSG00000188603|CLN3	8	1363	48	14089	0.116906
GO:0033116	endoplasmic reticulum-Golgi intermediate compartment membrane	ENSG00000085063|CD59;ENSG00000104388|RAB2A;ENSG00000125869|LAMP5;ENSG00000180398|MCFD2;ENSG00000182372|CLN8;ENSG00000197249|SERPINA1;ENSG00000265808|SEC22B;ENSG00000278220|CLN8	8	1363	48	14089	0.116906
GO:0043066	negative regulation of apoptotic process	ENSG00000012223|LTF;ENSG00000063176|SPHK2;ENSG00000067606|PRKCZ;ENSG00000069399|BCL3;ENSG00000085063|CD59;ENSG00000101197|BIRC7;ENSG00000101336|HCK;ENSG00000104312|RIPK2;ENSG00000113384|GOLPH3;ENSG00000119888|EPCAM;ENSG00000122691|TWIST1;ENSG00000126778|SIX1;ENSG00000127948|POR;ENSG00000130427|EPO;ENSG00000135111|TBX3;ENSG00000136634|IL10;ENSG00000136830|FAM129B;ENSG00000138376|BARD1;ENSG00000139…	41	1363	344	14089	0.118609
GO:0005796	Golgi lumen	ENSG00000100023|PPIL2;ENSG00000104826|LHB;ENSG00000105329|TGFB1;ENSG00000115884|SDC1;ENSG00000135346|CGA;ENSG00000140564|FURIN;ENSG00000147257|GPC3;ENSG00000182492|BGN;ENSG00000188157|AGRN;ENSG00000206047|DEFA1;ENSG00000239839|DEFA3	11	1363	73	14089	0.119442
GO:0050873	brown fat cell differentiation	ENSG00000112769|LAMA4;ENSG00000122644|ARL4A;ENSG00000196878|LAMB3;ENSG00000198125|MB;ENSG00000245848|CEBPA	5	1363	25	14089	0.11969
GO:0071392	cellular response to estradiol stimulus	ENSG00000091831|ESR1;ENSG00000136634|IL10;ENSG00000146648|EGFR;ENSG00000172977|KAT5;ENSG00000183779|ZNF703	5	1363	25	14089	0.11969
GO:0002756	MyD88-independent toll-like receptor signaling pathway	ENSG00000050730|TNIP3;ENSG00000164342|TLR3;ENSG00000170458|CD14	3	1363	11	14089	0.119862
GO:0005272	sodium channel activity	ENSG00000070985|TRPM5;ENSG00000168447|SCNN1B;ENSG00000213199|ASIC3	3	1363	11	14089	0.119862
GO:0005605	basal lamina	ENSG00000112769|LAMA4;ENSG00000130702|LAMA5;ENSG00000188157|AGRN	3	1363	11	14089	0.119862
GO:0006851	mitochondrial calcium ion transport	ENSG00000005059|CCDC109B;ENSG00000050393|MCUR1;ENSG00000180535|BHLHA15	3	1363	11	14089	0.119862
GO:0030673	axolemma	ENSG00000110436|SLC1A2;ENSG00000174469|CNTNAP2;ENSG00000278728|CNTNAP2	3	1363	11	14089	0.119862
GO:0031668	cellular response to extracellular stimulus	ENSG00000110436|SLC1A2;ENSG00000145423|SFRP2;ENSG00000254087|LYN	3	1363	11	14089	0.119862
GO:0032012	regulation of ARF protein signal transduction	ENSG00000008256|CYTH3;ENSG00000124198|ARFGEF2;ENSG00000125637|PSD4	3	1363	11	14089	0.119862
GO:0033993	response to lipid	ENSG00000072310|SREBF1;ENSG00000146648|EGFR;ENSG00000179348|GATA2	3	1363	11	14089	0.119862
GO:0034045	pre-autophagosomal structure membrane	ENSG00000141580|WDR45B;ENSG00000145782|ATG12;ENSG00000196998|WDR45	3	1363	11	14089	0.119862
GO:0034450	ubiquitin-ubiquitin ligase activity	ENSG00000100023|PPIL2;ENSG00000159461|AMFR;ENSG00000197329|PELI1	3	1363	11	14089	0.119862
GO:0048240	sperm capacitation	ENSG00000152705|CATSPER3;ENSG00000188334|BSPH1;ENSG00000274338|CATSPERB	3	1363	11	14089	0.119862
GO:0048665	neuron fate specification	ENSG00000016082|ISL1;ENSG00000126778|SIX1;ENSG00000139352|ASCL1	3	1363	11	14089	0.119862
GO:0050811	GABA receptor binding	ENSG00000124198|ARFGEF2;ENSG00000154822|PLCL2;ENSG00000163288|GABRB1	3	1363	11	14089	0.119862
GO:0055089	fatty acid homeostasis	ENSG00000062282|DGAT2;ENSG00000119927|GPAM;ENSG00000120053|GOT1	3	1363	11	14089	0.119862
GO:2000463	positive regulation of excitatory postsynaptic potential	ENSG00000067606|PRKCZ;ENSG00000111249|CUX2;ENSG00000161681|SHANK1	3	1363	11	14089	0.119862
GO:0007399	nervous system development	ENSG00000007944|MYLIP;ENSG00000066382|MPPED2;ENSG00000068796|KIF2A;ENSG00000092421|SEMA6A;ENSG00000105880|DLX5;ENSG00000107954|NEURL1;ENSG00000110436|SLC1A2;ENSG00000114315|HES1;ENSG00000119125|GDA;ENSG00000120328|PCDHB12;ENSG00000122641|INHBA;ENSG00000126603|GLIS2;ENSG00000139352|ASCL1;ENSG00000141736|ERBB2;ENSG00000147408|CSGALNACT1;ENSG00000147955|SIGMAR1;ENSG00000150672|DLG2;ENSG00000159263|S…	28	1363	224	14089	0.120718
GO:0001561	fatty acid alpha-oxidation	ENSG00000100372|SLC25A17;ENSG00000140284|SLC27A2	2	1363	5	14089	0.121242
GO:0001696	gastric acid secretion	ENSG00000109255|NMU;ENSG00000147606|SLC26A7	2	1363	5	14089	0.121242
GO:0003846	2-acylglycerol O-acyltransferase activity	ENSG00000062282|DGAT2;ENSG00000124003|MOGAT1	2	1363	5	14089	0.121242
GO:0003956	NAD(P)+-protein-arginine ADP-ribosyltransferase activity	ENSG00000111339|ART4;ENSG00000167311|ART5	2	1363	5	14089	0.121242
GO:0004571	mannosyl-oligosaccharide 1,2-alpha-mannosidase activity	ENSG00000117643|MAN1C1;ENSG00000198162|MAN1A2	2	1363	5	14089	0.121242
GO:0004579	dolichyl-diphosphooligosaccharide-protein glycotransferase activity	ENSG00000104723|TUSC3;ENSG00000163527|STT3B	2	1363	5	14089	0.121242
GO:0006207	'de novo' pyrimidine nucleobase biosynthetic process	ENSG00000021826|CPS1;ENSG00000114491|UMPS	2	1363	5	14089	0.121242
GO:0006771	riboflavin metabolic process	ENSG00000101276|SLC52A3;ENSG00000160688|FLAD1	2	1363	5	14089	0.121242
GO:0007379	segment specification	ENSG00000105996|HOXA2;ENSG00000151379|MSGN1	2	1363	5	14089	0.121242
GO:0008038	neuron recognition	ENSG00000174469|CNTNAP2;ENSG00000278728|CNTNAP2	2	1363	5	14089	0.121242
GO:0009414	response to water deprivation	ENSG00000085662|AKR1B1;ENSG00000120256|LRP11	2	1363	5	14089	0.121242
GO:0010700	negative regulation of norepinephrine secretion	ENSG00000147571|CRH;ENSG00000169313|P2RY12	2	1363	5	14089	0.121242
GO:0015677	copper ion import	ENSG00000115107|STEAP3;ENSG00000127954|STEAP4	2	1363	5	14089	0.121242
GO:0016595	glutamate binding	ENSG00000021826|CPS1;ENSG00000128683|GAD1	2	1363	5	14089	0.121242
GO:0019367	fatty acid elongation, saturated fatty acid	ENSG00000118402|ELOVL4;ENSG00000164181|ELOVL7	2	1363	5	14089	0.121242
GO:0019870	potassium channel inhibitor activity	ENSG00000143420|ENSA;ENSG00000145715|RASA1	2	1363	5	14089	0.121242
GO:0019960	C-X3-C chemokine binding	ENSG00000168329|CX3CR1;ENSG00000259207|ITGB3	2	1363	5	14089	0.121242
GO:0030214	hyaluronan catabolic process	ENSG00000105329|TGFB1;ENSG00000136011|STAB2	2	1363	5	14089	0.121242
GO:0030540	female genitalia development	ENSG00000135111|TBX3;ENSG00000137868|STRA6	2	1363	5	14089	0.121242
GO:0030856	regulation of epithelial cell differentiation	ENSG00000139352|ASCL1;ENSG00000173757|STAT5B	2	1363	5	14089	0.121242
GO:0032835	glomerulus development	ENSG00000162738|VANGL2;ENSG00000171791|BCL2	2	1363	5	14089	0.121242
GO:0032836	glomerular basement membrane development	ENSG00000161270|NPHS1;ENSG00000169031|COL4A3	2	1363	5	14089	0.121242
GO:0032926	negative regulation of activin receptor signaling pathway	ENSG00000070404|FSTL3;ENSG00000115170|ACVR1	2	1363	5	14089	0.121242
GO:0032933	SREBP signaling pathway	ENSG00000107566|ERLIN1;ENSG00000186480|INSIG1	2	1363	5	14089	0.121242
GO:0033033	negative regulation of myeloid cell apoptotic process	ENSG00000130427|EPO;ENSG00000171791|BCL2	2	1363	5	14089	0.121242
GO:0034340	response to type I interferon	ENSG00000157601|MX1;ENSG00000187608|ISG15	2	1363	5	14089	0.121242
GO:0034618	arginine binding	ENSG00000161653|NAGS;ENSG00000164867|NOS3	2	1363	5	14089	0.121242
GO:0042541	hemoglobin biosynthetic process	ENSG00000122641|INHBA;ENSG00000130427|EPO	2	1363	5	14089	0.121242
GO:0043196	varicosity	ENSG00000147571|CRH;ENSG00000178473|UCN3	2	1363	5	14089	0.121242
GO:0043497	regulation of protein heterodimerization activity	ENSG00000064309|CDON;ENSG00000171791|BCL2	2	1363	5	14089	0.121242
GO:0044597	daunorubicin metabolic process	ENSG00000085662|AKR1B1;ENSG00000198074|AKR1B10	2	1363	5	14089	0.121242
GO:0044598	doxorubicin metabolic process	ENSG00000085662|AKR1B1;ENSG00000198074|AKR1B10	2	1363	5	14089	0.121242
GO:0045056	transcytosis	ENSG00000124839|RAB17;ENSG00000168389|MFSD2A	2	1363	5	14089	0.121242
GO:0045542	positive regulation of cholesterol biosynthetic process	ENSG00000072310|SREBF1;ENSG00000127948|POR	2	1363	5	14089	0.121242
GO:0045654	positive regulation of megakaryocyte differentiation	ENSG00000006747|SCIN;ENSG00000179348|GATA2	2	1363	5	14089	0.121242
GO:0046007	negative regulation of activated T cell proliferation	ENSG00000049768|FOXP3;ENSG00000120217|CD274	2	1363	5	14089	0.121242
GO:0047238	glucuronosyl-N-acetylgalactosaminyl-proteoglycan 4-beta-N-acetylgalactosaminyltransferase activity	ENSG00000131873|CHSY1;ENSG00000147408|CSGALNACT1	2	1363	5	14089	0.121242
GO:0048168	regulation of neuronal synaptic plasticity	ENSG00000145335|SNCA;ENSG00000184144|CNTN2	2	1363	5	14089	0.121242
GO:0048525	negative regulation of viral process	ENSG00000012223|LTF;ENSG00000132703|APCS	2	1363	5	14089	0.121242
GO:0050915	sensory perception of sour taste	ENSG00000213199|ASIC3;ENSG00000277481|PKD1L3	2	1363	5	14089	0.121242
GO:0051045	negative regulation of membrane protein ectodomain proteolysis	ENSG00000035862|TIMP2;ENSG00000136634|IL10	2	1363	5	14089	0.121242
GO:0060219	camera-type eye photoreceptor cell differentiation	ENSG00000007062|PROM1;ENSG00000069188|SDK2	2	1363	5	14089	0.121242
GO:0060706	cell differentiation involved in embryonic placenta development	ENSG00000104375|STK3;ENSG00000163508|EOMES	2	1363	5	14089	0.121242
GO:0060762	regulation of branching involved in mammary gland duct morphogenesis	ENSG00000105329|TGFB1;ENSG00000175832|ETV4	2	1363	5	14089	0.121242
GO:0071280	cellular response to copper ion	ENSG00000145335|SNCA;ENSG00000240583|AQP1	2	1363	5	14089	0.121242
GO:0071376	cellular response to corticotropin-releasing hormone stimulus	ENSG00000106113|CRHR2;ENSG00000123358|NR4A1	2	1363	5	14089	0.121242
GO:0090005	negative regulation of establishment of protein localization to plasma membrane	ENSG00000135926|TMBIM1;ENSG00000172061|LRRC15	2	1363	5	14089	0.121242
GO:0097470	ribbon synapse	ENSG00000131437|KIF3A;ENSG00000166900|STX3	2	1363	5	14089	0.121242
GO:0098532	histone H3-K27 trimethylation	ENSG00000116254|CHD5;ENSG00000187837|HIST1H1C	2	1363	5	14089	0.121242
GO:1901300	positive regulation of hydrogen peroxide-mediated programmed cell death	ENSG00000167136|ENDOG;ENSG00000177425|PAWR	2	1363	5	14089	0.121242
GO:1903799	negative regulation of production of miRNAs involved in gene silencing by miRNA	ENSG00000091831|ESR1;ENSG00000105329|TGFB1	2	1363	5	14089	0.121242
GO:2000008	regulation of protein localization to cell surface	ENSG00000135631|RAB11FIP5;ENSG00000136827|TOR1A	2	1363	5	14089	0.121242
GO:2000271	positive regulation of fibroblast apoptotic process	ENSG00000153094|BCL2L11;ENSG00000164543|STK17A	2	1363	5	14089	0.121242
GO:2000987	positive regulation of behavioral fear response	ENSG00000147571|CRH;ENSG00000181195|PENK	2	1363	5	14089	0.121242
GO:2001014	regulation of skeletal muscle cell differentiation	ENSG00000126778|SIX1;ENSG00000174738|NR1D2	2	1363	5	14089	0.121242
GO:0005790	smooth endoplasmic reticulum	ENSG00000127022|CANX;ENSG00000149428|HYOU1;ENSG00000162298|SYVN1;ENSG00000280682|HYOU1	4	1363	18	14089	0.12331
GO:0008305	integrin complex	ENSG00000005961|ITGA2B;ENSG00000115221|ITGB6;ENSG00000140678|ITGAX;ENSG00000259207|ITGB3	4	1363	18	14089	0.12331
GO:0010718	positive regulation of epithelial to mesenchymal transition	ENSG00000105329|TGFB1;ENSG00000108821|COL1A1;ENSG00000122691|TWIST1;ENSG00000183779|ZNF703	4	1363	18	14089	0.12331
GO:0045807	positive regulation of endocytosis	ENSG00000117472|TSPAN1;ENSG00000145335|SNCA;ENSG00000147257|GPC3;ENSG00000170458|CD14	4	1363	18	14089	0.12331
GO:0051607	defense response to virus	ENSG00000100413|POLR3H;ENSG00000101916|TLR8;ENSG00000111331|OAS3;ENSG00000119927|GPAM;ENSG00000121060|TRIM25;ENSG00000140678|ITGAX;ENSG00000157601|MX1;ENSG00000164022|AIMP1;ENSG00000164300|SERINC5;ENSG00000164342|TLR3;ENSG00000171791|BCL2;ENSG00000187608|ISG15;ENSG00000206047|DEFA1;ENSG00000239839|DEFA3;ENSG00000243811|APOBEC3D	15	1363	108	14089	0.124111
GO:0045944	positive regulation of transcription from RNA polymerase II promoter	ENSG00000007866|TEAD3;ENSG00000016082|ISL1;ENSG00000030419|IKZF2;ENSG00000049768|FOXP3;ENSG00000064309|CDON;ENSG00000066827|ZFAT;ENSG00000069399|BCL3;ENSG00000070404|FSTL3;ENSG00000072310|SREBF1;ENSG00000074966|TXK;ENSG00000079387|SENP1;ENSG00000080839|RBL1;ENSG00000082175|PGR;ENSG00000087510|TFAP2C;ENSG00000091831|ESR1;ENSG00000100784|RPS6KA5;ENSG00000101577|LPIN2;ENSG00000101928|MOSPD1;ENSG0000…	76	1363	680	14089	0.124201
GO:0001764	neuron migration	ENSG00000092421|SEMA6A;ENSG00000100601|ALKBH1;ENSG00000122691|TWIST1;ENSG00000124486|USP9X;ENSG00000125492|BARHL1;ENSG00000139352|ASCL1;ENSG00000152092|ASTN1;ENSG00000179348|GATA2;ENSG00000184144|CNTN2;ENSG00000185900|POMK;ENSG00000187094|CCK	11	1363	74	14089	0.126915
GO:0006357	regulation of transcription from RNA polymerase II promoter	ENSG00000007866|TEAD3;ENSG00000049768|FOXP3;ENSG00000070404|FSTL3;ENSG00000072310|SREBF1;ENSG00000074966|TXK;ENSG00000087510|TFAP2C;ENSG00000087903|RFX2;ENSG00000102241|HTATSF1;ENSG00000106459|NRF1;ENSG00000114315|HES1;ENSG00000121413|ZSCAN18;ENSG00000122641|INHBA;ENSG00000125492|BARHL1;ENSG00000126561|STAT5A;ENSG00000129194|SOX15;ENSG00000130427|EPO;ENSG00000135111|TBX3;ENSG00000136146|MED4;ENSG…	40	1363	338	14089	0.130221
GO:0002755	MyD88-dependent toll-like receptor signaling pathway	ENSG00000101916|TLR8;ENSG00000134070|IRAK2;ENSG00000157625|TAB3;ENSG00000170458|CD14;ENSG00000187554|TLR5	5	1363	26	14089	0.13295
GO:0071773	cellular response to BMP stimulus	ENSG00000105880|DLX5;ENSG00000115170|ACVR1;ENSG00000138696|BMPR1B;ENSG00000139219|COL2A1;ENSG00000167642|SPINT2	5	1363	26	14089	0.13295
GO:0030334	regulation of cell migration	ENSG00000076356|PLXNA2;ENSG00000105329|TGFB1;ENSG00000112769|LAMA4;ENSG00000124171|PARD6B;ENSG00000130702|LAMA5;ENSG00000182168|UNC5C;ENSG00000182957|SPATA13;ENSG00000196924|FLNA	8	1363	50	14089	0.135679
GO:0006749	glutathione metabolic process	ENSG00000023909|GCLM;ENSG00000100121|GGTLC2;ENSG00000142168|SOD1;ENSG00000149435|GGTLC1;ENSG00000174156|GSTA3;ENSG00000182793|GSTA5	6	1363	34	14089	0.136556
GO:0009408	response to heat	ENSG00000120256|LRP11;ENSG00000142168|SOD1;ENSG00000143627|PKLR;ENSG00000164867|NOS3;ENSG00000170458|CD14;ENSG00000213199|ASIC3	6	1363	34	14089	0.136556
GO:0050829	defense response to Gram-negative bacterium	ENSG00000129988|LBP;ENSG00000164047|CAMP;ENSG00000182261|NLRP10;ENSG00000187554|TLR5;ENSG00000276780|NLRP10;ENSG00000281166|NLRP10	6	1363	34	14089	0.136556
GO:0034707	chloride channel complex	ENSG00000089356|FXYD3;ENSG00000131620|ANO1;ENSG00000142959|BEST4;ENSG00000145863|GABRA6;ENSG00000163288|GABRB1;ENSG00000169583|CLIC3;ENSG00000184908|CLCNKB	7	1363	42	14089	0.137007
GO:0042542	response to hydrogen peroxide	ENSG00000108821|COL1A1;ENSG00000115884|SDC1;ENSG00000134602|STK26;ENSG00000142168|SOD1;ENSG00000158615|PPP1R15B;ENSG00000171791|BCL2;ENSG00000198125|MB	7	1363	42	14089	0.137007
GO:0055085	transmembrane transport	ENSG00000070214|SLC44A1;ENSG00000075340|ADD2;ENSG00000104723|TUSC3;ENSG00000118137|APOA1;ENSG00000121270|ABCC11;ENSG00000129353|SLC44A2;ENSG00000136052|SLC41A2;ENSG00000138074|SLC5A6;ENSG00000145283|SLC10A6;ENSG00000146409|SLC18B1;ENSG00000151729|SLC25A4;ENSG00000154263|ABCA10;ENSG00000154265|ABCA5;ENSG00000158865|SLC5A11;ENSG00000159763|PIP;ENSG00000160785|SLC25A44;ENSG00000165646|SLC18A2;ENSG00…	20	1363	155	14089	0.138901
GO:0016234	inclusion body	ENSG00000100519|PSMC6;ENSG00000104812|GYS1;ENSG00000145335|SNCA;ENSG00000161011|SQSTM1	4	1363	19	14089	0.139435
GO:0031941	filamentous actin	ENSG00000067606|PRKCZ;ENSG00000140416|TPM1;ENSG00000149269|PAK1;ENSG00000196924|FLNA	4	1363	19	14089	0.139435
GO:0046427	positive regulation of JAK-STAT cascade	ENSG00000085662|AKR1B1;ENSG00000112964|GHR;ENSG00000114315|HES1;ENSG00000136634|IL10	4	1363	19	14089	0.139435
GO:2001244	positive regulation of intrinsic apoptotic signaling pathway	ENSG00000105928|DFNA5;ENSG00000153094|BCL2L11;ENSG00000171791|BCL2;ENSG00000196470|SIAH1	4	1363	19	14089	0.139435
GO:0001963	synaptic transmission, dopaminergic	ENSG00000145335|SNCA;ENSG00000147571|CRH;ENSG00000151577|DRD3	3	1363	12	14089	0.140482
GO:0005779	integral component of peroxisomal membrane	ENSG00000100372|SLC25A17;ENSG00000140284|SLC27A2;ENSG00000157911|PEX10	3	1363	12	14089	0.140482
GO:0008637	apoptotic mitochondrial changes	ENSG00000023909|GCLM;ENSG00000151729|SLC25A4;ENSG00000171791|BCL2	3	1363	12	14089	0.140482
GO:0016024	CDP-diacylglycerol biosynthetic process	ENSG00000119927|GPAM;ENSG00000155189|AGPAT5;ENSG00000163624|CDS1	3	1363	12	14089	0.140482
GO:0021954	central nervous system neuron development	ENSG00000139352|ASCL1;ENSG00000163288|GABRB1;ENSG00000179348|GATA2	3	1363	12	14089	0.140482
GO:0030247	polysaccharide binding	ENSG00000099994|SUSD2;ENSG00000111405|ENDOU;ENSG00000182566|CLEC4G	3	1363	12	14089	0.140482
GO:0032809	neuronal cell body membrane	ENSG00000168329|CX3CR1;ENSG00000175538|KCNE3;ENSG00000184408|KCND2	3	1363	12	14089	0.140482
GO:0033539	fatty acid beta-oxidation using acyl-CoA dehydrogenase	ENSG00000087008|ACOX3;ENSG00000153093|ACOXL;ENSG00000171503|ETFDH	3	1363	12	14089	0.140482
GO:0034394	protein localization to cell surface	ENSG00000085265|FCN1;ENSG00000135324|MRAP2;ENSG00000196924|FLNA	3	1363	12	14089	0.140482
GO:0042098	T cell proliferation	ENSG00000104312|RIPK2;ENSG00000125735|TNFSF14;ENSG00000186827|TNFRSF4	3	1363	12	14089	0.140482
GO:0044804	nucleophagy	ENSG00000141580|WDR45B;ENSG00000145782|ATG12;ENSG00000196998|WDR45	3	1363	12	14089	0.140482
GO:0045104	intermediate filament cytoskeleton organization	ENSG00000100285|NEFH;ENSG00000136827|TOR1A;ENSG00000170819|BFSP2	3	1363	12	14089	0.140482
GO:0046579	positive regulation of Ras protein signal transduction	ENSG00000128989|ARPP19;ENSG00000130427|EPO;ENSG00000172575|RASGRP1	3	1363	12	14089	0.140482
GO:0046847	filopodium assembly	ENSG00000124839|RAB17;ENSG00000182957|SPATA13;ENSG00000197959|DNM3	3	1363	12	14089	0.140482
GO:0048786	presynaptic active zone	ENSG00000101098|RIMS4;ENSG00000128683|GAD1;ENSG00000196277|GRM7	3	1363	12	14089	0.140482
GO:0070372	regulation of ERK1 and ERK2 cascade	ENSG00000141736|ERBB2;ENSG00000172575|RASGRP1;ENSG00000254087|LYN	3	1363	12	14089	0.140482
GO:0090190	positive regulation of branching involved in ureteric bud morphogenesis	ENSG00000105329|TGFB1;ENSG00000126778|SIX1;ENSG00000166923|GREM1	3	1363	12	14089	0.140482
GO:1904264	ubiquitin protein ligase activity involved in ERAD pathway	ENSG00000121060|TRIM25;ENSG00000159461|AMFR;ENSG00000162298|SYVN1	3	1363	12	14089	0.140482
GO:0044267	cellular protein metabolic process	ENSG00000012223|LTF;ENSG00000087245|MMP2;ENSG00000090382|LYZ;ENSG00000100368|CSF2RB;ENSG00000118137|APOA1;ENSG00000124486|USP9X;ENSG00000132703|APCS;ENSG00000140564|FURIN;ENSG00000145335|SNCA;ENSG00000182752|PAPPA;ENSG00000196470|SIAH1	11	1363	76	14089	0.142611
GO:0007186	G-protein coupled receptor signaling pathway	ENSG00000056291|NPFFR2;ENSG00000085265|FCN1;ENSG00000109255|NMU;ENSG00000111432|FZD10;ENSG00000112414|ADGRG6;ENSG00000112461|OR5V1;ENSG00000118137|APOA1;ENSG00000124657|OR2B6;ENSG00000132694|ARHGEF11;ENSG00000142511|GPR32;ENSG00000145423|SFRP2;ENSG00000151577|DRD3;ENSG00000160951|PTGER1;ENSG00000162998|FRZB;ENSG00000167414|GNG8;ENSG00000168329|CX3CR1;ENSG00000169313|P2RY12;ENSG00000169484|OR4K14;…	80	1363	727	14089	0.144852
GO:0006953	acute-phase response	ENSG00000129988|LBP;ENSG00000130427|EPO;ENSG00000132703|APCS;ENSG00000197249|SERPINA1;ENSG00000229314|ORM1	5	1363	27	14089	0.146833
GO:0030449	regulation of complement activation	ENSG00000085063|CD59;ENSG00000113600|C9;ENSG00000241253|CFB;ENSG00000242335|CFB;ENSG00000243649|CFB	5	1363	27	14089	0.146833
GO:0030501	positive regulation of bone mineralization	ENSG00000105329|TGFB1;ENSG00000114739|ACVR2B;ENSG00000115170|ACVR1;ENSG00000138696|BMPR1B;ENSG00000169884|WNT10B	5	1363	27	14089	0.146833
GO:0045599	negative regulation of fat cell differentiation	ENSG00000105329|TGFB1;ENSG00000169884|WNT10B;ENSG00000179348|GATA2;ENSG00000179588|ZFPM1;ENSG00000186480|INSIG1	5	1363	27	14089	0.146833
GO:0048839	inner ear development	ENSG00000105329|TGFB1;ENSG00000111052|LIN7A;ENSG00000112319|EYA4;ENSG00000126778|SIX1;ENSG00000139219|COL2A1;ENSG00000245848|CEBPA	6	1363	35	14089	0.14879
GO:0000287	magnesium ion binding	ENSG00000072133|RPS6KA6;ENSG00000100784|RPS6KA5;ENSG00000104375|STK3;ENSG00000105135|ILVBL;ENSG00000112144|ICK;ENSG00000120915|EPHX2;ENSG00000127334|DYRK2;ENSG00000134602|STK26;ENSG00000141401|IMPA2;ENSG00000143627|PKLR;ENSG00000144843|ADPRH;ENSG00000145335|SNCA;ENSG00000153531|ADPRHL1;ENSG00000163283|ALPP;ENSG00000166411|IDH3A;ENSG00000169299|PGM2;ENSG00000188130|MAPK12;ENSG00000272325|NUDT3	18	1363	139	14089	0.150885
GO:0008076	voltage-gated potassium channel complex	ENSG00000026559|KCNG1;ENSG00000104783|KCNN4;ENSG00000150672|DLG2;ENSG00000168263|KCNV2;ENSG00000174469|CNTNAP2;ENSG00000175538|KCNE3;ENSG00000184144|CNTN2;ENSG00000184408|KCND2;ENSG00000278728|CNTNAP2	9	1363	60	14089	0.151748
GO:0000096	sulfur amino acid metabolic process	ENSG00000023909|GCLM;ENSG00000101444|AHCY	2	1363	6	14089	0.152538
GO:0000290	deadenylation-dependent decapping of nuclear-transcribed mRNA	ENSG00000166889|PATL1;ENSG00000172795|DCP2	2	1363	6	14089	0.152538
GO:0000791	euchromatin	ENSG00000107447|DNTT;ENSG00000119772|DNMT3A	2	1363	6	14089	0.152538
GO:0001818	negative regulation of cytokine production	ENSG00000100784|RPS6KA5;ENSG00000136634|IL10	2	1363	6	14089	0.152538
GO:0002237	response to molecule of bacterial origin	ENSG00000136634|IL10;ENSG00000170458|CD14	2	1363	6	14089	0.152538
GO:0002315	marginal zone B cell differentiation	ENSG00000069399|BCL3;ENSG00000106003|LFNG	2	1363	6	14089	0.152538
GO:0003906	DNA-(apurinic or apyrimidinic site) lyase activity	ENSG00000100601|ALKBH1;ENSG00000109674|NEIL3	2	1363	6	14089	0.152538
GO:0004675	transmembrane receptor protein serine/threonine kinase activity	ENSG00000115170|ACVR1;ENSG00000138696|BMPR1B	2	1363	6	14089	0.152538
GO:0005253	anion channel activity	ENSG00000147606|SLC26A7;ENSG00000163288|GABRB1	2	1363	6	14089	0.152538
GO:0006047	UDP-N-acetylglucosamine metabolic process	ENSG00000117143|UAP1;ENSG00000159921|GNE	2	1363	6	14089	0.152538
GO:0006189	'de novo' IMP biosynthetic process	ENSG00000128059|PPAT;ENSG00000178921|PFAS	2	1363	6	14089	0.152538
GO:0006569	tryptophan catabolic process	ENSG00000115919|KYNU;ENSG00000117009|KMO	2	1363	6	14089	0.152538
GO:0007183	SMAD protein complex assembly	ENSG00000105329|TGFB1;ENSG00000176396|EID2	2	1363	6	14089	0.152538
GO:0007494	midgut development	ENSG00000021826|CPS1;ENSG00000146648|EGFR	2	1363	6	14089	0.152538
GO:0008061	chitin binding	ENSG00000085465|OVGP1;ENSG00000117151|CTBS	2	1363	6	14089	0.152538
GO:0008242	omega peptidase activity	ENSG00000123594|ATXN3L;ENSG00000137563|GGH	2	1363	6	14089	0.152538
GO:0008250	oligosaccharyltransferase complex	ENSG00000104723|TUSC3;ENSG00000163527|STT3B	2	1363	6	14089	0.152538
GO:0009922	fatty acid elongase activity	ENSG00000118402|ELOVL4;ENSG00000164181|ELOVL7	2	1363	6	14089	0.152538
GO:0015125	bile acid transmembrane transporter activity	ENSG00000134538|SLCO1B1;ENSG00000137491|SLCO2B1	2	1363	6	14089	0.152538
GO:0019441	tryptophan catabolic process to kynurenine	ENSG00000115919|KYNU;ENSG00000117009|KMO	2	1363	6	14089	0.152538
GO:0021902	commitment of neuronal cell to specific neuron type in forebrain	ENSG00000139352|ASCL1;ENSG00000179348|GATA2	2	1363	6	14089	0.152538
GO:0030235	nitric-oxide synthase regulator activity	ENSG00000091831|ESR1;ENSG00000146648|EGFR	2	1363	6	14089	0.152538
GO:0030851	granulocyte differentiation	ENSG00000179588|ZFPM1;ENSG00000245848|CEBPA	2	1363	6	14089	0.152538
GO:0031065	positive regulation of histone deacetylation	ENSG00000072310|SREBF1;ENSG00000105329|TGFB1	2	1363	6	14089	0.152538
GO:0031232	extrinsic component of external side of plasma membrane	ENSG00000085265|FCN1;ENSG00000091513|TF	2	1363	6	14089	0.152538
GO:0032233	positive regulation of actin filament bundle assembly	ENSG00000115956|PLEK;ENSG00000171992|SYNPO	2	1363	6	14089	0.152538
GO:0032279	asymmetric synapse	ENSG00000124198|ARFGEF2;ENSG00000196277|GRM7	2	1363	6	14089	0.152538
GO:0033135	regulation of peptidyl-serine phosphorylation	ENSG00000154822|PLCL2;ENSG00000160460|SPTBN4	2	1363	6	14089	0.152538
GO:0033180	proton-transporting V-type ATPase, V1 domain	ENSG00000128524|ATP6V1F;ENSG00000143882|ATP6V1C2	2	1363	6	14089	0.152538
GO:0034128	negative regulation of MyD88-independent toll-like receptor signaling pathway	ENSG00000164342|TLR3;ENSG00000170458|CD14	2	1363	6	14089	0.152538
GO:0034551	mitochondrial respiratory chain complex III assembly	ENSG00000156467|UQCRB;ENSG00000184076|UQCR10	2	1363	6	14089	0.152538
GO:0036128	CatSper complex	ENSG00000152705|CATSPER3;ENSG00000274338|CATSPERB	2	1363	6	14089	0.152538
GO:0036155	acylglycerol acyl-chain remodeling	ENSG00000062282|DGAT2;ENSG00000100344|PNPLA3	2	1363	6	14089	0.152538
GO:0042448	progesterone metabolic process	ENSG00000073737|DHRS9;ENSG00000173757|STAT5B	2	1363	6	14089	0.152538
GO:0042536	negative regulation of tumor necrosis factor biosynthetic process	ENSG00000069399|BCL3;ENSG00000136634|IL10	2	1363	6	14089	0.152538
GO:0042989	sequestering of actin monomers	ENSG00000006747|SCIN;ENSG00000176732|PFN4	2	1363	6	14089	0.152538
GO:0045010	actin nucleation	ENSG00000006747|SCIN;ENSG00000248905|FMN1	2	1363	6	14089	0.152538
GO:0045077	negative regulation of interferon-gamma biosynthetic process	ENSG00000049768|FOXP3;ENSG00000122641|INHBA	2	1363	6	14089	0.152538
GO:0045124	regulation of bone resorption	ENSG00000004799|PDK4;ENSG00000259207|ITGB3	2	1363	6	14089	0.152538
GO:0045650	negative regulation of macrophage differentiation	ENSG00000122641|INHBA;ENSG00000179348|GATA2	2	1363	6	14089	0.152538
GO:0045722	positive regulation of gluconeogenesis	ENSG00000062282|DGAT2;ENSG00000128989|ARPP19	2	1363	6	14089	0.152538
GO:0045762	positive regulation of adenylate cyclase activity	ENSG00000004948|CALCR;ENSG00000035862|TIMP2	2	1363	6	14089	0.152538
GO:0045780	positive regulation of bone resorption	ENSG00000072274|TFRC;ENSG00000146648|EGFR	2	1363	6	14089	0.152538
GO:0045843	negative regulation of striated muscle tissue development	ENSG00000122691|TWIST1;ENSG00000129194|SOX15	2	1363	6	14089	0.152538
GO:0046135	pyrimidine nucleoside catabolic process	ENSG00000183696|UPP1;ENSG00000188641|DPYD	2	1363	6	14089	0.152538
GO:0046474	glycerophospholipid biosynthetic process	ENSG00000069998|CECR5;ENSG00000178773|CPNE7	2	1363	6	14089	0.152538
GO:0046785	microtubule polymerization	ENSG00000129680|MAP7D3;ENSG00000159713|TPPP3	2	1363	6	14089	0.152538
GO:0048070	regulation of developmental pigmentation	ENSG00000153094|BCL2L11;ENSG00000171791|BCL2	2	1363	6	14089	0.152538
GO:0048642	negative regulation of skeletal muscle tissue development	ENSG00000105329|TGFB1;ENSG00000122691|TWIST1	2	1363	6	14089	0.152538
GO:0050891	multicellular organismal water homeostasis	ENSG00000168447|SCNN1B;ENSG00000240583|AQP1	2	1363	6	14089	0.152538
GO:0051561	positive regulation of mitochondrial calcium ion concentration	ENSG00000050393|MCUR1;ENSG00000198959|TGM2	2	1363	6	14089	0.152538
GO:0055102	lipase inhibitor activity	ENSG00000118137|APOA1;ENSG00000234906|APOC2	2	1363	6	14089	0.152538
GO:0060052	neurofilament cytoskeleton organization	ENSG00000100285|NEFH;ENSG00000142168|SOD1	2	1363	6	14089	0.152538
GO:0060124	positive regulation of growth hormone secretion	ENSG00000106128|GHRHR;ENSG00000170498|KISS1	2	1363	6	14089	0.152538
GO:0060363	cranial suture morphogenesis	ENSG00000122691|TWIST1;ENSG00000186480|INSIG1	2	1363	6	14089	0.152538
GO:0060444	branching involved in mammary gland duct morphogenesis	ENSG00000135111|TBX3;ENSG00000175832|ETV4	2	1363	6	14089	0.152538
GO:0060972	left/right pattern formation	ENSG00000114446|IFT57;ENSG00000154099|DNAAF1	2	1363	6	14089	0.152538
GO:0070233	negative regulation of T cell apoptotic process	ENSG00000107099|DOCK8;ENSG00000159763|PIP	2	1363	6	14089	0.152538
GO:0071474	cellular hyperosmotic response	ENSG00000130427|EPO;ENSG00000240583|AQP1	2	1363	6	14089	0.152538
GO:0071985	multivesicular body sorting pathway	ENSG00000086065|CHMP5;ENSG00000110723|EXPH5	2	1363	6	14089	0.152538
GO:0072321	chaperone-mediated protein transport	ENSG00000099800|TIMM13;ENSG00000136827|TOR1A	2	1363	6	14089	0.152538
GO:2001300	lipoxin metabolic process	ENSG00000012779|ALOX5;ENSG00000275565|ALOX5	2	1363	6	14089	0.152538
GO:0022617	extracellular matrix disassembly	ENSG00000035862|TIMP2;ENSG00000087245|MMP2;ENSG00000136167|LCP1;ENSG00000140564|FURIN;ENSG00000167749|KLK4;ENSG00000168487|BMP1;ENSG00000196878|LAMB3;ENSG00000275896|PRSS2	8	1363	52	14089	0.155873
GO:0032355	response to estradiol	ENSG00000003436|TFPI;ENSG00000088305|DNMT3B;ENSG00000091831|ESR1;ENSG00000105329|TGFB1;ENSG00000108821|COL1A1;ENSG00000119772|DNMT3A;ENSG00000146648|EGFR;ENSG00000167136|ENDOG;ENSG00000173757|STAT5B;ENSG00000181195|PENK	10	1363	69	14089	0.156151
GO:0001662	behavioral fear response	ENSG00000109189|USP46;ENSG00000171791|BCL2;ENSG00000181195|PENK;ENSG00000187094|CCK	4	1363	20	14089	0.156346
GO:0005261	cation channel activity	ENSG00000152705|CATSPER3;ENSG00000164451|FAM26D;ENSG00000213199|ASIC3;ENSG00000277481|PKD1L3	4	1363	20	14089	0.156346
GO:0015991	ATP hydrolysis coupled proton transport	ENSG00000033627|ATP6V0A1;ENSG00000117410|ATP6V0B;ENSG00000128524|ATP6V1F;ENSG00000143882|ATP6V1C2	4	1363	20	14089	0.156346
GO:0035774	positive regulation of insulin secretion involved in cellular response to glucose stimulus	ENSG00000083720|OXCT1;ENSG00000131620|ANO1;ENSG00000147571|CRH;ENSG00000163032|VSNL1	4	1363	20	14089	0.156346
GO:0042149	cellular response to glucose starvation	ENSG00000113742|CPEB4;ENSG00000171791|BCL2;ENSG00000180535|BHLHA15;ENSG00000183696|UPP1	4	1363	20	14089	0.156346
GO:0045930	negative regulation of mitotic cell cycle	ENSG00000035862|TIMP2;ENSG00000105329|TGFB1;ENSG00000146648|EGFR;ENSG00000171791|BCL2	4	1363	20	14089	0.156346
GO:0050777	negative regulation of immune response	ENSG00000049768|FOXP3;ENSG00000105329|TGFB1;ENSG00000163599|CTLA4;ENSG00000254087|LYN	4	1363	20	14089	0.156346
GO:0050840	extracellular matrix binding	ENSG00000005961|ITGA2B;ENSG00000112414|ADGRG6;ENSG00000182492|BGN;ENSG00000259207|ITGB3	4	1363	20	14089	0.156346
GO:0071902	positive regulation of protein serine/threonine kinase activity	ENSG00000012223|LTF;ENSG00000104375|STK3;ENSG00000108950|FAM20A;ENSG00000145335|SNCA	4	1363	20	14089	0.156346
GO:0042470	melanosome	ENSG00000033627|ATP6V0A1;ENSG00000072274|TFRC;ENSG00000101444|AHCY;ENSG00000104388|RAB2A;ENSG00000124839|RAB17;ENSG00000127022|CANX;ENSG00000136235|GPNMB;ENSG00000137563|GGH;ENSG00000166900|STX3;ENSG00000259207|ITGB3;ENSG00000265808|SEC22B	11	1363	78	14089	0.159278
GO:0019903	protein phosphatase binding	ENSG00000104783|KCNN4;ENSG00000112964|GHR;ENSG00000141736|ERBB2;ENSG00000146648|EGFR;ENSG00000171791|BCL2;ENSG00000173757|STAT5B;ENSG00000214517|PPME1	7	1363	44	14089	0.159315
GO:0001102	RNA polymerase II activating transcription factor binding	ENSG00000016082|ISL1;ENSG00000116670|MAD2L2;ENSG00000135111|TBX3;ENSG00000163508|EOMES;ENSG00000179588|ZFPM1	5	1363	28	14089	0.161303
GO:0002062	chondrocyte differentiation	ENSG00000105329|TGFB1;ENSG00000120451|SNX19;ENSG00000138696|BMPR1B;ENSG00000139219|COL2A1;ENSG00000169884|WNT10B	5	1363	28	14089	0.161303
GO:0008654	phospholipid biosynthetic process	ENSG00000111684|LPCAT3;ENSG00000155189|AGPAT5;ENSG00000156471|PTDSS1;ENSG00000164300|SERINC5;ENSG00000184716|SERINC4	5	1363	28	14089	0.161303
GO:0009953	dorsal/ventral pattern formation	ENSG00000105996|HOXA2;ENSG00000128713|HOXD11;ENSG00000131437|KIF3A;ENSG00000138002|IFT172;ENSG00000138696|BMPR1B	5	1363	28	14089	0.161303
GO:0031100	organ regeneration	ENSG00000105329|TGFB1;ENSG00000118137|APOA1;ENSG00000119630|PGF;ENSG00000128059|PPAT;ENSG00000136167|LCP1	5	1363	28	14089	0.161303
GO:0055038	recycling endosome membrane	ENSG00000065923|SLC9A7;ENSG00000124839|RAB17;ENSG00000125869|LAMP5;ENSG00000135631|RAB11FIP5;ENSG00000147606|SLC26A7	5	1363	28	14089	0.161303
GO:0008021	synaptic vesicle	ENSG00000127561|SYNGR3;ENSG00000135604|STX11;ENSG00000136827|TOR1A;ENSG00000140022|STON2;ENSG00000145335|SNCA;ENSG00000165646|SLC18A2;ENSG00000166900|STX3;ENSG00000169213|RAB3B;ENSG00000188603|CLN3	9	1363	61	14089	0.161419
GO:0002063	chondrocyte development	ENSG00000131873|CHSY1;ENSG00000138696|BMPR1B;ENSG00000145423|SFRP2	3	1363	13	14089	0.162178
GO:0005545	1-phosphatidylinositol binding	ENSG00000006747|SCIN;ENSG00000130340|SNX9;ENSG00000170324|FRMPD2	3	1363	13	14089	0.162178
GO:0006309	apoptotic DNA fragmentation	ENSG00000099954|CECR2;ENSG00000163687|DNASE1L3;ENSG00000167136|ENDOG	3	1363	13	14089	0.162178
GO:0006833	water transport	ENSG00000135517|MIP;ENSG00000178301|AQP11;ENSG00000240583|AQP1	3	1363	13	14089	0.162178
GO:0015347	sodium-independent organic anion transmembrane transporter activity	ENSG00000134538|SLCO1B1;ENSG00000137491|SLCO2B1;ENSG00000168065|SLC22A11	3	1363	13	14089	0.162178
GO:0030215	semaphorin receptor binding	ENSG00000012171|SEMA3B;ENSG00000092421|SEMA6A;ENSG00000196189|SEMA4A	3	1363	13	14089	0.162178
GO:0030322	stabilization of membrane potential	ENSG00000095981|KCNK16;ENSG00000104783|KCNN4;ENSG00000164626|KCNK5	3	1363	13	14089	0.162178
GO:0033189	response to vitamin A	ENSG00000088305|DNMT3B;ENSG00000119772|DNMT3A;ENSG00000130427|EPO	3	1363	13	14089	0.162178
GO:0034614	cellular response to reactive oxygen species	ENSG00000086288|NME8;ENSG00000118231|CRYGD;ENSG00000140416|TPM1	3	1363	13	14089	0.162178
GO:0042474	middle ear morphogenesis	ENSG00000105996|HOXA2;ENSG00000126778|SIX1;ENSG00000186480|INSIG1	3	1363	13	14089	0.162178
GO:0043278	response to morphine	ENSG00000112964|GHR;ENSG00000151577|DRD3;ENSG00000181195|PENK	3	1363	13	14089	0.162178
GO:0050868	negative regulation of T cell activation	ENSG00000105329|TGFB1;ENSG00000170677|SOCS6;ENSG00000197329|PELI1	3	1363	13	14089	0.162178
GO:0050909	sensory perception of taste	ENSG00000070985|TRPM5;ENSG00000168447|SCNN1B;ENSG00000169884|WNT10B	3	1363	13	14089	0.162178
GO:0051059	NF-kappaB binding	ENSG00000049768|FOXP3;ENSG00000141384|TAF4B;ENSG00000166135|HIF1AN	3	1363	13	14089	0.162178
GO:0070266	necroptotic process	ENSG00000117560|FASLG;ENSG00000164342|TLR3;ENSG00000170458|CD14	3	1363	13	14089	0.162178
GO:0090103	cochlea morphogenesis	ENSG00000126778|SIX1;ENSG00000162738|VANGL2;ENSG00000162998|FRZB	3	1363	13	14089	0.162178
GO:0007601	visual perception	ENSG00000066933|MYO9A;ENSG00000108821|COL1A1;ENSG00000112319|EYA4;ENSG00000115380|EFEMP1;ENSG00000118231|CRYGD;ENSG00000125746|EML2;ENSG00000130561|SAG;ENSG00000134438|RAX;ENSG00000135517|MIP;ENSG00000139219|COL2A1;ENSG00000139988|RDH12;ENSG00000140859|KIFC3;ENSG00000156171|DRAM2;ENSG00000163635|ATXN7;ENSG00000170819|BFSP2;ENSG00000173976|RAX2;ENSG00000276469|GPR179;ENSG00000281857|SAG	18	1363	141	14089	0.163456
GO:0051117	ATPase binding	ENSG00000033627|ATP6V0A1;ENSG00000082175|PGR;ENSG00000089356|FXYD3;ENSG00000091831|ESR1;ENSG00000137710|RDX;ENSG00000160678|S100A1;ENSG00000162298|SYVN1;ENSG00000169905|TOR1AIP2	8	1363	53	14089	0.166475
GO:0000097	sulfur amino acid biosynthetic process	ENSG00000129596|CDO1	1	1363	1	14089	0.168642
GO:0000295	adenine nucleotide transmembrane transporter activity	ENSG00000100372|SLC25A17	1	1363	1	14089	0.168642
GO:0000805	X chromosome	ENSG00000127511|SIN3B	1	1363	1	14089	0.168642
GO:0000806	Y chromosome	ENSG00000127511|SIN3B	1	1363	1	14089	0.168642
GO:0000822	inositol hexakisphosphate binding	ENSG00000119392|GLE1	1	1363	1	14089	0.168642
GO:0000838	Hrd1p ubiquitin ligase ERAD-M complex	ENSG00000159461|AMFR	1	1363	1	14089	0.168642
GO:0001187	transcription factor activity, RNA polymerase I CORE element binding transcription factor recruiting	ENSG00000115750|TAF1B	1	1363	1	14089	0.168642
GO:0001225	RNA polymerase II transcription coactivator binding	ENSG00000131196|NFATC1	1	1363	1	14089	0.168642
GO:0001550	ovarian cumulus expansion	ENSG00000138696|BMPR1B	1	1363	1	14089	0.168642
GO:0001575	globoside metabolic process	ENSG00000188603|CLN3	1	1363	1	14089	0.168642
GO:0001621	ADP receptor activity	ENSG00000169313|P2RY12	1	1363	1	14089	0.168642
GO:0001847	opsonin receptor activity	ENSG00000170458|CD14	1	1363	1	14089	0.168642
GO:0001971	negative regulation of activation of membrane attack complex	ENSG00000085063|CD59	1	1363	1	14089	0.168642
GO:0002016	regulation of blood volume by renin-angiotensin	ENSG00000151577|DRD3	1	1363	1	14089	0.168642
GO:0002017	regulation of blood volume by renal aldosterone	ENSG00000176387|HSD11B2	1	1363	1	14089	0.168642
GO:0002067	glandular epithelial cell differentiation	ENSG00000165066|NKX6-3	1	1363	1	14089	0.168642
GO:0002232	leukocyte chemotaxis involved in inflammatory response	ENSG00000129988|LBP	1	1363	1	14089	0.168642
GO:0002295	T-helper cell lineage commitment	ENSG00000179588|ZFPM1	1	1363	1	14089	0.168642
GO:0002362	CD4-positive, CD25-positive, alpha-beta regulatory T cell lineage commitment	ENSG00000049768|FOXP3	1	1363	1	14089	0.168642
GO:0002431	Fc receptor mediated stimulatory signaling pathway	ENSG00000254087|LYN	1	1363	1	14089	0.168642
GO:0002460	adaptive immune response based on somatic recombination of immune receptors built from immunoglobulin superfamily domains	ENSG00000105329|TGFB1	1	1363	1	14089	0.168642
GO:0002507	tolerance induction	ENSG00000049768|FOXP3	1	1363	1	14089	0.168642
GO:0002590	negative regulation of antigen processing and presentation of peptide antigen via MHC class I	ENSG00000139192|TAPBPL	1	1363	1	14089	0.168642
GO:0002637	regulation of immunoglobulin production	ENSG00000049768|FOXP3	1	1363	1	14089	0.168642
GO:0002644	negative regulation of tolerance induction	ENSG00000188389|PDCD1	1	1363	1	14089	0.168642
GO:0002752	cell surface pattern recognition receptor signaling pathway	ENSG00000085265|FCN1	1	1363	1	14089	0.168642
GO:0002758	innate immune response-activating signal transduction	ENSG00000101336|HCK	1	1363	1	14089	0.168642
GO:0002851	positive regulation of peripheral T cell tolerance induction	ENSG00000049768|FOXP3	1	1363	1	14089	0.168642
GO:0002875	negative regulation of chronic inflammatory response to antigenic stimulus	ENSG00000136634|IL10	1	1363	1	14089	0.168642
GO:0002881	negative regulation of chronic inflammatory response to non-antigenic stimulus	ENSG00000168329|CX3CR1	1	1363	1	14089	0.168642
GO:0003013	circulatory system process	ENSG00000173198|CYSLTR1	1	1363	1	14089	0.168642
GO:0003065	positive regulation of heart rate by epinephrine	ENSG00000140416|TPM1	1	1363	1	14089	0.168642
GO:0003167	atrioventricular bundle cell differentiation	ENSG00000135111|TBX3	1	1363	1	14089	0.168642
GO:0003195	tricuspid valve formation	ENSG00000179588|ZFPM1	1	1363	1	14089	0.168642
GO:0003359	noradrenergic neuron fate commitment	ENSG00000139352|ASCL1	1	1363	1	14089	0.168642
GO:0003413	chondrocyte differentiation involved in endochondral bone morphogenesis	ENSG00000100815|TRIP11	1	1363	1	14089	0.168642
GO:0003826	alpha-ketoacid dehydrogenase activity	ENSG00000083123|BCKDHB	1	1363	1	14089	0.168642
GO:0003842	1-pyrroline-5-carboxylate dehydrogenase activity	ENSG00000159423|ALDH4A1	1	1363	1	14089	0.168642
GO:0003845	11-beta-hydroxysteroid dehydrogenase [NAD(P)] activity	ENSG00000176387|HSD11B2	1	1363	1	14089	0.168642
GO:0003863	3-methyl-2-oxobutanoate dehydrogenase (2-methylpropanoyl-transferring) activity	ENSG00000083123|BCKDHB	1	1363	1	14089	0.168642
GO:0003867	4-aminobutyrate transaminase activity	ENSG00000183044|ABAT	1	1363	1	14089	0.168642
GO:0003912	DNA nucleotidylexotransferase activity	ENSG00000107447|DNTT	1	1363	1	14089	0.168642
GO:0003919	FMN adenylyltransferase activity	ENSG00000160688|FLAD1	1	1363	1	14089	0.168642
GO:0003994	aconitate hydratase activity	ENSG00000122729|ACO1	1	1363	1	14089	0.168642
GO:0003998	acylphosphatase activity	ENSG00000119640|ACYP1	1	1363	1	14089	0.168642
GO:0004013	adenosylhomocysteinase activity	ENSG00000101444|AHCY	1	1363	1	14089	0.168642
GO:0004042	acetyl-CoA:L-glutamate N-acetyltransferase activity	ENSG00000161653|NAGS	1	1363	1	14089	0.168642
GO:0004044	amidophosphoribosyltransferase activity	ENSG00000128059|PPAT	1	1363	1	14089	0.168642
GO:0004070	aspartate carbamoyltransferase activity	ENSG00000021826|CPS1	1	1363	1	14089	0.168642
GO:0004087	carbamoyl-phosphate synthase (ammonia) activity	ENSG00000021826|CPS1	1	1363	1	14089	0.168642
GO:0004088	carbamoyl-phosphate synthase (glutamine-hydrolyzing) activity	ENSG00000021826|CPS1	1	1363	1	14089	0.168642
GO:0004139	deoxyribose-phosphate aldolase activity	ENSG00000023697|DERA	1	1363	1	14089	0.168642
GO:0004140	dephospho-CoA kinase activity	ENSG00000068120|COASY	1	1363	1	14089	0.168642
GO:0004151	dihydroorotase activity	ENSG00000021826|CPS1	1	1363	1	14089	0.168642
GO:0004174	electron-transferring-flavoprotein dehydrogenase activity	ENSG00000171503|ETFDH	1	1363	1	14089	0.168642
GO:0004357	glutamate-cysteine ligase activity	ENSG00000023909|GCLM	1	1363	1	14089	0.168642
GO:0004449	isocitrate dehydrogenase (NAD+) activity	ENSG00000166411|IDH3A	1	1363	1	14089	0.168642
GO:0004483	mRNA (nucleoside-2'-O-)-methyltransferase activity	ENSG00000180917|CMTR2	1	1363	1	14089	0.168642
GO:0004502	kynurenine 3-monooxygenase activity	ENSG00000117009|KMO	1	1363	1	14089	0.168642
GO:0004584	dolichyl-phosphate-mannose-glycolipid alpha-mannosyltransferase activity	ENSG00000060642|PIGV	1	1363	1	14089	0.168642
GO:0004588	orotate phosphoribosyltransferase activity	ENSG00000114491|UMPS	1	1363	1	14089	0.168642
GO:0004590	orotidine-5'-phosphate decarboxylase activity	ENSG00000114491|UMPS	1	1363	1	14089	0.168642
GO:0004595	pantetheine-phosphate adenylyltransferase activity	ENSG00000068120|COASY	1	1363	1	14089	0.168642
GO:0004609	phosphatidylserine decarboxylase activity	ENSG00000120053|GOT1	1	1363	1	14089	0.168642
GO:0004642	phosphoribosylformylglycinamidine synthase activity	ENSG00000178921|PFAS	1	1363	1	14089	0.168642
GO:0004729	oxygen-dependent protoporphyrinogen oxidase activity	ENSG00000143224|PPOX	1	1363	1	14089	0.168642
GO:0004733	pyridoxamine-phosphate oxidase activity	ENSG00000108439|PNPO	1	1363	1	14089	0.168642
GO:0004743	pyruvate kinase activity	ENSG00000143627|PKLR	1	1363	1	14089	0.168642
GO:0004760	serine-pyruvate transaminase activity	ENSG00000172482|AGXT	1	1363	1	14089	0.168642
GO:0004769	steroid delta-isomerase activity	ENSG00000203859|HSD3B2	1	1363	1	14089	0.168642
GO:0004778	succinyl-CoA hydrolase activity	ENSG00000177465|ACOT4	1	1363	1	14089	0.168642
GO:0004815	aspartate-tRNA ligase activity	ENSG00000117593|DARS2	1	1363	1	14089	0.168642
GO:0004838	L-tyrosine:2-oxoglutarate aminotransferase activity	ENSG00000198650|TAT	1	1363	1	14089	0.168642
GO:0004850	uridine phosphorylase activity	ENSG00000183696|UPP1	1	1363	1	14089	0.168642
GO:0004903	growth hormone receptor activity	ENSG00000112964|GHR	1	1363	1	14089	0.168642
GO:0004906	interferon-gamma receptor activity	ENSG00000027697|IFNGR1	1	1363	1	14089	0.168642
GO:0004913	interleukin-4 receptor activity	ENSG00000147168|IL2RG	1	1363	1	14089	0.168642
GO:0004917	interleukin-7 receptor activity	ENSG00000147168|IL2RG	1	1363	1	14089	0.168642
GO:0004923	leukemia inhibitory factor receptor activity	ENSG00000113594|LIFR	1	1363	1	14089	0.168642
GO:0005009	insulin-activated receptor activity	ENSG00000171105|INSR	1	1363	1	14089	0.168642
GO:0005141	interleukin-10 receptor binding	ENSG00000136634|IL10	1	1363	1	14089	0.168642
GO:0005283	sodium:amino acid symporter activity	ENSG00000111371|SLC38A1	1	1363	1	14089	0.168642
GO:0005415	nucleoside:sodium symporter activity	ENSG00000156222|SLC28A1	1	1363	1	14089	0.168642
GO:0005585	collagen type II trimer	ENSG00000139219|COL2A1	1	1363	1	14089	0.168642
GO:0005996	monosaccharide metabolic process	ENSG00000085662|AKR1B1	1	1363	1	14089	0.168642
GO:0006061	sorbitol biosynthetic process	ENSG00000085662|AKR1B1	1	1363	1	14089	0.168642
GO:0006145	purine nucleobase catabolic process	ENSG00000188641|DPYD	1	1363	1	14089	0.168642
GO:0006147	guanine catabolic process	ENSG00000119125|GDA	1	1363	1	14089	0.168642
GO:0006208	pyrimidine nucleobase catabolic process	ENSG00000188641|DPYD	1	1363	1	14089	0.168642
GO:0006212	uracil catabolic process	ENSG00000188641|DPYD	1	1363	1	14089	0.168642
GO:0006214	thymidine catabolic process	ENSG00000188641|DPYD	1	1363	1	14089	0.168642
GO:0006218	uridine catabolic process	ENSG00000183696|UPP1	1	1363	1	14089	0.168642
GO:0006304	DNA modification	ENSG00000107447|DNTT	1	1363	1	14089	0.168642
GO:0006638	neutral lipid metabolic process	ENSG00000145335|SNCA	1	1363	1	14089	0.168642
GO:0006639	acylglycerol metabolic process	ENSG00000155189|AGPAT5	1	1363	1	14089	0.168642
GO:0006668	sphinganine-1-phosphate metabolic process	ENSG00000126821|SGPP1	1	1363	1	14089	0.168642
GO:0006669	sphinganine-1-phosphate biosynthetic process	ENSG00000063176|SPHK2	1	1363	1	14089	0.168642
GO:0006678	glucosylceramide metabolic process	ENSG00000188603|CLN3	1	1363	1	14089	0.168642
GO:0006681	galactosylceramide metabolic process	ENSG00000188603|CLN3	1	1363	1	14089	0.168642
GO:0006701	progesterone biosynthetic process	ENSG00000104826|LHB	1	1363	1	14089	0.168642
GO:0006747	FAD biosynthetic process	ENSG00000160688|FLAD1	1	1363	1	14089	0.168642
GO:0007400	neuroblast fate determination	ENSG00000139352|ASCL1	1	1363	1	14089	0.168642
GO:0008065	establishment of blood-nerve barrier	ENSG00000198947|DMD	1	1363	1	14089	0.168642
GO:0008172	S-methyltransferase activity	ENSG00000196433|ASMT	1	1363	1	14089	0.168642
GO:0008265	Mo-molybdopterin cofactor sulfurase activity	ENSG00000075643|MOCOS	1	1363	1	14089	0.168642
GO:0008386	cholesterol monooxygenase (side-chain-cleaving) activity	ENSG00000140459|CYP11A1	1	1363	1	14089	0.168642
GO:0008426	protein kinase C inhibitor activity	ENSG00000175793|SFN	1	1363	1	14089	0.168642
GO:0008523	sodium-dependent multivitamin transmembrane transporter activity	ENSG00000138074|SLC5A6	1	1363	1	14089	0.168642
GO:0008569	ATP-dependent microtubule motor activity, minus-end-directed	ENSG00000140859|KIFC3	1	1363	1	14089	0.168642
GO:0008613	diuretic hormone activity	ENSG00000120937|NPPB	1	1363	1	14089	0.168642
GO:0008623	CHRAC	ENSG00000104472|CHRAC1	1	1363	1	14089	0.168642
GO:0008747	N-acetylneuraminate lyase activity	ENSG00000135838|NPL	1	1363	1	14089	0.168642
GO:0008761	UDP-N-acetylglucosamine 2-epimerase activity	ENSG00000159921|GNE	1	1363	1	14089	0.168642
GO:0008892	guanine deaminase activity	ENSG00000119125|GDA	1	1363	1	14089	0.168642
GO:0008955	peptidoglycan glycosyltransferase activity	ENSG00000147408|CSGALNACT1	1	1363	1	14089	0.168642
GO:0008973	phosphopentomutase activity	ENSG00000169299|PGM2	1	1363	1	14089	0.168642
GO:0009166	nucleotide catabolic process	ENSG00000183696|UPP1	1	1363	1	14089	0.168642
GO:0009384	N-acylmannosamine kinase activity	ENSG00000159921|GNE	1	1363	1	14089	0.168642
GO:0009450	gamma-aminobutyric acid catabolic process	ENSG00000183044|ABAT	1	1363	1	14089	0.168642
GO:0009817	defense response to fungus, incompatible interaction	ENSG00000105329|TGFB1	1	1363	1	14089	0.168642
GO:0010171	body morphogenesis	ENSG00000147257|GPC3	1	1363	1	14089	0.168642
GO:0010360	negative regulation of anion channel activity	ENSG00000170379|TCAF2	1	1363	1	14089	0.168642
GO:0010446	response to alkaline pH	ENSG00000167769|ACER1	1	1363	1	14089	0.168642
GO:0010517	regulation of phospholipase activity	ENSG00000145335|SNCA	1	1363	1	14089	0.168642
GO:0010559	regulation of glycoprotein biosynthetic process	ENSG00000171791|BCL2	1	1363	1	14089	0.168642
GO:0010725	regulation of primitive erythrocyte differentiation	ENSG00000179348|GATA2	1	1363	1	14089	0.168642
GO:0010769	regulation of cell morphogenesis involved in differentiation	ENSG00000184144|CNTN2	1	1363	1	14089	0.168642
GO:0010855	adenylate cyclase inhibitor activity	ENSG00000196277|GRM7	1	1363	1	14089	0.168642
GO:0010920	negative regulation of inositol phosphate biosynthetic process	ENSG00000115956|PLEK	1	1363	1	14089	0.168642
GO:0010925	positive regulation of inositol-polyphosphate 5-phosphatase activity	ENSG00000115956|PLEK	1	1363	1	14089	0.168642
GO:0010968	regulation of microtubule nucleation	ENSG00000125746|EML2	1	1363	1	14089	0.168642
GO:0014048	regulation of glutamate secretion	ENSG00000145335|SNCA	1	1363	1	14089	0.168642
GO:0014053	negative regulation of gamma-aminobutyric acid secretion	ENSG00000183044|ABAT	1	1363	1	14089	0.168642
GO:0014734	skeletal muscle hypertrophy	ENSG00000034971|MYOC	1	1363	1	14089	0.168642
GO:0014889	muscle atrophy	ENSG00000116957|TBCE	1	1363	1	14089	0.168642
GO:0015091	ferric iron transmembrane transporter activity	ENSG00000091513|TF	1	1363	1	14089	0.168642
GO:0015207	adenine transmembrane transporter activity	ENSG00000151729|SLC25A4	1	1363	1	14089	0.168642
GO:0015216	purine nucleotide transmembrane transporter activity	ENSG00000121270|ABCC11	1	1363	1	14089	0.168642
GO:0015226	carnitine transmembrane transporter activity	ENSG00000197375|SLC22A5	1	1363	1	14089	0.168642
GO:0015230	FAD transmembrane transporter activity	ENSG00000100372|SLC25A17	1	1363	1	14089	0.168642
GO:0015234	thiamine transmembrane transporter activity	ENSG00000117479|SLC19A2	1	1363	1	14089	0.168642
GO:0015327	cystine:glutamate antiporter activity	ENSG00000151012|SLC7A11	1	1363	1	14089	0.168642
GO:0015362	high-affinity sodium:dicarboxylate symporter activity	ENSG00000158296|SLC13A3	1	1363	1	14089	0.168642
GO:0015389	pyrimidine- and adenine-specific:sodium symporter activity	ENSG00000156222|SLC28A1	1	1363	1	14089	0.168642
GO:0015807	L-amino acid transport	ENSG00000092068|SLC7A8	1	1363	1	14089	0.168642
GO:0015865	purine nucleotide transport	ENSG00000121270|ABCC11	1	1363	1	14089	0.168642
GO:0015878	biotin transport	ENSG00000138074|SLC5A6	1	1363	1	14089	0.168642
GO:0015879	carnitine transport	ENSG00000197375|SLC22A5	1	1363	1	14089	0.168642
GO:0015887	pantothenate transmembrane transport	ENSG00000138074|SLC5A6	1	1363	1	14089	0.168642
GO:0015961	diadenosine polyphosphate catabolic process	ENSG00000272325|NUDT3	1	1363	1	14089	0.168642
GO:0016035	zeta DNA polymerase complex	ENSG00000116670|MAD2L2	1	1363	1	14089	0.168642
GO:0016073	snRNA metabolic process	ENSG00000146834|MEPCE	1	1363	1	14089	0.168642
GO:0016203	muscle attachment	ENSG00000198947|DMD	1	1363	1	14089	0.168642
GO:0016248	channel inhibitor activity	ENSG00000171791|BCL2	1	1363	1	14089	0.168642
GO:0016297	acyl-[acyl-carrier-protein] hydrolase activity	ENSG00000152463|OLAH	1	1363	1	14089	0.168642
GO:0016362	activin receptor activity, type II	ENSG00000114739|ACVR2B	1	1363	1	14089	0.168642
GO:0016479	negative regulation of transcription from RNA polymerase I promoter	ENSG00000196924|FLNA	1	1363	1	14089	0.168642
GO:0016495	C-X3-C chemokine receptor activity	ENSG00000168329|CX3CR1	1	1363	1	14089	0.168642
GO:0016554	cytidine to uridine editing	ENSG00000163694|RBM47	1	1363	1	14089	0.168642
GO:0016667	oxidoreductase activity, acting on a sulfur group of donors	ENSG00000216490|IFI30	1	1363	1	14089	0.168642
GO:0016844	strictosidine synthase activity	ENSG00000101474|APMAP	1	1363	1	14089	0.168642
GO:0016854	racemase and epimerase activity	ENSG00000073737|DHRS9	1	1363	1	14089	0.168642
GO:0016863	intramolecular oxidoreductase activity, transposing C=C bonds	ENSG00000198721|ECI2	1	1363	1	14089	0.168642
GO:0016884	carbon-nitrogen ligase activity, with glutamine as amido-N-donor	ENSG00000165591|FAAH2	1	1363	1	14089	0.168642
GO:0016896	exoribonuclease activity, producing 5'-phosphomonoesters	ENSG00000172795|DCP2	1	1363	1	14089	0.168642
GO:0016938	kinesin I complex	ENSG00000174996|KLC2	1	1363	1	14089	0.168642
GO:0017064	fatty acid amide hydrolase activity	ENSG00000165591|FAAH2	1	1363	1	14089	0.168642
GO:0017096	acetylserotonin O-methyltransferase activity	ENSG00000196433|ASMT	1	1363	1	14089	0.168642
GO:0017109	glutamate-cysteine ligase complex	ENSG00000023909|GCLM	1	1363	1	14089	0.168642
GO:0017113	dihydropyrimidine dehydrogenase (NADP+) activity	ENSG00000188641|DPYD	1	1363	1	14089	0.168642
GO:0017172	cysteine dioxygenase activity	ENSG00000129596|CDO1	1	1363	1	14089	0.168642
GO:0018153	isopeptide cross-linking via N6-(L-isoglutamyl)-L-lysine	ENSG00000198959|TGM2	1	1363	1	14089	0.168642
GO:0018200	peptidyl-glutamic acid modification	ENSG00000135912|TTLL4	1	1363	1	14089	0.168642
GO:0018352	protein-pyridoxal-5-phosphate linkage	ENSG00000128683|GAD1	1	1363	1	14089	0.168642
GO:0019082	viral protein processing	ENSG00000140564|FURIN	1	1363	1	14089	0.168642
GO:0019200	carbohydrate kinase activity	ENSG00000185900|POMK	1	1363	1	14089	0.168642
GO:0019218	regulation of steroid metabolic process	ENSG00000173757|STAT5B	1	1363	1	14089	0.168642
GO:0019451	L-cysteine catabolic process to pyruvate, using cysteine dioxygenase	ENSG00000129596|CDO1	1	1363	1	14089	0.168642
GO:0019483	beta-alanine biosynthetic process	ENSG00000188641|DPYD	1	1363	1	14089	0.168642
GO:0019510	S-adenosylhomocysteine catabolic process	ENSG00000101444|AHCY	1	1363	1	14089	0.168642
GO:0019637	organophosphate metabolic process	ENSG00000102174|PHEX	1	1363	1	14089	0.168642
GO:0019693	ribose phosphate metabolic process	ENSG00000128059|PPAT	1	1363	1	14089	0.168642
GO:0019785	ISG15-specific protease activity	ENSG00000154914|USP43	1	1363	1	14089	0.168642
GO:0019828	aspartic-type endopeptidase inhibitor activity	ENSG00000101443|WFDC2	1	1363	1	14089	0.168642
GO:0020003	symbiont-containing vacuole	ENSG00000240583|AQP1	1	1363	1	14089	0.168642
GO:0020005	symbiont-containing vacuole membrane	ENSG00000240583|AQP1	1	1363	1	14089	0.168642
GO:0021569	rhombomere 3 development	ENSG00000105996|HOXA2	1	1363	1	14089	0.168642
GO:0021610	facial nerve morphogenesis	ENSG00000126778|SIX1	1	1363	1	14089	0.168642
GO:0021629	olfactory nerve structural organization	ENSG00000198947|DMD	1	1363	1	14089	0.168642
GO:0021658	rhombomere 3 morphogenesis	ENSG00000105996|HOXA2	1	1363	1	14089	0.168642
GO:0021779	oligodendrocyte cell fate commitment	ENSG00000139352|ASCL1	1	1363	1	14089	0.168642
GO:0021935	cerebellar granule cell precursor tangential migration	ENSG00000076356|PLXNA2	1	1363	1	14089	0.168642
GO:0030184	nitric oxide transmembrane transporter activity	ENSG00000240583|AQP1	1	1363	1	14089	0.168642
GO:0030305	heparanase activity	ENSG00000173083|HPSE	1	1363	1	14089	0.168642
GO:0030350	iron-responsive element binding	ENSG00000122729|ACO1	1	1363	1	14089	0.168642
GO:0030429	kynureninase activity	ENSG00000115919|KYNU	1	1363	1	14089	0.168642
GO:0030526	granulocyte macrophage colony-stimulating factor receptor complex	ENSG00000100368|CSF2RB	1	1363	1	14089	0.168642
GO:0030554	adenyl nucleotide binding	ENSG00000101444|AHCY	1	1363	1	14089	0.168642
GO:0030845	phospholipase C-inhibiting G-protein coupled receptor signaling pathway	ENSG00000115956|PLEK	1	1363	1	14089	0.168642
GO:0030858	positive regulation of epithelial cell differentiation	ENSG00000169884|WNT10B	1	1363	1	14089	0.168642
GO:0031279	regulation of cyclase activity	ENSG00000196277|GRM7	1	1363	1	14089	0.168642
GO:0031304	intrinsic component of mitochondrial inner membrane	ENSG00000143224|PPOX	1	1363	1	14089	0.168642
GO:0031441	negative regulation of mRNA 3'-end processing	ENSG00000138376|BARD1	1	1363	1	14089	0.168642
GO:0031501	mannosyltransferase complex	ENSG00000060642|PIGV	1	1363	1	14089	0.168642
GO:0031721	hemoglobin alpha binding	ENSG00000213931|HBE1	1	1363	1	14089	0.168642
GO:0031773	kisspeptin receptor binding	ENSG00000170498|KISS1	1	1363	1	14089	0.168642
GO:0031780	corticotropin hormone receptor binding	ENSG00000135324|MRAP2	1	1363	1	14089	0.168642
GO:0031783	type 5 melanocortin receptor binding	ENSG00000135324|MRAP2	1	1363	1	14089	0.168642
GO:0031798	type 1 metabotropic glutamate receptor binding	ENSG00000197959|DNM3	1	1363	1	14089	0.168642
GO:0031802	type 5 metabotropic glutamate receptor binding	ENSG00000197959|DNM3	1	1363	1	14089	0.168642
GO:0031867	EP4 subtype prostaglandin E2 receptor binding	ENSG00000141965|FEM1A	1	1363	1	14089	0.168642
GO:0031877	somatostatin receptor binding	ENSG00000161681|SHANK1	1	1363	1	14089	0.168642
GO:0032053	ciliary basal body organization	ENSG00000109944|C11orf63	1	1363	1	14089	0.168642
GO:0032078	negative regulation of endodeoxyribonuclease activity	ENSG00000145649|GZMA	1	1363	1	14089	0.168642
GO:0032144	4-aminobutyrate transaminase complex	ENSG00000183044|ABAT	1	1363	1	14089	0.168642
GO:0032145	succinate-semialdehyde dehydrogenase binding	ENSG00000183044|ABAT	1	1363	1	14089	0.168642
GO:0032231	regulation of actin filament bundle assembly	ENSG00000137710|RDX	1	1363	1	14089	0.168642
GO:0032290	peripheral nervous system myelin formation	ENSG00000184454|NCMAP	1	1363	1	14089	0.168642
GO:0032649	regulation of interferon-gamma production	ENSG00000187608|ISG15	1	1363	1	14089	0.168642
GO:0032667	regulation of interleukin-23 production	ENSG00000105329|TGFB1	1	1363	1	14089	0.168642
GO:0032730	positive regulation of interleukin-1 alpha production	ENSG00000016082|ISL1	1	1363	1	14089	0.168642
GO:0032769	negative regulation of monooxygenase activity	ENSG00000145335|SNCA	1	1363	1	14089	0.168642
GO:0032776	DNA methylation on cytosine	ENSG00000119772|DNMT3A	1	1363	1	14089	0.168642
GO:0032788	saturated monocarboxylic acid metabolic process	ENSG00000177465|ACOT4	1	1363	1	14089	0.168642
GO:0032789	unsaturated monocarboxylic acid metabolic process	ENSG00000177465|ACOT4	1	1363	1	14089	0.168642
GO:0032803	regulation of low-density lipoprotein particle receptor catabolic process	ENSG00000007944|MYLIP	1	1363	1	14089	0.168642
GO:0032804	negative regulation of low-density lipoprotein particle receptor catabolic process	ENSG00000140564|FURIN	1	1363	1	14089	0.168642
GO:0032810	sterol response element binding	ENSG00000072310|SREBF1	1	1363	1	14089	0.168642
GO:0032831	positive regulation of CD4-positive, CD25-positive, alpha-beta regulatory T cell differentiation	ENSG00000049768|FOXP3	1	1363	1	14089	0.168642
GO:0032841	calcitonin binding	ENSG00000004948|CALCR	1	1363	1	14089	0.168642
GO:0032848	negative regulation of cellular pH reduction	ENSG00000171791|BCL2	1	1363	1	14089	0.168642
GO:0032902	nerve growth factor production	ENSG00000140564|FURIN	1	1363	1	14089	0.168642
GO:0032980	keratinocyte activation	ENSG00000172867|KRT2	1	1363	1	14089	0.168642
GO:0032996	Bcl3-Bcl10 complex	ENSG00000069399|BCL3	1	1363	1	14089	0.168642
GO:0033091	positive regulation of immature T cell proliferation	ENSG00000104312|RIPK2	1	1363	1	14089	0.168642
GO:0033143	regulation of intracellular steroid hormone receptor signaling pathway	ENSG00000106128|GHRHR	1	1363	1	14089	0.168642
GO:0033214	iron assimilation by chelation and transport	ENSG00000012223|LTF	1	1363	1	14089	0.168642
GO:0033625	positive regulation of integrin activation	ENSG00000115956|PLEK	1	1363	1	14089	0.168642
GO:0033872	[heparan sulfate]-glucosamine 3-sulfotransferase 3 activity	ENSG00000125430|HS3ST3B1	1	1363	1	14089	0.168642
GO:0033885	10-hydroxy-9-(phosphonooxy)octadecanoate phosphatase activity	ENSG00000120915|EPHX2	1	1363	1	14089	0.168642
GO:0034146	toll-like receptor 5 signaling pathway	ENSG00000187554|TLR5	1	1363	1	14089	0.168642
GO:0034158	toll-like receptor 8 signaling pathway	ENSG00000101916|TLR8	1	1363	1	14089	0.168642
GO:0034346	positive regulation of type III interferon production	ENSG00000164342|TLR3	1	1363	1	14089	0.168642
GO:0034516	response to vitamin B6	ENSG00000115919|KYNU	1	1363	1	14089	0.168642
GO:0034650	cortisol metabolic process	ENSG00000140459|CYP11A1	1	1363	1	14089	0.168642
GO:0034722	gamma-glutamyl-peptidase activity	ENSG00000137563|GGH	1	1363	1	14089	0.168642
GO:0034988	Fc-gamma receptor I complex binding	ENSG00000196924|FLNA	1	1363	1	14089	0.168642
GO:0035226	glutamate-cysteine ligase catalytic subunit binding	ENSG00000023909|GCLM	1	1363	1	14089	0.168642
GO:0035229	positive regulation of glutamate-cysteine ligase activity	ENSG00000023909|GCLM	1	1363	1	14089	0.168642
GO:0035284	brain segmentation	ENSG00000105996|HOXA2	1	1363	1	14089	0.168642
GO:0035350	FAD transmembrane transport	ENSG00000100372|SLC25A17	1	1363	1	14089	0.168642
GO:0035377	transepithelial water transport	ENSG00000240583|AQP1	1	1363	1	14089	0.168642
GO:0035598	N6-threonylcarbomyladenosine methylthiotransferase activity	ENSG00000145996|CDKAL1	1	1363	1	14089	0.168642
GO:0035600	tRNA methylthiolation	ENSG00000145996|CDKAL1	1	1363	1	14089	0.168642
GO:0035733	hepatic stellate cell activation	ENSG00000023909|GCLM	1	1363	1	14089	0.168642
GO:0035752	lysosomal lumen pH elevation	ENSG00000188603|CLN3	1	1363	1	14089	0.168642
GO:0035787	cell migration involved in kidney development	ENSG00000162738|VANGL2	1	1363	1	14089	0.168642
GO:0035805	egg coat	ENSG00000085465|OVGP1	1	1363	1	14089	0.168642
GO:0035854	eosinophil fate commitment	ENSG00000179348|GATA2	1	1363	1	14089	0.168642
GO:0036138	peptidyl-histidine hydroxylation	ENSG00000166135|HIF1AN	1	1363	1	14089	0.168642
GO:0036139	peptidyl-histidine dioxygenase activity	ENSG00000166135|HIF1AN	1	1363	1	14089	0.168642
GO:0036140	peptidyl-asparagine 3-dioxygenase activity	ENSG00000166135|HIF1AN	1	1363	1	14089	0.168642
GO:0036153	triglyceride acyl-chain remodeling	ENSG00000100344|PNPLA3	1	1363	1	14089	0.168642
GO:0036334	epidermal stem cell homeostasis	ENSG00000131437|KIF3A	1	1363	1	14089	0.168642
GO:0036475	neuron death in response to oxidative stress	ENSG00000167136|ENDOG	1	1363	1	14089	0.168642
GO:0038111	interleukin-7-mediated signaling pathway	ENSG00000147168|IL2RG	1	1363	1	14089	0.168642
GO:0038133	ERBB2-ERBB3 signaling pathway	ENSG00000034971|MYOC	1	1363	1	14089	0.168642
GO:0040031	snRNA modification	ENSG00000146834|MEPCE	1	1363	1	14089	0.168642
GO:0042017	interleukin-22 binding	ENSG00000164485|IL22RA2	1	1363	1	14089	0.168642
GO:0042018	interleukin-22 receptor activity	ENSG00000164485|IL22RA2	1	1363	1	14089	0.168642
GO:0042025	host cell nucleus	ENSG00000234224|TMEM229A	1	1363	1	14089	0.168642
GO:0042137	sequestering of neurotransmitter	ENSG00000165646|SLC18A2	1	1363	1	14089	0.168642
GO:0042182	ketone catabolic process	ENSG00000083720|OXCT1	1	1363	1	14089	0.168642
GO:0042264	peptidyl-aspartic acid hydroxylation	ENSG00000166135|HIF1AN	1	1363	1	14089	0.168642
GO:0042265	peptidyl-asparagine hydroxylation	ENSG00000166135|HIF1AN	1	1363	1	14089	0.168642
GO:0042322	negative regulation of circadian sleep/wake cycle, REM sleep	ENSG00000147571|CRH	1	1363	1	14089	0.168642
GO:0042516	regulation of tyrosine phosphorylation of Stat3 protein	ENSG00000164485|IL22RA2	1	1363	1	14089	0.168642
GO:0042590	antigen processing and presentation of exogenous peptide antigen via MHC class I	ENSG00000216490|IFI30	1	1363	1	14089	0.168642
GO:0042624	ATPase activity, uncoupled	ENSG00000128524|ATP6V1F	1	1363	1	14089	0.168642
GO:0042772	DNA damage response, signal transduction resulting in transcription	ENSG00000116670|MAD2L2	1	1363	1	14089	0.168642
GO:0042922	neuromedin U receptor binding	ENSG00000109255|NMU	1	1363	1	14089	0.168642
GO:0042931	enterobactin transporter activity	ENSG00000213199|ASIC3	1	1363	1	14089	0.168642
GO:0042941	D-alanine transport	ENSG00000130876|SLC7A10	1	1363	1	14089	0.168642
GO:0043039	tRNA aminoacylation	ENSG00000117593|DARS2	1	1363	1	14089	0.168642
GO:0043063	intercellular bridge organization	ENSG00000121101|TEX14	1	1363	1	14089	0.168642
GO:0043132	NAD transport	ENSG00000100372|SLC25A17	1	1363	1	14089	0.168642
GO:0043250	sodium-dependent organic anion transmembrane transporter activity	ENSG00000145283|SLC10A6	1	1363	1	14089	0.168642
GO:0043251	sodium-dependent organic anion transport	ENSG00000145283|SLC10A6	1	1363	1	14089	0.168642
GO:0043299	leukocyte degranulation	ENSG00000101336|HCK	1	1363	1	14089	0.168642
GO:0043375	CD8-positive, alpha-beta T cell lineage commitment	ENSG00000171791|BCL2	1	1363	1	14089	0.168642
GO:0043509	activin A complex	ENSG00000122641|INHBA	1	1363	1	14089	0.168642
GO:0043545	molybdopterin cofactor metabolic process	ENSG00000075643|MOCOS	1	1363	1	14089	0.168642
GO:0043602	nitrate catabolic process	ENSG00000127948|POR	1	1363	1	14089	0.168642
GO:0043649	dicarboxylic acid catabolic process	ENSG00000177465|ACOT4	1	1363	1	14089	0.168642
GO:0043686	co-translational protein modification	ENSG00000163527|STT3B	1	1363	1	14089	0.168642
GO:0043783	oxidoreductase activity, oxidizing metal ions with flavin as acceptor	ENSG00000171503|ETFDH	1	1363	1	14089	0.168642
GO:0043795	glyceraldehyde oxidoreductase activity	ENSG00000085662|AKR1B1	1	1363	1	14089	0.168642
GO:0043990	histone H2A-S1 phosphorylation	ENSG00000100784|RPS6KA5	1	1363	1	14089	0.168642
GO:0044092	negative regulation of molecular function	ENSG00000122691|TWIST1	1	1363	1	14089	0.168642
GO:0044140	negative regulation of growth of symbiont on or near host surface	ENSG00000164047|CAMP	1	1363	1	14089	0.168642
GO:0044610	FMN transmembrane transporter activity	ENSG00000100372|SLC25A17	1	1363	1	14089	0.168642
GO:0044793	negative regulation by host of viral process	ENSG00000012223|LTF	1	1363	1	14089	0.168642
GO:0044869	negative regulation by host of viral exo-alpha-sialidase activity	ENSG00000132703|APCS	1	1363	1	14089	0.168642
GO:0044871	negative regulation by host of viral glycoprotein metabolic process	ENSG00000132703|APCS	1	1363	1	14089	0.168642
GO:0045069	regulation of viral genome replication	ENSG00000171791|BCL2	1	1363	1	14089	0.168642
GO:0045183	translation factor activity, non-nucleic acid binding	ENSG00000107954|NEURL1	1	1363	1	14089	0.168642
GO:0045186	zonula adherens assembly	ENSG00000151208|DLG5	1	1363	1	14089	0.168642
GO:0045204	MAPK export from nucleus	ENSG00000280962|DUSP16	1	1363	1	14089	0.168642
GO:0045209	MAPK phosphatase export from nucleus, leptomycin B sensitive	ENSG00000280962|DUSP16	1	1363	1	14089	0.168642
GO:0045403	negative regulation of interleukin-4 biosynthetic process	ENSG00000179588|ZFPM1	1	1363	1	14089	0.168642
GO:0045588	positive regulation of gamma-delta T cell differentiation	ENSG00000173757|STAT5B	1	1363	1	14089	0.168642
GO:0045590	negative regulation of regulatory T cell differentiation	ENSG00000163599|CTLA4	1	1363	1	14089	0.168642
GO:0045714	regulation of low-density lipoprotein particle receptor biosynthetic process	ENSG00000140564|FURIN	1	1363	1	14089	0.168642
GO:0045761	regulation of adenylate cyclase activity	ENSG00000056291|NPFFR2	1	1363	1	14089	0.168642
GO:0045887	positive regulation of synaptic growth at neuromuscular junction	ENSG00000188157|AGRN	1	1363	1	14089	0.168642
GO:0045977	positive regulation of mitotic cell cycle, embryonic	ENSG00000114315|HES1	1	1363	1	14089	0.168642
GO:0045992	negative regulation of embryonic development	ENSG00000072133|RPS6KA6	1	1363	1	14089	0.168642
GO:0046010	positive regulation of circadian sleep/wake cycle, non-REM sleep	ENSG00000106128|GHRHR	1	1363	1	14089	0.168642
GO:0046098	guanine metabolic process	ENSG00000119125|GDA	1	1363	1	14089	0.168642
GO:0046108	uridine metabolic process	ENSG00000183696|UPP1	1	1363	1	14089	0.168642
GO:0046121	deoxyribonucleoside catabolic process	ENSG00000023697|DERA	1	1363	1	14089	0.168642
GO:0046130	purine ribonucleoside catabolic process	ENSG00000001561|ENPP4	1	1363	1	14089	0.168642
GO:0046210	nitric oxide catabolic process	ENSG00000127948|POR	1	1363	1	14089	0.168642
GO:0046272	stilbene catabolic process	ENSG00000120915|EPHX2	1	1363	1	14089	0.168642
GO:0046398	UDP-glucuronate metabolic process	ENSG00000147408|CSGALNACT1	1	1363	1	14089	0.168642
GO:0046459	short-chain fatty acid metabolic process	ENSG00000177465|ACOT4	1	1363	1	14089	0.168642
GO:0046520	sphingoid biosynthetic process	ENSG00000172296|SPTLC3	1	1363	1	14089	0.168642
GO:0046544	development of secondary male sexual characteristics	ENSG00000173757|STAT5B	1	1363	1	14089	0.168642
GO:0046671	negative regulation of retinal cell programmed cell death	ENSG00000171791|BCL2	1	1363	1	14089	0.168642
GO:0046732	active induction of host immune response by virus	ENSG00000105329|TGFB1	1	1363	1	14089	0.168642
GO:0046880	regulation of follicle-stimulating hormone secretion	ENSG00000122641|INHBA	1	1363	1	14089	0.168642
GO:0046900	tetrahydrofolylpolyglutamate metabolic process	ENSG00000137563|GGH	1	1363	1	14089	0.168642
GO:0046950	cellular ketone body metabolic process	ENSG00000083720|OXCT1	1	1363	1	14089	0.168642
GO:0046959	habituation	ENSG00000161681|SHANK1	1	1363	1	14089	0.168642
GO:0047021	15-hydroxyprostaglandin dehydrogenase (NADP+) activity	ENSG00000159228|CBR1	1	1363	1	14089	0.168642
GO:0047298	(S)-3-amino-2-methylpropionate transaminase activity	ENSG00000183044|ABAT	1	1363	1	14089	0.168642
GO:0047710	bis(5'-adenosyl)-triphosphatase activity	ENSG00000001561|ENPP4	1	1363	1	14089	0.168642
GO:0047726	iron-cytochrome-c reductase activity	ENSG00000127948|POR	1	1363	1	14089	0.168642
GO:0047801	L-cysteine:2-oxoglutarate aminotransferase activity	ENSG00000120053|GOT1	1	1363	1	14089	0.168642
GO:0048179	activin receptor complex	ENSG00000115170|ACVR1	1	1363	1	14089	0.168642
GO:0048641	regulation of skeletal muscle tissue development	ENSG00000169884|WNT10B	1	1363	1	14089	0.168642
GO:0048753	pigment granule organization	ENSG00000171791|BCL2	1	1363	1	14089	0.168642
GO:0048861	leukemia inhibitory factor signaling pathway	ENSG00000113594|LIFR	1	1363	1	14089	0.168642
GO:0050072	m7G(5')pppN diphosphatase activity	ENSG00000172795|DCP2	1	1363	1	14089	0.168642
GO:0050197	phytanate-CoA ligase activity	ENSG00000140284|SLC27A2	1	1363	1	14089	0.168642
GO:0050221	prostaglandin-E2 9-reductase activity	ENSG00000159228|CBR1	1	1363	1	14089	0.168642
GO:0050560	aspartate-tRNA(Asn) ligase activity	ENSG00000117593|DARS2	1	1363	1	14089	0.168642
GO:0050682	AF-2 domain binding	ENSG00000196482|ESRRG	1	1363	1	14089	0.168642
GO:0050746	regulation of lipoprotein metabolic process	ENSG00000062282|DGAT2	1	1363	1	14089	0.168642
GO:0050812	regulation of acyl-CoA biosynthetic process	ENSG00000145335|SNCA	1	1363	1	14089	0.168642
GO:0050894	determination of affect	ENSG00000161681|SHANK1	1	1363	1	14089	0.168642
GO:0050961	detection of temperature stimulus involved in sensory perception	ENSG00000213199|ASIC3	1	1363	1	14089	0.168642
GO:0051252	regulation of RNA metabolic process	ENSG00000145715|RASA1	1	1363	1	14089	0.168642
GO:0051264	mono-olein transacylation activity	ENSG00000100344|PNPLA3	1	1363	1	14089	0.168642
GO:0051265	diolein transacylation activity	ENSG00000100344|PNPLA3	1	1363	1	14089	0.168642
GO:0051409	response to nitrosative stress	ENSG00000023909|GCLM	1	1363	1	14089	0.168642
GO:0051446	positive regulation of meiotic cell cycle	ENSG00000171105|INSR	1	1363	1	14089	0.168642
GO:0051585	negative regulation of dopamine uptake involved in synaptic transmission	ENSG00000145335|SNCA	1	1363	1	14089	0.168642
GO:0051622	negative regulation of norepinephrine uptake	ENSG00000145335|SNCA	1	1363	1	14089	0.168642
GO:0051722	protein C-terminal methylesterase activity	ENSG00000214517|PPME1	1	1363	1	14089	0.168642
GO:0051724	NAD transporter activity	ENSG00000100372|SLC25A17	1	1363	1	14089	0.168642
GO:0051867	general adaptation syndrome, behavioral process	ENSG00000181195|PENK	1	1363	1	14089	0.168642
GO:0051873	killing by host of symbiont cells	ENSG00000164047|CAMP	1	1363	1	14089	0.168642
GO:0051885	positive regulation of anagen	ENSG00000169884|WNT10B	1	1363	1	14089	0.168642
GO:0052106	quorum sensing involved in interaction with host	ENSG00000197375|SLC22A5	1	1363	1	14089	0.168642
GO:0055002	striated muscle cell development	ENSG00000115884|SDC1	1	1363	1	14089	0.168642
GO:0055065	metal ion homeostasis	ENSG00000092068|SLC7A8	1	1363	1	14089	0.168642
GO:0060165	regulation of timing of subpallium neuron differentiation	ENSG00000139352|ASCL1	1	1363	1	14089	0.168642
GO:0060187	cell pole	ENSG00000162738|VANGL2	1	1363	1	14089	0.168642
GO:0060215	primitive hemopoiesis	ENSG00000104375|STK3	1	1363	1	14089	0.168642
GO:0060279	positive regulation of ovulation	ENSG00000122641|INHBA	1	1363	1	14089	0.168642
GO:0060300	regulation of cytokine activity	ENSG00000180875|GREM2	1	1363	1	14089	0.168642
GO:0060305	regulation of cell diameter	ENSG00000115956|PLEK	1	1363	1	14089	0.168642
GO:0060354	negative regulation of cell adhesion molecule production	ENSG00000118137|APOA1	1	1363	1	14089	0.168642
GO:0060377	negative regulation of mast cell differentiation	ENSG00000179588|ZFPM1	1	1363	1	14089	0.168642
GO:0060390	regulation of SMAD protein import into nucleus	ENSG00000105329|TGFB1	1	1363	1	14089	0.168642
GO:0060422	peptidyl-dipeptidase inhibitor activity	ENSG00000147257|GPC3	1	1363	1	14089	0.168642
GO:0060456	positive regulation of digestive system process	ENSG00000147571|CRH	1	1363	1	14089	0.168642
GO:0060579	ventral spinal cord interneuron fate commitment	ENSG00000139352|ASCL1	1	1363	1	14089	0.168642
GO:0060697	positive regulation of phospholipid catabolic process	ENSG00000234906|APOC2	1	1363	1	14089	0.168642
GO:0060700	regulation of ribonuclease activity	ENSG00000111331|OAS3	1	1363	1	14089	0.168642
GO:0060731	positive regulation of intestinal epithelial structure maintenance	ENSG00000197375|SLC22A5	1	1363	1	14089	0.168642
GO:0060751	branch elongation involved in mammary gland duct branching	ENSG00000105329|TGFB1	1	1363	1	14089	0.168642
GO:0060800	regulation of cell differentiation involved in embryonic placenta development	ENSG00000104375|STK3	1	1363	1	14089	0.168642
GO:0060872	semicircular canal development	ENSG00000179348|GATA2	1	1363	1	14089	0.168642
GO:0060988	lipid tube assembly	ENSG00000130340|SNX9	1	1363	1	14089	0.168642
GO:0060994	regulation of transcription from RNA polymerase II promoter involved in kidney development	ENSG00000126603|GLIS2	1	1363	1	14089	0.168642
GO:0061090	positive regulation of sequestering of zinc ion	ENSG00000158014|SLC30A2	1	1363	1	14089	0.168642
GO:0061100	lung neuroendocrine cell differentiation	ENSG00000139352|ASCL1	1	1363	1	14089	0.168642
GO:0061102	stomach neuroendocrine cell differentiation	ENSG00000139352|ASCL1	1	1363	1	14089	0.168642
GO:0061103	carotid body glomus cell differentiation	ENSG00000139352|ASCL1	1	1363	1	14089	0.168642
GO:0061106	negative regulation of stomach neuroendocrine cell differentiation	ENSG00000114315|HES1	1	1363	1	14089	0.168642
GO:0061143	alveolar primary septum development	ENSG00000137868|STRA6	1	1363	1	14089	0.168642
GO:0061185	negative regulation of dermatome development	ENSG00000145423|SFRP2	1	1363	1	14089	0.168642
GO:0061188	negative regulation of chromatin silencing at rDNA	ENSG00000197724|PHF2	1	1363	1	14089	0.168642
GO:0061196	fungiform papilla development	ENSG00000169884|WNT10B	1	1363	1	14089	0.168642
GO:0061346	planar cell polarity pathway involved in heart morphogenesis	ENSG00000162738|VANGL2	1	1363	1	14089	0.168642
GO:0061445	endocardial cushion cell fate commitment	ENSG00000115170|ACVR1	1	1363	1	14089	0.168642
GO:0061485	memory T cell proliferation	ENSG00000107099|DOCK8	1	1363	1	14089	0.168642
GO:0061525	hindgut development	ENSG00000138002|IFT172	1	1363	1	14089	0.168642
GO:0061628	H3K27me3 modified histone binding	ENSG00000116254|CHD5	1	1363	1	14089	0.168642
GO:0061712	tRNA (N(6)-L-threonylcarbamoyladenosine(37)-C(2))-methylthiotransferase	ENSG00000145996|CDKAL1	1	1363	1	14089	0.168642
GO:0061750	acid sphingomyelin phosphodiesterase activity	ENSG00000166311|SMPD1	1	1363	1	14089	0.168642
GO:0070051	fibrinogen binding	ENSG00000005961|ITGA2B	1	1363	1	14089	0.168642
GO:0070145	mitochondrial asparaginyl-tRNA aminoacylation	ENSG00000117593|DARS2	1	1363	1	14089	0.168642
GO:0070195	growth hormone receptor complex	ENSG00000112964|GHR	1	1363	1	14089	0.168642
GO:0070247	regulation of natural killer cell apoptotic process	ENSG00000101197|BIRC7	1	1363	1	14089	0.168642
GO:0070251	pristanate-CoA ligase activity	ENSG00000140284|SLC27A2	1	1363	1	14089	0.168642
GO:0070304	positive regulation of stress-activated protein kinase signaling cascade	ENSG00000254087|LYN	1	1363	1	14089	0.168642
GO:0070367	negative regulation of hepatocyte differentiation	ENSG00000162998|FRZB	1	1363	1	14089	0.168642
GO:0070409	carbamoyl phosphate biosynthetic process	ENSG00000021826|CPS1	1	1363	1	14089	0.168642
GO:0070427	nucleotide-binding oligomerization domain containing 1 signaling pathway	ENSG00000104312|RIPK2	1	1363	1	14089	0.168642
GO:0070447	positive regulation of oligodendrocyte progenitor proliferation	ENSG00000254087|LYN	1	1363	1	14089	0.168642
GO:0070495	negative regulation of thrombin receptor signaling pathway	ENSG00000145335|SNCA	1	1363	1	14089	0.168642
GO:0070551	endoribonuclease activity, cleaving siRNA-paired mRNA	ENSG00000123908|AGO2	1	1363	1	14089	0.168642
GO:0070560	protein secretion by platelet	ENSG00000115956|PLEK	1	1363	1	14089	0.168642
GO:0070611	histone methyltransferase activity (H3-R2 specific	ENSG00000198890|PRMT6	1	1363	1	14089	0.168642
GO:0070612	histone methyltransferase activity (H2A-R3 specific	ENSG00000198890|PRMT6	1	1363	1	14089	0.168642
GO:0070667	negative regulation of mast cell proliferation	ENSG00000254087|LYN	1	1363	1	14089	0.168642
GO:0070673	response to interleukin-18	ENSG00000104312|RIPK2	1	1363	1	14089	0.168642
GO:0070715	sodium-dependent organic cation transport	ENSG00000197375|SLC22A5	1	1363	1	14089	0.168642
GO:0070774	phytoceramidase activity	ENSG00000078124|ACER3	1	1363	1	14089	0.168642
GO:0070780	dihydrosphingosine-1-phosphate phosphatase activity	ENSG00000126821|SGPP1	1	1363	1	14089	0.168642
GO:0070860	RNA polymerase I core factor complex	ENSG00000115750|TAF1B	1	1363	1	14089	0.168642
GO:0070895	negative regulation of transposon integration	ENSG00000167232|ZNF91	1	1363	1	14089	0.168642
GO:0070970	interleukin-2 secretion	ENSG00000119927|GPAM	1	1363	1	14089	0.168642
GO:0071007	U2-type catalytic step 2 spliceosome	ENSG00000086589|RBM22	1	1363	1	14089	0.168642
GO:0071174	mitotic spindle checkpoint	ENSG00000070770|CSNK2A2	1	1363	1	14089	0.168642
GO:0071206	establishment of protein localization to juxtaparanode region of axon	ENSG00000184144|CNTN2	1	1363	1	14089	0.168642
GO:0071268	homocysteine biosynthetic process	ENSG00000101444|AHCY	1	1363	1	14089	0.168642
GO:0071412	cellular response to genistein	ENSG00000168671|UGT3A2	1	1363	1	14089	0.168642
GO:0071444	cellular response to pheromone	ENSG00000167414|GNG8	1	1363	1	14089	0.168642
GO:0071544	diphosphoinositol polyphosphate catabolic process	ENSG00000272325|NUDT3	1	1363	1	14089	0.168642
GO:0071602	phytosphingosine biosynthetic process	ENSG00000078124|ACER3	1	1363	1	14089	0.168642
GO:0071629	cytoplasm-associated proteasomal ubiquitin-dependent protein catabolic process	ENSG00000070423|RNF126	1	1363	1	14089	0.168642
GO:0071633	dihydroceramidase activity	ENSG00000167769|ACER1	1	1363	1	14089	0.168642
GO:0071650	negative regulation of chemokine (C-C motif) ligand 5 production	ENSG00000136634|IL10	1	1363	1	14089	0.168642
GO:0071718	sodium-independent icosanoid transport	ENSG00000137491|SLCO2B1	1	1363	1	14089	0.168642
GO:0071820	N-box binding	ENSG00000114315|HES1	1	1363	1	14089	0.168642
GO:0072012	glomerulus vasculature development	ENSG00000114315|HES1	1	1363	1	14089	0.168642
GO:0072111	cell proliferation involved in kidney development	ENSG00000147257|GPC3	1	1363	1	14089	0.168642
GO:0072139	glomerular parietal epithelial cell differentiation	ENSG00000007062|PROM1	1	1363	1	14089	0.168642
GO:0072141	renal interstitial fibroblast development	ENSG00000114315|HES1	1	1363	1	14089	0.168642
GO:0072172	mesonephric tubule formation	ENSG00000126778|SIX1	1	1363	1	14089	0.168642
GO:0072180	mesonephric duct morphogenesis	ENSG00000147257|GPC3	1	1363	1	14089	0.168642
GO:0072560	type B pancreatic cell maturation	ENSG00000163623|NKX6-1	1	1363	1	14089	0.168642
GO:0072715	cellular response to selenite ion	ENSG00000141543|EIF4A3	1	1363	1	14089	0.168642
GO:0085018	maintenance of symbiont-containing vacuole by host	ENSG00000240583|AQP1	1	1363	1	14089	0.168642
GO:0090025	regulation of monocyte chemotaxis	ENSG00000254087|LYN	1	1363	1	14089	0.168642
GO:0090031	positive regulation of steroid hormone biosynthetic process	ENSG00000127948|POR	1	1363	1	14089	0.168642
GO:0090101	negative regulation of transmembrane receptor protein serine/threonine kinase signaling pathway	ENSG00000070404|FSTL3	1	1363	1	14089	0.168642
GO:0090156	cellular sphingolipid homeostasis	ENSG00000172057|ORMDL3	1	1363	1	14089	0.168642
GO:0090164	asymmetric Golgi ribbon formation	ENSG00000113384|GOLPH3	1	1363	1	14089	0.168642
GO:0090177	establishment of planar polarity involved in neural tube closure	ENSG00000162738|VANGL2	1	1363	1	14089	0.168642
GO:0090346	cellular organofluorine metabolic process	ENSG00000127948|POR	1	1363	1	14089	0.168642
GO:0090624	endoribonuclease activity, cleaving miRNA-paired mRNA	ENSG00000123908|AGO2	1	1363	1	14089	0.168642
GO:0090625	mRNA cleavage involved in gene silencing by siRNA	ENSG00000123908|AGO2	1	1363	1	14089	0.168642
GO:0090651	apical cytoplasm	ENSG00000169994|MYO7B	1	1363	1	14089	0.168642
GO:0097013	phagocytic vesicle lumen	ENSG00000012223|LTF	1	1363	1	14089	0.168642
GO:0097053	L-kynurenine catabolic process	ENSG00000115919|KYNU	1	1363	1	14089	0.168642
GO:0097069	cellular response to thyroxine stimulus	ENSG00000023909|GCLM	1	1363	1	14089	0.168642
GO:0097089	methyl-branched fatty acid metabolic process	ENSG00000140284|SLC27A2	1	1363	1	14089	0.168642
GO:0097090	presynaptic membrane organization	ENSG00000184144|CNTN2	1	1363	1	14089	0.168642
GO:0097238	cellular response to methylglyoxal	ENSG00000085662|AKR1B1	1	1363	1	14089	0.168642
GO:0097310	cap2 mRNA methylation	ENSG00000180917|CMTR2	1	1363	1	14089	0.168642
GO:0097332	response to antipsychotic drug	ENSG00000142168|SOD1	1	1363	1	14089	0.168642
GO:0097489	multivesicular body, internal vesicle lumen	ENSG00000146648|EGFR	1	1363	1	14089	0.168642
GO:0097494	regulation of vesicle size	ENSG00000169213|RAB3B	1	1363	1	14089	0.168642
GO:0098595	perivitelline space	ENSG00000085465|OVGP1	1	1363	1	14089	0.168642
GO:0098641	cadherin binding involved in cell-cell adhesion	ENSG00000119888|EPCAM	1	1363	1	14089	0.168642
GO:0098700	neurotransmitter loading into synaptic vesicle	ENSG00000165646|SLC18A2	1	1363	1	14089	0.168642
GO:0103073	anandamide amidohydrolase activity	ENSG00000165591|FAAH2	1	1363	1	14089	0.168642
GO:1900075	positive regulation of neuromuscular synaptic transmission	ENSG00000165917|RAPSN	1	1363	1	14089	0.168642
GO:1900170	negative regulation of glucocorticoid mediated signaling pathway	ENSG00000164463|CREBRF	1	1363	1	14089	0.168642
GO:1900229	negative regulation of single-species biofilm formation in or on host organism	ENSG00000012223|LTF	1	1363	1	14089	0.168642
GO:1900244	positive regulation of synaptic vesicle endocytosis	ENSG00000136827|TOR1A	1	1363	1	14089	0.168642
GO:1900272	negative regulation of long-term synaptic potentiation	ENSG00000168329|CX3CR1	1	1363	1	14089	0.168642
GO:1901258	positive regulation of macrophage colony-stimulating factor production	ENSG00000016082|ISL1	1	1363	1	14089	0.168642
GO:1901303	negative regulation of cargo loading into COPII-coated vesicle	ENSG00000186480|INSIG1	1	1363	1	14089	0.168642
GO:1901529	positive regulation of anion channel activity	ENSG00000198420|TCAF1	1	1363	1	14089	0.168642
GO:1901626	regulation of postsynaptic membrane organization	ENSG00000165917|RAPSN	1	1363	1	14089	0.168642
GO:1901642	nucleoside transmembrane transport	ENSG00000156222|SLC28A1	1	1363	1	14089	0.168642
GO:1902045	negative regulation of Fas signaling pathway	ENSG00000135926|TMBIM1	1	1363	1	14089	0.168642
GO:1902213	positive regulation of prolactin signaling pathway	ENSG00000164463|CREBRF	1	1363	1	14089	0.168642
GO:1902251	negative regulation of erythrocyte apoptotic process	ENSG00000130427|EPO	1	1363	1	14089	0.168642
GO:1902311	regulation of copper ion transmembrane transport	ENSG00000136867|SLC31A2	1	1363	1	14089	0.168642
GO:1902367	negative regulation of Notch signaling pathway involved in somitogenesis	ENSG00000106003|LFNG	1	1363	1	14089	0.168642
GO:1902414	protein localization to cell junction	ENSG00000140832|MARVELD3	1	1363	1	14089	0.168642
GO:1902513	regulation of organelle transport along microtubule	ENSG00000100285|NEFH	1	1363	1	14089	0.168642
GO:1902532	negative regulation of intracellular signal transduction	ENSG00000254087|LYN	1	1363	1	14089	0.168642
GO:1902603	carnitine transmembrane transport	ENSG00000197375|SLC22A5	1	1363	1	14089	0.168642
GO:1902618	cellular response to fluoride	ENSG00000108821|COL1A1	1	1363	1	14089	0.168642
GO:1902731	negative regulation of chondrocyte proliferation	ENSG00000138696|BMPR1B	1	1363	1	14089	0.168642
GO:1903016	negative regulation of exo-alpha-sialidase activity	ENSG00000132703|APCS	1	1363	1	14089	0.168642
GO:1903019	negative regulation of glycoprotein metabolic process	ENSG00000132703|APCS	1	1363	1	14089	0.168642
GO:1903205	regulation of hydrogen peroxide-induced cell death	ENSG00000134602|STK26	1	1363	1	14089	0.168642
GO:1903284	positive regulation of glutathione peroxidase activity	ENSG00000145335|SNCA	1	1363	1	14089	0.168642
GO:1903285	positive regulation of hydrogen peroxide catabolic process	ENSG00000145335|SNCA	1	1363	1	14089	0.168642
GO:1903392	negative regulation of adherens junction organization	ENSG00000137710|RDX	1	1363	1	14089	0.168642
GO:1903426	regulation of reactive oxygen species biosynthetic process	ENSG00000145335|SNCA	1	1363	1	14089	0.168642
GO:1903556	negative regulation of tumor necrosis factor superfamily cytokine production	ENSG00000120217|CD274	1	1363	1	14089	0.168642
GO:1903565	negative regulation of protein localization to cilium	ENSG00000163818|LZTFL1	1	1363	1	14089	0.168642
GO:1903568	negative regulation of protein localization to ciliary membrane	ENSG00000163818|LZTFL1	1	1363	1	14089	0.168642
GO:1903721	positive regulation of I-kappaB phosphorylation	ENSG00000198171|DDRGK1	1	1363	1	14089	0.168642
GO:1903911	positive regulation of receptor clustering	ENSG00000105329|TGFB1	1	1363	1	14089	0.168642
GO:1904057	negative regulation of sensory perception of pain	ENSG00000136634|IL10	1	1363	1	14089	0.168642
GO:1904139	regulation of microglial cell migration	ENSG00000169313|P2RY12	1	1363	1	14089	0.168642
GO:1904450	positive regulation of aspartate secretion	ENSG00000183044|ABAT	1	1363	1	14089	0.168642
GO:1904570	negative regulation of selenocysteine incorporation	ENSG00000141543|EIF4A3	1	1363	1	14089	0.168642
GO:1904574	negative regulation of selenocysteine insertion sequence binding	ENSG00000141543|EIF4A3	1	1363	1	14089	0.168642
GO:1904761	negative regulation of myofibroblast differentiation	ENSG00000150593|PDCD4	1	1363	1	14089	0.168642
GO:1905128	positive regulation of axo-dendritic protein transport	ENSG00000131437|KIF3A	1	1363	1	14089	0.168642
GO:1990145	maintenance of translational fidelity	ENSG00000145996|CDKAL1	1	1363	1	14089	0.168642
GO:1990349	gap junction-mediated intercellular transport	ENSG00000135517|MIP	1	1363	1	14089	0.168642
GO:1990379	lipid transport across blood brain barrier	ENSG00000168389|MFSD2A	1	1363	1	14089	0.168642
GO:1990755	mitotic spindle microtubule depolymerization	ENSG00000154429|CCSAP	1	1363	1	14089	0.168642
GO:1990796	photoreceptor cell terminal bouton	ENSG00000166900|STX3	1	1363	1	14089	0.168642
GO:1990822	basic amino acid transmembrane transport	ENSG00000099960|SLC7A4	1	1363	1	14089	0.168642
GO:2000017	positive regulation of determination of dorsal identity	ENSG00000115170|ACVR1	1	1363	1	14089	0.168642
GO:2000227	negative regulation of pancreatic A cell differentiation	ENSG00000114315|HES1	1	1363	1	14089	0.168642
GO:2000308	negative regulation of tumor necrosis factor (ligand) superfamily member 11 production	ENSG00000012223|LTF	1	1363	1	14089	0.168642
GO:2000370	positive regulation of clathrin-mediated endocytosis	ENSG00000136021|SCYL2	1	1363	1	14089	0.168642
GO:2000381	negative regulation of mesoderm development	ENSG00000072133|RPS6KA6	1	1363	1	14089	0.168642
GO:2000504	positive regulation of blood vessel remodeling	ENSG00000135926|TMBIM1	1	1363	1	14089	0.168642
GO:2000771	positive regulation of establishment or maintenance of cell polarity regulating cell shape	ENSG00000131437|KIF3A	1	1363	1	14089	0.168642
GO:2000793	cell proliferation involved in heart valve development	ENSG00000122691|TWIST1	1	1363	1	14089	0.168642
GO:2000802	positive regulation of endocardial cushion to mesenchymal transition involved in heart valve formation	ENSG00000122691|TWIST1	1	1363	1	14089	0.168642
GO:2000854	positive regulation of corticosterone secretion	ENSG00000147571|CRH	1	1363	1	14089	0.168642
GO:2000977	regulation of forebrain neuron differentiation	ENSG00000179348|GATA2	1	1363	1	14089	0.168642
GO:0042981	regulation of apoptotic process	ENSG00000069399|BCL3;ENSG00000081913|PHLPP1;ENSG00000091831|ESR1;ENSG00000105329|TGFB1;ENSG00000114446|IFT57;ENSG00000115107|STEAP3;ENSG00000130513|GDF15;ENSG00000133134|BEX2;ENSG00000134602|STK26;ENSG00000137757|CASP5;ENSG00000145423|SFRP2;ENSG00000151208|DLG5;ENSG00000153094|BCL2L11;ENSG00000168487|BMP1;ENSG00000171490|RSL1D1;ENSG00000171791|BCL2;ENSG00000183682|BMP8A;ENSG00000186827|TNFRSF4;EN…	19	1363	151	14089	0.169043
GO:0043025	neuronal cell body	ENSG00000035862|TIMP2;ENSG00000070985|TRPM5;ENSG00000103264|FBXO31;ENSG00000105329|TGFB1;ENSG00000112964|GHR;ENSG00000124839|RAB17;ENSG00000126767|ELK1;ENSG00000127022|CANX;ENSG00000131437|KIF3A;ENSG00000137757|CASP5;ENSG00000138696|BMPR1B;ENSG00000139352|ASCL1;ENSG00000141543|EIF4A3;ENSG00000142168|SOD1;ENSG00000147571|CRH;ENSG00000159461|AMFR;ENSG00000160460|SPTBN4;ENSG00000168993|CPLX1;ENSG000…	26	1363	216	14089	0.170289
GO:0001934	positive regulation of protein phosphorylation	ENSG00000064309|CDON;ENSG00000105329|TGFB1;ENSG00000108950|FAM20A;ENSG00000141736|ERBB2;ENSG00000146648|EGFR;ENSG00000147571|CRH;ENSG00000149269|PAK1;ENSG00000161011|SQSTM1;ENSG00000164047|CAMP;ENSG00000164342|TLR3;ENSG00000171105|INSR;ENSG00000172575|RASGRP1;ENSG00000177283|FZD8;ENSG00000259207|ITGB3	14	1363	106	14089	0.171306
GO:0008286	insulin receptor signaling pathway	ENSG00000004799|PDK4;ENSG00000033627|ATP6V0A1;ENSG00000067606|PRKCZ;ENSG00000072310|SREBF1;ENSG00000117410|ATP6V0B;ENSG00000128524|ATP6V1F;ENSG00000143882|ATP6V1C2;ENSG00000160691|SHC1;ENSG00000171105|INSR	9	1363	62	14089	0.171378
GO:0008284	positive regulation of cell proliferation	ENSG00000016082|ISL1;ENSG00000033327|GAB2;ENSG00000063176|SPHK2;ENSG00000067606|PRKCZ;ENSG00000078124|ACER3;ENSG00000101336|HCK;ENSG00000105329|TGFB1;ENSG00000106128|GHRHR;ENSG00000113594|LIFR;ENSG00000114315|HES1;ENSG00000117560|FASLG;ENSG00000119630|PGF;ENSG00000119888|EPCAM;ENSG00000130427|EPO;ENSG00000135111|TBX3;ENSG00000135346|CGA;ENSG00000145423|SFRP2;ENSG00000146648|EGFR;ENSG00000147571|C…	40	1363	349	14089	0.172941
GO:0000062	fatty-acyl-CoA binding	ENSG00000087008|ACOX3;ENSG00000153093|ACOXL;ENSG00000198721|ECI2;ENSG00000230124|ACBD6	4	1363	21	14089	0.17397
GO:0003785	actin monomer binding	ENSG00000082438|COBLL1;ENSG00000164867|NOS3;ENSG00000165495|PKNOX2;ENSG00000176732|PFN4	4	1363	21	14089	0.17397
GO:0007569	cell aging	ENSG00000135111|TBX3;ENSG00000142168|SOD1;ENSG00000150593|PDCD4;ENSG00000171791|BCL2	4	1363	21	14089	0.17397
GO:0007200	phospholipase C-activating G-protein coupled receptor signaling pathway	ENSG00000091831|ESR1;ENSG00000131620|ANO1;ENSG00000171631|P2RY6;ENSG00000173080|RXFP4;ENSG00000173198|CYSLTR1;ENSG00000198959|TGM2	6	1363	37	14089	0.174649
GO:0007254	JNK cascade	ENSG00000073803|MAP3K13;ENSG00000074696|HACD3;ENSG00000104312|RIPK2;ENSG00000134070|IRAK2;ENSG00000157625|TAB3;ENSG00000161270|NPHS1	6	1363	37	14089	0.174649
GO:0043204	perikaryon	ENSG00000107954|NEURL1;ENSG00000147571|CRH;ENSG00000167136|ENDOG;ENSG00000171992|SYNPO;ENSG00000174469|CNTNAP2;ENSG00000175538|KCNE3;ENSG00000181195|PENK;ENSG00000184408|KCND2;ENSG00000187094|CCK;ENSG00000278728|CNTNAP2	10	1363	71	14089	0.174698
GO:0000045	autophagosome assembly	ENSG00000140941|MAP1LC3B;ENSG00000141580|WDR45B;ENSG00000145782|ATG12;ENSG00000196998|WDR45;ENSG00000198925|ATG9A	5	1363	29	14089	0.176318
GO:0006139	nucleobase-containing compound metabolic process	ENSG00000100413|POLR3H;ENSG00000111331|OAS3;ENSG00000119125|GDA;ENSG00000156222|SLC28A1;ENSG00000183696|UPP1	5	1363	29	14089	0.176318
GO:0007611	learning or memory	ENSG00000146648|EGFR;ENSG00000147571|CRH;ENSG00000151577|DRD3;ENSG00000159461|AMFR;ENSG00000185900|POMK	5	1363	29	14089	0.176318
GO:0018279	protein N-linked glycosylation via asparagine	ENSG00000099958|DERL3;ENSG00000104723|TUSC3;ENSG00000162298|SYVN1;ENSG00000163527|STT3B;ENSG00000180398|MCFD2	5	1363	29	14089	0.176318
GO:0048538	thymus development	ENSG00000114315|HES1;ENSG00000126778|SIX1;ENSG00000142168|SOD1;ENSG00000153094|BCL2L11;ENSG00000171791|BCL2	5	1363	29	14089	0.176318
GO:0030335	positive regulation of cell migration	ENSG00000012171|SEMA3B;ENSG00000034971|MYOC;ENSG00000105329|TGFB1;ENSG00000108821|COL1A1;ENSG00000115170|ACVR1;ENSG00000120217|CD274;ENSG00000135346|CGA;ENSG00000137710|RDX;ENSG00000146648|EGFR;ENSG00000149269|PAK1;ENSG00000170379|TCAF2;ENSG00000171105|INSR;ENSG00000172061|LRRC15;ENSG00000183779|ZNF703;ENSG00000188771|PLET1;ENSG00000196189|SEMA4A;ENSG00000254087|LYN	17	1363	134	14089	0.177534
GO:0001503	ossification	ENSG00000012223|LTF;ENSG00000070404|FSTL3;ENSG00000108821|COL1A1;ENSG00000122691|TWIST1;ENSG00000139219|COL2A1;ENSG00000146648|EGFR;ENSG00000168487|BMP1;ENSG00000171791|BCL2;ENSG00000183682|BMP8A	9	1363	63	14089	0.181613
GO:0045666	positive regulation of neuron differentiation	ENSG00000035862|TIMP2;ENSG00000064309|CDON;ENSG00000088305|DNMT3B;ENSG00000108960|MMD;ENSG00000130427|EPO;ENSG00000139352|ASCL1;ENSG00000163623|NKX6-1;ENSG00000179348|GATA2;ENSG00000198947|DMD	9	1363	63	14089	0.181613
GO:0005201	extracellular matrix structural constituent	ENSG00000105825|TFPI2;ENSG00000108821|COL1A1;ENSG00000112769|LAMA4;ENSG00000119913|TECTB;ENSG00000164692|COL1A2;ENSG00000169031|COL4A3;ENSG00000182492|BGN	7	1363	46	14089	0.183145
GO:0005254	chloride channel activity	ENSG00000089356|FXYD3;ENSG00000131620|ANO1;ENSG00000142959|BEST4;ENSG00000145863|GABRA6;ENSG00000147606|SLC26A7;ENSG00000163288|GABRB1;ENSG00000169583|CLIC3	7	1363	46	14089	0.183145
GO:0007409	axonogenesis	ENSG00000100285|NEFH;ENSG00000105880|DLX5;ENSG00000116957|TBCE;ENSG00000124171|PARD6B;ENSG00000128011|LRFN1;ENSG00000149269|PAK1;ENSG00000160460|SPTBN4;ENSG00000171791|BCL2;ENSG00000187094|CCK;ENSG00000196189|SEMA4A	10	1363	72	14089	0.184342
GO:0016337	single organismal cell-cell adhesion	ENSG00000102531|FNDC3A;ENSG00000107738|C10orf54;ENSG00000134760|DSG1;ENSG00000146648|EGFR;ENSG00000149564|ESAM;ENSG00000151208|DLG5;ENSG00000152092|ASTN1;ENSG00000160691|SHC1;ENSG00000171791|BCL2;ENSG00000183067|IGSF5	10	1363	72	14089	0.184342
GO:0016363	nuclear matrix	ENSG00000012779|ALOX5;ENSG00000067606|PRKCZ;ENSG00000087495|PHACTR3;ENSG00000106128|GHRHR;ENSG00000107447|DNTT;ENSG00000119772|DNMT3A;ENSG00000160460|SPTBN4;ENSG00000163635|ATXN7;ENSG00000183779|ZNF703;ENSG00000275565|ALOX5	10	1363	72	14089	0.184342
GO:0071456	cellular response to hypoxia	ENSG00000119772|DNMT3A;ENSG00000122691|TWIST1;ENSG00000127928|GNGT1;ENSG00000149428|HYOU1;ENSG00000167136|ENDOG;ENSG00000171791|BCL2;ENSG00000178473|UCN3;ENSG00000184408|KCND2;ENSG00000240583|AQP1;ENSG00000280682|HYOU1	10	1363	72	14089	0.184342
GO:0001954	positive regulation of cell-matrix adhesion	ENSG00000067606|PRKCZ;ENSG00000151882|CCL28;ENSG00000198947|DMD	3	1363	14	14089	0.184789
GO:0004622	lysophospholipase activity	ENSG00000105198|LGALS13;ENSG00000143353|LYPLAL1;ENSG00000153982|GDPD1	3	1363	14	14089	0.184789
GO:0043113	receptor clustering	ENSG00000150672|DLG2;ENSG00000188157|AGRN;ENSG00000196924|FLNA	3	1363	14	14089	0.184789
GO:0047496	vesicle transport along microtubule	ENSG00000067606|PRKCZ;ENSG00000172575|RASGRP1;ENSG00000188603|CLN3	3	1363	14	14089	0.184789
GO:0071682	endocytic vesicle lumen	ENSG00000118137|APOA1;ENSG00000149428|HYOU1;ENSG00000280682|HYOU1	3	1363	14	14089	0.184789
GO:0002162	dystroglycan binding	ENSG00000188157|AGRN;ENSG00000198947|DMD	2	1363	7	14089	0.185154
GO:0003840	gamma-glutamyltransferase activity	ENSG00000100121|GGTLC2;ENSG00000149435|GGTLC1	2	1363	7	14089	0.185154
GO:0005227	calcium activated cation channel activity	ENSG00000070985|TRPM5;ENSG00000131620|ANO1	2	1363	7	14089	0.185154
GO:0006029	proteoglycan metabolic process	ENSG00000139219|COL2A1;ENSG00000173083|HPSE	2	1363	7	14089	0.185154
GO:0006164	purine nucleotide biosynthetic process	ENSG00000128059|PPAT;ENSG00000178921|PFAS	2	1363	7	14089	0.185154
GO:0006884	cell volume homeostasis	ENSG00000104783|KCNN4;ENSG00000240583|AQP1	2	1363	7	14089	0.185154
GO:0007435	salivary gland morphogenesis	ENSG00000105329|TGFB1;ENSG00000146648|EGFR	2	1363	7	14089	0.185154
GO:0007614	short-term memory	ENSG00000111249|CUX2;ENSG00000196277|GRM7	2	1363	7	14089	0.185154
GO:0008121	ubiquinol-cytochrome-c reductase activity	ENSG00000156467|UQCRB;ENSG00000184076|UQCR10	2	1363	7	14089	0.185154
GO:0008272	sulfate transport	ENSG00000147606|SLC26A7;ENSG00000164707|SLC13A4	2	1363	7	14089	0.185154
GO:0010226	response to lithium ion	ENSG00000139352|ASCL1;ENSG00000143627|PKLR	2	1363	7	14089	0.185154
GO:0010737	protein kinase A signaling	ENSG00000136167|LCP1;ENSG00000137710|RDX	2	1363	7	14089	0.185154
GO:0010898	positive regulation of triglyceride catabolic process	ENSG00000118137|APOA1;ENSG00000234906|APOC2	2	1363	7	14089	0.185154
GO:0014059	regulation of dopamine secretion	ENSG00000145335|SNCA;ENSG00000151577|DRD3	2	1363	7	14089	0.185154
GO:0016064	immunoglobulin mediated immune response	ENSG00000101916|TLR8;ENSG00000123496|IL13RA2	2	1363	7	14089	0.185154
GO:0016853	isomerase activity	ENSG00000104823|ECH1;ENSG00000282853|ECH1	2	1363	7	14089	0.185154
GO:0018101	protein citrullination	ENSG00000142623|PADI1;ENSG00000281459|PADI1	2	1363	7	14089	0.185154
GO:0019371	cyclooxygenase pathway	ENSG00000110958|PTGES3;ENSG00000159228|CBR1	2	1363	7	14089	0.185154
GO:0021795	cerebral cortex cell migration	ENSG00000146648|EGFR;ENSG00000168329|CX3CR1	2	1363	7	14089	0.185154
GO:0031080	nuclear pore outer ring	ENSG00000030066|NUP160;ENSG00000111581|NUP107	2	1363	7	14089	0.185154
GO:0031224	intrinsic component of membrane	ENSG00000005059|CCDC109B;ENSG00000169313|P2RY12	2	1363	7	14089	0.185154
GO:0031406	carboxylic acid binding	ENSG00000120053|GOT1;ENSG00000166135|HIF1AN	2	1363	7	14089	0.185154
GO:0032228	regulation of synaptic transmission, GABAergic	ENSG00000109189|USP46;ENSG00000154822|PLCL2	2	1363	7	14089	0.185154
GO:0032825	positive regulation of natural killer cell differentiation	ENSG00000172575|RASGRP1;ENSG00000173757|STAT5B	2	1363	7	14089	0.185154
GO:0033555	multicellular organismal response to stress	ENSG00000120256|LRP11;ENSG00000196277|GRM7	2	1363	7	14089	0.185154
GO:0033690	positive regulation of osteoblast proliferation	ENSG00000012223|LTF;ENSG00000173083|HPSE	2	1363	7	14089	0.185154
GO:0034384	high-density lipoprotein particle clearance	ENSG00000118137|APOA1;ENSG00000234906|APOC2	2	1363	7	14089	0.185154
GO:0035413	positive regulation of catenin import into nucleus	ENSG00000145423|SFRP2;ENSG00000146648|EGFR	2	1363	7	14089	0.185154
GO:0035871	protein K11-linked deubiquitination	ENSG00000089723|OTUB2;ENSG00000277276|OTUB2	2	1363	7	14089	0.185154
GO:0040012	regulation of locomotion	ENSG00000145335|SNCA;ENSG00000151577|DRD3	2	1363	7	14089	0.185154
GO:0043032	positive regulation of macrophage activation	ENSG00000129988|LBP;ENSG00000136634|IL10	2	1363	7	14089	0.185154
GO:0043194	axon initial segment	ENSG00000160460|SPTBN4;ENSG00000187094|CCK	2	1363	7	14089	0.185154
GO:0043306	positive regulation of mast cell degranulation	ENSG00000033327|GAB2;ENSG00000179348|GATA2	2	1363	7	14089	0.185154
GO:0043589	skin morphogenesis	ENSG00000108821|COL1A1;ENSG00000164692|COL1A2	2	1363	7	14089	0.185154
GO:0045576	mast cell activation	ENSG00000117091|CD48;ENSG00000163221|S100A12	2	1363	7	14089	0.185154
GO:0046621	negative regulation of organ growth	ENSG00000104375|STK3;ENSG00000135346|CGA	2	1363	7	14089	0.185154
GO:0048066	developmental pigmentation	ENSG00000153094|BCL2L11;ENSG00000171791|BCL2	2	1363	7	14089	0.185154
GO:0048268	clathrin coat assembly	ENSG00000168824|NSG1;ENSG00000170091|HMP19	2	1363	7	14089	0.185154
GO:0051292	nuclear pore complex assembly	ENSG00000111581|NUP107;ENSG00000124789|NUP153	2	1363	7	14089	0.185154
GO:0051901	positive regulation of mitochondrial depolarization	ENSG00000034971|MYOC;ENSG00000187094|CCK	2	1363	7	14089	0.185154
GO:0055091	phospholipid homeostasis	ENSG00000118137|APOA1;ENSG00000119927|GPAM	2	1363	7	14089	0.185154
GO:0060009	Sertoli cell development	ENSG00000102531|FNDC3A;ENSG00000115884|SDC1	2	1363	7	14089	0.185154
GO:0071425	hematopoietic stem cell proliferation	ENSG00000145423|SFRP2;ENSG00000169884|WNT10B	2	1363	7	14089	0.185154
GO:0071548	response to dexamethasone	ENSG00000021826|CPS1;ENSG00000130427|EPO	2	1363	7	14089	0.185154
GO:0090244	Wnt signaling pathway involved in somitogenesis	ENSG00000145423|SFRP2;ENSG00000171700|RGS19	2	1363	7	14089	0.185154
GO:1901652	response to peptide	ENSG00000056291|NPFFR2;ENSG00000186867|QRFPR	2	1363	7	14089	0.185154
GO:2000178	negative regulation of neural precursor cell proliferation	ENSG00000167642|SPINT2;ENSG00000179348|GATA2	2	1363	7	14089	0.185154
GO:0016323	basolateral plasma membrane	ENSG00000072274|TFRC;ENSG00000080493|SLC4A4;ENSG00000092068|SLC7A8;ENSG00000111052|LIN7A;ENSG00000119888|EPCAM;ENSG00000124839|RAB17;ENSG00000134538|SLCO1B1;ENSG00000141736|ERBB2;ENSG00000146648|EGFR;ENSG00000147606|SLC26A7;ENSG00000148943|LIN7C;ENSG00000162738|VANGL2;ENSG00000170324|FRMPD2;ENSG00000171631|P2RY6;ENSG00000196961|AP2A1;ENSG00000240583|AQP1	16	1363	126	14089	0.185584
GO:0007166	cell surface receptor signaling pathway	ENSG00000004948|CALCR;ENSG00000067606|PRKCZ;ENSG00000076356|PLXNA2;ENSG00000085063|CD59;ENSG00000092421|SEMA6A;ENSG00000104974|LILRA1;ENSG00000106113|CRHR2;ENSG00000106128|GHRHR;ENSG00000112414|ADGRG6;ENSG00000113594|LIFR;ENSG00000117472|TSPAN1;ENSG00000120217|CD274;ENSG00000120937|NPPB;ENSG00000122641|INHBA;ENSG00000123901|GPR83;ENSG00000130561|SAG;ENSG00000134545|KLRC1;ENSG00000141736|ERBB2;ENS…	26	1363	219	14089	0.186601
GO:0051091	positive regulation of sequence-specific DNA binding transcription factor activity	ENSG00000091831|ESR1;ENSG00000104375|STK3;ENSG00000121060|TRIM25;ENSG00000136634|IL10;ENSG00000137384|TRIM15;ENSG00000150347|ARID5B;ENSG00000163623|NKX6-1;ENSG00000169884|WNT10B;ENSG00000204610|TRIM15;ENSG00000227147|TRIM15;ENSG00000233599|TRIM15;ENSG00000235905|TRIM15	12	1363	90	14089	0.186868
GO:0004702	receptor signaling protein serine/threonine kinase activity	ENSG00000104375|STK3;ENSG00000114739|ACVR2B;ENSG00000134602|STK26;ENSG00000137843|PAK6;ENSG00000138696|BMPR1B;ENSG00000149269|PAK1	6	1363	38	14089	0.188222
GO:0010862	positive regulation of pathway-restricted SMAD protein phosphorylation	ENSG00000105329|TGFB1;ENSG00000115170|ACVR1;ENSG00000122641|INHBA;ENSG00000130513|GDF15;ENSG00000168487|BMP1;ENSG00000183682|BMP8A	6	1363	38	14089	0.188222
GO:0032720	negative regulation of tumor necrosis factor production	ENSG00000049768|FOXP3;ENSG00000122691|TWIST1;ENSG00000129988|LBP;ENSG00000136235|GPNMB;ENSG00000136634|IL10;ENSG00000229314|ORM1	6	1363	38	14089	0.188222
GO:0030509	BMP signaling pathway	ENSG00000105880|DLX5;ENSG00000114739|ACVR2B;ENSG00000115170|ACVR1;ENSG00000124486|USP9X;ENSG00000138696|BMPR1B;ENSG00000168487|BMP1;ENSG00000180875|GREM2;ENSG00000183682|BMP8A	8	1363	55	14089	0.188626
GO:0032496	response to lipopolysaccharide	ENSG00000003436|TFPI;ENSG00000007908|SELE;ENSG00000010932|FMO1;ENSG00000021826|CPS1;ENSG00000100368|CSF2RB;ENSG00000117560|FASLG;ENSG00000129988|LBP;ENSG00000130427|EPO;ENSG00000136634|IL10;ENSG00000145335|SNCA;ENSG00000160951|PTGER1;ENSG00000170458|CD14;ENSG00000177733|HNRNPA0;ENSG00000178726|THBD;ENSG00000181195|PENK;ENSG00000186827|TNFRSF4;ENSG00000187867|PALM3;ENSG00000197329|PELI1	18	1363	145	14089	0.190198
GO:0005782	peroxisomal matrix	ENSG00000087008|ACOX3;ENSG00000153093|ACOXL;ENSG00000172482|AGXT;ENSG00000177465|ACOT4;ENSG00000198721|ECI2	5	1363	30	14089	0.191836
GO:0006024	glycosaminoglycan biosynthetic process	ENSG00000115884|SDC1;ENSG00000125430|HS3ST3B1;ENSG00000147257|GPC3;ENSG00000171004|HS6ST2;ENSG00000188157|AGRN	5	1363	30	14089	0.191836
GO:0030148	sphingolipid biosynthetic process	ENSG00000063176|SPHK2;ENSG00000078124|ACER3;ENSG00000126821|SGPP1;ENSG00000167769|ACER1;ENSG00000172296|SPTLC3	5	1363	30	14089	0.191836
GO:0030968	endoplasmic reticulum unfolded protein response	ENSG00000099958|DERL3;ENSG00000137522|RNF121;ENSG00000159461|AMFR;ENSG00000162298|SYVN1;ENSG00000180535|BHLHA15	5	1363	30	14089	0.191836
GO:0032147	activation of protein kinase activity	ENSG00000092853|CLSPN;ENSG00000114739|ACVR2B;ENSG00000141198|TOM1L1;ENSG00000171105|INSR;ENSG00000259207|ITGB3	5	1363	30	14089	0.191836
GO:0035094	response to nicotine	ENSG00000151012|SLC7A11;ENSG00000163623|NKX6-1;ENSG00000171791|BCL2;ENSG00000181195|PENK;ENSG00000183044|ABAT	5	1363	30	14089	0.191836
GO:0042552	myelination	ENSG00000105329|TGFB1;ENSG00000112414|ADGRG6;ENSG00000141736|ERBB2;ENSG00000164300|SERINC5;ENSG00000172005|MAL	5	1363	30	14089	0.191836
GO:0001974	blood vessel remodeling	ENSG00000114739|ACVR2B;ENSG00000164867|NOS3;ENSG00000182492|BGN;ENSG00000198959|TGM2	4	1363	22	14089	0.192233
GO:0006325	chromatin organization	ENSG00000129194|SOX15;ENSG00000142623|PADI1;ENSG00000152284|TCF7L1;ENSG00000281459|PADI1	4	1363	22	14089	0.192233
GO:0006656	phosphatidylcholine biosynthetic process	ENSG00000070214|SLC44A1;ENSG00000101577|LPIN2;ENSG00000118137|APOA1;ENSG00000129353|SLC44A2	4	1363	22	14089	0.192233
GO:0007259	JAK-STAT cascade	ENSG00000112964|GHR;ENSG00000126561|STAT5A;ENSG00000170677|SOCS6;ENSG00000173757|STAT5B	4	1363	22	14089	0.192233
GO:0017046	peptide hormone binding	ENSG00000106128|GHRHR;ENSG00000112964|GHR;ENSG00000115170|ACVR1;ENSG00000122641|INHBA	4	1363	22	14089	0.192233
GO:0030030	cell projection organization	ENSG00000100379|KCTD17;ENSG00000115956|PLEK;ENSG00000169313|P2RY12;ENSG00000173947|PIFO	4	1363	22	14089	0.192233
GO:0043200	response to amino acid	ENSG00000021826|CPS1;ENSG00000110436|SLC1A2;ENSG00000129596|CDO1;ENSG00000254087|LYN	4	1363	22	14089	0.192233
GO:0045861	negative regulation of proteolysis	ENSG00000035862|TIMP2;ENSG00000182372|CLN8;ENSG00000188603|CLN3;ENSG00000278220|CLN8	4	1363	22	14089	0.192233
GO:0050661	NADP binding	ENSG00000010932|FMO1;ENSG00000127948|POR;ENSG00000164867|NOS3;ENSG00000188641|DPYD	4	1363	22	14089	0.192233
GO:0051020	GTPase binding	ENSG00000136167|LCP1;ENSG00000145715|RASA1;ENSG00000164022|AIMP1;ENSG00000196924|FLNA	4	1363	22	14089	0.192233
GO:0055088	lipid homeostasis	ENSG00000087008|ACOX3;ENSG00000153093|ACOXL;ENSG00000174738|NR1D2;ENSG00000245848|CEBPA	4	1363	22	14089	0.192233
GO:0030054	cell junction	ENSG00000061337|LZTS1;ENSG00000067606|PRKCZ;ENSG00000069188|SDK2;ENSG00000101098|RIMS4;ENSG00000107954|NEURL1;ENSG00000124198|ARFGEF2;ENSG00000127561|SYNGR3;ENSG00000128011|LRFN1;ENSG00000133460|SLC2A11;ENSG00000136827|TOR1A;ENSG00000140022|STON2;ENSG00000145335|SNCA;ENSG00000145863|GABRA6;ENSG00000147955|SIGMAR1;ENSG00000150672|DLG2;ENSG00000153233|PTPRR;ENSG00000154274|C4orf19;ENSG00000154380|E…	38	1363	335	14089	0.195744
GO:0008017	microtubule binding	ENSG00000061337|LZTS1;ENSG00000068796|KIF2A;ENSG00000077274|CAPN6;ENSG00000084731|KIF3C;ENSG00000086288|NME8;ENSG00000100285|NEFH;ENSG00000125746|EML2;ENSG00000129680|MAP7D3;ENSG00000131437|KIF3A;ENSG00000135837|CEP350;ENSG00000140859|KIFC3;ENSG00000140941|MAP1LC3B;ENSG00000145335|SNCA;ENSG00000147642|SYBU;ENSG00000153094|BCL2L11;ENSG00000154429|CCSAP;ENSG00000248905|FMN1	17	1363	137	14089	0.198951
GO:0031965	nuclear membrane	ENSG00000012779|ALOX5;ENSG00000074696|HACD3;ENSG00000079387|SENP1;ENSG00000111581|NUP107;ENSG00000123358|NR4A1;ENSG00000124789|NUP153;ENSG00000136827|TOR1A;ENSG00000146648|EGFR;ENSG00000148481|FAM188A;ENSG00000149269|PAK1;ENSG00000157601|MX1;ENSG00000169905|TOR1AIP2;ENSG00000171566|PLRG1;ENSG00000171791|BCL2;ENSG00000177932|ZNF354C;ENSG00000180198|RCC1;ENSG00000198873|GRK5;ENSG00000240583|AQP1;EN…	20	1363	165	14089	0.200073
GO:0003707	steroid hormone receptor activity	ENSG00000082175|PGR;ENSG00000091831|ESR1;ENSG00000123358|NR4A1;ENSG00000151623|NR3C2;ENSG00000174738|NR1D2;ENSG00000196482|ESRRG	6	1363	39	14089	0.202186
GO:0007612	learning	ENSG00000137868|STRA6;ENSG00000151577|DRD3;ENSG00000174469|CNTNAP2;ENSG00000184144|CNTN2;ENSG00000278728|CNTNAP2;ENSG00000283024|ATAD1	6	1363	39	14089	0.202186
GO:0042472	inner ear morphogenesis	ENSG00000105880|DLX5;ENSG00000126778|SIX1;ENSG00000139219|COL2A1;ENSG00000162998|FRZB;ENSG00000179348|GATA2;ENSG00000186480|INSIG1	6	1363	39	14089	0.202186
GO:0007229	integrin-mediated signaling pathway	ENSG00000005961|ITGA2B;ENSG00000074966|TXK;ENSG00000101336|HCK;ENSG00000115221|ITGB6;ENSG00000115956|PLEK;ENSG00000118137|APOA1;ENSG00000130702|LAMA5;ENSG00000140678|ITGAX;ENSG00000259207|ITGB3	9	1363	65	14089	0.202868
GO:0035176	social behavior	ENSG00000151577|DRD3;ENSG00000161681|SHANK1;ENSG00000167414|GNG8;ENSG00000174469|CNTNAP2;ENSG00000278728|CNTNAP2	5	1363	31	14089	0.207813
GO:0043588	skin development	ENSG00000108821|COL1A1;ENSG00000110958|PTGES3;ENSG00000164488|DACT2;ENSG00000171403|KRT9;ENSG00000175793|SFN	5	1363	31	14089	0.207813
GO:0001709	cell fate determination	ENSG00000105996|HOXA2;ENSG00000165066|NKX6-3;ENSG00000179348|GATA2	3	1363	15	14089	0.208156
GO:0001836	release of cytochrome c from mitochondria	ENSG00000171791|BCL2;ENSG00000175793|SFN;ENSG00000187094|CCK	3	1363	15	14089	0.208156
GO:0009607	response to biotic stimulus	ENSG00000167371|PRRT2;ENSG00000278006|CCL18;ENSG00000278167|CCL18	3	1363	15	14089	0.208156
GO:0010181	FMN binding	ENSG00000108439|PNPO;ENSG00000127948|POR;ENSG00000164867|NOS3	3	1363	15	14089	0.208156
GO:0015297	antiporter activity	ENSG00000092068|SLC7A8;ENSG00000099960|SLC7A4;ENSG00000130876|SLC7A10	3	1363	15	14089	0.208156
GO:0016486	peptide hormone processing	ENSG00000104826|LHB;ENSG00000135346|CGA;ENSG00000140564|FURIN	3	1363	15	14089	0.208156
GO:0017022	myosin binding	ENSG00000124198|ARFGEF2;ENSG00000161270|NPHS1;ENSG00000198947|DMD	3	1363	15	14089	0.208156
GO:0019835	cytolysis	ENSG00000090382|LYZ;ENSG00000108960|MMD;ENSG00000145649|GZMA	3	1363	15	14089	0.208156
GO:0030502	negative regulation of bone mineralization	ENSG00000166923|GREM1;ENSG00000276886|GREM1;ENSG00000282046|GREM1	3	1363	15	14089	0.208156
GO:0042327	positive regulation of phosphorylation	ENSG00000146648|EGFR;ENSG00000171388|APLN;ENSG00000254087|LYN	3	1363	15	14089	0.208156
GO:0045648	positive regulation of erythrocyte differentiation	ENSG00000122641|INHBA;ENSG00000179348|GATA2;ENSG00000187608|ISG15	3	1363	15	14089	0.208156
GO:0045879	negative regulation of smoothened signaling pathway	ENSG00000126603|GLIS2;ENSG00000147257|GPC3;ENSG00000274636|GLIS2	3	1363	15	14089	0.208156
GO:0048843	negative regulation of axon extension involved in axon guidance	ENSG00000012171|SEMA3B;ENSG00000092421|SEMA6A;ENSG00000196189|SEMA4A	3	1363	15	14089	0.208156
GO:0006869	lipid transport	ENSG00000144366|GULP1;ENSG00000144909|OSBPL11;ENSG00000147955|SIGMAR1;ENSG00000154263|ABCA10;ENSG00000154265|ABCA5;ENSG00000182372|CLN8;ENSG00000278220|CLN8	7	1363	48	14089	0.208346
GO:0050727	regulation of inflammatory response	ENSG00000007908|SELE;ENSG00000091831|ESR1;ENSG00000101336|HCK;ENSG00000137757|CASP5;ENSG00000174738|NR1D2;ENSG00000196954|CASP4;ENSG00000254087|LYN	7	1363	48	14089	0.208346
GO:0001958	endochondral ossification	ENSG00000105880|DLX5;ENSG00000108821|COL1A1;ENSG00000139219|COL2A1;ENSG00000147408|CSGALNACT1	4	1363	23	14089	0.211059
GO:0002931	response to ischemia	ENSG00000113742|CPEB4;ENSG00000149428|HYOU1;ENSG00000171791|BCL2;ENSG00000280682|HYOU1	4	1363	23	14089	0.211059
GO:0007585	respiratory gaseous exchange	ENSG00000100368|CSF2RB;ENSG00000172331|BPGM;ENSG00000173198|CYSLTR1;ENSG00000198162|MAN1A2	4	1363	23	14089	0.211059
GO:0019731	antibacterial humoral response	ENSG00000012223|LTF;ENSG00000184678|HIST2H2BE;ENSG00000206047|DEFA1;ENSG00000239839|DEFA3	4	1363	23	14089	0.211059
GO:0034504	protein localization to nucleus	ENSG00000108821|COL1A1;ENSG00000126778|SIX1;ENSG00000136827|TOR1A;ENSG00000171566|PLRG1	4	1363	23	14089	0.211059
GO:0048873	homeostasis of number of cells within a tissue	ENSG00000133863|TEX15;ENSG00000143195|ILDR2;ENSG00000171791|BCL2;ENSG00000179348|GATA2	4	1363	23	14089	0.211059
GO:0050714	positive regulation of protein secretion	ENSG00000104783|KCNN4;ENSG00000105329|TGFB1;ENSG00000110723|EXPH5;ENSG00000113384|GOLPH3	4	1363	23	14089	0.211059
GO:0071310	cellular response to organic substance	ENSG00000111249|CUX2;ENSG00000123358|NR4A1;ENSG00000169884|WNT10B;ENSG00000171791|BCL2	4	1363	23	14089	0.211059
GO:0007249	I-kappaB kinase/NF-kappaB signaling	ENSG00000069399|BCL3;ENSG00000074696|HACD3;ENSG00000101916|TLR8;ENSG00000104312|RIPK2;ENSG00000134070|IRAK2;ENSG00000157625|TAB3;ENSG00000164342|TLR3;ENSG00000170458|CD14	8	1363	57	14089	0.211941
GO:0009055	electron carrier activity	ENSG00000085662|AKR1B1;ENSG00000087008|ACOX3;ENSG00000127948|POR;ENSG00000137714|FDX1;ENSG00000137869|CYP19A1;ENSG00000153093|ACOXL;ENSG00000159423|ALDH4A1;ENSG00000171503|ETFDH	8	1363	57	14089	0.211941
GO:0033138	positive regulation of peptidyl-serine phosphorylation	ENSG00000104312|RIPK2;ENSG00000105329|TGFB1;ENSG00000111269|CREBL2;ENSG00000116670|MAD2L2;ENSG00000145335|SNCA;ENSG00000145423|SFRP2;ENSG00000149269|PAK1;ENSG00000171791|BCL2	8	1363	57	14089	0.211941
GO:0045444	fat cell differentiation	ENSG00000072310|SREBF1;ENSG00000123358|NR4A1;ENSG00000127954|STEAP4;ENSG00000144909|OSBPL11;ENSG00000150347|ARID5B;ENSG00000164307|ERAP1;ENSG00000198873|GRK5;ENSG00000245848|CEBPA	8	1363	57	14089	0.211941
GO:0005929	cilium	ENSG00000004948|CALCR;ENSG00000034971|MYOC;ENSG00000114446|IFT57;ENSG00000131044|TTLL9;ENSG00000131437|KIF3A;ENSG00000135338|LCA5;ENSG00000135912|TTLL4;ENSG00000138002|IFT172;ENSG00000146350|TBC1D32;ENSG00000154429|CCSAP;ENSG00000154678|PDE1C;ENSG00000156515|HK1;ENSG00000274338|CATSPERB	13	1363	102	14089	0.212991
GO:0005178	integrin binding	ENSG00000035862|TIMP2;ENSG00000104415|WISP1;ENSG00000115221|ITGB6;ENSG00000130702|LAMA5;ENSG00000136235|GPNMB;ENSG00000145423|SFRP2;ENSG00000146648|EGFR;ENSG00000169031|COL4A3;ENSG00000198947|DMD;ENSG00000254087|LYN	10	1363	75	14089	0.214648
GO:0005811	lipid particle	ENSG00000062282|DGAT2;ENSG00000133121|STARD13;ENSG00000136305|CIDEB;ENSG00000147872|PLIN2;ENSG00000147955|SIGMAR1;ENSG00000165591|FAAH2	6	1363	40	14089	0.216513
GO:0006950	response to stress	ENSG00000085662|AKR1B1;ENSG00000130222|GADD45G;ENSG00000146648|EGFR;ENSG00000156711|MAPK13;ENSG00000161011|SQSTM1;ENSG00000178473|UCN3	6	1363	40	14089	0.216513
GO:0001817	regulation of cytokine production	ENSG00000012223|LTF;ENSG00000254087|LYN	2	1363	8	14089	0.218613
GO:0001841	neural tube formation	ENSG00000104375|STK3;ENSG00000138002|IFT172	2	1363	8	14089	0.218613
GO:0002260	lymphocyte homeostasis	ENSG00000153094|BCL2L11;ENSG00000171791|BCL2	2	1363	8	14089	0.218613
GO:0003143	embryonic heart tube morphogenesis	ENSG00000114315|HES1;ENSG00000115170|ACVR1	2	1363	8	14089	0.218613
GO:0004668	protein-arginine deiminase activity	ENSG00000142623|PADI1;ENSG00000281459|PADI1	2	1363	8	14089	0.218613
GO:0005536	glucose binding	ENSG00000104812|GYS1;ENSG00000156515|HK1	2	1363	8	14089	0.218613
GO:0005548	phospholipid transporter activity	ENSG00000118137|APOA1;ENSG00000168389|MFSD2A	2	1363	8	14089	0.218613
GO:0005750	mitochondrial respiratory chain complex III	ENSG00000156467|UQCRB;ENSG00000184076|UQCR10	2	1363	8	14089	0.218613
GO:0006071	glycerol metabolic process	ENSG00000062282|DGAT2;ENSG00000124003|MOGAT1	2	1363	8	14089	0.218613
GO:0006098	pentose-phosphate shunt	ENSG00000023697|DERA;ENSG00000169299|PGM2	2	1363	8	14089	0.218613
GO:0006497	protein lipidation	ENSG00000141580|WDR45B;ENSG00000196998|WDR45	2	1363	8	14089	0.218613
GO:0007016	cytoskeletal anchoring at plasma membrane	ENSG00000160460|SPTBN4;ENSG00000161681|SHANK1	2	1363	8	14089	0.218613
GO:0007035	vacuolar acidification	ENSG00000033627|ATP6V0A1;ENSG00000117410|ATP6V0B	2	1363	8	14089	0.218613
GO:0007600	sensory perception	ENSG00000181195|PENK;ENSG00000213199|ASIC3	2	1363	8	14089	0.218613
GO:0008328	ionotropic glutamate receptor complex	ENSG00000150672|DLG2;ENSG00000161681|SHANK1	2	1363	8	14089	0.218613
GO:0009058	biosynthetic process	ENSG00000101474|APMAP;ENSG00000198650|TAT	2	1363	8	14089	0.218613
GO:0010498	proteasomal protein catabolic process	ENSG00000170677|SOCS6;ENSG00000172482|AGXT	2	1363	8	14089	0.218613
GO:0010544	negative regulation of platelet activation	ENSG00000164867|NOS3;ENSG00000178726|THBD	2	1363	8	14089	0.218613
GO:0010821	regulation of mitochondrion organization	ENSG00000113384|GOLPH3;ENSG00000161011|SQSTM1	2	1363	8	14089	0.218613
GO:0010867	positive regulation of triglyceride biosynthetic process	ENSG00000062282|DGAT2;ENSG00000072310|SREBF1	2	1363	8	14089	0.218613
GO:0015643	toxic substance binding	ENSG00000120915|EPHX2;ENSG00000134760|DSG1	2	1363	8	14089	0.218613
GO:0016242	negative regulation of macroautophagy	ENSG00000061337|LZTS1;ENSG00000188603|CLN3	2	1363	8	14089	0.218613
GO:0016442	RISC complex	ENSG00000123908|AGO2;ENSG00000172795|DCP2	2	1363	8	14089	0.218613
GO:0021984	adenohypophysis development	ENSG00000106128|GHRHR;ENSG00000114315|HES1	2	1363	8	14089	0.218613
GO:0030122	AP-2 adaptor complex	ENSG00000146648|EGFR;ENSG00000196961|AP2A1	2	1363	8	14089	0.218613
GO:0032700	negative regulation of interleukin-17 production	ENSG00000049768|FOXP3;ENSG00000105329|TGFB1	2	1363	8	14089	0.218613
GO:0032725	positive regulation of granulocyte macrophage colony-stimulating factor production	ENSG00000016082|ISL1;ENSG00000172575|RASGRP1	2	1363	8	14089	0.218613
GO:0033540	fatty acid beta-oxidation using acyl-CoA oxidase	ENSG00000087008|ACOX3;ENSG00000153093|ACOXL	2	1363	8	14089	0.218613
GO:0034774	secretory granule lumen	ENSG00000091513|TF;ENSG00000118137|APOA1	2	1363	8	14089	0.218613
GO:0035137	hindlimb morphogenesis	ENSG00000122691|TWIST1;ENSG00000248905|FMN1	2	1363	8	14089	0.218613
GO:0035265	organ growth	ENSG00000114739|ACVR2B;ENSG00000171791|BCL2	2	1363	8	14089	0.218613
GO:0035418	protein localization to synapse	ENSG00000161270|NPHS1;ENSG00000161681|SHANK1	2	1363	8	14089	0.218613
GO:0043220	Schmidt-Lanterman incisure	ENSG00000085662|AKR1B1;ENSG00000184454|NCMAP	2	1363	8	14089	0.218613
GO:0043586	tongue development	ENSG00000126778|SIX1;ENSG00000146648|EGFR	2	1363	8	14089	0.218613
GO:0044319	wound healing, spreading of cells	ENSG00000136827|TOR1A;ENSG00000196924|FLNA	2	1363	8	14089	0.218613
GO:0045197	establishment or maintenance of epithelial cell apical/basal polarity	ENSG00000151208|DLG5;ENSG00000162738|VANGL2	2	1363	8	14089	0.218613
GO:0045717	negative regulation of fatty acid biosynthetic process	ENSG00000107566|ERLIN1;ENSG00000186480|INSIG1	2	1363	8	14089	0.218613
GO:0045723	positive regulation of fatty acid biosynthetic process	ENSG00000118137|APOA1;ENSG00000234906|APOC2	2	1363	8	14089	0.218613
GO:0045899	positive regulation of RNA polymerase II transcriptional preinitiation complex assembly	ENSG00000100519|PSMC6;ENSG00000169884|WNT10B	2	1363	8	14089	0.218613
GO:0046887	positive regulation of hormone secretion	ENSG00000106128|GHRHR;ENSG00000109255|NMU	2	1363	8	14089	0.218613
GO:0048333	mesodermal cell differentiation	ENSG00000122641|INHBA;ENSG00000259207|ITGB3	2	1363	8	14089	0.218613
GO:0050880	regulation of blood vessel size	ENSG00000023909|GCLM;ENSG00000164867|NOS3	2	1363	8	14089	0.218613
GO:0050921	positive regulation of chemotaxis	ENSG00000105329|TGFB1;ENSG00000166900|STX3	2	1363	8	14089	0.218613
GO:0051127	positive regulation of actin nucleation	ENSG00000006747|SCIN;ENSG00000248905|FMN1	2	1363	8	14089	0.218613
GO:0060013	righting reflex	ENSG00000109189|USP46;ENSG00000161681|SHANK1	2	1363	8	14089	0.218613
GO:0060055	angiogenesis involved in wound healing	ENSG00000173083|HPSE;ENSG00000259207|ITGB3	2	1363	8	14089	0.218613
GO:0060445	branching involved in salivary gland morphogenesis	ENSG00000130702|LAMA5;ENSG00000198959|TGM2	2	1363	8	14089	0.218613
GO:0071318	cellular response to ATP	ENSG00000142168|SOD1;ENSG00000169313|P2RY12	2	1363	8	14089	0.218613
GO:0089711	L-glutamate transmembrane transport	ENSG00000110436|SLC1A2;ENSG00000151012|SLC7A11	2	1363	8	14089	0.218613
GO:0097186	amelogenesis	ENSG00000119535|CSF3R;ENSG00000167749|KLK4	2	1363	8	14089	0.218613
GO:1901673	regulation of mitotic spindle assembly	ENSG00000086065|CHMP5;ENSG00000154429|CCSAP	2	1363	8	14089	0.218613
GO:1990001	inhibition of cysteine-type endopeptidase activity involved in apoptotic process	ENSG00000101197|BIRC7;ENSG00000163098|BIRC8	2	1363	8	14089	0.218613
GO:2000147	positive regulation of cell motility	ENSG00000119888|EPCAM;ENSG00000122691|TWIST1	2	1363	8	14089	0.218613
GO:0006303	double-strand break repair via nonhomologous end joining	ENSG00000137337|MDC1;ENSG00000138376|BARD1;ENSG00000152457|DCLRE1C;ENSG00000172977|KAT5;ENSG00000206481|MDC1;ENSG00000225589|MDC1;ENSG00000228575|MDC1	7	1363	49	14089	0.221409
GO:0097190	apoptotic signaling pathway	ENSG00000079387|SENP1;ENSG00000110448|CD5;ENSG00000117560|FASLG;ENSG00000133884|DPF2;ENSG00000164342|TLR3;ENSG00000170458|CD14;ENSG00000177425|PAWR;ENSG00000186827|TNFRSF4	8	1363	58	14089	0.223996
GO:0005160	transforming growth factor beta receptor binding	ENSG00000105329|TGFB1;ENSG00000122641|INHBA;ENSG00000130513|GDF15;ENSG00000168487|BMP1;ENSG00000183682|BMP8A	5	1363	32	14089	0.224204
GO:0006644	phospholipid metabolic process	ENSG00000105198|LGALS13;ENSG00000118137|APOA1;ENSG00000145335|SNCA;ENSG00000182372|CLN8;ENSG00000278220|CLN8	5	1363	32	14089	0.224204
GO:0097542	ciliary tip	ENSG00000084731|KIF3C;ENSG00000112144|ICK;ENSG00000114446|IFT57;ENSG00000131437|KIF3A;ENSG00000138002|IFT172	5	1363	32	14089	0.224204
GO:0007417	central nervous system development	ENSG00000035862|TIMP2;ENSG00000072133|RPS6KA6;ENSG00000093134|VNN3;ENSG00000104375|STK3;ENSG00000107295|SH3GL2;ENSG00000112303|VNN2;ENSG00000116983|HPCAL4;ENSG00000139219|COL2A1;ENSG00000170485|NPAS2;ENSG00000172005|MAL;ENSG00000254087|LYN	11	1363	85	14089	0.224554
GO:0016021	integral component of membrane	ENSG00000001561|ENPP4;ENSG00000005108|THSD7A;ENSG00000006118|TMEM132A;ENSG00000007908|SELE;ENSG00000008516|MMP25;ENSG00000009830|POMT2;ENSG00000010932|FMO1;ENSG00000023171|GRAMD1B;ENSG00000026950|BTN3A1;ENSG00000033627|ATP6V0A1;ENSG00000050426|LETMD1;ENSG00000055732|MCOLN3;ENSG00000060642|PIGV;ENSG00000062282|DGAT2;ENSG00000065600|TMEM206;ENSG00000065923|SLC9A7;ENSG00000066933|MYO9A;ENSG000000691…	292	1363	2891	14089	0.22507
GO:0005882	intermediate filament	ENSG00000131737|KRT34;ENSG00000162520|SYNC;ENSG00000167916|KRT24;ENSG00000170454|KRT75;ENSG00000170819|BFSP2;ENSG00000171403|KRT9;ENSG00000171446|KRT27;ENSG00000172867|KRT2;ENSG00000197683|KRTAP26-1;ENSG00000213672|NCKIPSD	10	1363	76	14089	0.225175
GO:0005789	endoplasmic reticulum membrane	ENSG00000006118|TMEM132A;ENSG00000009830|POMT2;ENSG00000010932|FMO1;ENSG00000060642|PIGV;ENSG00000062282|DGAT2;ENSG00000072310|SREBF1;ENSG00000073737|DHRS9;ENSG00000074696|HACD3;ENSG00000078124|ACER3;ENSG00000085063|CD59;ENSG00000089356|FXYD3;ENSG00000100344|PNPLA3;ENSG00000101577|LPIN2;ENSG00000101916|TLR8;ENSG00000104369|JPH1;ENSG00000104388|RAB2A;ENSG00000104723|TUSC3;ENSG00000107566|ERLIN1;EN…	66	1363	616	14089	0.227941
GO:0007154	cell communication	ENSG00000131650|KREMEN2;ENSG00000164411|GJB7;ENSG00000278006|CCL18;ENSG00000278167|CCL18	4	1363	24	14089	0.230373
GO:0007631	feeding behavior	ENSG00000135324|MRAP2;ENSG00000137868|STRA6;ENSG00000164128|NPY1R;ENSG00000171388|APLN	4	1363	24	14089	0.230373
GO:0048545	response to steroid hormone	ENSG00000021826|CPS1;ENSG00000108821|COL1A1;ENSG00000171791|BCL2;ENSG00000176387|HSD11B2	4	1363	24	14089	0.230373
GO:0060291	long-term synaptic potentiation	ENSG00000067606|PRKCZ;ENSG00000145335|SNCA;ENSG00000147571|CRH;ENSG00000166900|STX3	4	1363	24	14089	0.230373
GO:1903146	regulation of mitophagy	ENSG00000063244|U2AF2;ENSG00000070770|CSNK2A2;ENSG00000072310|SREBF1;ENSG00000140941|MAP1LC3B	4	1363	24	14089	0.230373
GO:0006631	fatty acid metabolic process	ENSG00000112964|GHR;ENSG00000119927|GPAM;ENSG00000126561|STAT5A;ENSG00000145335|SNCA;ENSG00000167107|ACSF2;ENSG00000173757|STAT5B	6	1363	41	14089	0.231171
GO:0010212	response to ionizing radiation	ENSG00000088305|DNMT3B;ENSG00000119772|DNMT3A;ENSG00000140534|TICRR;ENSG00000152457|DCLRE1C;ENSG00000172977|KAT5;ENSG00000261893|CLK2	6	1363	41	14089	0.231171
GO:0001894	tissue homeostasis	ENSG00000085662|AKR1B1;ENSG00000138376|BARD1;ENSG00000139219|COL2A1	3	1363	16	14089	0.232128
GO:0002224	toll-like receptor signaling pathway	ENSG00000101916|TLR8;ENSG00000134070|IRAK2;ENSG00000164342|TLR3	3	1363	16	14089	0.232128
GO:0005719	nuclear euchromatin	ENSG00000099954|CECR2;ENSG00000100601|ALKBH1;ENSG00000187837|HIST1H1C	3	1363	16	14089	0.232128
GO:0006096	glycolytic process	ENSG00000143627|PKLR;ENSG00000156515|HK1;ENSG00000172331|BPGM	3	1363	16	14089	0.232128
GO:0008045	motor neuron axon guidance	ENSG00000105996|HOXA2;ENSG00000141736|ERBB2;ENSG00000175832|ETV4	3	1363	16	14089	0.232128
GO:0008601	protein phosphatase type 2A regulator activity	ENSG00000128989|ARPP19;ENSG00000143420|ENSA;ENSG00000214517|PPME1	3	1363	16	14089	0.232128
GO:0012506	vesicle membrane	ENSG00000102531|FNDC3A;ENSG00000128683|GAD1;ENSG00000138074|SLC5A6	3	1363	16	14089	0.232128
GO:0017015	regulation of transforming growth factor beta receptor signaling pathway	ENSG00000105329|TGFB1;ENSG00000176396|EID2;ENSG00000183779|ZNF703	3	1363	16	14089	0.232128
GO:0017144	drug metabolic process	ENSG00000010932|FMO1;ENSG00000120915|EPHX2;ENSG00000159228|CBR1	3	1363	16	14089	0.232128
GO:0019433	triglyceride catabolic process	ENSG00000021826|CPS1;ENSG00000100344|PNPLA3;ENSG00000118137|APOA1	3	1363	16	14089	0.232128
GO:0019897	extrinsic component of plasma membrane	ENSG00000182261|NLRP10;ENSG00000276780|NLRP10;ENSG00000281166|NLRP10	3	1363	16	14089	0.232128
GO:0043027	cysteine-type endopeptidase inhibitor activity involved in apoptotic process	ENSG00000125735|TNFSF14;ENSG00000145335|SNCA;ENSG00000163098|BIRC8	3	1363	16	14089	0.232128
GO:0043252	sodium-independent organic anion transport	ENSG00000134538|SLCO1B1;ENSG00000137491|SLCO2B1;ENSG00000168065|SLC22A11	3	1363	16	14089	0.232128
GO:0043425	bHLH transcription factor binding	ENSG00000016082|ISL1;ENSG00000122691|TWIST1;ENSG00000139352|ASCL1	3	1363	16	14089	0.232128
GO:0043691	reverse cholesterol transport	ENSG00000118137|APOA1;ENSG00000154265|ABCA5;ENSG00000234906|APOC2	3	1363	16	14089	0.232128
GO:0045664	regulation of neuron differentiation	ENSG00000064309|CDON;ENSG00000126778|SIX1;ENSG00000163508|EOMES	3	1363	16	14089	0.232128
GO:0051491	positive regulation of filopodium assembly	ENSG00000107954|NEURL1;ENSG00000188157|AGRN;ENSG00000197959|DNM3	3	1363	16	14089	0.232128
GO:0071375	cellular response to peptide hormone stimulus	ENSG00000127948|POR;ENSG00000140459|CYP11A1;ENSG00000163623|NKX6-1	3	1363	16	14089	0.232128
GO:1901741	positive regulation of myoblast fusion	ENSG00000125735|TNFSF14;ENSG00000130513|GDF15;ENSG00000161055|SCGB3A1	3	1363	16	14089	0.232128
GO:0009887	organ morphogenesis	ENSG00000092421|SEMA6A;ENSG00000106003|LFNG;ENSG00000130702|LAMA5;ENSG00000135111|TBX3;ENSG00000140678|ITGAX;ENSG00000147257|GPC3;ENSG00000163623|NKX6-1;ENSG00000166923|GREM1;ENSG00000171105|INSR;ENSG00000171791|BCL2;ENSG00000179348|GATA2	11	1363	86	14089	0.234661
GO:0007568	aging	ENSG00000023909|GCLM;ENSG00000035862|TIMP2;ENSG00000072310|SREBF1;ENSG00000105329|TGFB1;ENSG00000119772|DNMT3A;ENSG00000127022|CANX;ENSG00000130427|EPO;ENSG00000136634|IL10;ENSG00000142168|SOD1;ENSG00000145335|SNCA;ENSG00000159461|AMFR;ENSG00000167136|ENDOG;ENSG00000181195|PENK;ENSG00000183044|ABAT;ENSG00000198947|DMD	15	1363	123	14089	0.234947
GO:0045596	negative regulation of cell differentiation	ENSG00000105329|TGFB1;ENSG00000114315|HES1;ENSG00000122691|TWIST1;ENSG00000169313|P2RY12;ENSG00000171476|HOPX;ENSG00000204501|PRAMEF15;ENSG00000243073|PRAMEF4;ENSG00000282584|PRAMEF4	8	1363	59	14089	0.236294
GO:0007165	signal transduction	ENSG00000027697|IFNGR1;ENSG00000030582|GRN;ENSG00000067606|PRKCZ;ENSG00000072133|RPS6KA6;ENSG00000075391|RASAL2;ENSG00000082175|PGR;ENSG00000091831|ESR1;ENSG00000096264|NCR2;ENSG00000100368|CSF2RB;ENSG00000104312|RIPK2;ENSG00000104375|STK3;ENSG00000104415|WISP1;ENSG00000104826|LHB;ENSG00000105383|CD33;ENSG00000106128|GHRHR;ENSG00000107295|SH3GL2;ENSG00000109255|NMU;ENSG00000110958|PTGES3;ENSG0000…	87	1363	828	14089	0.240948
GO:0001895	retina homeostasis	ENSG00000012223|LTF;ENSG00000090382|LYZ;ENSG00000091513|TF;ENSG00000142168|SOD1;ENSG00000159763|PIP	5	1363	33	14089	0.240963
GO:0043679	axon terminus	ENSG00000120053|GOT1;ENSG00000126767|ELK1;ENSG00000145335|SNCA;ENSG00000178473|UCN3;ENSG00000181195|PENK	5	1363	33	14089	0.240963
GO:0008150	biological_process	ENSG00000006118|TMEM132A;ENSG00000010539|ZNF200;ENSG00000030419|IKZF2;ENSG00000066084|DIP2B;ENSG00000093134|VNN3;ENSG00000101474|APMAP;ENSG00000101935|AMMECR1;ENSG00000105135|ILVBL;ENSG00000112297|AIM1;ENSG00000115568|ZNF142;ENSG00000121900|TMEM54;ENSG00000123584|MAGEA9;ENSG00000123739|PLA2G12A;ENSG00000126890|CTAG2;ENSG00000129925|TMEM8A;ENSG00000135378|PRRG4;ENSG00000142959|BEST4;ENSG0000014335…	49	1363	452	14089	0.241758
GO:0000338	protein deneddylation	ENSG00000136827|TOR1A	1	1363	2	14089	0.241984
GO:0000796	condensin complex	ENSG00000121152|NCAPH	1	1363	2	14089	0.241984
GO:0000836	Hrd1p ubiquitin ligase complex	ENSG00000162298|SYVN1	1	1363	2	14089	0.241984
GO:0000973	posttranscriptional tethering of RNA polymerase II gene DNA at nuclear periphery	ENSG00000111581|NUP107	1	1363	2	14089	0.241984
GO:0001042	RNA polymerase I core binding	ENSG00000141736|ERBB2	1	1363	2	14089	0.241984
GO:0001189	RNA polymerase I transcriptional preinitiation complex assembly at the promoter for the nuclear large rRNA transcript	ENSG00000115750|TAF1B	1	1363	2	14089	0.241984
GO:0001510	RNA methylation	ENSG00000146834|MEPCE	1	1363	2	14089	0.241984
GO:0001515	opioid peptide activity	ENSG00000181195|PENK	1	1363	2	14089	0.241984
GO:0001547	antral ovarian follicle growth	ENSG00000091831|ESR1	1	1363	2	14089	0.241984
GO:0001581	detection of chemical stimulus involved in sensory perception of sour taste	ENSG00000277481|PKD1L3	1	1363	2	14089	0.241984
GO:0001601	peptide YY receptor activity	ENSG00000164128|NPY1R	1	1363	2	14089	0.241984
GO:0001602	pancreatic polypeptide receptor activity	ENSG00000164128|NPY1R	1	1363	2	14089	0.241984
GO:0001738	morphogenesis of a polarized epithelium	ENSG00000130702|LAMA5	1	1363	2	14089	0.241984
GO:0001842	neural fold formation	ENSG00000099954|CECR2	1	1363	2	14089	0.241984
GO:0001927	exocyst assembly	ENSG00000112685|EXOC2	1	1363	2	14089	0.241984
GO:0001959	regulation of cytokine-mediated signaling pathway	ENSG00000134070|IRAK2	1	1363	2	14089	0.241984
GO:0002046	opsin binding	ENSG00000130561|SAG	1	1363	2	14089	0.241984
GO:0002118	aggressive behavior	ENSG00000181195|PENK	1	1363	2	14089	0.241984
GO:0002268	follicular dendritic cell differentiation	ENSG00000069399|BCL3	1	1363	2	14089	0.241984
GO:0002302	CD8-positive, alpha-beta T cell differentiation involved in immune response	ENSG00000163508|EOMES	1	1363	2	14089	0.241984
GO:0002337	B-1a B cell differentiation	ENSG00000154822|PLCL2	1	1363	2	14089	0.241984
GO:0002357	defense response to tumor cell	ENSG00000185988|PLK5	1	1363	2	14089	0.241984
GO:0002415	immunoglobulin transcytosis in epithelial cells mediated by polymeric immunoglobulin receptor	ENSG00000124839|RAB17	1	1363	2	14089	0.241984
GO:0002522	leukocyte migration involved in immune response	ENSG00000101336|HCK	1	1363	2	14089	0.241984
GO:0002528	regulation of vascular permeability involved in acute inflammatory response	ENSG00000140795|MYLK3	1	1363	2	14089	0.241984
GO:0002540	leukotriene production involved in inflammatory response	ENSG00000012779|ALOX5	1	1363	2	14089	0.241984
GO:0002638	negative regulation of immunoglobulin production	ENSG00000123496|IL13RA2	1	1363	2	14089	0.241984
GO:0002669	positive regulation of T cell anergy	ENSG00000049768|FOXP3	1	1363	2	14089	0.241984
GO:0002689	negative regulation of leukocyte chemotaxis	ENSG00000166923|GREM1	1	1363	2	14089	0.241984
GO:0002710	negative regulation of T cell mediated immunity	ENSG00000182566|CLEC4G	1	1363	2	14089	0.241984
GO:0002725	negative regulation of T cell cytokine production	ENSG00000049768|FOXP3	1	1363	2	14089	0.241984
GO:0002730	regulation of dendritic cell cytokine production	ENSG00000164342|TLR3	1	1363	2	14089	0.241984
GO:0002768	immune response-regulating cell surface receptor signaling pathway	ENSG00000254087|LYN	1	1363	2	14089	0.241984
GO:0002803	positive regulation of antibacterial peptide production	ENSG00000096088|PGC	1	1363	2	14089	0.241984
GO:0002902	regulation of B cell apoptotic process	ENSG00000254087|LYN	1	1363	2	14089	0.241984
GO:0003057	regulation of the force of heart contraction by chemical signal	ENSG00000164867|NOS3	1	1363	2	14089	0.241984
GO:0003062	regulation of heart rate by chemical signal	ENSG00000072310|SREBF1	1	1363	2	14089	0.241984
GO:0003097	renal water transport	ENSG00000240583|AQP1	1	1363	2	14089	0.241984
GO:0003157	endocardium development	ENSG00000104375|STK3	1	1363	2	14089	0.241984
GO:0003192	mitral valve formation	ENSG00000179588|ZFPM1	1	1363	2	14089	0.241984
GO:0003420	regulation of growth plate cartilage chondrocyte proliferation	ENSG00000127948|POR	1	1363	2	14089	0.241984
GO:0003977	UDP-N-acetylglucosamine diphosphorylase activity	ENSG00000117143|UAP1	1	1363	2	14089	0.241984
GO:0003996	acyl-CoA ligase activity	ENSG00000167107|ACSF2	1	1363	2	14089	0.241984
GO:0004027	alcohol sulfotransferase activity	ENSG00000088002|SULT2B1	1	1363	2	14089	0.241984
GO:0004053	arginase activity	ENSG00000081181|ARG2	1	1363	2	14089	0.241984
GO:0004060	arylamine N-acetyltransferase activity	ENSG00000156006|NAT2	1	1363	2	14089	0.241984
GO:0004069	L-aspartate:2-oxoglutarate aminotransferase activity	ENSG00000120053|GOT1	1	1363	2	14089	0.241984
GO:0004165	dodecenoyl-CoA delta-isomerase activity	ENSG00000198721|ECI2	1	1363	2	14089	0.241984
GO:0004305	ethanolamine kinase activity	ENSG00000143845|ETNK2	1	1363	2	14089	0.241984
GO:0004320	oleoyl-[acyl-carrier-protein] hydrolase activity	ENSG00000152463|OLAH	1	1363	2	14089	0.241984
GO:0004351	glutamate decarboxylase activity	ENSG00000128683|GAD1	1	1363	2	14089	0.241984
GO:0004373	glycogen (starch) synthase activity	ENSG00000104812|GYS1	1	1363	2	14089	0.241984
GO:0004376	glycolipid mannosyltransferase activity	ENSG00000060642|PIGV	1	1363	2	14089	0.241984
GO:0004382	guanosine-diphosphatase activity	ENSG00000171302|CANT1	1	1363	2	14089	0.241984
GO:0004499	N,N-dimethylaniline monooxygenase activity	ENSG00000010932|FMO1	1	1363	2	14089	0.241984
GO:0004566	beta-glucuronidase activity	ENSG00000173083|HPSE	1	1363	2	14089	0.241984
GO:0004614	phosphoglucomutase activity	ENSG00000169299|PGM2	1	1363	2	14089	0.241984
GO:0004658	propionyl-CoA carboxylase activity	ENSG00000114054|PCCB	1	1363	2	14089	0.241984
GO:0004740	pyruvate dehydrogenase (acetyl-transferring) kinase activity	ENSG00000004799|PDK4	1	1363	2	14089	0.241984
GO:0004897	ciliary neurotrophic factor receptor activity	ENSG00000113594|LIFR	1	1363	2	14089	0.241984
GO:0004911	interleukin-2 receptor activity	ENSG00000147168|IL2RG	1	1363	2	14089	0.241984
GO:0004912	interleukin-3 receptor activity	ENSG00000100368|CSF2RB	1	1363	2	14089	0.241984
GO:0004914	interleukin-5 receptor activity	ENSG00000100368|CSF2RB	1	1363	2	14089	0.241984
GO:0004924	oncostatin-M receptor activity	ENSG00000113594|LIFR	1	1363	2	14089	0.241984
GO:0004998	transferrin receptor activity	ENSG00000072274|TFRC	1	1363	2	14089	0.241984
GO:0005042	netrin receptor activity	ENSG00000182168|UNC5C	1	1363	2	14089	0.241984
GO:0005127	ciliary neurotrophic factor receptor binding	ENSG00000113594|LIFR	1	1363	2	14089	0.241984
GO:0005128	erythropoietin receptor binding	ENSG00000130427|EPO	1	1363	2	14089	0.241984
GO:0005151	interleukin-1, Type II receptor binding	ENSG00000164307|ERAP1	1	1363	2	14089	0.241984
GO:0005290	L-histidine transmembrane transporter activity	ENSG00000111371|SLC38A1	1	1363	2	14089	0.241984
GO:0005326	neurotransmitter transporter activity	ENSG00000168993|CPLX1	1	1363	2	14089	0.241984
GO:0005347	ATP transmembrane transporter activity	ENSG00000100372|SLC25A17	1	1363	2	14089	0.241984
GO:0005668	RNA polymerase transcription factor SL1 complex	ENSG00000115750|TAF1B	1	1363	2	14089	0.241984
GO:0005724	nuclear telomeric heterochromatin	ENSG00000149115|TNKS1BP1	1	1363	2	14089	0.241984
GO:0005947	mitochondrial alpha-ketoglutarate dehydrogenase complex	ENSG00000083123|BCKDHB	1	1363	2	14089	0.241984
GO:0006045	N-acetylglucosamine biosynthetic process	ENSG00000159921|GNE	1	1363	2	14089	0.241984
GO:0006082	organic acid metabolic process	ENSG00000010932|FMO1	1	1363	2	14089	0.241984
GO:0006210	thymine catabolic process	ENSG00000188641|DPYD	1	1363	2	14089	0.241984
GO:0006278	RNA-dependent DNA biosynthetic process	ENSG00000110958|PTGES3	1	1363	2	14089	0.241984
GO:0006505	GPI anchor metabolic process	ENSG00000161395|PGAP3	1	1363	2	14089	0.241984
GO:0006531	aspartate metabolic process	ENSG00000120053|GOT1	1	1363	2	14089	0.241984
GO:0006532	aspartate biosynthetic process	ENSG00000120053|GOT1	1	1363	2	14089	0.241984
GO:0006533	aspartate catabolic process	ENSG00000120053|GOT1	1	1363	2	14089	0.241984
GO:0006540	glutamate decarboxylation to succinate	ENSG00000128683|GAD1	1	1363	2	14089	0.241984
GO:0006543	glutamine catabolic process	ENSG00000128059|PPAT	1	1363	2	14089	0.241984
GO:0006560	proline metabolic process	ENSG00000159423|ALDH4A1	1	1363	2	14089	0.241984
GO:0006562	proline catabolic process	ENSG00000159423|ALDH4A1	1	1363	2	14089	0.241984
GO:0006582	melanin metabolic process	ENSG00000171791|BCL2	1	1363	2	14089	0.241984
GO:0006651	diacylglycerol biosynthetic process	ENSG00000124003|MOGAT1	1	1363	2	14089	0.241984
GO:0006808	regulation of nitrogen utilization	ENSG00000171791|BCL2	1	1363	2	14089	0.241984
GO:0006867	asparagine transport	ENSG00000111371|SLC38A1	1	1363	2	14089	0.241984
GO:0007406	negative regulation of neuroblast proliferation	ENSG00000105329|TGFB1	1	1363	2	14089	0.241984
GO:0007525	somatic muscle development	ENSG00000183091|NEB	1	1363	2	14089	0.241984
GO:0007620	copulation	ENSG00000183044|ABAT	1	1363	2	14089	0.241984
GO:0008173	RNA methyltransferase activity	ENSG00000146834|MEPCE	1	1363	2	14089	0.241984
GO:0008187	poly-pyrimidine tract binding	ENSG00000063244|U2AF2	1	1363	2	14089	0.241984
GO:0008194	UDP-glycosyltransferase activity	ENSG00000168671|UGT3A2	1	1363	2	14089	0.241984
GO:0008260	3-oxoacid CoA-transferase activity	ENSG00000083720|OXCT1	1	1363	2	14089	0.241984
GO:0008453	alanine-glyoxylate transaminase activity	ENSG00000172482|AGXT	1	1363	2	14089	0.241984
GO:0008481	sphinganine kinase activity	ENSG00000063176|SPHK2	1	1363	2	14089	0.241984
GO:0008615	pyridoxine biosynthetic process	ENSG00000108439|PNPO	1	1363	2	14089	0.241984
GO:0008622	epsilon DNA polymerase complex	ENSG00000104472|CHRAC1	1	1363	2	14089	0.241984
GO:0008628	hormone-mediated apoptotic signaling pathway	ENSG00000147571|CRH	1	1363	2	14089	0.241984
GO:0008941	nitric oxide dioxygenase activity	ENSG00000127948|POR	1	1363	2	14089	0.241984
GO:0009264	deoxyribonucleotide catabolic process	ENSG00000023697|DERA	1	1363	2	14089	0.241984
GO:0009436	glyoxylate catabolic process	ENSG00000172482|AGXT	1	1363	2	14089	0.241984
GO:0009582	detection of abiotic stimulus	ENSG00000056291|NPFFR2	1	1363	2	14089	0.241984
GO:0010159	specification of organ position	ENSG00000135111|TBX3	1	1363	2	14089	0.241984
GO:0010256	endomembrane system organization	ENSG00000124198|ARFGEF2	1	1363	2	14089	0.241984
GO:0010482	regulation of epidermal cell division	ENSG00000175793|SFN	1	1363	2	14089	0.241984
GO:0010543	regulation of platelet activation	ENSG00000074966|TXK	1	1363	2	14089	0.241984
GO:0010565	regulation of cellular ketone metabolic process	ENSG00000004799|PDK4	1	1363	2	14089	0.241984
GO:0010623	developmental programmed cell death	ENSG00000163687|DNASE1L3	1	1363	2	14089	0.241984
GO:0010721	negative regulation of cell development	ENSG00000162998|FRZB	1	1363	2	14089	0.241984
GO:0010833	telomere maintenance via telomere lengthening	ENSG00000180532|ZSCAN4	1	1363	2	14089	0.241984
GO:0010902	positive regulation of very-low-density lipoprotein particle remodeling	ENSG00000234906|APOC2	1	1363	2	14089	0.241984
GO:0014062	regulation of serotonin secretion	ENSG00000147571|CRH	1	1363	2	14089	0.241984
GO:0014718	positive regulation of satellite cell activation involved in skeletal muscle regeneration	ENSG00000129194|SOX15	1	1363	2	14089	0.241984
GO:0014740	negative regulation of muscle hyperplasia	ENSG00000164867|NOS3	1	1363	2	14089	0.241984
GO:0014806	smooth muscle hyperplasia	ENSG00000164867|NOS3	1	1363	2	14089	0.241984
GO:0014835	myoblast differentiation involved in skeletal muscle regeneration	ENSG00000169884|WNT10B	1	1363	2	14089	0.241984
GO:0014854	response to inactivity	ENSG00000136634|IL10	1	1363	2	14089	0.241984
GO:0015079	potassium ion transmembrane transporter activity	ENSG00000240583|AQP1	1	1363	2	14089	0.241984
GO:0015141	succinate transmembrane transporter activity	ENSG00000158296|SLC13A3	1	1363	2	14089	0.241984
GO:0015166	polyol transmembrane transporter activity	ENSG00000158865|SLC5A11	1	1363	2	14089	0.241984
GO:0015168	glycerol transmembrane transporter activity	ENSG00000240583|AQP1	1	1363	2	14089	0.241984
GO:0015182	L-asparagine transmembrane transporter activity	ENSG00000111371|SLC38A1	1	1363	2	14089	0.241984
GO:0015217	ADP transmembrane transporter activity	ENSG00000100372|SLC25A17	1	1363	2	14089	0.241984
GO:0015228	coenzyme A transmembrane transporter activity	ENSG00000100372|SLC25A17	1	1363	2	14089	0.241984
GO:0015245	fatty acid transporter activity	ENSG00000140284|SLC27A2	1	1363	2	14089	0.241984
GO:0015382	sodium:sulfate symporter activity	ENSG00000164707|SLC13A4	1	1363	2	14089	0.241984
GO:0015386	potassium:proton antiporter activity	ENSG00000065923|SLC9A7	1	1363	2	14089	0.241984
GO:0015403	thiamine uptake transmembrane transporter activity	ENSG00000117479|SLC19A2	1	1363	2	14089	0.241984
GO:0015491	cation:cation antiporter activity	ENSG00000197375|SLC22A5	1	1363	2	14089	0.241984
GO:0015501	glutamate:sodium symporter activity	ENSG00000110436|SLC1A2	1	1363	2	14089	0.241984
GO:0015791	polyol transport	ENSG00000158865|SLC5A11	1	1363	2	14089	0.241984
GO:0015817	histidine transport	ENSG00000111371|SLC38A1	1	1363	2	14089	0.241984
GO:0015853	adenine transport	ENSG00000151729|SLC25A4	1	1363	2	14089	0.241984
GO:0015866	ADP transport	ENSG00000100372|SLC25A17	1	1363	2	14089	0.241984
GO:0015888	thiamine transport	ENSG00000117479|SLC19A2	1	1363	2	14089	0.241984
GO:0015920	lipopolysaccharide transport	ENSG00000129988|LBP	1	1363	2	14089	0.241984
GO:0016052	carbohydrate catabolic process	ENSG00000023697|DERA	1	1363	2	14089	0.241984
GO:0016295	myristoyl-[acyl-carrier-protein] hydrolase activity	ENSG00000152463|OLAH	1	1363	2	14089	0.241984
GO:0016296	palmitoyl-[acyl-carrier-protein] hydrolase activity	ENSG00000152463|OLAH	1	1363	2	14089	0.241984
GO:0016361	activin receptor activity, type I	ENSG00000115170|ACVR1	1	1363	2	14089	0.241984
GO:0016411	acylglycerol O-acyltransferase activity	ENSG00000100344|PNPLA3	1	1363	2	14089	0.241984
GO:0016488	farnesol catabolic process	ENSG00000198074|AKR1B10	1	1363	2	14089	0.241984
GO:0016723	oxidoreductase activity, oxidizing metal ions, NAD or NADP as acceptor	ENSG00000115107|STEAP3	1	1363	2	14089	0.241984
GO:0016814	hydrolase activity, acting on carbon-nitrogen (but not peptide) bonds, in cyclic amidines	ENSG00000243811|APOBEC3D	1	1363	2	14089	0.241984
GO:0016881	acid-amino acid ligase activity	ENSG00000121060|TRIM25	1	1363	2	14089	0.241984
GO:0016888	endodeoxyribonuclease activity, producing 5'-phosphomonoesters	ENSG00000147687|TATDN1	1	1363	2	14089	0.241984
GO:0017050	D-erythro-sphingosine kinase activity	ENSG00000063176|SPHK2	1	1363	2	14089	0.241984
GO:0017089	glycolipid transporter activity	ENSG00000139433|GLTP	1	1363	2	14089	0.241984
GO:0017095	heparan sulfate 6-O-sulfotransferase activity	ENSG00000171004|HS6ST2	1	1363	2	14089	0.241984
GO:0017101	aminoacyl-tRNA synthetase multienzyme complex	ENSG00000164022|AIMP1	1	1363	2	14089	0.241984
GO:0017153	sodium:dicarboxylate symporter activity	ENSG00000158296|SLC13A3	1	1363	2	14089	0.241984
GO:0017198	N-terminal peptidyl-serine acetylation	ENSG00000156269|NAA11	1	1363	2	14089	0.241984
GO:0018002	N-terminal peptidyl-glutamic acid acetylation	ENSG00000156269|NAA11	1	1363	2	14089	0.241984
GO:0018125	peptidyl-cysteine methylation	ENSG00000169213|RAB3B	1	1363	2	14089	0.241984
GO:0018126	protein hydroxylation	ENSG00000129521|EGLN3	1	1363	2	14089	0.241984
GO:0018812	3-hydroxyacyl-CoA dehydratase activity	ENSG00000074696|HACD3	1	1363	2	14089	0.241984
GO:0018931	naphthalene metabolic process	ENSG00000085662|AKR1B1	1	1363	2	14089	0.241984
GO:0019049	evasion or tolerance of host defenses by virus	ENSG00000105329|TGFB1	1	1363	2	14089	0.241984
GO:0019087	transformation of host cell by virus	ENSG00000171105|INSR	1	1363	2	14089	0.241984
GO:0019262	N-acetylneuraminate catabolic process	ENSG00000135838|NPL	1	1363	2	14089	0.241984
GO:0019265	glycine biosynthetic process, by transamination of glyoxylate	ENSG00000172482|AGXT	1	1363	2	14089	0.241984
GO:0019276	UDP-N-acetylgalactosamine metabolic process	ENSG00000147408|CSGALNACT1	1	1363	2	14089	0.241984
GO:0019550	glutamate catabolic process to aspartate	ENSG00000120053|GOT1	1	1363	2	14089	0.241984
GO:0019551	glutamate catabolic process to 2-oxoglutarate	ENSG00000120053|GOT1	1	1363	2	14089	0.241984
GO:0019776	Atg8 ligase activity	ENSG00000145782|ATG12	1	1363	2	14089	0.241984
GO:0019836	hemolysis by symbiont of host erythrocytes	ENSG00000113600|C9	1	1363	2	14089	0.241984
GO:0019976	interleukin-2 binding	ENSG00000147168|IL2RG	1	1363	2	14089	0.241984
GO:0021514	ventral spinal cord interneuron differentiation	ENSG00000179348|GATA2	1	1363	2	14089	0.241984
GO:0021557	oculomotor nerve development	ENSG00000114315|HES1	1	1363	2	14089	0.241984
GO:0021558	trochlear nerve development	ENSG00000114315|HES1	1	1363	2	14089	0.241984
GO:0021568	rhombomere 2 development	ENSG00000105996|HOXA2	1	1363	2	14089	0.241984
GO:0021750	vestibular nucleus development	ENSG00000139352|ASCL1	1	1363	2	14089	0.241984
GO:0021912	regulation of transcription from RNA polymerase II promoter involved in spinal cord motor neuron fate specification	ENSG00000163623|NKX6-1	1	1363	2	14089	0.241984
GO:0021913	regulation of transcription from RNA polymerase II promoter involved in ventral spinal cord interneuron specification	ENSG00000163623|NKX6-1	1	1363	2	14089	0.241984
GO:0022007	convergent extension involved in neural plate elongation	ENSG00000162738|VANGL2	1	1363	2	14089	0.241984
GO:0022898	regulation of transmembrane transporter activity	ENSG00000171791|BCL2	1	1363	2	14089	0.241984
GO:0022900	electron transport chain	ENSG00000171503|ETFDH	1	1363	2	14089	0.241984
GO:0023021	termination of signal transduction	ENSG00000166311|SMPD1	1	1363	2	14089	0.241984
GO:0023024	MHC class I protein complex binding	ENSG00000134545|KLRC1	1	1363	2	14089	0.241984
GO:0030029	actin filament-based process	ENSG00000007908|SELE	1	1363	2	14089	0.241984
GO:0030174	regulation of DNA-dependent DNA replication initiation	ENSG00000140534|TICRR	1	1363	2	14089	0.241984
GO:0030187	melatonin biosynthetic process	ENSG00000196433|ASMT	1	1363	2	14089	0.241984
GO:0030200	heparan sulfate proteoglycan catabolic process	ENSG00000173083|HPSE	1	1363	2	14089	0.241984
GO:0030586	[methionine synthase] reductase activity	ENSG00000127948|POR	1	1363	2	14089	0.241984
GO:0030832	regulation of actin filament length	ENSG00000183091|NEB	1	1363	2	14089	0.241984
GO:0030849	autosome	ENSG00000127511|SIN3B	1	1363	2	14089	0.241984
GO:0030859	polarized epithelial cell differentiation	ENSG00000151208|DLG5	1	1363	2	14089	0.241984
GO:0030950	establishment or maintenance of actin cytoskeleton polarity	ENSG00000240583|AQP1	1	1363	2	14089	0.241984
GO:0030976	thiamine pyrophosphate binding	ENSG00000105135|ILVBL	1	1363	2	14089	0.241984
GO:0031010	ISWI-type complex	ENSG00000099954|CECR2	1	1363	2	14089	0.241984
GO:0031098	stress-activated protein kinase signaling cascade	ENSG00000085662|AKR1B1	1	1363	2	14089	0.241984
GO:0031436	BRCA1-BARD1 complex	ENSG00000138376|BARD1	1	1363	2	14089	0.241984
GO:0031444	slow-twitch skeletal muscle fiber contraction	ENSG00000198125|MB	1	1363	2	14089	0.241984
GO:0031523	Myb complex	ENSG00000196924|FLNA	1	1363	2	14089	0.241984
GO:0031704	apelin receptor binding	ENSG00000171388|APLN	1	1363	2	14089	0.241984
GO:0031852	mu-type opioid receptor binding	ENSG00000196924|FLNA	1	1363	2	14089	0.241984
GO:0032217	riboflavin transporter activity	ENSG00000101276|SLC52A3	1	1363	2	14089	0.241984
GO:0032218	riboflavin transport	ENSG00000101276|SLC52A3	1	1363	2	14089	0.241984
GO:0032252	secretory granule localization	ENSG00000172575|RASGRP1	1	1363	2	14089	0.241984
GO:0032401	establishment of melanosome localization	ENSG00000124839|RAB17	1	1363	2	14089	0.241984
GO:0032416	negative regulation of sodium:proton antiporter activity	ENSG00000151577|DRD3	1	1363	2	14089	0.241984
GO:0032455	nerve growth factor processing	ENSG00000140564|FURIN	1	1363	2	14089	0.241984
GO:0032692	negative regulation of interleukin-1 production	ENSG00000136634|IL10	1	1363	2	14089	0.241984
GO:0032701	negative regulation of interleukin-18 production	ENSG00000136634|IL10	1	1363	2	14089	0.241984
GO:0032717	negative regulation of interleukin-8 production	ENSG00000136634|IL10	1	1363	2	14089	0.241984
GO:0032770	positive regulation of monooxygenase activity	ENSG00000127948|POR	1	1363	2	14089	0.241984
GO:0032782	bile acid secretion	ENSG00000214530|STARD10	1	1363	2	14089	0.241984
GO:0032811	negative regulation of epinephrine secretion	ENSG00000147571|CRH	1	1363	2	14089	0.241984
GO:0032838	cell projection cytoplasm	ENSG00000085662|AKR1B1	1	1363	2	14089	0.241984
GO:0032943	mononuclear cell proliferation	ENSG00000105329|TGFB1	1	1363	2	14089	0.241984
GO:0033003	regulation of mast cell activation	ENSG00000254087|LYN	1	1363	2	14089	0.241984
GO:0033040	sour taste receptor activity	ENSG00000277481|PKD1L3	1	1363	2	14089	0.241984
GO:0033088	negative regulation of immature T cell proliferation in thymus	ENSG00000141736|ERBB2	1	1363	2	14089	0.241984
GO:0033092	positive regulation of immature T cell proliferation in thymus	ENSG00000049768|FOXP3	1	1363	2	14089	0.241984
GO:0033188	sphingomyelin synthase activity	ENSG00000198964|SGMS1	1	1363	2	14089	0.241984
GO:0033257	Bcl3/NF-kappaB2 complex	ENSG00000069399|BCL3	1	1363	2	14089	0.241984
GO:0033554	cellular response to stress	ENSG00000240583|AQP1	1	1363	2	14089	0.241984
GO:0033590	response to cobalamin	ENSG00000146648|EGFR	1	1363	2	14089	0.241984
GO:0033594	response to hydroxyisoflavone	ENSG00000146648|EGFR	1	1363	2	14089	0.241984
GO:0033602	negative regulation of dopamine secretion	ENSG00000183044|ABAT	1	1363	2	14089	0.241984
GO:0033685	negative regulation of luteinizing hormone secretion	ENSG00000147571|CRH	1	1363	2	14089	0.241984
GO:0034190	apolipoprotein receptor binding	ENSG00000118137|APOA1	1	1363	2	14089	0.241984
GO:0034448	EGO complex	ENSG00000025039|RRAGD	1	1363	2	14089	0.241984
GO:0034502	protein localization to chromosome	ENSG00000133863|TEX15	1	1363	2	14089	0.241984
GO:0034505	tooth mineralization	ENSG00000108821|COL1A1	1	1363	2	14089	0.241984
GO:0034683	integrin alphav-beta3 complex	ENSG00000259207|ITGB3	1	1363	2	14089	0.241984
GO:0034703	cation channel complex	ENSG00000277481|PKD1L3	1	1363	2	14089	0.241984
GO:0034970	histone H3-R2 methylation	ENSG00000198890|PRMT6	1	1363	2	14089	0.241984
GO:0035065	regulation of histone acetylation	ENSG00000179348|GATA2	1	1363	2	14089	0.241984
GO:0035175	histone kinase activity (H3-S10 specific	ENSG00000100784|RPS6KA5	1	1363	2	14089	0.241984
GO:0035241	protein-arginine omega-N monomethyltransferase activity	ENSG00000198890|PRMT6	1	1363	2	14089	0.241984
GO:0035279	mRNA cleavage involved in gene silencing by miRNA	ENSG00000123908|AGO2	1	1363	2	14089	0.241984
GO:0035304	regulation of protein dephosphorylation	ENSG00000166143|PPP1R14D	1	1363	2	14089	0.241984
GO:0035339	SPOTS complex	ENSG00000172057|ORMDL3	1	1363	2	14089	0.241984
GO:0035349	coenzyme A transmembrane transport	ENSG00000100372|SLC25A17	1	1363	2	14089	0.241984
GO:0035368	selenocysteine insertion sequence binding	ENSG00000141543|EIF4A3	1	1363	2	14089	0.241984
GO:0035378	carbon dioxide transmembrane transport	ENSG00000240583|AQP1	1	1363	2	14089	0.241984
GO:0035379	carbon dioxide transmembrane transporter activity	ENSG00000240583|AQP1	1	1363	2	14089	0.241984
GO:0035483	gastric emptying	ENSG00000151577|DRD3	1	1363	2	14089	0.241984
GO:0035910	ascending aorta morphogenesis	ENSG00000114315|HES1	1	1363	2	14089	0.241984
GO:0036294	cellular response to decreased oxygen levels	ENSG00000113742|CPEB4	1	1363	2	14089	0.241984
GO:0036514	dopaminergic neuron axon guidance	ENSG00000162738|VANGL2	1	1363	2	14089	0.241984
GO:0036515	serotonergic neuron axon guidance	ENSG00000162738|VANGL2	1	1363	2	14089	0.241984
GO:0038043	interleukin-5-mediated signaling pathway	ENSG00000100368|CSF2RB	1	1363	2	14089	0.241984
GO:0038052	RNA polymerase II transcription factor activity, estrogen-activated sequence-specific DNA binding	ENSG00000091831|ESR1	1	1363	2	14089	0.241984
GO:0038098	sequestering of BMP from receptor via BMP binding	ENSG00000180875|GREM2	1	1363	2	14089	0.241984
GO:0038110	interleukin-2-mediated signaling pathway	ENSG00000147168|IL2RG	1	1363	2	14089	0.241984
GO:0038123	toll-like receptor TLR1:TLR2 signaling pathway	ENSG00000170458|CD14	1	1363	2	14089	0.241984
GO:0038156	interleukin-3-mediated signaling pathway	ENSG00000100368|CSF2RB	1	1363	2	14089	0.241984
GO:0042036	negative regulation of cytokine biosynthetic process	ENSG00000049768|FOXP3	1	1363	2	14089	0.241984
GO:0042245	RNA repair	ENSG00000100601|ALKBH1	1	1363	2	14089	0.241984
GO:0042412	taurine biosynthetic process	ENSG00000129596|CDO1	1	1363	2	14089	0.241984
GO:0042701	progesterone secretion	ENSG00000122641|INHBA	1	1363	2	14089	0.241984
GO:0042719	mitochondrial intermembrane space protein transporter complex	ENSG00000099800|TIMM13	1	1363	2	14089	0.241984
GO:0042723	thiamine-containing compound metabolic process	ENSG00000117479|SLC19A2	1	1363	2	14089	0.241984
GO:0042745	circadian sleep/wake cycle	ENSG00000101444|AHCY	1	1363	2	14089	0.241984
GO:0042760	very long-chain fatty acid catabolic process	ENSG00000140284|SLC27A2	1	1363	2	14089	0.241984
GO:0042775	mitochondrial ATP synthesis coupled electron transport	ENSG00000145335|SNCA	1	1363	2	14089	0.241984
GO:0042823	pyridoxal phosphate biosynthetic process	ENSG00000108439|PNPO	1	1363	2	14089	0.241984
GO:0042853	L-alanine catabolic process	ENSG00000172482|AGXT	1	1363	2	14089	0.241984
GO:0042904	9-cis-retinoic acid biosynthetic process	ENSG00000073737|DHRS9	1	1363	2	14089	0.241984
GO:0042942	D-serine transport	ENSG00000130876|SLC7A10	1	1363	2	14089	0.241984
GO:0042976	activation of Janus kinase activity	ENSG00000112964|GHR	1	1363	2	14089	0.241984
GO:0042986	positive regulation of amyloid precursor protein biosynthetic process	ENSG00000177425|PAWR	1	1363	2	14089	0.241984
GO:0043006	activation of phospholipase A2 activity by calcium-mediated signaling	ENSG00000146648|EGFR	1	1363	2	14089	0.241984
GO:0043067	regulation of programmed cell death	ENSG00000171791|BCL2	1	1363	2	14089	0.241984
GO:0043208	glycosphingolipid binding	ENSG00000254087|LYN	1	1363	2	14089	0.241984
GO:0043218	compact myelin	ENSG00000085063|CD59	1	1363	2	14089	0.241984
GO:0043260	laminin-11 complex	ENSG00000130702|LAMA5	1	1363	2	14089	0.241984
GO:0043512	inhibin A complex	ENSG00000122641|INHBA	1	1363	2	14089	0.241984
GO:0043932	ossification involved in bone remodeling	ENSG00000105329|TGFB1	1	1363	2	14089	0.241984
GO:0043987	histone H3-S10 phosphorylation	ENSG00000100784|RPS6KA5	1	1363	2	14089	0.241984
GO:0043988	histone H3-S28 phosphorylation	ENSG00000100784|RPS6KA5	1	1363	2	14089	0.241984
GO:0044027	hypermethylation of CpG island	ENSG00000119772|DNMT3A	1	1363	2	14089	0.241984
GO:0044062	regulation of excretion	ENSG00000161270|NPHS1	1	1363	2	14089	0.241984
GO:0044205	'de novo' UMP biosynthetic process	ENSG00000114491|UMPS	1	1363	2	14089	0.241984
GO:0044236	multicellular organism metabolic process	ENSG00000112964|GHR	1	1363	2	14089	0.241984
GO:0044292	dendrite terminus	ENSG00000114446|IFT57	1	1363	2	14089	0.241984
GO:0044753	amphisome	ENSG00000161011|SQSTM1	1	1363	2	14089	0.241984
GO:0044754	autolysosome	ENSG00000161011|SQSTM1	1	1363	2	14089	0.241984
GO:0044772	mitotic cell cycle phase transition	ENSG00000061337|LZTS1	1	1363	2	14089	0.241984
GO:0045029	UDP-activated nucleotide receptor activity	ENSG00000171631|P2RY6	1	1363	2	14089	0.241984
GO:0045082	positive regulation of interleukin-10 biosynthetic process	ENSG00000069399|BCL3	1	1363	2	14089	0.241984
GO:0045218	zonula adherens maintenance	ENSG00000140859|KIFC3	1	1363	2	14089	0.241984
GO:0045355	negative regulation of interferon-alpha biosynthetic process	ENSG00000136634|IL10	1	1363	2	14089	0.241984
GO:0045550	geranylgeranyl reductase activity	ENSG00000198074|AKR1B10	1	1363	2	14089	0.241984
GO:0045608	negative regulation of auditory receptor cell differentiation	ENSG00000114315|HES1	1	1363	2	14089	0.241984
GO:0045621	positive regulation of lymphocyte differentiation	ENSG00000173757|STAT5B	1	1363	2	14089	0.241984
GO:0045728	respiratory burst after phagocytosis	ENSG00000101336|HCK	1	1363	2	14089	0.241984
GO:0045906	negative regulation of vasoconstriction	ENSG00000171388|APLN	1	1363	2	14089	0.241984
GO:0045963	negative regulation of dopamine metabolic process	ENSG00000145335|SNCA	1	1363	2	14089	0.241984
GO:0046209	nitric oxide metabolic process	ENSG00000021826|CPS1	1	1363	2	14089	0.241984
GO:0046331	lateral inhibition	ENSG00000114315|HES1	1	1363	2	14089	0.241984
GO:0046370	fructose biosynthetic process	ENSG00000085662|AKR1B1	1	1363	2	14089	0.241984
GO:0046373	L-arabinose metabolic process	ENSG00000165899|OTOGL	1	1363	2	14089	0.241984
GO:0046501	protoporphyrinogen IX metabolic process	ENSG00000143224|PPOX	1	1363	2	14089	0.241984
GO:0046514	ceramide catabolic process	ENSG00000167769|ACER1	1	1363	2	14089	0.241984
GO:0046543	development of secondary female sexual characteristics	ENSG00000173757|STAT5B	1	1363	2	14089	0.241984
GO:0046556	alpha-L-arabinofuranosidase activity	ENSG00000165899|OTOGL	1	1363	2	14089	0.241984
GO:0046596	regulation of viral entry into host cell	ENSG00000121060|TRIM25	1	1363	2	14089	0.241984
GO:0046666	retinal cell programmed cell death	ENSG00000117560|FASLG	1	1363	2	14089	0.241984
GO:0046717	acid secretion	ENSG00000151577|DRD3	1	1363	2	14089	0.241984
GO:0046724	oxalic acid secretion	ENSG00000172482|AGXT	1	1363	2	14089	0.241984
GO:0046726	positive regulation by virus of viral protein levels in host cell	ENSG00000074696|HACD3	1	1363	2	14089	0.241984
GO:0046832	negative regulation of RNA export from nucleus	ENSG00000124789|NUP153	1	1363	2	14089	0.241984
GO:0046878	positive regulation of saliva secretion	ENSG00000240583|AQP1	1	1363	2	14089	0.241984
GO:0046882	negative regulation of follicle-stimulating hormone secretion	ENSG00000122641|INHBA	1	1363	2	14089	0.241984
GO:0046899	nucleoside triphosphate adenylate kinase activity	ENSG00000162433|AK4	1	1363	2	14089	0.241984
GO:0047237	glucuronylgalactosylproteoglycan 4-beta-N-acetylgalactosaminyltransferase activity	ENSG00000147408|CSGALNACT1	1	1363	2	14089	0.241984
GO:0048087	positive regulation of developmental pigmentation	ENSG00000171791|BCL2	1	1363	2	14089	0.241984
GO:0048105	establishment of body hair planar orientation	ENSG00000162738|VANGL2	1	1363	2	14089	0.241984
GO:0048143	astrocyte activation	ENSG00000146648|EGFR	1	1363	2	14089	0.241984
GO:0048294	negative regulation of isotype switching to IgE isotypes	ENSG00000049768|FOXP3	1	1363	2	14089	0.241984
GO:0048302	regulation of isotype switching to IgG isotypes	ENSG00000049768|FOXP3	1	1363	2	14089	0.241984
GO:0048332	mesoderm morphogenesis	ENSG00000135111|TBX3	1	1363	2	14089	0.241984
GO:0048520	positive regulation of behavior	ENSG00000137868|STRA6	1	1363	2	14089	0.241984
GO:0048563	post-embryonic organ morphogenesis	ENSG00000153094|BCL2L11	1	1363	2	14089	0.241984
GO:0048710	regulation of astrocyte differentiation	ENSG00000184144|CNTN2	1	1363	2	14089	0.241984
GO:0050220	prostaglandin-E synthase activity	ENSG00000110958|PTGES3	1	1363	2	14089	0.241984
GO:0050613	delta14-sterol reductase activity	ENSG00000149809|TM7SF2	1	1363	2	14089	0.241984
GO:0050651	dermatan sulfate proteoglycan biosynthetic process	ENSG00000147408|CSGALNACT1	1	1363	2	14089	0.241984
GO:0050653	chondroitin sulfate proteoglycan biosynthetic process, polysaccharide chain biosynthetic process	ENSG00000147408|CSGALNACT1	1	1363	2	14089	0.241984
GO:0050748	negative regulation of lipoprotein metabolic process	ENSG00000259207|ITGB3	1	1363	2	14089	0.241984
GO:0050855	regulation of B cell receptor signaling pathway	ENSG00000254087|LYN	1	1363	2	14089	0.241984
GO:0050968	detection of chemical stimulus involved in sensory perception of pain	ENSG00000213199|ASIC3	1	1363	2	14089	0.241984
GO:0051183	vitamin transporter activity	ENSG00000137868|STRA6	1	1363	2	14089	0.241984
GO:0051280	negative regulation of release of sequestered calcium ion into cytosol	ENSG00000105329|TGFB1	1	1363	2	14089	0.241984
GO:0051306	mitotic sister chromatid separation	ENSG00000121101|TEX14	1	1363	2	14089	0.241984
GO:0051345	positive regulation of hydrolase activity	ENSG00000118137|APOA1	1	1363	2	14089	0.241984
GO:0051466	positive regulation of corticotropin-releasing hormone secretion	ENSG00000171388|APLN	1	1363	2	14089	0.241984
GO:0051900	regulation of mitochondrial depolarization	ENSG00000023909|GCLM	1	1363	2	14089	0.241984
GO:0052810	1-phosphatidylinositol-5-kinase activity	ENSG00000107242|PIP5K1B	1	1363	2	14089	0.241984
GO:0055059	asymmetric neuroblast division	ENSG00000007866|TEAD3	1	1363	2	14089	0.241984
GO:0055081	anion homeostasis	ENSG00000021826|CPS1	1	1363	2	14089	0.241984
GO:0060133	somatotropin secreting cell development	ENSG00000106128|GHRHR	1	1363	2	14089	0.241984
GO:0060139	positive regulation of apoptotic process by virus	ENSG00000153094|BCL2L11	1	1363	2	14089	0.241984
GO:0060160	negative regulation of dopamine receptor signaling pathway	ENSG00000151577|DRD3	1	1363	2	14089	0.241984
GO:0060163	subpallium neuron fate commitment	ENSG00000139352|ASCL1	1	1363	2	14089	0.241984
GO:0060168	positive regulation of adenosine receptor signaling pathway	ENSG00000184144|CNTN2	1	1363	2	14089	0.241984
GO:0060265	positive regulation of respiratory burst involved in inflammatory response	ENSG00000129988|LBP	1	1363	2	14089	0.241984
GO:0060302	negative regulation of cytokine activity	ENSG00000136634|IL10	1	1363	2	14089	0.241984
GO:0060312	regulation of blood vessel remodeling	ENSG00000105329|TGFB1	1	1363	2	14089	0.241984
GO:0060318	definitive erythrocyte differentiation	ENSG00000179588|ZFPM1	1	1363	2	14089	0.241984
GO:0060319	primitive erythrocyte differentiation	ENSG00000179588|ZFPM1	1	1363	2	14089	0.241984
GO:0060342	photoreceptor inner segment membrane	ENSG00000139988|RDH12	1	1363	2	14089	0.241984
GO:0060350	endochondral bone morphogenesis	ENSG00000138696|BMPR1B	1	1363	2	14089	0.241984
GO:0060352	cell adhesion molecule production	ENSG00000113384|GOLPH3	1	1363	2	14089	0.241984
GO:0060369	positive regulation of Fc receptor mediated stimulatory signaling pathway	ENSG00000254087|LYN	1	1363	2	14089	0.241984
GO:0060488	orthogonal dichotomous subdivision of terminal units involved in lung branching morphogenesis	ENSG00000162738|VANGL2	1	1363	2	14089	0.241984
GO:0060489	planar dichotomous subdivision of terminal units involved in lung branching morphogenesis	ENSG00000162738|VANGL2	1	1363	2	14089	0.241984
GO:0060490	lateral sprouting involved in lung morphogenesis	ENSG00000162738|VANGL2	1	1363	2	14089	0.241984
GO:0060523	prostate epithelial cord elongation	ENSG00000091831|ESR1	1	1363	2	14089	0.241984
GO:0060675	ureteric bud morphogenesis	ENSG00000114315|HES1	1	1363	2	14089	0.241984
GO:0060745	mammary gland branching involved in pregnancy	ENSG00000091831|ESR1	1	1363	2	14089	0.241984
GO:0060809	mesodermal to mesenchymal transition involved in gastrulation	ENSG00000163508|EOMES	1	1363	2	14089	0.241984
GO:0060836	lymphatic endothelial cell differentiation	ENSG00000114739|ACVR2B	1	1363	2	14089	0.241984
GO:0060856	establishment of blood-brain barrier	ENSG00000168389|MFSD2A	1	1363	2	14089	0.241984
GO:0060857	establishment of glial blood-brain barrier	ENSG00000198947|DMD	1	1363	2	14089	0.241984
GO:0060913	cardiac cell fate determination	ENSG00000016082|ISL1	1	1363	2	14089	0.241984
GO:0060931	sinoatrial node cell development	ENSG00000135111|TBX3	1	1363	2	14089	0.241984
GO:0061042	vascular wound healing	ENSG00000173083|HPSE	1	1363	2	14089	0.241984
GO:0061104	adrenal chromaffin cell differentiation	ENSG00000139352|ASCL1	1	1363	2	14089	0.241984
GO:0061197	fungiform papilla morphogenesis	ENSG00000126778|SIX1	1	1363	2	14089	0.241984
GO:0061547	glycogen synthase activity, transferring glucose-1-phosphate	ENSG00000104812|GYS1	1	1363	2	14089	0.241984
GO:0061626	pharyngeal arch artery morphogenesis	ENSG00000114315|HES1	1	1363	2	14089	0.241984
GO:0061673	mitotic spindle astral microtubule	ENSG00000154429|CCSAP	1	1363	2	14089	0.241984
GO:0070072	vacuolar proton-transporting V-type ATPase complex assembly	ENSG00000033627|ATP6V0A1	1	1363	2	14089	0.241984
GO:0070120	ciliary neurotrophic factor-mediated signaling pathway	ENSG00000113594|LIFR	1	1363	2	14089	0.241984
GO:0070189	kynurenine metabolic process	ENSG00000117009|KMO	1	1363	2	14089	0.241984
GO:0070231	T cell apoptotic process	ENSG00000117560|FASLG	1	1363	2	14089	0.241984
GO:0070317	negative regulation of G0 to G1 transition	ENSG00000260596|DUX4	1	1363	2	14089	0.241984
GO:0070345	negative regulation of fat cell proliferation	ENSG00000179348|GATA2	1	1363	2	14089	0.241984
GO:0070554	synaptobrevin 2-SNAP-25-syntaxin-3-complexin complex	ENSG00000168993|CPLX1	1	1363	2	14089	0.241984
GO:0070672	response to interleukin-15	ENSG00000173757|STAT5B	1	1363	2	14089	0.241984
GO:0070699	type II activin receptor binding	ENSG00000122641|INHBA	1	1363	2	14089	0.241984
GO:0070739	protein-glutamic acid ligase activity	ENSG00000135912|TTLL4	1	1363	2	14089	0.241984
GO:0070838	divalent metal ion transport	ENSG00000136052|SLC41A2	1	1363	2	14089	0.241984
GO:0070988	demethylation	ENSG00000127948|POR	1	1363	2	14089	0.241984
GO:0070995	NADPH oxidation	ENSG00000010932|FMO1	1	1363	2	14089	0.241984
GO:0070996	type 1 melanocortin receptor binding	ENSG00000135324|MRAP2	1	1363	2	14089	0.241984
GO:0071006	U2-type catalytic step 1 spliceosome	ENSG00000086589|RBM22	1	1363	2	14089	0.241984
GO:0071140	resolution of mitotic recombination intermediates	ENSG00000178295|GEN1	1	1363	2	14089	0.241984
GO:0071241	cellular response to inorganic substance	ENSG00000240583|AQP1	1	1363	2	14089	0.241984
GO:0071259	cellular response to magnetism	ENSG00000139352|ASCL1	1	1363	2	14089	0.241984
GO:0071306	cellular response to vitamin E	ENSG00000108821|COL1A1	1	1363	2	14089	0.241984
GO:0071314	cellular response to cocaine	ENSG00000147571|CRH	1	1363	2	14089	0.241984
GO:0071464	cellular response to hydrostatic pressure	ENSG00000169884|WNT10B	1	1363	2	14089	0.241984
GO:0071472	cellular response to salt stress	ENSG00000240583|AQP1	1	1363	2	14089	0.241984
GO:0071657	positive regulation of granulocyte colony-stimulating factor production	ENSG00000016082|ISL1	1	1363	2	14089	0.241984
GO:0071727	cellular response to triacyl bacterial lipopeptide	ENSG00000170458|CD14	1	1363	2	14089	0.241984
GO:0071733	transcriptional activation by promoter-enhancer looping	ENSG00000179588|ZFPM1	1	1363	2	14089	0.241984
GO:0071804	cellular potassium ion transport	ENSG00000164626|KCNK5	1	1363	2	14089	0.241984
GO:0071934	thiamine transmembrane transport	ENSG00000117479|SLC19A2	1	1363	2	14089	0.241984
GO:0072014	proximal tubule development	ENSG00000178301|AQP11	1	1363	2	14089	0.241984
GO:0072092	ureteric bud invasion	ENSG00000248905|FMN1	1	1363	2	14089	0.241984
GO:0072193	ureter smooth muscle cell differentiation	ENSG00000126778|SIX1	1	1363	2	14089	0.241984
GO:0072203	cell proliferation involved in metanephros development	ENSG00000147257|GPC3	1	1363	2	14089	0.241984
GO:0072282	metanephric nephron tubule morphogenesis	ENSG00000114315|HES1	1	1363	2	14089	0.241984
GO:0072509	divalent inorganic cation transmembrane transporter activity	ENSG00000136052|SLC41A2	1	1363	2	14089	0.241984
GO:0075732	viral penetration into host nucleus	ENSG00000124789|NUP153	1	1363	2	14089	0.241984
GO:0080121	AMP transport	ENSG00000100372|SLC25A17	1	1363	2	14089	0.241984
GO:0080122	AMP transmembrane transporter activity	ENSG00000100372|SLC25A17	1	1363	2	14089	0.241984
GO:0089709	L-histidine transmembrane transport	ENSG00000111371|SLC38A1	1	1363	2	14089	0.241984
GO:0090325	regulation of locomotion involved in locomotory behavior	ENSG00000151577|DRD3	1	1363	2	14089	0.241984
GO:0090435	protein localization to nuclear envelope	ENSG00000169905|TOR1AIP2	1	1363	2	14089	0.241984
GO:0090537	CERF complex	ENSG00000099954|CECR2	1	1363	2	14089	0.241984
GO:0097084	vascular smooth muscle cell development	ENSG00000114315|HES1	1	1363	2	14089	0.241984
GO:0097286	iron ion import	ENSG00000072274|TFRC	1	1363	2	14089	0.241984
GO:0097362	MCM8-MCM9 complex	ENSG00000111877|MCM9	1	1363	2	14089	0.241984
GO:0097460	ferrous iron import into cell	ENSG00000091513|TF	1	1363	2	14089	0.241984
GO:0097498	endothelial tube lumen extension	ENSG00000133121|STARD13	1	1363	2	14089	0.241984
GO:0097531	mast cell migration	ENSG00000173757|STAT5B	1	1363	2	14089	0.241984
GO:1900060	negative regulation of ceramide biosynthetic process	ENSG00000172057|ORMDL3	1	1363	2	14089	0.241984
GO:1900108	negative regulation of nodal signaling pathway	ENSG00000164488|DACT2	1	1363	2	14089	0.241984
GO:1900159	positive regulation of bone mineralization involved in bone maturation	ENSG00000012223|LTF	1	1363	2	14089	0.241984
GO:1901031	regulation of response to reactive oxygen species	ENSG00000149212|SESN3	1	1363	2	14089	0.241984
GO:1901666	positive regulation of NAD+ ADP-ribosyltransferase activity	ENSG00000105329|TGFB1	1	1363	2	14089	0.241984
GO:1902083	negative regulation of peptidyl-cysteine S-nitrosylation	ENSG00000198947|DMD	1	1363	2	14089	0.241984
GO:1902415	regulation of mRNA binding	ENSG00000141543|EIF4A3	1	1363	2	14089	0.241984
GO:1902617	response to fluoride	ENSG00000108821|COL1A1	1	1363	2	14089	0.241984
GO:1902732	positive regulation of chondrocyte proliferation	ENSG00000012223|LTF	1	1363	2	14089	0.241984
GO:1902807	negative regulation of cell cycle G1/S phase transition	ENSG00000099994|SUSD2	1	1363	2	14089	0.241984
GO:1902957	negative regulation of mitochondrial electron transport, NADH to ubiquinone	ENSG00000145335|SNCA	1	1363	2	14089	0.241984
GO:1903078	positive regulation of protein localization to plasma membrane	ENSG00000166900|STX3	1	1363	2	14089	0.241984
GO:1903237	negative regulation of leukocyte tethering or rolling	ENSG00000151882|CCL28	1	1363	2	14089	0.241984
GO:1903382	negative regulation of endoplasmic reticulum stress-induced neuron intrinsic apoptotic signaling pathway	ENSG00000149428|HYOU1	1	1363	2	14089	0.241984
GO:1903427	negative regulation of reactive oxygen species biosynthetic process	ENSG00000165646|SLC18A2	1	1363	2	14089	0.241984
GO:1903817	negative regulation of voltage-gated potassium channel activity	ENSG00000175538|KCNE3	1	1363	2	14089	0.241984
GO:1904219	positive regulation of CDP-diacylglycerol-serine O-phosphatidyltransferase activity	ENSG00000164300|SERINC5	1	1363	2	14089	0.241984
GO:1904222	positive regulation of serine C-palmitoyltransferase activity	ENSG00000164300|SERINC5	1	1363	2	14089	0.241984
GO:1904602	serotonin-activated cation-selective channel complex	ENSG00000149305|HTR3B	1	1363	2	14089	0.241984
GO:1904646	cellular response to beta-amyloid	ENSG00000196954|CASP4	1	1363	2	14089	0.241984
GO:1904715	negative regulation of chaperone-mediated autophagy	ENSG00000145335|SNCA	1	1363	2	14089	0.241984
GO:1904753	negative regulation of vascular associated smooth muscle cell migration	ENSG00000140416|TPM1	1	1363	2	14089	0.241984
GO:1904823	purine nucleobase transmembrane transport	ENSG00000156222|SLC28A1	1	1363	2	14089	0.241984
GO:1904956	regulation of midbrain dopaminergic neuron differentiation	ENSG00000145423|SFRP2	1	1363	2	14089	0.241984
GO:1904970	brush border assembly	ENSG00000169994|MYO7B	1	1363	2	14089	0.241984
GO:1990131	Gtr1-Gtr2 GTPase complex	ENSG00000025039|RRAGD	1	1363	2	14089	0.241984
GO:1990172	G-protein coupled receptor catabolic process	ENSG00000198932|GPRASP1	1	1363	2	14089	0.241984
GO:1990189	peptide-serine-N-acetyltransferase activity	ENSG00000156269|NAA11	1	1363	2	14089	0.241984
GO:1990190	peptide-glutamate-N-acetyltransferase activity	ENSG00000156269|NAA11	1	1363	2	14089	0.241984
GO:1990502	dense core granule maturation	ENSG00000120451|SNX19	1	1363	2	14089	0.241984
GO:1990851	Wnt-Frizzled-LRP5/6 complex	ENSG00000177283|FZD8	1	1363	2	14089	0.241984
GO:2000035	regulation of stem cell division	ENSG00000145423|SFRP2	1	1363	2	14089	0.241984
GO:2000041	negative regulation of planar cell polarity pathway involved in axis elongation	ENSG00000145423|SFRP2	1	1363	2	14089	0.241984
GO:2000078	positive regulation of type B pancreatic cell development	ENSG00000163623|NKX6-1	1	1363	2	14089	0.241984
GO:2000194	regulation of female gonad development	ENSG00000171105|INSR	1	1363	2	14089	0.241984
GO:2000276	negative regulation of oxidative phosphorylation uncoupler activity	ENSG00000122691|TWIST1	1	1363	2	14089	0.241984
GO:2000320	negative regulation of T-helper 17 cell differentiation	ENSG00000049768|FOXP3	1	1363	2	14089	0.241984
GO:2000479	regulation of cAMP-dependent protein kinase activity	ENSG00000056291|NPFFR2	1	1363	2	14089	0.241984
GO:2000670	positive regulation of dendritic cell apoptotic process	ENSG00000254087|LYN	1	1363	2	14089	0.241984
GO:2000729	positive regulation of mesenchymal cell proliferation involved in ureter development	ENSG00000126778|SIX1	1	1363	2	14089	0.241984
GO:2000978	negative regulation of forebrain neuron differentiation	ENSG00000114315|HES1	1	1363	2	14089	0.241984
GO:2000981	negative regulation of inner ear receptor cell differentiation	ENSG00000114315|HES1	1	1363	2	14089	0.241984
GO:2001258	negative regulation of cation channel activity	ENSG00000130427|EPO	1	1363	2	14089	0.241984
GO:0001568	blood vessel development	ENSG00000063176|SPHK2;ENSG00000108821|COL1A1;ENSG00000112769|LAMA4;ENSG00000135111|TBX3;ENSG00000137868|STRA6;ENSG00000164692|COL1A2	6	1363	42	14089	0.246128
GO:0008236	serine-type peptidase activity	ENSG00000074603|DPP8;ENSG00000111405|ENDOU;ENSG00000145649|GZMA;ENSG00000167749|KLK4;ENSG00000167757|KLK11;ENSG00000275896|PRSS2	6	1363	42	14089	0.246128
GO:0035690	cellular response to drug	ENSG00000072274|TFRC;ENSG00000086589|RBM22;ENSG00000114491|UMPS;ENSG00000128059|PPAT;ENSG00000146648|EGFR;ENSG00000164342|TLR3	6	1363	42	14089	0.246128
GO:0030425	dendrite	ENSG00000027697|IFNGR1;ENSG00000070985|TRPM5;ENSG00000113742|CPEB4;ENSG00000123908|AGO2;ENSG00000124839|RAB17;ENSG00000125869|LAMP5;ENSG00000126767|ELK1;ENSG00000138696|BMPR1B;ENSG00000141543|EIF4A3;ENSG00000149269|PAK1;ENSG00000159461|AMFR;ENSG00000161681|SHANK1;ENSG00000163288|GABRB1;ENSG00000166900|STX3;ENSG00000168993|CPLX1;ENSG00000174469|CNTNAP2;ENSG00000175538|KCNE3;ENSG00000178301|AQP11;E…	24	1363	210	14089	0.247788
GO:0007517	muscle organ development	ENSG00000104369|JPH1;ENSG00000122691|TWIST1;ENSG00000130702|LAMA5;ENSG00000135535|CD164;ENSG00000163359|COL6A3;ENSG00000176396|EID2;ENSG00000183091|NEB;ENSG00000188130|MAPK12;ENSG00000198947|DMD	9	1363	69	14089	0.248176
GO:0005758	mitochondrial intermembrane space	ENSG00000034971|MYOC;ENSG00000113384|GOLPH3;ENSG00000142168|SOD1;ENSG00000143224|PPOX;ENSG00000203859|HSD3B2;ENSG00000254087|LYN;ENSG00000273607|CHCHD10	7	1363	51	14089	0.248349
GO:0008217	regulation of blood pressure	ENSG00000120915|EPHX2;ENSG00000120937|NPPB;ENSG00000142168|SOD1;ENSG00000164128|NPY1R;ENSG00000164307|ERAP1;ENSG00000164692|COL1A2;ENSG00000164867|NOS3	7	1363	51	14089	0.248349
GO:0006520	cellular amino acid metabolic process	ENSG00000092068|SLC7A8;ENSG00000099960|SLC7A4;ENSG00000188603|CLN3;ENSG00000198650|TAT	4	1363	25	14089	0.250099
GO:0014823	response to activity	ENSG00000023909|GCLM;ENSG00000083720|OXCT1;ENSG00000088305|DNMT3B;ENSG00000136634|IL10	4	1363	25	14089	0.250099
GO:0030879	mammary gland development	ENSG00000105329|TGFB1;ENSG00000106128|GHRHR;ENSG00000135111|TBX3;ENSG00000153094|BCL2L11	4	1363	25	14089	0.250099
GO:0001775	cell activation	ENSG00000085063|CD59;ENSG00000105329|TGFB1	2	1363	9	14089	0.252513
GO:0003203	endocardial cushion morphogenesis	ENSG00000016082|ISL1;ENSG00000122691|TWIST1	2	1363	9	14089	0.252513
GO:0003995	acyl-CoA dehydrogenase activity	ENSG00000087008|ACOX3;ENSG00000153093|ACOXL	2	1363	9	14089	0.252513
GO:0005068	transmembrane receptor protein tyrosine kinase adaptor activity	ENSG00000033327|GAB2;ENSG00000160691|SHC1	2	1363	9	14089	0.252513
GO:0005123	death receptor binding	ENSG00000117560|FASLG;ENSG00000135926|TMBIM1	2	1363	9	14089	0.252513
GO:0005159	insulin-like growth factor receptor binding	ENSG00000160691|SHC1;ENSG00000171105|INSR	2	1363	9	14089	0.252513
GO:0005247	voltage-gated chloride channel activity	ENSG00000131620|ANO1;ENSG00000184908|CLCNKB	2	1363	9	14089	0.252513
GO:0005751	mitochondrial respiratory chain complex IV	ENSG00000187581|COX8C;ENSG00000277018|COX8C	2	1363	9	14089	0.252513
GO:0006165	nucleoside diphosphate phosphorylation	ENSG00000086288|NME8;ENSG00000162433|AK4	2	1363	9	14089	0.252513
GO:0006703	estrogen biosynthetic process	ENSG00000137869|CYP19A1;ENSG00000227471|AKR1B15	2	1363	9	14089	0.252513
GO:0006885	regulation of pH	ENSG00000004799|PDK4;ENSG00000065923|SLC9A7	2	1363	9	14089	0.252513
GO:0006978	DNA damage response, signal transduction by p53 class mediator resulting in transcription of p21 class mediator	ENSG00000072133|RPS6KA6;ENSG00000172977|KAT5	2	1363	9	14089	0.252513
GO:0007178	transmembrane receptor protein serine/threonine kinase signaling pathway	ENSG00000114739|ACVR2B;ENSG00000138696|BMPR1B	2	1363	9	14089	0.252513
GO:0008188	neuropeptide receptor activity	ENSG00000056291|NPFFR2;ENSG00000187258|NPSR1	2	1363	9	14089	0.252513
GO:0008239	dipeptidyl-peptidase activity	ENSG00000074603|DPP8;ENSG00000167261|DPEP2	2	1363	9	14089	0.252513
GO:0010633	negative regulation of epithelial cell migration	ENSG00000140832|MARVELD3;ENSG00000153233|PTPRR	2	1363	9	14089	0.252513
GO:0010824	regulation of centrosome duplication	ENSG00000086065|CHMP5;ENSG00000178295|GEN1	2	1363	9	14089	0.252513
GO:0015254	glycerol channel activity	ENSG00000135517|MIP;ENSG00000240583|AQP1	2	1363	9	14089	0.252513
GO:0015280	ligand-gated sodium channel activity	ENSG00000168447|SCNN1B;ENSG00000213199|ASIC3	2	1363	9	14089	0.252513
GO:0015793	glycerol transport	ENSG00000135517|MIP;ENSG00000240583|AQP1	2	1363	9	14089	0.252513
GO:0019430	removal of superoxide radicals	ENSG00000142168|SOD1;ENSG00000164867|NOS3	2	1363	9	14089	0.252513
GO:0021756	striatum development	ENSG00000174469|CNTNAP2;ENSG00000278728|CNTNAP2	2	1363	9	14089	0.252513
GO:0030140	trans-Golgi network transport vesicle	ENSG00000090487|SPG21;ENSG00000140564|FURIN	2	1363	9	14089	0.252513
GO:0030857	negative regulation of epithelial cell differentiation	ENSG00000135111|TBX3;ENSG00000165066|NKX6-3	2	1363	9	14089	0.252513
GO:0030877	beta-catenin destruction complex	ENSG00000171700|RGS19;ENSG00000196470|SIAH1	2	1363	9	14089	0.252513
GO:0031103	axon regeneration	ENSG00000016082|ISL1;ENSG00000171791|BCL2	2	1363	9	14089	0.252513
GO:0031115	negative regulation of microtubule polymerization	ENSG00000125746|EML2;ENSG00000145335|SNCA	2	1363	9	14089	0.252513
GO:0031529	ruffle organization	ENSG00000115956|PLEK;ENSG00000140416|TPM1	2	1363	9	14089	0.252513
GO:0031629	synaptic vesicle fusion to presynaptic active zone membrane	ENSG00000135604|STX11;ENSG00000166900|STX3	2	1363	9	14089	0.252513
GO:0031994	insulin-like growth factor I binding	ENSG00000171105|INSR;ENSG00000259207|ITGB3	2	1363	9	14089	0.252513
GO:0032461	positive regulation of protein oligomerization	ENSG00000130340|SNX9;ENSG00000187094|CCK	2	1363	9	14089	0.252513
GO:0032703	negative regulation of interleukin-2 production	ENSG00000049768|FOXP3;ENSG00000172977|KAT5	2	1363	9	14089	0.252513
GO:0035136	forelimb morphogenesis	ENSG00000135111|TBX3;ENSG00000248905|FMN1	2	1363	9	14089	0.252513
[truncated: 12,859 more rows]
