# Supplementary material for: Expression profiling dataset of competing endogenous RNA in pre-eclampsia
Source: Data Brief. 2019 Nov 12;27:104795. doi: 10.1016/j.dib.2019.104795 (PMC6881654; doi:10.1016/j.dib.2019.104795)
Supplement: Multimedia component 7 [file mmc7.xlsx]

## Sheet: HUxiaopeng_Pathway_enrichment
TABLE S7: circRNA_PATHWAY_enrichment
Pathway ID	Description	Gene list	S gene number	TS gene number	B gene number	TB gene number	Pvalue of Fisher's Exact Test
ko04510	Focal adhesion	ENSG00000010810|FYN;ENSG00000041982|TNC;ENSG00000053747|LAMA3;ENSG00000058085|LAMC2;ENSG00000058272|PPP1R12A;ENSG00000065534|MYLK;ENSG00000072110|ACTN1;ENSG00000075624|ACTB;ENSG00000077264|PAK3;ENSG00000082701|GSK3B;ENSG00000091136|LAMB1;ENSG00000100485|SOS2;ENSG00000101680|LAMA1;ENSG00000105221|AKT2;ENSG00000105647|PIK3R2;ENSG00000108821|COL1A1;ENSG00000110092|CCND1;ENSG00000110799|VWF;ENSG00000…	69	1178	181	6386	5.6609e-07
ko04512	ECM-receptor interaction	ENSG00000026508|CD44;ENSG00000041982|TNC;ENSG00000053747|LAMA3;ENSG00000058085|LAMC2;ENSG00000091136|LAMB1;ENSG00000101680|LAMA1;ENSG00000108821|COL1A1;ENSG00000110799|VWF;ENSG00000112769|LAMA4;ENSG00000115221|ITGB6;ENSG00000115414|FN1;ENSG00000115884|SDC1;ENSG00000130635|COL5A1;ENSG00000130702|LAMA5;ENSG00000132470|ITGB4;ENSG00000134871|COL4A2;ENSG00000137809|ITGA11;ENSG00000139626|ITGB7;ENSG000…	35	1178	74	6386	1.11939e-05
ko04810	Regulation of actin cytoskeleton	ENSG00000005844|ITGAL;ENSG00000058272|PPP1R12A;ENSG00000061676|NCKAP1;ENSG00000065534|MYLK;ENSG00000068078|FGFR3;ENSG00000070087|PFN2;ENSG00000072110|ACTN1;ENSG00000075624|ACTB;ENSG00000077264|PAK3;ENSG00000077782|FGFR1;ENSG00000090020|SLC9A1;ENSG00000092820|EZR;ENSG00000100345|MYH9;ENSG00000100485|SOS2;ENSG00000102302|FGD1;ENSG00000102606|ARHGEF7;ENSG00000105357|MYH14;ENSG00000105647|PIK3R2;ENSG…	61	1178	183	6386	7.07861e-05
ko01100	Metabolic pathways	ENSG00000001084|GCLC;ENSG00000006695|COX10;ENSG00000007168|PAFAH1B1;ENSG00000008513|ST3GAL1;ENSG00000010256|UQCRC1;ENSG00000011052|NME1-NME2;ENSG00000012232|EXTL3;ENSG00000013503|POLR3B;ENSG00000014641|MDH1;ENSG00000021826|CPS1;ENSG00000026652|AGPAT4;ENSG00000033170|FUT8;ENSG00000033627|ATP6V0A1;ENSG00000047315|POLR2B;ENSG00000049239|H6PD;ENSG00000060982|BCAT1;ENSG00000062485|CS;ENSG00000067057|P…	227	1178	995	6386	0.00108962
ko03030	DNA replication	ENSG00000014138|POLA2;ENSG00000049541|RFC2;ENSG00000073111|MCM2;ENSG00000100297|MCM5;ENSG00000100479|POLE2;ENSG00000101868|POLA1;ENSG00000104738|MCM4;ENSG00000112118|MCM3;ENSG00000132646|PCNA;ENSG00000136104|RNASEH2B;ENSG00000138346|DNA2;ENSG00000163918|RFC4;ENSG00000166508|MCM7;ENSG00000177084|POLE;ENSG00000198056|PRIM1	15	1178	32	6386	0.00385422
ko04070	Phosphatidylinositol signaling system	ENSG00000068383|INPP5A;ENSG00000077044|DGKD;ENSG00000096433|ITPR3;ENSG00000100605|ITPK1;ENSG00000101333|PLCB4;ENSG00000102780|DGKH;ENSG00000104331|IMPAD1;ENSG00000105647|PIK3R2;ENSG00000107242|PIP5K1B;ENSG00000109452|INPP4B;ENSG00000115020|PIKFYVE;ENSG00000122126|OCRL;ENSG00000124181|PLCG1;ENSG00000133056|PIK3C2B;ENSG00000141401|IMPA2;ENSG00000143398|PIP5K1A;ENSG00000150995|ITPR1;ENSG00000154229|…	26	1178	74	6386	0.00468365
ko05169	Epstein-Barr virus infection	ENSG00000000938|FGR;ENSG00000005339|CREBBP;ENSG00000006062|MAP3K14;ENSG00000011243|AKAP8L;ENSG00000013275|PSMC4;ENSG00000013503|POLR3B;ENSG00000026025|VIM;ENSG00000026508|CD44;ENSG00000028839|TBPL1;ENSG00000047315|POLR2B;ENSG00000058600|POLR3E;ENSG00000068024|HDAC4;ENSG00000070770|CSNK2A2;ENSG00000082701|GSK3B;ENSG00000082898|XPO1;ENSG00000087191|PSMC5;ENSG00000099341|PSMD8;ENSG00000099817|POLR2E…	37	1178	124	6386	0.0080778
ko00020	Citrate cycle (TCA cycle	ENSG00000014641|MDH1;ENSG00000062485|CS;ENSG00000091483|FH;ENSG00000101365|IDH3B;ENSG00000105953|OGDH;ENSG00000117118|SDHB;ENSG00000124253|PCK1;ENSG00000131473|ACLY;ENSG00000136143|SUCLA2;ENSG00000138413|IDH1;ENSG00000150768|DLAT;ENSG00000163541|SUCLG1	12	1178	25	6386	0.00811237
ko00640	Propanoate metabolism	ENSG00000076555|ACACB;ENSG00000093144|ECHDC1;ENSG00000111275|ALDH2;ENSG00000111716|LDHB;ENSG00000113790|EHHADH;ENSG00000114054|PCCB;ENSG00000131069|ACSS2;ENSG00000134333|LDHA;ENSG00000136143|SUCLA2;ENSG00000154930|ACSS1;ENSG00000163541|SUCLG1;ENSG00000175198|PCCA;ENSG00000183044|ABAT	13	1178	31	6386	0.0138573
ko04110	Cell cycle	ENSG00000002822|MAD1L1;ENSG00000005339|CREBBP;ENSG00000053900|ANAPC4;ENSG00000072501|SMC1A;ENSG00000073111|MCM2;ENSG00000080839|RBL1;ENSG00000082701|GSK3B;ENSG00000085840|ORC1;ENSG00000091651|ORC6;ENSG00000094804|CDC6;ENSG00000097007|ABL1;ENSG00000100297|MCM5;ENSG00000104738|MCM4;ENSG00000108055|SMC3;ENSG00000110092|CCND1;ENSG00000112118|MCM3;ENSG00000116717|GADD45A;ENSG00000117399|CDC20;ENSG0000…	34	1178	118	6386	0.0161889
ko04150	mTOR signaling pathway	ENSG00000025039|RRAGD;ENSG00000063046|EIF4B;ENSG00000071242|RPS6KA2;ENSG00000083290|ULK2;ENSG00000103197|TSC2;ENSG00000105221|AKT2;ENSG00000105647|PIK3R2;ENSG00000106615|RHEB;ENSG00000112715|VEGFA;ENSG00000117676|RPS6KA1;ENSG00000140992|PDPK1;ENSG00000141564|RPTOR;ENSG00000150630|VEGFC;ENSG00000157764|BRAF;ENSG00000164327|RICTOR;ENSG00000168209|DDIT4;ENSG00000198793|MTOR;ENSG00000204673|AKT1S1	18	1178	51	6386	0.0163471
ko04360	Axon guidance	ENSG00000001617|SEMA3F;ENSG00000010810|FYN;ENSG00000012171|SEMA3B;ENSG00000075223|SEMA3C;ENSG00000077264|PAK3;ENSG00000082701|GSK3B;ENSG00000092421|SEMA6A;ENSG00000097007|ABL1;ENSG00000099204|ABLIM1;ENSG00000099617|EFNA2;ENSG00000106123|EPHB6;ENSG00000106683|LIMK1;ENSG00000112902|SEMA5A;ENSG00000114554|PLXNA1;ENSG00000135333|EPHA7;ENSG00000138835|RGS3;ENSG00000142627|EPHA2;ENSG00000143434|SEMA6C;…	36	1178	127	6386	0.0165353
ko00280	Valine, leucine and isoleucine degradation	ENSG00000060982|BCAT1;ENSG00000078070|MCCC1;ENSG00000081760|AACS;ENSG00000083123|BCKDHB;ENSG00000083720|OXCT1;ENSG00000104951|IL4I1;ENSG00000111275|ALDH2;ENSG00000113790|EHHADH;ENSG00000114054|PCCB;ENSG00000131844|MCCC2;ENSG00000138029|HADHB;ENSG00000138356|AOX1;ENSG00000175198|PCCA;ENSG00000176715|ACSF3;ENSG00000183044|ABAT;ENSG00000248098|BCKDHA	16	1178	44	6386	0.0185997
ko05213	Endometrial cancer	ENSG00000081059|TCF7;ENSG00000082701|GSK3B;ENSG00000100485|SOS2;ENSG00000103126|AXIN1;ENSG00000105221|AKT2;ENSG00000105647|PIK3R2;ENSG00000110092|CCND1;ENSG00000115266|APC2;ENSG00000132155|RAF1;ENSG00000138798|EGF;ENSG00000140992|PDPK1;ENSG00000141736|ERBB2;ENSG00000146648|EGFR;ENSG00000148737|TCF7L2;ENSG00000157764|BRAF;ENSG00000166333|ILK;ENSG00000168036|CTNNB1	17	1178	48	6386	0.0188203
ko04012	ErbB signaling pathway	ENSG00000065361|ERBB3;ENSG00000065559|MAP2K4;ENSG00000077264|PAK3;ENSG00000082701|GSK3B;ENSG00000097007|ABL1;ENSG00000100485|SOS2;ENSG00000105221|AKT2;ENSG00000105647|PIK3R2;ENSG00000110395|CBL;ENSG00000124181|PLCG1;ENSG00000126561|STAT5A;ENSG00000129946|SHC2;ENSG00000132155|RAF1;ENSG00000138798|EGF;ENSG00000141736|ERBB2;ENSG00000143322|ABL2;ENSG00000146648|EGFR;ENSG00000149269|PAK1;ENSG000001542…	25	1178	81	6386	0.01934
ko04666	Fc gamma R-mediated phagocytosis	ENSG00000033327|GAB2;ENSG00000088280|ASAP3;ENSG00000105221|AKT2;ENSG00000105647|PIK3R2;ENSG00000106683|LIMK1;ENSG00000107242|PIP5K1B;ENSG00000116711|PLA2G4A;ENSG00000124181|PLCG1;ENSG00000125753|VASP;ENSG00000132155|RAF1;ENSG00000132970|WASF3;ENSG00000134215|VAV3;ENSG00000134516|DOCK2;ENSG00000143398|PIP5K1A;ENSG00000145555|MYO10;ENSG00000149269|PAK1;ENSG00000151693|ASAP2;ENSG00000153317|ASAP1;EN…	26	1178	86	6386	0.0210244
ko05205	Proteoglycans in cancer	ENSG00000029534|ANK1;ENSG00000058272|PPP1R12A;ENSG00000063046|EIF4B;ENSG00000065361|ERBB3;ENSG00000090020|SLC9A1;ENSG00000100234|TIMP3;ENSG00000108654|DDX5;ENSG00000113360|DROSHA;ENSG00000122861|PLAU;ENSG00000140575|IQGAP1;ENSG00000145362|ANK2;ENSG00000147257|GPC3;ENSG00000151150|ANK3;ENSG00000160293|VAV2;ENSG00000167244|IGF2	15	1178	41	6386	0.0214045
ko04974	Protein digestion and absorption	ENSG00000065618|COL17A1;ENSG00000069849|ATP1B3;ENSG00000092068|SLC7A8;ENSG00000105281|SLC1A5;ENSG00000105409|ATP1A3;ENSG00000108821|COL1A1;ENSG00000111799|COL12A1;ENSG00000114270|COL7A1;ENSG00000123643|SLC36A1;ENSG00000130635|COL5A1;ENSG00000134294|SLC38A2;ENSG00000134871|COL4A2;ENSG00000142156|COL6A1;ENSG00000142173|COL6A2;ENSG00000155465|SLC7A7;ENSG00000163359|COL6A3;ENSG00000163399|ATP1A1;ENSG…	25	1178	83	6386	0.024122
ko03050	Proteasome	ENSG00000008018|PSMB1;ENSG00000013275|PSMC4;ENSG00000068878|PSME4;ENSG00000087191|PSMC5;ENSG00000099341|PSMD8;ENSG00000100567|PSMA3;ENSG00000100804|PSMB5;ENSG00000103035|PSMD7;ENSG00000108671|PSMD11;ENSG00000129084|PSMA1;ENSG00000142507|PSMB6;ENSG00000159352|PSMD4;ENSG00000161057|PSMC2;ENSG00000175166|PSMD2	14	1178	39	6386	0.0288555
ko05166	HTLV-I infection	ENSG00000004975|DVL2;ENSG00000031823|RANBP3;ENSG00000053900|ANAPC4;ENSG00000071564|TCF3;ENSG00000078295|ADCY2;ENSG00000100479|POLE2;ENSG00000101057|MYBL2;ENSG00000103043|VAC14;ENSG00000104290|FZD3;ENSG00000105662|CRTC1;ENSG00000107404|DVL1;ENSG00000108773|KAT2A;ENSG00000112658|SRF;ENSG00000113721|PDGFRB;ENSG00000115266|APC2;ENSG00000117399|CDC20;ENSG00000121281|ADCY7;ENSG00000123268|ATF1;ENSG0000…	34	1178	126	6386	0.032999
ko05231	Choline metabolism in cancer	ENSG00000070214|SLC44A1;ENSG00000077044|DGKD;ENSG00000102780|DGKH;ENSG00000103197|TSC2;ENSG00000106615|RHEB;ENSG00000107242|PIP5K1B;ENSG00000110721|CHKA;ENSG00000116711|PLA2G4A;ENSG00000120992|LYPLA1;ENSG00000129353|SLC44A2;ENSG00000132970|WASF3;ENSG00000143398|PIP5K1A;ENSG00000157680|DGKI;ENSG00000168970|JMJD7-PLA2G4B;ENSG00000186111|PIP5K1C	15	1178	44	6386	0.0335226
ko04120	Ubiquitin mediated proteolysis	ENSG00000003096|KLHL13;ENSG00000008853|RHOBTB2;ENSG00000009335|UBE3C;ENSG00000033178|UBA6;ENSG00000044090|CUL7;ENSG00000053900|ANAPC4;ENSG00000072422|RHOBTB1;ENSG00000072803|FBXW11;ENSG00000078140|UBE2K;ENSG00000078747|ITCH;ENSG00000079999|KEAP1;ENSG00000086758|HUWE1;ENSG00000101871|MID1;ENSG00000103657|HERC1;ENSG00000104517|UBR5;ENSG00000108094|CUL2;ENSG00000109670|FBXW7;ENSG00000110395|CBL;ENSG…	33	1178	122	6386	0.0344354
ko04144	Endocytosis	ENSG00000009844|VTA1;ENSG00000065361|ERBB3;ENSG00000067606|PRKCZ;ENSG00000068078|FGFR3;ENSG00000072274|TFRC;ENSG00000072818|ACAP1;ENSG00000074319|TSG101;ENSG00000078747|ITCH;ENSG00000086065|CHMP5;ENSG00000088280|ASAP3;ENSG00000090565|RAB11FIP3;ENSG00000101421|CHMP4B;ENSG00000107242|PIP5K1B;ENSG00000107862|GBF1;ENSG00000108262|GIT1;ENSG00000108669|CYTH1;ENSG00000109971|HSPA8;ENSG00000110395|CBL;EN…	50	1178	202	6386	0.0380311
ko00051	Fructose and mannose metabolism	ENSG00000063601|MTMR1;ENSG00000067057|PFKP;ENSG00000085662|AKR1B1;ENSG00000087053|MTMR2;ENSG00000104522|TSTA3;ENSG00000109107|ALDOC;ENSG00000114268|PFKFB4;ENSG00000123836|PFKFB2;ENSG00000157353|FUK;ENSG00000173540|GMPPB;ENSG00000178802|MPI;ENSG00000198074|AKR1B10	12	1178	33	6386	0.0385559
ko05230	Central carbon metabolism in cancer	ENSG00000067057|PFKP;ENSG00000103257|SLC7A5;ENSG00000105281|SLC1A5;ENSG00000134333|LDHA;ENSG00000138413|IDH1;ENSG00000140538|NTRK3;ENSG00000142082|SIRT3;ENSG00000160211|G6PD	8	1178	18	6386	0.0388705
ko05132	Salmonella infection	ENSG00000100345|MYH9;ENSG00000105357|MYH14;ENSG00000116786|PLEKHM2;ENSG00000123143|PKN1;ENSG00000128591|FLNC;ENSG00000133026|MYH10;ENSG00000136068|FLNB;ENSG00000196924|FLNA;ENSG00000197102|DYNC1H1	9	1178	22	6386	0.0418205
ko05146	Amoebiasis	ENSG00000053747|LAMA3;ENSG00000058085|LAMC2;ENSG00000072110|ACTN1;ENSG00000091136|LAMB1;ENSG00000101333|PLCB4;ENSG00000101680|LAMA1;ENSG00000105647|PIK3R2;ENSG00000106211|HSPB1;ENSG00000108821|COL1A1;ENSG00000112769|LAMA4;ENSG00000115414|FN1;ENSG00000130635|COL5A1;ENSG00000130702|LAMA5;ENSG00000134871|COL4A2;ENSG00000154229|PRKCA;ENSG00000160255|ITGB2;ENSG00000164692|COL1A2;ENSG00000164742|ADCY1;…	27	1178	100	6386	0.0527536
ko00562	Inositol phosphate metabolism	ENSG00000068383|INPP5A;ENSG00000100605|ITPK1;ENSG00000101333|PLCB4;ENSG00000107242|PIP5K1B;ENSG00000109452|INPP4B;ENSG00000115020|PIKFYVE;ENSG00000122126|OCRL;ENSG00000124181|PLCG1;ENSG00000133056|PIK3C2B;ENSG00000141401|IMPA2;ENSG00000143398|PIP5K1A;ENSG00000155252|PI4K2A;ENSG00000159082|SYNJ1;ENSG00000165458|INPPL1;ENSG00000186111|PIP5K1C;ENSG00000241973|PI4KA	16	1178	52	6386	0.0550006
ko03013	RNA transport	ENSG00000005007|UPF1;ENSG00000030066|NUP160;ENSG00000063046|EIF4B;ENSG00000069248|NUP133;ENSG00000082516|GEMIN5;ENSG00000082898|XPO1;ENSG00000084623|EIF3I;ENSG00000094914|AAAS;ENSG00000095319|NUP188;ENSG00000100401|RANGAP1;ENSG00000100462|PRMT5;ENSG00000101104|PABPC1L;ENSG00000108349|CASC3;ENSG00000108559|NUP88;ENSG00000110713|NUP98;ENSG00000111581|NUP107;ENSG00000113569|NUP155;ENSG00000114416|FX…	35	1178	140	6386	0.0665658
ko00230	Purine metabolism	ENSG00000011052|NME1-NME2;ENSG00000013503|POLR3B;ENSG00000047315|POLR2B;ENSG00000058600|POLR3E;ENSG00000065989|PDE4A;ENSG00000073417|PDE8A;ENSG00000078295|ADCY2;ENSG00000079739|PGM1;ENSG00000100413|POLR3H;ENSG00000100479|POLE2;ENSG00000100938|GMPR2;ENSG00000101868|POLA1;ENSG00000112541|PDE10A;ENSG00000116337|AMPD2;ENSG00000121281|ADCY7;ENSG00000125630|POLR1B;ENSG00000125877|ITPA;ENSG00000128050|P…	38	1178	155	6386	0.0703502
ko04727	GABAergic synapse	ENSG00000017483|SLC38A5;ENSG00000111371|SLC38A1;ENSG00000134294|SLC38A2;ENSG00000135821|GLUL;ENSG00000183044|ABAT;ENSG00000188338|SLC38A3	6	1178	14	6386	0.0779582
ko00510	N-Glycan biosynthesis	ENSG00000033170|FUT8;ENSG00000086062|B4GALT1;ENSG00000088035|ALG6;ENSG00000089597|GANAB;ENSG00000104723|TUSC3;ENSG00000112893|MAN2A1;ENSG00000118705|RPN2;ENSG00000120697|ALG5;ENSG00000159063|ALG8;ENSG00000167130|DOLPP1;ENSG00000172269|DPAGT1;ENSG00000196547|MAN2A2;ENSG00000214160|ALG3	13	1178	43	6386	0.0857571
ko02010	ABC transporters	ENSG00000006071|ABCC8;ENSG00000023839|ABCC2;ENSG00000064687|ABCA7;ENSG00000085563|ABCB1;ENSG00000091262|ABCC6;ENSG00000103222|ABCC1;ENSG00000108846|ABCC3;ENSG00000117528|ABCD3;ENSG00000125257|ABCC4;ENSG00000131269|ABCB7;ENSG00000135776|ABCB10;ENSG00000138075|ABCG5;ENSG00000154262|ABCA6	13	1178	43	6386	0.0857571
ko05219	Bladder cancer	ENSG00000068078|FGFR3;ENSG00000100784|RPS6KA5;ENSG00000110092|CCND1;ENSG00000112715|VEGFA;ENSG00000132155|RAF1;ENSG00000135446|CDK4;ENSG00000138798|EGF;ENSG00000141736|ERBB2;ENSG00000146648|EGFR;ENSG00000150630|VEGFC;ENSG00000157764|BRAF;ENSG00000196730|DAPK1	12	1178	39	6386	0.0887012
ko00970	Aminoacyl-tRNA biosynthesis	ENSG00000011376|LARS2;ENSG00000065427|KARS;ENSG00000090861|AARS;ENSG00000103356|EARS2;ENSG00000110619|CARS;ENSG00000124608|AARS2;ENSG00000134905|CARS2;ENSG00000143374|TARS2;ENSG00000145982|FARS2;ENSG00000166986|MARS;ENSG00000185418|TARSL2;ENSG00000204394|VARS;ENSG00000257218|GATC	13	1178	44	6386	0.0960274
ko00030	Pentose phosphate pathway	ENSG00000049239|H6PD;ENSG00000067057|PFKP;ENSG00000079739|PGM1;ENSG00000105220|GPI;ENSG00000109107|ALDOC;ENSG00000142657|PGD;ENSG00000160211|G6PD;ENSG00000163931|TKT;ENSG00000169299|PGM2	9	1178	27	6386	0.0960361
ko05215	Prostate cancer	ENSG00000005339|CREBBP;ENSG00000077782|FGFR1;ENSG00000081059|TCF7;ENSG00000082701|GSK3B;ENSG00000100485|SOS2;ENSG00000105221|AKT2;ENSG00000105647|PIK3R2;ENSG00000110092|CCND1;ENSG00000113721|PDGFRB;ENSG00000132155|RAF1;ENSG00000138798|EGF;ENSG00000140992|PDPK1;ENSG00000141736|ERBB2;ENSG00000146648|EGFR;ENSG00000148737|TCF7L2;ENSG00000150907|FOXO1;ENSG00000157764|BRAF;ENSG00000168036|CTNNB1;ENSG00…	21	1178	80	6386	0.0968731
ko04914	Progesterone-mediated oocyte maturation	ENSG00000002822|MAD1L1;ENSG00000053900|ANAPC4;ENSG00000071242|RPS6KA2;ENSG00000078295|ADCY2;ENSG00000105221|AKT2;ENSG00000105647|PIK3R2;ENSG00000117676|RPS6KA1;ENSG00000121281|ADCY7;ENSG00000130177|CDC16;ENSG00000132155|RAF1;ENSG00000138031|ADCY3;ENSG00000153107|ANAPC1;ENSG00000157456|CCNB2;ENSG00000157764|BRAF;ENSG00000164045|CDC25A;ENSG00000164742|ADCY1;ENSG00000166851|PLK1;ENSG00000172572|PDE3…	20	1178	76	6386	0.10169
ko05161	Hepatitis B	ENSG00000071553|ATP6AP1;ENSG00000078668|VDAC3;ENSG00000110092|CCND1;ENSG00000120899|PTK2B;ENSG00000126561|STAT5A;ENSG00000132646|PCNA;ENSG00000135446|CDK4;ENSG00000141646|SMAD4;ENSG00000142798|HSPG2;ENSG00000166888|STAT6;ENSG00000167986|DDB1;ENSG00000173757|STAT5B;ENSG00000182158|CREB3L2;ENSG00000197122|SRC	14	1178	49	6386	0.102497
ko05120	Epithelial cell signaling in Helicobacter pylori infection	ENSG00000033627|ATP6V0A1;ENSG00000065559|MAP2K4;ENSG00000071553|ATP6AP1;ENSG00000106100|NOD1;ENSG00000108262|GIT1;ENSG00000110719|TCIRG1;ENSG00000117410|ATP6V0B;ENSG00000124181|PLCG1;ENSG00000128524|ATP6V1F;ENSG00000131100|ATP6V1E1;ENSG00000146648|EGFR;ENSG00000149269|PAK1;ENSG00000159720|ATP6V0D1;ENSG00000185344|ATP6V0A2;ENSG00000197122|SRC;ENSG00000213341|CHUK	16	1178	58	6386	0.103315
ko00620	Pyruvate metabolism	ENSG00000014641|MDH1;ENSG00000076555|ACACB;ENSG00000085662|AKR1B1;ENSG00000111275|ALDH2;ENSG00000111716|LDHB;ENSG00000124253|PCK1;ENSG00000131069|ACSS2;ENSG00000134333|LDHA;ENSG00000137106|GRHPR;ENSG00000150768|DLAT;ENSG00000154930|ACSS1	11	1178	36	6386	0.103475
ko04142	Lysosome	ENSG00000033627|ATP6V0A1;ENSG00000065000|AP3D1;ENSG00000071553|ATP6AP1;ENSG00000072958|AP1M1;ENSG00000090581|GNPTG;ENSG00000100600|LGMN;ENSG00000104763|ASAH1;ENSG00000108784|NAGLU;ENSG00000110719|TCIRG1;ENSG00000117410|ATP6V0B;ENSG00000119899|SLC17A5;ENSG00000125447|GGA3;ENSG00000129354|AP1M2;ENSG00000135535|CD164;ENSG00000138760|SCARB2;ENSG00000141012|GALNS;ENSG00000141367|CLTC;ENSG00000141458|N…	29	1178	119	6386	0.108171
ko04972	Pancreatic secretion	ENSG00000069849|ATP1B3;ENSG00000074370|ATP2A3;ENSG00000078295|ADCY2;ENSG00000080493|SLC4A4;ENSG00000090020|SLC9A1;ENSG00000096433|ITPR3;ENSG00000101333|PLCB4;ENSG00000105409|ATP1A3;ENSG00000105514|RAB3D;ENSG00000116711|PLA2G4A;ENSG00000121281|ADCY7;ENSG00000123739|PLA2G12A;ENSG00000138031|ADCY3;ENSG00000150995|ITPR1;ENSG00000154229|PRKCA;ENSG00000156113|KCNMA1;ENSG00000163399|ATP1A1;ENSG000001647…	23	1178	91	6386	0.110662
ko00061	Fatty acid biosynthesis	ENSG00000076555|ACACB;ENSG00000151093|OXSM;ENSG00000169710|FASN	3	1178	5	6386	0.114934
ko00750	Vitamin B6 metabolism	ENSG00000135069|PSAT1;ENSG00000138356|AOX1;ENSG00000241360|PDXP	3	1178	5	6386	0.114934
ko05412	Arrhythmogenic right ventricular cardiomyopathy (ARVC	ENSG00000072110|ACTN1;ENSG00000075624|ACTB;ENSG00000081059|TCF7;ENSG00000102119|EMD;ENSG00000105605|CACNG7;ENSG00000115221|ITGB6;ENSG00000132470|ITGB4;ENSG00000137809|ITGA11;ENSG00000139626|ITGB7;ENSG00000148737|TCF7L2;ENSG00000157388|CACNA1D;ENSG00000160789|LMNA;ENSG00000161638|ITGA5;ENSG00000164171|ITGA2;ENSG00000168036|CTNNB1;ENSG00000173801|JUP;ENSG00000259207|ITGB3	17	1178	64	6386	0.117856
ko04976	Bile secretion	ENSG00000023839|ABCC2;ENSG00000069849|ATP1B3;ENSG00000078295|ADCY2;ENSG00000080493|SLC4A4;ENSG00000085563|ABCB1;ENSG00000090020|SLC9A1;ENSG00000105409|ATP1A3;ENSG00000108846|ABCC3;ENSG00000121281|ADCY7;ENSG00000125257|ABCC4;ENSG00000130164|LDLR;ENSG00000138031|ADCY3;ENSG00000138075|ABCG5;ENSG00000144959|NCEH1;ENSG00000163399|ATP1A1;ENSG00000164742|ADCY1;ENSG00000164889|SLC4A2;ENSG00000174233|ADCY6	18	1178	69	6386	0.121906
ko04320	Dorso-ventral axis formation	ENSG00000074181|NOTCH3;ENSG00000100485|SOS2;ENSG00000107864|CPEB3;ENSG00000113742|CPEB4;ENSG00000134278|SPIRE1;ENSG00000146648|EGFR;ENSG00000204991|SPIRE2;ENSG00000214575|CPEB1	8	1178	25	6386	0.129844
ko00520	Amino sugar and nucleotide sugar metabolism	ENSG00000079739|PGM1;ENSG00000104522|TSTA3;ENSG00000105220|GPI;ENSG00000115652|UXS1;ENSG00000117143|UAP1;ENSG00000124357|NAGK;ENSG00000157353|FUK;ENSG00000159921|GNE;ENSG00000169299|PGM2;ENSG00000173540|GMPPB;ENSG00000178802|MPI;ENSG00000198380|GFPT1;ENSG00000213614|HEXA	13	1178	47	6386	0.131138
ko03018	RNA degradation	ENSG00000038358|EDC4;ENSG00000039123|SKIV2L2;ENSG00000101104|PABPC1L;ENSG00000111596|CNOT2;ENSG00000113013|HSPA9;ENSG00000125107|CNOT1;ENSG00000130332|LSM7;ENSG00000135698|MPHOSPH6;ENSG00000138767|CNOT6L;ENSG00000140395|WDR61;ENSG00000140694|PARN;ENSG00000144381|HSPD1;ENSG00000151065|DCP1B;ENSG00000152520|PAN3;ENSG00000172795|DCP2;ENSG00000174953|DHX36;ENSG00000178896|EXOSC4;ENSG00000198791|CNOT7	18	1178	70	6386	0.132138
ko04071	Sphingolipid signaling pathway	ENSG00000035681|NSMAF;ENSG00000090661|CERS4;ENSG00000135587|SMPD2;ENSG00000139624|CERS5;ENSG00000143418|CERS2;ENSG00000198964|SGMS1	6	1178	17	6386	0.135837
ko00250	Alanine, aspartate and glutamate metabolism	ENSG00000021826|CPS1;ENSG00000084774|CAD;ENSG00000104951|IL4I1;ENSG00000135821|GLUL;ENSG00000159423|ALDH4A1;ENSG00000166123|GPT2;ENSG00000166532|RIMKLB;ENSG00000172482|AGXT;ENSG00000183044|ABAT;ENSG00000198380|GFPT1	10	1178	34	6386	0.135986
ko04520	Adherens junction	ENSG00000005339|CREBBP;ENSG00000006607|FARP2;ENSG00000010810|FYN;ENSG00000070770|CSNK2A2;ENSG00000072110|ACTN1;ENSG00000075624|ACTB;ENSG00000077782|FGFR1;ENSG00000081059|TCF7;ENSG00000111679|PTPN6;ENSG00000132970|WASF3;ENSG00000140575|IQGAP1;ENSG00000141736|ERBB2;ENSG00000146648|EGFR;ENSG00000148737|TCF7L2;ENSG00000168036|CTNNB1;ENSG00000171105|INSR;ENSG00000173482|PTPRM;ENSG00000197122|SRC	18	1178	71	6386	0.142853
ko00564	Glycerophospholipid metabolism	ENSG00000011009|LYPLA2;ENSG00000026652|AGPAT4;ENSG00000077044|DGKD;ENSG00000102780|DGKH;ENSG00000110721|CHKA;ENSG00000111684|LPCAT3;ENSG00000116711|PLA2G4A;ENSG00000120992|LYPLA1;ENSG00000123739|PLA2G12A;ENSG00000125505|MBOAT7;ENSG00000134255|CEPT1;ENSG00000134324|LPIN1;ENSG00000138018|EPT1;ENSG00000143845|ETNK2;ENSG00000153395|LPCAT1;ENSG00000157680|DGKI;ENSG00000163624|CDS1;ENSG00000168970|JMJD…	19	1178	77	6386	0.157072
ko05222	Small cell lung cancer	ENSG00000053747|LAMA3;ENSG00000058085|LAMC2;ENSG00000076604|TRAF4;ENSG00000091136|LAMB1;ENSG00000101680|LAMA1;ENSG00000105221|AKT2;ENSG00000105647|PIK3R2;ENSG00000110092|CCND1;ENSG00000112769|LAMA4;ENSG00000115414|FN1;ENSG00000130702|LAMA5;ENSG00000134871|COL4A2;ENSG00000135446|CDK4;ENSG00000164171|ITGA2;ENSG00000169398|PTK2;ENSG00000187498|COL4A1;ENSG00000188153|COL4A5;ENSG00000196878|LAMB3;ENSG…	19	1178	77	6386	0.157072
ko00531	Glycosaminoglycan degradation	ENSG00000108784|NAGLU;ENSG00000141012|GALNS;ENSG00000165102|HGSNAT;ENSG00000169919|GUSB;ENSG00000181523|SGSH;ENSG00000213614|HEXA	6	1178	18	6386	0.158632
ko05414	Dilated cardiomyopathy (DCM	ENSG00000075624|ACTB;ENSG00000078295|ADCY2;ENSG00000102119|EMD;ENSG00000105605|CACNG7;ENSG00000115221|ITGB6;ENSG00000121281|ADCY7;ENSG00000129991|TNNI3;ENSG00000132470|ITGB4;ENSG00000137809|ITGA11;ENSG00000138031|ADCY3;ENSG00000139626|ITGB7;ENSG00000140416|TPM1;ENSG00000157388|CACNA1D;ENSG00000160789|LMNA;ENSG00000161638|ITGA5;ENSG00000164171|ITGA2;ENSG00000164742|ADCY1;ENSG00000167460|TPM4;ENSG0…	20	1178	82	6386	0.159741
ko00130	Ubiquinone and other terpenoid-quinone biosynthesis	ENSG00000119723|COQ6;ENSG00000158104|HPD;ENSG00000173085|COQ2;ENSG00000181019|NQO1	4	1178	10	6386	0.161947
ko04932	Non-alcoholic fatty liver disease (NAFLD	ENSG00000006831|ADIPOR2;ENSG00000009950|MLXIPL;ENSG00000010256|UQCRC1;ENSG00000023228|NDUFS1;ENSG00000078747|ITCH;ENSG00000108788|MLX;ENSG00000111725|PRKAB1;ENSG00000117118|SDHB;ENSG00000126267|COX6B1;ENSG00000131143|COX4I1;ENSG00000136521|NDUFB5;ENSG00000140740|UQCRC2;ENSG00000153094|BCL2L11;ENSG00000158864|NDUFS2;ENSG00000171105|INSR;ENSG00000178127|NDUFV2;ENSG00000179091|CYC1;ENSG00000184983|N…	21	1178	87	6386	0.162096
ko04910	Insulin signaling pathway	ENSG00000044446|PHKA2;ENSG00000067606|PRKCZ;ENSG00000076555|ACACB;ENSG00000082701|GSK3B;ENSG00000100485|SOS2;ENSG00000103197|TSC2;ENSG00000104812|GYS1;ENSG00000105221|AKT2;ENSG00000105647|PIK3R2;ENSG00000106615|RHEB;ENSG00000110395|CBL;ENSG00000111725|PRKAB1;ENSG00000124253|PCK1;ENSG00000129946|SHC2;ENSG00000132155|RAF1;ENSG00000140992|PDPK1;ENSG00000141564|RPTOR;ENSG00000150907|FOXO1;ENSG0000015…	29	1178	126	6386	0.164046
ko00240	Pyrimidine metabolism	ENSG00000011052|NME1-NME2;ENSG00000013503|POLR3B;ENSG00000047315|POLR2B;ENSG00000058600|POLR3E;ENSG00000084774|CAD;ENSG00000094841|UPRT;ENSG00000100413|POLR3H;ENSG00000100479|POLE2;ENSG00000101868|POLA1;ENSG00000125630|POLR1B;ENSG00000125877|ITPA;ENSG00000130717|UCK1;ENSG00000138185|ENTPD1;ENSG00000148606|POLR3A;ENSG00000171302|CANT1;ENSG00000171848|RRM2;ENSG00000176890|TYMS;ENSG00000177084|POLE;…	22	1178	92	6386	0.164173
ko05110	Vibrio cholerae infection	ENSG00000033627|ATP6V0A1;ENSG00000065665|SEC61A2;ENSG00000071553|ATP6AP1;ENSG00000075624|ACTB;ENSG00000110719|TCIRG1;ENSG00000117410|ATP6V0B;ENSG00000124181|PLCG1;ENSG00000128524|ATP6V1F;ENSG00000131100|ATP6V1E1;ENSG00000138031|ADCY3;ENSG00000154229|PRKCA;ENSG00000159720|ATP6V0D1;ENSG00000185344|ATP6V0A2	13	1178	50	6386	0.17247
ko05410	Hypertrophic cardiomyopathy (HCM	ENSG00000075624|ACTB;ENSG00000078401|EDN1;ENSG00000102119|EMD;ENSG00000105605|CACNG7;ENSG00000111725|PRKAB1;ENSG00000115221|ITGB6;ENSG00000129991|TNNI3;ENSG00000132470|ITGB4;ENSG00000135744|AGT;ENSG00000137809|ITGA11;ENSG00000139626|ITGB7;ENSG00000140416|TPM1;ENSG00000157388|CACNA1D;ENSG00000160789|LMNA;ENSG00000161638|ITGA5;ENSG00000164171|ITGA2;ENSG00000167460|TPM4;ENSG00000259207|ITGB3	18	1178	74	6386	0.177801
ko04115	p53 signaling pathway	ENSG00000075218|GTSE1;ENSG00000103197|TSC2;ENSG00000106366|SERPINE1;ENSG00000110092|CCND1;ENSG00000115107|STEAP3;ENSG00000116717|GADD45A;ENSG00000120889|TNFRSF10B;ENSG00000135446|CDK4;ENSG00000141682|PMAIP1;ENSG00000149212|SESN3;ENSG00000149311|ATM;ENSG00000149554|CHEK1;ENSG00000157456|CCNB2;ENSG00000170836|PPM1D;ENSG00000171848|RRM2;ENSG00000198625|MDM4	16	1178	65	6386	0.184831
ko05220	Chronic myeloid leukemia	ENSG00000033327|GAB2;ENSG00000097007|ABL1;ENSG00000100485|SOS2;ENSG00000105221|AKT2;ENSG00000105647|PIK3R2;ENSG00000110092|CCND1;ENSG00000110395|CBL;ENSG00000126561|STAT5A;ENSG00000129946|SHC2;ENSG00000132155|RAF1;ENSG00000135446|CDK4;ENSG00000141646|SMAD4;ENSG00000157764|BRAF;ENSG00000173757|STAT5B;ENSG00000186716|BCR;ENSG00000213341|CHUK	16	1178	65	6386	0.184831
ko04971	Gastric acid secretion	ENSG00000065534|MYLK;ENSG00000069849|ATP1B3;ENSG00000075624|ACTB;ENSG00000078295|ADCY2;ENSG00000090020|SLC9A1;ENSG00000092820|EZR;ENSG00000096433|ITPR3;ENSG00000101333|PLCB4;ENSG00000105409|ATP1A3;ENSG00000121281|ADCY7;ENSG00000138031|ADCY3;ENSG00000150995|ITPR1;ENSG00000154229|PRKCA;ENSG00000163399|ATP1A1;ENSG00000164742|ADCY1;ENSG00000164889|SLC4A2;ENSG00000174233|ADCY6	17	1178	70	6386	0.187803
ko04114	Oocyte meiosis	ENSG00000053900|ANAPC4;ENSG00000066027|PPP2R5A;ENSG00000071242|RPS6KA2;ENSG00000072501|SMC1A;ENSG00000072803|FBXW11;ENSG00000078295|ADCY2;ENSG00000096433|ITPR3;ENSG00000108055|SMC3;ENSG00000117399|CDC20;ENSG00000117676|RPS6KA1;ENSG00000121281|ADCY7;ENSG00000130177|CDC16;ENSG00000135476|ESPL1;ENSG00000137713|PPP2R1B;ENSG00000138031|ADCY3;ENSG00000150995|ITPR1;ENSG00000153107|ANAPC1;ENSG00000157456…	24	1178	104	6386	0.188499
ko05212	Pancreatic cancer	ENSG00000105221|AKT2;ENSG00000105647|PIK3R2;ENSG00000110092|CCND1;ENSG00000112715|VEGFA;ENSG00000115415|STAT1;ENSG00000132155|RAF1;ENSG00000135446|CDK4;ENSG00000138798|EGF;ENSG00000139618|BRCA2;ENSG00000141646|SMAD4;ENSG00000146648|EGFR;ENSG00000150630|VEGFC;ENSG00000157764|BRAF;ENSG00000162434|JAK1;ENSG00000213341|CHUK	15	1178	61	6386	0.195485
ko00260	Glycine, serine and threonine metabolism	ENSG00000016391|CHDH;ENSG00000092621|PHGDH;ENSG00000130005|GAMT;ENSG00000135069|PSAT1;ENSG00000137106|GRHPR;ENSG00000145020|AMT;ENSG00000146733|PSPH;ENSG00000172482|AGXT;ENSG00000179761|PIPOX	9	1178	33	6386	0.197132
ko00190	Oxidative phosphorylation	ENSG00000006695|COX10;ENSG00000010256|UQCRC1;ENSG00000033627|ATP6V0A1;ENSG00000071553|ATP6AP1;ENSG00000110719|TCIRG1;ENSG00000110955|ATP5B;ENSG00000117118|SDHB;ENSG00000117410|ATP6V0B;ENSG00000126267|COX6B1;ENSG00000128524|ATP6V1F;ENSG00000131100|ATP6V1E1;ENSG00000131143|COX4I1;ENSG00000136521|NDUFB5;ENSG00000140740|UQCRC2;ENSG00000152234|ATP5A1;ENSG00000158864|NDUFS2;ENSG00000159720|ATP6V0D1;ENS…	22	1178	95	6386	0.197321
ko04966	Collecting duct acid secretion	ENSG00000033627|ATP6V0A1;ENSG00000110719|TCIRG1;ENSG00000113504|SLC12A7;ENSG00000128524|ATP6V1F;ENSG00000131100|ATP6V1E1;ENSG00000159720|ATP6V0D1;ENSG00000185344|ATP6V0A2	7	1178	24	6386	0.197849
ko05221	Acute myeloid leukemia	ENSG00000081059|TCF7;ENSG00000100485|SOS2;ENSG00000105221|AKT2;ENSG00000105647|PIK3R2;ENSG00000110092|CCND1;ENSG00000126561|STAT5A;ENSG00000132155|RAF1;ENSG00000148737|TCF7L2;ENSG00000157764|BRAF;ENSG00000173757|STAT5B;ENSG00000173801|JUP;ENSG00000198793|MTOR;ENSG00000213341|CHUK	13	1178	52	6386	0.203199
ko05131	Shigellosis	ENSG00000026508|CD44;ENSG00000070087|PFN2;ENSG00000072803|FBXW11;ENSG00000075624|ACTB;ENSG00000097007|ABL1;ENSG00000104312|RIPK2;ENSG00000106100|NOD1;ENSG00000131504|DIAPH1;ENSG00000150760|DOCK1;ENSG00000160201|U2AF1;ENSG00000161638|ITGA5;ENSG00000162704|ARPC5;ENSG00000213341|CHUK;ENSG00000241685|ARPC1A	14	1178	57	6386	0.20698
ko00512	Mucin type O-glycan biosynthesis	ENSG00000008513|ST3GAL1;ENSG00000070526|ST6GALNAC1;ENSG00000115339|GALNT3;ENSG00000139629|GALNT6;ENSG00000158470|B4GALT5;ENSG00000164574|GALNT10;ENSG00000178234|GALNT11;ENSG00000185274|WBSCR17	8	1178	29	6386	0.208883
ko05211	Renal cell carcinoma	ENSG00000005339|CREBBP;ENSG00000077264|PAK3;ENSG00000091483|FH;ENSG00000100485|SOS2;ENSG00000105221|AKT2;ENSG00000105647|PIK3R2;ENSG00000108094|CUL2;ENSG00000112715|VEGFA;ENSG00000129521|EGLN3;ENSG00000132155|RAF1;ENSG00000143437|ARNT;ENSG00000149269|PAK1;ENSG00000150630|VEGFC;ENSG00000154803|FLCN;ENSG00000157764|BRAF	15	1178	62	6386	0.210117
ko04930	Type II diabetes mellitus	ENSG00000006071|ABCC8;ENSG00000067606|PRKCZ;ENSG00000105647|PIK3R2;ENSG00000141837|CACNA1A;ENSG00000151067|CACNA1C;ENSG00000157388|CACNA1D;ENSG00000171105|INSR;ENSG00000171132|PRKCE;ENSG00000185950|IRS2;ENSG00000198216|CACNA1E;ENSG00000198793|MTOR	11	1178	43	6386	0.210663
ko03008	Ribosome biogenesis in eukaryotes	ENSG00000011260|UTP18;ENSG00000070770|CSNK2A2;ENSG00000079313|REXO1;ENSG00000082898|XPO1;ENSG00000106344|RBM28;ENSG00000107937|GTPBP4;ENSG00000112159|MDN1;ENSG00000113360|DROSHA;ENSG00000132661|NXT1;ENSG00000135372|NAT10;ENSG00000141101|NOB1;ENSG00000143748|NVL;ENSG00000165271|NOL6;ENSG00000169251|NMD3;ENSG00000183751|TBL3;ENSG00000241945|PWP2;ENSG00000242372|EIF6	17	1178	72	6386	0.214891
ko04540	Gap junction	ENSG00000078295|ADCY2;ENSG00000096433|ITPR3;ENSG00000100485|SOS2;ENSG00000101333|PLCB4;ENSG00000113721|PDGFRB;ENSG00000121281|ADCY7;ENSG00000132155|RAF1;ENSG00000137764|MAP2K5;ENSG00000138031|ADCY3;ENSG00000138798|EGF;ENSG00000146648|EGFR;ENSG00000150995|ITPR1;ENSG00000154229|PRKCA;ENSG00000164742|ADCY1;ENSG00000174233|ADCY6;ENSG00000188229|TUBB4B;ENSG00000197122|SRC;ENSG00000258947|TUBB3	18	1178	77	6386	0.216686
ko00630	Glyoxylate and dicarboxylate metabolism	ENSG00000014641|MDH1;ENSG00000062485|CS;ENSG00000114054|PCCB;ENSG00000137106|GRHPR;ENSG00000175198|PCCA	5	1178	16	6386	0.219658
ko00670	One carbon pool by folate	ENSG00000100714|MTHFD1;ENSG00000138363|ATIC;ENSG00000145020|AMT;ENSG00000176890|TYMS;ENSG00000177000|MTHFR	5	1178	16	6386	0.219658
ko00010	Glycolysis / Gluconeogenesis	ENSG00000067057|PFKP;ENSG00000079739|PGM1;ENSG00000105220|GPI;ENSG00000109107|ALDOC;ENSG00000111275|ALDH2;ENSG00000111640|GAPDH;ENSG00000111716|LDHB;ENSG00000124253|PCK1;ENSG00000131069|ACSS2;ENSG00000134333|LDHA;ENSG00000150768|DLAT;ENSG00000154930|ACSS1;ENSG00000159322|ADPGK;ENSG00000169299|PGM2	14	1178	58	6386	0.222618
ko03410	Base excision repair	ENSG00000005156|LIG3;ENSG00000100479|POLE2;ENSG00000102699|PARP4;ENSG00000105486|LIG1;ENSG00000132646|PCNA;ENSG00000140398|NEIL1;ENSG00000143799|PARP1;ENSG00000177084|POLE	8	1178	30	6386	0.231094
ko04710	Circadian rhythm - mammal	ENSG00000008405|CRY1;ENSG00000072803|FBXW11;ENSG00000121671|CRY2;ENSG00000132326|PER2;ENSG00000170485|NPAS2;ENSG00000213923|CSNK1E	6	1178	21	6386	0.235465
ko04911	Insulin secretion	ENSG00000130529|TRPM4;ENSG00000143603|KCNN3;ENSG00000186472|PCLO	3	1178	8	6386	0.238698
ko05416	Viral myocarditis	ENSG00000005844|ITGAL;ENSG00000010810|FYN;ENSG00000075624|ACTB;ENSG00000097007|ABL1;ENSG00000100345|MYH9;ENSG00000105357|MYH14;ENSG00000110092|CCND1;ENSG00000114013|CD86;ENSG00000114867|EIF4G1;ENSG00000121594|CD80;ENSG00000133026|MYH10;ENSG00000143322|ABL2;ENSG00000160255|ITGB2;ENSG00000196126|HLA-DRB1;ENSG00000196352|CD55	15	1178	64	6386	0.240773
ko04146	Peroxisome	ENSG00000064763|FAR2;ENSG00000068366|ACSL4;ENSG00000087008|ACOX3;ENSG00000095321|CRAT;ENSG00000104823|ECH1;ENSG00000110921|MVK;ENSG00000112357|PEX7;ENSG00000113790|EHHADH;ENSG00000117528|ABCD3;ENSG00000120915|EPHX2;ENSG00000121680|PEX16;ENSG00000131779|PEX11B;ENSG00000133835|HSD17B4;ENSG00000138413|IDH1;ENSG00000140284|SLC27A2;ENSG00000172482|AGXT;ENSG00000179761|PIPOX;ENSG00000215193|PEX26	18	1178	79	6386	0.244563
ko00592	alpha-Linolenic acid metabolism	ENSG00000087008|ACOX3;ENSG00000116711|PLA2G4A;ENSG00000123739|PLA2G12A;ENSG00000134824|FADS2;ENSG00000168970|JMJD7-PLA2G4B	5	1178	17	6386	0.250524
ko04141	Protein processing in endoplasmic reticulum	ENSG00000014216|CAPN1;ENSG00000065665|SEC61A2;ENSG00000072849|DERL2;ENSG00000087074|PPP1R15A;ENSG00000088298|EDEM2;ENSG00000089597|GANAB;ENSG00000100934|SEC23A;ENSG00000101310|SEC23B;ENSG00000102580|DNAJC3;ENSG00000104723|TUSC3;ENSG00000109971|HSPA8;ENSG00000113615|SEC24A;ENSG00000117643|MAN1C1;ENSG00000118705|RPN2;ENSG00000120725|SIL1;ENSG00000130175|PRKCSH;ENSG00000130939|UBE4B;ENSG00000133265|…	34	1178	160	6386	0.250919
ko00330	Arginine and proline metabolism	ENSG00000021826|CPS1;ENSG00000089250|NOS1;ENSG00000102172|SMS;ENSG00000111275|ALDH2;ENSG00000130005|GAMT;ENSG00000135821|GLUL;ENSG00000149380|P4HA3;ENSG00000159423|ALDH4A1;ENSG00000183010|PYCR1;ENSG00000223572|CKMT1A;ENSG00000237289|CKMT1B;ENSG00000241935|HOGA1;ENSG00000250799|PRODH2	13	1178	55	6386	0.253405
ko05214	Glioma	ENSG00000100485|SOS2;ENSG00000105221|AKT2;ENSG00000105647|PIK3R2;ENSG00000110092|CCND1;ENSG00000113721|PDGFRB;ENSG00000124181|PLCG1;ENSG00000129946|SHC2;ENSG00000132155|RAF1;ENSG00000135446|CDK4;ENSG00000138798|EGF;ENSG00000146648|EGFR;ENSG00000154229|PRKCA;ENSG00000157764|BRAF;ENSG00000198793|MTOR	14	1178	60	6386	0.255302
ko04912	GnRH signaling pathway	ENSG00000065559|MAP2K4;ENSG00000078295|ADCY2;ENSG00000096433|ITPR3;ENSG00000100485|SOS2;ENSG00000101333|PLCB4;ENSG00000116711|PLA2G4A;ENSG00000120899|PTK2B;ENSG00000121281|ADCY7;ENSG00000123739|PLA2G12A;ENSG00000132155|RAF1;ENSG00000135346|CGA;ENSG00000138031|ADCY3;ENSG00000146648|EGFR;ENSG00000150995|ITPR1;ENSG00000154229|PRKCA;ENSG00000157388|CACNA1D;ENSG00000164742|ADCY1;ENSG00000168970|JMJD7-…	20	1178	90	6386	0.259383
ko00565	Ether lipid metabolism	ENSG00000007168|PAFAH1B1;ENSG00000105223|PLD3;ENSG00000116711|PLA2G4A;ENSG00000123739|PLA2G12A;ENSG00000134255|CEPT1;ENSG00000138018|EPT1;ENSG00000153395|LPCAT1;ENSG00000168092|PAFAH1B2;ENSG00000168970|JMJD7-PLA2G4B	9	1178	36	6386	0.259759
ko04964	Proximal tubule bicarbonate reclamation	ENSG00000014641|MDH1;ENSG00000069849|ATP1B3;ENSG00000080493|SLC4A4;ENSG00000105409|ATP1A3;ENSG00000124253|PCK1;ENSG00000163399|ATP1A1	6	1178	22	6386	0.263285
ko00290	Valine, leucine and isoleucine biosynthesis	ENSG00000011376|LARS2;ENSG00000060982|BCAT1;ENSG00000139410|SDSL;ENSG00000204394|VARS	4	1178	13	6386	0.266826
ko00533	Glycosaminoglycan biosynthesis - keratan sulfate	ENSG00000008513|ST3GAL1;ENSG00000033170|FUT8;ENSG00000086062|B4GALT1;ENSG00000126091|ST3GAL3	4	1178	13	6386	0.266826
ko04014	Ras signaling pathway	ENSG00000105808|RASA4;ENSG00000143344|RGL1;ENSG00000185989|RASA3;ENSG00000237441|RGL2	4	1178	13	6386	0.266826
ko05223	Non-small cell lung cancer	ENSG00000100485|SOS2;ENSG00000105221|AKT2;ENSG00000105647|PIK3R2;ENSG00000110092|CCND1;ENSG00000124181|PLCG1;ENSG00000132155|RAF1;ENSG00000135446|CDK4;ENSG00000138798|EGF;ENSG00000140992|PDPK1;ENSG00000141736|ERBB2;ENSG00000146648|EGFR;ENSG00000157764|BRAF	12	1178	51	6386	0.269392
ko05216	Thyroid cancer	ENSG00000047410|TPR;ENSG00000081059|TCF7;ENSG00000110092|CCND1;ENSG00000148737|TCF7L2;ENSG00000157764|BRAF;ENSG00000165731|RET;ENSG00000168036|CTNNB1	7	1178	27	6386	0.271835
ko04010	MAPK signaling pathway	ENSG00000065559|MAP2K4;ENSG00000068078|FGFR3;ENSG00000071054|MAP4K4;ENSG00000071242|RPS6KA2;ENSG00000073803|MAP3K13;ENSG00000077782|FGFR1;ENSG00000100324|TAB1;ENSG00000100485|SOS2;ENSG00000100784|RPS6KA5;ENSG00000104375|STK3;ENSG00000104814|MAP4K1;ENSG00000104856|RELB;ENSG00000105221|AKT2;ENSG00000105605|CACNG7;ENSG00000106211|HSPB1;ENSG00000109971|HSPA8;ENSG00000111266|DUSP16;ENSG00000112658|SRF…	49	1178	240	6386	0.277869
ko04145	Phagosome	ENSG00000011028|MRC2;ENSG00000033627|ATP6V0A1;ENSG00000065665|SEC61A2;ENSG00000071553|ATP6AP1;ENSG00000072274|TFRC;ENSG00000075624|ACTB;ENSG00000077380|DYNC1I2;ENSG00000089250|NOS1;ENSG00000102879|CORO1A;ENSG00000110719|TCIRG1;ENSG00000115020|PIKFYVE;ENSG00000117410|ATP6V0B;ENSG00000128524|ATP6V1F;ENSG00000131100|ATP6V1E1;ENSG00000159720|ATP6V0D1;ENSG00000160255|ITGB2;ENSG00000161638|ITGA5;ENSG00…	28	1178	132	6386	0.279204
ko05200	Pathways in cancer	ENSG00000004975|DVL2;ENSG00000005339|CREBBP;ENSG00000053747|LAMA3;ENSG00000058085|LAMC2;ENSG00000068078|FGFR3;ENSG00000076604|TRAF4;ENSG00000077782|FGFR1;ENSG00000081059|TCF7;ENSG00000082701|GSK3B;ENSG00000091136|LAMB1;ENSG00000091483|FH;ENSG00000097007|ABL1;ENSG00000100485|SOS2;ENSG00000101680|LAMA1;ENSG00000103126|AXIN1;ENSG00000104290|FZD3;ENSG00000105221|AKT2;ENSG00000105647|PIK3R2;ENSG000001…	62	1178	308	6386	0.280901
ko04270	Vascular smooth muscle contraction	ENSG00000058272|PPP1R12A;ENSG00000064989|CALCRL;ENSG00000065534|MYLK;ENSG00000078295|ADCY2;ENSG00000092841|MYL6;ENSG00000096433|ITPR3;ENSG00000101333|PLCB4;ENSG00000116711|PLA2G4A;ENSG00000121281|ADCY7;ENSG00000123739|PLA2G12A;ENSG00000132155|RAF1;ENSG00000138031|ADCY3;ENSG00000150995|ITPR1;ENSG00000154229|PRKCA;ENSG00000156113|KCNMA1;ENSG00000157388|CACNA1D;ENSG00000157764|BRAF;ENSG00000163017|A…	23	1178	107	6386	0.284803
ko05130	Pathogenic Escherichia coli infection	ENSG00000010810|FYN;ENSG00000075624|ACTB;ENSG00000092820|EZR;ENSG00000097007|ABL1;ENSG00000111057|KRT18;ENSG00000116584|ARHGEF2;ENSG00000154229|PRKCA;ENSG00000162704|ARPC5;ENSG00000168036|CTNNB1;ENSG00000188229|TUBB4B;ENSG00000241685|ARPC1A;ENSG00000258947|TUBB3	12	1178	52	6386	0.288282
ko04730	Long-term depression	ENSG00000089250|NOS1;ENSG00000096433|ITPR3;ENSG00000101333|PLCB4;ENSG00000116711|PLA2G4A;ENSG00000123739|PLA2G12A;ENSG00000132155|RAF1;ENSG00000137713|PPP2R1B;ENSG00000141837|CACNA1A;ENSG00000150995|ITPR1;ENSG00000154229|PRKCA;ENSG00000157764|BRAF;ENSG00000168970|JMJD7-PLA2G4B;ENSG00000196218|RYR1	13	1178	57	6386	0.289147
ko03015	mRNA surveillance pathway	ENSG00000005007|UPF1;ENSG00000066027|PPP2R5A;ENSG00000070366|SMG6;ENSG00000071894|CPSF1;ENSG00000092020|PPP2R3C;ENSG00000101104|PABPC1L;ENSG00000108349|CASC3;ENSG00000112339|HBS1L;ENSG00000116698|SMG7;ENSG00000119203|CPSF3;ENSG00000120705|ETF1;ENSG00000132661|NXT1;ENSG00000137713|PPP2R1B;ENSG00000141543|EIF4A3;ENSG00000157106|SMG1;ENSG00000160075|SSU72;ENSG00000165934|CPSF2	17	1178	77	6386	0.289351
ko05100	Bacterial invasion of epithelial cells	ENSG00000062598|ELMO2;ENSG00000075624|ACTB;ENSG00000105647|PIK3R2;ENSG00000110395|CBL;ENSG00000115414|FN1;ENSG00000129946|SHC2;ENSG00000141367|CLTC;ENSG00000148082|SHC3;ENSG00000150760|DOCK1;ENSG00000155849|ELMO1;ENSG00000161638|ITGA5;ENSG00000162704|ARPC5;ENSG00000166333|ILK;ENSG00000168036|CTNNB1;ENSG00000169398|PTK2;ENSG00000197122|SRC;ENSG00000241685|ARPC1A	17	1178	77	6386	0.289351
ko04664	Fc epsilon RI signaling pathway	ENSG00000010810|FYN;ENSG00000033327|GAB2;ENSG00000065559|MAP2K4;ENSG00000100485|SOS2;ENSG00000105221|AKT2;ENSG00000105647|PIK3R2;ENSG00000116711|PLA2G4A;ENSG00000123739|PLA2G12A;ENSG00000124181|PLCG1;ENSG00000132155|RAF1;ENSG00000134215|VAV3;ENSG00000154229|PRKCA;ENSG00000160293|VAV2;ENSG00000168970|JMJD7-PLA2G4B;ENSG00000171132|PRKCE	15	1178	67	6386	0.289764
ko00604	Glycosphingolipid biosynthesis - ganglio series	ENSG00000008513|ST3GAL1;ENSG00000169359|SLC33A1;ENSG00000184005|ST6GALNAC3;ENSG00000213614|HEXA	4	1178	14	6386	0.30425
ko04015	Rap1 signaling pathway	ENSG00000076864|RAP1GAP;ENSG00000105287|PRKD2;ENSG00000128512|DOCK4;ENSG00000197555|SIPA1L1	4	1178	14	6386	0.30425
ko03460	Fanconi anemia pathway	ENSG00000083093|PALB2;ENSG00000100038|TOP3B;ENSG00000112039|FANCE;ENSG00000115392|FANCL;ENSG00000140525|FANCI;ENSG00000144554|FANCD2;ENSG00000172732|MUS81;ENSG00000177302|TOP3A;ENSG00000187741|FANCA;ENSG00000197774|EME2	10	1178	43	6386	0.306206
ko04922	Glucagon signaling pathway	ENSG00000044446|PHKA2;ENSG00000104812|GYS1;ENSG00000111716|LDHB;ENSG00000149923|PPP4C;ENSG00000156873|PHKG2;ENSG00000278540|ACACA	6	1178	24	6386	0.32107
ko05323	Rheumatoid arthritis	ENSG00000005844|ITGAL;ENSG00000033627|ATP6V0A1;ENSG00000071553|ATP6AP1;ENSG00000110719|TCIRG1;ENSG00000112715|VEGFA;ENSG00000114013|CD86;ENSG00000117410|ATP6V0B;ENSG00000121594|CD80;ENSG00000128524|ATP6V1F;ENSG00000131100|ATP6V1E1;ENSG00000150782|IL18;ENSG00000159720|ATP6V0D1;ENSG00000160255|ITGB2;ENSG00000163735|CXCL5;ENSG00000185344|ATP6V0A2;ENSG00000196126|HLA-DRB1	16	1178	74	6386	0.322694
ko03020	RNA polymerase	ENSG00000013503|POLR3B;ENSG00000047315|POLR2B;ENSG00000058600|POLR3E;ENSG00000100413|POLR3H;ENSG00000125630|POLR1B;ENSG00000148606|POLR3A;ENSG00000181222|POLR2A	7	1178	29	6386	0.324643
ko04919	Thyroid hormone signaling pathway	ENSG00000108510|MED13;ENSG00000123836|PFKFB2;ENSG00000124151|NCOA3;ENSG00000125686|MED1;ENSG00000144893|MED12L;ENSG00000160563|MED27;ENSG00000180182|MED14	7	1178	29	6386	0.324643
ko04260	Cardiac muscle contraction	ENSG00000010256|UQCRC1;ENSG00000069849|ATP1B3;ENSG00000090020|SLC9A1;ENSG00000105409|ATP1A3;ENSG00000105605|CACNG7;ENSG00000126267|COX6B1;ENSG00000129991|TNNI3;ENSG00000131143|COX4I1;ENSG00000140416|TPM1;ENSG00000140740|UQCRC2;ENSG00000157388|CACNA1D;ENSG00000163399|ATP1A1;ENSG00000167460|TPM4;ENSG00000179091|CYC1	14	1178	64	6386	0.325229
ko04960	Aldosterone-regulated sodium reabsorption	ENSG00000069849|ATP1B3;ENSG00000105409|ATP1A3;ENSG00000105647|PIK3R2;ENSG00000140992|PDPK1;ENSG00000151623|NR3C2;ENSG00000154229|PRKCA;ENSG00000163399|ATP1A1;ENSG00000171105|INSR;ENSG00000185950|IRS2	9	1178	39	6386	0.327637
ko04151	PI3K-Akt signaling pathway	ENSG00000040199|PHLPP2;ENSG00000081913|PHLPP1;ENSG00000123358|NR4A1	3	1178	10	6386	0.329896
ko04921	Oxytocin signaling pathway	ENSG00000134072|CAMK1;ENSG00000167658|EEF2;ENSG00000183049|CAMK1D	3	1178	10	6386	0.329896
ko01040	Biosynthesis of unsaturated fatty acids	ENSG00000087008|ACOX3;ENSG00000099797|TECR;ENSG00000119673|ACOT2;ENSG00000134824|FADS2;ENSG00000149485|FADS1	5	1178	20	6386	0.347946
ko04330	Notch signaling pathway	ENSG00000004975|DVL2;ENSG00000005339|CREBBP;ENSG00000074181|NOTCH3;ENSG00000091073|DTX2;ENSG00000106003|LFNG;ENSG00000107404|DVL1;ENSG00000108773|KAT2A;ENSG00000114315|HES1;ENSG00000161021|MAML1;ENSG00000196498|NCOR2	10	1178	45	6386	0.349925
ko05210	Colorectal cancer	ENSG00000081059|TCF7;ENSG00000082701|GSK3B;ENSG00000103126|AXIN1;ENSG00000105221|AKT2;ENSG00000105647|PIK3R2;ENSG00000110092|CCND1;ENSG00000115266|APC2;ENSG00000132155|RAF1;ENSG00000141646|SMAD4;ENSG00000148737|TCF7L2;ENSG00000157764|BRAF;ENSG00000168036|CTNNB1	12	1178	56	6386	0.367023
ko00480	Glutathione metabolism	ENSG00000001084|GCLC;ENSG00000023909|GCLM;ENSG00000100031|GGT1;ENSG00000102172|SMS;ENSG00000115758|ODC1;ENSG00000138413|IDH1;ENSG00000142657|PGD;ENSG00000160211|G6PD;ENSG00000171848|RRM2;ENSG00000178814|OPLAH	10	1178	46	6386	0.372142
ko00561	Glycerolipid metabolism	ENSG00000026652|AGPAT4;ENSG00000077044|DGKD;ENSG00000085662|AKR1B1;ENSG00000100344|PNPLA3;ENSG00000102780|DGKH;ENSG00000111275|ALDH2;ENSG00000157680|DGKI;ENSG00000169692|AGPAT2;ENSG00000198074|AKR1B10;ENSG00000203837|PNLIPRP3	10	1178	46	6386	0.372142
ko03420	Nucleotide excision repair	ENSG00000049541|RFC2;ENSG00000100479|POLE2;ENSG00000105486|LIG1;ENSG00000132646|PCNA;ENSG00000145736|GTF2H2;ENSG00000163918|RFC4;ENSG00000167986|DDB1;ENSG00000177084|POLE;ENSG00000225830|ERCC6	9	1178	41	6386	0.374585
ko00270	Cysteine and methionine metabolism	ENSG00000088305|DNMT3B;ENSG00000101444|AHCY;ENSG00000102172|SMS;ENSG00000104951|IL4I1;ENSG00000111716|LDHB;ENSG00000119772|DNMT3A;ENSG00000130816|DNMT1;ENSG00000134333|LDHA	8	1178	36	6386	0.376867
ko04614	Renin-angiotensin system	ENSG00000113441|LNPEP;ENSG00000123213|NLN;ENSG00000135744|AGT;ENSG00000172009|THOP1	4	1178	16	6386	0.380198
ko00052	Galactose metabolism	ENSG00000067057|PFKP;ENSG00000079739|PGM1;ENSG00000085662|AKR1B1;ENSG00000086062|B4GALT1;ENSG00000169299|PGM2;ENSG00000214013|GANC	6	1178	26	6386	0.380418
ko05010	Alzheimer's disease	ENSG00000010256|UQCRC1;ENSG00000014216|CAPN1;ENSG00000074370|ATP2A3;ENSG00000082701|GSK3B;ENSG00000089250|NOS1;ENSG00000096433|ITPR3;ENSG00000101333|PLCB4;ENSG00000110955|ATP5B;ENSG00000111640|GAPDH;ENSG00000117118|SDHB;ENSG00000123384|LRP1;ENSG00000126267|COX6B1;ENSG00000131143|COX4I1;ENSG00000136521|NDUFB5;ENSG00000140740|UQCRC2;ENSG00000150995|ITPR1;ENSG00000152234|ATP5A1;ENSG00000157388|CACNA…	27	1178	135	6386	0.381961
ko05217	Basal cell carcinoma	ENSG00000004975|DVL2;ENSG00000081059|TCF7;ENSG00000082701|GSK3B;ENSG00000103126|AXIN1;ENSG00000104290|FZD3;ENSG00000107404|DVL1;ENSG00000115266|APC2;ENSG00000148737|TCF7L2;ENSG00000163482|STK36;ENSG00000168036|CTNNB1	10	1178	47	6386	0.394496
ko05032	Morphine addiction	ENSG00000065989|PDE4A;ENSG00000073417|PDE8A;ENSG00000112541|PDE10A;ENSG00000154678|PDE1C;ENSG00000172572|PDE3A;ENSG00000186642|PDE2A	6	1178	27	6386	0.410215
ko05203	Viral carcinogenesis	ENSG00000002822|MAD1L1;ENSG00000080839|RBL1;ENSG00000114062|UBE3A;ENSG00000127481|UBR4;ENSG00000141682|PMAIP1;ENSG00000145736|GTF2H2	6	1178	27	6386	0.410215
ko03060	Protein export	ENSG00000065665|SEC61A2;ENSG00000100883|SRP54;ENSG00000143742|SRP9;ENSG00000144867|SRPRB;ENSG00000167881|SRP68	5	1178	22	6386	0.414222
ko00770	Pantothenate and CoA biosynthesis	ENSG00000060982|BCAT1;ENSG00000068120|COASY;ENSG00000152782|PANK1;ENSG00000188641|DPYD	4	1178	17	6386	0.417972
ko04728	Dopaminergic synapse	ENSG00000066027|PPP2R5A;ENSG00000092020|PPP2R3C;ENSG00000155980|KIF5A;ENSG00000170759|KIF5B	4	1178	17	6386	0.417972
ko05016	Huntington's disease	ENSG00000005339|CREBBP;ENSG00000010256|UQCRC1;ENSG00000028839|TBPL1;ENSG00000039139|DNAH5;ENSG00000047315|POLR2B;ENSG00000078668|VDAC3;ENSG00000101333|PLCB4;ENSG00000106459|NRF1;ENSG00000110955|ATP5B;ENSG00000114841|DNAH1;ENSG00000117118|SDHB;ENSG00000126267|COX6B1;ENSG00000131143|COX4I1;ENSG00000136521|NDUFB5;ENSG00000140740|UQCRC2;ENSG00000141367|CLTC;ENSG00000141384|TAF4B;ENSG00000150995|ITPR1…	31	1178	159	6386	0.418538
ko04722	Neurotrophin signaling pathway	ENSG00000071242|RPS6KA2;ENSG00000082701|GSK3B;ENSG00000097007|ABL1;ENSG00000100485|SOS2;ENSG00000100784|RPS6KA5;ENSG00000104312|RIPK2;ENSG00000105221|AKT2;ENSG00000105647|PIK3R2;ENSG00000111252|SH2B3;ENSG00000117676|RPS6KA1;ENSG00000124181|PLCG1;ENSG00000129946|SHC2;ENSG00000132155|RAF1;ENSG00000134070|IRAK2;ENSG00000137764|MAP2K5;ENSG00000140538|NTRK3;ENSG00000148053|NTRK2;ENSG00000157764|BRAF;E…	23	1178	118	6386	0.439469
ko00650	Butanoate metabolism	ENSG00000081760|AACS;ENSG00000083720|OXCT1;ENSG00000087299|L2HGDH;ENSG00000113790|EHHADH;ENSG00000183044|ABAT;ENSG00000198074|AKR1B10	6	1178	28	6386	0.439868
ko04390	Hippo signaling pathway	ENSG00000074219|TEAD2;ENSG00000082458|DLG3;ENSG00000104375|STK3;ENSG00000113645|WWC1;ENSG00000131023|LATS1;ENSG00000150457|LATS2	6	1178	28	6386	0.439868
ko00600	Sphingolipid metabolism	ENSG00000078124|ACER3;ENSG00000100422|CERK;ENSG00000104763|ASAH1;ENSG00000119537|KDSR;ENSG00000135587|SMPD2;ENSG00000172296|SPTLC3;ENSG00000198964|SGMS1	7	1178	34	6386	0.460475
ko04970	Salivary secretion	ENSG00000069849|ATP1B3;ENSG00000078295|ADCY2;ENSG00000089250|NOS1;ENSG00000090020|SLC9A1;ENSG00000096433|ITPR3;ENSG00000101333|PLCB4;ENSG00000105409|ATP1A3;ENSG00000121281|ADCY7;ENSG00000138031|ADCY3;ENSG00000150995|ITPR1;ENSG00000154229|PRKCA;ENSG00000156113|KCNMA1;ENSG00000163399|ATP1A1;ENSG00000164742|ADCY1;ENSG00000164889|SLC4A2;ENSG00000174233|ADCY6	16	1178	82	6386	0.460962
ko04611	Platelet activation	ENSG00000108405|P2RX1;ENSG00000110799|VWF;ENSG00000167323|STIM1	3	1178	13	6386	0.464782
ko04913	Ovarian Steroidogenesis	ENSG00000119673|ACOT2;ENSG00000153162|BMP6;ENSG00000196139|AKR1C3	3	1178	13	6386	0.464782
ko04152	AMPK signaling pathway	ENSG00000065882|TBC1D1;ENSG00000114268|PFKFB4	2	1178	8	6386	0.476732
ko00563	Glycosylphosphatidylinositol(GPI)-anchor biosynthesis	ENSG00000165195|PIGA;ENSG00000165282|PIGO;ENSG00000174227|PIGG;ENSG00000185808|PIGP;ENSG00000197858|GPAA1	5	1178	24	6386	0.479357
ko04977	Vitamin digestion and absorption	ENSG00000084674|APOB;ENSG00000103222|ABCC1;ENSG00000117479|SLC19A2;ENSG00000138074|SLC5A6;ENSG00000173638|SLC19A1	5	1178	24	6386	0.479357
ko04916	Melanogenesis	ENSG00000004975|DVL2;ENSG00000005339|CREBBP;ENSG00000078295|ADCY2;ENSG00000078401|EDN1;ENSG00000081059|TCF7;ENSG00000082701|GSK3B;ENSG00000101333|PLCB4;ENSG00000104290|FZD3;ENSG00000121281|ADCY7;ENSG00000132155|RAF1;ENSG00000138031|ADCY3;ENSG00000148737|TCF7L2;ENSG00000154229|PRKCA;ENSG00000164742|ADCY1;ENSG00000168036|CTNNB1;ENSG00000174233|ADCY6;ENSG00000182158|CREB3L2	17	1178	89	6386	0.488779
ko00730	Thiamine metabolism	ENSG00000244005|NFS1	1	1178	3	6386	0.492021
ko00780	Biotin metabolism	ENSG00000151093|OXSM	1	1178	3	6386	0.492021
ko04064	NF-kappa B signaling pathway	ENSG00000143799|PARP1	1	1178	3	6386	0.492021
ko04915	Estrogen signaling pathway	ENSG00000096060|FKBP5	1	1178	3	6386	0.492021
ko05031	Amphetamine addiction	ENSG00000106089|STX1A	1	1178	3	6386	0.492021
ko05206	MicroRNAs in cancer	ENSG00000019186|CYP24A1;ENSG00000041982|TNC;ENSG00000073282|TP63;ENSG00000074181|NOTCH3;ENSG00000085563|ABCB1;ENSG00000088305|DNMT3B;ENSG00000103222|ABCC1;ENSG00000106462|EZH2;ENSG00000114861|FOXP1;ENSG00000119772|DNMT3A;ENSG00000122707|RECK;ENSG00000130816|DNMT1;ENSG00000139514|SLC7A1;ENSG00000141564|RPTOR;ENSG00000148516|ZEB1;ENSG00000149948|HMGA2;ENSG00000159217|IGF2BP1;ENSG00000164045|CDC25A;…	21	1178	111	6386	0.494767
ko04370	VEGF signaling pathway	ENSG00000105221|AKT2;ENSG00000105647|PIK3R2;ENSG00000106211|HSPB1;ENSG00000112715|VEGFA;ENSG00000116711|PLA2G4A;ENSG00000123739|PLA2G12A;ENSG00000124181|PLCG1;ENSG00000129946|SHC2;ENSG00000132155|RAF1;ENSG00000154229|PRKCA;ENSG00000168970|JMJD7-PLA2G4B;ENSG00000169398|PTK2;ENSG00000197122|SRC	13	1178	68	6386	0.500137
ko04975	Fat digestion and absorption	ENSG00000084674|APOB;ENSG00000106384|MOGAT3;ENSG00000116711|PLA2G4A;ENSG00000123739|PLA2G12A;ENSG00000138075|ABCG5;ENSG00000168970|JMJD7-PLA2G4B;ENSG00000169692|AGPAT2;ENSG00000185000|DGAT1	8	1178	41	6386	0.50247
ko04610	Complement and coagulation cascades	ENSG00000003436|TFPI;ENSG00000009724|MASP2;ENSG00000104368|PLAT;ENSG00000106366|SERPINE1;ENSG00000110799|VWF;ENSG00000122861|PLAU;ENSG00000126218|F10;ENSG00000127241|MASP1;ENSG00000167711|SERPINF2;ENSG00000171557|FGG;ENSG00000175899|A2M;ENSG00000196352|CD55	12	1178	63	6386	0.508484
ko00350	Tyrosine metabolism	ENSG00000071462|WBSCR22;ENSG00000104951|IL4I1;ENSG00000113924|HGD;ENSG00000138356|AOX1;ENSG00000141744|PNMT;ENSG00000158104|HPD;ENSG00000205629|LCMT1	7	1178	36	6386	0.513604
ko04940	Type I diabetes mellitus	ENSG00000003147|ICA1;ENSG00000054356|PTPRN;ENSG00000114013|CD86;ENSG00000121594|CD80;ENSG00000144381|HSPD1;ENSG00000155093|PTPRN2;ENSG00000196126|HLA-DRB1	7	1178	36	6386	0.513604
ko04961	Endocrine and other factor-regulated calcium reabsorption	ENSG00000069849|ATP1B3;ENSG00000101333|PLCB4;ENSG00000105409|ATP1A3;ENSG00000141367|CLTC;ENSG00000154229|PRKCA;ENSG00000161203|AP2M1;ENSG00000163399|ATP1A1;ENSG00000167748|KLK1;ENSG00000174233|ADCY6	9	1178	47	6386	0.515711
ko05145	Toxoplasmosis	ENSG00000053747|LAMA3;ENSG00000058085|LAMC2;ENSG00000091136|LAMB1;ENSG00000100324|TAB1;ENSG00000101680|LAMA1;ENSG00000105221|AKT2;ENSG00000105647|PIK3R2;ENSG00000108179|PPIF;ENSG00000109971|HSPA8;ENSG00000112769|LAMA4;ENSG00000115415|STAT1;ENSG00000116711|PLA2G4A;ENSG00000123739|PLA2G12A;ENSG00000130164|LDLR;ENSG00000130702|LAMA5;ENSG00000140992|PDPK1;ENSG00000162434|JAK1;ENSG00000168970|JMJD7-PL…	21	1178	114	6386	0.539515
ko04310	Wnt signaling pathway	ENSG00000004975|DVL2;ENSG00000005339|CREBBP;ENSG00000066027|PPP2R5A;ENSG00000070018|LRP6;ENSG00000070770|CSNK2A2;ENSG00000072803|FBXW11;ENSG00000081059|TCF7;ENSG00000082701|GSK3B;ENSG00000100888|CHD8;ENSG00000101333|PLCB4;ENSG00000103126|AXIN1;ENSG00000104290|FZD3;ENSG00000104332|SFRP1;ENSG00000107404|DVL1;ENSG00000110092|CCND1;ENSG00000115266|APC2;ENSG00000137713|PPP2R1B;ENSG00000141646|SMAD4;EN…	25	1178	137	6386	0.554103
ko04724	Glutamatergic synapse	ENSG00000078295|ADCY2;ENSG00000096433|ITPR3;ENSG00000101333|PLCB4;ENSG00000110436|SLC1A2;ENSG00000111371|SLC38A1;ENSG00000116711|PLA2G4A;ENSG00000121281|ADCY7;ENSG00000123739|PLA2G12A;ENSG00000134294|SLC38A2;ENSG00000135821|GLUL;ENSG00000138031|ADCY3;ENSG00000141837|CACNA1A;ENSG00000150995|ITPR1;ENSG00000154229|PRKCA;ENSG00000157388|CACNA1D;ENSG00000162105|SHANK2;ENSG00000164418|GRIK2;ENSG0000016…	21	1178	115	6386	0.554192
ko05218	Melanoma	ENSG00000077782|FGFR1;ENSG00000105221|AKT2;ENSG00000105647|PIK3R2;ENSG00000110092|CCND1;ENSG00000113721|PDGFRB;ENSG00000114279|FGF12;ENSG00000132155|RAF1;ENSG00000135446|CDK4;ENSG00000138798|EGF;ENSG00000146648|EGFR;ENSG00000157764|BRAF	11	1178	60	6386	0.558263
ko03430	Mismatch repair	ENSG00000049541|RFC2;ENSG00000105486|LIG1;ENSG00000132646|PCNA;ENSG00000163918|RFC4	4	1178	21	6386	0.560968
ko05162	Measles	ENSG00000010810|FYN;ENSG00000070770|CSNK2A2;ENSG00000082701|GSK3B;ENSG00000105221|AKT2;ENSG00000105647|PIK3R2;ENSG00000109971|HSPA8;ENSG00000110092|CCND1;ENSG00000111331|OAS3;ENSG00000111335|OAS2;ENSG00000115325|DOK1;ENSG00000115415|STAT1;ENSG00000118503|TNFAIP3;ENSG00000120889|TNFRSF10B;ENSG00000126561|STAT5A;ENSG00000134001|EIF2S1;ENSG00000135446|CDK4;ENSG00000147065|MSN;ENSG00000157601|MX1;ENS…	22	1178	121	6386	0.561247
ko03022	Basal transcription factors	ENSG00000028839|TBPL1;ENSG00000064313|TAF2;ENSG00000120656|TAF12;ENSG00000141384|TAF4B;ENSG00000145736|GTF2H2;ENSG00000153767|GTF2E1;ENSG00000273841|TAF9	7	1178	38	6386	0.564762
ko05012	Parkinson's disease	ENSG00000010256|UQCRC1;ENSG00000078668|VDAC3;ENSG00000110955|ATP5B;ENSG00000117118|SDHB;ENSG00000126267|COX6B1;ENSG00000131143|COX4I1;ENSG00000136521|NDUFB5;ENSG00000140740|UQCRC2;ENSG00000152234|ATP5A1;ENSG00000154277|UCHL1;ENSG00000158864|NDUFS2;ENSG00000178127|NDUFV2;ENSG00000179091|CYC1;ENSG00000182179|UBA7;ENSG00000184983|NDUFA6;ENSG00000188906|LRRK2;ENSG00000213619|NDUFS3	17	1178	94	6386	0.570964
ko00400	Phenylalanine, tyrosine and tryptophan biosynthesis	ENSG00000104951|IL4I1	1	1178	4	6386	0.571174
ko04725	Cholinergic synapse	ENSG00000010810|FYN;ENSG00000075043|KCNQ2;ENSG00000078295|ADCY2;ENSG00000080644|CHRNA3;ENSG00000096433|ITPR3;ENSG00000101333|PLCB4;ENSG00000105221|AKT2;ENSG00000105647|PIK3R2;ENSG00000121281|ADCY7;ENSG00000138031|ADCY3;ENSG00000141837|CACNA1A;ENSG00000150995|ITPR1;ENSG00000154229|PRKCA;ENSG00000157388|CACNA1D;ENSG00000164742|ADCY1;ENSG00000174233|ADCY6;ENSG00000182158|CREB3L2;ENSG00000185760|KCNQ5	18	1178	100	6386	0.578031
ko00910	Nitrogen metabolism	ENSG00000021826|CPS1;ENSG00000135821|GLUL;ENSG00000145020|AMT;ENSG00000178538|CA8	4	1178	22	6386	0.593668
ko04530	Tight junction	ENSG00000067606|PRKCZ;ENSG00000070770|CSNK2A2;ENSG00000072110|ACTN1;ENSG00000072415|MPP5;ENSG00000073350|LLGL2;ENSG00000075624|ACTB;ENSG00000100345|MYH9;ENSG00000105221|AKT2;ENSG00000105357|MYH14;ENSG00000133026|MYH10;ENSG00000135446|CDK4;ENSG00000137713|PPP2R1B;ENSG00000146950|SHROOM2;ENSG00000147044|CASK;ENSG00000151276|MAGI1;ENSG00000154229|PRKCA;ENSG00000159023|EPB41;ENSG00000163558|PRKCI;ENS…	23	1178	129	6386	0.595334
ko04720	Long-term potentiation	ENSG00000005339|CREBBP;ENSG00000058272|PPP1R12A;ENSG00000071242|RPS6KA2;ENSG00000096433|ITPR3;ENSG00000101333|PLCB4;ENSG00000117676|RPS6KA1;ENSG00000132155|RAF1;ENSG00000150995|ITPR1;ENSG00000157764|BRAF;ENSG00000164742|ADCY1;ENSG00000213639|PPP1CB	11	1178	62	6386	0.597585
ko04660	T cell receptor signaling pathway	ENSG00000010810|FYN;ENSG00000077264|PAK3;ENSG00000082701|GSK3B;ENSG00000100485|SOS2;ENSG00000105221|AKT2;ENSG00000105647|PIK3R2;ENSG00000110395|CBL;ENSG00000111679|PTPN6;ENSG00000124181|PLCG1;ENSG00000132155|RAF1;ENSG00000134215|VAV3;ENSG00000135446|CDK4;ENSG00000149269|PAK1;ENSG00000160293|VAV2;ENSG00000167286|CD3D;ENSG00000172575|RASGRP1;ENSG00000213341|CHUK	17	1178	96	6386	0.602473
ko00310	Lysine degradation	ENSG00000083444|PLOD1;ENSG00000105953|OGDH;ENSG00000106397|PLOD3;ENSG00000109685|WHSC1;ENSG00000111275|ALDH2;ENSG00000113790|EHHADH;ENSG00000179761|PIPOX;ENSG00000181090|EHMT1;ENSG00000185973|TMLHE	9	1178	51	6386	0.60397
ko04962	Vasopressin-regulated water reabsorption	ENSG00000077380|DYNC1I2;ENSG00000138031|ADCY3;ENSG00000138036|DYNC2LI1;ENSG00000174233|ADCY6;ENSG00000182158|CREB3L2;ENSG00000185236|RAB11B;ENSG00000197102|DYNC1H1	7	1178	40	6386	0.613316
ko00100	Steroid biosynthesis	ENSG00000111012|CYP27B1;ENSG00000160285|LSS;ENSG00000172893|DHCR7	3	1178	17	6386	0.622723
ko05133	Pertussis	ENSG00000106100|NOD1;ENSG00000163735|CXCL5	2	1178	11	6386	0.624001
ko00534	Glycosaminoglycan biosynthesis - heparan sulfate	ENSG00000012232|EXTL3;ENSG00000070614|NDST1;ENSG00000103489|XYLT1;ENSG00000125430|HS3ST3B1	4	1178	23	6386	0.624876
ko00410	beta-Alanine metabolism	ENSG00000102172|SMS;ENSG00000111275|ALDH2;ENSG00000113790|EHHADH;ENSG00000183044|ABAT;ENSG00000188641|DPYD	5	1178	29	6386	0.628308
ko03040	Spliceosome	ENSG00000021776|AQR;ENSG00000067596|DHX8;ENSG00000076924|XAB2;ENSG00000101161|PRPF6;ENSG00000108883|EFTUD2;ENSG00000109971|HSPA8;ENSG00000130332|LSM7;ENSG00000132792|CTNNBL1;ENSG00000139675|HNRNPA1L2;ENSG00000140829|DHX38;ENSG00000141543|EIF4A3;ENSG00000144028|SNRNP200;ENSG00000147274|RBMX;ENSG00000160201|U2AF1;ENSG00000165119|HNRNPK;ENSG00000168883|USP39;ENSG00000174243|DDX23;ENSG00000179950|PUF…	20	1178	115	6386	0.633673
ko00860	Porphyrin and chlorophyll metabolism	ENSG00000006695|COX10;ENSG00000103356|EARS2;ENSG00000106605|BLVRA;ENSG00000143224|PPOX;ENSG00000148218|ALAD;ENSG00000165060|FXN;ENSG00000169919|GUSB	7	1178	41	6386	0.636463
ko05164	Influenza A	ENSG00000005339|CREBBP;ENSG00000065559|MAP2K4;ENSG00000075624|ACTB;ENSG00000082701|GSK3B;ENSG00000082898|XPO1;ENSG00000102580|DNAJC3;ENSG00000105221|AKT2;ENSG00000105647|PIK3R2;ENSG00000109971|HSPA8;ENSG00000110713|NUP98;ENSG00000111331|OAS3;ENSG00000111335|OAS2;ENSG00000114030|KPNA1;ENSG00000115415|STAT1;ENSG00000120889|TNFRSF10B;ENSG00000121060|TRIM25;ENSG00000132155|RAF1;ENSG00000132661|NXT1;E…	26	1178	149	6386	0.636694
ko04020	Calcium signaling pathway	ENSG00000044446|PHKA2;ENSG00000065361|ERBB3;ENSG00000065534|MYLK;ENSG00000074370|ATP2A3;ENSG00000078295|ADCY2;ENSG00000078668|VDAC3;ENSG00000089250|NOS1;ENSG00000096433|ITPR3;ENSG00000101333|PLCB4;ENSG00000108405|P2RX1;ENSG00000113721|PDGFRB;ENSG00000120899|PTK2B;ENSG00000121281|ADCY7;ENSG00000124181|PLCG1;ENSG00000138031|ADCY3;ENSG00000141736|ERBB2;ENSG00000141837|CACNA1A;ENSG00000146648|EGFR;EN…	27	1178	155	6386	0.64129
ko00591	Linoleic acid metabolism	ENSG00000116711|PLA2G4A;ENSG00000123739|PLA2G12A;ENSG00000168970|JMJD7-PLA2G4B;ENSG00000198074|AKR1B10	4	1178	24	6386	0.654516
ko04978	Mineral absorption	ENSG00000069849|ATP1B3;ENSG00000089472|HEPH;ENSG00000091513|TF;ENSG00000092439|TRPM7;ENSG00000105409|ATP1A3;ENSG00000163399|ATP1A1;ENSG00000165240|ATP7A;ENSG00000177556|ATOX1	8	1178	48	6386	0.661557
ko04920	Adipocytokine signaling pathway	ENSG00000004660|CAMKK1;ENSG00000006831|ADIPOR2;ENSG00000068366|ACSL4;ENSG00000076555|ACACB;ENSG00000105221|AKT2;ENSG00000111725|PRKAB1;ENSG00000124253|PCK1;ENSG00000185950|IRS2;ENSG00000198793|MTOR;ENSG00000213341|CHUK	10	1178	60	6386	0.667701
ko00380	Tryptophan metabolism	ENSG00000104951|IL4I1;ENSG00000105953|OGDH;ENSG00000111275|ALDH2;ENSG00000113790|EHHADH;ENSG00000115919|KYNU;ENSG00000138356|AOX1	6	1178	37	6386	0.679612
ko04672	Intestinal immune network for IgA production	ENSG00000114013|CD86;ENSG00000121594|CD80;ENSG00000134470|IL15RA;ENSG00000139626|ITGB7;ENSG00000160223|ICOSLG;ENSG00000196126|HLA-DRB1	6	1178	37	6386	0.679612
ko00900	Terpenoid backbone biosynthesis	ENSG00000110921|MVK;ENSG00000163931|TKT;ENSG00000167508|MVD;ENSG00000168522|FNTA	4	1178	25	6386	0.682541
ko04062	Chemokine signaling pathway	ENSG00000000938|FGR;ENSG00000067606|PRKCZ;ENSG00000078295|ADCY2;ENSG00000082701|GSK3B;ENSG00000100485|SOS2;ENSG00000101333|PLCB4;ENSG00000105221|AKT2;ENSG00000105647|PIK3R2;ENSG00000115415|STAT1;ENSG00000120899|PTK2B;ENSG00000121281|ADCY7;ENSG00000124126|PREX1;ENSG00000129946|SHC2;ENSG00000132155|RAF1;ENSG00000134215|VAV3;ENSG00000134516|DOCK2;ENSG00000138031|ADCY3;ENSG00000146426|TIAM2;ENSG00000…	27	1178	159	6386	0.687267
ko05030	Cocaine addiction	ENSG00000108370|RGS9	1	1178	6	6386	0.694424
ko00603	Glycosphingolipid biosynthesis - globo series	ENSG00000008513|ST3GAL1;ENSG00000213614|HEXA	2	1178	13	6386	0.70301
ko03450	Non-homologous end-joining	ENSG00000152457|DCLRE1C;ENSG00000253729|PRKDC	2	1178	13	6386	0.70301
ko00500	Starch and sucrose metabolism	ENSG00000079739|PGM1;ENSG00000104812|GYS1;ENSG00000105220|GPI;ENSG00000115652|UXS1;ENSG00000165434|PGM2L1;ENSG00000169299|PGM2;ENSG00000169919|GUSB;ENSG00000214013|GANC	8	1178	51	6386	0.719571
ko05144	Malaria	ENSG00000005844|ITGAL;ENSG00000115884|SDC1;ENSG00000123384|LRP1;ENSG00000150782|IL18;ENSG00000160255|ITGB2;ENSG00000169231|THBS3;ENSG00000186340|THBS2	7	1178	45	6386	0.720602
ko00071	Fatty acid metabolism	ENSG00000068366|ACSL4;ENSG00000072778|ACADVL;ENSG00000087008|ACOX3;ENSG00000111275|ALDH2;ENSG00000113790|EHHADH;ENSG00000138029|HADHB	6	1178	39	6386	0.722813
ko04973	Carbohydrate digestion and absorption	ENSG00000069849|ATP1B3;ENSG00000105221|AKT2;ENSG00000105409|ATP1A3;ENSG00000105647|PIK3R2;ENSG00000157388|CACNA1D;ENSG00000163399|ATP1A1	6	1178	39	6386	0.722813
ko04670	Leukocyte transendothelial migration	ENSG00000005844|ITGAL;ENSG00000072110|ACTN1;ENSG00000075624|ACTB;ENSG00000091428|RAPGEF4;ENSG00000092820|EZR;ENSG00000105647|PIK3R2;ENSG00000120899|PTK2B;ENSG00000124181|PLCG1;ENSG00000125753|VASP;ENSG00000134215|VAV3;ENSG00000147065|MSN;ENSG00000154229|PRKCA;ENSG00000160255|ITGB2;ENSG00000160293|VAV2;ENSG00000168036|CTNNB1;ENSG00000169398|PTK2;ENSG00000169896|ITGAM	17	1178	105	6386	0.729697
ko00360	Phenylalanine metabolism	ENSG00000104951|IL4I1;ENSG00000158104|HPD	2	1178	14	6386	0.737042
ko04713	Circadian entrainment	ENSG00000078549|ADCYAP1R1;ENSG00000196218|RYR1	2	1178	14	6386	0.737042
ko04340	Hedgehog signaling pathway	ENSG00000072803|FBXW11;ENSG00000081479|LRP2;ENSG00000082701|GSK3B;ENSG00000112210|RAB23;ENSG00000153162|BMP6;ENSG00000163482|STK36;ENSG00000213923|CSNK1E	7	1178	46	6386	0.739415
ko00072	Synthesis and degradation of ketone bodies	ENSG00000083720|OXCT1	1	1178	7	6386	0.742058
ko00460	Cyanoamino acid metabolism	ENSG00000100031|GGT1	1	1178	7	6386	0.742058
ko04668	TNF signaling pathway	ENSG00000069399|BCL3	1	1178	7	6386	0.742058
ko05143	African trypanosomiasis	ENSG00000101333|PLCB4;ENSG00000112769|LAMA4;ENSG00000150782|IL18;ENSG00000154229|PRKCA;ENSG00000172009|THOP1	5	1178	34	6386	0.748242
ko04640	Hematopoietic cell lineage	ENSG00000026508|CD44;ENSG00000072274|TFRC;ENSG00000077238|IL4R;ENSG00000104921|FCER2;ENSG00000130427|EPO;ENSG00000161638|ITGA5;ENSG00000164171|ITGA2;ENSG00000167286|CD3D;ENSG00000169896|ITGAM;ENSG00000196126|HLA-DRB1;ENSG00000196352|CD55;ENSG00000259207|ITGB3	12	1178	77	6386	0.750646
ko03320	PPAR signaling pathway	ENSG00000068366|ACSL4;ENSG00000087008|ACOX3;ENSG00000113790|EHHADH;ENSG00000124253|PCK1;ENSG00000130304|SLC27A1;ENSG00000134824|FADS2;ENSG00000140284|SLC27A2;ENSG00000140992|PDPK1;ENSG00000166333|ILK;ENSG00000167772|ANGPTL4	10	1178	65	6386	0.751299
ko05152	Tuberculosis	ENSG00000005339|CREBBP;ENSG00000011028|MRC2;ENSG00000033627|ATP6V0A1;ENSG00000066136|NFYC;ENSG00000071553|ATP6AP1;ENSG00000102879|CORO1A;ENSG00000104312|RIPK2;ENSG00000105221|AKT2;ENSG00000110719|TCIRG1;ENSG00000111012|CYP27B1;ENSG00000113013|HSPA9;ENSG00000115415|STAT1;ENSG00000117410|ATP6V0B;ENSG00000132155|RAF1;ENSG00000134070|IRAK2;ENSG00000140678|ITGAX;ENSG00000141068|KSR1;ENSG00000144381|HS…	26	1178	161	6386	0.767192
ko00920	Sulfur metabolism	ENSG00000088002|SULT2B1;ENSG00000197165|SULT1A2	2	1178	15	6386	0.767688
ko04068	FoxO signaling pathway	ENSG00000142731|PLK4	1	1178	8	6386	0.782272
ko04261	Adrenergic signaling in cardiomyocytes	ENSG00000091428|RAPGEF4	1	1178	8	6386	0.782272
ko04723	Retrograde endocannabinoid signaling	ENSG00000164535|DAGLB	1	1178	8	6386	0.782272
ko05150	Staphylococcus aureus infection	ENSG00000005844|ITGAL;ENSG00000009724|MASP2;ENSG00000127241|MASP1;ENSG00000160255|ITGB2;ENSG00000169896|ITGAM;ENSG00000171557|FGG;ENSG00000196126|HLA-DRB1	7	1178	49	6386	0.790436
ko03440	Homologous recombination	ENSG00000100038|TOP3B;ENSG00000139618|BRCA2;ENSG00000172732|MUS81	3	1178	23	6386	0.793876
ko00120	Primary bile acid biosynthesis	ENSG00000099377|HSD3B7;ENSG00000133835|HSD17B4	2	1178	16	6386	0.795175
ko00514	Other types of O-glycan biosynthesis	ENSG00000009830|POMT2;ENSG00000085998|POMGNT1;ENSG00000086062|B4GALT1;ENSG00000106003|LFNG;ENSG00000106397|PLOD3;ENSG00000126091|ST3GAL3	6	1178	43	6386	0.796547
ko00601	Glycosphingolipid biosynthesis - lacto and neolacto series	ENSG00000086062|B4GALT1;ENSG00000110080|ST3GAL4;ENSG00000126091|ST3GAL3	3	1178	24	6386	0.815002
ko04024	cAMP signaling pathway	ENSG00000125398|SOX9	1	1178	9	6386	0.816221
ko00040	Pentose and glucuronate interconversions	ENSG00000085662|AKR1B1;ENSG00000093217|XYLB;ENSG00000111275|ALDH2;ENSG00000169919|GUSB	4	1178	31	6386	0.816891
ko00450	Selenocompound metabolism	ENSG00000166986|MARS;ENSG00000198431|TXNRD1	2	1178	17	6386	0.819743
ko05321	Inflammatiory bowel disease (IBD	ENSG00000077238|IL4R;ENSG00000103522|IL21R	2	1178	17	6386	0.819743
ko04621	NOD-like receptor signaling pathway	ENSG00000100324|TAB1;ENSG00000104312|RIPK2;ENSG00000105483|CARD8;ENSG00000118503|TNFAIP3;ENSG00000132357|CARD6;ENSG00000150782|IL18;ENSG00000213341|CHUK	7	1178	51	6386	0.820031
ko04721	Synaptic vesicle cycle	ENSG00000067715|SYT1;ENSG00000105402|NAPA	2	1178	18	6386	0.841635
ko00430	Taurine and hypotaurine metabolism	ENSG00000100031|GGT1	1	1178	10	6386	0.84488
ko04122	Sulfur relay system	ENSG00000244005|NFS1	1	1178	10	6386	0.84488
ko00340	Histidine metabolism	ENSG00000071462|WBSCR22;ENSG00000111275|ALDH2;ENSG00000205629|LCMT1	3	1178	26	6386	0.851766
ko00983	Drug metabolism - other enzymes	ENSG00000125877|ITPA;ENSG00000130717|UCK1;ENSG00000163655|GMPS;ENSG00000169919|GUSB;ENSG00000178035|IMPDH2;ENSG00000188641|DPYD	6	1178	47	6386	0.854176
ko04350	TGF-beta signaling pathway	ENSG00000005339|CREBBP;ENSG00000049323|LTBP1;ENSG00000080839|RBL1;ENSG00000137713|PPP2R1B;ENSG00000141646|SMAD4;ENSG00000153162|BMP6;ENSG00000169231|THBS3;ENSG00000185591|SP1;ENSG00000186340|THBS2	9	1178	67	6386	0.857184
ko05202	Transcriptional misregulation in cancers	ENSG00000033170|FUT8;ENSG00000068323|TFE3;ENSG00000104368|PLAT;ENSG00000109685|WHSC1;ENSG00000119508|NR4A3;ENSG00000124813|RUNX2;ENSG00000129315|CCNT1;ENSG00000130382|MLLT1;ENSG00000172493|AFF1;ENSG00000183878|UTY;ENSG00000244405|ETV5	11	1178	80	6386	0.858788
ko05134	Legionellosis	ENSG00000112339|HBS1L;ENSG00000254772|EEF1G	2	1178	19	6386	0.861086
ko04650	Natural killer cell mediated cytotoxicity	ENSG00000005844|ITGAL;ENSG00000010810|FYN;ENSG00000087266|SH3BP2;ENSG00000100485|SOS2;ENSG00000105647|PIK3R2;ENSG00000111679|PTPN6;ENSG00000117091|CD48;ENSG00000120889|TNFRSF10B;ENSG00000120899|PTK2B;ENSG00000124181|PLCG1;ENSG00000129946|SHC2;ENSG00000132155|RAF1;ENSG00000134215|VAV3;ENSG00000149269|PAK1;ENSG00000154229|PRKCA;ENSG00000157764|BRAF;ENSG00000160255|ITGB2;ENSG00000160293|VAV2	18	1178	125	6386	0.868319
ko04662	B cell receptor signaling pathway	ENSG00000082701|GSK3B;ENSG00000100485|SOS2;ENSG00000105221|AKT2;ENSG00000105647|PIK3R2;ENSG00000111679|PTPN6;ENSG00000132155|RAF1;ENSG00000134215|VAV3;ENSG00000160293|VAV2;ENSG00000213341|CHUK	9	1178	69	6386	0.876928
ko04514	Cell adhesion molecules (CAMs	ENSG00000005844|ITGAL;ENSG00000062038|CDH3;ENSG00000073008|PVR;ENSG00000090863|GLG1;ENSG00000091129|NRCAM;ENSG00000108797|CNTNAP1;ENSG00000114013|CD86;ENSG00000115884|SDC1;ENSG00000121594|CD80;ENSG00000139626|ITGB7;ENSG00000146938|NLGN4X;ENSG00000160255|ITGB2;ENSG00000169896|ITGAM;ENSG00000173482|PTPRM;ENSG00000179915|NRXN1;ENSG00000196126|HLA-DRB1;ENSG00000198910|L1CAM	17	1178	121	6386	0.884085
ko05160	Hepatitis C	ENSG00000082701|GSK3B;ENSG00000100485|SOS2;ENSG00000105221|AKT2;ENSG00000105647|PIK3R2;ENSG00000111331|OAS3;ENSG00000111335|OAS2;ENSG00000115415|STAT1;ENSG00000130164|LDLR;ENSG00000132155|RAF1;ENSG00000134001|EIF2S1;ENSG00000137713|PPP2R1B;ENSG00000138798|EGF;ENSG00000146648|EGFR;ENSG00000157764|BRAF;ENSG00000162434|JAK1;ENSG00000213341|CHUK	16	1178	115	6386	0.885985
ko04623	Cytosolic DNA-sensing pathway	ENSG00000013503|POLR3B;ENSG00000058600|POLR3E;ENSG00000100413|POLR3H;ENSG00000148606|POLR3A;ENSG00000150782|IL18;ENSG00000213341|CHUK	6	1178	50	6386	0.887995
ko00062	Fatty acid elongation in mitochondria	ENSG00000138029|HADHB	1	1178	12	6386	0.889496
ko00740	Riboflavin metabolism	ENSG00000160688|FLAD1	1	1178	12	6386	0.889496
ko00532	Glycosaminoglycan biosynthesis - chondroitin sulfate	ENSG00000103489|XYLT1;ENSG00000131873|CHSY1	2	1178	21	6386	0.89357
ko05142	Chagas disease (American trypanosomiasis	ENSG00000003402|CFLAR;ENSG00000065559|MAP2K4;ENSG00000101333|PLCB4;ENSG00000105221|AKT2;ENSG00000105329|TGFB1;ENSG00000105647|PIK3R2;ENSG00000106366|SERPINE1;ENSG00000137713|PPP2R1B;ENSG00000164742|ADCY1;ENSG00000167286|CD3D;ENSG00000175470|PPP2R2D;ENSG00000213341|CHUK	12	1178	92	6386	0.903736
ko00790	Folate biosynthesis	ENSG00000137563|GGH	1	1178	13	6386	0.906735
ko04917	Prolactin signaling pathway	ENSG00000274211|SOCS7	1	1178	13	6386	0.906735
ko05140	Leishmaniasis	ENSG00000100324|TAB1;ENSG00000111679|PTPN6;ENSG00000115415|STAT1;ENSG00000160255|ITGB2;ENSG00000162434|JAK1;ENSG00000169896|ITGAM;ENSG00000196126|HLA-DRB1	7	1178	60	6386	0.914734
ko04210	Apoptosis	ENSG00000003402|CFLAR;ENSG00000014216|CAPN1;ENSG00000105221|AKT2;ENSG00000105647|PIK3R2;ENSG00000120889|TNFRSF10B;ENSG00000134070|IRAK2;ENSG00000149311|ATM;ENSG00000188191|PRKAR1B;ENSG00000213341|CHUK	9	1178	74	6386	0.916669
ko05330	Allograft rejection	ENSG00000114013|CD86;ENSG00000121594|CD80;ENSG00000196126|HLA-DRB1	3	1178	31	6386	0.917069
ko05168	Herpes simplex infection	ENSG00000088888|MAVS;ENSG00000111331|OAS3;ENSG00000111335|OAS2;ENSG00000132326|PER2;ENSG00000134001|EIF2S1;ENSG00000141384|TAF4B;ENSG00000165119|HNRNPK;ENSG00000170581|STAT2;ENSG00000187778|MCRS1;ENSG00000213639|PPP1CB;ENSG00000263001|GTF2I	11	1178	88	6386	0.920239
ko05020	Prion diseases	ENSG00000010810|FYN;ENSG00000154654|NCAM2;ENSG00000168439|STIP1	3	1178	32	6386	0.926461
ko05332	Graft-versus-host disease	ENSG00000114013|CD86;ENSG00000121594|CD80;ENSG00000196126|HLA-DRB1	3	1178	32	6386	0.926461
ko00760	Nicotinate and nicotinamide metabolism	ENSG00000112992|NNT;ENSG00000138356|AOX1	2	1178	24	6386	0.929285
ko04950	Maturity onset diabetes of the young	ENSG00000114315|HES1;ENSG00000135100|HNF1A	2	1178	24	6386	0.929285
ko04918	Thyroid hormone synthesis	ENSG00000081479|LRP2	1	1178	15	6386	0.93357
ko04630	Jak-STAT signaling pathway	ENSG00000005339|CREBBP;ENSG00000077238|IL4R;ENSG00000100485|SOS2;ENSG00000105221|AKT2;ENSG00000105647|PIK3R2;ENSG00000110092|CCND1;ENSG00000110395|CBL;ENSG00000111679|PTPN6;ENSG00000113594|LIFR;ENSG00000115415|STAT1;ENSG00000126561|STAT5A;ENSG00000130427|EPO;ENSG00000134470|IL15RA;ENSG00000145623|OSMR;ENSG00000162434|JAK1;ENSG00000166888|STAT6;ENSG00000173757|STAT5B;ENSG00000174564|IL20RB;ENSG000…	19	1178	143	6386	0.934173
ko05340	Primary immunodeficiency	ENSG00000152457|DCLRE1C;ENSG00000167286|CD3D;ENSG00000196839|ADA	3	1178	33	6386	0.934867
ko00511	Other glycan degradation	ENSG00000213614|HEXA	1	1178	16	6386	0.943937
ko04140	Regulation of autophagy	ENSG00000083290|ULK2;ENSG00000196455|PIK3R4;ENSG00000197548|ATG7	3	1178	35	6386	0.94908
ko05320	Autoimmune thyroid disease	ENSG00000114013|CD86;ENSG00000121594|CD80;ENSG00000135346|CGA;ENSG00000196126|HLA-DRB1	4	1178	45	6386	0.959092
ko05033	Nicotine addiction	ENSG00000011677|GABRA3;ENSG00000102287|GABRE	2	1178	30	6386	0.969602
ko00590	Arachidonic acid metabolism	ENSG00000100031|GGT1;ENSG00000116711|PLA2G4A;ENSG00000120915|EPHX2;ENSG00000123739|PLA2G12A;ENSG00000168970|JMJD7-PLA2G4B	5	1178	56	6386	0.970849
ko05014	Amyotrophic lateral sclerosis (ALS	ENSG00000003393|ALS2;ENSG00000089250|NOS1;ENSG00000110436|SLC1A2;ENSG00000197442|MAP3K5	4	1178	48	6386	0.97118
ko04620	Toll-like receptor signaling pathway	ENSG00000065559|MAP2K4;ENSG00000078902|TOLLIP;ENSG00000100324|TAB1;ENSG00000105221|AKT2;ENSG00000105647|PIK3R2;ENSG00000114013|CD86;ENSG00000115415|STAT1;ENSG00000121594|CD80;ENSG00000213341|CHUK	9	1178	88	6386	0.97522
ko04550	Signaling pathways regulating pluripotency of stem cells	ENSG00000083168|KAT6A;ENSG00000113594|LIFR;ENSG00000135111|TBX3	3	1178	42	6386	0.979143
ko04750	Inflammatory mediator regulation of TRP channels	ENSG00000187688|TRPV2	1	1178	22	6386	0.979756
ko00053	Ascorbate and aldarate metabolism	ENSG00000111275|ALDH2	1	1178	24	6386	0.985587
ko04744	Phototransduction	ENSG00000108370|RGS9	1	1178	24	6386	0.985587
ko04612	Antigen processing and presentation	ENSG00000066136|NFYC;ENSG00000100600|LGMN;ENSG00000109971|HSPA8;ENSG00000196126|HLA-DRB1;ENSG00000216490|IFI30	5	1178	63	6386	0.986803
ko04742	Taste transduction	ENSG00000096433|ITPR3;ENSG00000141837|CACNA1A;ENSG00000174233|ADCY6	3	1178	46	6386	0.987703
ko05310	Asthma	ENSG00000196126|HLA-DRB1	1	1178	26	6386	0.98974
ko04380	Osteoclast differentiation	ENSG00000010810|FYN;ENSG00000033327|GAB2;ENSG00000100324|TAB1;ENSG00000104856|RELB;ENSG00000105221|AKT2;ENSG00000105647|PIK3R2;ENSG00000115415|STAT1;ENSG00000161011|SQSTM1;ENSG00000162434|JAK1;ENSG00000213341|CHUK;ENSG00000259207|ITGB3	11	1178	113	6386	0.990363
ko04622	RIG-I-like receptor signaling pathway	ENSG00000108771|DHX58;ENSG00000121060|TRIM25;ENSG00000187608|ISG15;ENSG00000213341|CHUK	4	1178	61	6386	0.994199
ko04130	SNARE interactions in vesicular transport	ENSG00000106089|STX1A	1	1178	31	6386	0.995615
ko00140	Steroid hormone biosynthesis	ENSG00000088002|SULT2B1;ENSG00000101846|STS	2	1178	47	6386	0.997548
ko05034	Alcoholism	ENSG00000004660|CAMKK1;ENSG00000048052|HDAC9;ENSG00000128708|HAT1;ENSG00000148053|NTRK2;ENSG00000163517|HDAC11;ENSG00000171720|HDAC3;ENSG00000274290|HIST1H2BE;ENSG00000276368|HIST1H2AJ	8	1178	107	6386	0.998445
ko05322	Systemic lupus erythematosus	ENSG00000072110|ACTN1;ENSG00000114013|CD86;ENSG00000121594|CD80;ENSG00000196126|HLA-DRB1;ENSG00000197409|HIST1H3D	5	1178	81	6386	0.998527
ko00830	Retinol metabolism	ENSG00000042445|RETSAT	1	1178	57	6386	0.999948
ko03010	Ribosome	ENSG00000083845|RPS5;ENSG00000105364|MRPL4;ENSG00000105640|RPL18A;ENSG00000108826|MRPL27;ENSG00000188846|RPL14	5	1178	110	6386	0.999969
ko04060	Cytokine-cytokine receptor interaction	ENSG00000054967|RELT;ENSG00000077238|IL4R;ENSG00000112715|VEGFA;ENSG00000113594|LIFR;ENSG00000113721|PDGFRB;ENSG00000120889|TNFRSF10B;ENSG00000120949|TNFRSF8;ENSG00000127863|TNFRSF19;ENSG00000130427|EPO;ENSG00000134470|IL15RA;ENSG00000138798|EGF;ENSG00000145623|OSMR;ENSG00000146072|TNFRSF21;ENSG00000146648|EGFR;ENSG00000150630|VEGFC;ENSG00000150782|IL18;ENSG00000163735|CXCL5;ENSG00000174564|IL20R…	19	1178	235	6386	0.999973
ko00982	Drug metabolism - cytochrome P450	ENSG00000138356|AOX1	1	1178	62	6386	0.999978
ko05204	Chemical carcinogenesis	ENSG00000197165|SULT1A2	1	1178	69	6386	0.999993
ko04080	Neuroactive ligand-receptor interaction	ENSG00000064989|CALCRL;ENSG00000069482|GAL;ENSG00000078549|ADCYAP1R1;ENSG00000080644|CHRNA3;ENSG00000102287|GABRE;ENSG00000108405|P2RX1;ENSG00000109255|NMU;ENSG00000135346|CGA;ENSG00000138435|CHRNA1;ENSG00000164418|GRIK2;ENSG00000182771|GRID1	11	1178	271	6386	1
ko00232	Caffeine metabolism	NA	0	1178	9	6386	1
ko00300	Lysine biosynthesis	NA	0	1178	2	6386	1
ko00471	D-Glutamine and D-glutamate metabolism	NA	0	1178	4	6386	1
ko00472	D-Arginine and D-ornithine metabolism	NA	0	1178	1	6386	1
ko00524	Butirosin and neomycin biosynthesis	NA	0	1178	5	6386	1
ko00785	Lipoic acid metabolism	NA	0	1178	3	6386	1
ko00980	Metabolism of xenobiotics by cytochrome P450	NA	0	1178	60	6386	1
ko01200	Carbon metabolism	NA	0	1178	1	6386	1
ko04022	cGMP - PKG signaling pathway	NA	0	1178	6	6386	1
ko04066	HIF-1 signaling pathway	NA	0	1178	5	6386	1
ko04726	Serotonergic synapse	NA	0	1178	22	6386	1
ko04740	Olfactory transduction	ENSG00000138031|ADCY3;ENSG00000154678|PDE1C	2	1178	380	6386	1
ko04923	Regulation of lipolysis in adipocyte	NA	0	1178	4	6386	1
