# Supplementary material for: Expression profiling dataset of competing endogenous RNA in pre-eclampsia
Source: Data Brief. 2019 Nov 12;27:104795. doi: 10.1016/j.dib.2019.104795 (PMC6881654; doi:10.1016/j.dib.2019.104795)
Supplement: Multimedia component 8 [file mmc8.xlsx]

## Sheet: HUxiaopeng_Pathway_enrichment
TABLE S8: lncRNA_PATHWAY_enrichment
Pathway ID	Description	Gene list	S gene number	TS gene number	B gene number	TB gene number	Pvalue of Fisher's Exact Test
ko05206	MicroRNAs in cancer	ENSG00000198975|MIRLET7A2;ENSG00000199038|MIR210;ENSG00000199143|MIR373;ENSG00000207705|MIR129-1;ENSG00000207994|MIR100	5	14	111	6386	3.15295e-06
ko00730	Thiamine metabolism	ENSG00000259431|THTPA	1	14	3	6386	0.00872337
ko00900	Terpenoid backbone biosynthesis	ENSG00000163931|TKT	1	14	25	6386	0.0554521
ko00030	Pentose phosphate pathway	ENSG00000163931|TKT	1	14	27	6386	0.0595972
ko00270	Cysteine and methionine metabolism	ENSG00000146701|MDH2	1	14	36	6386	0.0780416
ko00565	Ether lipid metabolism	ENSG00000168092|PAFAH1B2	1	14	36	6386	0.0780416
ko00970	Aminoacyl-tRNA biosynthesis	ENSG00000031698|SARS	1	14	44	6386	0.0941541
ko05161	Hepatitis B	ENSG00000215301|DDX3X	1	14	49	6386	0.104091
ko04622	RIG-I-like receptor signaling pathway	ENSG00000215301|DDX3X	1	14	61	6386	0.127529
ko04974	Protein digestion and absorption	ENSG00000168003|SLC3A2	1	14	83	6386	0.169025
ko04380	Osteoclast differentiation	ENSG00000244482|LILRA6	1	14	113	6386	0.222663
ko04724	Glutamatergic synapse	ENSG00000105143|SLC1A6	1	14	115	6386	0.226122
ko01100	Metabolic pathways	ENSG00000163931|TKT;ENSG00000168092|PAFAH1B2;ENSG00000259431|THTPA	3	14	995	6386	0.376524
ko00010	Glycolysis / Gluconeogenesis	NA	0	14	58	6386	1
ko00020	Citrate cycle (TCA cycle	NA	0	14	25	6386	1
ko00040	Pentose and glucuronate interconversions	NA	0	14	31	6386	1
ko00051	Fructose and mannose metabolism	NA	0	14	33	6386	1
ko00052	Galactose metabolism	NA	0	14	26	6386	1
ko00053	Ascorbate and aldarate metabolism	NA	0	14	24	6386	1
ko00061	Fatty acid biosynthesis	NA	0	14	5	6386	1
ko00062	Fatty acid elongation in mitochondria	NA	0	14	12	6386	1
ko00071	Fatty acid metabolism	NA	0	14	39	6386	1
ko00072	Synthesis and degradation of ketone bodies	NA	0	14	7	6386	1
ko00100	Steroid biosynthesis	NA	0	14	17	6386	1
ko00120	Primary bile acid biosynthesis	NA	0	14	16	6386	1
ko00130	Ubiquinone and other terpenoid-quinone biosynthesis	NA	0	14	10	6386	1
ko00140	Steroid hormone biosynthesis	NA	0	14	47	6386	1
ko00190	Oxidative phosphorylation	NA	0	14	95	6386	1
ko00230	Purine metabolism	NA	0	14	155	6386	1
ko00232	Caffeine metabolism	NA	0	14	9	6386	1
ko00240	Pyrimidine metabolism	NA	0	14	92	6386	1
ko00250	Alanine, aspartate and glutamate metabolism	NA	0	14	34	6386	1
ko00260	Glycine, serine and threonine metabolism	NA	0	14	33	6386	1
ko00280	Valine, leucine and isoleucine degradation	NA	0	14	44	6386	1
ko00290	Valine, leucine and isoleucine biosynthesis	NA	0	14	13	6386	1
ko00300	Lysine biosynthesis	NA	0	14	2	6386	1
ko00310	Lysine degradation	NA	0	14	51	6386	1
ko00330	Arginine and proline metabolism	NA	0	14	55	6386	1
ko00340	Histidine metabolism	NA	0	14	26	6386	1
ko00350	Tyrosine metabolism	NA	0	14	36	6386	1
ko00360	Phenylalanine metabolism	NA	0	14	14	6386	1
ko00380	Tryptophan metabolism	NA	0	14	37	6386	1
ko00400	Phenylalanine, tyrosine and tryptophan biosynthesis	NA	0	14	4	6386	1
ko00410	beta-Alanine metabolism	NA	0	14	29	6386	1
ko00430	Taurine and hypotaurine metabolism	NA	0	14	10	6386	1
ko00450	Selenocompound metabolism	NA	0	14	17	6386	1
ko00460	Cyanoamino acid metabolism	NA	0	14	7	6386	1
ko00471	D-Glutamine and D-glutamate metabolism	NA	0	14	4	6386	1
ko00472	D-Arginine and D-ornithine metabolism	NA	0	14	1	6386	1
ko00480	Glutathione metabolism	NA	0	14	46	6386	1
ko00500	Starch and sucrose metabolism	NA	0	14	51	6386	1
ko00510	N-Glycan biosynthesis	NA	0	14	43	6386	1
ko00511	Other glycan degradation	NA	0	14	16	6386	1
ko00512	Mucin type O-glycan biosynthesis	NA	0	14	29	6386	1
ko00514	Other types of O-glycan biosynthesis	NA	0	14	43	6386	1
ko00520	Amino sugar and nucleotide sugar metabolism	NA	0	14	47	6386	1
ko00524	Butirosin and neomycin biosynthesis	NA	0	14	5	6386	1
ko00531	Glycosaminoglycan degradation	NA	0	14	18	6386	1
ko00532	Glycosaminoglycan biosynthesis - chondroitin sulfate	NA	0	14	21	6386	1
ko00533	Glycosaminoglycan biosynthesis - keratan sulfate	NA	0	14	13	6386	1
ko00534	Glycosaminoglycan biosynthesis - heparan sulfate	NA	0	14	23	6386	1
ko00561	Glycerolipid metabolism	NA	0	14	46	6386	1
ko00562	Inositol phosphate metabolism	NA	0	14	52	6386	1
ko00563	Glycosylphosphatidylinositol(GPI)-anchor biosynthesis	NA	0	14	24	6386	1
ko00564	Glycerophospholipid metabolism	NA	0	14	77	6386	1
ko00590	Arachidonic acid metabolism	NA	0	14	56	6386	1
ko00591	Linoleic acid metabolism	NA	0	14	24	6386	1
ko00592	alpha-Linolenic acid metabolism	NA	0	14	17	6386	1
ko00600	Sphingolipid metabolism	NA	0	14	34	6386	1
ko00601	Glycosphingolipid biosynthesis - lacto and neolacto series	NA	0	14	24	6386	1
ko00603	Glycosphingolipid biosynthesis - globo series	NA	0	14	13	6386	1
ko00604	Glycosphingolipid biosynthesis - ganglio series	NA	0	14	14	6386	1
ko00620	Pyruvate metabolism	NA	0	14	36	6386	1
ko00630	Glyoxylate and dicarboxylate metabolism	NA	0	14	16	6386	1
ko00640	Propanoate metabolism	NA	0	14	31	6386	1
ko00650	Butanoate metabolism	NA	0	14	28	6386	1
ko00670	One carbon pool by folate	NA	0	14	16	6386	1
ko00740	Riboflavin metabolism	NA	0	14	12	6386	1
ko00750	Vitamin B6 metabolism	NA	0	14	5	6386	1
ko00760	Nicotinate and nicotinamide metabolism	NA	0	14	24	6386	1
ko00770	Pantothenate and CoA biosynthesis	NA	0	14	17	6386	1
ko00780	Biotin metabolism	NA	0	14	3	6386	1
ko00785	Lipoic acid metabolism	NA	0	14	3	6386	1
ko00790	Folate biosynthesis	NA	0	14	13	6386	1
ko00830	Retinol metabolism	NA	0	14	57	6386	1
ko00860	Porphyrin and chlorophyll metabolism	NA	0	14	41	6386	1
ko00910	Nitrogen metabolism	NA	0	14	22	6386	1
ko00920	Sulfur metabolism	NA	0	14	15	6386	1
ko00980	Metabolism of xenobiotics by cytochrome P450	NA	0	14	60	6386	1
ko00982	Drug metabolism - cytochrome P450	NA	0	14	62	6386	1
ko00983	Drug metabolism - other enzymes	NA	0	14	47	6386	1
ko01040	Biosynthesis of unsaturated fatty acids	NA	0	14	20	6386	1
ko01200	Carbon metabolism	NA	0	14	1	6386	1
ko02010	ABC transporters	NA	0	14	43	6386	1
ko03008	Ribosome biogenesis in eukaryotes	NA	0	14	72	6386	1
ko03010	Ribosome	NA	0	14	110	6386	1
ko03013	RNA transport	NA	0	14	140	6386	1
ko03015	mRNA surveillance pathway	NA	0	14	77	6386	1
ko03018	RNA degradation	NA	0	14	70	6386	1
ko03020	RNA polymerase	NA	0	14	29	6386	1
ko03022	Basal transcription factors	NA	0	14	38	6386	1
ko03030	DNA replication	NA	0	14	32	6386	1
ko03040	Spliceosome	NA	0	14	115	6386	1
ko03050	Proteasome	NA	0	14	39	6386	1
ko03060	Protein export	NA	0	14	22	6386	1
ko03320	PPAR signaling pathway	NA	0	14	65	6386	1
ko03410	Base excision repair	NA	0	14	30	6386	1
ko03420	Nucleotide excision repair	NA	0	14	41	6386	1
ko03430	Mismatch repair	NA	0	14	21	6386	1
ko03440	Homologous recombination	NA	0	14	23	6386	1
ko03450	Non-homologous end-joining	NA	0	14	13	6386	1
ko03460	Fanconi anemia pathway	NA	0	14	43	6386	1
ko04010	MAPK signaling pathway	NA	0	14	240	6386	1
ko04012	ErbB signaling pathway	NA	0	14	81	6386	1
ko04014	Ras signaling pathway	NA	0	14	13	6386	1
ko04015	Rap1 signaling pathway	NA	0	14	14	6386	1
ko04020	Calcium signaling pathway	NA	0	14	155	6386	1
ko04022	cGMP - PKG signaling pathway	NA	0	14	6	6386	1
ko04024	cAMP signaling pathway	NA	0	14	9	6386	1
ko04060	Cytokine-cytokine receptor interaction	NA	0	14	235	6386	1
ko04062	Chemokine signaling pathway	NA	0	14	159	6386	1
ko04064	NF-kappa B signaling pathway	NA	0	14	3	6386	1
ko04066	HIF-1 signaling pathway	NA	0	14	5	6386	1
ko04068	FoxO signaling pathway	NA	0	14	8	6386	1
ko04070	Phosphatidylinositol signaling system	NA	0	14	74	6386	1
ko04071	Sphingolipid signaling pathway	NA	0	14	17	6386	1
ko04080	Neuroactive ligand-receptor interaction	NA	0	14	271	6386	1
ko04110	Cell cycle	NA	0	14	118	6386	1
ko04114	Oocyte meiosis	NA	0	14	104	6386	1
ko04115	p53 signaling pathway	NA	0	14	65	6386	1
ko04120	Ubiquitin mediated proteolysis	NA	0	14	122	6386	1
ko04122	Sulfur relay system	NA	0	14	10	6386	1
ko04130	SNARE interactions in vesicular transport	NA	0	14	31	6386	1
ko04140	Regulation of autophagy	NA	0	14	35	6386	1
ko04141	Protein processing in endoplasmic reticulum	NA	0	14	160	6386	1
ko04142	Lysosome	NA	0	14	119	6386	1
ko04144	Endocytosis	NA	0	14	202	6386	1
ko04145	Phagosome	NA	0	14	132	6386	1
ko04146	Peroxisome	NA	0	14	79	6386	1
ko04150	mTOR signaling pathway	NA	0	14	51	6386	1
ko04151	PI3K-Akt signaling pathway	NA	0	14	10	6386	1
ko04152	AMPK signaling pathway	NA	0	14	8	6386	1
ko04210	Apoptosis	NA	0	14	74	6386	1
ko04260	Cardiac muscle contraction	NA	0	14	64	6386	1
ko04261	Adrenergic signaling in cardiomyocytes	NA	0	14	8	6386	1
ko04270	Vascular smooth muscle contraction	NA	0	14	107	6386	1
ko04310	Wnt signaling pathway	NA	0	14	137	6386	1
ko04320	Dorso-ventral axis formation	NA	0	14	25	6386	1
ko04330	Notch signaling pathway	NA	0	14	45	6386	1
ko04340	Hedgehog signaling pathway	NA	0	14	46	6386	1
ko04350	TGF-beta signaling pathway	NA	0	14	67	6386	1
ko04360	Axon guidance	NA	0	14	127	6386	1
ko04370	VEGF signaling pathway	NA	0	14	68	6386	1
ko04390	Hippo signaling pathway	NA	0	14	28	6386	1
ko04510	Focal adhesion	NA	0	14	181	6386	1
ko04512	ECM-receptor interaction	NA	0	14	74	6386	1
ko04514	Cell adhesion molecules (CAMs	NA	0	14	121	6386	1
ko04520	Adherens junction	NA	0	14	71	6386	1
ko04530	Tight junction	NA	0	14	129	6386	1
ko04540	Gap junction	NA	0	14	77	6386	1
ko04550	Signaling pathways regulating pluripotency of stem cells	NA	0	14	42	6386	1
ko04610	Complement and coagulation cascades	NA	0	14	63	6386	1
ko04611	Platelet activation	NA	0	14	13	6386	1
ko04612	Antigen processing and presentation	NA	0	14	63	6386	1
ko04614	Renin-angiotensin system	NA	0	14	16	6386	1
ko04620	Toll-like receptor signaling pathway	NA	0	14	88	6386	1
ko04621	NOD-like receptor signaling pathway	NA	0	14	51	6386	1
ko04623	Cytosolic DNA-sensing pathway	NA	0	14	50	6386	1
ko04630	Jak-STAT signaling pathway	NA	0	14	143	6386	1
ko04640	Hematopoietic cell lineage	NA	0	14	77	6386	1
ko04650	Natural killer cell mediated cytotoxicity	NA	0	14	125	6386	1
ko04660	T cell receptor signaling pathway	NA	0	14	96	6386	1
ko04662	B cell receptor signaling pathway	NA	0	14	69	6386	1
ko04664	Fc epsilon RI signaling pathway	NA	0	14	67	6386	1
ko04666	Fc gamma R-mediated phagocytosis	NA	0	14	86	6386	1
ko04668	TNF signaling pathway	NA	0	14	7	6386	1
ko04670	Leukocyte transendothelial migration	NA	0	14	105	6386	1
ko04672	Intestinal immune network for IgA production	NA	0	14	37	6386	1
ko04710	Circadian rhythm - mammal	NA	0	14	21	6386	1
ko04713	Circadian entrainment	NA	0	14	14	6386	1
ko04720	Long-term potentiation	NA	0	14	62	6386	1
ko04721	Synaptic vesicle cycle	NA	0	14	18	6386	1
ko04722	Neurotrophin signaling pathway	NA	0	14	118	6386	1
ko04723	Retrograde endocannabinoid signaling	NA	0	14	8	6386	1
ko04725	Cholinergic synapse	NA	0	14	100	6386	1
ko04726	Serotonergic synapse	NA	0	14	22	6386	1
ko04727	GABAergic synapse	NA	0	14	14	6386	1
ko04728	Dopaminergic synapse	NA	0	14	17	6386	1
ko04730	Long-term depression	NA	0	14	57	6386	1
ko04740	Olfactory transduction	NA	0	14	380	6386	1
ko04742	Taste transduction	NA	0	14	46	6386	1
ko04744	Phototransduction	NA	0	14	24	6386	1
ko04750	Inflammatory mediator regulation of TRP channels	NA	0	14	22	6386	1
ko04810	Regulation of actin cytoskeleton	NA	0	14	183	6386	1
ko04910	Insulin signaling pathway	NA	0	14	126	6386	1
ko04911	Insulin secretion	NA	0	14	8	6386	1
ko04912	GnRH signaling pathway	NA	0	14	90	6386	1
ko04913	Ovarian Steroidogenesis	NA	0	14	13	6386	1
ko04914	Progesterone-mediated oocyte maturation	NA	0	14	76	6386	1
ko04915	Estrogen signaling pathway	NA	0	14	3	6386	1
ko04916	Melanogenesis	NA	0	14	89	6386	1
ko04917	Prolactin signaling pathway	NA	0	14	13	6386	1
ko04918	Thyroid hormone synthesis	NA	0	14	15	6386	1
ko04919	Thyroid hormone signaling pathway	NA	0	14	29	6386	1
ko04920	Adipocytokine signaling pathway	NA	0	14	60	6386	1
ko04921	Oxytocin signaling pathway	NA	0	14	10	6386	1
ko04922	Glucagon signaling pathway	NA	0	14	24	6386	1
ko04923	Regulation of lipolysis in adipocyte	NA	0	14	4	6386	1
ko04930	Type II diabetes mellitus	NA	0	14	43	6386	1
ko04932	Non-alcoholic fatty liver disease (NAFLD	NA	0	14	87	6386	1
ko04940	Type I diabetes mellitus	NA	0	14	36	6386	1
ko04950	Maturity onset diabetes of the young	NA	0	14	24	6386	1
ko04960	Aldosterone-regulated sodium reabsorption	NA	0	14	39	6386	1
ko04961	Endocrine and other factor-regulated calcium reabsorption	NA	0	14	47	6386	1
ko04962	Vasopressin-regulated water reabsorption	NA	0	14	40	6386	1
ko04964	Proximal tubule bicarbonate reclamation	NA	0	14	22	6386	1
ko04966	Collecting duct acid secretion	NA	0	14	24	6386	1
ko04970	Salivary secretion	NA	0	14	82	6386	1
ko04971	Gastric acid secretion	NA	0	14	70	6386	1
ko04972	Pancreatic secretion	NA	0	14	91	6386	1
ko04973	Carbohydrate digestion and absorption	NA	0	14	39	6386	1
ko04975	Fat digestion and absorption	NA	0	14	41	6386	1
ko04976	Bile secretion	NA	0	14	69	6386	1
ko04977	Vitamin digestion and absorption	NA	0	14	24	6386	1
ko04978	Mineral absorption	NA	0	14	48	6386	1
ko05010	Alzheimer's disease	NA	0	14	135	6386	1
ko05012	Parkinson's disease	NA	0	14	94	6386	1
ko05014	Amyotrophic lateral sclerosis (ALS	NA	0	14	48	6386	1
ko05016	Huntington's disease	NA	0	14	159	6386	1
ko05020	Prion diseases	NA	0	14	32	6386	1
ko05030	Cocaine addiction	NA	0	14	6	6386	1
ko05031	Amphetamine addiction	NA	0	14	3	6386	1
ko05032	Morphine addiction	NA	0	14	27	6386	1
ko05033	Nicotine addiction	NA	0	14	30	6386	1
ko05034	Alcoholism	NA	0	14	107	6386	1
ko05100	Bacterial invasion of epithelial cells	NA	0	14	77	6386	1
ko05110	Vibrio cholerae infection	NA	0	14	50	6386	1
ko05120	Epithelial cell signaling in Helicobacter pylori infection	NA	0	14	58	6386	1
ko05130	Pathogenic Escherichia coli infection	NA	0	14	52	6386	1
ko05131	Shigellosis	NA	0	14	57	6386	1
ko05132	Salmonella infection	NA	0	14	22	6386	1
ko05133	Pertussis	NA	0	14	11	6386	1
ko05134	Legionellosis	NA	0	14	19	6386	1
ko05140	Leishmaniasis	NA	0	14	60	6386	1
ko05142	Chagas disease (American trypanosomiasis	NA	0	14	92	6386	1
ko05143	African trypanosomiasis	NA	0	14	34	6386	1
ko05144	Malaria	NA	0	14	45	6386	1
ko05145	Toxoplasmosis	NA	0	14	114	6386	1
ko05146	Amoebiasis	NA	0	14	100	6386	1
ko05150	Staphylococcus aureus infection	NA	0	14	49	6386	1
ko05152	Tuberculosis	NA	0	14	161	6386	1
ko05160	Hepatitis C	NA	0	14	115	6386	1
ko05162	Measles	NA	0	14	121	6386	1
ko05164	Influenza A	NA	0	14	149	6386	1
ko05166	HTLV-I infection	NA	0	14	126	6386	1
ko05168	Herpes simplex infection	NA	0	14	88	6386	1
ko05169	Epstein-Barr virus infection	NA	0	14	124	6386	1
ko05200	Pathways in cancer	NA	0	14	308	6386	1
ko05202	Transcriptional misregulation in cancers	NA	0	14	80	6386	1
ko05203	Viral carcinogenesis	NA	0	14	27	6386	1
ko05204	Chemical carcinogenesis	NA	0	14	69	6386	1
ko05205	Proteoglycans in cancer	NA	0	14	41	6386	1
ko05210	Colorectal cancer	NA	0	14	56	6386	1
ko05211	Renal cell carcinoma	NA	0	14	62	6386	1
ko05212	Pancreatic cancer	NA	0	14	61	6386	1
ko05213	Endometrial cancer	NA	0	14	48	6386	1
ko05214	Glioma	NA	0	14	60	6386	1
ko05215	Prostate cancer	NA	0	14	80	6386	1
ko05216	Thyroid cancer	NA	0	14	27	6386	1
ko05217	Basal cell carcinoma	NA	0	14	47	6386	1
ko05218	Melanoma	NA	0	14	60	6386	1
ko05219	Bladder cancer	NA	0	14	39	6386	1
ko05220	Chronic myeloid leukemia	NA	0	14	65	6386	1
ko05221	Acute myeloid leukemia	NA	0	14	52	6386	1
ko05222	Small cell lung cancer	NA	0	14	77	6386	1
ko05223	Non-small cell lung cancer	NA	0	14	51	6386	1
ko05230	Central carbon metabolism in cancer	NA	0	14	18	6386	1
ko05231	Choline metabolism in cancer	NA	0	14	44	6386	1
ko05310	Asthma	NA	0	14	26	6386	1
ko05320	Autoimmune thyroid disease	NA	0	14	45	6386	1
ko05321	Inflammatiory bowel disease (IBD	NA	0	14	17	6386	1
ko05322	Systemic lupus erythematosus	NA	0	14	81	6386	1
ko05323	Rheumatoid arthritis	NA	0	14	74	6386	1
ko05330	Allograft rejection	NA	0	14	31	6386	1
ko05332	Graft-versus-host disease	NA	0	14	32	6386	1
ko05340	Primary immunodeficiency	NA	0	14	33	6386	1
ko05410	Hypertrophic cardiomyopathy (HCM	NA	0	14	74	6386	1
ko05412	Arrhythmogenic right ventricular cardiomyopathy (ARVC	NA	0	14	64	6386	1
ko05414	Dilated cardiomyopathy (DCM	NA	0	14	82	6386	1
ko05416	Viral myocarditis	NA	0	14	64	6386	1
