# Supplementary material for: Expression profiling dataset of competing endogenous RNA in pre-eclampsia
Source: Data Brief. 2019 Nov 12;27:104795. doi: 10.1016/j.dib.2019.104795 (PMC6881654; doi:10.1016/j.dib.2019.104795)
Supplement: Multimedia component 9 [file mmc9.xlsx]

## Sheet: HUxiaopeng_Pathway_enrichment
TABLE S9: mRNA_PATHWAY_enrichment
Pathway ID	Description	Gene list	S gene number	TS gene number	B gene number	TB gene number	Pvalue of Fisher's Exact Test
ko04512	ECM-receptor interaction	ENSG00000005961|ITGA2B;ENSG00000053747|LAMA3;ENSG00000088053|GP6;ENSG00000105664|COMP;ENSG00000108821|COL1A1;ENSG00000112769|LAMA4;ENSG00000115221|ITGB6;ENSG00000115884|SDC1;ENSG00000130702|LAMA5;ENSG00000136457|CHAD;ENSG00000139219|COL2A1;ENSG00000163359|COL6A3;ENSG00000164692|COL1A2;ENSG00000188157|AGRN;ENSG00000196878|LAMB3;ENSG00000206384|COL6A6;ENSG00000259207|ITGB3	17	648	74	6386	0.00350238
ko00250	Alanine, aspartate and glutamate metabolism	ENSG00000021826|CPS1;ENSG00000112294|ALDH5A1;ENSG00000120053|GOT1;ENSG00000128059|PPAT;ENSG00000128683|GAD1;ENSG00000159423|ALDH4A1;ENSG00000166532|RIMKLB;ENSG00000172482|AGXT;ENSG00000183044|ABAT	9	648	34	6386	0.0147026
ko00600	Sphingolipid metabolism	ENSG00000063176|SPHK2;ENSG00000078124|ACER3;ENSG00000104763|ASAH1;ENSG00000126821|SGPP1;ENSG00000135587|SMPD2;ENSG00000166311|SMPD1;ENSG00000172296|SPTLC3;ENSG00000198964|SGMS1;ENSG00000204386|NEU1	9	648	34	6386	0.0147026
ko01100	Metabolic pathways	ENSG00000010404|IDS;ENSG00000012779|ALOX5;ENSG00000013503|POLR3B;ENSG00000021826|CPS1;ENSG00000033627|ATP6V0A1;ENSG00000060642|PIGV;ENSG00000062282|DGAT2;ENSG00000063176|SPHK2;ENSG00000068120|COASY;ENSG00000068366|ACSL4;ENSG00000073737|DHRS9;ENSG00000081181|ARG2;ENSG00000083123|BCKDHB;ENSG00000085662|AKR1B1;ENSG00000087008|ACOX3;ENSG00000088305|DNMT3B;ENSG00000100344|PNPLA3;ENSG00000100413|POLR3H…	120	648	995	6386	0.030778
ko04974	Protein digestion and absorption	ENSG00000065618|COL17A1;ENSG00000069849|ATP1B3;ENSG00000092068|SLC7A8;ENSG00000104783|KCNN4;ENSG00000108821|COL1A1;ENSG00000139219|COL2A1;ENSG00000141434|MEP1B;ENSG00000163359|COL6A3;ENSG00000163399|ATP1A1;ENSG00000164626|KCNK5;ENSG00000164692|COL1A2;ENSG00000168003|SLC3A2;ENSG00000175538|KCNE3;ENSG00000206384|COL6A6;ENSG00000219073|CELA3B	15	648	83	6386	0.0337285
ko04151	PI3K-Akt signaling pathway	ENSG00000081913|PHLPP1;ENSG00000091879|ANGPT2;ENSG00000101049|SGK2;ENSG00000123358|NR4A1	4	648	10	6386	0.0337962
ko05205	Proteoglycans in cancer	ENSG00000090020|SLC9A1;ENSG00000091831|ESR1;ENSG00000122691|TWIST1;ENSG00000122861|PLAU;ENSG00000137710|RDX;ENSG00000147257|GPC3;ENSG00000150593|PDCD4;ENSG00000160293|VAV2;ENSG00000173083|HPSE	9	648	41	6386	0.0367985
ko04550	Signaling pathways regulating pluripotency of stem cells	ENSG00000016082|ISL1;ENSG00000105880|DLX5;ENSG00000113594|LIFR;ENSG00000114739|ACVR2B;ENSG00000115170|ACVR1;ENSG00000135111|TBX3;ENSG00000138696|BMPR1B;ENSG00000143768|LEFTY2;ENSG00000185619|PCGF3	9	648	42	6386	0.0411873
ko04510	Focal adhesion	ENSG00000005961|ITGA2B;ENSG00000053747|LAMA3;ENSG00000077264|PAK3;ENSG00000100485|SOS2;ENSG00000105664|COMP;ENSG00000108821|COL1A1;ENSG00000112769|LAMA4;ENSG00000115221|ITGB6;ENSG00000119630|PGF;ENSG00000126767|ELK1;ENSG00000130702|LAMA5;ENSG00000134215|VAV3;ENSG00000136457|CHAD;ENSG00000137843|PAK6;ENSG00000139219|COL2A1;ENSG00000141736|ERBB2;ENSG00000146648|EGFR;ENSG00000149269|PAK1;ENSG0000016…	27	648	181	6386	0.0418707
ko04146	Peroxisome	ENSG00000068366|ACSL4;ENSG00000087008|ACOX3;ENSG00000100372|SLC25A17;ENSG00000101986|ABCD1;ENSG00000104823|ECH1;ENSG00000110921|MVK;ENSG00000120915|EPHX2;ENSG00000124587|PEX6;ENSG00000140284|SLC27A2;ENSG00000142168|SOD1;ENSG00000157911|PEX10;ENSG00000158125|XDH;ENSG00000172482|AGXT;ENSG00000198721|ECI2	14	648	79	6386	0.0444541
ko04950	Maturity onset diabetes of the young	ENSG00000114315|HES1;ENSG00000121351|IAPP;ENSG00000143627|PKLR;ENSG00000163623|NKX6-1;ENSG00000170608|FOXA3;ENSG00000180535|BHLHA15	6	648	24	6386	0.0524693
ko04913	Ovarian Steroidogenesis	ENSG00000137869|CYP19A1;ENSG00000140459|CYP11A1;ENSG00000203857|HSD3B1;ENSG00000203859|HSD3B2	4	648	13	6386	0.0645317
ko04917	Prolactin signaling pathway	ENSG00000104826|LHB;ENSG00000114737|CISH;ENSG00000170677|SOCS6;ENSG00000213930|GALT	4	648	13	6386	0.0645317
ko04080	Neuroactive ligand-receptor interaction	ENSG00000004948|CALCR;ENSG00000056291|NPFFR2;ENSG00000082556|OPRK1;ENSG00000104826|LHB;ENSG00000106113|CRHR2;ENSG00000106128|GHRHR;ENSG00000109255|NMU;ENSG00000112964|GHR;ENSG00000114812|VIPR1;ENSG00000116014|KISS1R;ENSG00000123901|GPR83;ENSG00000135346|CGA;ENSG00000136487|GH2;ENSG00000136928|GABBR2;ENSG00000139292|LGR5;ENSG00000145649|GZMA;ENSG00000145863|GABRA6;ENSG00000146276|GABRR1;ENSG000001…	36	648	271	6386	0.0760028
ko05143	African trypanosomiasis	ENSG00000007908|SELE;ENSG00000112769|LAMA4;ENSG00000117560|FASLG;ENSG00000118137|APOA1;ENSG00000136634|IL10;ENSG00000172009|THOP1;ENSG00000239732|TLR9	7	648	34	6386	0.0781802
ko00650	Butanoate metabolism	ENSG00000083720|OXCT1;ENSG00000112294|ALDH5A1;ENSG00000128683|GAD1;ENSG00000134240|HMGCS2;ENSG00000183044|ABAT;ENSG00000198074|AKR1B10	6	648	28	6386	0.0872943
ko00270	Cysteine and methionine metabolism	ENSG00000088305|DNMT3B;ENSG00000101444|AHCY;ENSG00000111716|LDHB;ENSG00000119772|DNMT3A;ENSG00000120053|GOT1;ENSG00000129596|CDO1;ENSG00000149089|APIP	7	648	36	6386	0.095833
ko04640	Hematopoietic cell lineage	ENSG00000005961|ITGA2B;ENSG00000072274|TFRC;ENSG00000105383|CD33;ENSG00000107447|DNTT;ENSG00000110448|CD5;ENSG00000119535|CSF3R;ENSG00000130427|EPO;ENSG00000169896|ITGAM;ENSG00000170180|GYPA;ENSG00000170458|CD14;ENSG00000182578|CSF1R;ENSG00000259207|ITGB3	12	648	77	6386	0.114818
ko04142	Lysosome	ENSG00000010404|IDS;ENSG00000033627|ATP6V0A1;ENSG00000100478|AP4S1;ENSG00000100600|LGMN;ENSG00000104763|ASAH1;ENSG00000117410|ATP6V0B;ENSG00000129354|AP1M2;ENSG00000135535|CD164;ENSG00000163131|CTSS;ENSG00000166311|SMPD1;ENSG00000169919|GUSB;ENSG00000174080|CTSF;ENSG00000179163|FUCA1;ENSG00000188603|CLN3;ENSG00000196743|GM2A;ENSG00000204386|NEU1;ENSG00000221838|AP4M1	17	648	119	6386	0.119552
ko04071	Sphingolipid signaling pathway	ENSG00000126821|SGPP1;ENSG00000135587|SMPD2;ENSG00000167769|ACER1;ENSG00000198964|SGMS1	4	648	17	6386	0.121659
ko04966	Collecting duct acid secretion	ENSG00000033627|ATP6V0A1;ENSG00000128524|ATP6V1F;ENSG00000131100|ATP6V1E1;ENSG00000143882|ATP6V1C2;ENSG00000184908|CLCNKB	5	648	24	6386	0.122765
ko04977	Vitamin digestion and absorption	ENSG00000101276|SLC52A3;ENSG00000117479|SLC19A2;ENSG00000118137|APOA1;ENSG00000135917|SLC19A3;ENSG00000138074|SLC5A6	5	648	24	6386	0.122765
ko04960	Aldosterone-regulated sodium reabsorption	ENSG00000069849|ATP1B3;ENSG00000151623|NR3C2;ENSG00000163399|ATP1A1;ENSG00000168447|SCNN1B;ENSG00000171105|INSR;ENSG00000175793|SFN;ENSG00000176387|HSD11B2	7	648	39	6386	0.126071
ko04012	ErbB signaling pathway	ENSG00000070808|CAMK2A;ENSG00000077264|PAK3;ENSG00000100485|SOS2;ENSG00000126561|STAT5A;ENSG00000126767|ELK1;ENSG00000137843|PAK6;ENSG00000141736|ERBB2;ENSG00000146648|EGFR;ENSG00000149269|PAK1;ENSG00000158458|NRG2;ENSG00000160691|SHC1;ENSG00000173757|STAT5B	12	648	81	6386	0.145289
ko00052	Galactose metabolism	ENSG00000085662|AKR1B1;ENSG00000156515|HK1;ENSG00000169299|PGM2;ENSG00000213930|GALT;ENSG00000214013|GANC	5	648	26	6386	0.151557
ko05120	Epithelial cell signaling in Helicobacter pylori infection	ENSG00000033627|ATP6V0A1;ENSG00000117410|ATP6V0B;ENSG00000128524|ATP6V1F;ENSG00000131100|ATP6V1E1;ENSG00000143882|ATP6V1C2;ENSG00000146648|EGFR;ENSG00000149269|PAK1;ENSG00000183067|IGSF5;ENSG00000188130|MAPK12	9	648	58	6386	0.160183
ko05146	Amoebiasis	ENSG00000053747|LAMA3;ENSG00000081181|ARG2;ENSG00000108821|COL1A1;ENSG00000112769|LAMA4;ENSG00000113600|C9;ENSG00000130702|LAMA5;ENSG00000136634|IL10;ENSG00000139219|COL2A1;ENSG00000164692|COL1A2;ENSG00000169031|COL4A3;ENSG00000169896|ITGAM;ENSG00000170458|CD14;ENSG00000196878|LAMB3;ENSG00000197632|SERPINB2	14	648	100	6386	0.162785
ko00072	Synthesis and degradation of ketone bodies	ENSG00000083720|OXCT1;ENSG00000134240|HMGCS2	2	648	7	6386	0.19824
ko04727	GABAergic synapse	ENSG00000111371|SLC38A1;ENSG00000124140|SLC12A5;ENSG00000183044|ABAT	3	648	14	6386	0.201998
ko00561	Glycerolipid metabolism	ENSG00000062282|DGAT2;ENSG00000085662|AKR1B1;ENSG00000100344|PNPLA3;ENSG00000119927|GPAM;ENSG00000124003|MOGAT1;ENSG00000149476|TKFC;ENSG00000198074|AKR1B10	7	648	46	6386	0.212196
ko04964	Proximal tubule bicarbonate reclamation	ENSG00000069849|ATP1B3;ENSG00000080493|SLC4A4;ENSG00000163399|ATP1A1;ENSG00000240583|AQP1	4	648	22	6386	0.213557
ko04610	Complement and coagulation cascades	ENSG00000003436|TFPI;ENSG00000099937|SERPIND1;ENSG00000113600|C9;ENSG00000117335|CD46;ENSG00000122861|PLAU;ENSG00000168398|BDKRB2;ENSG00000178726|THBD;ENSG00000197249|SERPINA1;ENSG00000243649|CFB	9	648	63	6386	0.215165
ko00330	Arginine and proline metabolism	ENSG00000021826|CPS1;ENSG00000081181|ARG2;ENSG00000120053|GOT1;ENSG00000159423|ALDH4A1;ENSG00000161653|NAGS;ENSG00000164867|NOS3;ENSG00000223572|CKMT1A;ENSG00000237289|CKMT1B	8	648	55	6386	0.220738
ko00140	Steroid hormone biosynthesis	ENSG00000088002|SULT2B1;ENSG00000101846|STS;ENSG00000137869|CYP19A1;ENSG00000140459|CYP11A1;ENSG00000176387|HSD11B2;ENSG00000203857|HSD3B1;ENSG00000203859|HSD3B2	7	648	47	6386	0.225986
ko00520	Amino sugar and nucleotide sugar metabolism	ENSG00000117143|UAP1;ENSG00000124357|NAGK;ENSG00000135838|NPL;ENSG00000156515|HK1;ENSG00000159921|GNE;ENSG00000169299|PGM2;ENSG00000213930|GALT	7	648	47	6386	0.225986
ko04260	Cardiac muscle contraction	ENSG00000069849|ATP1B3;ENSG00000090020|SLC9A1;ENSG00000140416|TPM1;ENSG00000156467|UQCRB;ENSG00000163399|ATP1A1;ENSG00000170516|COX7B2;ENSG00000184076|UQCR10;ENSG00000187581|COX8C;ENSG00000197616|MYH6	9	648	64	6386	0.226972
ko05219	Bladder cancer	ENSG00000087245|MMP2;ENSG00000100784|RPS6KA5;ENSG00000101412|E2F1;ENSG00000119630|PGF;ENSG00000141736|ERBB2;ENSG00000146648|EGFR	6	648	39	6386	0.230542
ko00601	Glycosphingolipid biosynthesis - lacto and neolacto series	ENSG00000110080|ST3GAL4;ENSG00000162630|B3GALT2;ENSG00000175164|ABO;ENSG00000176383|B3GNT4	4	648	24	6386	0.254598
ko00232	Caffeine metabolism	ENSG00000156006|NAT2;ENSG00000158125|XDH	2	648	9	6386	0.269094
ko00051	Fructose and mannose metabolism	ENSG00000063601|MTMR1;ENSG00000085662|AKR1B1;ENSG00000123836|PFKFB2;ENSG00000156515|HK1;ENSG00000198074|AKR1B10	5	648	33	6386	0.269541
ko04320	Dorso-ventral axis formation	ENSG00000100485|SOS2;ENSG00000113742|CPEB4;ENSG00000146648|EGFR;ENSG00000204991|SPIRE2	4	648	25	6386	0.275691
ko00100	Steroid biosynthesis	ENSG00000116133|DHCR24;ENSG00000149809|TM7SF2;ENSG00000160285|LSS	3	648	17	6386	0.278353
ko00770	Pantothenate and CoA biosynthesis	ENSG00000068120|COASY;ENSG00000112303|VNN2;ENSG00000188641|DPYD	3	648	17	6386	0.278353
ko00500	Starch and sucrose metabolism	ENSG00000068976|PYGM;ENSG00000104812|GYS1;ENSG00000156515|HK1;ENSG00000169299|PGM2;ENSG00000169919|GUSB;ENSG00000214013|GANC;ENSG00000249948|GBA3	7	648	51	6386	0.283867
ko04145	Phagosome	ENSG00000033627|ATP6V0A1;ENSG00000072274|TFRC;ENSG00000079950|STX7;ENSG00000105664|COMP;ENSG00000117410|ATP6V0B;ENSG00000127022|CANX;ENSG00000128524|ATP6V1F;ENSG00000131100|ATP6V1E1;ENSG00000143882|ATP6V1C2;ENSG00000152086|TUBA3E;ENSG00000163131|CTSS;ENSG00000169896|ITGAM;ENSG00000170458|CD14;ENSG00000183785|TUBA8;ENSG00000186431|FCAR;ENSG00000259207|ITGB3	16	648	132	6386	0.286899
ko04976	Bile secretion	ENSG00000005471|ABCB4;ENSG00000069849|ATP1B3;ENSG00000080493|SLC4A4;ENSG00000090020|SLC9A1;ENSG00000134538|SLCO1B1;ENSG00000144959|NCEH1;ENSG00000163399|ATP1A1;ENSG00000186198|SLC51B;ENSG00000240583|AQP1	9	648	69	6386	0.289222
ko04660	T cell receptor signaling pathway	ENSG00000077264|PAK3;ENSG00000100485|SOS2;ENSG00000131196|NFATC1;ENSG00000134215|VAV3;ENSG00000136634|IL10;ENSG00000137843|PAK6;ENSG00000149269|PAK1;ENSG00000160293|VAV2;ENSG00000163599|CTLA4;ENSG00000172575|RASGRP1;ENSG00000188130|MAPK12;ENSG00000188389|PDCD1	12	648	96	6386	0.290467
ko04932	Non-alcoholic fatty liver disease (NAFLD	ENSG00000072310|SREBF1;ENSG00000136521|NDUFB5;ENSG00000143627|PKLR;ENSG00000151364|KCTD14;ENSG00000153094|BCL2L11;ENSG00000156467|UQCRB;ENSG00000170516|COX7B2;ENSG00000171105|INSR;ENSG00000184076|UQCR10;ENSG00000187581|COX8C;ENSG00000245848|CEBPA	11	648	87	6386	0.290612
ko02010	ABC transporters	ENSG00000005471|ABCB4;ENSG00000101986|ABCD1;ENSG00000121270|ABCC11;ENSG00000154263|ABCA10;ENSG00000154265|ABCA5;ENSG00000179869|ABCA13	6	648	43	6386	0.294852
ko05152	Tuberculosis	ENSG00000027697|IFNGR1;ENSG00000033627|ATP6V0A1;ENSG00000063176|SPHK2;ENSG00000070808|CAMK2A;ENSG00000104312|RIPK2;ENSG00000117410|ATP6V0B;ENSG00000129988|LBP;ENSG00000134070|IRAK2;ENSG00000136634|IL10;ENSG00000140678|ITGAX;ENSG00000158869|FCER1G;ENSG00000163131|CTSS;ENSG00000164047|CAMP;ENSG00000166523|CLEC4E;ENSG00000169896|ITGAM;ENSG00000170458|CD14;ENSG00000171791|BCL2;ENSG00000188130|MAPK12;…	19	648	161	6386	0.299529
ko00531	Glycosaminoglycan degradation	ENSG00000010404|IDS;ENSG00000169919|GUSB;ENSG00000173083|HPSE	3	648	18	6386	0.304469
ko04721	Synaptic vesicle cycle	ENSG00000099365|STX1B;ENSG00000166900|STX3;ENSG00000168993|CPLX1	3	648	18	6386	0.304469
ko00430	Taurine and hypotaurine metabolism	ENSG00000128683|GAD1;ENSG00000129596|CDO1	2	648	10	6386	0.304637
ko05202	Transcriptional misregulation in cancers	ENSG00000007062|PROM1;ENSG00000113384|GOLPH3;ENSG00000130382|MLLT1;ENSG00000171611|PTCRA;ENSG00000172493|AFF1;ENSG00000175832|ETV4;ENSG00000182578|CSF1R;ENSG00000196092|PAX5;ENSG00000239839|DEFA3;ENSG00000244405|ETV5	10	648	80	6386	0.314809
ko04064	NF-kappa B signaling pathway	ENSG00000105229|PIAS4	1	648	3	6386	0.320689
ko04915	Estrogen signaling pathway	ENSG00000004478|FKBP4	1	648	3	6386	0.320689
ko00620	Pyruvate metabolism	ENSG00000085662|AKR1B1;ENSG00000111716|LDHB;ENSG00000119640|ACYP1;ENSG00000143627|PKLR;ENSG00000154930|ACSS1	5	648	36	6386	0.325214
ko05144	Malaria	ENSG00000007908|SELE;ENSG00000105664|COMP;ENSG00000115884|SDC1;ENSG00000136634|IL10;ENSG00000170180|GYPA;ENSG00000239732|TLR9	6	648	45	6386	0.328268
ko04144	Endocytosis	ENSG00000008256|CYTH3;ENSG00000067606|PRKCZ;ENSG00000072274|TFRC;ENSG00000072818|ACAP1;ENSG00000086065|CHMP5;ENSG00000107242|PIP5K1B;ENSG00000107295|SH3GL2;ENSG00000124171|PARD6B;ENSG00000124198|ARFGEF2;ENSG00000125637|PSD4;ENSG00000135631|RAB11FIP5;ENSG00000146648|EGFR;ENSG00000147168|IL2RG;ENSG00000148341|SH3GLB2;ENSG00000153071|DAB2;ENSG00000155975|VPS37A;ENSG00000165731|RET;ENSG00000176108|CH…	23	648	202	6386	0.330079
ko05134	Legionellosis	ENSG00000152700|SAR1B;ENSG00000187554|TLR5;ENSG00000249437|NAIP	3	648	19	6386	0.330678
ko00380	Tryptophan metabolism	ENSG00000105953|OGDH;ENSG00000115919|KYNU;ENSG00000117009|KMO;ENSG00000132437|DDC;ENSG00000196433|ASMT	5	648	37	6386	0.344072
ko00983	Drug metabolism - other enzymes	ENSG00000114491|UMPS;ENSG00000156006|NAT2;ENSG00000158125|XDH;ENSG00000169919|GUSB;ENSG00000183696|UPP1;ENSG00000188641|DPYD	6	648	47	6386	0.362139
ko04961	Endocrine and other factor-regulated calcium reabsorption	ENSG00000069849|ATP1B3;ENSG00000091831|ESR1;ENSG00000163399|ATP1A1;ENSG00000168398|BDKRB2;ENSG00000196961|AP2A1;ENSG00000197959|DNM3	6	648	47	6386	0.362139
ko00062	Fatty acid elongation in mitochondria	ENSG00000118402|ELOVL4;ENSG00000164181|ELOVL7	2	648	12	6386	0.374475
ko05213	Endometrial cancer	ENSG00000066032|CTNNA2;ENSG00000100485|SOS2;ENSG00000126767|ELK1;ENSG00000141736|ERBB2;ENSG00000146648|EGFR;ENSG00000152284|TCF7L1	6	648	48	6386	0.379158
ko04710	Circadian rhythm - mammal	ENSG00000069667|RORA;ENSG00000072803|FBXW11;ENSG00000170485|NPAS2	3	648	21	6386	0.382892
ko00400	Phenylalanine, tyrosine and tryptophan biosynthesis	ENSG00000120053|GOT1	1	648	4	6386	0.383306
ko04923	Regulation of lipolysis in adipocyte	ENSG00000164128|NPY1R	1	648	4	6386	0.383306
ko05033	Nicotine addiction	ENSG00000145863|GABRA6;ENSG00000146276|GABRR1;ENSG00000163288|GABRB1;ENSG00000179520|SLC17A8	4	648	30	6386	0.38368
ko00010	Glycolysis / Gluconeogenesis	ENSG00000111716|LDHB;ENSG00000143627|PKLR;ENSG00000154930|ACSS1;ENSG00000156515|HK1;ENSG00000164708|PGAM2;ENSG00000169299|PGM2;ENSG00000172331|BPGM	7	648	58	6386	0.391476
ko04630	Jak-STAT signaling pathway	ENSG00000027697|IFNGR1;ENSG00000100368|CSF2RB;ENSG00000100485|SOS2;ENSG00000112964|GHR;ENSG00000113594|LIFR;ENSG00000114737|CISH;ENSG00000119535|CSF3R;ENSG00000123496|IL13RA2;ENSG00000126561|STAT5A;ENSG00000130427|EPO;ENSG00000136487|GH2;ENSG00000136634|IL10;ENSG00000147168|IL2RG;ENSG00000164485|IL22RA2;ENSG00000173757|STAT5B;ENSG00000259384|GH1	16	648	143	6386	0.393463
ko00564	Glycerophospholipid metabolism	ENSG00000101577|LPIN2;ENSG00000111684|LPCAT3;ENSG00000119927|GPAM;ENSG00000123739|PLA2G12A;ENSG00000138018|EPT1;ENSG00000143845|ETNK2;ENSG00000163624|CDS1;ENSG00000176454|LPCAT4;ENSG00000241878|PISD	9	648	77	6386	0.39586
ko00640	Propanoate metabolism	ENSG00000111716|LDHB;ENSG00000114054|PCCB;ENSG00000154930|ACSS1;ENSG00000183044|ABAT	4	648	31	6386	0.405277
ko00790	Folate biosynthesis	ENSG00000137563|GGH;ENSG00000163283|ALPP	2	648	13	6386	0.408338
ko03450	Non-homologous end-joining	ENSG00000107447|DNTT;ENSG00000152457|DCLRE1C	2	648	13	6386	0.408338
ko04726	Serotonergic synapse	ENSG00000149305|HTR3B;ENSG00000178084|HTR3C;ENSG00000184408|KCND2	3	648	22	6386	0.408679
ko05132	Salmonella infection	ENSG00000123143|PKN1;ENSG00000174996|KLC2;ENSG00000196924|FLNA	3	648	22	6386	0.408679
ko04810	Regulation of actin cytoskeleton	ENSG00000005961|ITGA2B;ENSG00000006747|SCIN;ENSG00000070087|PFN2;ENSG00000077264|PAK3;ENSG00000090020|SLC9A1;ENSG00000100485|SOS2;ENSG00000107242|PIP5K1B;ENSG00000115221|ITGB6;ENSG00000134215|VAV3;ENSG00000137710|RDX;ENSG00000137843|PAK6;ENSG00000140678|ITGAX;ENSG00000146648|EGFR;ENSG00000149269|PAK1;ENSG00000154380|ENAH;ENSG00000160293|VAV2;ENSG00000168398|BDKRB2;ENSG00000169896|ITGAM;ENSG000001…	20	648	183	6386	0.410211
ko04360	Axon guidance	ENSG00000012171|SEMA3B;ENSG00000066248|NGEF;ENSG00000076356|PLXNA2;ENSG00000077264|PAK3;ENSG00000092421|SEMA6A;ENSG00000106123|EPHB6;ENSG00000131196|NFATC1;ENSG00000137843|PAK6;ENSG00000143434|SEMA6C;ENSG00000145715|RASA1;ENSG00000149269|PAK1;ENSG00000182168|UNC5C;ENSG00000196189|SEMA4A;ENSG00000198753|PLXNB3	14	648	127	6386	0.425532
ko04971	Gastric acid secretion	ENSG00000069849|ATP1B3;ENSG00000070808|CAMK2A;ENSG00000090020|SLC9A1;ENSG00000140795|MYLK3;ENSG00000147606|SLC26A7;ENSG00000153822|KCNJ16;ENSG00000157005|SST;ENSG00000163399|ATP1A1	8	648	70	6386	0.430263
ko00534	Glycosaminoglycan biosynthesis - heparan sulfate	ENSG00000125430|HS3ST3B1;ENSG00000162694|EXTL2;ENSG00000171004|HS6ST2	3	648	23	6386	0.43413
ko00061	Fatty acid biosynthesis	ENSG00000152463|OLAH	1	648	5	6386	0.440158
ko00524	Butirosin and neomycin biosynthesis	ENSG00000156515|HK1	1	648	5	6386	0.440158
ko00360	Phenylalanine metabolism	ENSG00000120053|GOT1;ENSG00000132437|DDC	2	648	14	6386	0.441281
ko00563	Glycosylphosphatidylinositol(GPI)-anchor biosynthesis	ENSG00000060642|PIGV;ENSG00000100564|PIGH;ENSG00000165195|PIGA	3	648	24	6386	0.459164
ko04922	Glucagon signaling pathway	ENSG00000068976|PYGM;ENSG00000104812|GYS1;ENSG00000111716|LDHB	3	648	24	6386	0.459164
ko00280	Valine, leucine and isoleucine degradation	ENSG00000083123|BCKDHB;ENSG00000083720|OXCT1;ENSG00000114054|PCCB;ENSG00000134240|HMGCS2;ENSG00000183044|ABAT	5	648	44	6386	0.475542
ko00900	Terpenoid backbone biosynthesis	ENSG00000110921|MVK;ENSG00000134240|HMGCS2;ENSG00000163931|TKT	3	648	25	6386	0.483712
ko05323	Rheumatoid arthritis	ENSG00000033627|ATP6V0A1;ENSG00000117410|ATP6V0B;ENSG00000119630|PGF;ENSG00000124875|CXCL6;ENSG00000128524|ATP6V1F;ENSG00000131100|ATP6V1E1;ENSG00000143882|ATP6V1C2;ENSG00000163599|CTLA4	8	648	74	6386	0.487589
ko05030	Cocaine addiction	ENSG00000164082|GRM2	1	648	6	6386	0.491777
ko05145	Toxoplasmosis	ENSG00000012779|ALOX5;ENSG00000027697|IFNGR1;ENSG00000053747|LAMA3;ENSG00000101197|BIRC7;ENSG00000112769|LAMA4;ENSG00000123739|PLA2G12A;ENSG00000130702|LAMA5;ENSG00000136634|IL10;ENSG00000163098|BIRC8;ENSG00000171791|BCL2;ENSG00000188130|MAPK12;ENSG00000196878|LAMB3	12	648	114	6386	0.496894
ko03320	PPAR signaling pathway	ENSG00000068366|ACSL4;ENSG00000087008|ACOX3;ENSG00000118137|APOA1;ENSG00000134240|HMGCS2;ENSG00000140284|SLC27A2;ENSG00000167772|ANGPTL4;ENSG00000170231|FABP6	7	648	65	6386	0.499509
ko04115	p53 signaling pathway	ENSG00000115107|STEAP3;ENSG00000130222|GADD45G;ENSG00000149212|SESN3;ENSG00000163743|RCHY1;ENSG00000175793|SFN;ENSG00000177519|RPRM;ENSG00000196470|SIAH1	7	648	65	6386	0.499509
ko00511	Other glycan degradation	ENSG00000179163|FUCA1;ENSG00000204386|NEU1	2	648	16	6386	0.503963
ko00630	Glyoxylate and dicarboxylate metabolism	ENSG00000114054|PCCB;ENSG00000122729|ACO1	2	648	16	6386	0.503963
ko04614	Renin-angiotensin system	ENSG00000135744|AGT;ENSG00000172009|THOP1	2	648	16	6386	0.503963
ko00190	Oxidative phosphorylation	ENSG00000033627|ATP6V0A1;ENSG00000117410|ATP6V0B;ENSG00000128524|ATP6V1F;ENSG00000131100|ATP6V1E1;ENSG00000136521|NDUFB5;ENSG00000143882|ATP6V1C2;ENSG00000156467|UQCRB;ENSG00000170516|COX7B2;ENSG00000184076|UQCR10;ENSG00000187581|COX8C	10	648	95	6386	0.50533
ko00350	Tyrosine metabolism	ENSG00000114735|HEMK1;ENSG00000120053|GOT1;ENSG00000132437|DDC;ENSG00000141744|PNMT	4	648	36	6386	0.510009
ko00230	Purine metabolism	ENSG00000001561|ENPP4;ENSG00000013503|POLR3B;ENSG00000095464|PDE6C;ENSG00000100413|POLR3H;ENSG00000119125|GDA;ENSG00000128059|PPAT;ENSG00000135318|NT5E;ENSG00000138185|ENTPD1;ENSG00000143627|PKLR;ENSG00000148229|POLE3;ENSG00000154678|PDE1C;ENSG00000158125|XDH;ENSG00000162433|AK4;ENSG00000169299|PGM2;ENSG00000171302|CANT1;ENSG00000178921|PFAS	16	648	155	6386	0.513125
ko00590	Arachidonic acid metabolism	ENSG00000012779|ALOX5;ENSG00000110958|PTGES3;ENSG00000120915|EPHX2;ENSG00000123739|PLA2G12A;ENSG00000159228|CBR1;ENSG00000197408|CYP2B6	6	648	56	6386	0.513228
ko04666	Fc gamma R-mediated phagocytosis	ENSG00000006747|SCIN;ENSG00000033327|GAB2;ENSG00000063176|SPHK2;ENSG00000101336|HCK;ENSG00000107242|PIP5K1B;ENSG00000134215|VAV3;ENSG00000149269|PAK1;ENSG00000160293|VAV2;ENSG00000197959|DNM3	9	648	86	6386	0.516777
ko04664	Fc epsilon RI signaling pathway	ENSG00000033327|GAB2;ENSG00000100485|SOS2;ENSG00000123739|PLA2G12A;ENSG00000134215|VAV3;ENSG00000158869|FCER1G;ENSG00000160293|VAV2;ENSG00000188130|MAPK12	7	648	67	6386	0.529373
ko05217	Basal cell carcinoma	ENSG00000111432|FZD10;ENSG00000152284|TCF7L1;ENSG00000169884|WNT10B;ENSG00000177283|FZD8;ENSG00000188064|WNT7B	5	648	47	6386	0.529482
ko05034	Alcoholism	ENSG00000048052|HDAC9;ENSG00000127928|GNGT1;ENSG00000132437|DDC;ENSG00000147571|CRH;ENSG00000158373|HIST1H2BD;ENSG00000165646|SLC18A2;ENSG00000167414|GNG8;ENSG00000171033|PKIA;ENSG00000184678|HIST2H2BE;ENSG00000184845|DRD1;ENSG00000278677|HIST1H2AM	11	648	107	6386	0.53052
ko00030	Pentose phosphate pathway	ENSG00000023697|DERA;ENSG00000163931|TKT;ENSG00000169299|PGM2	3	648	27	6386	0.531121
ko05032	Morphine addiction	ENSG00000136928|GABBR2;ENSG00000154678|PDE1C;ENSG00000198873|GRK5	3	648	27	6386	0.531121
ko00592	alpha-Linolenic acid metabolism	ENSG00000087008|ACOX3;ENSG00000123739|PLA2G12A	2	648	17	6386	0.53355
ko05321	Inflammatiory bowel disease (IBD	ENSG00000049768|FOXP3;ENSG00000069667|RORA	2	648	17	6386	0.53355
ko00460	Cyanoamino acid metabolism	ENSG00000249948|GBA3	1	648	7	6386	0.538643
ko04668	TNF signaling pathway	ENSG00000069399|BCL3	1	648	7	6386	0.538643
ko05014	Amyotrophic lateral sclerosis (ALS	ENSG00000100285|NEFH;ENSG00000110436|SLC1A2;ENSG00000142168|SOD1;ENSG00000171791|BCL2;ENSG00000188130|MAPK12	5	648	48	6386	0.546914
ko04390	Hippo signaling pathway	ENSG00000007866|TEAD3;ENSG00000104375|STK3;ENSG00000150672|DLG2	3	648	28	6386	0.55389
ko05230	Central carbon metabolism in cancer	ENSG00000103257|SLC7A5;ENSG00000164708|PGAM2	2	648	18	6386	0.561905
ko05150	Staphylococcus aureus infection	ENSG00000134760|DSG1;ENSG00000136634|IL10;ENSG00000169896|ITGAM;ENSG00000186431|FCAR;ENSG00000243649|CFB	5	648	49	6386	0.564032
ko04912	GnRH signaling pathway	ENSG00000070808|CAMK2A;ENSG00000087245|MMP2;ENSG00000100485|SOS2;ENSG00000104826|LHB;ENSG00000123739|PLA2G12A;ENSG00000126767|ELK1;ENSG00000135346|CGA;ENSG00000146648|EGFR;ENSG00000188130|MAPK12	9	648	90	6386	0.568165
ko04514	Cell adhesion molecules (CAMs	ENSG00000007908|SELE;ENSG00000088827|SIGLEC1;ENSG00000115884|SDC1;ENSG00000120217|CD274;ENSG00000149564|ESAM;ENSG00000163347|CLDN1;ENSG00000163599|CTLA4;ENSG00000169896|ITGAM;ENSG00000174469|CNTNAP2;ENSG00000184144|CNTN2;ENSG00000188389|PDCD1;ENSG00000253958|CLDN23	12	648	121	6386	0.575076
ko00410	beta-Alanine metabolism	ENSG00000128683|GAD1;ENSG00000183044|ABAT;ENSG00000188641|DPYD	3	648	29	6386	0.575988
ko04919	Thyroid hormone signaling pathway	ENSG00000123836|PFKFB2;ENSG00000136146|MED4;ENSG00000144893|MED12L	3	648	29	6386	0.575988
ko05110	Vibrio cholerae infection	ENSG00000033627|ATP6V0A1;ENSG00000117410|ATP6V0B;ENSG00000128524|ATP6V1F;ENSG00000131100|ATP6V1E1;ENSG00000143882|ATP6V1C2	5	648	50	6386	0.580816
ko04068	FoxO signaling pathway	ENSG00000142731|PLK4	1	648	8	6386	0.581194
ko04152	AMPK signaling pathway	ENSG00000104388|RAB2A	1	648	8	6386	0.581194
ko04261	Adrenergic signaling in cardiomyocytes	ENSG00000177098|SCN4B	1	648	8	6386	0.581194
ko04723	Retrograde endocannabinoid signaling	ENSG00000164535|DAGLB	1	648	8	6386	0.581194
ko00240	Pyrimidine metabolism	ENSG00000013503|POLR3B;ENSG00000100413|POLR3H;ENSG00000135318|NT5E;ENSG00000138185|ENTPD1;ENSG00000148229|POLE3;ENSG00000171302|CANT1;ENSG00000183696|UPP1;ENSG00000188641|DPYD;ENSG00000197763|TXNRD3	9	648	92	6386	0.592965
ko04621	NOD-like receptor signaling pathway	ENSG00000104312|RIPK2;ENSG00000137757|CASP5;ENSG00000157625|TAB3;ENSG00000188130|MAPK12;ENSG00000249437|NAIP	5	648	51	6386	0.59725
ko03410	Base excision repair	ENSG00000041880|PARP3;ENSG00000109674|NEIL3;ENSG00000148229|POLE3	3	648	30	6386	0.597388
ko05211	Renal cell carcinoma	ENSG00000077264|PAK3;ENSG00000100485|SOS2;ENSG00000119630|PGF;ENSG00000129521|EGLN3;ENSG00000137843|PAK6;ENSG00000149269|PAK1	6	648	62	6386	0.606125
ko05130	Pathogenic Escherichia coli infection	ENSG00000152086|TUBA3E;ENSG00000163347|CLDN1;ENSG00000170458|CD14;ENSG00000183785|TUBA8;ENSG00000187554|TLR5	5	648	52	6386	0.613316
ko05221	Acute myeloid leukemia	ENSG00000100485|SOS2;ENSG00000126561|STAT5A;ENSG00000152284|TCF7L1;ENSG00000173757|STAT5B;ENSG00000245848|CEBPA	5	648	52	6386	0.613316
ko01040	Biosynthesis of unsaturated fatty acids	ENSG00000074696|HACD3;ENSG00000087008|ACOX3	2	648	20	6386	0.614837
ko05200	Pathways in cancer	ENSG00000005961|ITGA2B;ENSG00000053747|LAMA3;ENSG00000066032|CTNNA2;ENSG00000087245|MMP2;ENSG00000100485|SOS2;ENSG00000101412|E2F1;ENSG00000111432|FZD10;ENSG00000112769|LAMA4;ENSG00000117560|FASLG;ENSG00000119535|CSF3R;ENSG00000119630|PGF;ENSG00000126561|STAT5A;ENSG00000129521|EGLN3;ENSG00000130702|LAMA5;ENSG00000132694|ARHGEF11;ENSG00000141736|ERBB2;ENSG00000146648|EGFR;ENSG00000152284|TCF7L1;EN…	30	648	308	6386	0.615648
ko05012	Parkinson's disease	ENSG00000005022|SLC25A5;ENSG00000136521|NDUFB5;ENSG00000145335|SNCA;ENSG00000156467|UQCRB;ENSG00000165646|SLC18A2;ENSG00000170516|COX7B2;ENSG00000171497|PPID;ENSG00000184076|UQCR10;ENSG00000187581|COX8C	9	648	94	6386	0.617072
ko04650	Natural killer cell mediated cytotoxicity	ENSG00000027697|IFNGR1;ENSG00000096264|NCR2;ENSG00000100485|SOS2;ENSG00000117091|CD48;ENSG00000117560|FASLG;ENSG00000131196|NFATC1;ENSG00000134215|VAV3;ENSG00000134545|KLRC1;ENSG00000149269|PAK1;ENSG00000158869|FCER1G;ENSG00000160293|VAV2;ENSG00000160691|SHC1	12	648	125	6386	0.617444
ko04130	SNARE interactions in vesicular transport	ENSG00000079950|STX7;ENSG00000099365|STX1B;ENSG00000166900|STX3	3	648	31	6386	0.618069
ko04024	cAMP signaling pathway	ENSG00000125398|SOX9	1	648	9	6386	0.619825
ko04670	Leukocyte transendothelial migration	ENSG00000066032|CTNNA2;ENSG00000074966|TXK;ENSG00000087245|MMP2;ENSG00000134215|VAV3;ENSG00000149564|ESAM;ENSG00000160293|VAV2;ENSG00000163347|CLDN1;ENSG00000169896|ITGAM;ENSG00000188130|MAPK12;ENSG00000253958|CLDN23	10	648	105	6386	0.624414
ko05410	Hypertrophic cardiomyopathy (HCM	ENSG00000005961|ITGA2B;ENSG00000115221|ITGB6;ENSG00000135744|AGT;ENSG00000140416|TPM1;ENSG00000197616|MYH6;ENSG00000198947|DMD;ENSG00000259207|ITGB3	7	648	74	6386	0.627578
ko04310	Wnt signaling pathway	ENSG00000070770|CSNK2A2;ENSG00000070808|CAMK2A;ENSG00000072803|FBXW11;ENSG00000111432|FZD10;ENSG00000131196|NFATC1;ENSG00000145423|SFRP2;ENSG00000152284|TCF7L1;ENSG00000162738|VANGL2;ENSG00000165879|FRAT1;ENSG00000169884|WNT10B;ENSG00000177283|FZD8;ENSG00000188064|WNT7B;ENSG00000196470|SIAH1	13	648	137	6386	0.634379
ko05412	Arrhythmogenic right ventricular cardiomyopathy (ARVC	ENSG00000005961|ITGA2B;ENSG00000066032|CTNNA2;ENSG00000115221|ITGB6;ENSG00000152284|TCF7L1;ENSG00000198947|DMD;ENSG00000259207|ITGB3	6	648	64	6386	0.634854
ko05020	Prion diseases	ENSG00000113600|C9;ENSG00000126767|ELK1;ENSG00000142168|SOD1	3	648	32	6386	0.638018
ko00532	Glycosaminoglycan biosynthesis - chondroitin sulfate	ENSG00000131873|CHSY1;ENSG00000147408|CSGALNACT1	2	648	21	6386	0.639406
ko04062	Chemokine signaling pathway	ENSG00000067606|PRKCZ;ENSG00000100485|SOS2;ENSG00000101336|HCK;ENSG00000124875|CXCL6;ENSG00000127928|GNGT1;ENSG00000134215|VAV3;ENSG00000149269|PAK1;ENSG00000151882|CCL28;ENSG00000160293|VAV2;ENSG00000160691|SHC1;ENSG00000167414|GNG8;ENSG00000168329|CX3CR1;ENSG00000173578|XCR1;ENSG00000173757|STAT5B;ENSG00000198873|GRK5	15	648	159	6386	0.646749
ko05016	Huntington's disease	ENSG00000005022|SLC25A5;ENSG00000106459|NRF1;ENSG00000114446|IFT57;ENSG00000127946|HIP1;ENSG00000136521|NDUFB5;ENSG00000141384|TAF4B;ENSG00000142168|SOD1;ENSG00000156467|UQCRB;ENSG00000170516|COX7B2;ENSG00000171497|PPID;ENSG00000173805|HAP1;ENSG00000184076|UQCR10;ENSG00000187581|COX8C;ENSG00000196961|AP2A1;ENSG00000198959|TGM2	15	648	159	6386	0.646749
ko05220	Chronic myeloid leukemia	ENSG00000033327|GAB2;ENSG00000100485|SOS2;ENSG00000101412|E2F1;ENSG00000126561|STAT5A;ENSG00000160691|SHC1;ENSG00000173757|STAT5B	6	648	65	6386	0.648747
ko04921	Oxytocin signaling pathway	ENSG00000164867|NOS3	1	648	10	6386	0.654898
ko04141	Protein processing in endoplasmic reticulum	ENSG00000099958|DERL3;ENSG00000104723|TUSC3;ENSG00000117643|MAN1C1;ENSG00000120725|SIL1;ENSG00000123594|ATXN3L;ENSG00000127022|CANX;ENSG00000137055|PLAA;ENSG00000149428|HYOU1;ENSG00000152700|SAR1B;ENSG00000159461|AMFR;ENSG00000162298|SYVN1;ENSG00000163527|STT3B;ENSG00000171791|BCL2;ENSG00000198162|MAN1A2;ENSG00000239264|TXNDC5	15	648	160	6386	0.655632
ko05231	Choline metabolism in cancer	ENSG00000070214|SLC44A1;ENSG00000107242|PIP5K1B;ENSG00000129353|SLC44A2;ENSG00000197375|SLC22A5	4	648	44	6386	0.657113
ko05340	Primary immunodeficiency	ENSG00000111732|AICDA;ENSG00000147168|IL2RG;ENSG00000152457|DCLRE1C	3	648	33	6386	0.657227
ko00910	Nitrogen metabolism	ENSG00000021826|CPS1;ENSG00000178538|CA8	2	648	22	6386	0.662725
ko04750	Inflammatory mediator regulation of TRP channels	ENSG00000196639|HRH1;ENSG00000213199|ASIC3	2	648	22	6386	0.662725
ko05222	Small cell lung cancer	ENSG00000005961|ITGA2B;ENSG00000053747|LAMA3;ENSG00000101412|E2F1;ENSG00000112769|LAMA4;ENSG00000130702|LAMA5;ENSG00000171791|BCL2;ENSG00000196878|LAMB3	7	648	77	6386	0.665963
ko05320	Autoimmune thyroid disease	ENSG00000117560|FASLG;ENSG00000135346|CGA;ENSG00000136634|IL10;ENSG00000163599|CTLA4	4	648	45	6386	0.673253
ko04060	Cytokine-cytokine receptor interaction	ENSG00000027697|IFNGR1;ENSG00000100368|CSF2RB;ENSG00000112964|GHR;ENSG00000113594|LIFR;ENSG00000115170|ACVR1;ENSG00000117560|FASLG;ENSG00000119535|CSF3R;ENSG00000124875|CXCL6;ENSG00000125735|TNFSF14;ENSG00000130427|EPO;ENSG00000136487|GH2;ENSG00000136634|IL10;ENSG00000138696|BMPR1B;ENSG00000146648|EGFR;ENSG00000147168|IL2RG;ENSG00000164485|IL22RA2;ENSG00000168329|CX3CR1;ENSG00000173578|XCR1;ENSG0…	22	648	235	6386	0.675907
ko05162	Measles	ENSG00000027697|IFNGR1;ENSG00000070770|CSNK2A2;ENSG00000111331|OAS3;ENSG00000117335|CD46;ENSG00000117560|FASLG;ENSG00000126561|STAT5A;ENSG00000147168|IL2RG;ENSG00000157601|MX1;ENSG00000163743|RCHY1;ENSG00000173757|STAT5B;ENSG00000239732|TLR9	11	648	121	6386	0.682157
ko05133	Pertussis	ENSG00000124875|CXCL6	1	648	11	6386	0.68674
ko00830	Retinol metabolism	ENSG00000073737|DHRS9;ENSG00000116745|RPE65;ENSG00000128918|ALDH1A2;ENSG00000139988|RDH12;ENSG00000197408|CYP2B6	5	648	57	6386	0.687756
ko05131	Shigellosis	ENSG00000070087|PFN2;ENSG00000072803|FBXW11;ENSG00000104312|RIPK2;ENSG00000116670|MAD2L2;ENSG00000188130|MAPK12	5	648	57	6386	0.687756
ko04370	VEGF signaling pathway	ENSG00000027869|SH2D2A;ENSG00000063176|SPHK2;ENSG00000123739|PLA2G12A;ENSG00000131196|NFATC1;ENSG00000164867|NOS3;ENSG00000188130|MAPK12	6	648	68	6386	0.688447
ko04020	Calcium signaling pathway	ENSG00000005022|SLC25A5;ENSG00000063176|SPHK2;ENSG00000070808|CAMK2A;ENSG00000141736|ERBB2;ENSG00000146648|EGFR;ENSG00000154678|PDE1C;ENSG00000157087|ATP2B2;ENSG00000158748|HTR6;ENSG00000160951|PTGER1;ENSG00000164867|NOS3;ENSG00000168398|BDKRB2;ENSG00000171497|PPID;ENSG00000184845|DRD1;ENSG00000196639|HRH1	14	648	155	6386	0.702734
ko04972	Pancreatic secretion	ENSG00000069849|ATP1B3;ENSG00000080493|SLC4A4;ENSG00000090020|SLC9A1;ENSG00000123739|PLA2G12A;ENSG00000157087|ATP2B2;ENSG00000163399|ATP1A1;ENSG00000187094|CCK;ENSG00000219073|CELA3B	8	648	91	6386	0.703425
ko00591	Linoleic acid metabolism	ENSG00000123739|PLA2G12A;ENSG00000198074|AKR1B10	2	648	24	6386	0.705707
ko04744	Phototransduction	ENSG00000127928|GNGT1;ENSG00000198515|CNGA1	2	648	24	6386	0.705707
ko04380	Osteoclast differentiation	ENSG00000004948|CALCR;ENSG00000027697|IFNGR1;ENSG00000033327|GAB2;ENSG00000104974|LILRA1;ENSG00000131196|NFATC1;ENSG00000161011|SQSTM1;ENSG00000182578|CSF1R;ENSG00000188130|MAPK12;ENSG00000198053|SIRPA;ENSG00000259207|ITGB3	10	648	113	6386	0.70794
ko00565	Ether lipid metabolism	ENSG00000123739|PLA2G12A;ENSG00000138018|EPT1;ENSG00000176454|LPCAT4	3	648	36	6386	0.71039
ko00740	Riboflavin metabolism	ENSG00000160688|FLAD1	1	648	12	6386	0.715648
ko04978	Mineral absorption	ENSG00000069849|ATP1B3;ENSG00000091513|TF;ENSG00000163399|ATP1A1;ENSG00000198417|MT1F	4	648	48	6386	0.71847
ko04970	Salivary secretion	ENSG00000069849|ATP1B3;ENSG00000090020|SLC9A1;ENSG00000090382|LYZ;ENSG00000104783|KCNN4;ENSG00000157087|ATP2B2;ENSG00000163399|ATP1A1;ENSG00000164047|CAMP	7	648	82	6386	0.724286
ko04520	Adherens junction	ENSG00000066032|CTNNA2;ENSG00000070770|CSNK2A2;ENSG00000141736|ERBB2;ENSG00000146648|EGFR;ENSG00000152284|TCF7L1;ENSG00000171105|INSR	6	648	71	6386	0.725082
ko00020	Citrate cycle (TCA cycle	ENSG00000105953|OGDH;ENSG00000122729|ACO1	2	648	25	6386	0.72543
ko04724	Glutamatergic synapse	ENSG00000110436|SLC1A2;ENSG00000111371|SLC38A1;ENSG00000123739|PLA2G12A;ENSG00000127928|GNGT1;ENSG00000161681|SHANK1;ENSG00000164082|GRM2;ENSG00000167414|GNG8;ENSG00000170579|DLGAP1;ENSG00000179520|SLC17A8;ENSG00000196277|GRM7	10	648	115	6386	0.726865
ko05140	Leishmaniasis	ENSG00000027697|IFNGR1;ENSG00000126767|ELK1;ENSG00000136634|IL10;ENSG00000169896|ITGAM;ENSG00000188130|MAPK12	5	648	60	6386	0.727471
ko05214	Glioma	ENSG00000070808|CAMK2A;ENSG00000100485|SOS2;ENSG00000101412|E2F1;ENSG00000146648|EGFR;ENSG00000160691|SHC1	5	648	60	6386	0.727471
ko05161	Hepatitis B	ENSG00000101412|E2F1;ENSG00000126561|STAT5A;ENSG00000131196|NFATC1;ENSG00000173757|STAT5B	4	648	49	6386	0.732474
ko04622	RIG-I-like receptor signaling pathway	ENSG00000121060|TRIM25;ENSG00000145782|ATG12;ENSG00000149476|TKFC;ENSG00000187608|ISG15;ENSG00000188130|MAPK12	5	648	61	6386	0.73987
ko00533	Glycosaminoglycan biosynthesis - keratan sulfate	ENSG00000183196|CHST6	1	648	13	6386	0.741892
ko00603	Glycosphingolipid biosynthesis - globo series	ENSG00000172461|FUT9	1	648	13	6386	0.741892
ko04014	Ras signaling pathway	ENSG00000112685|EXOC2	1	648	13	6386	0.741892
ko04611	Platelet activation	ENSG00000088053|GP6	1	648	13	6386	0.741892
ko00340	Histidine metabolism	ENSG00000114735|HEMK1;ENSG00000132437|DDC	2	648	26	6386	0.744024
ko05310	Asthma	ENSG00000136634|IL10;ENSG00000158869|FCER1G	2	648	26	6386	0.744024
ko04722	Neurotrophin signaling pathway	ENSG00000070808|CAMK2A;ENSG00000072133|RPS6KA6;ENSG00000100485|SOS2;ENSG00000100784|RPS6KA5;ENSG00000104312|RIPK2;ENSG00000117560|FASLG;ENSG00000134070|IRAK2;ENSG00000160691|SHC1;ENSG00000171791|BCL2;ENSG00000188130|MAPK12	10	648	118	6386	0.753711
ko00071	Fatty acid metabolism	ENSG00000068366|ACSL4;ENSG00000087008|ACOX3;ENSG00000198721|ECI2	3	648	39	6386	0.756977
ko04973	Carbohydrate digestion and absorption	ENSG00000069849|ATP1B3;ENSG00000156515|HK1;ENSG00000163399|ATP1A1	3	648	39	6386	0.756977
ko05223	Non-small cell lung cancer	ENSG00000100485|SOS2;ENSG00000101412|E2F1;ENSG00000141736|ERBB2;ENSG00000146648|EGFR	4	648	51	6386	0.758901
ko05203	Viral carcinogenesis	ENSG00000006747|SCIN;ENSG00000080839|RBL1	2	648	27	6386	0.761528
ko05216	Thyroid cancer	ENSG00000152284|TCF7L1;ENSG00000165731|RET	2	648	27	6386	0.761528
ko04612	Antigen processing and presentation	ENSG00000100600|LGMN;ENSG00000127022|CANX;ENSG00000134545|KLRC1;ENSG00000163131|CTSS;ENSG00000216490|IFI30	5	648	63	6386	0.763417
ko04015	Rap1 signaling pathway	ENSG00000076864|RAP1GAP	1	648	14	6386	0.765718
ko04975	Fat digestion and absorption	ENSG00000062282|DGAT2;ENSG00000118137|APOA1;ENSG00000123739|PLA2G12A	3	648	41	6386	0.784543
ko04620	Toll-like receptor signaling pathway	ENSG00000101916|TLR8;ENSG00000129988|LBP;ENSG00000164342|TLR3;ENSG00000170458|CD14;ENSG00000187554|TLR5;ENSG00000188130|MAPK12;ENSG00000239732|TLR9	7	648	88	6386	0.784565
ko00920	Sulfur metabolism	ENSG00000088002|SULT2B1	1	648	15	6386	0.787347
ko00512	Mucin type O-glycan biosynthesis	ENSG00000139629|GALNT6;ENSG00000178234|GALNT11	2	648	29	6386	0.793441
ko03020	RNA polymerase	ENSG00000013503|POLR3B;ENSG00000100413|POLR3H	2	648	29	6386	0.793441
ko04916	Melanogenesis	ENSG00000070808|CAMK2A;ENSG00000111432|FZD10;ENSG00000152284|TCF7L1;ENSG00000169884|WNT10B;ENSG00000177283|FZD8;ENSG00000188064|WNT7B;ENSG00000258839|MC1R	7	648	89	6386	0.793584
ko04350	TGF-beta signaling pathway	ENSG00000080839|RBL1;ENSG00000105664|COMP;ENSG00000115170|ACVR1;ENSG00000138696|BMPR1B;ENSG00000143768|LEFTY2	5	648	67	6386	0.805616
ko00514	Other types of O-glycan biosynthesis	ENSG00000009830|POMT2;ENSG00000106003|LFNG;ENSG00000151233|GXYLT1	3	648	43	6386	0.809472
ko03460	Fanconi anemia pathway	ENSG00000112039|FANCE;ENSG00000175643|RMI2;ENSG00000197774|EME2	3	648	43	6386	0.809472
ko04930	Type II diabetes mellitus	ENSG00000067606|PRKCZ;ENSG00000156515|HK1;ENSG00000171105|INSR	3	648	43	6386	0.809472
ko04910	Insulin signaling pathway	ENSG00000067606|PRKCZ;ENSG00000068976|PYGM;ENSG00000072310|SREBF1;ENSG00000100485|SOS2;ENSG00000104812|GYS1;ENSG00000126767|ELK1;ENSG00000143627|PKLR;ENSG00000156515|HK1;ENSG00000160691|SHC1;ENSG00000171105|INSR	10	648	126	6386	0.816209
ko05215	Prostate cancer	ENSG00000100485|SOS2;ENSG00000101412|E2F1;ENSG00000141736|ERBB2;ENSG00000146648|EGFR;ENSG00000152284|TCF7L1;ENSG00000171791|BCL2	6	648	80	6386	0.816434
ko05142	Chagas disease (American trypanosomiasis	ENSG00000027697|IFNGR1;ENSG00000105329|TGFB1;ENSG00000117560|FASLG;ENSG00000136634|IL10;ENSG00000168398|BDKRB2;ENSG00000188130|MAPK12;ENSG00000239732|TLR9	7	648	92	6386	0.818932
ko00040	Pentose and glucuronate interconversions	ENSG00000085662|AKR1B1;ENSG00000169919|GUSB	2	648	31	6386	0.821522
ko05330	Allograft rejection	ENSG00000117560|FASLG;ENSG00000136634|IL10	2	648	31	6386	0.821522
ko04662	B cell receptor signaling pathway	ENSG00000100485|SOS2;ENSG00000131196|NFATC1;ENSG00000134215|VAV3;ENSG00000155629|PIK3AP1;ENSG00000160293|VAV2	5	648	69	6386	0.824363
ko00450	Selenocompound metabolism	ENSG00000197763|TXNRD3	1	648	17	6386	0.824807
ko04728	Dopaminergic synapse	ENSG00000151577|DRD3	1	648	17	6386	0.824807
ko04330	Notch signaling pathway	ENSG00000106003|LFNG;ENSG00000114315|HES1;ENSG00000171611|PTCRA	3	648	45	6386	0.831922
ko05414	Dilated cardiomyopathy (DCM	ENSG00000005961|ITGA2B;ENSG00000115221|ITGB6;ENSG00000140416|TPM1;ENSG00000197616|MYH6;ENSG00000198947|DMD;ENSG00000259207|ITGB3	6	648	82	6386	0.833097
ko03030	DNA replication	ENSG00000104738|MCM4;ENSG00000148229|POLE3	2	648	32	6386	0.834238
ko05332	Graft-versus-host disease	ENSG00000117560|FASLG;ENSG00000134545|KLRC1	2	648	32	6386	0.834238
ko04740	Olfactory transduction	ENSG00000070808|CAMK2A;ENSG00000124657|OR2B6;ENSG00000154678|PDE1C;ENSG00000169484|OR4K14;ENSG00000170790|OR10A2;ENSG00000177201|OR2T12;ENSG00000178358|OR2D3;ENSG00000180658|OR2A4;ENSG00000181009|OR52N5;ENSG00000181023|OR56B1;ENSG00000181371|OR5M8;ENSG00000181718|OR5T2;ENSG00000181767|OR8H2;ENSG00000182083|OR6B2;ENSG00000182334|OR5P3;ENSG00000183303|OR5P2;ENSG00000183313|OR52L1;ENSG00000184478|OR…	33	648	380	6386	0.834538
ko04010	MAPK signaling pathway	ENSG00000008735|MAPK8IP2;ENSG00000073803|MAP3K13;ENSG00000100485|SOS2;ENSG00000100784|RPS6KA5;ENSG00000104375|STK3;ENSG00000111266|DUSP16;ENSG00000117560|FASLG;ENSG00000120875|DUSP4;ENSG00000123358|NR4A1;ENSG00000123739|PLA2G12A;ENSG00000126767|ELK1;ENSG00000130222|GADD45G;ENSG00000145715|RASA1;ENSG00000146648|EGFR;ENSG00000149269|PAK1;ENSG00000153233|PTPRR;ENSG00000170458|CD14;ENSG00000172575|RA…	20	648	240	6386	0.834567
ko04530	Tight junction	ENSG00000066032|CTNNA2;ENSG00000067606|PRKCZ;ENSG00000070770|CSNK2A2;ENSG00000109061|MYH1;ENSG00000124171|PARD6B;ENSG00000163347|CLDN1;ENSG00000169213|RAB3B;ENSG00000183067|IGSF5;ENSG00000197616|MYH6;ENSG00000253958|CLDN23	10	648	129	6386	0.836307
ko00480	Glutathione metabolism	ENSG00000023909|GCLM;ENSG00000174156|GSTA3;ENSG00000182793|GSTA5	3	648	46	6386	0.84227
ko04340	Hedgehog signaling pathway	ENSG00000072803|FBXW11;ENSG00000169884|WNT10B;ENSG00000188064|WNT7B	3	648	46	6386	0.84227
ko00260	Glycine, serine and threonine metabolism	ENSG00000172331|BPGM;ENSG00000172482|AGXT	2	648	33	6386	0.84613
ko04070	Phosphatidylinositol signaling system	ENSG00000086544|ITPKC;ENSG00000107242|PIP5K1B;ENSG00000141401|IMPA2;ENSG00000159082|SYNJ1;ENSG00000163624|CDS1	5	648	74	6386	0.864874
ko04210	Apoptosis	ENSG00000100368|CSF2RB;ENSG00000117560|FASLG;ENSG00000134070|IRAK2;ENSG00000167136|ENDOG;ENSG00000171791|BCL2	5	648	74	6386	0.864874
ko00982	Drug metabolism - cytochrome P450	ENSG00000010932|FMO1;ENSG00000174156|GSTA3;ENSG00000182793|GSTA5;ENSG00000197408|CYP2B6	4	648	62	6386	0.869501
ko04940	Type I diabetes mellitus	ENSG00000117560|FASLG;ENSG00000128683|GAD1	2	648	36	6386	0.877294
ko04623	Cytosolic DNA-sensing pathway	ENSG00000013503|POLR3B;ENSG00000100413|POLR3H;ENSG00000129465|RIPK3	3	648	50	6386	0.878322
ko05164	Influenza A	ENSG00000027697|IFNGR1;ENSG00000101888|NXT2;ENSG00000111331|OAS3;ENSG00000117560|FASLG;ENSG00000121060|TRIM25;ENSG00000137747|TMPRSS13;ENSG00000140564|FURIN;ENSG00000157601|MX1;ENSG00000164342|TLR3;ENSG00000188130|MAPK12;ENSG00000275896|PRSS2	11	648	149	6386	0.883017
ko05416	Viral myocarditis	ENSG00000075151|EIF4G3;ENSG00000109061|MYH1;ENSG00000197616|MYH6;ENSG00000198947|DMD	4	648	64	6386	0.884068
ko04540	Gap junction	ENSG00000100485|SOS2;ENSG00000146648|EGFR;ENSG00000152086|TUBA3E;ENSG00000183785|TUBA8;ENSG00000184845|DRD1	5	648	77	6386	0.885189
ko05166	HTLV-I infection	ENSG00000005022|SLC25A5;ENSG00000111432|FZD10;ENSG00000127022|CANX;ENSG00000148229|POLE3;ENSG00000151729|SLC25A4;ENSG00000169884|WNT10B;ENSG00000172977|KAT5;ENSG00000185697|MYBL1;ENSG00000188064|WNT7B	9	648	126	6386	0.885731
ko04672	Intestinal immune network for IgA production	ENSG00000111732|AICDA;ENSG00000136634|IL10	2	648	37	6386	0.886316
ko03060	Protein export	ENSG00000143742|SRP9	1	648	22	6386	0.8921
ko00562	Inositol phosphate metabolism	ENSG00000107242|PIP5K1B;ENSG00000141401|IMPA2;ENSG00000159082|SYNJ1	3	648	52	6386	0.893447
ko03022	Basal transcription factors	ENSG00000141384|TAF4B;ENSG00000162227|TAF6L	2	648	38	6386	0.89472
ko00760	Nicotinate and nicotinamide metabolism	ENSG00000135318|NT5E	1	648	24	6386	0.911125
ko05204	Chemical carcinogenesis	ENSG00000156006|NAT2;ENSG00000159228|CBR1;ENSG00000174156|GSTA3;ENSG00000182793|GSTA5	4	648	69	6386	0.914444
ko00860	Porphyrin and chlorophyll metabolism	ENSG00000143224|PPOX;ENSG00000169919|GUSB	2	648	41	6386	0.916589
ko04120	Ubiquitin mediated proteolysis	ENSG00000072422|RHOBTB1;ENSG00000072803|FBXW11;ENSG00000100023|PPIL2;ENSG00000130725|UBE2M;ENSG00000162298|SYVN1;ENSG00000163743|RCHY1;ENSG00000177414|UBE2U;ENSG00000196470|SIAH1	8	648	122	6386	0.92165
ko00510	N-Glycan biosynthesis	ENSG00000086848|ALG9;ENSG00000104723|TUSC3	2	648	43	6386	0.928716
ko00970	Aminoacyl-tRNA biosynthesis	ENSG00000115866|DARS;ENSG00000117593|DARS2	2	648	44	6386	0.934136
ko00980	Metabolism of xenobiotics by cytochrome P450	ENSG00000174156|GSTA3;ENSG00000182793|GSTA5;ENSG00000197408|CYP2B6	3	648	60	6386	0.93843
ko05218	Melanoma	ENSG00000101412|E2F1;ENSG00000146648|EGFR;ENSG00000158815|FGF17	3	648	60	6386	0.93843
ko05168	Herpes simplex infection	ENSG00000111331|OAS3;ENSG00000125735|TNFSF14;ENSG00000137709|POU2F3;ENSG00000141384|TAF4B;ENSG00000162227|TAF6L	5	648	88	6386	0.938818
ko03040	Spliceosome	ENSG00000063244|U2AF2;ENSG00000086589|RBM22;ENSG00000140829|DHX38;ENSG00000141543|EIF4A3;ENSG00000163714|U2SURP;ENSG00000168883|USP39;ENSG00000171566|PLRG1	7	648	115	6386	0.941199
ko05160	Hepatitis C	ENSG00000100485|SOS2;ENSG00000111331|OAS3;ENSG00000146648|EGFR;ENSG00000163347|CLDN1;ENSG00000164342|TLR3;ENSG00000188130|MAPK12;ENSG00000253958|CLDN23	7	648	115	6386	0.941199
ko05212	Pancreatic cancer	ENSG00000101412|E2F1;ENSG00000119630|PGF;ENSG00000146648|EGFR	3	648	61	6386	0.942613
ko04742	Taste transduction	ENSG00000070985|TRPM5;ENSG00000168447|SCNN1B	2	648	46	6386	0.943828
ko05100	Bacterial invasion of epithelial cells	ENSG00000066032|CTNNA2;ENSG00000116670|MAD2L2;ENSG00000160691|SHC1;ENSG00000197959|DNM3	4	648	77	6386	0.948489
ko05322	Systemic lupus erythematosus	ENSG00000113600|C9;ENSG00000136634|IL10;ENSG00000158373|HIST1H2BD;ENSG00000184678|HIST2H2BE	4	648	81	6386	0.960379
ko04150	mTOR signaling pathway	ENSG00000025039|RRAGD;ENSG00000119630|PGF	2	648	51	6386	0.962467
ko03013	RNA transport	ENSG00000030066|NUP160;ENSG00000075151|EIF4G3;ENSG00000101888|NXT2;ENSG00000111581|NUP107;ENSG00000124789|NUP153;ENSG00000141543|EIF4A3;ENSG00000186288|PABPC1L2A;ENSG00000196313|POM121	8	648	140	6386	0.969004
ko04140	Regulation of autophagy	ENSG00000145782|ATG12	1	648	35	6386	0.969451
ko03018	RNA degradation	ENSG00000166889|PATL1;ENSG00000172795|DCP2;ENSG00000186288|PABPC1L2A	3	648	70	6386	0.969997
ko03008	Ribosome biogenesis in eukaryotes	ENSG00000070770|CSNK2A2;ENSG00000070814|TCOF1;ENSG00000101888|NXT2	3	648	72	6386	0.974113
ko05210	Colorectal cancer	ENSG00000152284|TCF7L1;ENSG00000171791|BCL2	2	648	56	6386	0.97509
ko04110	Cell cycle	ENSG00000080839|RBL1;ENSG00000101412|E2F1;ENSG00000104738|MCM4;ENSG00000116670|MAD2L2;ENSG00000130222|GADD45G;ENSG00000175793|SFN	6	648	118	6386	0.976964
ko04730	Long-term depression	ENSG00000123739|PLA2G12A;ENSG00000147571|CRH	2	648	57	6386	0.977067
ko04114	Oocyte meiosis	ENSG00000070808|CAMK2A;ENSG00000072803|FBXW11;ENSG00000082175|PGR;ENSG00000116670|MAD2L2;ENSG00000188130|MAPK12	5	648	104	6386	0.977307
ko04914	Progesterone-mediated oocyte maturation	ENSG00000082175|PGR;ENSG00000116670|MAD2L2;ENSG00000188130|MAPK12	3	648	76	6386	0.980793
ko04962	Vasopressin-regulated water reabsorption	ENSG00000138036|DYNC2LI1	1	648	40	6386	0.98121
ko03015	mRNA surveillance pathway	ENSG00000101888|NXT2;ENSG00000141543|EIF4A3;ENSG00000186288|PABPC1L2A	3	648	77	6386	0.982186
ko03420	Nucleotide excision repair	ENSG00000148229|POLE3	1	648	41	6386	0.982951
ko04725	Cholinergic synapse	ENSG00000070808|CAMK2A;ENSG00000127928|GNGT1;ENSG00000167414|GNG8;ENSG00000171791|BCL2	4	648	100	6386	0.989335
ko05010	Alzheimer's disease	ENSG00000136521|NDUFB5;ENSG00000145335|SNCA;ENSG00000156467|UQCRB;ENSG00000170516|COX7B2;ENSG00000184076|UQCR10;ENSG00000187581|COX8C	6	648	135	6386	0.992115
ko00310	Lysine degradation	ENSG00000105953|OGDH	1	648	51	6386	0.993558
ko04270	Vascular smooth muscle contraction	ENSG00000120937|NPPB;ENSG00000123739|PLA2G12A;ENSG00000132694|ARHGEF11;ENSG00000148926|ADM	4	648	107	6386	0.993575
ko05169	Epstein-Barr virus infection	ENSG00000013503|POLR3B;ENSG00000070770|CSNK2A2;ENSG00000100413|POLR3H;ENSG00000100519|PSMC6;ENSG00000138185|ENTPD1	5	648	124	6386	0.994058
ko04920	Adipocytokine signaling pathway	ENSG00000068366|ACSL4	1	648	60	6386	0.99732
ko04720	Long-term potentiation	ENSG00000070808|CAMK2A	1	648	62	6386	0.997795
ko05206	MicroRNAs in cancer	ENSG00000088305|DNMT3B;ENSG00000119772|DNMT3A;ENSG00000149948|HMGA2	3	648	111	6386	0.998784
ko03010	Ribosome	ENSG00000197728|RPS26	1	648	110	6386	0.99998
ko00053	Ascorbate and aldarate metabolism	NA	0	648	24	6386	1
ko00120	Primary bile acid biosynthesis	NA	0	648	16	6386	1
ko00130	Ubiquinone and other terpenoid-quinone biosynthesis	NA	0	648	10	6386	1
ko00290	Valine, leucine and isoleucine biosynthesis	NA	0	648	13	6386	1
ko00300	Lysine biosynthesis	NA	0	648	2	6386	1
ko00471	D-Glutamine and D-glutamate metabolism	NA	0	648	4	6386	1
ko00472	D-Arginine and D-ornithine metabolism	NA	0	648	1	6386	1
ko00604	Glycosphingolipid biosynthesis - ganglio series	NA	0	648	14	6386	1
ko00670	One carbon pool by folate	NA	0	648	16	6386	1
ko00730	Thiamine metabolism	NA	0	648	3	6386	1
ko00750	Vitamin B6 metabolism	NA	0	648	5	6386	1
ko00780	Biotin metabolism	NA	0	648	3	6386	1
ko00785	Lipoic acid metabolism	NA	0	648	3	6386	1
ko01200	Carbon metabolism	NA	0	648	1	6386	1
ko03050	Proteasome	NA	0	648	39	6386	1
ko03430	Mismatch repair	NA	0	648	21	6386	1
ko03440	Homologous recombination	NA	0	648	23	6386	1
ko04022	cGMP - PKG signaling pathway	NA	0	648	6	6386	1
ko04066	HIF-1 signaling pathway	NA	0	648	5	6386	1
ko04122	Sulfur relay system	NA	0	648	10	6386	1
ko04713	Circadian entrainment	NA	0	648	14	6386	1
ko04911	Insulin secretion	NA	0	648	8	6386	1
ko04918	Thyroid hormone synthesis	NA	0	648	15	6386	1
ko05031	Amphetamine addiction	NA	0	648	3	6386	1
