# Supplementary material for: Expression profiling dataset of competing endogenous RNA in pre-eclampsia
Source: Data Brief. 2019 Nov 12;27:104795. doi: 10.1016/j.dib.2019.104795 (PMC6881654; doi:10.1016/j.dib.2019.104795)
Supplement: Multimedia component 10 [file mmc10.xlsx]

## Sheet: circRNA_miRNA_expression
TABLE S10: pridiction of interaction between circRNAs and miRNAs
circRNA	miRNA	SPE_1_NS	SPE_2_NS	SPE_3_NS	N_1_NS	N_2_NS	N_3_NS	chrom	Hsa_hg19_circRNA_start	Hsa_hg19_circRNA_end	Hsa_hg19_circRNA_strand	genomic_length	spliced_seq_length	best_transcript	gene_symbol	T_test	FDR	foldchange	significant
hsa_circ_0000009	hsa-miR-1249-5p	163.459	117.509	122.188	63.1734	44.3169	43.9787	chr1	2225564	2225807	+	243	243	NM_003036	SKI	0.0062048	1	2.66164	yes
hsa_circ_0000009	hsa-miR-2467-5p	163.459	117.509	122.188	63.1734	44.3169	43.9787	chr1	2225564	2225807	+	243	243	NM_003036	SKI	0.0062048	1	2.66164	yes
hsa_circ_0000009	hsa-miR-671-5p	163.459	117.509	122.188	63.1734	44.3169	43.9787	chr1	2225564	2225807	+	243	243	NM_003036	SKI	0.0062048	1	2.66164	yes
hsa_circ_0000023	hsa-miR-6724-5p	23.5157	17.4291	18.267	44.5983	39.5084	40.7398	chr1	21076215	21100103	-	23888	791	NM_016287	HP1BP3	0.00086141	1	0.474277	yes
hsa_circ_0000023	hsa-miR-6744-3p	23.5157	17.4291	18.267	44.5983	39.5084	40.7398	chr1	21076215	21100103	-	23888	791	NM_016287	HP1BP3	0.00086141	1	0.474277	yes
hsa_circ_0000033	hsa-miR-1207-5p	4.05503	10.025	9.80881	17.09	20.2853	19.0505	chr1	26584087	26586293	+	2206	438	NM_022778	CEP85	0.0074402	1	0.423368	yes
hsa_circ_0000033	hsa-miR-6075	4.05503	10.025	9.80881	17.09	20.2853	19.0505	chr1	26584087	26586293	+	2206	438	NM_022778	CEP85	0.0074402	1	0.423368	yes
hsa_circ_0000059	hsa-miR-1234-3p	308.818	296.742	279.635	143.986	132.357	136.25	chr1	40506473	40506637	+	164	164	NM_006367	CAP1	6.31e-05	1	2.14544	yes
hsa_circ_0000059	hsa-miR-296-5p	308.818	296.742	279.635	143.986	132.357	136.25	chr1	40506473	40506637	+	164	164	NM_006367	CAP1	6.31e-05	1	2.14544	yes
hsa_circ_0000059	hsa-miR-4707-5p	308.818	296.742	279.635	143.986	132.357	136.25	chr1	40506473	40506637	+	164	164	NM_006367	CAP1	6.31e-05	1	2.14544	yes
hsa_circ_0000059	hsa-miR-6877-5p	308.818	296.742	279.635	143.986	132.357	136.25	chr1	40506473	40506637	+	164	164	NM_006367	CAP1	6.31e-05	1	2.14544	yes
hsa_circ_0000081	hsa-miR-6769b-5p	346.906	323.128	239.547	114.053	125.969	101.65	chr1	64474976	64516388	+	41412	391	NM_005012	ROR1	0.0047246	1	2.66215	yes
hsa_circ_0000081	hsa-miR-6874-3p	346.906	323.128	239.547	114.053	125.969	101.65	chr1	64474976	64516388	+	41412	391	NM_005012	ROR1	0.0047246	1	2.66215	yes
hsa_circ_0000117	hsa-miR-135a-3p	2372.44	2171.48	3166.8	6431.43	3700.99	5613.01	chr1	117944807	117957453	+	12646	472	NM_006699	MAN1A2	0.036256	1	0.489712	yes
hsa_circ_0000119	hsa-miR-135a-3p	128.44	198.971	250.628	517.217	344.108	608.757	chr1	117944807	117984947	+	40140	648	NM_006699	MAN1A2	0.025217	1	0.393202	yes
hsa_circ_0000120	hsa-miR-135a-3p	1420.93	2732.64	2744.28	4982.47	4689.77	5159.86	chr1	117944807	118009049	+	64242	866	NM_006699	MAN1A2	0.0045399	1	0.465063	yes
hsa_circ_0000140	hsa-miR-24-3p	11.8981	14.1244	6.76904	23.4213	20.3622	33.8852	chr1	155891165	155895634	-	4469	585	NM_014949	KIAA0907	0.032102	1	0.422197	yes
hsa_circ_0000140	hsa-miR-6858-5p	11.8981	14.1244	6.76904	23.4213	20.3622	33.8852	chr1	155891165	155895634	-	4469	585	NM_014949	KIAA0907	0.032102	1	0.422197	yes
hsa_circ_0000169	hsa-miR-1229-3p	4.05503	14.1713	23.7479	34.0938	29.4034	40.5004	chr1	198190128	198233365	+	43237	11954	NM_133494	NEK7	0.03402	1	0.403607	yes
hsa_circ_0000169	hsa-miR-2861	4.05503	14.1713	23.7479	34.0938	29.4034	40.5004	chr1	198190128	198233365	+	43237	11954	NM_133494	NEK7	0.03402	1	0.403607	yes
hsa_circ_0000169	hsa-miR-3135b	4.05503	14.1713	23.7479	34.0938	29.4034	40.5004	chr1	198190128	198233365	+	43237	11954	NM_133494	NEK7	0.03402	1	0.403607	yes
hsa_circ_0000169	hsa-miR-4430	4.05503	14.1713	23.7479	34.0938	29.4034	40.5004	chr1	198190128	198233365	+	43237	11954	NM_133494	NEK7	0.03402	1	0.403607	yes
hsa_circ_0000169	hsa-miR-4649-5p	4.05503	14.1713	23.7479	34.0938	29.4034	40.5004	chr1	198190128	198233365	+	43237	11954	NM_133494	NEK7	0.03402	1	0.403607	yes
hsa_circ_0000169	hsa-miR-4685-5p	4.05503	14.1713	23.7479	34.0938	29.4034	40.5004	chr1	198190128	198233365	+	43237	11954	NM_133494	NEK7	0.03402	1	0.403607	yes
hsa_circ_0000169	hsa-miR-4745-5p	4.05503	14.1713	23.7479	34.0938	29.4034	40.5004	chr1	198190128	198233365	+	43237	11954	NM_133494	NEK7	0.03402	1	0.403607	yes
hsa_circ_0000169	hsa-miR-503-5p	4.05503	14.1713	23.7479	34.0938	29.4034	40.5004	chr1	198190128	198233365	+	43237	11954	NM_133494	NEK7	0.03402	1	0.403607	yes
hsa_circ_0000169	hsa-miR-5096	4.05503	14.1713	23.7479	34.0938	29.4034	40.5004	chr1	198190128	198233365	+	43237	11954	NM_133494	NEK7	0.03402	1	0.403607	yes
hsa_circ_0000169	hsa-miR-5581-3p	4.05503	14.1713	23.7479	34.0938	29.4034	40.5004	chr1	198190128	198233365	+	43237	11954	NM_133494	NEK7	0.03402	1	0.403607	yes
hsa_circ_0000169	hsa-miR-619-5p	4.05503	14.1713	23.7479	34.0938	29.4034	40.5004	chr1	198190128	198233365	+	43237	11954	NM_133494	NEK7	0.03402	1	0.403607	yes
hsa_circ_0000169	hsa-miR-6729-5p	4.05503	14.1713	23.7479	34.0938	29.4034	40.5004	chr1	198190128	198233365	+	43237	11954	NM_133494	NEK7	0.03402	1	0.403607	yes
hsa_circ_0000169	hsa-miR-6735-5p	4.05503	14.1713	23.7479	34.0938	29.4034	40.5004	chr1	198190128	198233365	+	43237	11954	NM_133494	NEK7	0.03402	1	0.403607	yes
hsa_circ_0000169	hsa-miR-6738-3p	4.05503	14.1713	23.7479	34.0938	29.4034	40.5004	chr1	198190128	198233365	+	43237	11954	NM_133494	NEK7	0.03402	1	0.403607	yes
hsa_circ_0000169	hsa-miR-6756-5p	4.05503	14.1713	23.7479	34.0938	29.4034	40.5004	chr1	198190128	198233365	+	43237	11954	NM_133494	NEK7	0.03402	1	0.403607	yes
hsa_circ_0000169	hsa-miR-6760-3p	4.05503	14.1713	23.7479	34.0938	29.4034	40.5004	chr1	198190128	198233365	+	43237	11954	NM_133494	NEK7	0.03402	1	0.403607	yes
hsa_circ_0000169	hsa-miR-6769b-5p	4.05503	14.1713	23.7479	34.0938	29.4034	40.5004	chr1	198190128	198233365	+	43237	11954	NM_133494	NEK7	0.03402	1	0.403607	yes
hsa_circ_0000169	hsa-miR-6796-5p	4.05503	14.1713	23.7479	34.0938	29.4034	40.5004	chr1	198190128	198233365	+	43237	11954	NM_133494	NEK7	0.03402	1	0.403607	yes
hsa_circ_0000169	hsa-miR-6803-5p	4.05503	14.1713	23.7479	34.0938	29.4034	40.5004	chr1	198190128	198233365	+	43237	11954	NM_133494	NEK7	0.03402	1	0.403607	yes
hsa_circ_0000169	hsa-miR-6865-5p	4.05503	14.1713	23.7479	34.0938	29.4034	40.5004	chr1	198190128	198233365	+	43237	11954	NM_133494	NEK7	0.03402	1	0.403607	yes
hsa_circ_0000169	hsa-miR-6870-3p	4.05503	14.1713	23.7479	34.0938	29.4034	40.5004	chr1	198190128	198233365	+	43237	11954	NM_133494	NEK7	0.03402	1	0.403607	yes
hsa_circ_0000169	hsa-miR-6870-5p	4.05503	14.1713	23.7479	34.0938	29.4034	40.5004	chr1	198190128	198233365	+	43237	11954	NM_133494	NEK7	0.03402	1	0.403607	yes
hsa_circ_0000169	hsa-miR-6879-5p	4.05503	14.1713	23.7479	34.0938	29.4034	40.5004	chr1	198190128	198233365	+	43237	11954	NM_133494	NEK7	0.03402	1	0.403607	yes
hsa_circ_0000169	hsa-miR-7111-3p	4.05503	14.1713	23.7479	34.0938	29.4034	40.5004	chr1	198190128	198233365	+	43237	11954	NM_133494	NEK7	0.03402	1	0.403607	yes
hsa_circ_0000169	hsa-miR-8485	4.05503	14.1713	23.7479	34.0938	29.4034	40.5004	chr1	198190128	198233365	+	43237	11954	NM_133494	NEK7	0.03402	1	0.403607	yes
hsa_circ_0000169	hsa-miR-939-5p	4.05503	14.1713	23.7479	34.0938	29.4034	40.5004	chr1	198190128	198233365	+	43237	11954	NM_133494	NEK7	0.03402	1	0.403607	yes
hsa_circ_0000218	hsa-miR-1207-5p	3755.98	3374.15	3145.25	1486.59	1397.91	1236.89	chr10	14987103	15066248	-	79145	70570	NM_001033857	DCLRE1C	0.00043979	1	2.49318	yes
hsa_circ_0000218	hsa-miR-1224-3p	3755.98	3374.15	3145.25	1486.59	1397.91	1236.89	chr10	14987103	15066248	-	79145	70570	NM_001033857	DCLRE1C	0.00043979	1	2.49318	yes
hsa_circ_0000218	hsa-miR-1225-3p	3755.98	3374.15	3145.25	1486.59	1397.91	1236.89	chr10	14987103	15066248	-	79145	70570	NM_001033857	DCLRE1C	0.00043979	1	2.49318	yes
hsa_circ_0000218	hsa-miR-1226-5p	3755.98	3374.15	3145.25	1486.59	1397.91	1236.89	chr10	14987103	15066248	-	79145	70570	NM_001033857	DCLRE1C	0.00043979	1	2.49318	yes
hsa_circ_0000218	hsa-miR-1228-5p	3755.98	3374.15	3145.25	1486.59	1397.91	1236.89	chr10	14987103	15066248	-	79145	70570	NM_001033857	DCLRE1C	0.00043979	1	2.49318	yes
hsa_circ_0000218	hsa-miR-1229-3p	3755.98	3374.15	3145.25	1486.59	1397.91	1236.89	chr10	14987103	15066248	-	79145	70570	NM_001033857	DCLRE1C	0.00043979	1	2.49318	yes
hsa_circ_0000218	hsa-miR-1233-5p	3755.98	3374.15	3145.25	1486.59	1397.91	1236.89	chr10	14987103	15066248	-	79145	70570	NM_001033857	DCLRE1C	0.00043979	1	2.49318	yes
hsa_circ_0000218	hsa-miR-1234-3p	3755.98	3374.15	3145.25	1486.59	1397.91	1236.89	chr10	14987103	15066248	-	79145	70570	NM_001033857	DCLRE1C	0.00043979	1	2.49318	yes
hsa_circ_0000218	hsa-miR-1236-3p	3755.98	3374.15	3145.25	1486.59	1397.91	1236.89	chr10	14987103	15066248	-	79145	70570	NM_001033857	DCLRE1C	0.00043979	1	2.49318	yes
hsa_circ_0000218	hsa-miR-1237-5p	3755.98	3374.15	3145.25	1486.59	1397.91	1236.89	chr10	14987103	15066248	-	79145	70570	NM_001033857	DCLRE1C	0.00043979	1	2.49318	yes
hsa_circ_0000218	hsa-miR-1247-3p	3755.98	3374.15	3145.25	1486.59	1397.91	1236.89	chr10	14987103	15066248	-	79145	70570	NM_001033857	DCLRE1C	0.00043979	1	2.49318	yes
hsa_circ_0000218	hsa-miR-1247-5p	3755.98	3374.15	3145.25	1486.59	1397.91	1236.89	chr10	14987103	15066248	-	79145	70570	NM_001033857	DCLRE1C	0.00043979	1	2.49318	yes
hsa_circ_0000218	hsa-miR-1249-5p	3755.98	3374.15	3145.25	1486.59	1397.91	1236.89	chr10	14987103	15066248	-	79145	70570	NM_001033857	DCLRE1C	0.00043979	1	2.49318	yes
hsa_circ_0000218	hsa-miR-1254	3755.98	3374.15	3145.25	1486.59	1397.91	1236.89	chr10	14987103	15066248	-	79145	70570	NM_001033857	DCLRE1C	0.00043979	1	2.49318	yes
hsa_circ_0000218	hsa-miR-1266-5p	3755.98	3374.15	3145.25	1486.59	1397.91	1236.89	chr10	14987103	15066248	-	79145	70570	NM_001033857	DCLRE1C	0.00043979	1	2.49318	yes
hsa_circ_0000218	hsa-miR-1268a	3755.98	3374.15	3145.25	1486.59	1397.91	1236.89	chr10	14987103	15066248	-	79145	70570	NM_001033857	DCLRE1C	0.00043979	1	2.49318	yes
hsa_circ_0000218	hsa-miR-1268b	3755.98	3374.15	3145.25	1486.59	1397.91	1236.89	chr10	14987103	15066248	-	79145	70570	NM_001033857	DCLRE1C	0.00043979	1	2.49318	yes
hsa_circ_0000218	hsa-miR-1271-3p	3755.98	3374.15	3145.25	1486.59	1397.91	1236.89	chr10	14987103	15066248	-	79145	70570	NM_001033857	DCLRE1C	0.00043979	1	2.49318	yes
hsa_circ_0000218	hsa-miR-1273a	3755.98	3374.15	3145.25	1486.59	1397.91	1236.89	chr10	14987103	15066248	-	79145	70570	NM_001033857	DCLRE1C	0.00043979	1	2.49318	yes
hsa_circ_0000218	hsa-miR-1273d	3755.98	3374.15	3145.25	1486.59	1397.91	1236.89	chr10	14987103	15066248	-	79145	70570	NM_001033857	DCLRE1C	0.00043979	1	2.49318	yes
hsa_circ_0000218	hsa-miR-1273f	3755.98	3374.15	3145.25	1486.59	1397.91	1236.89	chr10	14987103	15066248	-	79145	70570	NM_001033857	DCLRE1C	0.00043979	1	2.49318	yes
hsa_circ_0000218	hsa-miR-1273g-3p	3755.98	3374.15	3145.25	1486.59	1397.91	1236.89	chr10	14987103	15066248	-	79145	70570	NM_001033857	DCLRE1C	0.00043979	1	2.49318	yes
hsa_circ_0000218	hsa-miR-1273g-5p	3755.98	3374.15	3145.25	1486.59	1397.91	1236.89	chr10	14987103	15066248	-	79145	70570	NM_001033857	DCLRE1C	0.00043979	1	2.49318	yes
hsa_circ_0000218	hsa-miR-1273h-3p	3755.98	3374.15	3145.25	1486.59	1397.91	1236.89	chr10	14987103	15066248	-	79145	70570	NM_001033857	DCLRE1C	0.00043979	1	2.49318	yes
hsa_circ_0000218	hsa-miR-1273h-5p	3755.98	3374.15	3145.25	1486.59	1397.91	1236.89	chr10	14987103	15066248	-	79145	70570	NM_001033857	DCLRE1C	0.00043979	1	2.49318	yes
hsa_circ_0000218	hsa-miR-1275	3755.98	3374.15	3145.25	1486.59	1397.91	1236.89	chr10	14987103	15066248	-	79145	70570	NM_001033857	DCLRE1C	0.00043979	1	2.49318	yes
hsa_circ_0000218	hsa-miR-128-1-5p	3755.98	3374.15	3145.25	1486.59	1397.91	1236.89	chr10	14987103	15066248	-	79145	70570	NM_001033857	DCLRE1C	0.00043979	1	2.49318	yes
hsa_circ_0000218	hsa-miR-1281	3755.98	3374.15	3145.25	1486.59	1397.91	1236.89	chr10	14987103	15066248	-	79145	70570	NM_001033857	DCLRE1C	0.00043979	1	2.49318	yes
hsa_circ_0000218	hsa-miR-1285-3p	3755.98	3374.15	3145.25	1486.59	1397.91	1236.89	chr10	14987103	15066248	-	79145	70570	NM_001033857	DCLRE1C	0.00043979	1	2.49318	yes
hsa_circ_0000218	hsa-miR-1285-5p	3755.98	3374.15	3145.25	1486.59	1397.91	1236.89	chr10	14987103	15066248	-	79145	70570	NM_001033857	DCLRE1C	0.00043979	1	2.49318	yes
hsa_circ_0000218	hsa-miR-1292-3p	3755.98	3374.15	3145.25	1486.59	1397.91	1236.89	chr10	14987103	15066248	-	79145	70570	NM_001033857	DCLRE1C	0.00043979	1	2.49318	yes
hsa_circ_0000218	hsa-miR-1303	3755.98	3374.15	3145.25	1486.59	1397.91	1236.89	chr10	14987103	15066248	-	79145	70570	NM_001033857	DCLRE1C	0.00043979	1	2.49318	yes
hsa_circ_0000218	hsa-miR-1304-3p	3755.98	3374.15	3145.25	1486.59	1397.91	1236.89	chr10	14987103	15066248	-	79145	70570	NM_001033857	DCLRE1C	0.00043979	1	2.49318	yes
hsa_circ_0000218	hsa-miR-1306-5p	3755.98	3374.15	3145.25	1486.59	1397.91	1236.89	chr10	14987103	15066248	-	79145	70570	NM_001033857	DCLRE1C	0.00043979	1	2.49318	yes
hsa_circ_0000218	hsa-miR-1343-3p	3755.98	3374.15	3145.25	1486.59	1397.91	1236.89	chr10	14987103	15066248	-	79145	70570	NM_001033857	DCLRE1C	0.00043979	1	2.49318	yes
hsa_circ_0000218	hsa-miR-1343-5p	3755.98	3374.15	3145.25	1486.59	1397.91	1236.89	chr10	14987103	15066248	-	79145	70570	NM_001033857	DCLRE1C	0.00043979	1	2.49318	yes
hsa_circ_0000218	hsa-miR-138-5p	3755.98	3374.15	3145.25	1486.59	1397.91	1236.89	chr10	14987103	15066248	-	79145	70570	NM_001033857	DCLRE1C	0.00043979	1	2.49318	yes
hsa_circ_0000218	hsa-miR-139-5p	3755.98	3374.15	3145.25	1486.59	1397.91	1236.89	chr10	14987103	15066248	-	79145	70570	NM_001033857	DCLRE1C	0.00043979	1	2.49318	yes
hsa_circ_0000218	hsa-miR-143-5p	3755.98	3374.15	3145.25	1486.59	1397.91	1236.89	chr10	14987103	15066248	-	79145	70570	NM_001033857	DCLRE1C	0.00043979	1	2.49318	yes
hsa_circ_0000218	hsa-miR-1470	3755.98	3374.15	3145.25	1486.59	1397.91	1236.89	chr10	14987103	15066248	-	79145	70570	NM_001033857	DCLRE1C	0.00043979	1	2.49318	yes
hsa_circ_0000218	hsa-miR-149-3p	3755.98	3374.15	3145.25	1486.59	1397.91	1236.89	chr10	14987103	15066248	-	79145	70570	NM_001033857	DCLRE1C	0.00043979	1	2.49318	yes
hsa_circ_0000218	hsa-miR-149-5p	3755.98	3374.15	3145.25	1486.59	1397.91	1236.89	chr10	14987103	15066248	-	79145	70570	NM_001033857	DCLRE1C	0.00043979	1	2.49318	yes
hsa_circ_0000218	hsa-miR-1587	3755.98	3374.15	3145.25	1486.59	1397.91	1236.89	chr10	14987103	15066248	-	79145	70570	NM_001033857	DCLRE1C	0.00043979	1	2.49318	yes
hsa_circ_0000218	hsa-miR-15a-3p	3755.98	3374.15	3145.25	1486.59	1397.91	1236.89	chr10	14987103	15066248	-	79145	70570	NM_001033857	DCLRE1C	0.00043979	1	2.49318	yes
hsa_circ_0000218	hsa-miR-185-3p	3755.98	3374.15	3145.25	1486.59	1397.91	1236.89	chr10	14987103	15066248	-	79145	70570	NM_001033857	DCLRE1C	0.00043979	1	2.49318	yes
hsa_circ_0000218	hsa-miR-1909-3p	3755.98	3374.15	3145.25	1486.59	1397.91	1236.89	chr10	14987103	15066248	-	79145	70570	NM_001033857	DCLRE1C	0.00043979	1	2.49318	yes
hsa_circ_0000218	hsa-miR-1910-3p	3755.98	3374.15	3145.25	1486.59	1397.91	1236.89	chr10	14987103	15066248	-	79145	70570	NM_001033857	DCLRE1C	0.00043979	1	2.49318	yes
hsa_circ_0000218	hsa-miR-1910-5p	3755.98	3374.15	3145.25	1486.59	1397.91	1236.89	chr10	14987103	15066248	-	79145	70570	NM_001033857	DCLRE1C	0.00043979	1	2.49318	yes
hsa_circ_0000218	hsa-miR-1913	3755.98	3374.15	3145.25	1486.59	1397.91	1236.89	chr10	14987103	15066248	-	79145	70570	NM_001033857	DCLRE1C	0.00043979	1	2.49318	yes
hsa_circ_0000218	hsa-miR-1914-3p	3755.98	3374.15	3145.25	1486.59	1397.91	1236.89	chr10	14987103	15066248	-	79145	70570	NM_001033857	DCLRE1C	0.00043979	1	2.49318	yes
hsa_circ_0000218	hsa-miR-1914-5p	3755.98	3374.15	3145.25	1486.59	1397.91	1236.89	chr10	14987103	15066248	-	79145	70570	NM_001033857	DCLRE1C	0.00043979	1	2.49318	yes
hsa_circ_0000218	hsa-miR-1915-3p	3755.98	3374.15	3145.25	1486.59	1397.91	1236.89	chr10	14987103	15066248	-	79145	70570	NM_001033857	DCLRE1C	0.00043979	1	2.49318	yes
hsa_circ_0000218	hsa-miR-194-3p	3755.98	3374.15	3145.25	1486.59	1397.91	1236.89	chr10	14987103	15066248	-	79145	70570	NM_001033857	DCLRE1C	0.00043979	1	2.49318	yes
hsa_circ_0000218	hsa-miR-197-5p	3755.98	3374.15	3145.25	1486.59	1397.91	1236.89	chr10	14987103	15066248	-	79145	70570	NM_001033857	DCLRE1C	0.00043979	1	2.49318	yes
hsa_circ_0000218	hsa-miR-1972	3755.98	3374.15	3145.25	1486.59	1397.91	1236.89	chr10	14987103	15066248	-	79145	70570	NM_001033857	DCLRE1C	0.00043979	1	2.49318	yes
hsa_circ_0000218	hsa-miR-198	3755.98	3374.15	3145.25	1486.59	1397.91	1236.89	chr10	14987103	15066248	-	79145	70570	NM_001033857	DCLRE1C	0.00043979	1	2.49318	yes
hsa_circ_0000218	hsa-miR-211-3p	3755.98	3374.15	3145.25	1486.59	1397.91	1236.89	chr10	14987103	15066248	-	79145	70570	NM_001033857	DCLRE1C	0.00043979	1	2.49318	yes
hsa_circ_0000218	hsa-miR-2110	3755.98	3374.15	3145.25	1486.59	1397.91	1236.89	chr10	14987103	15066248	-	79145	70570	NM_001033857	DCLRE1C	0.00043979	1	2.49318	yes
hsa_circ_0000218	hsa-miR-219b-5p	3755.98	3374.15	3145.25	1486.59	1397.91	1236.89	chr10	14987103	15066248	-	79145	70570	NM_001033857	DCLRE1C	0.00043979	1	2.49318	yes
hsa_circ_0000218	hsa-miR-2277-3p	3755.98	3374.15	3145.25	1486.59	1397.91	1236.89	chr10	14987103	15066248	-	79145	70570	NM_001033857	DCLRE1C	0.00043979	1	2.49318	yes
hsa_circ_0000218	hsa-miR-2277-5p	3755.98	3374.15	3145.25	1486.59	1397.91	1236.89	chr10	14987103	15066248	-	79145	70570	NM_001033857	DCLRE1C	0.00043979	1	2.49318	yes
hsa_circ_0000218	hsa-miR-2392	3755.98	3374.15	3145.25	1486.59	1397.91	1236.89	chr10	14987103	15066248	-	79145	70570	NM_001033857	DCLRE1C	0.00043979	1	2.49318	yes
hsa_circ_0000218	hsa-miR-23a-5p	3755.98	3374.15	3145.25	1486.59	1397.91	1236.89	chr10	14987103	15066248	-	79145	70570	NM_001033857	DCLRE1C	0.00043979	1	2.49318	yes
hsa_circ_0000218	hsa-miR-2861	3755.98	3374.15	3145.25	1486.59	1397.91	1236.89	chr10	14987103	15066248	-	79145	70570	NM_001033857	DCLRE1C	0.00043979	1	2.49318	yes
hsa_circ_0000218	hsa-miR-296-5p	3755.98	3374.15	3145.25	1486.59	1397.91	1236.89	chr10	14987103	15066248	-	79145	70570	NM_001033857	DCLRE1C	0.00043979	1	2.49318	yes
hsa_circ_0000218	hsa-miR-30c-1-3p	3755.98	3374.15	3145.25	1486.59	1397.91	1236.89	chr10	14987103	15066248	-	79145	70570	NM_001033857	DCLRE1C	0.00043979	1	2.49318	yes
hsa_circ_0000218	hsa-miR-3126-5p	3755.98	3374.15	3145.25	1486.59	1397.91	1236.89	chr10	14987103	15066248	-	79145	70570	NM_001033857	DCLRE1C	0.00043979	1	2.49318	yes
hsa_circ_0000218	hsa-miR-3135a	3755.98	3374.15	3145.25	1486.59	1397.91	1236.89	chr10	14987103	15066248	-	79145	70570	NM_001033857	DCLRE1C	0.00043979	1	2.49318	yes
hsa_circ_0000218	hsa-miR-3135b	3755.98	3374.15	3145.25	1486.59	1397.91	1236.89	chr10	14987103	15066248	-	79145	70570	NM_001033857	DCLRE1C	0.00043979	1	2.49318	yes
hsa_circ_0000218	hsa-miR-3137	3755.98	3374.15	3145.25	1486.59	1397.91	1236.89	chr10	14987103	15066248	-	79145	70570	NM_001033857	DCLRE1C	0.00043979	1	2.49318	yes
hsa_circ_0000218	hsa-miR-3141	3755.98	3374.15	3145.25	1486.59	1397.91	1236.89	chr10	14987103	15066248	-	79145	70570	NM_001033857	DCLRE1C	0.00043979	1	2.49318	yes
hsa_circ_0000218	hsa-miR-3147	3755.98	3374.15	3145.25	1486.59	1397.91	1236.89	chr10	14987103	15066248	-	79145	70570	NM_001033857	DCLRE1C	0.00043979	1	2.49318	yes
hsa_circ_0000218	hsa-miR-3150a-3p	3755.98	3374.15	3145.25	1486.59	1397.91	1236.89	chr10	14987103	15066248	-	79145	70570	NM_001033857	DCLRE1C	0.00043979	1	2.49318	yes
hsa_circ_0000218	hsa-miR-3157-3p	3755.98	3374.15	3145.25	1486.59	1397.91	1236.89	chr10	14987103	15066248	-	79145	70570	NM_001033857	DCLRE1C	0.00043979	1	2.49318	yes
hsa_circ_0000218	hsa-miR-3157-5p	3755.98	3374.15	3145.25	1486.59	1397.91	1236.89	chr10	14987103	15066248	-	79145	70570	NM_001033857	DCLRE1C	0.00043979	1	2.49318	yes
hsa_circ_0000218	hsa-miR-3162-3p	3755.98	3374.15	3145.25	1486.59	1397.91	1236.89	chr10	14987103	15066248	-	79145	70570	NM_001033857	DCLRE1C	0.00043979	1	2.49318	yes
hsa_circ_0000218	hsa-miR-3173-5p	3755.98	3374.15	3145.25	1486.59	1397.91	1236.89	chr10	14987103	15066248	-	79145	70570	NM_001033857	DCLRE1C	0.00043979	1	2.49318	yes
hsa_circ_0000218	hsa-miR-3180-3p	3755.98	3374.15	3145.25	1486.59	1397.91	1236.89	chr10	14987103	15066248	-	79145	70570	NM_001033857	DCLRE1C	0.00043979	1	2.49318	yes
hsa_circ_0000218	hsa-miR-3184-3p	3755.98	3374.15	3145.25	1486.59	1397.91	1236.89	chr10	14987103	15066248	-	79145	70570	NM_001033857	DCLRE1C	0.00043979	1	2.49318	yes
hsa_circ_0000218	hsa-miR-3187-5p	3755.98	3374.15	3145.25	1486.59	1397.91	1236.89	chr10	14987103	15066248	-	79145	70570	NM_001033857	DCLRE1C	0.00043979	1	2.49318	yes
hsa_circ_0000218	hsa-miR-3188	3755.98	3374.15	3145.25	1486.59	1397.91	1236.89	chr10	14987103	15066248	-	79145	70570	NM_001033857	DCLRE1C	0.00043979	1	2.49318	yes
hsa_circ_0000218	hsa-miR-3189-5p	3755.98	3374.15	3145.25	1486.59	1397.91	1236.89	chr10	14987103	15066248	-	79145	70570	NM_001033857	DCLRE1C	0.00043979	1	2.49318	yes
hsa_circ_0000218	hsa-miR-3192-5p	3755.98	3374.15	3145.25	1486.59	1397.91	1236.89	chr10	14987103	15066248	-	79145	70570	NM_001033857	DCLRE1C	0.00043979	1	2.49318	yes
hsa_circ_0000218	hsa-miR-323a-5p	3755.98	3374.15	3145.25	1486.59	1397.91	1236.89	chr10	14987103	15066248	-	79145	70570	NM_001033857	DCLRE1C	0.00043979	1	2.49318	yes
hsa_circ_0000218	hsa-miR-326	3755.98	3374.15	3145.25	1486.59	1397.91	1236.89	chr10	14987103	15066248	-	79145	70570	NM_001033857	DCLRE1C	0.00043979	1	2.49318	yes
hsa_circ_0000218	hsa-miR-328-3p	3755.98	3374.15	3145.25	1486.59	1397.91	1236.89	chr10	14987103	15066248	-	79145	70570	NM_001033857	DCLRE1C	0.00043979	1	2.49318	yes
hsa_circ_0000218	hsa-miR-328-5p	3755.98	3374.15	3145.25	1486.59	1397.91	1236.89	chr10	14987103	15066248	-	79145	70570	NM_001033857	DCLRE1C	0.00043979	1	2.49318	yes
hsa_circ_0000218	hsa-miR-331-3p	3755.98	3374.15	3145.25	1486.59	1397.91	1236.89	chr10	14987103	15066248	-	79145	70570	NM_001033857	DCLRE1C	0.00043979	1	2.49318	yes
hsa_circ_0000218	hsa-miR-33b-3p	3755.98	3374.15	3145.25	1486.59	1397.91	1236.89	chr10	14987103	15066248	-	79145	70570	NM_001033857	DCLRE1C	0.00043979	1	2.49318	yes
hsa_circ_0000218	hsa-miR-346	3755.98	3374.15	3145.25	1486.59	1397.91	1236.89	chr10	14987103	15066248	-	79145	70570	NM_001033857	DCLRE1C	0.00043979	1	2.49318	yes
hsa_circ_0000218	hsa-miR-3619-5p	3755.98	3374.15	3145.25	1486.59	1397.91	1236.89	chr10	14987103	15066248	-	79145	70570	NM_001033857	DCLRE1C	0.00043979	1	2.49318	yes
hsa_circ_0000218	hsa-miR-3620-5p	3755.98	3374.15	3145.25	1486.59	1397.91	1236.89	chr10	14987103	15066248	-	79145	70570	NM_001033857	DCLRE1C	0.00043979	1	2.49318	yes
hsa_circ_0000218	hsa-miR-3621	3755.98	3374.15	3145.25	1486.59	1397.91	1236.89	chr10	14987103	15066248	-	79145	70570	NM_001033857	DCLRE1C	0.00043979	1	2.49318	yes
hsa_circ_0000218	hsa-miR-3622a-5p	3755.98	3374.15	3145.25	1486.59	1397.91	1236.89	chr10	14987103	15066248	-	79145	70570	NM_001033857	DCLRE1C	0.00043979	1	2.49318	yes
hsa_circ_0000218	hsa-miR-3667-3p	3755.98	3374.15	3145.25	1486.59	1397.91	1236.89	chr10	14987103	15066248	-	79145	70570	NM_001033857	DCLRE1C	0.00043979	1	2.49318	yes
hsa_circ_0000218	hsa-miR-3670	3755.98	3374.15	3145.25	1486.59	1397.91	1236.89	chr10	14987103	15066248	-	79145	70570	NM_001033857	DCLRE1C	0.00043979	1	2.49318	yes
hsa_circ_0000218	hsa-miR-3679-5p	3755.98	3374.15	3145.25	1486.59	1397.91	1236.89	chr10	14987103	15066248	-	79145	70570	NM_001033857	DCLRE1C	0.00043979	1	2.49318	yes
hsa_circ_0000218	hsa-miR-3681-5p	3755.98	3374.15	3145.25	1486.59	1397.91	1236.89	chr10	14987103	15066248	-	79145	70570	NM_001033857	DCLRE1C	0.00043979	1	2.49318	yes
hsa_circ_0000218	hsa-miR-3682-3p	3755.98	3374.15	3145.25	1486.59	1397.91	1236.89	chr10	14987103	15066248	-	79145	70570	NM_001033857	DCLRE1C	0.00043979	1	2.49318	yes
hsa_circ_0000218	hsa-miR-3689a-3p	3755.98	3374.15	3145.25	1486.59	1397.91	1236.89	chr10	14987103	15066248	-	79145	70570	NM_001033857	DCLRE1C	0.00043979	1	2.49318	yes
hsa_circ_0000218	hsa-miR-3689b-3p	3755.98	3374.15	3145.25	1486.59	1397.91	1236.89	chr10	14987103	15066248	-	79145	70570	NM_001033857	DCLRE1C	0.00043979	1	2.49318	yes
hsa_circ_0000218	hsa-miR-3689c	3755.98	3374.15	3145.25	1486.59	1397.91	1236.89	chr10	14987103	15066248	-	79145	70570	NM_001033857	DCLRE1C	0.00043979	1	2.49318	yes
hsa_circ_0000218	hsa-miR-378a-5p	3755.98	3374.15	3145.25	1486.59	1397.91	1236.89	chr10	14987103	15066248	-	79145	70570	NM_001033857	DCLRE1C	0.00043979	1	2.49318	yes
hsa_circ_0000218	hsa-miR-378b	3755.98	3374.15	3145.25	1486.59	1397.91	1236.89	chr10	14987103	15066248	-	79145	70570	NM_001033857	DCLRE1C	0.00043979	1	2.49318	yes
hsa_circ_0000218	hsa-miR-378e	3755.98	3374.15	3145.25	1486.59	1397.91	1236.89	chr10	14987103	15066248	-	79145	70570	NM_001033857	DCLRE1C	0.00043979	1	2.49318	yes
hsa_circ_0000218	hsa-miR-3911	3755.98	3374.15	3145.25	1486.59	1397.91	1236.89	chr10	14987103	15066248	-	79145	70570	NM_001033857	DCLRE1C	0.00043979	1	2.49318	yes
hsa_circ_0000218	hsa-miR-3929	3755.98	3374.15	3145.25	1486.59	1397.91	1236.89	chr10	14987103	15066248	-	79145	70570	NM_001033857	DCLRE1C	0.00043979	1	2.49318	yes
hsa_circ_0000218	hsa-miR-3934-3p	3755.98	3374.15	3145.25	1486.59	1397.91	1236.89	chr10	14987103	15066248	-	79145	70570	NM_001033857	DCLRE1C	0.00043979	1	2.49318	yes
hsa_circ_0000218	hsa-miR-3934-5p	3755.98	3374.15	3145.25	1486.59	1397.91	1236.89	chr10	14987103	15066248	-	79145	70570	NM_001033857	DCLRE1C	0.00043979	1	2.49318	yes
hsa_circ_0000218	hsa-miR-3943	3755.98	3374.15	3145.25	1486.59	1397.91	1236.89	chr10	14987103	15066248	-	79145	70570	NM_001033857	DCLRE1C	0.00043979	1	2.49318	yes
hsa_circ_0000218	hsa-miR-3944-3p	3755.98	3374.15	3145.25	1486.59	1397.91	1236.89	chr10	14987103	15066248	-	79145	70570	NM_001033857	DCLRE1C	0.00043979	1	2.49318	yes
hsa_circ_0000218	hsa-miR-4258	3755.98	3374.15	3145.25	1486.59	1397.91	1236.89	chr10	14987103	15066248	-	79145	70570	NM_001033857	DCLRE1C	0.00043979	1	2.49318	yes
hsa_circ_0000218	hsa-miR-4259	3755.98	3374.15	3145.25	1486.59	1397.91	1236.89	chr10	14987103	15066248	-	79145	70570	NM_001033857	DCLRE1C	0.00043979	1	2.49318	yes
hsa_circ_0000218	hsa-miR-4270	3755.98	3374.15	3145.25	1486.59	1397.91	1236.89	chr10	14987103	15066248	-	79145	70570	NM_001033857	DCLRE1C	0.00043979	1	2.49318	yes
hsa_circ_0000218	hsa-miR-4281	3755.98	3374.15	3145.25	1486.59	1397.91	1236.89	chr10	14987103	15066248	-	79145	70570	NM_001033857	DCLRE1C	0.00043979	1	2.49318	yes
hsa_circ_0000218	hsa-miR-4292	3755.98	3374.15	3145.25	1486.59	1397.91	1236.89	chr10	14987103	15066248	-	79145	70570	NM_001033857	DCLRE1C	0.00043979	1	2.49318	yes
hsa_circ_0000218	hsa-miR-4298	3755.98	3374.15	3145.25	1486.59	1397.91	1236.89	chr10	14987103	15066248	-	79145	70570	NM_001033857	DCLRE1C	0.00043979	1	2.49318	yes
hsa_circ_0000218	hsa-miR-4302	3755.98	3374.15	3145.25	1486.59	1397.91	1236.89	chr10	14987103	15066248	-	79145	70570	NM_001033857	DCLRE1C	0.00043979	1	2.49318	yes
hsa_circ_0000218	hsa-miR-4430	3755.98	3374.15	3145.25	1486.59	1397.91	1236.89	chr10	14987103	15066248	-	79145	70570	NM_001033857	DCLRE1C	0.00043979	1	2.49318	yes
hsa_circ_0000218	hsa-miR-4433b-3p	3755.98	3374.15	3145.25	1486.59	1397.91	1236.89	chr10	14987103	15066248	-	79145	70570	NM_001033857	DCLRE1C	0.00043979	1	2.49318	yes
hsa_circ_0000218	hsa-miR-4436b-5p	3755.98	3374.15	3145.25	1486.59	1397.91	1236.89	chr10	14987103	15066248	-	79145	70570	NM_001033857	DCLRE1C	0.00043979	1	2.49318	yes
hsa_circ_0000218	hsa-miR-4446-3p	3755.98	3374.15	3145.25	1486.59	1397.91	1236.89	chr10	14987103	15066248	-	79145	70570	NM_001033857	DCLRE1C	0.00043979	1	2.49318	yes
hsa_circ_0000218	hsa-miR-4450	3755.98	3374.15	3145.25	1486.59	1397.91	1236.89	chr10	14987103	15066248	-	79145	70570	NM_001033857	DCLRE1C	0.00043979	1	2.49318	yes
hsa_circ_0000218	hsa-miR-4452	3755.98	3374.15	3145.25	1486.59	1397.91	1236.89	chr10	14987103	15066248	-	79145	70570	NM_001033857	DCLRE1C	0.00043979	1	2.49318	yes
hsa_circ_0000218	hsa-miR-4459	3755.98	3374.15	3145.25	1486.59	1397.91	1236.89	chr10	14987103	15066248	-	79145	70570	NM_001033857	DCLRE1C	0.00043979	1	2.49318	yes
hsa_circ_0000218	hsa-miR-4462	3755.98	3374.15	3145.25	1486.59	1397.91	1236.89	chr10	14987103	15066248	-	79145	70570	NM_001033857	DCLRE1C	0.00043979	1	2.49318	yes
hsa_circ_0000218	hsa-miR-4466	3755.98	3374.15	3145.25	1486.59	1397.91	1236.89	chr10	14987103	15066248	-	79145	70570	NM_001033857	DCLRE1C	0.00043979	1	2.49318	yes
hsa_circ_0000218	hsa-miR-4478	3755.98	3374.15	3145.25	1486.59	1397.91	1236.89	chr10	14987103	15066248	-	79145	70570	NM_001033857	DCLRE1C	0.00043979	1	2.49318	yes
hsa_circ_0000218	hsa-miR-4486	3755.98	3374.15	3145.25	1486.59	1397.91	1236.89	chr10	14987103	15066248	-	79145	70570	NM_001033857	DCLRE1C	0.00043979	1	2.49318	yes
hsa_circ_0000218	hsa-miR-4498	3755.98	3374.15	3145.25	1486.59	1397.91	1236.89	chr10	14987103	15066248	-	79145	70570	NM_001033857	DCLRE1C	0.00043979	1	2.49318	yes
hsa_circ_0000218	hsa-miR-4505	3755.98	3374.15	3145.25	1486.59	1397.91	1236.89	chr10	14987103	15066248	-	79145	70570	NM_001033857	DCLRE1C	0.00043979	1	2.49318	yes
hsa_circ_0000218	hsa-miR-4507	3755.98	3374.15	3145.25	1486.59	1397.91	1236.89	chr10	14987103	15066248	-	79145	70570	NM_001033857	DCLRE1C	0.00043979	1	2.49318	yes
hsa_circ_0000218	hsa-miR-4508	3755.98	3374.15	3145.25	1486.59	1397.91	1236.89	chr10	14987103	15066248	-	79145	70570	NM_001033857	DCLRE1C	0.00043979	1	2.49318	yes
hsa_circ_0000218	hsa-miR-4524b-3p	3755.98	3374.15	3145.25	1486.59	1397.91	1236.89	chr10	14987103	15066248	-	79145	70570	NM_001033857	DCLRE1C	0.00043979	1	2.49318	yes
hsa_circ_0000218	hsa-miR-4526	3755.98	3374.15	3145.25	1486.59	1397.91	1236.89	chr10	14987103	15066248	-	79145	70570	NM_001033857	DCLRE1C	0.00043979	1	2.49318	yes
hsa_circ_0000218	hsa-miR-4538	3755.98	3374.15	3145.25	1486.59	1397.91	1236.89	chr10	14987103	15066248	-	79145	70570	NM_001033857	DCLRE1C	0.00043979	1	2.49318	yes
hsa_circ_0000218	hsa-miR-4632-5p	3755.98	3374.15	3145.25	1486.59	1397.91	1236.89	chr10	14987103	15066248	-	79145	70570	NM_001033857	DCLRE1C	0.00043979	1	2.49318	yes
hsa_circ_0000218	hsa-miR-4640-3p	3755.98	3374.15	3145.25	1486.59	1397.91	1236.89	chr10	14987103	15066248	-	79145	70570	NM_001033857	DCLRE1C	0.00043979	1	2.49318	yes
hsa_circ_0000218	hsa-miR-4640-5p	3755.98	3374.15	3145.25	1486.59	1397.91	1236.89	chr10	14987103	15066248	-	79145	70570	NM_001033857	DCLRE1C	0.00043979	1	2.49318	yes
hsa_circ_0000218	hsa-miR-4651	3755.98	3374.15	3145.25	1486.59	1397.91	1236.89	chr10	14987103	15066248	-	79145	70570	NM_001033857	DCLRE1C	0.00043979	1	2.49318	yes
hsa_circ_0000218	hsa-miR-4656	3755.98	3374.15	3145.25	1486.59	1397.91	1236.89	chr10	14987103	15066248	-	79145	70570	NM_001033857	DCLRE1C	0.00043979	1	2.49318	yes
hsa_circ_0000218	hsa-miR-4664-5p	3755.98	3374.15	3145.25	1486.59	1397.91	1236.89	chr10	14987103	15066248	-	79145	70570	NM_001033857	DCLRE1C	0.00043979	1	2.49318	yes
hsa_circ_0000218	hsa-miR-4665-3p	3755.98	3374.15	3145.25	1486.59	1397.91	1236.89	chr10	14987103	15066248	-	79145	70570	NM_001033857	DCLRE1C	0.00043979	1	2.49318	yes
hsa_circ_0000218	hsa-miR-4665-5p	3755.98	3374.15	3145.25	1486.59	1397.91	1236.89	chr10	14987103	15066248	-	79145	70570	NM_001033857	DCLRE1C	0.00043979	1	2.49318	yes
hsa_circ_0000218	hsa-miR-4669	3755.98	3374.15	3145.25	1486.59	1397.91	1236.89	chr10	14987103	15066248	-	79145	70570	NM_001033857	DCLRE1C	0.00043979	1	2.49318	yes
hsa_circ_0000218	hsa-miR-4673	3755.98	3374.15	3145.25	1486.59	1397.91	1236.89	chr10	14987103	15066248	-	79145	70570	NM_001033857	DCLRE1C	0.00043979	1	2.49318	yes
hsa_circ_0000218	hsa-miR-4675	3755.98	3374.15	3145.25	1486.59	1397.91	1236.89	chr10	14987103	15066248	-	79145	70570	NM_001033857	DCLRE1C	0.00043979	1	2.49318	yes
hsa_circ_0000218	hsa-miR-4682	3755.98	3374.15	3145.25	1486.59	1397.91	1236.89	chr10	14987103	15066248	-	79145	70570	NM_001033857	DCLRE1C	0.00043979	1	2.49318	yes
hsa_circ_0000218	hsa-miR-4685-3p	3755.98	3374.15	3145.25	1486.59	1397.91	1236.89	chr10	14987103	15066248	-	79145	70570	NM_001033857	DCLRE1C	0.00043979	1	2.49318	yes
hsa_circ_0000218	hsa-miR-4685-5p	3755.98	3374.15	3145.25	1486.59	1397.91	1236.89	chr10	14987103	15066248	-	79145	70570	NM_001033857	DCLRE1C	0.00043979	1	2.49318	yes
hsa_circ_0000218	hsa-miR-4688	3755.98	3374.15	3145.25	1486.59	1397.91	1236.89	chr10	14987103	15066248	-	79145	70570	NM_001033857	DCLRE1C	0.00043979	1	2.49318	yes
hsa_circ_0000218	hsa-miR-4690-3p	3755.98	3374.15	3145.25	1486.59	1397.91	1236.89	chr10	14987103	15066248	-	79145	70570	NM_001033857	DCLRE1C	0.00043979	1	2.49318	yes
hsa_circ_0000218	hsa-miR-4691-5p	3755.98	3374.15	3145.25	1486.59	1397.91	1236.89	chr10	14987103	15066248	-	79145	70570	NM_001033857	DCLRE1C	0.00043979	1	2.49318	yes
hsa_circ_0000218	hsa-miR-4695-3p	3755.98	3374.15	3145.25	1486.59	1397.91	1236.89	chr10	14987103	15066248	-	79145	70570	NM_001033857	DCLRE1C	0.00043979	1	2.49318	yes
hsa_circ_0000218	hsa-miR-4695-5p	3755.98	3374.15	3145.25	1486.59	1397.91	1236.89	chr10	14987103	15066248	-	79145	70570	NM_001033857	DCLRE1C	0.00043979	1	2.49318	yes
hsa_circ_0000218	hsa-miR-4697-3p	3755.98	3374.15	3145.25	1486.59	1397.91	1236.89	chr10	14987103	15066248	-	79145	70570	NM_001033857	DCLRE1C	0.00043979	1	2.49318	yes
hsa_circ_0000218	hsa-miR-4700-3p	3755.98	3374.15	3145.25	1486.59	1397.91	1236.89	chr10	14987103	15066248	-	79145	70570	NM_001033857	DCLRE1C	0.00043979	1	2.49318	yes
hsa_circ_0000218	hsa-miR-4701-3p	3755.98	3374.15	3145.25	1486.59	1397.91	1236.89	chr10	14987103	15066248	-	79145	70570	NM_001033857	DCLRE1C	0.00043979	1	2.49318	yes
hsa_circ_0000218	hsa-miR-4701-5p	3755.98	3374.15	3145.25	1486.59	1397.91	1236.89	chr10	14987103	15066248	-	79145	70570	NM_001033857	DCLRE1C	0.00043979	1	2.49318	yes
hsa_circ_0000218	hsa-miR-4706	3755.98	3374.15	3145.25	1486.59	1397.91	1236.89	chr10	14987103	15066248	-	79145	70570	NM_001033857	DCLRE1C	0.00043979	1	2.49318	yes
hsa_circ_0000218	hsa-miR-4707-3p	3755.98	3374.15	3145.25	1486.59	1397.91	1236.89	chr10	14987103	15066248	-	79145	70570	NM_001033857	DCLRE1C	0.00043979	1	2.49318	yes
hsa_circ_0000218	hsa-miR-4707-5p	3755.98	3374.15	3145.25	1486.59	1397.91	1236.89	chr10	14987103	15066248	-	79145	70570	NM_001033857	DCLRE1C	0.00043979	1	2.49318	yes
hsa_circ_0000218	hsa-miR-4713-5p	3755.98	3374.15	3145.25	1486.59	1397.91	1236.89	chr10	14987103	15066248	-	79145	70570	NM_001033857	DCLRE1C	0.00043979	1	2.49318	yes
hsa_circ_0000218	hsa-miR-4722-5p	3755.98	3374.15	3145.25	1486.59	1397.91	1236.89	chr10	14987103	15066248	-	79145	70570	NM_001033857	DCLRE1C	0.00043979	1	2.49318	yes
hsa_circ_0000218	hsa-miR-4723-3p	3755.98	3374.15	3145.25	1486.59	1397.91	1236.89	chr10	14987103	15066248	-	79145	70570	NM_001033857	DCLRE1C	0.00043979	1	2.49318	yes
hsa_circ_0000218	hsa-miR-4726-5p	3755.98	3374.15	3145.25	1486.59	1397.91	1236.89	chr10	14987103	15066248	-	79145	70570	NM_001033857	DCLRE1C	0.00043979	1	2.49318	yes
hsa_circ_0000218	hsa-miR-4728-3p	3755.98	3374.15	3145.25	1486.59	1397.91	1236.89	chr10	14987103	15066248	-	79145	70570	NM_001033857	DCLRE1C	0.00043979	1	2.49318	yes
hsa_circ_0000218	hsa-miR-4728-5p	3755.98	3374.15	3145.25	1486.59	1397.91	1236.89	chr10	14987103	15066248	-	79145	70570	NM_001033857	DCLRE1C	0.00043979	1	2.49318	yes
hsa_circ_0000218	hsa-miR-4739	3755.98	3374.15	3145.25	1486.59	1397.91	1236.89	chr10	14987103	15066248	-	79145	70570	NM_001033857	DCLRE1C	0.00043979	1	2.49318	yes
hsa_circ_0000218	hsa-miR-4741	3755.98	3374.15	3145.25	1486.59	1397.91	1236.89	chr10	14987103	15066248	-	79145	70570	NM_001033857	DCLRE1C	0.00043979	1	2.49318	yes
hsa_circ_0000218	hsa-miR-4745-5p	3755.98	3374.15	3145.25	1486.59	1397.91	1236.89	chr10	14987103	15066248	-	79145	70570	NM_001033857	DCLRE1C	0.00043979	1	2.49318	yes
hsa_circ_0000218	hsa-miR-4749-5p	3755.98	3374.15	3145.25	1486.59	1397.91	1236.89	chr10	14987103	15066248	-	79145	70570	NM_001033857	DCLRE1C	0.00043979	1	2.49318	yes
hsa_circ_0000218	hsa-miR-4750-5p	3755.98	3374.15	3145.25	1486.59	1397.91	1236.89	chr10	14987103	15066248	-	79145	70570	NM_001033857	DCLRE1C	0.00043979	1	2.49318	yes
hsa_circ_0000218	hsa-miR-4753-3p	3755.98	3374.15	3145.25	1486.59	1397.91	1236.89	chr10	14987103	15066248	-	79145	70570	NM_001033857	DCLRE1C	0.00043979	1	2.49318	yes
hsa_circ_0000218	hsa-miR-4756-5p	3755.98	3374.15	3145.25	1486.59	1397.91	1236.89	chr10	14987103	15066248	-	79145	70570	NM_001033857	DCLRE1C	0.00043979	1	2.49318	yes
hsa_circ_0000218	hsa-miR-4763-3p	3755.98	3374.15	3145.25	1486.59	1397.91	1236.89	chr10	14987103	15066248	-	79145	70570	NM_001033857	DCLRE1C	0.00043979	1	2.49318	yes
hsa_circ_0000218	hsa-miR-4763-5p	3755.98	3374.15	3145.25	1486.59	1397.91	1236.89	chr10	14987103	15066248	-	79145	70570	NM_001033857	DCLRE1C	0.00043979	1	2.49318	yes
hsa_circ_0000218	hsa-miR-4769-3p	3755.98	3374.15	3145.25	1486.59	1397.91	1236.89	chr10	14987103	15066248	-	79145	70570	NM_001033857	DCLRE1C	0.00043979	1	2.49318	yes
hsa_circ_0000218	hsa-miR-4776-3p	3755.98	3374.15	3145.25	1486.59	1397.91	1236.89	chr10	14987103	15066248	-	79145	70570	NM_001033857	DCLRE1C	0.00043979	1	2.49318	yes
hsa_circ_0000218	hsa-miR-4787-5p	3755.98	3374.15	3145.25	1486.59	1397.91	1236.89	chr10	14987103	15066248	-	79145	70570	NM_001033857	DCLRE1C	0.00043979	1	2.49318	yes
hsa_circ_0000218	hsa-miR-5001-5p	3755.98	3374.15	3145.25	1486.59	1397.91	1236.89	chr10	14987103	15066248	-	79145	70570	NM_001033857	DCLRE1C	0.00043979	1	2.49318	yes
hsa_circ_0000218	hsa-miR-5006-5p	3755.98	3374.15	3145.25	1486.59	1397.91	1236.89	chr10	14987103	15066248	-	79145	70570	NM_001033857	DCLRE1C	0.00043979	1	2.49318	yes
hsa_circ_0000218	hsa-miR-504-3p	3755.98	3374.15	3145.25	1486.59	1397.91	1236.89	chr10	14987103	15066248	-	79145	70570	NM_001033857	DCLRE1C	0.00043979	1	2.49318	yes
hsa_circ_0000218	hsa-miR-508-5p	3755.98	3374.15	3145.25	1486.59	1397.91	1236.89	chr10	14987103	15066248	-	79145	70570	NM_001033857	DCLRE1C	0.00043979	1	2.49318	yes
hsa_circ_0000218	hsa-miR-5088-3p	3755.98	3374.15	3145.25	1486.59	1397.91	1236.89	chr10	14987103	15066248	-	79145	70570	NM_001033857	DCLRE1C	0.00043979	1	2.49318	yes
hsa_circ_0000218	hsa-miR-5088-5p	3755.98	3374.15	3145.25	1486.59	1397.91	1236.89	chr10	14987103	15066248	-	79145	70570	NM_001033857	DCLRE1C	0.00043979	1	2.49318	yes
hsa_circ_0000218	hsa-miR-5090	3755.98	3374.15	3145.25	1486.59	1397.91	1236.89	chr10	14987103	15066248	-	79145	70570	NM_001033857	DCLRE1C	0.00043979	1	2.49318	yes
hsa_circ_0000218	hsa-miR-5095	3755.98	3374.15	3145.25	1486.59	1397.91	1236.89	chr10	14987103	15066248	-	79145	70570	NM_001033857	DCLRE1C	0.00043979	1	2.49318	yes
hsa_circ_0000218	hsa-miR-5096	3755.98	3374.15	3145.25	1486.59	1397.91	1236.89	chr10	14987103	15066248	-	79145	70570	NM_001033857	DCLRE1C	0.00043979	1	2.49318	yes
hsa_circ_0000218	hsa-miR-5192	3755.98	3374.15	3145.25	1486.59	1397.91	1236.89	chr10	14987103	15066248	-	79145	70570	NM_001033857	DCLRE1C	0.00043979	1	2.49318	yes
hsa_circ_0000218	hsa-miR-5193	3755.98	3374.15	3145.25	1486.59	1397.91	1236.89	chr10	14987103	15066248	-	79145	70570	NM_001033857	DCLRE1C	0.00043979	1	2.49318	yes
hsa_circ_0000218	hsa-miR-5194	3755.98	3374.15	3145.25	1486.59	1397.91	1236.89	chr10	14987103	15066248	-	79145	70570	NM_001033857	DCLRE1C	0.00043979	1	2.49318	yes
hsa_circ_0000218	hsa-miR-5196-3p	3755.98	3374.15	3145.25	1486.59	1397.91	1236.89	chr10	14987103	15066248	-	79145	70570	NM_001033857	DCLRE1C	0.00043979	1	2.49318	yes
hsa_circ_0000218	hsa-miR-5196-5p	3755.98	3374.15	3145.25	1486.59	1397.91	1236.89	chr10	14987103	15066248	-	79145	70570	NM_001033857	DCLRE1C	0.00043979	1	2.49318	yes
hsa_circ_0000218	hsa-miR-519d-5p	3755.98	3374.15	3145.25	1486.59	1397.91	1236.89	chr10	14987103	15066248	-	79145	70570	NM_001033857	DCLRE1C	0.00043979	1	2.49318	yes
hsa_circ_0000218	hsa-miR-557	3755.98	3374.15	3145.25	1486.59	1397.91	1236.89	chr10	14987103	15066248	-	79145	70570	NM_001033857	DCLRE1C	0.00043979	1	2.49318	yes
hsa_circ_0000218	hsa-miR-5572	3755.98	3374.15	3145.25	1486.59	1397.91	1236.89	chr10	14987103	15066248	-	79145	70570	NM_001033857	DCLRE1C	0.00043979	1	2.49318	yes
hsa_circ_0000218	hsa-miR-5585-3p	3755.98	3374.15	3145.25	1486.59	1397.91	1236.89	chr10	14987103	15066248	-	79145	70570	NM_001033857	DCLRE1C	0.00043979	1	2.49318	yes
hsa_circ_0000218	hsa-miR-5589-5p	3755.98	3374.15	3145.25	1486.59	1397.91	1236.89	chr10	14987103	15066248	-	79145	70570	NM_001033857	DCLRE1C	0.00043979	1	2.49318	yes
hsa_circ_0000218	hsa-miR-566	3755.98	3374.15	3145.25	1486.59	1397.91	1236.89	chr10	14987103	15066248	-	79145	70570	NM_001033857	DCLRE1C	0.00043979	1	2.49318	yes
hsa_circ_0000218	hsa-miR-5684	3755.98	3374.15	3145.25	1486.59	1397.91	1236.89	chr10	14987103	15066248	-	79145	70570	NM_001033857	DCLRE1C	0.00043979	1	2.49318	yes
hsa_circ_0000218	hsa-miR-5689	3755.98	3374.15	3145.25	1486.59	1397.91	1236.89	chr10	14987103	15066248	-	79145	70570	NM_001033857	DCLRE1C	0.00043979	1	2.49318	yes
hsa_circ_0000218	hsa-miR-574-5p	3755.98	3374.15	3145.25	1486.59	1397.91	1236.89	chr10	14987103	15066248	-	79145	70570	NM_001033857	DCLRE1C	0.00043979	1	2.49318	yes
hsa_circ_0000218	hsa-miR-5787	3755.98	3374.15	3145.25	1486.59	1397.91	1236.89	chr10	14987103	15066248	-	79145	70570	NM_001033857	DCLRE1C	0.00043979	1	2.49318	yes
hsa_circ_0000218	hsa-miR-584-3p	3755.98	3374.15	3145.25	1486.59	1397.91	1236.89	chr10	14987103	15066248	-	79145	70570	NM_001033857	DCLRE1C	0.00043979	1	2.49318	yes
hsa_circ_0000218	hsa-miR-602	3755.98	3374.15	3145.25	1486.59	1397.91	1236.89	chr10	14987103	15066248	-	79145	70570	NM_001033857	DCLRE1C	0.00043979	1	2.49318	yes
hsa_circ_0000218	hsa-miR-608	3755.98	3374.15	3145.25	1486.59	1397.91	1236.89	chr10	14987103	15066248	-	79145	70570	NM_001033857	DCLRE1C	0.00043979	1	2.49318	yes
hsa_circ_0000218	hsa-miR-6085	3755.98	3374.15	3145.25	1486.59	1397.91	1236.89	chr10	14987103	15066248	-	79145	70570	NM_001033857	DCLRE1C	0.00043979	1	2.49318	yes
hsa_circ_0000218	hsa-miR-6089	3755.98	3374.15	3145.25	1486.59	1397.91	1236.89	chr10	14987103	15066248	-	79145	70570	NM_001033857	DCLRE1C	0.00043979	1	2.49318	yes
hsa_circ_0000218	hsa-miR-6090	3755.98	3374.15	3145.25	1486.59	1397.91	1236.89	chr10	14987103	15066248	-	79145	70570	NM_001033857	DCLRE1C	0.00043979	1	2.49318	yes
hsa_circ_0000218	hsa-miR-612	3755.98	3374.15	3145.25	1486.59	1397.91	1236.89	chr10	14987103	15066248	-	79145	70570	NM_001033857	DCLRE1C	0.00043979	1	2.49318	yes
hsa_circ_0000218	hsa-miR-6127	3755.98	3374.15	3145.25	1486.59	1397.91	1236.89	chr10	14987103	15066248	-	79145	70570	NM_001033857	DCLRE1C	0.00043979	1	2.49318	yes
hsa_circ_0000218	hsa-miR-619-5p	3755.98	3374.15	3145.25	1486.59	1397.91	1236.89	chr10	14987103	15066248	-	79145	70570	NM_001033857	DCLRE1C	0.00043979	1	2.49318	yes
hsa_circ_0000218	hsa-miR-637	3755.98	3374.15	3145.25	1486.59	1397.91	1236.89	chr10	14987103	15066248	-	79145	70570	NM_001033857	DCLRE1C	0.00043979	1	2.49318	yes
hsa_circ_0000218	hsa-miR-638	3755.98	3374.15	3145.25	1486.59	1397.91	1236.89	chr10	14987103	15066248	-	79145	70570	NM_001033857	DCLRE1C	0.00043979	1	2.49318	yes
hsa_circ_0000218	hsa-miR-6501-3p	3755.98	3374.15	3145.25	1486.59	1397.91	1236.89	chr10	14987103	15066248	-	79145	70570	NM_001033857	DCLRE1C	0.00043979	1	2.49318	yes
hsa_circ_0000218	hsa-miR-6511a-5p	3755.98	3374.15	3145.25	1486.59	1397.91	1236.89	chr10	14987103	15066248	-	79145	70570	NM_001033857	DCLRE1C	0.00043979	1	2.49318	yes
hsa_circ_0000218	hsa-miR-6511b-5p	3755.98	3374.15	3145.25	1486.59	1397.91	1236.89	chr10	14987103	15066248	-	79145	70570	NM_001033857	DCLRE1C	0.00043979	1	2.49318	yes
hsa_circ_0000218	hsa-miR-658	3755.98	3374.15	3145.25	1486.59	1397.91	1236.89	chr10	14987103	15066248	-	79145	70570	NM_001033857	DCLRE1C	0.00043979	1	2.49318	yes
hsa_circ_0000218	hsa-miR-661	3755.98	3374.15	3145.25	1486.59	1397.91	1236.89	chr10	14987103	15066248	-	79145	70570	NM_001033857	DCLRE1C	0.00043979	1	2.49318	yes
hsa_circ_0000218	hsa-miR-663a	3755.98	3374.15	3145.25	1486.59	1397.91	1236.89	chr10	14987103	15066248	-	79145	70570	NM_001033857	DCLRE1C	0.00043979	1	2.49318	yes
hsa_circ_0000218	hsa-miR-663b	3755.98	3374.15	3145.25	1486.59	1397.91	1236.89	chr10	14987103	15066248	-	79145	70570	NM_001033857	DCLRE1C	0.00043979	1	2.49318	yes
hsa_circ_0000218	hsa-miR-664b-5p	3755.98	3374.15	3145.25	1486.59	1397.91	1236.89	chr10	14987103	15066248	-	79145	70570	NM_001033857	DCLRE1C	0.00043979	1	2.49318	yes
hsa_circ_0000218	hsa-miR-665	3755.98	3374.15	3145.25	1486.59	1397.91	1236.89	chr10	14987103	15066248	-	79145	70570	NM_001033857	DCLRE1C	0.00043979	1	2.49318	yes
hsa_circ_0000218	hsa-miR-671-5p	3755.98	3374.15	3145.25	1486.59	1397.91	1236.89	chr10	14987103	15066248	-	79145	70570	NM_001033857	DCLRE1C	0.00043979	1	2.49318	yes
hsa_circ_0000218	hsa-miR-6720-5p	3755.98	3374.15	3145.25	1486.59	1397.91	1236.89	chr10	14987103	15066248	-	79145	70570	NM_001033857	DCLRE1C	0.00043979	1	2.49318	yes
hsa_circ_0000218	hsa-miR-6722-3p	3755.98	3374.15	3145.25	1486.59	1397.91	1236.89	chr10	14987103	15066248	-	79145	70570	NM_001033857	DCLRE1C	0.00043979	1	2.49318	yes
hsa_circ_0000218	hsa-miR-6724-5p	3755.98	3374.15	3145.25	1486.59	1397.91	1236.89	chr10	14987103	15066248	-	79145	70570	NM_001033857	DCLRE1C	0.00043979	1	2.49318	yes
hsa_circ_0000218	hsa-miR-6726-5p	3755.98	3374.15	3145.25	1486.59	1397.91	1236.89	chr10	14987103	15066248	-	79145	70570	NM_001033857	DCLRE1C	0.00043979	1	2.49318	yes
hsa_circ_0000218	hsa-miR-6727-3p	3755.98	3374.15	3145.25	1486.59	1397.91	1236.89	chr10	14987103	15066248	-	79145	70570	NM_001033857	DCLRE1C	0.00043979	1	2.49318	yes
hsa_circ_0000218	hsa-miR-6727-5p	3755.98	3374.15	3145.25	1486.59	1397.91	1236.89	chr10	14987103	15066248	-	79145	70570	NM_001033857	DCLRE1C	0.00043979	1	2.49318	yes
hsa_circ_0000218	hsa-miR-6728-3p	3755.98	3374.15	3145.25	1486.59	1397.91	1236.89	chr10	14987103	15066248	-	79145	70570	NM_001033857	DCLRE1C	0.00043979	1	2.49318	yes
hsa_circ_0000218	hsa-miR-6730-3p	3755.98	3374.15	3145.25	1486.59	1397.91	1236.89	chr10	14987103	15066248	-	79145	70570	NM_001033857	DCLRE1C	0.00043979	1	2.49318	yes
hsa_circ_0000218	hsa-miR-6732-3p	3755.98	3374.15	3145.25	1486.59	1397.91	1236.89	chr10	14987103	15066248	-	79145	70570	NM_001033857	DCLRE1C	0.00043979	1	2.49318	yes
hsa_circ_0000218	hsa-miR-6732-5p	3755.98	3374.15	3145.25	1486.59	1397.91	1236.89	chr10	14987103	15066248	-	79145	70570	NM_001033857	DCLRE1C	0.00043979	1	2.49318	yes
hsa_circ_0000218	hsa-miR-6735-3p	3755.98	3374.15	3145.25	1486.59	1397.91	1236.89	chr10	14987103	15066248	-	79145	70570	NM_001033857	DCLRE1C	0.00043979	1	2.49318	yes
hsa_circ_0000218	hsa-miR-6735-5p	3755.98	3374.15	3145.25	1486.59	1397.91	1236.89	chr10	14987103	15066248	-	79145	70570	NM_001033857	DCLRE1C	0.00043979	1	2.49318	yes
hsa_circ_0000218	hsa-miR-6736-5p	3755.98	3374.15	3145.25	1486.59	1397.91	1236.89	chr10	14987103	15066248	-	79145	70570	NM_001033857	DCLRE1C	0.00043979	1	2.49318	yes
hsa_circ_0000218	hsa-miR-6737-5p	3755.98	3374.15	3145.25	1486.59	1397.91	1236.89	chr10	14987103	15066248	-	79145	70570	NM_001033857	DCLRE1C	0.00043979	1	2.49318	yes
hsa_circ_0000218	hsa-miR-6738-3p	3755.98	3374.15	3145.25	1486.59	1397.91	1236.89	chr10	14987103	15066248	-	79145	70570	NM_001033857	DCLRE1C	0.00043979	1	2.49318	yes
hsa_circ_0000218	hsa-miR-6741-3p	3755.98	3374.15	3145.25	1486.59	1397.91	1236.89	chr10	14987103	15066248	-	79145	70570	NM_001033857	DCLRE1C	0.00043979	1	2.49318	yes
hsa_circ_0000218	hsa-miR-6742-5p	3755.98	3374.15	3145.25	1486.59	1397.91	1236.89	chr10	14987103	15066248	-	79145	70570	NM_001033857	DCLRE1C	0.00043979	1	2.49318	yes
hsa_circ_0000218	hsa-miR-6743-5p	3755.98	3374.15	3145.25	1486.59	1397.91	1236.89	chr10	14987103	15066248	-	79145	70570	NM_001033857	DCLRE1C	0.00043979	1	2.49318	yes
hsa_circ_0000218	hsa-miR-6748-3p	3755.98	3374.15	3145.25	1486.59	1397.91	1236.89	chr10	14987103	15066248	-	79145	70570	NM_001033857	DCLRE1C	0.00043979	1	2.49318	yes
hsa_circ_0000218	hsa-miR-675-3p	3755.98	3374.15	3145.25	1486.59	1397.91	1236.89	chr10	14987103	15066248	-	79145	70570	NM_001033857	DCLRE1C	0.00043979	1	2.49318	yes
hsa_circ_0000218	hsa-miR-6750-5p	3755.98	3374.15	3145.25	1486.59	1397.91	1236.89	chr10	14987103	15066248	-	79145	70570	NM_001033857	DCLRE1C	0.00043979	1	2.49318	yes
hsa_circ_0000218	hsa-miR-6751-5p	3755.98	3374.15	3145.25	1486.59	1397.91	1236.89	chr10	14987103	15066248	-	79145	70570	NM_001033857	DCLRE1C	0.00043979	1	2.49318	yes
hsa_circ_0000218	hsa-miR-6752-3p	3755.98	3374.15	3145.25	1486.59	1397.91	1236.89	chr10	14987103	15066248	-	79145	70570	NM_001033857	DCLRE1C	0.00043979	1	2.49318	yes
hsa_circ_0000218	hsa-miR-6752-5p	3755.98	3374.15	3145.25	1486.59	1397.91	1236.89	chr10	14987103	15066248	-	79145	70570	NM_001033857	DCLRE1C	0.00043979	1	2.49318	yes
hsa_circ_0000218	hsa-miR-6754-3p	3755.98	3374.15	3145.25	1486.59	1397.91	1236.89	chr10	14987103	15066248	-	79145	70570	NM_001033857	DCLRE1C	0.00043979	1	2.49318	yes
hsa_circ_0000218	hsa-miR-6754-5p	3755.98	3374.15	3145.25	1486.59	1397.91	1236.89	chr10	14987103	15066248	-	79145	70570	NM_001033857	DCLRE1C	0.00043979	1	2.49318	yes
hsa_circ_0000218	hsa-miR-6756-5p	3755.98	3374.15	3145.25	1486.59	1397.91	1236.89	chr10	14987103	15066248	-	79145	70570	NM_001033857	DCLRE1C	0.00043979	1	2.49318	yes
hsa_circ_0000218	hsa-miR-6757-5p	3755.98	3374.15	3145.25	1486.59	1397.91	1236.89	chr10	14987103	15066248	-	79145	70570	NM_001033857	DCLRE1C	0.00043979	1	2.49318	yes
hsa_circ_0000218	hsa-miR-6758-5p	3755.98	3374.15	3145.25	1486.59	1397.91	1236.89	chr10	14987103	15066248	-	79145	70570	NM_001033857	DCLRE1C	0.00043979	1	2.49318	yes
hsa_circ_0000218	hsa-miR-6762-3p	3755.98	3374.15	3145.25	1486.59	1397.91	1236.89	chr10	14987103	15066248	-	79145	70570	NM_001033857	DCLRE1C	0.00043979	1	2.49318	yes
hsa_circ_0000218	hsa-miR-6762-5p	3755.98	3374.15	3145.25	1486.59	1397.91	1236.89	chr10	14987103	15066248	-	79145	70570	NM_001033857	DCLRE1C	0.00043979	1	2.49318	yes
hsa_circ_0000218	hsa-miR-6763-3p	3755.98	3374.15	3145.25	1486.59	1397.91	1236.89	chr10	14987103	15066248	-	79145	70570	NM_001033857	DCLRE1C	0.00043979	1	2.49318	yes
hsa_circ_0000218	hsa-miR-6765-5p	3755.98	3374.15	3145.25	1486.59	1397.91	1236.89	chr10	14987103	15066248	-	79145	70570	NM_001033857	DCLRE1C	0.00043979	1	2.49318	yes
hsa_circ_0000218	hsa-miR-6769b-3p	3755.98	3374.15	3145.25	1486.59	1397.91	1236.89	chr10	14987103	15066248	-	79145	70570	NM_001033857	DCLRE1C	0.00043979	1	2.49318	yes
hsa_circ_0000218	hsa-miR-6771-5p	3755.98	3374.15	3145.25	1486.59	1397.91	1236.89	chr10	14987103	15066248	-	79145	70570	NM_001033857	DCLRE1C	0.00043979	1	2.49318	yes
hsa_circ_0000218	hsa-miR-6773-5p	3755.98	3374.15	3145.25	1486.59	1397.91	1236.89	chr10	14987103	15066248	-	79145	70570	NM_001033857	DCLRE1C	0.00043979	1	2.49318	yes
hsa_circ_0000218	hsa-miR-6774-5p	3755.98	3374.15	3145.25	1486.59	1397.91	1236.89	chr10	14987103	15066248	-	79145	70570	NM_001033857	DCLRE1C	0.00043979	1	2.49318	yes
hsa_circ_0000218	hsa-miR-6775-3p	3755.98	3374.15	3145.25	1486.59	1397.91	1236.89	chr10	14987103	15066248	-	79145	70570	NM_001033857	DCLRE1C	0.00043979	1	2.49318	yes
hsa_circ_0000218	hsa-miR-6775-5p	3755.98	3374.15	3145.25	1486.59	1397.91	1236.89	chr10	14987103	15066248	-	79145	70570	NM_001033857	DCLRE1C	0.00043979	1	2.49318	yes
hsa_circ_0000218	hsa-miR-6776-3p	3755.98	3374.15	3145.25	1486.59	1397.91	1236.89	chr10	14987103	15066248	-	79145	70570	NM_001033857	DCLRE1C	0.00043979	1	2.49318	yes
hsa_circ_0000218	hsa-miR-6776-5p	3755.98	3374.15	3145.25	1486.59	1397.91	1236.89	chr10	14987103	15066248	-	79145	70570	NM_001033857	DCLRE1C	0.00043979	1	2.49318	yes
hsa_circ_0000218	hsa-miR-6777-5p	3755.98	3374.15	3145.25	1486.59	1397.91	1236.89	chr10	14987103	15066248	-	79145	70570	NM_001033857	DCLRE1C	0.00043979	1	2.49318	yes
hsa_circ_0000218	hsa-miR-6778-5p	3755.98	3374.15	3145.25	1486.59	1397.91	1236.89	chr10	14987103	15066248	-	79145	70570	NM_001033857	DCLRE1C	0.00043979	1	2.49318	yes
hsa_circ_0000218	hsa-miR-6779-5p	3755.98	3374.15	3145.25	1486.59	1397.91	1236.89	chr10	14987103	15066248	-	79145	70570	NM_001033857	DCLRE1C	0.00043979	1	2.49318	yes
hsa_circ_0000218	hsa-miR-6780a-3p	3755.98	3374.15	3145.25	1486.59	1397.91	1236.89	chr10	14987103	15066248	-	79145	70570	NM_001033857	DCLRE1C	0.00043979	1	2.49318	yes
hsa_circ_0000218	hsa-miR-6780a-5p	3755.98	3374.15	3145.25	1486.59	1397.91	1236.89	chr10	14987103	15066248	-	79145	70570	NM_001033857	DCLRE1C	0.00043979	1	2.49318	yes
hsa_circ_0000218	hsa-miR-6782-3p	3755.98	3374.15	3145.25	1486.59	1397.91	1236.89	chr10	14987103	15066248	-	79145	70570	NM_001033857	DCLRE1C	0.00043979	1	2.49318	yes
hsa_circ_0000218	hsa-miR-6782-5p	3755.98	3374.15	3145.25	1486.59	1397.91	1236.89	chr10	14987103	15066248	-	79145	70570	NM_001033857	DCLRE1C	0.00043979	1	2.49318	yes
hsa_circ_0000218	hsa-miR-6784-3p	3755.98	3374.15	3145.25	1486.59	1397.91	1236.89	chr10	14987103	15066248	-	79145	70570	NM_001033857	DCLRE1C	0.00043979	1	2.49318	yes
hsa_circ_0000218	hsa-miR-6784-5p	3755.98	3374.15	3145.25	1486.59	1397.91	1236.89	chr10	14987103	15066248	-	79145	70570	NM_001033857	DCLRE1C	0.00043979	1	2.49318	yes
hsa_circ_0000218	hsa-miR-6785-5p	3755.98	3374.15	3145.25	1486.59	1397.91	1236.89	chr10	14987103	15066248	-	79145	70570	NM_001033857	DCLRE1C	0.00043979	1	2.49318	yes
hsa_circ_0000218	hsa-miR-6787-3p	3755.98	3374.15	3145.25	1486.59	1397.91	1236.89	chr10	14987103	15066248	-	79145	70570	NM_001033857	DCLRE1C	0.00043979	1	2.49318	yes
hsa_circ_0000218	hsa-miR-6787-5p	3755.98	3374.15	3145.25	1486.59	1397.91	1236.89	chr10	14987103	15066248	-	79145	70570	NM_001033857	DCLRE1C	0.00043979	1	2.49318	yes
hsa_circ_0000218	hsa-miR-6789-3p	3755.98	3374.15	3145.25	1486.59	1397.91	1236.89	chr10	14987103	15066248	-	79145	70570	NM_001033857	DCLRE1C	0.00043979	1	2.49318	yes
hsa_circ_0000218	hsa-miR-6789-5p	3755.98	3374.15	3145.25	1486.59	1397.91	1236.89	chr10	14987103	15066248	-	79145	70570	NM_001033857	DCLRE1C	0.00043979	1	2.49318	yes
hsa_circ_0000218	hsa-miR-6790-3p	3755.98	3374.15	3145.25	1486.59	1397.91	1236.89	chr10	14987103	15066248	-	79145	70570	NM_001033857	DCLRE1C	0.00043979	1	2.49318	yes
hsa_circ_0000218	hsa-miR-6791-3p	3755.98	3374.15	3145.25	1486.59	1397.91	1236.89	chr10	14987103	15066248	-	79145	70570	NM_001033857	DCLRE1C	0.00043979	1	2.49318	yes
hsa_circ_0000218	hsa-miR-6791-5p	3755.98	3374.15	3145.25	1486.59	1397.91	1236.89	chr10	14987103	15066248	-	79145	70570	NM_001033857	DCLRE1C	0.00043979	1	2.49318	yes
hsa_circ_0000218	hsa-miR-6793-3p	3755.98	3374.15	3145.25	1486.59	1397.91	1236.89	chr10	14987103	15066248	-	79145	70570	NM_001033857	DCLRE1C	0.00043979	1	2.49318	yes
hsa_circ_0000218	hsa-miR-6794-5p	3755.98	3374.15	3145.25	1486.59	1397.91	1236.89	chr10	14987103	15066248	-	79145	70570	NM_001033857	DCLRE1C	0.00043979	1	2.49318	yes
hsa_circ_0000218	hsa-miR-6795-5p	3755.98	3374.15	3145.25	1486.59	1397.91	1236.89	chr10	14987103	15066248	-	79145	70570	NM_001033857	DCLRE1C	0.00043979	1	2.49318	yes
hsa_circ_0000218	hsa-miR-6797-5p	3755.98	3374.15	3145.25	1486.59	1397.91	1236.89	chr10	14987103	15066248	-	79145	70570	NM_001033857	DCLRE1C	0.00043979	1	2.49318	yes
hsa_circ_0000218	hsa-miR-6798-5p	3755.98	3374.15	3145.25	1486.59	1397.91	1236.89	chr10	14987103	15066248	-	79145	70570	NM_001033857	DCLRE1C	0.00043979	1	2.49318	yes
hsa_circ_0000218	hsa-miR-6799-5p	3755.98	3374.15	3145.25	1486.59	1397.91	1236.89	chr10	14987103	15066248	-	79145	70570	NM_001033857	DCLRE1C	0.00043979	1	2.49318	yes
hsa_circ_0000218	hsa-miR-6803-5p	3755.98	3374.15	3145.25	1486.59	1397.91	1236.89	chr10	14987103	15066248	-	79145	70570	NM_001033857	DCLRE1C	0.00043979	1	2.49318	yes
hsa_circ_0000218	hsa-miR-6804-3p	3755.98	3374.15	3145.25	1486.59	1397.91	1236.89	chr10	14987103	15066248	-	79145	70570	NM_001033857	DCLRE1C	0.00043979	1	2.49318	yes
hsa_circ_0000218	hsa-miR-6805-5p	3755.98	3374.15	3145.25	1486.59	1397.91	1236.89	chr10	14987103	15066248	-	79145	70570	NM_001033857	DCLRE1C	0.00043979	1	2.49318	yes
hsa_circ_0000218	hsa-miR-6808-5p	3755.98	3374.15	3145.25	1486.59	1397.91	1236.89	chr10	14987103	15066248	-	79145	70570	NM_001033857	DCLRE1C	0.00043979	1	2.49318	yes
hsa_circ_0000218	hsa-miR-6809-3p	3755.98	3374.15	3145.25	1486.59	1397.91	1236.89	chr10	14987103	15066248	-	79145	70570	NM_001033857	DCLRE1C	0.00043979	1	2.49318	yes
hsa_circ_0000218	hsa-miR-6810-3p	3755.98	3374.15	3145.25	1486.59	1397.91	1236.89	chr10	14987103	15066248	-	79145	70570	NM_001033857	DCLRE1C	0.00043979	1	2.49318	yes
hsa_circ_0000218	hsa-miR-6810-5p	3755.98	3374.15	3145.25	1486.59	1397.91	1236.89	chr10	14987103	15066248	-	79145	70570	NM_001033857	DCLRE1C	0.00043979	1	2.49318	yes
hsa_circ_0000218	hsa-miR-6812-5p	3755.98	3374.15	3145.25	1486.59	1397.91	1236.89	chr10	14987103	15066248	-	79145	70570	NM_001033857	DCLRE1C	0.00043979	1	2.49318	yes
hsa_circ_0000218	hsa-miR-6813-5p	3755.98	3374.15	3145.25	1486.59	1397.91	1236.89	chr10	14987103	15066248	-	79145	70570	NM_001033857	DCLRE1C	0.00043979	1	2.49318	yes
hsa_circ_0000218	hsa-miR-6816-5p	3755.98	3374.15	3145.25	1486.59	1397.91	1236.89	chr10	14987103	15066248	-	79145	70570	NM_001033857	DCLRE1C	0.00043979	1	2.49318	yes
hsa_circ_0000218	hsa-miR-6821-5p	3755.98	3374.15	3145.25	1486.59	1397.91	1236.89	chr10	14987103	15066248	-	79145	70570	NM_001033857	DCLRE1C	0.00043979	1	2.49318	yes
hsa_circ_0000218	hsa-miR-6824-5p	3755.98	3374.15	3145.25	1486.59	1397.91	1236.89	chr10	14987103	15066248	-	79145	70570	NM_001033857	DCLRE1C	0.00043979	1	2.49318	yes
hsa_circ_0000218	hsa-miR-6825-5p	3755.98	3374.15	3145.25	1486.59	1397.91	1236.89	chr10	14987103	15066248	-	79145	70570	NM_001033857	DCLRE1C	0.00043979	1	2.49318	yes
hsa_circ_0000218	hsa-miR-6826-3p	3755.98	3374.15	3145.25	1486.59	1397.91	1236.89	chr10	14987103	15066248	-	79145	70570	NM_001033857	DCLRE1C	0.00043979	1	2.49318	yes
hsa_circ_0000218	hsa-miR-6827-5p	3755.98	3374.15	3145.25	1486.59	1397.91	1236.89	chr10	14987103	15066248	-	79145	70570	NM_001033857	DCLRE1C	0.00043979	1	2.49318	yes
hsa_circ_0000218	hsa-miR-6829-3p	3755.98	3374.15	3145.25	1486.59	1397.91	1236.89	chr10	14987103	15066248	-	79145	70570	NM_001033857	DCLRE1C	0.00043979	1	2.49318	yes
hsa_circ_0000218	hsa-miR-6829-5p	3755.98	3374.15	3145.25	1486.59	1397.91	1236.89	chr10	14987103	15066248	-	79145	70570	NM_001033857	DCLRE1C	0.00043979	1	2.49318	yes
hsa_circ_0000218	hsa-miR-6831-5p	3755.98	3374.15	3145.25	1486.59	1397.91	1236.89	chr10	14987103	15066248	-	79145	70570	NM_001033857	DCLRE1C	0.00043979	1	2.49318	yes
hsa_circ_0000218	hsa-miR-6836-5p	3755.98	3374.15	3145.25	1486.59	1397.91	1236.89	chr10	14987103	15066248	-	79145	70570	NM_001033857	DCLRE1C	0.00043979	1	2.49318	yes
hsa_circ_0000218	hsa-miR-6840-5p	3755.98	3374.15	3145.25	1486.59	1397.91	1236.89	chr10	14987103	15066248	-	79145	70570	NM_001033857	DCLRE1C	0.00043979	1	2.49318	yes
hsa_circ_0000218	hsa-miR-6842-3p	3755.98	3374.15	3145.25	1486.59	1397.91	1236.89	chr10	14987103	15066248	-	79145	70570	NM_001033857	DCLRE1C	0.00043979	1	2.49318	yes
hsa_circ_0000218	hsa-miR-6842-5p	3755.98	3374.15	3145.25	1486.59	1397.91	1236.89	chr10	14987103	15066248	-	79145	70570	NM_001033857	DCLRE1C	0.00043979	1	2.49318	yes
hsa_circ_0000218	hsa-miR-6845-3p	3755.98	3374.15	3145.25	1486.59	1397.91	1236.89	chr10	14987103	15066248	-	79145	70570	NM_001033857	DCLRE1C	0.00043979	1	2.49318	yes
hsa_circ_0000218	hsa-miR-6846-5p	3755.98	3374.15	3145.25	1486.59	1397.91	1236.89	chr10	14987103	15066248	-	79145	70570	NM_001033857	DCLRE1C	0.00043979	1	2.49318	yes
hsa_circ_0000218	hsa-miR-6848-3p	3755.98	3374.15	3145.25	1486.59	1397.91	1236.89	chr10	14987103	15066248	-	79145	70570	NM_001033857	DCLRE1C	0.00043979	1	2.49318	yes
hsa_circ_0000218	hsa-miR-6849-3p	3755.98	3374.15	3145.25	1486.59	1397.91	1236.89	chr10	14987103	15066248	-	79145	70570	NM_001033857	DCLRE1C	0.00043979	1	2.49318	yes
hsa_circ_0000218	hsa-miR-6850-5p	3755.98	3374.15	3145.25	1486.59	1397.91	1236.89	chr10	14987103	15066248	-	79145	70570	NM_001033857	DCLRE1C	0.00043979	1	2.49318	yes
hsa_circ_0000218	hsa-miR-6851-5p	3755.98	3374.15	3145.25	1486.59	1397.91	1236.89	chr10	14987103	15066248	-	79145	70570	NM_001033857	DCLRE1C	0.00043979	1	2.49318	yes
hsa_circ_0000218	hsa-miR-6853-5p	3755.98	3374.15	3145.25	1486.59	1397.91	1236.89	chr10	14987103	15066248	-	79145	70570	NM_001033857	DCLRE1C	0.00043979	1	2.49318	yes
hsa_circ_0000218	hsa-miR-6855-5p	3755.98	3374.15	3145.25	1486.59	1397.91	1236.89	chr10	14987103	15066248	-	79145	70570	NM_001033857	DCLRE1C	0.00043979	1	2.49318	yes
hsa_circ_0000218	hsa-miR-6856-3p	3755.98	3374.15	3145.25	1486.59	1397.91	1236.89	chr10	14987103	15066248	-	79145	70570	NM_001033857	DCLRE1C	0.00043979	1	2.49318	yes
hsa_circ_0000218	hsa-miR-6858-3p	3755.98	3374.15	3145.25	1486.59	1397.91	1236.89	chr10	14987103	15066248	-	79145	70570	NM_001033857	DCLRE1C	0.00043979	1	2.49318	yes
hsa_circ_0000218	hsa-miR-6858-5p	3755.98	3374.15	3145.25	1486.59	1397.91	1236.89	chr10	14987103	15066248	-	79145	70570	NM_001033857	DCLRE1C	0.00043979	1	2.49318	yes
hsa_circ_0000218	hsa-miR-6860	3755.98	3374.15	3145.25	1486.59	1397.91	1236.89	chr10	14987103	15066248	-	79145	70570	NM_001033857	DCLRE1C	0.00043979	1	2.49318	yes
hsa_circ_0000218	hsa-miR-6861-5p	3755.98	3374.15	3145.25	1486.59	1397.91	1236.89	chr10	14987103	15066248	-	79145	70570	NM_001033857	DCLRE1C	0.00043979	1	2.49318	yes
hsa_circ_0000218	hsa-miR-6862-3p	3755.98	3374.15	3145.25	1486.59	1397.91	1236.89	chr10	14987103	15066248	-	79145	70570	NM_001033857	DCLRE1C	0.00043979	1	2.49318	yes
hsa_circ_0000218	hsa-miR-6869-5p	3755.98	3374.15	3145.25	1486.59	1397.91	1236.89	chr10	14987103	15066248	-	79145	70570	NM_001033857	DCLRE1C	0.00043979	1	2.49318	yes
hsa_circ_0000218	hsa-miR-6870-5p	3755.98	3374.15	3145.25	1486.59	1397.91	1236.89	chr10	14987103	15066248	-	79145	70570	NM_001033857	DCLRE1C	0.00043979	1	2.49318	yes
hsa_circ_0000218	hsa-miR-6871-5p	3755.98	3374.15	3145.25	1486.59	1397.91	1236.89	chr10	14987103	15066248	-	79145	70570	NM_001033857	DCLRE1C	0.00043979	1	2.49318	yes
hsa_circ_0000218	hsa-miR-6873-3p	3755.98	3374.15	3145.25	1486.59	1397.91	1236.89	chr10	14987103	15066248	-	79145	70570	NM_001033857	DCLRE1C	0.00043979	1	2.49318	yes
hsa_circ_0000218	hsa-miR-6877-3p	3755.98	3374.15	3145.25	1486.59	1397.91	1236.89	chr10	14987103	15066248	-	79145	70570	NM_001033857	DCLRE1C	0.00043979	1	2.49318	yes
hsa_circ_0000218	hsa-miR-6879-5p	3755.98	3374.15	3145.25	1486.59	1397.91	1236.89	chr10	14987103	15066248	-	79145	70570	NM_001033857	DCLRE1C	0.00043979	1	2.49318	yes
hsa_circ_0000218	hsa-miR-6882-3p	3755.98	3374.15	3145.25	1486.59	1397.91	1236.89	chr10	14987103	15066248	-	79145	70570	NM_001033857	DCLRE1C	0.00043979	1	2.49318	yes
hsa_circ_0000218	hsa-miR-6883-5p	3755.98	3374.15	3145.25	1486.59	1397.91	1236.89	chr10	14987103	15066248	-	79145	70570	NM_001033857	DCLRE1C	0.00043979	1	2.49318	yes
hsa_circ_0000218	hsa-miR-6885-5p	3755.98	3374.15	3145.25	1486.59	1397.91	1236.89	chr10	14987103	15066248	-	79145	70570	NM_001033857	DCLRE1C	0.00043979	1	2.49318	yes
hsa_circ_0000218	hsa-miR-6886-5p	3755.98	3374.15	3145.25	1486.59	1397.91	1236.89	chr10	14987103	15066248	-	79145	70570	NM_001033857	DCLRE1C	0.00043979	1	2.49318	yes
hsa_circ_0000218	hsa-miR-6887-3p	3755.98	3374.15	3145.25	1486.59	1397.91	1236.89	chr10	14987103	15066248	-	79145	70570	NM_001033857	DCLRE1C	0.00043979	1	2.49318	yes
hsa_circ_0000218	hsa-miR-6887-5p	3755.98	3374.15	3145.25	1486.59	1397.91	1236.89	chr10	14987103	15066248	-	79145	70570	NM_001033857	DCLRE1C	0.00043979	1	2.49318	yes
hsa_circ_0000218	hsa-miR-6889-5p	3755.98	3374.15	3145.25	1486.59	1397.91	1236.89	chr10	14987103	15066248	-	79145	70570	NM_001033857	DCLRE1C	0.00043979	1	2.49318	yes
hsa_circ_0000218	hsa-miR-6893-3p	3755.98	3374.15	3145.25	1486.59	1397.91	1236.89	chr10	14987103	15066248	-	79145	70570	NM_001033857	DCLRE1C	0.00043979	1	2.49318	yes
hsa_circ_0000218	hsa-miR-6893-5p	3755.98	3374.15	3145.25	1486.59	1397.91	1236.89	chr10	14987103	15066248	-	79145	70570	NM_001033857	DCLRE1C	0.00043979	1	2.49318	yes
hsa_circ_0000218	hsa-miR-6894-3p	3755.98	3374.15	3145.25	1486.59	1397.91	1236.89	chr10	14987103	15066248	-	79145	70570	NM_001033857	DCLRE1C	0.00043979	1	2.49318	yes
hsa_circ_0000218	hsa-miR-6894-5p	3755.98	3374.15	3145.25	1486.59	1397.91	1236.89	chr10	14987103	15066248	-	79145	70570	NM_001033857	DCLRE1C	0.00043979	1	2.49318	yes
hsa_circ_0000218	hsa-miR-7106-3p	3755.98	3374.15	3145.25	1486.59	1397.91	1236.89	chr10	14987103	15066248	-	79145	70570	NM_001033857	DCLRE1C	0.00043979	1	2.49318	yes
hsa_circ_0000218	hsa-miR-7107-5p	3755.98	3374.15	3145.25	1486.59	1397.91	1236.89	chr10	14987103	15066248	-	79145	70570	NM_001033857	DCLRE1C	0.00043979	1	2.49318	yes
hsa_circ_0000218	hsa-miR-7108-3p	3755.98	3374.15	3145.25	1486.59	1397.91	1236.89	chr10	14987103	15066248	-	79145	70570	NM_001033857	DCLRE1C	0.00043979	1	2.49318	yes
hsa_circ_0000218	hsa-miR-7108-5p	3755.98	3374.15	3145.25	1486.59	1397.91	1236.89	chr10	14987103	15066248	-	79145	70570	NM_001033857	DCLRE1C	0.00043979	1	2.49318	yes
hsa_circ_0000218	hsa-miR-7109-5p	3755.98	3374.15	3145.25	1486.59	1397.91	1236.89	chr10	14987103	15066248	-	79145	70570	NM_001033857	DCLRE1C	0.00043979	1	2.49318	yes
hsa_circ_0000218	hsa-miR-7110-3p	3755.98	3374.15	3145.25	1486.59	1397.91	1236.89	chr10	14987103	15066248	-	79145	70570	NM_001033857	DCLRE1C	0.00043979	1	2.49318	yes
hsa_circ_0000218	hsa-miR-7110-5p	3755.98	3374.15	3145.25	1486.59	1397.91	1236.89	chr10	14987103	15066248	-	79145	70570	NM_001033857	DCLRE1C	0.00043979	1	2.49318	yes
hsa_circ_0000218	hsa-miR-7111-5p	3755.98	3374.15	3145.25	1486.59	1397.91	1236.89	chr10	14987103	15066248	-	79145	70570	NM_001033857	DCLRE1C	0.00043979	1	2.49318	yes
hsa_circ_0000218	hsa-miR-7113-3p	3755.98	3374.15	3145.25	1486.59	1397.91	1236.89	chr10	14987103	15066248	-	79145	70570	NM_001033857	DCLRE1C	0.00043979	1	2.49318	yes
hsa_circ_0000218	hsa-miR-7114-3p	3755.98	3374.15	3145.25	1486.59	1397.91	1236.89	chr10	14987103	15066248	-	79145	70570	NM_001033857	DCLRE1C	0.00043979	1	2.49318	yes
hsa_circ_0000218	hsa-miR-7114-5p	3755.98	3374.15	3145.25	1486.59	1397.91	1236.89	chr10	14987103	15066248	-	79145	70570	NM_001033857	DCLRE1C	0.00043979	1	2.49318	yes
hsa_circ_0000218	hsa-miR-7155-5p	3755.98	3374.15	3145.25	1486.59	1397.91	1236.89	chr10	14987103	15066248	-	79145	70570	NM_001033857	DCLRE1C	0.00043979	1	2.49318	yes
hsa_circ_0000218	hsa-miR-7156-3p	3755.98	3374.15	3145.25	1486.59	1397.91	1236.89	chr10	14987103	15066248	-	79145	70570	NM_001033857	DCLRE1C	0.00043979	1	2.49318	yes
hsa_circ_0000218	hsa-miR-762	3755.98	3374.15	3145.25	1486.59	1397.91	1236.89	chr10	14987103	15066248	-	79145	70570	NM_001033857	DCLRE1C	0.00043979	1	2.49318	yes
hsa_circ_0000218	hsa-miR-769-5p	3755.98	3374.15	3145.25	1486.59	1397.91	1236.89	chr10	14987103	15066248	-	79145	70570	NM_001033857	DCLRE1C	0.00043979	1	2.49318	yes
hsa_circ_0000218	hsa-miR-7703	3755.98	3374.15	3145.25	1486.59	1397.91	1236.89	chr10	14987103	15066248	-	79145	70570	NM_001033857	DCLRE1C	0.00043979	1	2.49318	yes
hsa_circ_0000218	hsa-miR-7843-3p	3755.98	3374.15	3145.25	1486.59	1397.91	1236.89	chr10	14987103	15066248	-	79145	70570	NM_001033857	DCLRE1C	0.00043979	1	2.49318	yes
hsa_circ_0000218	hsa-miR-7845-5p	3755.98	3374.15	3145.25	1486.59	1397.91	1236.89	chr10	14987103	15066248	-	79145	70570	NM_001033857	DCLRE1C	0.00043979	1	2.49318	yes
hsa_circ_0000218	hsa-miR-7847-3p	3755.98	3374.15	3145.25	1486.59	1397.91	1236.89	chr10	14987103	15066248	-	79145	70570	NM_001033857	DCLRE1C	0.00043979	1	2.49318	yes
hsa_circ_0000218	hsa-miR-7851-3p	3755.98	3374.15	3145.25	1486.59	1397.91	1236.89	chr10	14987103	15066248	-	79145	70570	NM_001033857	DCLRE1C	0.00043979	1	2.49318	yes
hsa_circ_0000218	hsa-miR-7855-5p	3755.98	3374.15	3145.25	1486.59	1397.91	1236.89	chr10	14987103	15066248	-	79145	70570	NM_001033857	DCLRE1C	0.00043979	1	2.49318	yes
hsa_circ_0000218	hsa-miR-8069	3755.98	3374.15	3145.25	1486.59	1397.91	1236.89	chr10	14987103	15066248	-	79145	70570	NM_001033857	DCLRE1C	0.00043979	1	2.49318	yes
hsa_circ_0000218	hsa-miR-8073	3755.98	3374.15	3145.25	1486.59	1397.91	1236.89	chr10	14987103	15066248	-	79145	70570	NM_001033857	DCLRE1C	0.00043979	1	2.49318	yes
hsa_circ_0000218	hsa-miR-8077	3755.98	3374.15	3145.25	1486.59	1397.91	1236.89	chr10	14987103	15066248	-	79145	70570	NM_001033857	DCLRE1C	0.00043979	1	2.49318	yes
hsa_circ_0000218	hsa-miR-8085	3755.98	3374.15	3145.25	1486.59	1397.91	1236.89	chr10	14987103	15066248	-	79145	70570	NM_001033857	DCLRE1C	0.00043979	1	2.49318	yes
hsa_circ_0000218	hsa-miR-8089	3755.98	3374.15	3145.25	1486.59	1397.91	1236.89	chr10	14987103	15066248	-	79145	70570	NM_001033857	DCLRE1C	0.00043979	1	2.49318	yes
hsa_circ_0000218	hsa-miR-8485	3755.98	3374.15	3145.25	1486.59	1397.91	1236.89	chr10	14987103	15066248	-	79145	70570	NM_001033857	DCLRE1C	0.00043979	1	2.49318	yes
hsa_circ_0000218	hsa-miR-92b-5p	3755.98	3374.15	3145.25	1486.59	1397.91	1236.89	chr10	14987103	15066248	-	79145	70570	NM_001033857	DCLRE1C	0.00043979	1	2.49318	yes
hsa_circ_0000218	hsa-miR-939-3p	3755.98	3374.15	3145.25	1486.59	1397.91	1236.89	chr10	14987103	15066248	-	79145	70570	NM_001033857	DCLRE1C	0.00043979	1	2.49318	yes
hsa_circ_0000218	hsa-miR-939-5p	3755.98	3374.15	3145.25	1486.59	1397.91	1236.89	chr10	14987103	15066248	-	79145	70570	NM_001033857	DCLRE1C	0.00043979	1	2.49318	yes
hsa_circ_0000218	hsa-miR-941	3755.98	3374.15	3145.25	1486.59	1397.91	1236.89	chr10	14987103	15066248	-	79145	70570	NM_001033857	DCLRE1C	0.00043979	1	2.49318	yes
hsa_circ_0000246	hsa-miR-1183	47.8081	55.3293	31.4642	22.0424	21.9893	14.4871	chr10	74468040	74475660	+	7620	7620	NM_138357	MCU	0.027498	1	2.30014	yes
hsa_circ_0000246	hsa-miR-1237-3p	47.8081	55.3293	31.4642	22.0424	21.9893	14.4871	chr10	74468040	74475660	+	7620	7620	NM_138357	MCU	0.027498	1	2.30014	yes
hsa_circ_0000246	hsa-miR-1273a	47.8081	55.3293	31.4642	22.0424	21.9893	14.4871	chr10	74468040	74475660	+	7620	7620	NM_138357	MCU	0.027498	1	2.30014	yes
hsa_circ_0000246	hsa-miR-1273d	47.8081	55.3293	31.4642	22.0424	21.9893	14.4871	chr10	74468040	74475660	+	7620	7620	NM_138357	MCU	0.027498	1	2.30014	yes
hsa_circ_0000246	hsa-miR-1273e	47.8081	55.3293	31.4642	22.0424	21.9893	14.4871	chr10	74468040	74475660	+	7620	7620	NM_138357	MCU	0.027498	1	2.30014	yes
hsa_circ_0000246	hsa-miR-1273g-3p	47.8081	55.3293	31.4642	22.0424	21.9893	14.4871	chr10	74468040	74475660	+	7620	7620	NM_138357	MCU	0.027498	1	2.30014	yes
hsa_circ_0000246	hsa-miR-1273h-5p	47.8081	55.3293	31.4642	22.0424	21.9893	14.4871	chr10	74468040	74475660	+	7620	7620	NM_138357	MCU	0.027498	1	2.30014	yes
hsa_circ_0000246	hsa-miR-1285-3p	47.8081	55.3293	31.4642	22.0424	21.9893	14.4871	chr10	74468040	74475660	+	7620	7620	NM_138357	MCU	0.027498	1	2.30014	yes
hsa_circ_0000246	hsa-miR-1972	47.8081	55.3293	31.4642	22.0424	21.9893	14.4871	chr10	74468040	74475660	+	7620	7620	NM_138357	MCU	0.027498	1	2.30014	yes
hsa_circ_0000246	hsa-miR-30b-3p	47.8081	55.3293	31.4642	22.0424	21.9893	14.4871	chr10	74468040	74475660	+	7620	7620	NM_138357	MCU	0.027498	1	2.30014	yes
hsa_circ_0000246	hsa-miR-3135b	47.8081	55.3293	31.4642	22.0424	21.9893	14.4871	chr10	74468040	74475660	+	7620	7620	NM_138357	MCU	0.027498	1	2.30014	yes
hsa_circ_0000246	hsa-miR-3187-5p	47.8081	55.3293	31.4642	22.0424	21.9893	14.4871	chr10	74468040	74475660	+	7620	7620	NM_138357	MCU	0.027498	1	2.30014	yes
hsa_circ_0000246	hsa-miR-3192-5p	47.8081	55.3293	31.4642	22.0424	21.9893	14.4871	chr10	74468040	74475660	+	7620	7620	NM_138357	MCU	0.027498	1	2.30014	yes
hsa_circ_0000246	hsa-miR-3194-3p	47.8081	55.3293	31.4642	22.0424	21.9893	14.4871	chr10	74468040	74475660	+	7620	7620	NM_138357	MCU	0.027498	1	2.30014	yes
hsa_circ_0000246	hsa-miR-328-5p	47.8081	55.3293	31.4642	22.0424	21.9893	14.4871	chr10	74468040	74475660	+	7620	7620	NM_138357	MCU	0.027498	1	2.30014	yes
hsa_circ_0000246	hsa-miR-4665-5p	47.8081	55.3293	31.4642	22.0424	21.9893	14.4871	chr10	74468040	74475660	+	7620	7620	NM_138357	MCU	0.027498	1	2.30014	yes
hsa_circ_0000246	hsa-miR-4695-3p	47.8081	55.3293	31.4642	22.0424	21.9893	14.4871	chr10	74468040	74475660	+	7620	7620	NM_138357	MCU	0.027498	1	2.30014	yes
hsa_circ_0000246	hsa-miR-4713-5p	47.8081	55.3293	31.4642	22.0424	21.9893	14.4871	chr10	74468040	74475660	+	7620	7620	NM_138357	MCU	0.027498	1	2.30014	yes
hsa_circ_0000246	hsa-miR-4722-5p	47.8081	55.3293	31.4642	22.0424	21.9893	14.4871	chr10	74468040	74475660	+	7620	7620	NM_138357	MCU	0.027498	1	2.30014	yes
hsa_circ_0000246	hsa-miR-4728-5p	47.8081	55.3293	31.4642	22.0424	21.9893	14.4871	chr10	74468040	74475660	+	7620	7620	NM_138357	MCU	0.027498	1	2.30014	yes
hsa_circ_0000246	hsa-miR-4739	47.8081	55.3293	31.4642	22.0424	21.9893	14.4871	chr10	74468040	74475660	+	7620	7620	NM_138357	MCU	0.027498	1	2.30014	yes
hsa_circ_0000246	hsa-miR-4763-3p	47.8081	55.3293	31.4642	22.0424	21.9893	14.4871	chr10	74468040	74475660	+	7620	7620	NM_138357	MCU	0.027498	1	2.30014	yes
hsa_circ_0000246	hsa-miR-5095	47.8081	55.3293	31.4642	22.0424	21.9893	14.4871	chr10	74468040	74475660	+	7620	7620	NM_138357	MCU	0.027498	1	2.30014	yes
hsa_circ_0000246	hsa-miR-5189-5p	47.8081	55.3293	31.4642	22.0424	21.9893	14.4871	chr10	74468040	74475660	+	7620	7620	NM_138357	MCU	0.027498	1	2.30014	yes
hsa_circ_0000246	hsa-miR-566	47.8081	55.3293	31.4642	22.0424	21.9893	14.4871	chr10	74468040	74475660	+	7620	7620	NM_138357	MCU	0.027498	1	2.30014	yes
hsa_circ_0000246	hsa-miR-6089	47.8081	55.3293	31.4642	22.0424	21.9893	14.4871	chr10	74468040	74475660	+	7620	7620	NM_138357	MCU	0.027498	1	2.30014	yes
hsa_circ_0000246	hsa-miR-612	47.8081	55.3293	31.4642	22.0424	21.9893	14.4871	chr10	74468040	74475660	+	7620	7620	NM_138357	MCU	0.027498	1	2.30014	yes
hsa_circ_0000246	hsa-miR-619-5p	47.8081	55.3293	31.4642	22.0424	21.9893	14.4871	chr10	74468040	74475660	+	7620	7620	NM_138357	MCU	0.027498	1	2.30014	yes
hsa_circ_0000246	hsa-miR-6506-5p	47.8081	55.3293	31.4642	22.0424	21.9893	14.4871	chr10	74468040	74475660	+	7620	7620	NM_138357	MCU	0.027498	1	2.30014	yes
hsa_circ_0000246	hsa-miR-665	47.8081	55.3293	31.4642	22.0424	21.9893	14.4871	chr10	74468040	74475660	+	7620	7620	NM_138357	MCU	0.027498	1	2.30014	yes
hsa_circ_0000246	hsa-miR-6751-5p	47.8081	55.3293	31.4642	22.0424	21.9893	14.4871	chr10	74468040	74475660	+	7620	7620	NM_138357	MCU	0.027498	1	2.30014	yes
hsa_circ_0000246	hsa-miR-6760-3p	47.8081	55.3293	31.4642	22.0424	21.9893	14.4871	chr10	74468040	74475660	+	7620	7620	NM_138357	MCU	0.027498	1	2.30014	yes
hsa_circ_0000246	hsa-miR-6774-5p	47.8081	55.3293	31.4642	22.0424	21.9893	14.4871	chr10	74468040	74475660	+	7620	7620	NM_138357	MCU	0.027498	1	2.30014	yes
hsa_circ_0000246	hsa-miR-6779-5p	47.8081	55.3293	31.4642	22.0424	21.9893	14.4871	chr10	74468040	74475660	+	7620	7620	NM_138357	MCU	0.027498	1	2.30014	yes
hsa_circ_0000246	hsa-miR-6795-5p	47.8081	55.3293	31.4642	22.0424	21.9893	14.4871	chr10	74468040	74475660	+	7620	7620	NM_138357	MCU	0.027498	1	2.30014	yes
hsa_circ_0000246	hsa-miR-6846-5p	47.8081	55.3293	31.4642	22.0424	21.9893	14.4871	chr10	74468040	74475660	+	7620	7620	NM_138357	MCU	0.027498	1	2.30014	yes
hsa_circ_0000246	hsa-miR-6848-5p	47.8081	55.3293	31.4642	22.0424	21.9893	14.4871	chr10	74468040	74475660	+	7620	7620	NM_138357	MCU	0.027498	1	2.30014	yes
hsa_circ_0000246	hsa-miR-6860	47.8081	55.3293	31.4642	22.0424	21.9893	14.4871	chr10	74468040	74475660	+	7620	7620	NM_138357	MCU	0.027498	1	2.30014	yes
hsa_circ_0000246	hsa-miR-6887-5p	47.8081	55.3293	31.4642	22.0424	21.9893	14.4871	chr10	74468040	74475660	+	7620	7620	NM_138357	MCU	0.027498	1	2.30014	yes
hsa_circ_0000246	hsa-miR-7106-5p	47.8081	55.3293	31.4642	22.0424	21.9893	14.4871	chr10	74468040	74475660	+	7620	7620	NM_138357	MCU	0.027498	1	2.30014	yes
hsa_circ_0000246	hsa-miR-7851-3p	47.8081	55.3293	31.4642	22.0424	21.9893	14.4871	chr10	74468040	74475660	+	7620	7620	NM_138357	MCU	0.027498	1	2.30014	yes
hsa_circ_0000246	hsa-miR-8085	47.8081	55.3293	31.4642	22.0424	21.9893	14.4871	chr10	74468040	74475660	+	7620	7620	NM_138357	MCU	0.027498	1	2.30014	yes
hsa_circ_0000246	hsa-miR-8485	47.8081	55.3293	31.4642	22.0424	21.9893	14.4871	chr10	74468040	74475660	+	7620	7620	NM_138357	MCU	0.027498	1	2.30014	yes
hsa_circ_0000249	hsa-miR-1183	39.7421	18.582	20.9007	61.6532	62.3665	57.5514	chr10	76213950	76285184	+	71234	71234	NM_006721	ADK	0.0076599	1	0.43633	yes
hsa_circ_0000249	hsa-miR-1199-5p	39.7421	18.582	20.9007	61.6532	62.3665	57.5514	chr10	76213950	76285184	+	71234	71234	NM_006721	ADK	0.0076599	1	0.43633	yes
hsa_circ_0000249	hsa-miR-1207-5p	39.7421	18.582	20.9007	61.6532	62.3665	57.5514	chr10	76213950	76285184	+	71234	71234	NM_006721	ADK	0.0076599	1	0.43633	yes
hsa_circ_0000249	hsa-miR-1224-3p	39.7421	18.582	20.9007	61.6532	62.3665	57.5514	chr10	76213950	76285184	+	71234	71234	NM_006721	ADK	0.0076599	1	0.43633	yes
hsa_circ_0000249	hsa-miR-1226-5p	39.7421	18.582	20.9007	61.6532	62.3665	57.5514	chr10	76213950	76285184	+	71234	71234	NM_006721	ADK	0.0076599	1	0.43633	yes
hsa_circ_0000249	hsa-miR-1229-3p	39.7421	18.582	20.9007	61.6532	62.3665	57.5514	chr10	76213950	76285184	+	71234	71234	NM_006721	ADK	0.0076599	1	0.43633	yes
hsa_circ_0000249	hsa-miR-1229-5p	39.7421	18.582	20.9007	61.6532	62.3665	57.5514	chr10	76213950	76285184	+	71234	71234	NM_006721	ADK	0.0076599	1	0.43633	yes
hsa_circ_0000249	hsa-miR-1233-5p	39.7421	18.582	20.9007	61.6532	62.3665	57.5514	chr10	76213950	76285184	+	71234	71234	NM_006721	ADK	0.0076599	1	0.43633	yes
hsa_circ_0000249	hsa-miR-1236-3p	39.7421	18.582	20.9007	61.6532	62.3665	57.5514	chr10	76213950	76285184	+	71234	71234	NM_006721	ADK	0.0076599	1	0.43633	yes
hsa_circ_0000249	hsa-miR-1249-5p	39.7421	18.582	20.9007	61.6532	62.3665	57.5514	chr10	76213950	76285184	+	71234	71234	NM_006721	ADK	0.0076599	1	0.43633	yes
hsa_circ_0000249	hsa-miR-1254	39.7421	18.582	20.9007	61.6532	62.3665	57.5514	chr10	76213950	76285184	+	71234	71234	NM_006721	ADK	0.0076599	1	0.43633	yes
hsa_circ_0000249	hsa-miR-125a-3p	39.7421	18.582	20.9007	61.6532	62.3665	57.5514	chr10	76213950	76285184	+	71234	71234	NM_006721	ADK	0.0076599	1	0.43633	yes
hsa_circ_0000249	hsa-miR-1260a	39.7421	18.582	20.9007	61.6532	62.3665	57.5514	chr10	76213950	76285184	+	71234	71234	NM_006721	ADK	0.0076599	1	0.43633	yes
hsa_circ_0000249	hsa-miR-1266-5p	39.7421	18.582	20.9007	61.6532	62.3665	57.5514	chr10	76213950	76285184	+	71234	71234	NM_006721	ADK	0.0076599	1	0.43633	yes
hsa_circ_0000249	hsa-miR-1268a	39.7421	18.582	20.9007	61.6532	62.3665	57.5514	chr10	76213950	76285184	+	71234	71234	NM_006721	ADK	0.0076599	1	0.43633	yes
hsa_circ_0000249	hsa-miR-1268b	39.7421	18.582	20.9007	61.6532	62.3665	57.5514	chr10	76213950	76285184	+	71234	71234	NM_006721	ADK	0.0076599	1	0.43633	yes
hsa_circ_0000249	hsa-miR-1273d	39.7421	18.582	20.9007	61.6532	62.3665	57.5514	chr10	76213950	76285184	+	71234	71234	NM_006721	ADK	0.0076599	1	0.43633	yes
hsa_circ_0000249	hsa-miR-1273e	39.7421	18.582	20.9007	61.6532	62.3665	57.5514	chr10	76213950	76285184	+	71234	71234	NM_006721	ADK	0.0076599	1	0.43633	yes
hsa_circ_0000249	hsa-miR-1273f	39.7421	18.582	20.9007	61.6532	62.3665	57.5514	chr10	76213950	76285184	+	71234	71234	NM_006721	ADK	0.0076599	1	0.43633	yes
hsa_circ_0000249	hsa-miR-1273g-3p	39.7421	18.582	20.9007	61.6532	62.3665	57.5514	chr10	76213950	76285184	+	71234	71234	NM_006721	ADK	0.0076599	1	0.43633	yes
hsa_circ_0000249	hsa-miR-1273g-5p	39.7421	18.582	20.9007	61.6532	62.3665	57.5514	chr10	76213950	76285184	+	71234	71234	NM_006721	ADK	0.0076599	1	0.43633	yes
hsa_circ_0000249	hsa-miR-1273h-3p	39.7421	18.582	20.9007	61.6532	62.3665	57.5514	chr10	76213950	76285184	+	71234	71234	NM_006721	ADK	0.0076599	1	0.43633	yes
hsa_circ_0000249	hsa-miR-1273h-5p	39.7421	18.582	20.9007	61.6532	62.3665	57.5514	chr10	76213950	76285184	+	71234	71234	NM_006721	ADK	0.0076599	1	0.43633	yes
hsa_circ_0000249	hsa-miR-1285-3p	39.7421	18.582	20.9007	61.6532	62.3665	57.5514	chr10	76213950	76285184	+	71234	71234	NM_006721	ADK	0.0076599	1	0.43633	yes
hsa_circ_0000249	hsa-miR-1285-5p	39.7421	18.582	20.9007	61.6532	62.3665	57.5514	chr10	76213950	76285184	+	71234	71234	NM_006721	ADK	0.0076599	1	0.43633	yes
hsa_circ_0000249	hsa-miR-1303	39.7421	18.582	20.9007	61.6532	62.3665	57.5514	chr10	76213950	76285184	+	71234	71234	NM_006721	ADK	0.0076599	1	0.43633	yes
hsa_circ_0000249	hsa-miR-1304-3p	39.7421	18.582	20.9007	61.6532	62.3665	57.5514	chr10	76213950	76285184	+	71234	71234	NM_006721	ADK	0.0076599	1	0.43633	yes
hsa_circ_0000249	hsa-miR-1304-5p	39.7421	18.582	20.9007	61.6532	62.3665	57.5514	chr10	76213950	76285184	+	71234	71234	NM_006721	ADK	0.0076599	1	0.43633	yes
hsa_circ_0000249	hsa-miR-139-3p	39.7421	18.582	20.9007	61.6532	62.3665	57.5514	chr10	76213950	76285184	+	71234	71234	NM_006721	ADK	0.0076599	1	0.43633	yes
hsa_circ_0000249	hsa-miR-143-5p	39.7421	18.582	20.9007	61.6532	62.3665	57.5514	chr10	76213950	76285184	+	71234	71234	NM_006721	ADK	0.0076599	1	0.43633	yes
hsa_circ_0000249	hsa-miR-149-5p	39.7421	18.582	20.9007	61.6532	62.3665	57.5514	chr10	76213950	76285184	+	71234	71234	NM_006721	ADK	0.0076599	1	0.43633	yes
hsa_circ_0000249	hsa-miR-1914-3p	39.7421	18.582	20.9007	61.6532	62.3665	57.5514	chr10	76213950	76285184	+	71234	71234	NM_006721	ADK	0.0076599	1	0.43633	yes
hsa_circ_0000249	hsa-miR-1914-5p	39.7421	18.582	20.9007	61.6532	62.3665	57.5514	chr10	76213950	76285184	+	71234	71234	NM_006721	ADK	0.0076599	1	0.43633	yes
hsa_circ_0000249	hsa-miR-1915-5p	39.7421	18.582	20.9007	61.6532	62.3665	57.5514	chr10	76213950	76285184	+	71234	71234	NM_006721	ADK	0.0076599	1	0.43633	yes
hsa_circ_0000249	hsa-miR-197-5p	39.7421	18.582	20.9007	61.6532	62.3665	57.5514	chr10	76213950	76285184	+	71234	71234	NM_006721	ADK	0.0076599	1	0.43633	yes
hsa_circ_0000249	hsa-miR-1972	39.7421	18.582	20.9007	61.6532	62.3665	57.5514	chr10	76213950	76285184	+	71234	71234	NM_006721	ADK	0.0076599	1	0.43633	yes
hsa_circ_0000249	hsa-miR-198	39.7421	18.582	20.9007	61.6532	62.3665	57.5514	chr10	76213950	76285184	+	71234	71234	NM_006721	ADK	0.0076599	1	0.43633	yes
hsa_circ_0000249	hsa-miR-2115-5p	39.7421	18.582	20.9007	61.6532	62.3665	57.5514	chr10	76213950	76285184	+	71234	71234	NM_006721	ADK	0.0076599	1	0.43633	yes
hsa_circ_0000249	hsa-miR-2355-5p	39.7421	18.582	20.9007	61.6532	62.3665	57.5514	chr10	76213950	76285184	+	71234	71234	NM_006721	ADK	0.0076599	1	0.43633	yes
hsa_circ_0000249	hsa-miR-23a-5p	39.7421	18.582	20.9007	61.6532	62.3665	57.5514	chr10	76213950	76285184	+	71234	71234	NM_006721	ADK	0.0076599	1	0.43633	yes
hsa_circ_0000249	hsa-miR-2861	39.7421	18.582	20.9007	61.6532	62.3665	57.5514	chr10	76213950	76285184	+	71234	71234	NM_006721	ADK	0.0076599	1	0.43633	yes
hsa_circ_0000249	hsa-miR-298	39.7421	18.582	20.9007	61.6532	62.3665	57.5514	chr10	76213950	76285184	+	71234	71234	NM_006721	ADK	0.0076599	1	0.43633	yes
hsa_circ_0000249	hsa-miR-3135a	39.7421	18.582	20.9007	61.6532	62.3665	57.5514	chr10	76213950	76285184	+	71234	71234	NM_006721	ADK	0.0076599	1	0.43633	yes
hsa_circ_0000249	hsa-miR-3135b	39.7421	18.582	20.9007	61.6532	62.3665	57.5514	chr10	76213950	76285184	+	71234	71234	NM_006721	ADK	0.0076599	1	0.43633	yes
hsa_circ_0000249	hsa-miR-3137	39.7421	18.582	20.9007	61.6532	62.3665	57.5514	chr10	76213950	76285184	+	71234	71234	NM_006721	ADK	0.0076599	1	0.43633	yes
hsa_circ_0000249	hsa-miR-3147	39.7421	18.582	20.9007	61.6532	62.3665	57.5514	chr10	76213950	76285184	+	71234	71234	NM_006721	ADK	0.0076599	1	0.43633	yes
hsa_circ_0000249	hsa-miR-3150a-3p	39.7421	18.582	20.9007	61.6532	62.3665	57.5514	chr10	76213950	76285184	+	71234	71234	NM_006721	ADK	0.0076599	1	0.43633	yes
hsa_circ_0000249	hsa-miR-3153	39.7421	18.582	20.9007	61.6532	62.3665	57.5514	chr10	76213950	76285184	+	71234	71234	NM_006721	ADK	0.0076599	1	0.43633	yes
hsa_circ_0000249	hsa-miR-3157-5p	39.7421	18.582	20.9007	61.6532	62.3665	57.5514	chr10	76213950	76285184	+	71234	71234	NM_006721	ADK	0.0076599	1	0.43633	yes
hsa_circ_0000249	hsa-miR-3158-3p	39.7421	18.582	20.9007	61.6532	62.3665	57.5514	chr10	76213950	76285184	+	71234	71234	NM_006721	ADK	0.0076599	1	0.43633	yes
hsa_circ_0000249	hsa-miR-3159	39.7421	18.582	20.9007	61.6532	62.3665	57.5514	chr10	76213950	76285184	+	71234	71234	NM_006721	ADK	0.0076599	1	0.43633	yes
hsa_circ_0000249	hsa-miR-3162-3p	39.7421	18.582	20.9007	61.6532	62.3665	57.5514	chr10	76213950	76285184	+	71234	71234	NM_006721	ADK	0.0076599	1	0.43633	yes
hsa_circ_0000249	hsa-miR-3162-5p	39.7421	18.582	20.9007	61.6532	62.3665	57.5514	chr10	76213950	76285184	+	71234	71234	NM_006721	ADK	0.0076599	1	0.43633	yes
hsa_circ_0000249	hsa-miR-3169	39.7421	18.582	20.9007	61.6532	62.3665	57.5514	chr10	76213950	76285184	+	71234	71234	NM_006721	ADK	0.0076599	1	0.43633	yes
hsa_circ_0000249	hsa-miR-3173-5p	39.7421	18.582	20.9007	61.6532	62.3665	57.5514	chr10	76213950	76285184	+	71234	71234	NM_006721	ADK	0.0076599	1	0.43633	yes
hsa_circ_0000249	hsa-miR-3184-3p	39.7421	18.582	20.9007	61.6532	62.3665	57.5514	chr10	76213950	76285184	+	71234	71234	NM_006721	ADK	0.0076599	1	0.43633	yes
hsa_circ_0000249	hsa-miR-3186-5p	39.7421	18.582	20.9007	61.6532	62.3665	57.5514	chr10	76213950	76285184	+	71234	71234	NM_006721	ADK	0.0076599	1	0.43633	yes
hsa_circ_0000249	hsa-miR-3187-5p	39.7421	18.582	20.9007	61.6532	62.3665	57.5514	chr10	76213950	76285184	+	71234	71234	NM_006721	ADK	0.0076599	1	0.43633	yes
hsa_circ_0000249	hsa-miR-3189-5p	39.7421	18.582	20.9007	61.6532	62.3665	57.5514	chr10	76213950	76285184	+	71234	71234	NM_006721	ADK	0.0076599	1	0.43633	yes
hsa_circ_0000249	hsa-miR-3190-5p	39.7421	18.582	20.9007	61.6532	62.3665	57.5514	chr10	76213950	76285184	+	71234	71234	NM_006721	ADK	0.0076599	1	0.43633	yes
hsa_circ_0000249	hsa-miR-3192-5p	39.7421	18.582	20.9007	61.6532	62.3665	57.5514	chr10	76213950	76285184	+	71234	71234	NM_006721	ADK	0.0076599	1	0.43633	yes
hsa_circ_0000249	hsa-miR-331-3p	39.7421	18.582	20.9007	61.6532	62.3665	57.5514	chr10	76213950	76285184	+	71234	71234	NM_006721	ADK	0.0076599	1	0.43633	yes
hsa_circ_0000249	hsa-miR-339-5p	39.7421	18.582	20.9007	61.6532	62.3665	57.5514	chr10	76213950	76285184	+	71234	71234	NM_006721	ADK	0.0076599	1	0.43633	yes
hsa_circ_0000249	hsa-miR-3619-3p	39.7421	18.582	20.9007	61.6532	62.3665	57.5514	chr10	76213950	76285184	+	71234	71234	NM_006721	ADK	0.0076599	1	0.43633	yes
hsa_circ_0000249	hsa-miR-3978	39.7421	18.582	20.9007	61.6532	62.3665	57.5514	chr10	76213950	76285184	+	71234	71234	NM_006721	ADK	0.0076599	1	0.43633	yes
hsa_circ_0000249	hsa-miR-409-5p	39.7421	18.582	20.9007	61.6532	62.3665	57.5514	chr10	76213950	76285184	+	71234	71234	NM_006721	ADK	0.0076599	1	0.43633	yes
hsa_circ_0000249	hsa-miR-412-3p	39.7421	18.582	20.9007	61.6532	62.3665	57.5514	chr10	76213950	76285184	+	71234	71234	NM_006721	ADK	0.0076599	1	0.43633	yes
hsa_circ_0000249	hsa-miR-4258	39.7421	18.582	20.9007	61.6532	62.3665	57.5514	chr10	76213950	76285184	+	71234	71234	NM_006721	ADK	0.0076599	1	0.43633	yes
hsa_circ_0000249	hsa-miR-4274	39.7421	18.582	20.9007	61.6532	62.3665	57.5514	chr10	76213950	76285184	+	71234	71234	NM_006721	ADK	0.0076599	1	0.43633	yes
hsa_circ_0000249	hsa-miR-4290	39.7421	18.582	20.9007	61.6532	62.3665	57.5514	chr10	76213950	76285184	+	71234	71234	NM_006721	ADK	0.0076599	1	0.43633	yes
hsa_circ_0000249	hsa-miR-4298	39.7421	18.582	20.9007	61.6532	62.3665	57.5514	chr10	76213950	76285184	+	71234	71234	NM_006721	ADK	0.0076599	1	0.43633	yes
hsa_circ_0000249	hsa-miR-4313	39.7421	18.582	20.9007	61.6532	62.3665	57.5514	chr10	76213950	76285184	+	71234	71234	NM_006721	ADK	0.0076599	1	0.43633	yes
hsa_circ_0000249	hsa-miR-4327	39.7421	18.582	20.9007	61.6532	62.3665	57.5514	chr10	76213950	76285184	+	71234	71234	NM_006721	ADK	0.0076599	1	0.43633	yes
hsa_circ_0000249	hsa-miR-4430	39.7421	18.582	20.9007	61.6532	62.3665	57.5514	chr10	76213950	76285184	+	71234	71234	NM_006721	ADK	0.0076599	1	0.43633	yes
hsa_circ_0000249	hsa-miR-4433a-3p	39.7421	18.582	20.9007	61.6532	62.3665	57.5514	chr10	76213950	76285184	+	71234	71234	NM_006721	ADK	0.0076599	1	0.43633	yes
hsa_circ_0000249	hsa-miR-4436b-5p	39.7421	18.582	20.9007	61.6532	62.3665	57.5514	chr10	76213950	76285184	+	71234	71234	NM_006721	ADK	0.0076599	1	0.43633	yes
hsa_circ_0000249	hsa-miR-4452	39.7421	18.582	20.9007	61.6532	62.3665	57.5514	chr10	76213950	76285184	+	71234	71234	NM_006721	ADK	0.0076599	1	0.43633	yes
hsa_circ_0000249	hsa-miR-4459	39.7421	18.582	20.9007	61.6532	62.3665	57.5514	chr10	76213950	76285184	+	71234	71234	NM_006721	ADK	0.0076599	1	0.43633	yes
hsa_circ_0000249	hsa-miR-4512	39.7421	18.582	20.9007	61.6532	62.3665	57.5514	chr10	76213950	76285184	+	71234	71234	NM_006721	ADK	0.0076599	1	0.43633	yes
hsa_circ_0000249	hsa-miR-4518	39.7421	18.582	20.9007	61.6532	62.3665	57.5514	chr10	76213950	76285184	+	71234	71234	NM_006721	ADK	0.0076599	1	0.43633	yes
hsa_circ_0000249	hsa-miR-4539	39.7421	18.582	20.9007	61.6532	62.3665	57.5514	chr10	76213950	76285184	+	71234	71234	NM_006721	ADK	0.0076599	1	0.43633	yes
hsa_circ_0000249	hsa-miR-4632-5p	39.7421	18.582	20.9007	61.6532	62.3665	57.5514	chr10	76213950	76285184	+	71234	71234	NM_006721	ADK	0.0076599	1	0.43633	yes
hsa_circ_0000249	hsa-miR-4640-5p	39.7421	18.582	20.9007	61.6532	62.3665	57.5514	chr10	76213950	76285184	+	71234	71234	NM_006721	ADK	0.0076599	1	0.43633	yes
hsa_circ_0000249	hsa-miR-4649-3p	39.7421	18.582	20.9007	61.6532	62.3665	57.5514	chr10	76213950	76285184	+	71234	71234	NM_006721	ADK	0.0076599	1	0.43633	yes
hsa_circ_0000249	hsa-miR-4649-5p	39.7421	18.582	20.9007	61.6532	62.3665	57.5514	chr10	76213950	76285184	+	71234	71234	NM_006721	ADK	0.0076599	1	0.43633	yes
hsa_circ_0000249	hsa-miR-4654	39.7421	18.582	20.9007	61.6532	62.3665	57.5514	chr10	76213950	76285184	+	71234	71234	NM_006721	ADK	0.0076599	1	0.43633	yes
hsa_circ_0000249	hsa-miR-4656	39.7421	18.582	20.9007	61.6532	62.3665	57.5514	chr10	76213950	76285184	+	71234	71234	NM_006721	ADK	0.0076599	1	0.43633	yes
hsa_circ_0000249	hsa-miR-466	39.7421	18.582	20.9007	61.6532	62.3665	57.5514	chr10	76213950	76285184	+	71234	71234	NM_006721	ADK	0.0076599	1	0.43633	yes
hsa_circ_0000249	hsa-miR-4666b	39.7421	18.582	20.9007	61.6532	62.3665	57.5514	chr10	76213950	76285184	+	71234	71234	NM_006721	ADK	0.0076599	1	0.43633	yes
hsa_circ_0000249	hsa-miR-4667-3p	39.7421	18.582	20.9007	61.6532	62.3665	57.5514	chr10	76213950	76285184	+	71234	71234	NM_006721	ADK	0.0076599	1	0.43633	yes
hsa_circ_0000249	hsa-miR-4667-5p	39.7421	18.582	20.9007	61.6532	62.3665	57.5514	chr10	76213950	76285184	+	71234	71234	NM_006721	ADK	0.0076599	1	0.43633	yes
hsa_circ_0000249	hsa-miR-4674	39.7421	18.582	20.9007	61.6532	62.3665	57.5514	chr10	76213950	76285184	+	71234	71234	NM_006721	ADK	0.0076599	1	0.43633	yes
hsa_circ_0000249	hsa-miR-4685-3p	39.7421	18.582	20.9007	61.6532	62.3665	57.5514	chr10	76213950	76285184	+	71234	71234	NM_006721	ADK	0.0076599	1	0.43633	yes
hsa_circ_0000249	hsa-miR-4685-5p	39.7421	18.582	20.9007	61.6532	62.3665	57.5514	chr10	76213950	76285184	+	71234	71234	NM_006721	ADK	0.0076599	1	0.43633	yes
hsa_circ_0000249	hsa-miR-4687-3p	39.7421	18.582	20.9007	61.6532	62.3665	57.5514	chr10	76213950	76285184	+	71234	71234	NM_006721	ADK	0.0076599	1	0.43633	yes
hsa_circ_0000249	hsa-miR-4689	39.7421	18.582	20.9007	61.6532	62.3665	57.5514	chr10	76213950	76285184	+	71234	71234	NM_006721	ADK	0.0076599	1	0.43633	yes
hsa_circ_0000249	hsa-miR-4690-5p	39.7421	18.582	20.9007	61.6532	62.3665	57.5514	chr10	76213950	76285184	+	71234	71234	NM_006721	ADK	0.0076599	1	0.43633	yes
hsa_circ_0000249	hsa-miR-4691-3p	39.7421	18.582	20.9007	61.6532	62.3665	57.5514	chr10	76213950	76285184	+	71234	71234	NM_006721	ADK	0.0076599	1	0.43633	yes
hsa_circ_0000249	hsa-miR-4691-5p	39.7421	18.582	20.9007	61.6532	62.3665	57.5514	chr10	76213950	76285184	+	71234	71234	NM_006721	ADK	0.0076599	1	0.43633	yes
hsa_circ_0000249	hsa-miR-4695-3p	39.7421	18.582	20.9007	61.6532	62.3665	57.5514	chr10	76213950	76285184	+	71234	71234	NM_006721	ADK	0.0076599	1	0.43633	yes
hsa_circ_0000249	hsa-miR-4695-5p	39.7421	18.582	20.9007	61.6532	62.3665	57.5514	chr10	76213950	76285184	+	71234	71234	NM_006721	ADK	0.0076599	1	0.43633	yes
hsa_circ_0000249	hsa-miR-4697-3p	39.7421	18.582	20.9007	61.6532	62.3665	57.5514	chr10	76213950	76285184	+	71234	71234	NM_006721	ADK	0.0076599	1	0.43633	yes
hsa_circ_0000249	hsa-miR-4706	39.7421	18.582	20.9007	61.6532	62.3665	57.5514	chr10	76213950	76285184	+	71234	71234	NM_006721	ADK	0.0076599	1	0.43633	yes
hsa_circ_0000249	hsa-miR-4707-3p	39.7421	18.582	20.9007	61.6532	62.3665	57.5514	chr10	76213950	76285184	+	71234	71234	NM_006721	ADK	0.0076599	1	0.43633	yes
hsa_circ_0000249	hsa-miR-4713-5p	39.7421	18.582	20.9007	61.6532	62.3665	57.5514	chr10	76213950	76285184	+	71234	71234	NM_006721	ADK	0.0076599	1	0.43633	yes
hsa_circ_0000249	hsa-miR-4722-5p	39.7421	18.582	20.9007	61.6532	62.3665	57.5514	chr10	76213950	76285184	+	71234	71234	NM_006721	ADK	0.0076599	1	0.43633	yes
hsa_circ_0000249	hsa-miR-4723-3p	39.7421	18.582	20.9007	61.6532	62.3665	57.5514	chr10	76213950	76285184	+	71234	71234	NM_006721	ADK	0.0076599	1	0.43633	yes
hsa_circ_0000249	hsa-miR-4728-5p	39.7421	18.582	20.9007	61.6532	62.3665	57.5514	chr10	76213950	76285184	+	71234	71234	NM_006721	ADK	0.0076599	1	0.43633	yes
hsa_circ_0000249	hsa-miR-4731-3p	39.7421	18.582	20.9007	61.6532	62.3665	57.5514	chr10	76213950	76285184	+	71234	71234	NM_006721	ADK	0.0076599	1	0.43633	yes
hsa_circ_0000249	hsa-miR-4731-5p	39.7421	18.582	20.9007	61.6532	62.3665	57.5514	chr10	76213950	76285184	+	71234	71234	NM_006721	ADK	0.0076599	1	0.43633	yes
hsa_circ_0000249	hsa-miR-4732-3p	39.7421	18.582	20.9007	61.6532	62.3665	57.5514	chr10	76213950	76285184	+	71234	71234	NM_006721	ADK	0.0076599	1	0.43633	yes
hsa_circ_0000249	hsa-miR-4733-3p	39.7421	18.582	20.9007	61.6532	62.3665	57.5514	chr10	76213950	76285184	+	71234	71234	NM_006721	ADK	0.0076599	1	0.43633	yes
hsa_circ_0000249	hsa-miR-4739	39.7421	18.582	20.9007	61.6532	62.3665	57.5514	chr10	76213950	76285184	+	71234	71234	NM_006721	ADK	0.0076599	1	0.43633	yes
hsa_circ_0000249	hsa-miR-4749-3p	39.7421	18.582	20.9007	61.6532	62.3665	57.5514	chr10	76213950	76285184	+	71234	71234	NM_006721	ADK	0.0076599	1	0.43633	yes
hsa_circ_0000249	hsa-miR-4750-5p	39.7421	18.582	20.9007	61.6532	62.3665	57.5514	chr10	76213950	76285184	+	71234	71234	NM_006721	ADK	0.0076599	1	0.43633	yes
hsa_circ_0000249	hsa-miR-4758-3p	39.7421	18.582	20.9007	61.6532	62.3665	57.5514	chr10	76213950	76285184	+	71234	71234	NM_006721	ADK	0.0076599	1	0.43633	yes
hsa_circ_0000249	hsa-miR-4758-5p	39.7421	18.582	20.9007	61.6532	62.3665	57.5514	chr10	76213950	76285184	+	71234	71234	NM_006721	ADK	0.0076599	1	0.43633	yes
hsa_circ_0000249	hsa-miR-4763-3p	39.7421	18.582	20.9007	61.6532	62.3665	57.5514	chr10	76213950	76285184	+	71234	71234	NM_006721	ADK	0.0076599	1	0.43633	yes
hsa_circ_0000249	hsa-miR-4769-3p	39.7421	18.582	20.9007	61.6532	62.3665	57.5514	chr10	76213950	76285184	+	71234	71234	NM_006721	ADK	0.0076599	1	0.43633	yes
hsa_circ_0000249	hsa-miR-4769-5p	39.7421	18.582	20.9007	61.6532	62.3665	57.5514	chr10	76213950	76285184	+	71234	71234	NM_006721	ADK	0.0076599	1	0.43633	yes
hsa_circ_0000249	hsa-miR-4772-3p	39.7421	18.582	20.9007	61.6532	62.3665	57.5514	chr10	76213950	76285184	+	71234	71234	NM_006721	ADK	0.0076599	1	0.43633	yes
hsa_circ_0000249	hsa-miR-4793-5p	39.7421	18.582	20.9007	61.6532	62.3665	57.5514	chr10	76213950	76285184	+	71234	71234	NM_006721	ADK	0.0076599	1	0.43633	yes
hsa_circ_0000249	hsa-miR-483-3p	39.7421	18.582	20.9007	61.6532	62.3665	57.5514	chr10	76213950	76285184	+	71234	71234	NM_006721	ADK	0.0076599	1	0.43633	yes
hsa_circ_0000249	hsa-miR-483-5p	39.7421	18.582	20.9007	61.6532	62.3665	57.5514	chr10	76213950	76285184	+	71234	71234	NM_006721	ADK	0.0076599	1	0.43633	yes
hsa_circ_0000249	hsa-miR-4999-3p	39.7421	18.582	20.9007	61.6532	62.3665	57.5514	chr10	76213950	76285184	+	71234	71234	NM_006721	ADK	0.0076599	1	0.43633	yes
hsa_circ_0000249	hsa-miR-5008-5p	39.7421	18.582	20.9007	61.6532	62.3665	57.5514	chr10	76213950	76285184	+	71234	71234	NM_006721	ADK	0.0076599	1	0.43633	yes
hsa_circ_0000249	hsa-miR-5009-5p	39.7421	18.582	20.9007	61.6532	62.3665	57.5514	chr10	76213950	76285184	+	71234	71234	NM_006721	ADK	0.0076599	1	0.43633	yes
hsa_circ_0000249	hsa-miR-504-3p	39.7421	18.582	20.9007	61.6532	62.3665	57.5514	chr10	76213950	76285184	+	71234	71234	NM_006721	ADK	0.0076599	1	0.43633	yes
hsa_circ_0000249	hsa-miR-5095	39.7421	18.582	20.9007	61.6532	62.3665	57.5514	chr10	76213950	76285184	+	71234	71234	NM_006721	ADK	0.0076599	1	0.43633	yes
hsa_circ_0000249	hsa-miR-5096	39.7421	18.582	20.9007	61.6532	62.3665	57.5514	chr10	76213950	76285184	+	71234	71234	NM_006721	ADK	0.0076599	1	0.43633	yes
hsa_circ_0000249	hsa-miR-512-5p	39.7421	18.582	20.9007	61.6532	62.3665	57.5514	chr10	76213950	76285184	+	71234	71234	NM_006721	ADK	0.0076599	1	0.43633	yes
hsa_circ_0000249	hsa-miR-5189-5p	39.7421	18.582	20.9007	61.6532	62.3665	57.5514	chr10	76213950	76285184	+	71234	71234	NM_006721	ADK	0.0076599	1	0.43633	yes
hsa_circ_0000249	hsa-miR-5196-5p	39.7421	18.582	20.9007	61.6532	62.3665	57.5514	chr10	76213950	76285184	+	71234	71234	NM_006721	ADK	0.0076599	1	0.43633	yes
hsa_circ_0000249	hsa-miR-5572	39.7421	18.582	20.9007	61.6532	62.3665	57.5514	chr10	76213950	76285184	+	71234	71234	NM_006721	ADK	0.0076599	1	0.43633	yes
hsa_circ_0000249	hsa-miR-5585-3p	39.7421	18.582	20.9007	61.6532	62.3665	57.5514	chr10	76213950	76285184	+	71234	71234	NM_006721	ADK	0.0076599	1	0.43633	yes
hsa_circ_0000249	hsa-miR-5589-5p	39.7421	18.582	20.9007	61.6532	62.3665	57.5514	chr10	76213950	76285184	+	71234	71234	NM_006721	ADK	0.0076599	1	0.43633	yes
hsa_circ_0000249	hsa-miR-5684	39.7421	18.582	20.9007	61.6532	62.3665	57.5514	chr10	76213950	76285184	+	71234	71234	NM_006721	ADK	0.0076599	1	0.43633	yes
hsa_circ_0000249	hsa-miR-5689	39.7421	18.582	20.9007	61.6532	62.3665	57.5514	chr10	76213950	76285184	+	71234	71234	NM_006721	ADK	0.0076599	1	0.43633	yes
hsa_circ_0000249	hsa-miR-574-5p	39.7421	18.582	20.9007	61.6532	62.3665	57.5514	chr10	76213950	76285184	+	71234	71234	NM_006721	ADK	0.0076599	1	0.43633	yes
hsa_circ_0000249	hsa-miR-5787	39.7421	18.582	20.9007	61.6532	62.3665	57.5514	chr10	76213950	76285184	+	71234	71234	NM_006721	ADK	0.0076599	1	0.43633	yes
hsa_circ_0000249	hsa-miR-6069	39.7421	18.582	20.9007	61.6532	62.3665	57.5514	chr10	76213950	76285184	+	71234	71234	NM_006721	ADK	0.0076599	1	0.43633	yes
hsa_circ_0000249	hsa-miR-6086	39.7421	18.582	20.9007	61.6532	62.3665	57.5514	chr10	76213950	76285184	+	71234	71234	NM_006721	ADK	0.0076599	1	0.43633	yes
hsa_circ_0000249	hsa-miR-6087	39.7421	18.582	20.9007	61.6532	62.3665	57.5514	chr10	76213950	76285184	+	71234	71234	NM_006721	ADK	0.0076599	1	0.43633	yes
hsa_circ_0000249	hsa-miR-6089	39.7421	18.582	20.9007	61.6532	62.3665	57.5514	chr10	76213950	76285184	+	71234	71234	NM_006721	ADK	0.0076599	1	0.43633	yes
hsa_circ_0000249	hsa-miR-612	39.7421	18.582	20.9007	61.6532	62.3665	57.5514	chr10	76213950	76285184	+	71234	71234	NM_006721	ADK	0.0076599	1	0.43633	yes
hsa_circ_0000249	hsa-miR-615-5p	39.7421	18.582	20.9007	61.6532	62.3665	57.5514	chr10	76213950	76285184	+	71234	71234	NM_006721	ADK	0.0076599	1	0.43633	yes
hsa_circ_0000249	hsa-miR-6165	39.7421	18.582	20.9007	61.6532	62.3665	57.5514	chr10	76213950	76285184	+	71234	71234	NM_006721	ADK	0.0076599	1	0.43633	yes
hsa_circ_0000249	hsa-miR-619-5p	39.7421	18.582	20.9007	61.6532	62.3665	57.5514	chr10	76213950	76285184	+	71234	71234	NM_006721	ADK	0.0076599	1	0.43633	yes
hsa_circ_0000249	hsa-miR-629-3p	39.7421	18.582	20.9007	61.6532	62.3665	57.5514	chr10	76213950	76285184	+	71234	71234	NM_006721	ADK	0.0076599	1	0.43633	yes
hsa_circ_0000249	hsa-miR-637	39.7421	18.582	20.9007	61.6532	62.3665	57.5514	chr10	76213950	76285184	+	71234	71234	NM_006721	ADK	0.0076599	1	0.43633	yes
hsa_circ_0000249	hsa-miR-6501-3p	39.7421	18.582	20.9007	61.6532	62.3665	57.5514	chr10	76213950	76285184	+	71234	71234	NM_006721	ADK	0.0076599	1	0.43633	yes
hsa_circ_0000249	hsa-miR-6510-5p	39.7421	18.582	20.9007	61.6532	62.3665	57.5514	chr10	76213950	76285184	+	71234	71234	NM_006721	ADK	0.0076599	1	0.43633	yes
hsa_circ_0000249	hsa-miR-6511a-5p	39.7421	18.582	20.9007	61.6532	62.3665	57.5514	chr10	76213950	76285184	+	71234	71234	NM_006721	ADK	0.0076599	1	0.43633	yes
hsa_circ_0000249	hsa-miR-6512-3p	39.7421	18.582	20.9007	61.6532	62.3665	57.5514	chr10	76213950	76285184	+	71234	71234	NM_006721	ADK	0.0076599	1	0.43633	yes
hsa_circ_0000249	hsa-miR-661	39.7421	18.582	20.9007	61.6532	62.3665	57.5514	chr10	76213950	76285184	+	71234	71234	NM_006721	ADK	0.0076599	1	0.43633	yes
hsa_circ_0000249	hsa-miR-665	39.7421	18.582	20.9007	61.6532	62.3665	57.5514	chr10	76213950	76285184	+	71234	71234	NM_006721	ADK	0.0076599	1	0.43633	yes
hsa_circ_0000249	hsa-miR-6719-3p	39.7421	18.582	20.9007	61.6532	62.3665	57.5514	chr10	76213950	76285184	+	71234	71234	NM_006721	ADK	0.0076599	1	0.43633	yes
hsa_circ_0000249	hsa-miR-6720-5p	39.7421	18.582	20.9007	61.6532	62.3665	57.5514	chr10	76213950	76285184	+	71234	71234	NM_006721	ADK	0.0076599	1	0.43633	yes
hsa_circ_0000249	hsa-miR-6722-3p	39.7421	18.582	20.9007	61.6532	62.3665	57.5514	chr10	76213950	76285184	+	71234	71234	NM_006721	ADK	0.0076599	1	0.43633	yes
hsa_circ_0000249	hsa-miR-6726-5p	39.7421	18.582	20.9007	61.6532	62.3665	57.5514	chr10	76213950	76285184	+	71234	71234	NM_006721	ADK	0.0076599	1	0.43633	yes
hsa_circ_0000249	hsa-miR-6728-5p	39.7421	18.582	20.9007	61.6532	62.3665	57.5514	chr10	76213950	76285184	+	71234	71234	NM_006721	ADK	0.0076599	1	0.43633	yes
hsa_circ_0000249	hsa-miR-6734-3p	39.7421	18.582	20.9007	61.6532	62.3665	57.5514	chr10	76213950	76285184	+	71234	71234	NM_006721	ADK	0.0076599	1	0.43633	yes
hsa_circ_0000249	hsa-miR-6735-3p	39.7421	18.582	20.9007	61.6532	62.3665	57.5514	chr10	76213950	76285184	+	71234	71234	NM_006721	ADK	0.0076599	1	0.43633	yes
hsa_circ_0000249	hsa-miR-6735-5p	39.7421	18.582	20.9007	61.6532	62.3665	57.5514	chr10	76213950	76285184	+	71234	71234	NM_006721	ADK	0.0076599	1	0.43633	yes
hsa_circ_0000249	hsa-miR-6738-3p	39.7421	18.582	20.9007	61.6532	62.3665	57.5514	chr10	76213950	76285184	+	71234	71234	NM_006721	ADK	0.0076599	1	0.43633	yes
hsa_circ_0000249	hsa-miR-6747-5p	39.7421	18.582	20.9007	61.6532	62.3665	57.5514	chr10	76213950	76285184	+	71234	71234	NM_006721	ADK	0.0076599	1	0.43633	yes
hsa_circ_0000249	hsa-miR-6748-3p	39.7421	18.582	20.9007	61.6532	62.3665	57.5514	chr10	76213950	76285184	+	71234	71234	NM_006721	ADK	0.0076599	1	0.43633	yes
hsa_circ_0000249	hsa-miR-6749-3p	39.7421	18.582	20.9007	61.6532	62.3665	57.5514	chr10	76213950	76285184	+	71234	71234	NM_006721	ADK	0.0076599	1	0.43633	yes
hsa_circ_0000249	hsa-miR-6750-3p	39.7421	18.582	20.9007	61.6532	62.3665	57.5514	chr10	76213950	76285184	+	71234	71234	NM_006721	ADK	0.0076599	1	0.43633	yes
hsa_circ_0000249	hsa-miR-6751-5p	39.7421	18.582	20.9007	61.6532	62.3665	57.5514	chr10	76213950	76285184	+	71234	71234	NM_006721	ADK	0.0076599	1	0.43633	yes
hsa_circ_0000249	hsa-miR-6752-3p	39.7421	18.582	20.9007	61.6532	62.3665	57.5514	chr10	76213950	76285184	+	71234	71234	NM_006721	ADK	0.0076599	1	0.43633	yes
hsa_circ_0000249	hsa-miR-6752-5p	39.7421	18.582	20.9007	61.6532	62.3665	57.5514	chr10	76213950	76285184	+	71234	71234	NM_006721	ADK	0.0076599	1	0.43633	yes
hsa_circ_0000249	hsa-miR-6753-5p	39.7421	18.582	20.9007	61.6532	62.3665	57.5514	chr10	76213950	76285184	+	71234	71234	NM_006721	ADK	0.0076599	1	0.43633	yes
hsa_circ_0000249	hsa-miR-6754-3p	39.7421	18.582	20.9007	61.6532	62.3665	57.5514	chr10	76213950	76285184	+	71234	71234	NM_006721	ADK	0.0076599	1	0.43633	yes
hsa_circ_0000249	hsa-miR-6754-5p	39.7421	18.582	20.9007	61.6532	62.3665	57.5514	chr10	76213950	76285184	+	71234	71234	NM_006721	ADK	0.0076599	1	0.43633	yes
hsa_circ_0000249	hsa-miR-6756-3p	39.7421	18.582	20.9007	61.6532	62.3665	57.5514	chr10	76213950	76285184	+	71234	71234	NM_006721	ADK	0.0076599	1	0.43633	yes
hsa_circ_0000249	hsa-miR-6756-5p	39.7421	18.582	20.9007	61.6532	62.3665	57.5514	chr10	76213950	76285184	+	71234	71234	NM_006721	ADK	0.0076599	1	0.43633	yes
hsa_circ_0000249	hsa-miR-6763-5p	39.7421	18.582	20.9007	61.6532	62.3665	57.5514	chr10	76213950	76285184	+	71234	71234	NM_006721	ADK	0.0076599	1	0.43633	yes
hsa_circ_0000249	hsa-miR-6764-5p	39.7421	18.582	20.9007	61.6532	62.3665	57.5514	chr10	76213950	76285184	+	71234	71234	NM_006721	ADK	0.0076599	1	0.43633	yes
hsa_circ_0000249	hsa-miR-6765-3p	39.7421	18.582	20.9007	61.6532	62.3665	57.5514	chr10	76213950	76285184	+	71234	71234	NM_006721	ADK	0.0076599	1	0.43633	yes
hsa_circ_0000249	hsa-miR-6765-5p	39.7421	18.582	20.9007	61.6532	62.3665	57.5514	chr10	76213950	76285184	+	71234	71234	NM_006721	ADK	0.0076599	1	0.43633	yes
hsa_circ_0000249	hsa-miR-6774-5p	39.7421	18.582	20.9007	61.6532	62.3665	57.5514	chr10	76213950	76285184	+	71234	71234	NM_006721	ADK	0.0076599	1	0.43633	yes
hsa_circ_0000249	hsa-miR-6778-5p	39.7421	18.582	20.9007	61.6532	62.3665	57.5514	chr10	76213950	76285184	+	71234	71234	NM_006721	ADK	0.0076599	1	0.43633	yes
hsa_circ_0000249	hsa-miR-6780a-5p	39.7421	18.582	20.9007	61.6532	62.3665	57.5514	chr10	76213950	76285184	+	71234	71234	NM_006721	ADK	0.0076599	1	0.43633	yes
hsa_circ_0000249	hsa-miR-6780b-5p	39.7421	18.582	20.9007	61.6532	62.3665	57.5514	chr10	76213950	76285184	+	71234	71234	NM_006721	ADK	0.0076599	1	0.43633	yes
hsa_circ_0000249	hsa-miR-6782-5p	39.7421	18.582	20.9007	61.6532	62.3665	57.5514	chr10	76213950	76285184	+	71234	71234	NM_006721	ADK	0.0076599	1	0.43633	yes
hsa_circ_0000249	hsa-miR-6785-5p	39.7421	18.582	20.9007	61.6532	62.3665	57.5514	chr10	76213950	76285184	+	71234	71234	NM_006721	ADK	0.0076599	1	0.43633	yes
hsa_circ_0000249	hsa-miR-6787-3p	39.7421	18.582	20.9007	61.6532	62.3665	57.5514	chr10	76213950	76285184	+	71234	71234	NM_006721	ADK	0.0076599	1	0.43633	yes
hsa_circ_0000249	hsa-miR-6789-3p	39.7421	18.582	20.9007	61.6532	62.3665	57.5514	chr10	76213950	76285184	+	71234	71234	NM_006721	ADK	0.0076599	1	0.43633	yes
hsa_circ_0000249	hsa-miR-6793-5p	39.7421	18.582	20.9007	61.6532	62.3665	57.5514	chr10	76213950	76285184	+	71234	71234	NM_006721	ADK	0.0076599	1	0.43633	yes
hsa_circ_0000249	hsa-miR-6795-5p	39.7421	18.582	20.9007	61.6532	62.3665	57.5514	chr10	76213950	76285184	+	71234	71234	NM_006721	ADK	0.0076599	1	0.43633	yes
hsa_circ_0000249	hsa-miR-6797-5p	39.7421	18.582	20.9007	61.6532	62.3665	57.5514	chr10	76213950	76285184	+	71234	71234	NM_006721	ADK	0.0076599	1	0.43633	yes
hsa_circ_0000249	hsa-miR-6798-3p	39.7421	18.582	20.9007	61.6532	62.3665	57.5514	chr10	76213950	76285184	+	71234	71234	NM_006721	ADK	0.0076599	1	0.43633	yes
hsa_circ_0000249	hsa-miR-6798-5p	39.7421	18.582	20.9007	61.6532	62.3665	57.5514	chr10	76213950	76285184	+	71234	71234	NM_006721	ADK	0.0076599	1	0.43633	yes
hsa_circ_0000249	hsa-miR-6799-5p	39.7421	18.582	20.9007	61.6532	62.3665	57.5514	chr10	76213950	76285184	+	71234	71234	NM_006721	ADK	0.0076599	1	0.43633	yes
hsa_circ_0000249	hsa-miR-6802-5p	39.7421	18.582	20.9007	61.6532	62.3665	57.5514	chr10	76213950	76285184	+	71234	71234	NM_006721	ADK	0.0076599	1	0.43633	yes
hsa_circ_0000249	hsa-miR-6803-5p	39.7421	18.582	20.9007	61.6532	62.3665	57.5514	chr10	76213950	76285184	+	71234	71234	NM_006721	ADK	0.0076599	1	0.43633	yes
hsa_circ_0000249	hsa-miR-6807-3p	39.7421	18.582	20.9007	61.6532	62.3665	57.5514	chr10	76213950	76285184	+	71234	71234	NM_006721	ADK	0.0076599	1	0.43633	yes
hsa_circ_0000249	hsa-miR-6807-5p	39.7421	18.582	20.9007	61.6532	62.3665	57.5514	chr10	76213950	76285184	+	71234	71234	NM_006721	ADK	0.0076599	1	0.43633	yes
hsa_circ_0000249	hsa-miR-6808-5p	39.7421	18.582	20.9007	61.6532	62.3665	57.5514	chr10	76213950	76285184	+	71234	71234	NM_006721	ADK	0.0076599	1	0.43633	yes
hsa_circ_0000249	hsa-miR-6809-3p	39.7421	18.582	20.9007	61.6532	62.3665	57.5514	chr10	76213950	76285184	+	71234	71234	NM_006721	ADK	0.0076599	1	0.43633	yes
hsa_circ_0000249	hsa-miR-6810-3p	39.7421	18.582	20.9007	61.6532	62.3665	57.5514	chr10	76213950	76285184	+	71234	71234	NM_006721	ADK	0.0076599	1	0.43633	yes
hsa_circ_0000249	hsa-miR-6812-5p	39.7421	18.582	20.9007	61.6532	62.3665	57.5514	chr10	76213950	76285184	+	71234	71234	NM_006721	ADK	0.0076599	1	0.43633	yes
hsa_circ_0000249	hsa-miR-6815-5p	39.7421	18.582	20.9007	61.6532	62.3665	57.5514	chr10	76213950	76285184	+	71234	71234	NM_006721	ADK	0.0076599	1	0.43633	yes
hsa_circ_0000249	hsa-miR-6819-5p	39.7421	18.582	20.9007	61.6532	62.3665	57.5514	chr10	76213950	76285184	+	71234	71234	NM_006721	ADK	0.0076599	1	0.43633	yes
hsa_circ_0000249	hsa-miR-6824-5p	39.7421	18.582	20.9007	61.6532	62.3665	57.5514	chr10	76213950	76285184	+	71234	71234	NM_006721	ADK	0.0076599	1	0.43633	yes
hsa_circ_0000249	hsa-miR-6825-5p	39.7421	18.582	20.9007	61.6532	62.3665	57.5514	chr10	76213950	76285184	+	71234	71234	NM_006721	ADK	0.0076599	1	0.43633	yes
hsa_circ_0000249	hsa-miR-6826-3p	39.7421	18.582	20.9007	61.6532	62.3665	57.5514	chr10	76213950	76285184	+	71234	71234	NM_006721	ADK	0.0076599	1	0.43633	yes
hsa_circ_0000249	hsa-miR-6829-3p	39.7421	18.582	20.9007	61.6532	62.3665	57.5514	chr10	76213950	76285184	+	71234	71234	NM_006721	ADK	0.0076599	1	0.43633	yes
hsa_circ_0000249	hsa-miR-6831-5p	39.7421	18.582	20.9007	61.6532	62.3665	57.5514	chr10	76213950	76285184	+	71234	71234	NM_006721	ADK	0.0076599	1	0.43633	yes
hsa_circ_0000249	hsa-miR-6833-3p	39.7421	18.582	20.9007	61.6532	62.3665	57.5514	chr10	76213950	76285184	+	71234	71234	NM_006721	ADK	0.0076599	1	0.43633	yes
hsa_circ_0000249	hsa-miR-6835-5p	39.7421	18.582	20.9007	61.6532	62.3665	57.5514	chr10	76213950	76285184	+	71234	71234	NM_006721	ADK	0.0076599	1	0.43633	yes
hsa_circ_0000249	hsa-miR-6836-3p	39.7421	18.582	20.9007	61.6532	62.3665	57.5514	chr10	76213950	76285184	+	71234	71234	NM_006721	ADK	0.0076599	1	0.43633	yes
hsa_circ_0000249	hsa-miR-6837-5p	39.7421	18.582	20.9007	61.6532	62.3665	57.5514	chr10	76213950	76285184	+	71234	71234	NM_006721	ADK	0.0076599	1	0.43633	yes
hsa_circ_0000249	hsa-miR-6842-3p	39.7421	18.582	20.9007	61.6532	62.3665	57.5514	chr10	76213950	76285184	+	71234	71234	NM_006721	ADK	0.0076599	1	0.43633	yes
hsa_circ_0000249	hsa-miR-6842-5p	39.7421	18.582	20.9007	61.6532	62.3665	57.5514	chr10	76213950	76285184	+	71234	71234	NM_006721	ADK	0.0076599	1	0.43633	yes
hsa_circ_0000249	hsa-miR-6845-3p	39.7421	18.582	20.9007	61.6532	62.3665	57.5514	chr10	76213950	76285184	+	71234	71234	NM_006721	ADK	0.0076599	1	0.43633	yes
hsa_circ_0000249	hsa-miR-6846-3p	39.7421	18.582	20.9007	61.6532	62.3665	57.5514	chr10	76213950	76285184	+	71234	71234	NM_006721	ADK	0.0076599	1	0.43633	yes
hsa_circ_0000249	hsa-miR-6847-3p	39.7421	18.582	20.9007	61.6532	62.3665	57.5514	chr10	76213950	76285184	+	71234	71234	NM_006721	ADK	0.0076599	1	0.43633	yes
hsa_circ_0000249	hsa-miR-6851-5p	39.7421	18.582	20.9007	61.6532	62.3665	57.5514	chr10	76213950	76285184	+	71234	71234	NM_006721	ADK	0.0076599	1	0.43633	yes
hsa_circ_0000249	hsa-miR-6855-5p	39.7421	18.582	20.9007	61.6532	62.3665	57.5514	chr10	76213950	76285184	+	71234	71234	NM_006721	ADK	0.0076599	1	0.43633	yes
hsa_circ_0000249	hsa-miR-6856-5p	39.7421	18.582	20.9007	61.6532	62.3665	57.5514	chr10	76213950	76285184	+	71234	71234	NM_006721	ADK	0.0076599	1	0.43633	yes
hsa_circ_0000249	hsa-miR-6857-5p	39.7421	18.582	20.9007	61.6532	62.3665	57.5514	chr10	76213950	76285184	+	71234	71234	NM_006721	ADK	0.0076599	1	0.43633	yes
hsa_circ_0000249	hsa-miR-6859-3p	39.7421	18.582	20.9007	61.6532	62.3665	57.5514	chr10	76213950	76285184	+	71234	71234	NM_006721	ADK	0.0076599	1	0.43633	yes
hsa_circ_0000249	hsa-miR-6861-5p	39.7421	18.582	20.9007	61.6532	62.3665	57.5514	chr10	76213950	76285184	+	71234	71234	NM_006721	ADK	0.0076599	1	0.43633	yes
hsa_circ_0000249	hsa-miR-6862-3p	39.7421	18.582	20.9007	61.6532	62.3665	57.5514	chr10	76213950	76285184	+	71234	71234	NM_006721	ADK	0.0076599	1	0.43633	yes
hsa_circ_0000249	hsa-miR-6864-3p	39.7421	18.582	20.9007	61.6532	62.3665	57.5514	chr10	76213950	76285184	+	71234	71234	NM_006721	ADK	0.0076599	1	0.43633	yes
hsa_circ_0000249	hsa-miR-6865-5p	39.7421	18.582	20.9007	61.6532	62.3665	57.5514	chr10	76213950	76285184	+	71234	71234	NM_006721	ADK	0.0076599	1	0.43633	yes
hsa_circ_0000249	hsa-miR-6870-3p	39.7421	18.582	20.9007	61.6532	62.3665	57.5514	chr10	76213950	76285184	+	71234	71234	NM_006721	ADK	0.0076599	1	0.43633	yes
hsa_circ_0000249	hsa-miR-6871-5p	39.7421	18.582	20.9007	61.6532	62.3665	57.5514	chr10	76213950	76285184	+	71234	71234	NM_006721	ADK	0.0076599	1	0.43633	yes
hsa_circ_0000249	hsa-miR-6873-3p	39.7421	18.582	20.9007	61.6532	62.3665	57.5514	chr10	76213950	76285184	+	71234	71234	NM_006721	ADK	0.0076599	1	0.43633	yes
hsa_circ_0000249	hsa-miR-6875-3p	39.7421	18.582	20.9007	61.6532	62.3665	57.5514	chr10	76213950	76285184	+	71234	71234	NM_006721	ADK	0.0076599	1	0.43633	yes
hsa_circ_0000249	hsa-miR-6877-3p	39.7421	18.582	20.9007	61.6532	62.3665	57.5514	chr10	76213950	76285184	+	71234	71234	NM_006721	ADK	0.0076599	1	0.43633	yes
hsa_circ_0000249	hsa-miR-6879-5p	39.7421	18.582	20.9007	61.6532	62.3665	57.5514	chr10	76213950	76285184	+	71234	71234	NM_006721	ADK	0.0076599	1	0.43633	yes
hsa_circ_0000249	hsa-miR-6882-3p	39.7421	18.582	20.9007	61.6532	62.3665	57.5514	chr10	76213950	76285184	+	71234	71234	NM_006721	ADK	0.0076599	1	0.43633	yes
hsa_circ_0000249	hsa-miR-6883-3p	39.7421	18.582	20.9007	61.6532	62.3665	57.5514	chr10	76213950	76285184	+	71234	71234	NM_006721	ADK	0.0076599	1	0.43633	yes
hsa_circ_0000249	hsa-miR-6886-3p	39.7421	18.582	20.9007	61.6532	62.3665	57.5514	chr10	76213950	76285184	+	71234	71234	NM_006721	ADK	0.0076599	1	0.43633	yes
hsa_circ_0000249	hsa-miR-6887-3p	39.7421	18.582	20.9007	61.6532	62.3665	57.5514	chr10	76213950	76285184	+	71234	71234	NM_006721	ADK	0.0076599	1	0.43633	yes
hsa_circ_0000249	hsa-miR-6887-5p	39.7421	18.582	20.9007	61.6532	62.3665	57.5514	chr10	76213950	76285184	+	71234	71234	NM_006721	ADK	0.0076599	1	0.43633	yes
hsa_circ_0000249	hsa-miR-6891-5p	39.7421	18.582	20.9007	61.6532	62.3665	57.5514	chr10	76213950	76285184	+	71234	71234	NM_006721	ADK	0.0076599	1	0.43633	yes
hsa_circ_0000249	hsa-miR-6892-3p	39.7421	18.582	20.9007	61.6532	62.3665	57.5514	chr10	76213950	76285184	+	71234	71234	NM_006721	ADK	0.0076599	1	0.43633	yes
hsa_circ_0000249	hsa-miR-6894-3p	39.7421	18.582	20.9007	61.6532	62.3665	57.5514	chr10	76213950	76285184	+	71234	71234	NM_006721	ADK	0.0076599	1	0.43633	yes
hsa_circ_0000249	hsa-miR-6894-5p	39.7421	18.582	20.9007	61.6532	62.3665	57.5514	chr10	76213950	76285184	+	71234	71234	NM_006721	ADK	0.0076599	1	0.43633	yes
hsa_circ_0000249	hsa-miR-7106-3p	39.7421	18.582	20.9007	61.6532	62.3665	57.5514	chr10	76213950	76285184	+	71234	71234	NM_006721	ADK	0.0076599	1	0.43633	yes
hsa_circ_0000249	hsa-miR-7107-5p	39.7421	18.582	20.9007	61.6532	62.3665	57.5514	chr10	76213950	76285184	+	71234	71234	NM_006721	ADK	0.0076599	1	0.43633	yes
hsa_circ_0000249	hsa-miR-7109-5p	39.7421	18.582	20.9007	61.6532	62.3665	57.5514	chr10	76213950	76285184	+	71234	71234	NM_006721	ADK	0.0076599	1	0.43633	yes
hsa_circ_0000249	hsa-miR-7110-3p	39.7421	18.582	20.9007	61.6532	62.3665	57.5514	chr10	76213950	76285184	+	71234	71234	NM_006721	ADK	0.0076599	1	0.43633	yes
hsa_circ_0000249	hsa-miR-7111-3p	39.7421	18.582	20.9007	61.6532	62.3665	57.5514	chr10	76213950	76285184	+	71234	71234	NM_006721	ADK	0.0076599	1	0.43633	yes
hsa_circ_0000249	hsa-miR-7113-3p	39.7421	18.582	20.9007	61.6532	62.3665	57.5514	chr10	76213950	76285184	+	71234	71234	NM_006721	ADK	0.0076599	1	0.43633	yes
hsa_circ_0000249	hsa-miR-7158-5p	39.7421	18.582	20.9007	61.6532	62.3665	57.5514	chr10	76213950	76285184	+	71234	71234	NM_006721	ADK	0.0076599	1	0.43633	yes
hsa_circ_0000249	hsa-miR-762	39.7421	18.582	20.9007	61.6532	62.3665	57.5514	chr10	76213950	76285184	+	71234	71234	NM_006721	ADK	0.0076599	1	0.43633	yes
hsa_circ_0000249	hsa-miR-7703	39.7421	18.582	20.9007	61.6532	62.3665	57.5514	chr10	76213950	76285184	+	71234	71234	NM_006721	ADK	0.0076599	1	0.43633	yes
hsa_circ_0000249	hsa-miR-7847-3p	39.7421	18.582	20.9007	61.6532	62.3665	57.5514	chr10	76213950	76285184	+	71234	71234	NM_006721	ADK	0.0076599	1	0.43633	yes
hsa_circ_0000249	hsa-miR-7851-3p	39.7421	18.582	20.9007	61.6532	62.3665	57.5514	chr10	76213950	76285184	+	71234	71234	NM_006721	ADK	0.0076599	1	0.43633	yes
hsa_circ_0000249	hsa-miR-8073	39.7421	18.582	20.9007	61.6532	62.3665	57.5514	chr10	76213950	76285184	+	71234	71234	NM_006721	ADK	0.0076599	1	0.43633	yes
hsa_circ_0000249	hsa-miR-8077	39.7421	18.582	20.9007	61.6532	62.3665	57.5514	chr10	76213950	76285184	+	71234	71234	NM_006721	ADK	0.0076599	1	0.43633	yes
hsa_circ_0000249	hsa-miR-8085	39.7421	18.582	20.9007	61.6532	62.3665	57.5514	chr10	76213950	76285184	+	71234	71234	NM_006721	ADK	0.0076599	1	0.43633	yes
hsa_circ_0000249	hsa-miR-8089	39.7421	18.582	20.9007	61.6532	62.3665	57.5514	chr10	76213950	76285184	+	71234	71234	NM_006721	ADK	0.0076599	1	0.43633	yes
hsa_circ_0000249	hsa-miR-8485	39.7421	18.582	20.9007	61.6532	62.3665	57.5514	chr10	76213950	76285184	+	71234	71234	NM_006721	ADK	0.0076599	1	0.43633	yes
hsa_circ_0000249	hsa-miR-877-3p	39.7421	18.582	20.9007	61.6532	62.3665	57.5514	chr10	76213950	76285184	+	71234	71234	NM_006721	ADK	0.0076599	1	0.43633	yes
hsa_circ_0000249	hsa-miR-887-5p	39.7421	18.582	20.9007	61.6532	62.3665	57.5514	chr10	76213950	76285184	+	71234	71234	NM_006721	ADK	0.0076599	1	0.43633	yes
hsa_circ_0000249	hsa-miR-939-5p	39.7421	18.582	20.9007	61.6532	62.3665	57.5514	chr10	76213950	76285184	+	71234	71234	NM_006721	ADK	0.0076599	1	0.43633	yes
hsa_circ_0000270	hsa-miR-1181	3706.26	2180.35	3036.96	1077.66	846.692	1006.84	chr10	135084761	135085103	+	342	342	NM_001109	ADAM8	0.046579	1	3.04435	yes
hsa_circ_0000270	hsa-miR-1228-5p	3706.26	2180.35	3036.96	1077.66	846.692	1006.84	chr10	135084761	135085103	+	342	342	NM_001109	ADAM8	0.046579	1	3.04435	yes
hsa_circ_0000270	hsa-miR-1343-5p	3706.26	2180.35	3036.96	1077.66	846.692	1006.84	chr10	135084761	135085103	+	342	342	NM_001109	ADAM8	0.046579	1	3.04435	yes
hsa_circ_0000270	hsa-miR-149-3p	3706.26	2180.35	3036.96	1077.66	846.692	1006.84	chr10	135084761	135085103	+	342	342	NM_001109	ADAM8	0.046579	1	3.04435	yes
hsa_circ_0000270	hsa-miR-3189-5p	3706.26	2180.35	3036.96	1077.66	846.692	1006.84	chr10	135084761	135085103	+	342	342	NM_001109	ADAM8	0.046579	1	3.04435	yes
hsa_circ_0000270	hsa-miR-3940-3p	3706.26	2180.35	3036.96	1077.66	846.692	1006.84	chr10	135084761	135085103	+	342	342	NM_001109	ADAM8	0.046579	1	3.04435	yes
hsa_circ_0000270	hsa-miR-4739	3706.26	2180.35	3036.96	1077.66	846.692	1006.84	chr10	135084761	135085103	+	342	342	NM_001109	ADAM8	0.046579	1	3.04435	yes
hsa_circ_0000270	hsa-miR-6081	3706.26	2180.35	3036.96	1077.66	846.692	1006.84	chr10	135084761	135085103	+	342	342	NM_001109	ADAM8	0.046579	1	3.04435	yes
hsa_circ_0000270	hsa-miR-874-5p	3706.26	2180.35	3036.96	1077.66	846.692	1006.84	chr10	135084761	135085103	+	342	342	NM_001109	ADAM8	0.046579	1	3.04435	yes
hsa_circ_0000298	hsa-miR-149-5p	3375	3164.25	3067.12	1538.38	1226.32	1384.22	chr11	47187818	47189802	-	1984	604	NM_032389	ARFGAP2	0.000141072	1	2.31539	yes
hsa_circ_0000298	hsa-miR-339-5p	3375	3164.25	3067.12	1538.38	1226.32	1384.22	chr11	47187818	47189802	-	1984	604	NM_032389	ARFGAP2	0.000141072	1	2.31539	yes
hsa_circ_0000298	hsa-miR-449b-3p	3375	3164.25	3067.12	1538.38	1226.32	1384.22	chr11	47187818	47189802	-	1984	604	NM_032389	ARFGAP2	0.000141072	1	2.31539	yes
hsa_circ_0000298	hsa-miR-4691-3p	3375	3164.25	3067.12	1538.38	1226.32	1384.22	chr11	47187818	47189802	-	1984	604	NM_032389	ARFGAP2	0.000141072	1	2.31539	yes
hsa_circ_0000310	hsa-miR-3916	31.5329	42.3872	32.8823	151.117	114.256	135.404	chr11	61120456	61121464	-	1008	364	NM_001161454	CYBASC3	0.00094221	1	0.266489	yes
hsa_circ_0000310	hsa-miR-4685-5p	31.5329	42.3872	32.8823	151.117	114.256	135.404	chr11	61120456	61121464	-	1008	364	NM_001161454	CYBASC3	0.00094221	1	0.266489	yes
hsa_circ_0000310	hsa-miR-6724-5p	31.5329	42.3872	32.8823	151.117	114.256	135.404	chr11	61120456	61121464	-	1008	364	NM_001161454	CYBASC3	0.00094221	1	0.266489	yes
hsa_circ_0000310	hsa-miR-6879-5p	31.5329	42.3872	32.8823	151.117	114.256	135.404	chr11	61120456	61121464	-	1008	364	NM_001161454	CYBASC3	0.00094221	1	0.266489	yes
hsa_circ_0000310	hsa-miR-7150	31.5329	42.3872	32.8823	151.117	114.256	135.404	chr11	61120456	61121464	-	1008	364	NM_001161454	CYBASC3	0.00094221	1	0.266489	yes
hsa_circ_0000329	hsa-miR-3663-3p	459.942	461.053	417.379	217.461	228.251	182.793	chr11	66281876	66287219	+	5343	564	NM_024649	BBS1	0.00028234	1	2.12946	yes
hsa_circ_0000329	hsa-miR-3937	459.942	461.053	417.379	217.461	228.251	182.793	chr11	66281876	66287219	+	5343	564	NM_024649	BBS1	0.00028234	1	2.12946	yes
hsa_circ_0000329	hsa-miR-4268	459.942	461.053	417.379	217.461	228.251	182.793	chr11	66281876	66287219	+	5343	564	NM_024649	BBS1	0.00028234	1	2.12946	yes
hsa_circ_0000329	hsa-miR-663a	459.942	461.053	417.379	217.461	228.251	182.793	chr11	66281876	66287219	+	5343	564	NM_024649	BBS1	0.00028234	1	2.12946	yes
hsa_circ_0000329	hsa-miR-6823-5p	459.942	461.053	417.379	217.461	228.251	182.793	chr11	66281876	66287219	+	5343	564	NM_024649	BBS1	0.00028234	1	2.12946	yes
hsa_circ_0000329	hsa-miR-7155-5p	459.942	461.053	417.379	217.461	228.251	182.793	chr11	66281876	66287219	+	5343	564	NM_024649	BBS1	0.00028234	1	2.12946	yes
hsa_circ_0000357	hsa-miR-149-5p	823.219	773.937	686.725	359.834	348.872	329.172	chr11	116734383	116744352	-	9969	378	NM_025164	SIK3	0.00052481	1	2.20053	yes
hsa_circ_0000357	hsa-miR-3189-5p	823.219	773.937	686.725	359.834	348.872	329.172	chr11	116734383	116744352	-	9969	378	NM_025164	SIK3	0.00052481	1	2.20053	yes
hsa_circ_0000357	hsa-miR-3200-5p	823.219	773.937	686.725	359.834	348.872	329.172	chr11	116734383	116744352	-	9969	378	NM_025164	SIK3	0.00052481	1	2.20053	yes
hsa_circ_0000357	hsa-miR-4739	823.219	773.937	686.725	359.834	348.872	329.172	chr11	116734383	116744352	-	9969	378	NM_025164	SIK3	0.00052481	1	2.20053	yes
hsa_circ_0000366	hsa-miR-1268a	17.9389	5.5895	22.7975	31.459	59.8227	44.0757	chr11	121454179	121454287	-	108	108	NM_003105	SORL1	0.037357	1	0.342249	yes
hsa_circ_0000366	hsa-miR-1268b	17.9389	5.5895	22.7975	31.459	59.8227	44.0757	chr11	121454179	121454287	-	108	108	NM_003105	SORL1	0.037357	1	0.342249	yes
hsa_circ_0000366	hsa-miR-324-5p	17.9389	5.5895	22.7975	31.459	59.8227	44.0757	chr11	121454179	121454287	-	108	108	NM_003105	SORL1	0.037357	1	0.342249	yes
hsa_circ_0000399	hsa-miR-185-3p	45.5151	54.8077	24.89	87.5656	83.3639	98.2423	chr12	49053687	49054402	-	715	715	NM_017822	KANSL2	0.0083204	1	0.465178	yes
hsa_circ_0000399	hsa-miR-4656	45.5151	54.8077	24.89	87.5656	83.3639	98.2423	chr12	49053687	49054402	-	715	715	NM_017822	KANSL2	0.0083204	1	0.465178	yes
hsa_circ_0000399	hsa-miR-5001-5p	45.5151	54.8077	24.89	87.5656	83.3639	98.2423	chr12	49053687	49054402	-	715	715	NM_017822	KANSL2	0.0083204	1	0.465178	yes
hsa_circ_0000399	hsa-miR-6085	45.5151	54.8077	24.89	87.5656	83.3639	98.2423	chr12	49053687	49054402	-	715	715	NM_017822	KANSL2	0.0083204	1	0.465178	yes
hsa_circ_0000399	hsa-miR-6510-5p	45.5151	54.8077	24.89	87.5656	83.3639	98.2423	chr12	49053687	49054402	-	715	715	NM_017822	KANSL2	0.0083204	1	0.465178	yes
hsa_circ_0000399	hsa-miR-6734-5p	45.5151	54.8077	24.89	87.5656	83.3639	98.2423	chr12	49053687	49054402	-	715	715	NM_017822	KANSL2	0.0083204	1	0.465178	yes
hsa_circ_0000403	hsa-miR-3620-3p	194.269	148.901	171.264	83.4081	86.9872	76.6946	chr12	54764057	54764137	+	80	80	NM_001130967	ZNF385A	0.002682	1	2.08197	yes
hsa_circ_0000403	hsa-miR-6862-3p	194.269	148.901	171.264	83.4081	86.9872	76.6946	chr12	54764057	54764137	+	80	80	NM_001130967	ZNF385A	0.002682	1	2.08197	yes
hsa_circ_0000438	hsa-miR-181a-2-3p	1554.6	1194.83	1052.94	465.499	348.904	351.867	chr12	111951160	111957880	-	6720	770	NM_002973	ATXN2	0.0046807	1	3.26028	yes
hsa_circ_0000438	hsa-miR-2861	1554.6	1194.83	1052.94	465.499	348.904	351.867	chr12	111951160	111957880	-	6720	770	NM_002973	ATXN2	0.0046807	1	3.26028	yes
hsa_circ_0000438	hsa-miR-328-5p	1554.6	1194.83	1052.94	465.499	348.904	351.867	chr12	111951160	111957880	-	6720	770	NM_002973	ATXN2	0.0046807	1	3.26028	yes
hsa_circ_0000438	hsa-miR-4649-5p	1554.6	1194.83	1052.94	465.499	348.904	351.867	chr12	111951160	111957880	-	6720	770	NM_002973	ATXN2	0.0046807	1	3.26028	yes
hsa_circ_0000438	hsa-miR-5189-5p	1554.6	1194.83	1052.94	465.499	348.904	351.867	chr12	111951160	111957880	-	6720	770	NM_002973	ATXN2	0.0046807	1	3.26028	yes
hsa_circ_0000438	hsa-miR-6756-5p	1554.6	1194.83	1052.94	465.499	348.904	351.867	chr12	111951160	111957880	-	6720	770	NM_002973	ATXN2	0.0046807	1	3.26028	yes
hsa_circ_0000438	hsa-miR-6769b-5p	1554.6	1194.83	1052.94	465.499	348.904	351.867	chr12	111951160	111957880	-	6720	770	NM_002973	ATXN2	0.0046807	1	3.26028	yes
hsa_circ_0000438	hsa-miR-6782-5p	1554.6	1194.83	1052.94	465.499	348.904	351.867	chr12	111951160	111957880	-	6720	770	NM_002973	ATXN2	0.0046807	1	3.26028	yes
hsa_circ_0000438	hsa-miR-6894-5p	1554.6	1194.83	1052.94	465.499	348.904	351.867	chr12	111951160	111957880	-	6720	770	NM_002973	ATXN2	0.0046807	1	3.26028	yes
hsa_circ_0000449	hsa-miR-1226-5p	5385.51	4648.41	4434.7	1432.38	646.413	488.804	chr12	121154725	121157906	-	3181	3181	NM_001080533	UNC119B	0.00063926	1	5.63508	yes
hsa_circ_0000449	hsa-miR-1304-3p	5385.51	4648.41	4434.7	1432.38	646.413	488.804	chr12	121154725	121157906	-	3181	3181	NM_001080533	UNC119B	0.00063926	1	5.63508	yes
hsa_circ_0000449	hsa-miR-143-5p	5385.51	4648.41	4434.7	1432.38	646.413	488.804	chr12	121154725	121157906	-	3181	3181	NM_001080533	UNC119B	0.00063926	1	5.63508	yes
hsa_circ_0000449	hsa-miR-185-3p	5385.51	4648.41	4434.7	1432.38	646.413	488.804	chr12	121154725	121157906	-	3181	3181	NM_001080533	UNC119B	0.00063926	1	5.63508	yes
hsa_circ_0000449	hsa-miR-3135b	5385.51	4648.41	4434.7	1432.38	646.413	488.804	chr12	121154725	121157906	-	3181	3181	NM_001080533	UNC119B	0.00063926	1	5.63508	yes
hsa_circ_0000449	hsa-miR-328-5p	5385.51	4648.41	4434.7	1432.38	646.413	488.804	chr12	121154725	121157906	-	3181	3181	NM_001080533	UNC119B	0.00063926	1	5.63508	yes
hsa_circ_0000449	hsa-miR-4430	5385.51	4648.41	4434.7	1432.38	646.413	488.804	chr12	121154725	121157906	-	3181	3181	NM_001080533	UNC119B	0.00063926	1	5.63508	yes
hsa_circ_0000449	hsa-miR-4433b-3p	5385.51	4648.41	4434.7	1432.38	646.413	488.804	chr12	121154725	121157906	-	3181	3181	NM_001080533	UNC119B	0.00063926	1	5.63508	yes
hsa_circ_0000449	hsa-miR-4687-3p	5385.51	4648.41	4434.7	1432.38	646.413	488.804	chr12	121154725	121157906	-	3181	3181	NM_001080533	UNC119B	0.00063926	1	5.63508	yes
hsa_circ_0000449	hsa-miR-4697-3p	5385.51	4648.41	4434.7	1432.38	646.413	488.804	chr12	121154725	121157906	-	3181	3181	NM_001080533	UNC119B	0.00063926	1	5.63508	yes
hsa_circ_0000449	hsa-miR-5001-5p	5385.51	4648.41	4434.7	1432.38	646.413	488.804	chr12	121154725	121157906	-	3181	3181	NM_001080533	UNC119B	0.00063926	1	5.63508	yes
hsa_circ_0000449	hsa-miR-5095	5385.51	4648.41	4434.7	1432.38	646.413	488.804	chr12	121154725	121157906	-	3181	3181	NM_001080533	UNC119B	0.00063926	1	5.63508	yes
hsa_circ_0000449	hsa-miR-5096	5385.51	4648.41	4434.7	1432.38	646.413	488.804	chr12	121154725	121157906	-	3181	3181	NM_001080533	UNC119B	0.00063926	1	5.63508	yes
hsa_circ_0000449	hsa-miR-5585-3p	5385.51	4648.41	4434.7	1432.38	646.413	488.804	chr12	121154725	121157906	-	3181	3181	NM_001080533	UNC119B	0.00063926	1	5.63508	yes
hsa_circ_0000449	hsa-miR-619-5p	5385.51	4648.41	4434.7	1432.38	646.413	488.804	chr12	121154725	121157906	-	3181	3181	NM_001080533	UNC119B	0.00063926	1	5.63508	yes
hsa_circ_0000449	hsa-miR-6511b-5p	5385.51	4648.41	4434.7	1432.38	646.413	488.804	chr12	121154725	121157906	-	3181	3181	NM_001080533	UNC119B	0.00063926	1	5.63508	yes
hsa_circ_0000449	hsa-miR-6735-3p	5385.51	4648.41	4434.7	1432.38	646.413	488.804	chr12	121154725	121157906	-	3181	3181	NM_001080533	UNC119B	0.00063926	1	5.63508	yes
hsa_circ_0000449	hsa-miR-6744-3p	5385.51	4648.41	4434.7	1432.38	646.413	488.804	chr12	121154725	121157906	-	3181	3181	NM_001080533	UNC119B	0.00063926	1	5.63508	yes
hsa_circ_0000449	hsa-miR-6772-3p	5385.51	4648.41	4434.7	1432.38	646.413	488.804	chr12	121154725	121157906	-	3181	3181	NM_001080533	UNC119B	0.00063926	1	5.63508	yes
hsa_circ_0000449	hsa-miR-6777-3p	5385.51	4648.41	4434.7	1432.38	646.413	488.804	chr12	121154725	121157906	-	3181	3181	NM_001080533	UNC119B	0.00063926	1	5.63508	yes
hsa_circ_0000449	hsa-miR-6782-5p	5385.51	4648.41	4434.7	1432.38	646.413	488.804	chr12	121154725	121157906	-	3181	3181	NM_001080533	UNC119B	0.00063926	1	5.63508	yes
hsa_circ_0000449	hsa-miR-6797-5p	5385.51	4648.41	4434.7	1432.38	646.413	488.804	chr12	121154725	121157906	-	3181	3181	NM_001080533	UNC119B	0.00063926	1	5.63508	yes
hsa_circ_0000449	hsa-miR-6804-3p	5385.51	4648.41	4434.7	1432.38	646.413	488.804	chr12	121154725	121157906	-	3181	3181	NM_001080533	UNC119B	0.00063926	1	5.63508	yes
hsa_circ_0000449	hsa-miR-6824-5p	5385.51	4648.41	4434.7	1432.38	646.413	488.804	chr12	121154725	121157906	-	3181	3181	NM_001080533	UNC119B	0.00063926	1	5.63508	yes
hsa_circ_0000449	hsa-miR-6851-5p	5385.51	4648.41	4434.7	1432.38	646.413	488.804	chr12	121154725	121157906	-	3181	3181	NM_001080533	UNC119B	0.00063926	1	5.63508	yes
hsa_circ_0000449	hsa-miR-7107-5p	5385.51	4648.41	4434.7	1432.38	646.413	488.804	chr12	121154725	121157906	-	3181	3181	NM_001080533	UNC119B	0.00063926	1	5.63508	yes
hsa_circ_0000449	hsa-miR-8089	5385.51	4648.41	4434.7	1432.38	646.413	488.804	chr12	121154725	121157906	-	3181	3181	NM_001080533	UNC119B	0.00063926	1	5.63508	yes
hsa_circ_0000449	hsa-miR-9500	5385.51	4648.41	4434.7	1432.38	646.413	488.804	chr12	121154725	121157906	-	3181	3181	NM_001080533	UNC119B	0.00063926	1	5.63508	yes
hsa_circ_0000479	hsa-miR-5189-5p	278.113	298.416	326.348	143.704	116.717	134.281	chr13	43528083	43544806	-	16723	375	NM_033255	EPSTI1	0.00045872	1	2.28749	yes
hsa_circ_0000480	hsa-miR-1273e	18.0715	29.1904	23.9568	53.0666	48.7608	54.2828	chr13	46559797	46563115	+	3318	3318	NM_015070	ZC3H13	0.00144451	1	0.456207	yes
hsa_circ_0000480	hsa-miR-4318	18.0715	29.1904	23.9568	53.0666	48.7608	54.2828	chr13	46559797	46563115	+	3318	3318	NM_015070	ZC3H13	0.00144451	1	0.456207	yes
hsa_circ_0000480	hsa-miR-4322	18.0715	29.1904	23.9568	53.0666	48.7608	54.2828	chr13	46559797	46563115	+	3318	3318	NM_015070	ZC3H13	0.00144451	1	0.456207	yes
hsa_circ_0000480	hsa-miR-4433b-3p	18.0715	29.1904	23.9568	53.0666	48.7608	54.2828	chr13	46559797	46563115	+	3318	3318	NM_015070	ZC3H13	0.00144451	1	0.456207	yes
hsa_circ_0000480	hsa-miR-4739	18.0715	29.1904	23.9568	53.0666	48.7608	54.2828	chr13	46559797	46563115	+	3318	3318	NM_015070	ZC3H13	0.00144451	1	0.456207	yes
hsa_circ_0000480	hsa-miR-4763-3p	18.0715	29.1904	23.9568	53.0666	48.7608	54.2828	chr13	46559797	46563115	+	3318	3318	NM_015070	ZC3H13	0.00144451	1	0.456207	yes
hsa_circ_0000480	hsa-miR-6085	18.0715	29.1904	23.9568	53.0666	48.7608	54.2828	chr13	46559797	46563115	+	3318	3318	NM_015070	ZC3H13	0.00144451	1	0.456207	yes
hsa_circ_0000480	hsa-miR-6089	18.0715	29.1904	23.9568	53.0666	48.7608	54.2828	chr13	46559797	46563115	+	3318	3318	NM_015070	ZC3H13	0.00144451	1	0.456207	yes
hsa_circ_0000480	hsa-miR-6778-5p	18.0715	29.1904	23.9568	53.0666	48.7608	54.2828	chr13	46559797	46563115	+	3318	3318	NM_015070	ZC3H13	0.00144451	1	0.456207	yes
hsa_circ_0000480	hsa-miR-6812-5p	18.0715	29.1904	23.9568	53.0666	48.7608	54.2828	chr13	46559797	46563115	+	3318	3318	NM_015070	ZC3H13	0.00144451	1	0.456207	yes
hsa_circ_0000517	hsa-miR-1296-5p	6714	6682.33	5843.51	2641.71	2806.64	2791.62	chr14	20811404	20811492	-	88	88	NR_002312	RPPH1	0.00022244	1	2.33494	yes
hsa_circ_0000517	hsa-miR-330-5p	6714	6682.33	5843.51	2641.71	2806.64	2791.62	chr14	20811404	20811492	-	88	88	NR_002312	RPPH1	0.00022244	1	2.33494	yes
hsa_circ_0000559	hsa-miR-1249-5p	270.561	280.482	237.953	144.895	128.702	90.9781	chr14	89747293	89750866	-	3573	3573	NM_005197	FOXN3	0.0023155	1	2.16416	yes
hsa_circ_0000559	hsa-miR-1304-3p	270.561	280.482	237.953	144.895	128.702	90.9781	chr14	89747293	89750866	-	3573	3573	NM_005197	FOXN3	0.0023155	1	2.16416	yes
hsa_circ_0000559	hsa-miR-3135b	270.561	280.482	237.953	144.895	128.702	90.9781	chr14	89747293	89750866	-	3573	3573	NM_005197	FOXN3	0.0023155	1	2.16416	yes
hsa_circ_0000559	hsa-miR-3137	270.561	280.482	237.953	144.895	128.702	90.9781	chr14	89747293	89750866	-	3573	3573	NM_005197	FOXN3	0.0023155	1	2.16416	yes
hsa_circ_0000559	hsa-miR-3680-3p	270.561	280.482	237.953	144.895	128.702	90.9781	chr14	89747293	89750866	-	3573	3573	NM_005197	FOXN3	0.0023155	1	2.16416	yes
hsa_circ_0000559	hsa-miR-4706	270.561	280.482	237.953	144.895	128.702	90.9781	chr14	89747293	89750866	-	3573	3573	NM_005197	FOXN3	0.0023155	1	2.16416	yes
hsa_circ_0000559	hsa-miR-4728-5p	270.561	280.482	237.953	144.895	128.702	90.9781	chr14	89747293	89750866	-	3573	3573	NM_005197	FOXN3	0.0023155	1	2.16416	yes
hsa_circ_0000559	hsa-miR-5189-5p	270.561	280.482	237.953	144.895	128.702	90.9781	chr14	89747293	89750866	-	3573	3573	NM_005197	FOXN3	0.0023155	1	2.16416	yes
hsa_circ_0000559	hsa-miR-619-5p	270.561	280.482	237.953	144.895	128.702	90.9781	chr14	89747293	89750866	-	3573	3573	NM_005197	FOXN3	0.0023155	1	2.16416	yes
hsa_circ_0000559	hsa-miR-6722-3p	270.561	280.482	237.953	144.895	128.702	90.9781	chr14	89747293	89750866	-	3573	3573	NM_005197	FOXN3	0.0023155	1	2.16416	yes
hsa_circ_0000559	hsa-miR-6734-3p	270.561	280.482	237.953	144.895	128.702	90.9781	chr14	89747293	89750866	-	3573	3573	NM_005197	FOXN3	0.0023155	1	2.16416	yes
hsa_circ_0000559	hsa-miR-6735-5p	270.561	280.482	237.953	144.895	128.702	90.9781	chr14	89747293	89750866	-	3573	3573	NM_005197	FOXN3	0.0023155	1	2.16416	yes
hsa_circ_0000559	hsa-miR-6750-5p	270.561	280.482	237.953	144.895	128.702	90.9781	chr14	89747293	89750866	-	3573	3573	NM_005197	FOXN3	0.0023155	1	2.16416	yes
hsa_circ_0000559	hsa-miR-6756-5p	270.561	280.482	237.953	144.895	128.702	90.9781	chr14	89747293	89750866	-	3573	3573	NM_005197	FOXN3	0.0023155	1	2.16416	yes
hsa_circ_0000559	hsa-miR-6777-3p	270.561	280.482	237.953	144.895	128.702	90.9781	chr14	89747293	89750866	-	3573	3573	NM_005197	FOXN3	0.0023155	1	2.16416	yes
hsa_circ_0000559	hsa-miR-6777-5p	270.561	280.482	237.953	144.895	128.702	90.9781	chr14	89747293	89750866	-	3573	3573	NM_005197	FOXN3	0.0023155	1	2.16416	yes
hsa_circ_0000559	hsa-miR-6780b-5p	270.561	280.482	237.953	144.895	128.702	90.9781	chr14	89747293	89750866	-	3573	3573	NM_005197	FOXN3	0.0023155	1	2.16416	yes
hsa_circ_0000559	hsa-miR-6782-5p	270.561	280.482	237.953	144.895	128.702	90.9781	chr14	89747293	89750866	-	3573	3573	NM_005197	FOXN3	0.0023155	1	2.16416	yes
hsa_circ_0000559	hsa-miR-6787-3p	270.561	280.482	237.953	144.895	128.702	90.9781	chr14	89747293	89750866	-	3573	3573	NM_005197	FOXN3	0.0023155	1	2.16416	yes
hsa_circ_0000559	hsa-miR-6791-5p	270.561	280.482	237.953	144.895	128.702	90.9781	chr14	89747293	89750866	-	3573	3573	NM_005197	FOXN3	0.0023155	1	2.16416	yes
hsa_circ_0000559	hsa-miR-6797-5p	270.561	280.482	237.953	144.895	128.702	90.9781	chr14	89747293	89750866	-	3573	3573	NM_005197	FOXN3	0.0023155	1	2.16416	yes
hsa_circ_0000559	hsa-miR-6804-3p	270.561	280.482	237.953	144.895	128.702	90.9781	chr14	89747293	89750866	-	3573	3573	NM_005197	FOXN3	0.0023155	1	2.16416	yes
hsa_circ_0000559	hsa-miR-6858-5p	270.561	280.482	237.953	144.895	128.702	90.9781	chr14	89747293	89750866	-	3573	3573	NM_005197	FOXN3	0.0023155	1	2.16416	yes
hsa_circ_0000559	hsa-miR-6861-5p	270.561	280.482	237.953	144.895	128.702	90.9781	chr14	89747293	89750866	-	3573	3573	NM_005197	FOXN3	0.0023155	1	2.16416	yes
hsa_circ_0000559	hsa-miR-6887-5p	270.561	280.482	237.953	144.895	128.702	90.9781	chr14	89747293	89750866	-	3573	3573	NM_005197	FOXN3	0.0023155	1	2.16416	yes
hsa_circ_0000559	hsa-miR-7843-5p	270.561	280.482	237.953	144.895	128.702	90.9781	chr14	89747293	89750866	-	3573	3573	NM_005197	FOXN3	0.0023155	1	2.16416	yes
hsa_circ_0000559	hsa-miR-8485	270.561	280.482	237.953	144.895	128.702	90.9781	chr14	89747293	89750866	-	3573	3573	NM_005197	FOXN3	0.0023155	1	2.16416	yes
hsa_circ_0000588	hsa-miR-106b-3p	17.8687	9.67013	15.49	7.58439	7.73256	3.91949	chr15	28508063	28511074	-	3011	478	NM_004667	HERC2	0.044177	1	2.23684	yes
hsa_circ_0000658	hsa-miR-4690-3p	38.4227	30.4999	48.9326	14.6877	9.80088	11.971	chr15	94847149	94848651	+	1502	1502	NM_001159643	MCTP2	0.0079647	1	3.23249	yes
hsa_circ_0000658	hsa-miR-5088-5p	38.4227	30.4999	48.9326	14.6877	9.80088	11.971	chr15	94847149	94848651	+	1502	1502	NM_001159643	MCTP2	0.0079647	1	3.23249	yes
hsa_circ_0000658	hsa-miR-5095	38.4227	30.4999	48.9326	14.6877	9.80088	11.971	chr15	94847149	94848651	+	1502	1502	NM_001159643	MCTP2	0.0079647	1	3.23249	yes
hsa_circ_0000658	hsa-miR-619-5p	38.4227	30.4999	48.9326	14.6877	9.80088	11.971	chr15	94847149	94848651	+	1502	1502	NM_001159643	MCTP2	0.0079647	1	3.23249	yes
hsa_circ_0000658	hsa-miR-6877-3p	38.4227	30.4999	48.9326	14.6877	9.80088	11.971	chr15	94847149	94848651	+	1502	1502	NM_001159643	MCTP2	0.0079647	1	3.23249	yes
hsa_circ_0000658	hsa-miR-7113-3p	38.4227	30.4999	48.9326	14.6877	9.80088	11.971	chr15	94847149	94848651	+	1502	1502	NM_001159643	MCTP2	0.0079647	1	3.23249	yes
hsa_circ_0000658	hsa-miR-874-3p	38.4227	30.4999	48.9326	14.6877	9.80088	11.971	chr15	94847149	94848651	+	1502	1502	NM_001159643	MCTP2	0.0079647	1	3.23249	yes
hsa_circ_0000663	hsa-miR-1182	1722.77	1013.94	1363.64	558.459	440.666	483.164	chr16	424004	427848	-	3844	1781	NM_021259	TMEM8A	0.013637	1	2.76623	yes
hsa_circ_0000663	hsa-miR-1203	1722.77	1013.94	1363.64	558.459	440.666	483.164	chr16	424004	427848	-	3844	1781	NM_021259	TMEM8A	0.013637	1	2.76623	yes
hsa_circ_0000663	hsa-miR-1207-5p	1722.77	1013.94	1363.64	558.459	440.666	483.164	chr16	424004	427848	-	3844	1781	NM_021259	TMEM8A	0.013637	1	2.76623	yes
hsa_circ_0000663	hsa-miR-1226-5p	1722.77	1013.94	1363.64	558.459	440.666	483.164	chr16	424004	427848	-	3844	1781	NM_021259	TMEM8A	0.013637	1	2.76623	yes
hsa_circ_0000663	hsa-miR-1237-5p	1722.77	1013.94	1363.64	558.459	440.666	483.164	chr16	424004	427848	-	3844	1781	NM_021259	TMEM8A	0.013637	1	2.76623	yes
hsa_circ_0000663	hsa-miR-1291	1722.77	1013.94	1363.64	558.459	440.666	483.164	chr16	424004	427848	-	3844	1781	NM_021259	TMEM8A	0.013637	1	2.76623	yes
hsa_circ_0000663	hsa-miR-298	1722.77	1013.94	1363.64	558.459	440.666	483.164	chr16	424004	427848	-	3844	1781	NM_021259	TMEM8A	0.013637	1	2.76623	yes
hsa_circ_0000663	hsa-miR-3187-3p	1722.77	1013.94	1363.64	558.459	440.666	483.164	chr16	424004	427848	-	3844	1781	NM_021259	TMEM8A	0.013637	1	2.76623	yes
hsa_circ_0000663	hsa-miR-328-5p	1722.77	1013.94	1363.64	558.459	440.666	483.164	chr16	424004	427848	-	3844	1781	NM_021259	TMEM8A	0.013637	1	2.76623	yes
hsa_circ_0000663	hsa-miR-4532	1722.77	1013.94	1363.64	558.459	440.666	483.164	chr16	424004	427848	-	3844	1781	NM_021259	TMEM8A	0.013637	1	2.76623	yes
hsa_circ_0000663	hsa-miR-4632-3p	1722.77	1013.94	1363.64	558.459	440.666	483.164	chr16	424004	427848	-	3844	1781	NM_021259	TMEM8A	0.013637	1	2.76623	yes
hsa_circ_0000663	hsa-miR-4640-5p	1722.77	1013.94	1363.64	558.459	440.666	483.164	chr16	424004	427848	-	3844	1781	NM_021259	TMEM8A	0.013637	1	2.76623	yes
hsa_circ_0000663	hsa-miR-4695-5p	1722.77	1013.94	1363.64	558.459	440.666	483.164	chr16	424004	427848	-	3844	1781	NM_021259	TMEM8A	0.013637	1	2.76623	yes
hsa_circ_0000663	hsa-miR-4710	1722.77	1013.94	1363.64	558.459	440.666	483.164	chr16	424004	427848	-	3844	1781	NM_021259	TMEM8A	0.013637	1	2.76623	yes
hsa_circ_0000663	hsa-miR-4722-5p	1722.77	1013.94	1363.64	558.459	440.666	483.164	chr16	424004	427848	-	3844	1781	NM_021259	TMEM8A	0.013637	1	2.76623	yes
hsa_circ_0000663	hsa-miR-4726-5p	1722.77	1013.94	1363.64	558.459	440.666	483.164	chr16	424004	427848	-	3844	1781	NM_021259	TMEM8A	0.013637	1	2.76623	yes
hsa_circ_0000663	hsa-miR-4734	1722.77	1013.94	1363.64	558.459	440.666	483.164	chr16	424004	427848	-	3844	1781	NM_021259	TMEM8A	0.013637	1	2.76623	yes
hsa_circ_0000663	hsa-miR-4749-5p	1722.77	1013.94	1363.64	558.459	440.666	483.164	chr16	424004	427848	-	3844	1781	NM_021259	TMEM8A	0.013637	1	2.76623	yes
hsa_circ_0000663	hsa-miR-4763-3p	1722.77	1013.94	1363.64	558.459	440.666	483.164	chr16	424004	427848	-	3844	1781	NM_021259	TMEM8A	0.013637	1	2.76623	yes
hsa_circ_0000663	hsa-miR-596	1722.77	1013.94	1363.64	558.459	440.666	483.164	chr16	424004	427848	-	3844	1781	NM_021259	TMEM8A	0.013637	1	2.76623	yes
hsa_circ_0000663	hsa-miR-598-5p	1722.77	1013.94	1363.64	558.459	440.666	483.164	chr16	424004	427848	-	3844	1781	NM_021259	TMEM8A	0.013637	1	2.76623	yes
hsa_circ_0000663	hsa-miR-6511a-5p	1722.77	1013.94	1363.64	558.459	440.666	483.164	chr16	424004	427848	-	3844	1781	NM_021259	TMEM8A	0.013637	1	2.76623	yes
hsa_circ_0000663	hsa-miR-6727-3p	1722.77	1013.94	1363.64	558.459	440.666	483.164	chr16	424004	427848	-	3844	1781	NM_021259	TMEM8A	0.013637	1	2.76623	yes
hsa_circ_0000663	hsa-miR-6731-5p	1722.77	1013.94	1363.64	558.459	440.666	483.164	chr16	424004	427848	-	3844	1781	NM_021259	TMEM8A	0.013637	1	2.76623	yes
hsa_circ_0000663	hsa-miR-6743-5p	1722.77	1013.94	1363.64	558.459	440.666	483.164	chr16	424004	427848	-	3844	1781	NM_021259	TMEM8A	0.013637	1	2.76623	yes
hsa_circ_0000663	hsa-miR-6746-5p	1722.77	1013.94	1363.64	558.459	440.666	483.164	chr16	424004	427848	-	3844	1781	NM_021259	TMEM8A	0.013637	1	2.76623	yes
hsa_circ_0000663	hsa-miR-6756-5p	1722.77	1013.94	1363.64	558.459	440.666	483.164	chr16	424004	427848	-	3844	1781	NM_021259	TMEM8A	0.013637	1	2.76623	yes
hsa_circ_0000663	hsa-miR-6762-5p	1722.77	1013.94	1363.64	558.459	440.666	483.164	chr16	424004	427848	-	3844	1781	NM_021259	TMEM8A	0.013637	1	2.76623	yes
hsa_circ_0000663	hsa-miR-6788-5p	1722.77	1013.94	1363.64	558.459	440.666	483.164	chr16	424004	427848	-	3844	1781	NM_021259	TMEM8A	0.013637	1	2.76623	yes
hsa_circ_0000663	hsa-miR-6806-5p	1722.77	1013.94	1363.64	558.459	440.666	483.164	chr16	424004	427848	-	3844	1781	NM_021259	TMEM8A	0.013637	1	2.76623	yes
hsa_circ_0000663	hsa-miR-6808-5p	1722.77	1013.94	1363.64	558.459	440.666	483.164	chr16	424004	427848	-	3844	1781	NM_021259	TMEM8A	0.013637	1	2.76623	yes
hsa_circ_0000663	hsa-miR-6813-5p	1722.77	1013.94	1363.64	558.459	440.666	483.164	chr16	424004	427848	-	3844	1781	NM_021259	TMEM8A	0.013637	1	2.76623	yes
hsa_circ_0000663	hsa-miR-6846-5p	1722.77	1013.94	1363.64	558.459	440.666	483.164	chr16	424004	427848	-	3844	1781	NM_021259	TMEM8A	0.013637	1	2.76623	yes
hsa_circ_0000663	hsa-miR-6848-5p	1722.77	1013.94	1363.64	558.459	440.666	483.164	chr16	424004	427848	-	3844	1781	NM_021259	TMEM8A	0.013637	1	2.76623	yes
hsa_circ_0000663	hsa-miR-6861-5p	1722.77	1013.94	1363.64	558.459	440.666	483.164	chr16	424004	427848	-	3844	1781	NM_021259	TMEM8A	0.013637	1	2.76623	yes
hsa_circ_0000663	hsa-miR-6872-3p	1722.77	1013.94	1363.64	558.459	440.666	483.164	chr16	424004	427848	-	3844	1781	NM_021259	TMEM8A	0.013637	1	2.76623	yes
hsa_circ_0000663	hsa-miR-6885-5p	1722.77	1013.94	1363.64	558.459	440.666	483.164	chr16	424004	427848	-	3844	1781	NM_021259	TMEM8A	0.013637	1	2.76623	yes
hsa_circ_0000663	hsa-miR-6886-5p	1722.77	1013.94	1363.64	558.459	440.666	483.164	chr16	424004	427848	-	3844	1781	NM_021259	TMEM8A	0.013637	1	2.76623	yes
hsa_circ_0000663	hsa-miR-6889-5p	1722.77	1013.94	1363.64	558.459	440.666	483.164	chr16	424004	427848	-	3844	1781	NM_021259	TMEM8A	0.013637	1	2.76623	yes
hsa_circ_0000663	hsa-miR-744-5p	1722.77	1013.94	1363.64	558.459	440.666	483.164	chr16	424004	427848	-	3844	1781	NM_021259	TMEM8A	0.013637	1	2.76623	yes
hsa_circ_0000663	hsa-miR-762	1722.77	1013.94	1363.64	558.459	440.666	483.164	chr16	424004	427848	-	3844	1781	NM_021259	TMEM8A	0.013637	1	2.76623	yes
hsa_circ_0000663	hsa-miR-8089	1722.77	1013.94	1363.64	558.459	440.666	483.164	chr16	424004	427848	-	3844	1781	NM_021259	TMEM8A	0.013637	1	2.76623	yes
hsa_circ_0000693	hsa-miR-1182	384.813	321.487	326.197	157.636	123.817	131.902	chr16	31382654	31424289	+	41635	32712	NM_000887	ITGAX	0.00082122	1	2.49785	yes
hsa_circ_0000693	hsa-miR-1200	384.813	321.487	326.197	157.636	123.817	131.902	chr16	31382654	31424289	+	41635	32712	NM_000887	ITGAX	0.00082122	1	2.49785	yes
hsa_circ_0000693	hsa-miR-1202	384.813	321.487	326.197	157.636	123.817	131.902	chr16	31382654	31424289	+	41635	32712	NM_000887	ITGAX	0.00082122	1	2.49785	yes
hsa_circ_0000693	hsa-miR-1207-5p	384.813	321.487	326.197	157.636	123.817	131.902	chr16	31382654	31424289	+	41635	32712	NM_000887	ITGAX	0.00082122	1	2.49785	yes
hsa_circ_0000693	hsa-miR-1224-3p	384.813	321.487	326.197	157.636	123.817	131.902	chr16	31382654	31424289	+	41635	32712	NM_000887	ITGAX	0.00082122	1	2.49785	yes
hsa_circ_0000693	hsa-miR-1224-5p	384.813	321.487	326.197	157.636	123.817	131.902	chr16	31382654	31424289	+	41635	32712	NM_000887	ITGAX	0.00082122	1	2.49785	yes
hsa_circ_0000693	hsa-miR-1225-3p	384.813	321.487	326.197	157.636	123.817	131.902	chr16	31382654	31424289	+	41635	32712	NM_000887	ITGAX	0.00082122	1	2.49785	yes
hsa_circ_0000693	hsa-miR-1226-3p	384.813	321.487	326.197	157.636	123.817	131.902	chr16	31382654	31424289	+	41635	32712	NM_000887	ITGAX	0.00082122	1	2.49785	yes
hsa_circ_0000693	hsa-miR-1226-5p	384.813	321.487	326.197	157.636	123.817	131.902	chr16	31382654	31424289	+	41635	32712	NM_000887	ITGAX	0.00082122	1	2.49785	yes
hsa_circ_0000693	hsa-miR-1227-3p	384.813	321.487	326.197	157.636	123.817	131.902	chr16	31382654	31424289	+	41635	32712	NM_000887	ITGAX	0.00082122	1	2.49785	yes
hsa_circ_0000693	hsa-miR-1233-5p	384.813	321.487	326.197	157.636	123.817	131.902	chr16	31382654	31424289	+	41635	32712	NM_000887	ITGAX	0.00082122	1	2.49785	yes
hsa_circ_0000693	hsa-miR-1236-3p	384.813	321.487	326.197	157.636	123.817	131.902	chr16	31382654	31424289	+	41635	32712	NM_000887	ITGAX	0.00082122	1	2.49785	yes
hsa_circ_0000693	hsa-miR-1236-5p	384.813	321.487	326.197	157.636	123.817	131.902	chr16	31382654	31424289	+	41635	32712	NM_000887	ITGAX	0.00082122	1	2.49785	yes
hsa_circ_0000693	hsa-miR-1237-3p	384.813	321.487	326.197	157.636	123.817	131.902	chr16	31382654	31424289	+	41635	32712	NM_000887	ITGAX	0.00082122	1	2.49785	yes
hsa_circ_0000693	hsa-miR-1238-5p	384.813	321.487	326.197	157.636	123.817	131.902	chr16	31382654	31424289	+	41635	32712	NM_000887	ITGAX	0.00082122	1	2.49785	yes
hsa_circ_0000693	hsa-miR-1247-3p	384.813	321.487	326.197	157.636	123.817	131.902	chr16	31382654	31424289	+	41635	32712	NM_000887	ITGAX	0.00082122	1	2.49785	yes
hsa_circ_0000693	hsa-miR-1249-5p	384.813	321.487	326.197	157.636	123.817	131.902	chr16	31382654	31424289	+	41635	32712	NM_000887	ITGAX	0.00082122	1	2.49785	yes
hsa_circ_0000693	hsa-miR-1254	384.813	321.487	326.197	157.636	123.817	131.902	chr16	31382654	31424289	+	41635	32712	NM_000887	ITGAX	0.00082122	1	2.49785	yes
hsa_circ_0000693	hsa-miR-1260a	384.813	321.487	326.197	157.636	123.817	131.902	chr16	31382654	31424289	+	41635	32712	NM_000887	ITGAX	0.00082122	1	2.49785	yes
hsa_circ_0000693	hsa-miR-1268a	384.813	321.487	326.197	157.636	123.817	131.902	chr16	31382654	31424289	+	41635	32712	NM_000887	ITGAX	0.00082122	1	2.49785	yes
hsa_circ_0000693	hsa-miR-1268b	384.813	321.487	326.197	157.636	123.817	131.902	chr16	31382654	31424289	+	41635	32712	NM_000887	ITGAX	0.00082122	1	2.49785	yes
hsa_circ_0000693	hsa-miR-1271-3p	384.813	321.487	326.197	157.636	123.817	131.902	chr16	31382654	31424289	+	41635	32712	NM_000887	ITGAX	0.00082122	1	2.49785	yes
hsa_circ_0000693	hsa-miR-1273a	384.813	321.487	326.197	157.636	123.817	131.902	chr16	31382654	31424289	+	41635	32712	NM_000887	ITGAX	0.00082122	1	2.49785	yes
hsa_circ_0000693	hsa-miR-1273d	384.813	321.487	326.197	157.636	123.817	131.902	chr16	31382654	31424289	+	41635	32712	NM_000887	ITGAX	0.00082122	1	2.49785	yes
hsa_circ_0000693	hsa-miR-1273e	384.813	321.487	326.197	157.636	123.817	131.902	chr16	31382654	31424289	+	41635	32712	NM_000887	ITGAX	0.00082122	1	2.49785	yes
hsa_circ_0000693	hsa-miR-1273f	384.813	321.487	326.197	157.636	123.817	131.902	chr16	31382654	31424289	+	41635	32712	NM_000887	ITGAX	0.00082122	1	2.49785	yes
hsa_circ_0000693	hsa-miR-1273g-3p	384.813	321.487	326.197	157.636	123.817	131.902	chr16	31382654	31424289	+	41635	32712	NM_000887	ITGAX	0.00082122	1	2.49785	yes
hsa_circ_0000693	hsa-miR-1273g-5p	384.813	321.487	326.197	157.636	123.817	131.902	chr16	31382654	31424289	+	41635	32712	NM_000887	ITGAX	0.00082122	1	2.49785	yes
hsa_circ_0000693	hsa-miR-1273h-3p	384.813	321.487	326.197	157.636	123.817	131.902	chr16	31382654	31424289	+	41635	32712	NM_000887	ITGAX	0.00082122	1	2.49785	yes
hsa_circ_0000693	hsa-miR-1273h-5p	384.813	321.487	326.197	157.636	123.817	131.902	chr16	31382654	31424289	+	41635	32712	NM_000887	ITGAX	0.00082122	1	2.49785	yes
hsa_circ_0000693	hsa-miR-128-3p	384.813	321.487	326.197	157.636	123.817	131.902	chr16	31382654	31424289	+	41635	32712	NM_000887	ITGAX	0.00082122	1	2.49785	yes
hsa_circ_0000693	hsa-miR-1281	384.813	321.487	326.197	157.636	123.817	131.902	chr16	31382654	31424289	+	41635	32712	NM_000887	ITGAX	0.00082122	1	2.49785	yes
hsa_circ_0000693	hsa-miR-1285-3p	384.813	321.487	326.197	157.636	123.817	131.902	chr16	31382654	31424289	+	41635	32712	NM_000887	ITGAX	0.00082122	1	2.49785	yes
hsa_circ_0000693	hsa-miR-1301-3p	384.813	321.487	326.197	157.636	123.817	131.902	chr16	31382654	31424289	+	41635	32712	NM_000887	ITGAX	0.00082122	1	2.49785	yes
hsa_circ_0000693	hsa-miR-1304-3p	384.813	321.487	326.197	157.636	123.817	131.902	chr16	31382654	31424289	+	41635	32712	NM_000887	ITGAX	0.00082122	1	2.49785	yes
hsa_circ_0000693	hsa-miR-1304-5p	384.813	321.487	326.197	157.636	123.817	131.902	chr16	31382654	31424289	+	41635	32712	NM_000887	ITGAX	0.00082122	1	2.49785	yes
hsa_circ_0000693	hsa-miR-134-3p	384.813	321.487	326.197	157.636	123.817	131.902	chr16	31382654	31424289	+	41635	32712	NM_000887	ITGAX	0.00082122	1	2.49785	yes
hsa_circ_0000693	hsa-miR-1343-3p	384.813	321.487	326.197	157.636	123.817	131.902	chr16	31382654	31424289	+	41635	32712	NM_000887	ITGAX	0.00082122	1	2.49785	yes
hsa_circ_0000693	hsa-miR-1343-5p	384.813	321.487	326.197	157.636	123.817	131.902	chr16	31382654	31424289	+	41635	32712	NM_000887	ITGAX	0.00082122	1	2.49785	yes
hsa_circ_0000693	hsa-miR-139-5p	384.813	321.487	326.197	157.636	123.817	131.902	chr16	31382654	31424289	+	41635	32712	NM_000887	ITGAX	0.00082122	1	2.49785	yes
hsa_circ_0000693	hsa-miR-1470	384.813	321.487	326.197	157.636	123.817	131.902	chr16	31382654	31424289	+	41635	32712	NM_000887	ITGAX	0.00082122	1	2.49785	yes
hsa_circ_0000693	hsa-miR-149-3p	384.813	321.487	326.197	157.636	123.817	131.902	chr16	31382654	31424289	+	41635	32712	NM_000887	ITGAX	0.00082122	1	2.49785	yes
hsa_circ_0000693	hsa-miR-1538	384.813	321.487	326.197	157.636	123.817	131.902	chr16	31382654	31424289	+	41635	32712	NM_000887	ITGAX	0.00082122	1	2.49785	yes
hsa_circ_0000693	hsa-miR-1587	384.813	321.487	326.197	157.636	123.817	131.902	chr16	31382654	31424289	+	41635	32712	NM_000887	ITGAX	0.00082122	1	2.49785	yes
hsa_circ_0000693	hsa-miR-18a-3p	384.813	321.487	326.197	157.636	123.817	131.902	chr16	31382654	31424289	+	41635	32712	NM_000887	ITGAX	0.00082122	1	2.49785	yes
hsa_circ_0000693	hsa-miR-1913	384.813	321.487	326.197	157.636	123.817	131.902	chr16	31382654	31424289	+	41635	32712	NM_000887	ITGAX	0.00082122	1	2.49785	yes
hsa_circ_0000693	hsa-miR-1914-3p	384.813	321.487	326.197	157.636	123.817	131.902	chr16	31382654	31424289	+	41635	32712	NM_000887	ITGAX	0.00082122	1	2.49785	yes
hsa_circ_0000693	hsa-miR-1915-3p	384.813	321.487	326.197	157.636	123.817	131.902	chr16	31382654	31424289	+	41635	32712	NM_000887	ITGAX	0.00082122	1	2.49785	yes
hsa_circ_0000693	hsa-miR-194-3p	384.813	321.487	326.197	157.636	123.817	131.902	chr16	31382654	31424289	+	41635	32712	NM_000887	ITGAX	0.00082122	1	2.49785	yes
hsa_circ_0000693	hsa-miR-197-3p	384.813	321.487	326.197	157.636	123.817	131.902	chr16	31382654	31424289	+	41635	32712	NM_000887	ITGAX	0.00082122	1	2.49785	yes
hsa_circ_0000693	hsa-miR-1976	384.813	321.487	326.197	157.636	123.817	131.902	chr16	31382654	31424289	+	41635	32712	NM_000887	ITGAX	0.00082122	1	2.49785	yes
hsa_circ_0000693	hsa-miR-205-5p	384.813	321.487	326.197	157.636	123.817	131.902	chr16	31382654	31424289	+	41635	32712	NM_000887	ITGAX	0.00082122	1	2.49785	yes
hsa_circ_0000693	hsa-miR-210-5p	384.813	321.487	326.197	157.636	123.817	131.902	chr16	31382654	31424289	+	41635	32712	NM_000887	ITGAX	0.00082122	1	2.49785	yes
hsa_circ_0000693	hsa-miR-2276-5p	384.813	321.487	326.197	157.636	123.817	131.902	chr16	31382654	31424289	+	41635	32712	NM_000887	ITGAX	0.00082122	1	2.49785	yes
hsa_circ_0000693	hsa-miR-23a-5p	384.813	321.487	326.197	157.636	123.817	131.902	chr16	31382654	31424289	+	41635	32712	NM_000887	ITGAX	0.00082122	1	2.49785	yes
hsa_circ_0000693	hsa-miR-2467-3p	384.813	321.487	326.197	157.636	123.817	131.902	chr16	31382654	31424289	+	41635	32712	NM_000887	ITGAX	0.00082122	1	2.49785	yes
hsa_circ_0000693	hsa-miR-2861	384.813	321.487	326.197	157.636	123.817	131.902	chr16	31382654	31424289	+	41635	32712	NM_000887	ITGAX	0.00082122	1	2.49785	yes
hsa_circ_0000693	hsa-miR-296-5p	384.813	321.487	326.197	157.636	123.817	131.902	chr16	31382654	31424289	+	41635	32712	NM_000887	ITGAX	0.00082122	1	2.49785	yes
hsa_circ_0000693	hsa-miR-298	384.813	321.487	326.197	157.636	123.817	131.902	chr16	31382654	31424289	+	41635	32712	NM_000887	ITGAX	0.00082122	1	2.49785	yes
hsa_circ_0000693	hsa-miR-3074-5p	384.813	321.487	326.197	157.636	123.817	131.902	chr16	31382654	31424289	+	41635	32712	NM_000887	ITGAX	0.00082122	1	2.49785	yes
hsa_circ_0000693	hsa-miR-3120-5p	384.813	321.487	326.197	157.636	123.817	131.902	chr16	31382654	31424289	+	41635	32712	NM_000887	ITGAX	0.00082122	1	2.49785	yes
hsa_circ_0000693	hsa-miR-3127-3p	384.813	321.487	326.197	157.636	123.817	131.902	chr16	31382654	31424289	+	41635	32712	NM_000887	ITGAX	0.00082122	1	2.49785	yes
hsa_circ_0000693	hsa-miR-3130-5p	384.813	321.487	326.197	157.636	123.817	131.902	chr16	31382654	31424289	+	41635	32712	NM_000887	ITGAX	0.00082122	1	2.49785	yes
hsa_circ_0000693	hsa-miR-3135b	384.813	321.487	326.197	157.636	123.817	131.902	chr16	31382654	31424289	+	41635	32712	NM_000887	ITGAX	0.00082122	1	2.49785	yes
hsa_circ_0000693	hsa-miR-3137	384.813	321.487	326.197	157.636	123.817	131.902	chr16	31382654	31424289	+	41635	32712	NM_000887	ITGAX	0.00082122	1	2.49785	yes
hsa_circ_0000693	hsa-miR-3141	384.813	321.487	326.197	157.636	123.817	131.902	chr16	31382654	31424289	+	41635	32712	NM_000887	ITGAX	0.00082122	1	2.49785	yes
hsa_circ_0000693	hsa-miR-3147	384.813	321.487	326.197	157.636	123.817	131.902	chr16	31382654	31424289	+	41635	32712	NM_000887	ITGAX	0.00082122	1	2.49785	yes
hsa_circ_0000693	hsa-miR-3150b-3p	384.813	321.487	326.197	157.636	123.817	131.902	chr16	31382654	31424289	+	41635	32712	NM_000887	ITGAX	0.00082122	1	2.49785	yes
hsa_circ_0000693	hsa-miR-3151-5p	384.813	321.487	326.197	157.636	123.817	131.902	chr16	31382654	31424289	+	41635	32712	NM_000887	ITGAX	0.00082122	1	2.49785	yes
hsa_circ_0000693	hsa-miR-3154	384.813	321.487	326.197	157.636	123.817	131.902	chr16	31382654	31424289	+	41635	32712	NM_000887	ITGAX	0.00082122	1	2.49785	yes
hsa_circ_0000693	hsa-miR-3155a	384.813	321.487	326.197	157.636	123.817	131.902	chr16	31382654	31424289	+	41635	32712	NM_000887	ITGAX	0.00082122	1	2.49785	yes
hsa_circ_0000693	hsa-miR-3162-3p	384.813	321.487	326.197	157.636	123.817	131.902	chr16	31382654	31424289	+	41635	32712	NM_000887	ITGAX	0.00082122	1	2.49785	yes
hsa_circ_0000693	hsa-miR-3173-5p	384.813	321.487	326.197	157.636	123.817	131.902	chr16	31382654	31424289	+	41635	32712	NM_000887	ITGAX	0.00082122	1	2.49785	yes
hsa_circ_0000693	hsa-miR-3176	384.813	321.487	326.197	157.636	123.817	131.902	chr16	31382654	31424289	+	41635	32712	NM_000887	ITGAX	0.00082122	1	2.49785	yes
hsa_circ_0000693	hsa-miR-3180-5p	384.813	321.487	326.197	157.636	123.817	131.902	chr16	31382654	31424289	+	41635	32712	NM_000887	ITGAX	0.00082122	1	2.49785	yes
hsa_circ_0000693	hsa-miR-3181	384.813	321.487	326.197	157.636	123.817	131.902	chr16	31382654	31424289	+	41635	32712	NM_000887	ITGAX	0.00082122	1	2.49785	yes
hsa_circ_0000693	hsa-miR-3184-5p	384.813	321.487	326.197	157.636	123.817	131.902	chr16	31382654	31424289	+	41635	32712	NM_000887	ITGAX	0.00082122	1	2.49785	yes
hsa_circ_0000693	hsa-miR-3187-5p	384.813	321.487	326.197	157.636	123.817	131.902	chr16	31382654	31424289	+	41635	32712	NM_000887	ITGAX	0.00082122	1	2.49785	yes
hsa_circ_0000693	hsa-miR-3189-5p	384.813	321.487	326.197	157.636	123.817	131.902	chr16	31382654	31424289	+	41635	32712	NM_000887	ITGAX	0.00082122	1	2.49785	yes
hsa_circ_0000693	hsa-miR-3191-3p	384.813	321.487	326.197	157.636	123.817	131.902	chr16	31382654	31424289	+	41635	32712	NM_000887	ITGAX	0.00082122	1	2.49785	yes
hsa_circ_0000693	hsa-miR-3192-5p	384.813	321.487	326.197	157.636	123.817	131.902	chr16	31382654	31424289	+	41635	32712	NM_000887	ITGAX	0.00082122	1	2.49785	yes
hsa_circ_0000693	hsa-miR-323a-5p	384.813	321.487	326.197	157.636	123.817	131.902	chr16	31382654	31424289	+	41635	32712	NM_000887	ITGAX	0.00082122	1	2.49785	yes
hsa_circ_0000693	hsa-miR-324-3p	384.813	321.487	326.197	157.636	123.817	131.902	chr16	31382654	31424289	+	41635	32712	NM_000887	ITGAX	0.00082122	1	2.49785	yes
hsa_circ_0000693	hsa-miR-326	384.813	321.487	326.197	157.636	123.817	131.902	chr16	31382654	31424289	+	41635	32712	NM_000887	ITGAX	0.00082122	1	2.49785	yes
hsa_circ_0000693	hsa-miR-328-5p	384.813	321.487	326.197	157.636	123.817	131.902	chr16	31382654	31424289	+	41635	32712	NM_000887	ITGAX	0.00082122	1	2.49785	yes
hsa_circ_0000693	hsa-miR-330-5p	384.813	321.487	326.197	157.636	123.817	131.902	chr16	31382654	31424289	+	41635	32712	NM_000887	ITGAX	0.00082122	1	2.49785	yes
hsa_circ_0000693	hsa-miR-331-3p	384.813	321.487	326.197	157.636	123.817	131.902	chr16	31382654	31424289	+	41635	32712	NM_000887	ITGAX	0.00082122	1	2.49785	yes
hsa_circ_0000693	hsa-miR-339-5p	384.813	321.487	326.197	157.636	123.817	131.902	chr16	31382654	31424289	+	41635	32712	NM_000887	ITGAX	0.00082122	1	2.49785	yes
hsa_circ_0000693	hsa-miR-345-5p	384.813	321.487	326.197	157.636	123.817	131.902	chr16	31382654	31424289	+	41635	32712	NM_000887	ITGAX	0.00082122	1	2.49785	yes
hsa_circ_0000693	hsa-miR-346	384.813	321.487	326.197	157.636	123.817	131.902	chr16	31382654	31424289	+	41635	32712	NM_000887	ITGAX	0.00082122	1	2.49785	yes
hsa_circ_0000693	hsa-miR-3620-3p	384.813	321.487	326.197	157.636	123.817	131.902	chr16	31382654	31424289	+	41635	32712	NM_000887	ITGAX	0.00082122	1	2.49785	yes
hsa_circ_0000693	hsa-miR-3620-5p	384.813	321.487	326.197	157.636	123.817	131.902	chr16	31382654	31424289	+	41635	32712	NM_000887	ITGAX	0.00082122	1	2.49785	yes
hsa_circ_0000693	hsa-miR-3622a-5p	384.813	321.487	326.197	157.636	123.817	131.902	chr16	31382654	31424289	+	41635	32712	NM_000887	ITGAX	0.00082122	1	2.49785	yes
hsa_circ_0000693	hsa-miR-3622b-5p	384.813	321.487	326.197	157.636	123.817	131.902	chr16	31382654	31424289	+	41635	32712	NM_000887	ITGAX	0.00082122	1	2.49785	yes
hsa_circ_0000693	hsa-miR-365a-5p	384.813	321.487	326.197	157.636	123.817	131.902	chr16	31382654	31424289	+	41635	32712	NM_000887	ITGAX	0.00082122	1	2.49785	yes
hsa_circ_0000693	hsa-miR-3661	384.813	321.487	326.197	157.636	123.817	131.902	chr16	31382654	31424289	+	41635	32712	NM_000887	ITGAX	0.00082122	1	2.49785	yes
hsa_circ_0000693	hsa-miR-3677-3p	384.813	321.487	326.197	157.636	123.817	131.902	chr16	31382654	31424289	+	41635	32712	NM_000887	ITGAX	0.00082122	1	2.49785	yes
hsa_circ_0000693	hsa-miR-3692-5p	384.813	321.487	326.197	157.636	123.817	131.902	chr16	31382654	31424289	+	41635	32712	NM_000887	ITGAX	0.00082122	1	2.49785	yes
hsa_circ_0000693	hsa-miR-377-5p	384.813	321.487	326.197	157.636	123.817	131.902	chr16	31382654	31424289	+	41635	32712	NM_000887	ITGAX	0.00082122	1	2.49785	yes
hsa_circ_0000693	hsa-miR-378a-5p	384.813	321.487	326.197	157.636	123.817	131.902	chr16	31382654	31424289	+	41635	32712	NM_000887	ITGAX	0.00082122	1	2.49785	yes
hsa_circ_0000693	hsa-miR-3907	384.813	321.487	326.197	157.636	123.817	131.902	chr16	31382654	31424289	+	41635	32712	NM_000887	ITGAX	0.00082122	1	2.49785	yes
hsa_circ_0000693	hsa-miR-3929	384.813	321.487	326.197	157.636	123.817	131.902	chr16	31382654	31424289	+	41635	32712	NM_000887	ITGAX	0.00082122	1	2.49785	yes
hsa_circ_0000693	hsa-miR-3937	384.813	321.487	326.197	157.636	123.817	131.902	chr16	31382654	31424289	+	41635	32712	NM_000887	ITGAX	0.00082122	1	2.49785	yes
hsa_circ_0000693	hsa-miR-412-3p	384.813	321.487	326.197	157.636	123.817	131.902	chr16	31382654	31424289	+	41635	32712	NM_000887	ITGAX	0.00082122	1	2.49785	yes
hsa_circ_0000693	hsa-miR-423-5p	384.813	321.487	326.197	157.636	123.817	131.902	chr16	31382654	31424289	+	41635	32712	NM_000887	ITGAX	0.00082122	1	2.49785	yes
hsa_circ_0000693	hsa-miR-4254	384.813	321.487	326.197	157.636	123.817	131.902	chr16	31382654	31424289	+	41635	32712	NM_000887	ITGAX	0.00082122	1	2.49785	yes
hsa_circ_0000693	hsa-miR-4259	384.813	321.487	326.197	157.636	123.817	131.902	chr16	31382654	31424289	+	41635	32712	NM_000887	ITGAX	0.00082122	1	2.49785	yes
hsa_circ_0000693	hsa-miR-4268	384.813	321.487	326.197	157.636	123.817	131.902	chr16	31382654	31424289	+	41635	32712	NM_000887	ITGAX	0.00082122	1	2.49785	yes
hsa_circ_0000693	hsa-miR-4270	384.813	321.487	326.197	157.636	123.817	131.902	chr16	31382654	31424289	+	41635	32712	NM_000887	ITGAX	0.00082122	1	2.49785	yes
hsa_circ_0000693	hsa-miR-4298	384.813	321.487	326.197	157.636	123.817	131.902	chr16	31382654	31424289	+	41635	32712	NM_000887	ITGAX	0.00082122	1	2.49785	yes
hsa_circ_0000693	hsa-miR-4313	384.813	321.487	326.197	157.636	123.817	131.902	chr16	31382654	31424289	+	41635	32712	NM_000887	ITGAX	0.00082122	1	2.49785	yes
hsa_circ_0000693	hsa-miR-4321	384.813	321.487	326.197	157.636	123.817	131.902	chr16	31382654	31424289	+	41635	32712	NM_000887	ITGAX	0.00082122	1	2.49785	yes
hsa_circ_0000693	hsa-miR-4430	384.813	321.487	326.197	157.636	123.817	131.902	chr16	31382654	31424289	+	41635	32712	NM_000887	ITGAX	0.00082122	1	2.49785	yes
hsa_circ_0000693	hsa-miR-4433a-3p	384.813	321.487	326.197	157.636	123.817	131.902	chr16	31382654	31424289	+	41635	32712	NM_000887	ITGAX	0.00082122	1	2.49785	yes
hsa_circ_0000693	hsa-miR-4433a-5p	384.813	321.487	326.197	157.636	123.817	131.902	chr16	31382654	31424289	+	41635	32712	NM_000887	ITGAX	0.00082122	1	2.49785	yes
hsa_circ_0000693	hsa-miR-4433b-3p	384.813	321.487	326.197	157.636	123.817	131.902	chr16	31382654	31424289	+	41635	32712	NM_000887	ITGAX	0.00082122	1	2.49785	yes
hsa_circ_0000693	hsa-miR-4436b-5p	384.813	321.487	326.197	157.636	123.817	131.902	chr16	31382654	31424289	+	41635	32712	NM_000887	ITGAX	0.00082122	1	2.49785	yes
hsa_circ_0000693	hsa-miR-4437	384.813	321.487	326.197	157.636	123.817	131.902	chr16	31382654	31424289	+	41635	32712	NM_000887	ITGAX	0.00082122	1	2.49785	yes
hsa_circ_0000693	hsa-miR-4446-3p	384.813	321.487	326.197	157.636	123.817	131.902	chr16	31382654	31424289	+	41635	32712	NM_000887	ITGAX	0.00082122	1	2.49785	yes
hsa_circ_0000693	hsa-miR-4452	384.813	321.487	326.197	157.636	123.817	131.902	chr16	31382654	31424289	+	41635	32712	NM_000887	ITGAX	0.00082122	1	2.49785	yes
hsa_circ_0000693	hsa-miR-4459	384.813	321.487	326.197	157.636	123.817	131.902	chr16	31382654	31424289	+	41635	32712	NM_000887	ITGAX	0.00082122	1	2.49785	yes
hsa_circ_0000693	hsa-miR-4469	384.813	321.487	326.197	157.636	123.817	131.902	chr16	31382654	31424289	+	41635	32712	NM_000887	ITGAX	0.00082122	1	2.49785	yes
hsa_circ_0000693	hsa-miR-4486	384.813	321.487	326.197	157.636	123.817	131.902	chr16	31382654	31424289	+	41635	32712	NM_000887	ITGAX	0.00082122	1	2.49785	yes
hsa_circ_0000693	hsa-miR-4496	384.813	321.487	326.197	157.636	123.817	131.902	chr16	31382654	31424289	+	41635	32712	NM_000887	ITGAX	0.00082122	1	2.49785	yes
hsa_circ_0000693	hsa-miR-4522	384.813	321.487	326.197	157.636	123.817	131.902	chr16	31382654	31424289	+	41635	32712	NM_000887	ITGAX	0.00082122	1	2.49785	yes
hsa_circ_0000693	hsa-miR-4530	384.813	321.487	326.197	157.636	123.817	131.902	chr16	31382654	31424289	+	41635	32712	NM_000887	ITGAX	0.00082122	1	2.49785	yes
hsa_circ_0000693	hsa-miR-4632-5p	384.813	321.487	326.197	157.636	123.817	131.902	chr16	31382654	31424289	+	41635	32712	NM_000887	ITGAX	0.00082122	1	2.49785	yes
hsa_circ_0000693	hsa-miR-4640-3p	384.813	321.487	326.197	157.636	123.817	131.902	chr16	31382654	31424289	+	41635	32712	NM_000887	ITGAX	0.00082122	1	2.49785	yes
hsa_circ_0000693	hsa-miR-4640-5p	384.813	321.487	326.197	157.636	123.817	131.902	chr16	31382654	31424289	+	41635	32712	NM_000887	ITGAX	0.00082122	1	2.49785	yes
hsa_circ_0000693	hsa-miR-4646-5p	384.813	321.487	326.197	157.636	123.817	131.902	chr16	31382654	31424289	+	41635	32712	NM_000887	ITGAX	0.00082122	1	2.49785	yes
hsa_circ_0000693	hsa-miR-4649-3p	384.813	321.487	326.197	157.636	123.817	131.902	chr16	31382654	31424289	+	41635	32712	NM_000887	ITGAX	0.00082122	1	2.49785	yes
hsa_circ_0000693	hsa-miR-4651	384.813	321.487	326.197	157.636	123.817	131.902	chr16	31382654	31424289	+	41635	32712	NM_000887	ITGAX	0.00082122	1	2.49785	yes
hsa_circ_0000693	hsa-miR-4656	384.813	321.487	326.197	157.636	123.817	131.902	chr16	31382654	31424289	+	41635	32712	NM_000887	ITGAX	0.00082122	1	2.49785	yes
hsa_circ_0000693	hsa-miR-4665-3p	384.813	321.487	326.197	157.636	123.817	131.902	chr16	31382654	31424289	+	41635	32712	NM_000887	ITGAX	0.00082122	1	2.49785	yes
hsa_circ_0000693	hsa-miR-4667-3p	384.813	321.487	326.197	157.636	123.817	131.902	chr16	31382654	31424289	+	41635	32712	NM_000887	ITGAX	0.00082122	1	2.49785	yes
hsa_circ_0000693	hsa-miR-4667-5p	384.813	321.487	326.197	157.636	123.817	131.902	chr16	31382654	31424289	+	41635	32712	NM_000887	ITGAX	0.00082122	1	2.49785	yes
hsa_circ_0000693	hsa-miR-4673	384.813	321.487	326.197	157.636	123.817	131.902	chr16	31382654	31424289	+	41635	32712	NM_000887	ITGAX	0.00082122	1	2.49785	yes
hsa_circ_0000693	hsa-miR-4674	384.813	321.487	326.197	157.636	123.817	131.902	chr16	31382654	31424289	+	41635	32712	NM_000887	ITGAX	0.00082122	1	2.49785	yes
hsa_circ_0000693	hsa-miR-4685-5p	384.813	321.487	326.197	157.636	123.817	131.902	chr16	31382654	31424289	+	41635	32712	NM_000887	ITGAX	0.00082122	1	2.49785	yes
hsa_circ_0000693	hsa-miR-4687-3p	384.813	321.487	326.197	157.636	123.817	131.902	chr16	31382654	31424289	+	41635	32712	NM_000887	ITGAX	0.00082122	1	2.49785	yes
hsa_circ_0000693	hsa-miR-4691-5p	384.813	321.487	326.197	157.636	123.817	131.902	chr16	31382654	31424289	+	41635	32712	NM_000887	ITGAX	0.00082122	1	2.49785	yes
hsa_circ_0000693	hsa-miR-4695-3p	384.813	321.487	326.197	157.636	123.817	131.902	chr16	31382654	31424289	+	41635	32712	NM_000887	ITGAX	0.00082122	1	2.49785	yes
hsa_circ_0000693	hsa-miR-4695-5p	384.813	321.487	326.197	157.636	123.817	131.902	chr16	31382654	31424289	+	41635	32712	NM_000887	ITGAX	0.00082122	1	2.49785	yes
hsa_circ_0000693	hsa-miR-4700-3p	384.813	321.487	326.197	157.636	123.817	131.902	chr16	31382654	31424289	+	41635	32712	NM_000887	ITGAX	0.00082122	1	2.49785	yes
hsa_circ_0000693	hsa-miR-4701-5p	384.813	321.487	326.197	157.636	123.817	131.902	chr16	31382654	31424289	+	41635	32712	NM_000887	ITGAX	0.00082122	1	2.49785	yes
hsa_circ_0000693	hsa-miR-4706	384.813	321.487	326.197	157.636	123.817	131.902	chr16	31382654	31424289	+	41635	32712	NM_000887	ITGAX	0.00082122	1	2.49785	yes
hsa_circ_0000693	hsa-miR-4707-3p	384.813	321.487	326.197	157.636	123.817	131.902	chr16	31382654	31424289	+	41635	32712	NM_000887	ITGAX	0.00082122	1	2.49785	yes
hsa_circ_0000693	hsa-miR-4713-5p	384.813	321.487	326.197	157.636	123.817	131.902	chr16	31382654	31424289	+	41635	32712	NM_000887	ITGAX	0.00082122	1	2.49785	yes
hsa_circ_0000693	hsa-miR-4715-3p	384.813	321.487	326.197	157.636	123.817	131.902	chr16	31382654	31424289	+	41635	32712	NM_000887	ITGAX	0.00082122	1	2.49785	yes
hsa_circ_0000693	hsa-miR-4722-3p	384.813	321.487	326.197	157.636	123.817	131.902	chr16	31382654	31424289	+	41635	32712	NM_000887	ITGAX	0.00082122	1	2.49785	yes
hsa_circ_0000693	hsa-miR-4722-5p	384.813	321.487	326.197	157.636	123.817	131.902	chr16	31382654	31424289	+	41635	32712	NM_000887	ITGAX	0.00082122	1	2.49785	yes
hsa_circ_0000693	hsa-miR-4723-3p	384.813	321.487	326.197	157.636	123.817	131.902	chr16	31382654	31424289	+	41635	32712	NM_000887	ITGAX	0.00082122	1	2.49785	yes
hsa_circ_0000693	hsa-miR-4723-5p	384.813	321.487	326.197	157.636	123.817	131.902	chr16	31382654	31424289	+	41635	32712	NM_000887	ITGAX	0.00082122	1	2.49785	yes
hsa_circ_0000693	hsa-miR-4725-3p	384.813	321.487	326.197	157.636	123.817	131.902	chr16	31382654	31424289	+	41635	32712	NM_000887	ITGAX	0.00082122	1	2.49785	yes
hsa_circ_0000693	hsa-miR-4726-3p	384.813	321.487	326.197	157.636	123.817	131.902	chr16	31382654	31424289	+	41635	32712	NM_000887	ITGAX	0.00082122	1	2.49785	yes
hsa_circ_0000693	hsa-miR-4726-5p	384.813	321.487	326.197	157.636	123.817	131.902	chr16	31382654	31424289	+	41635	32712	NM_000887	ITGAX	0.00082122	1	2.49785	yes
hsa_circ_0000693	hsa-miR-4728-3p	384.813	321.487	326.197	157.636	123.817	131.902	chr16	31382654	31424289	+	41635	32712	NM_000887	ITGAX	0.00082122	1	2.49785	yes
hsa_circ_0000693	hsa-miR-4728-5p	384.813	321.487	326.197	157.636	123.817	131.902	chr16	31382654	31424289	+	41635	32712	NM_000887	ITGAX	0.00082122	1	2.49785	yes
hsa_circ_0000693	hsa-miR-4730	384.813	321.487	326.197	157.636	123.817	131.902	chr16	31382654	31424289	+	41635	32712	NM_000887	ITGAX	0.00082122	1	2.49785	yes
hsa_circ_0000693	hsa-miR-4739	384.813	321.487	326.197	157.636	123.817	131.902	chr16	31382654	31424289	+	41635	32712	NM_000887	ITGAX	0.00082122	1	2.49785	yes
hsa_circ_0000693	hsa-miR-4740-5p	384.813	321.487	326.197	157.636	123.817	131.902	chr16	31382654	31424289	+	41635	32712	NM_000887	ITGAX	0.00082122	1	2.49785	yes
hsa_circ_0000693	hsa-miR-4741	384.813	321.487	326.197	157.636	123.817	131.902	chr16	31382654	31424289	+	41635	32712	NM_000887	ITGAX	0.00082122	1	2.49785	yes
hsa_circ_0000693	hsa-miR-4745-3p	384.813	321.487	326.197	157.636	123.817	131.902	chr16	31382654	31424289	+	41635	32712	NM_000887	ITGAX	0.00082122	1	2.49785	yes
hsa_circ_0000693	hsa-miR-4745-5p	384.813	321.487	326.197	157.636	123.817	131.902	chr16	31382654	31424289	+	41635	32712	NM_000887	ITGAX	0.00082122	1	2.49785	yes
hsa_circ_0000693	hsa-miR-4749-5p	384.813	321.487	326.197	157.636	123.817	131.902	chr16	31382654	31424289	+	41635	32712	NM_000887	ITGAX	0.00082122	1	2.49785	yes
hsa_circ_0000693	hsa-miR-4750-3p	384.813	321.487	326.197	157.636	123.817	131.902	chr16	31382654	31424289	+	41635	32712	NM_000887	ITGAX	0.00082122	1	2.49785	yes
hsa_circ_0000693	hsa-miR-4756-5p	384.813	321.487	326.197	157.636	123.817	131.902	chr16	31382654	31424289	+	41635	32712	NM_000887	ITGAX	0.00082122	1	2.49785	yes
hsa_circ_0000693	hsa-miR-4757-5p	384.813	321.487	326.197	157.636	123.817	131.902	chr16	31382654	31424289	+	41635	32712	NM_000887	ITGAX	0.00082122	1	2.49785	yes
hsa_circ_0000693	hsa-miR-4758-3p	384.813	321.487	326.197	157.636	123.817	131.902	chr16	31382654	31424289	+	41635	32712	NM_000887	ITGAX	0.00082122	1	2.49785	yes
hsa_circ_0000693	hsa-miR-4758-5p	384.813	321.487	326.197	157.636	123.817	131.902	chr16	31382654	31424289	+	41635	32712	NM_000887	ITGAX	0.00082122	1	2.49785	yes
hsa_circ_0000693	hsa-miR-4763-3p	384.813	321.487	326.197	157.636	123.817	131.902	chr16	31382654	31424289	+	41635	32712	NM_000887	ITGAX	0.00082122	1	2.49785	yes
hsa_circ_0000693	hsa-miR-4763-5p	384.813	321.487	326.197	157.636	123.817	131.902	chr16	31382654	31424289	+	41635	32712	NM_000887	ITGAX	0.00082122	1	2.49785	yes
hsa_circ_0000693	hsa-miR-4769-3p	384.813	321.487	326.197	157.636	123.817	131.902	chr16	31382654	31424289	+	41635	32712	NM_000887	ITGAX	0.00082122	1	2.49785	yes
hsa_circ_0000693	hsa-miR-4776-3p	384.813	321.487	326.197	157.636	123.817	131.902	chr16	31382654	31424289	+	41635	32712	NM_000887	ITGAX	0.00082122	1	2.49785	yes
hsa_circ_0000693	hsa-miR-4787-5p	384.813	321.487	326.197	157.636	123.817	131.902	chr16	31382654	31424289	+	41635	32712	NM_000887	ITGAX	0.00082122	1	2.49785	yes
hsa_circ_0000693	hsa-miR-4793-5p	384.813	321.487	326.197	157.636	123.817	131.902	chr16	31382654	31424289	+	41635	32712	NM_000887	ITGAX	0.00082122	1	2.49785	yes
hsa_circ_0000693	hsa-miR-484	384.813	321.487	326.197	157.636	123.817	131.902	chr16	31382654	31424289	+	41635	32712	NM_000887	ITGAX	0.00082122	1	2.49785	yes
hsa_circ_0000693	hsa-miR-491-5p	384.813	321.487	326.197	157.636	123.817	131.902	chr16	31382654	31424289	+	41635	32712	NM_000887	ITGAX	0.00082122	1	2.49785	yes
hsa_circ_0000693	hsa-miR-5001-5p	384.813	321.487	326.197	157.636	123.817	131.902	chr16	31382654	31424289	+	41635	32712	NM_000887	ITGAX	0.00082122	1	2.49785	yes
hsa_circ_0000693	hsa-miR-5006-5p	384.813	321.487	326.197	157.636	123.817	131.902	chr16	31382654	31424289	+	41635	32712	NM_000887	ITGAX	0.00082122	1	2.49785	yes
hsa_circ_0000693	hsa-miR-5008-3p	384.813	321.487	326.197	157.636	123.817	131.902	chr16	31382654	31424289	+	41635	32712	NM_000887	ITGAX	0.00082122	1	2.49785	yes
hsa_circ_0000693	hsa-miR-504-3p	384.813	321.487	326.197	157.636	123.817	131.902	chr16	31382654	31424289	+	41635	32712	NM_000887	ITGAX	0.00082122	1	2.49785	yes
hsa_circ_0000693	hsa-miR-505-5p	384.813	321.487	326.197	157.636	123.817	131.902	chr16	31382654	31424289	+	41635	32712	NM_000887	ITGAX	0.00082122	1	2.49785	yes
hsa_circ_0000693	hsa-miR-5088-5p	384.813	321.487	326.197	157.636	123.817	131.902	chr16	31382654	31424289	+	41635	32712	NM_000887	ITGAX	0.00082122	1	2.49785	yes
hsa_circ_0000693	hsa-miR-5095	384.813	321.487	326.197	157.636	123.817	131.902	chr16	31382654	31424289	+	41635	32712	NM_000887	ITGAX	0.00082122	1	2.49785	yes
hsa_circ_0000693	hsa-miR-5096	384.813	321.487	326.197	157.636	123.817	131.902	chr16	31382654	31424289	+	41635	32712	NM_000887	ITGAX	0.00082122	1	2.49785	yes
hsa_circ_0000693	hsa-miR-5189-5p	384.813	321.487	326.197	157.636	123.817	131.902	chr16	31382654	31424289	+	41635	32712	NM_000887	ITGAX	0.00082122	1	2.49785	yes
hsa_circ_0000693	hsa-miR-5193	384.813	321.487	326.197	157.636	123.817	131.902	chr16	31382654	31424289	+	41635	32712	NM_000887	ITGAX	0.00082122	1	2.49785	yes
hsa_circ_0000693	hsa-miR-5196-3p	384.813	321.487	326.197	157.636	123.817	131.902	chr16	31382654	31424289	+	41635	32712	NM_000887	ITGAX	0.00082122	1	2.49785	yes
hsa_circ_0000693	hsa-miR-5196-5p	384.813	321.487	326.197	157.636	123.817	131.902	chr16	31382654	31424289	+	41635	32712	NM_000887	ITGAX	0.00082122	1	2.49785	yes
hsa_circ_0000693	hsa-miR-532-3p	384.813	321.487	326.197	157.636	123.817	131.902	chr16	31382654	31424289	+	41635	32712	NM_000887	ITGAX	0.00082122	1	2.49785	yes
hsa_circ_0000693	hsa-miR-5572	384.813	321.487	326.197	157.636	123.817	131.902	chr16	31382654	31424289	+	41635	32712	NM_000887	ITGAX	0.00082122	1	2.49785	yes
hsa_circ_0000693	hsa-miR-5585-3p	384.813	321.487	326.197	157.636	123.817	131.902	chr16	31382654	31424289	+	41635	32712	NM_000887	ITGAX	0.00082122	1	2.49785	yes
hsa_circ_0000693	hsa-miR-5589-3p	384.813	321.487	326.197	157.636	123.817	131.902	chr16	31382654	31424289	+	41635	32712	NM_000887	ITGAX	0.00082122	1	2.49785	yes
hsa_circ_0000693	hsa-miR-5699-3p	384.813	321.487	326.197	157.636	123.817	131.902	chr16	31382654	31424289	+	41635	32712	NM_000887	ITGAX	0.00082122	1	2.49785	yes
hsa_circ_0000693	hsa-miR-5787	384.813	321.487	326.197	157.636	123.817	131.902	chr16	31382654	31424289	+	41635	32712	NM_000887	ITGAX	0.00082122	1	2.49785	yes
hsa_circ_0000693	hsa-miR-596	384.813	321.487	326.197	157.636	123.817	131.902	chr16	31382654	31424289	+	41635	32712	NM_000887	ITGAX	0.00082122	1	2.49785	yes
hsa_circ_0000693	hsa-miR-604	384.813	321.487	326.197	157.636	123.817	131.902	chr16	31382654	31424289	+	41635	32712	NM_000887	ITGAX	0.00082122	1	2.49785	yes
hsa_circ_0000693	hsa-miR-6069	384.813	321.487	326.197	157.636	123.817	131.902	chr16	31382654	31424289	+	41635	32712	NM_000887	ITGAX	0.00082122	1	2.49785	yes
hsa_circ_0000693	hsa-miR-608	384.813	321.487	326.197	157.636	123.817	131.902	chr16	31382654	31424289	+	41635	32712	NM_000887	ITGAX	0.00082122	1	2.49785	yes
hsa_circ_0000693	hsa-miR-6086	384.813	321.487	326.197	157.636	123.817	131.902	chr16	31382654	31424289	+	41635	32712	NM_000887	ITGAX	0.00082122	1	2.49785	yes
hsa_circ_0000693	hsa-miR-6089	384.813	321.487	326.197	157.636	123.817	131.902	chr16	31382654	31424289	+	41635	32712	NM_000887	ITGAX	0.00082122	1	2.49785	yes
hsa_circ_0000693	hsa-miR-612	384.813	321.487	326.197	157.636	123.817	131.902	chr16	31382654	31424289	+	41635	32712	NM_000887	ITGAX	0.00082122	1	2.49785	yes
hsa_circ_0000693	hsa-miR-6124	384.813	321.487	326.197	157.636	123.817	131.902	chr16	31382654	31424289	+	41635	32712	NM_000887	ITGAX	0.00082122	1	2.49785	yes
hsa_circ_0000693	hsa-miR-6125	384.813	321.487	326.197	157.636	123.817	131.902	chr16	31382654	31424289	+	41635	32712	NM_000887	ITGAX	0.00082122	1	2.49785	yes
hsa_circ_0000693	hsa-miR-6127	384.813	321.487	326.197	157.636	123.817	131.902	chr16	31382654	31424289	+	41635	32712	NM_000887	ITGAX	0.00082122	1	2.49785	yes
hsa_circ_0000693	hsa-miR-6131	384.813	321.487	326.197	157.636	123.817	131.902	chr16	31382654	31424289	+	41635	32712	NM_000887	ITGAX	0.00082122	1	2.49785	yes
hsa_circ_0000693	hsa-miR-615-3p	384.813	321.487	326.197	157.636	123.817	131.902	chr16	31382654	31424289	+	41635	32712	NM_000887	ITGAX	0.00082122	1	2.49785	yes
hsa_circ_0000693	hsa-miR-6165	384.813	321.487	326.197	157.636	123.817	131.902	chr16	31382654	31424289	+	41635	32712	NM_000887	ITGAX	0.00082122	1	2.49785	yes
hsa_circ_0000693	hsa-miR-619-5p	384.813	321.487	326.197	157.636	123.817	131.902	chr16	31382654	31424289	+	41635	32712	NM_000887	ITGAX	0.00082122	1	2.49785	yes
hsa_circ_0000693	hsa-miR-629-3p	384.813	321.487	326.197	157.636	123.817	131.902	chr16	31382654	31424289	+	41635	32712	NM_000887	ITGAX	0.00082122	1	2.49785	yes
hsa_circ_0000693	hsa-miR-631	384.813	321.487	326.197	157.636	123.817	131.902	chr16	31382654	31424289	+	41635	32712	NM_000887	ITGAX	0.00082122	1	2.49785	yes
hsa_circ_0000693	hsa-miR-636	384.813	321.487	326.197	157.636	123.817	131.902	chr16	31382654	31424289	+	41635	32712	NM_000887	ITGAX	0.00082122	1	2.49785	yes
hsa_circ_0000693	hsa-miR-637	384.813	321.487	326.197	157.636	123.817	131.902	chr16	31382654	31424289	+	41635	32712	NM_000887	ITGAX	0.00082122	1	2.49785	yes
hsa_circ_0000693	hsa-miR-6510-5p	384.813	321.487	326.197	157.636	123.817	131.902	chr16	31382654	31424289	+	41635	32712	NM_000887	ITGAX	0.00082122	1	2.49785	yes
hsa_circ_0000693	hsa-miR-6511a-5p	384.813	321.487	326.197	157.636	123.817	131.902	chr16	31382654	31424289	+	41635	32712	NM_000887	ITGAX	0.00082122	1	2.49785	yes
hsa_circ_0000693	hsa-miR-6511b-5p	384.813	321.487	326.197	157.636	123.817	131.902	chr16	31382654	31424289	+	41635	32712	NM_000887	ITGAX	0.00082122	1	2.49785	yes
hsa_circ_0000693	hsa-miR-6513-5p	384.813	321.487	326.197	157.636	123.817	131.902	chr16	31382654	31424289	+	41635	32712	NM_000887	ITGAX	0.00082122	1	2.49785	yes
hsa_circ_0000693	hsa-miR-661	384.813	321.487	326.197	157.636	123.817	131.902	chr16	31382654	31424289	+	41635	32712	NM_000887	ITGAX	0.00082122	1	2.49785	yes
hsa_circ_0000693	hsa-miR-663a	384.813	321.487	326.197	157.636	123.817	131.902	chr16	31382654	31424289	+	41635	32712	NM_000887	ITGAX	0.00082122	1	2.49785	yes
hsa_circ_0000693	hsa-miR-665	384.813	321.487	326.197	157.636	123.817	131.902	chr16	31382654	31424289	+	41635	32712	NM_000887	ITGAX	0.00082122	1	2.49785	yes
hsa_circ_0000693	hsa-miR-671-3p	384.813	321.487	326.197	157.636	123.817	131.902	chr16	31382654	31424289	+	41635	32712	NM_000887	ITGAX	0.00082122	1	2.49785	yes
hsa_circ_0000693	hsa-miR-6719-3p	384.813	321.487	326.197	157.636	123.817	131.902	chr16	31382654	31424289	+	41635	32712	NM_000887	ITGAX	0.00082122	1	2.49785	yes
hsa_circ_0000693	hsa-miR-6721-5p	384.813	321.487	326.197	157.636	123.817	131.902	chr16	31382654	31424289	+	41635	32712	NM_000887	ITGAX	0.00082122	1	2.49785	yes
hsa_circ_0000693	hsa-miR-6722-5p	384.813	321.487	326.197	157.636	123.817	131.902	chr16	31382654	31424289	+	41635	32712	NM_000887	ITGAX	0.00082122	1	2.49785	yes
hsa_circ_0000693	hsa-miR-6726-5p	384.813	321.487	326.197	157.636	123.817	131.902	chr16	31382654	31424289	+	41635	32712	NM_000887	ITGAX	0.00082122	1	2.49785	yes
hsa_circ_0000693	hsa-miR-6727-3p	384.813	321.487	326.197	157.636	123.817	131.902	chr16	31382654	31424289	+	41635	32712	NM_000887	ITGAX	0.00082122	1	2.49785	yes
hsa_circ_0000693	hsa-miR-6727-5p	384.813	321.487	326.197	157.636	123.817	131.902	chr16	31382654	31424289	+	41635	32712	NM_000887	ITGAX	0.00082122	1	2.49785	yes
hsa_circ_0000693	hsa-miR-6732-3p	384.813	321.487	326.197	157.636	123.817	131.902	chr16	31382654	31424289	+	41635	32712	NM_000887	ITGAX	0.00082122	1	2.49785	yes
hsa_circ_0000693	hsa-miR-6734-5p	384.813	321.487	326.197	157.636	123.817	131.902	chr16	31382654	31424289	+	41635	32712	NM_000887	ITGAX	0.00082122	1	2.49785	yes
hsa_circ_0000693	hsa-miR-6735-5p	384.813	321.487	326.197	157.636	123.817	131.902	chr16	31382654	31424289	+	41635	32712	NM_000887	ITGAX	0.00082122	1	2.49785	yes
hsa_circ_0000693	hsa-miR-6736-5p	384.813	321.487	326.197	157.636	123.817	131.902	chr16	31382654	31424289	+	41635	32712	NM_000887	ITGAX	0.00082122	1	2.49785	yes
hsa_circ_0000693	hsa-miR-6738-3p	384.813	321.487	326.197	157.636	123.817	131.902	chr16	31382654	31424289	+	41635	32712	NM_000887	ITGAX	0.00082122	1	2.49785	yes
hsa_circ_0000693	hsa-miR-6742-5p	384.813	321.487	326.197	157.636	123.817	131.902	chr16	31382654	31424289	+	41635	32712	NM_000887	ITGAX	0.00082122	1	2.49785	yes
hsa_circ_0000693	hsa-miR-6744-3p	384.813	321.487	326.197	157.636	123.817	131.902	chr16	31382654	31424289	+	41635	32712	NM_000887	ITGAX	0.00082122	1	2.49785	yes
hsa_circ_0000693	hsa-miR-6746-3p	384.813	321.487	326.197	157.636	123.817	131.902	chr16	31382654	31424289	+	41635	32712	NM_000887	ITGAX	0.00082122	1	2.49785	yes
hsa_circ_0000693	hsa-miR-6746-5p	384.813	321.487	326.197	157.636	123.817	131.902	chr16	31382654	31424289	+	41635	32712	NM_000887	ITGAX	0.00082122	1	2.49785	yes
hsa_circ_0000693	hsa-miR-6747-3p	384.813	321.487	326.197	157.636	123.817	131.902	chr16	31382654	31424289	+	41635	32712	NM_000887	ITGAX	0.00082122	1	2.49785	yes
hsa_circ_0000693	hsa-miR-6748-3p	384.813	321.487	326.197	157.636	123.817	131.902	chr16	31382654	31424289	+	41635	32712	NM_000887	ITGAX	0.00082122	1	2.49785	yes
hsa_circ_0000693	hsa-miR-6748-5p	384.813	321.487	326.197	157.636	123.817	131.902	chr16	31382654	31424289	+	41635	32712	NM_000887	ITGAX	0.00082122	1	2.49785	yes
hsa_circ_0000693	hsa-miR-6749-3p	384.813	321.487	326.197	157.636	123.817	131.902	chr16	31382654	31424289	+	41635	32712	NM_000887	ITGAX	0.00082122	1	2.49785	yes
hsa_circ_0000693	hsa-miR-6749-5p	384.813	321.487	326.197	157.636	123.817	131.902	chr16	31382654	31424289	+	41635	32712	NM_000887	ITGAX	0.00082122	1	2.49785	yes
hsa_circ_0000693	hsa-miR-6751-3p	384.813	321.487	326.197	157.636	123.817	131.902	chr16	31382654	31424289	+	41635	32712	NM_000887	ITGAX	0.00082122	1	2.49785	yes
hsa_circ_0000693	hsa-miR-6751-5p	384.813	321.487	326.197	157.636	123.817	131.902	chr16	31382654	31424289	+	41635	32712	NM_000887	ITGAX	0.00082122	1	2.49785	yes
hsa_circ_0000693	hsa-miR-6752-3p	384.813	321.487	326.197	157.636	123.817	131.902	chr16	31382654	31424289	+	41635	32712	NM_000887	ITGAX	0.00082122	1	2.49785	yes
hsa_circ_0000693	hsa-miR-6752-5p	384.813	321.487	326.197	157.636	123.817	131.902	chr16	31382654	31424289	+	41635	32712	NM_000887	ITGAX	0.00082122	1	2.49785	yes
hsa_circ_0000693	hsa-miR-6754-3p	384.813	321.487	326.197	157.636	123.817	131.902	chr16	31382654	31424289	+	41635	32712	NM_000887	ITGAX	0.00082122	1	2.49785	yes
hsa_circ_0000693	hsa-miR-6754-5p	384.813	321.487	326.197	157.636	123.817	131.902	chr16	31382654	31424289	+	41635	32712	NM_000887	ITGAX	0.00082122	1	2.49785	yes
hsa_circ_0000693	hsa-miR-6756-3p	384.813	321.487	326.197	157.636	123.817	131.902	chr16	31382654	31424289	+	41635	32712	NM_000887	ITGAX	0.00082122	1	2.49785	yes
hsa_circ_0000693	hsa-miR-6756-5p	384.813	321.487	326.197	157.636	123.817	131.902	chr16	31382654	31424289	+	41635	32712	NM_000887	ITGAX	0.00082122	1	2.49785	yes
hsa_circ_0000693	hsa-miR-6760-5p	384.813	321.487	326.197	157.636	123.817	131.902	chr16	31382654	31424289	+	41635	32712	NM_000887	ITGAX	0.00082122	1	2.49785	yes
hsa_circ_0000693	hsa-miR-6763-5p	384.813	321.487	326.197	157.636	123.817	131.902	chr16	31382654	31424289	+	41635	32712	NM_000887	ITGAX	0.00082122	1	2.49785	yes
hsa_circ_0000693	hsa-miR-6764-5p	384.813	321.487	326.197	157.636	123.817	131.902	chr16	31382654	31424289	+	41635	32712	NM_000887	ITGAX	0.00082122	1	2.49785	yes
hsa_circ_0000693	hsa-miR-6765-3p	384.813	321.487	326.197	157.636	123.817	131.902	chr16	31382654	31424289	+	41635	32712	NM_000887	ITGAX	0.00082122	1	2.49785	yes
hsa_circ_0000693	hsa-miR-6765-5p	384.813	321.487	326.197	157.636	123.817	131.902	chr16	31382654	31424289	+	41635	32712	NM_000887	ITGAX	0.00082122	1	2.49785	yes
hsa_circ_0000693	hsa-miR-6768-3p	384.813	321.487	326.197	157.636	123.817	131.902	chr16	31382654	31424289	+	41635	32712	NM_000887	ITGAX	0.00082122	1	2.49785	yes
hsa_circ_0000693	hsa-miR-6768-5p	384.813	321.487	326.197	157.636	123.817	131.902	chr16	31382654	31424289	+	41635	32712	NM_000887	ITGAX	0.00082122	1	2.49785	yes
hsa_circ_0000693	hsa-miR-6769a-3p	384.813	321.487	326.197	157.636	123.817	131.902	chr16	31382654	31424289	+	41635	32712	NM_000887	ITGAX	0.00082122	1	2.49785	yes
hsa_circ_0000693	hsa-miR-6769b-5p	384.813	321.487	326.197	157.636	123.817	131.902	chr16	31382654	31424289	+	41635	32712	NM_000887	ITGAX	0.00082122	1	2.49785	yes
hsa_circ_0000693	hsa-miR-6771-5p	384.813	321.487	326.197	157.636	123.817	131.902	chr16	31382654	31424289	+	41635	32712	NM_000887	ITGAX	0.00082122	1	2.49785	yes
hsa_circ_0000693	hsa-miR-6773-5p	384.813	321.487	326.197	157.636	123.817	131.902	chr16	31382654	31424289	+	41635	32712	NM_000887	ITGAX	0.00082122	1	2.49785	yes
hsa_circ_0000693	hsa-miR-6775-3p	384.813	321.487	326.197	157.636	123.817	131.902	chr16	31382654	31424289	+	41635	32712	NM_000887	ITGAX	0.00082122	1	2.49785	yes
hsa_circ_0000693	hsa-miR-6776-5p	384.813	321.487	326.197	157.636	123.817	131.902	chr16	31382654	31424289	+	41635	32712	NM_000887	ITGAX	0.00082122	1	2.49785	yes
hsa_circ_0000693	hsa-miR-6777-3p	384.813	321.487	326.197	157.636	123.817	131.902	chr16	31382654	31424289	+	41635	32712	NM_000887	ITGAX	0.00082122	1	2.49785	yes
hsa_circ_0000693	hsa-miR-6777-5p	384.813	321.487	326.197	157.636	123.817	131.902	chr16	31382654	31424289	+	41635	32712	NM_000887	ITGAX	0.00082122	1	2.49785	yes
hsa_circ_0000693	hsa-miR-6778-5p	384.813	321.487	326.197	157.636	123.817	131.902	chr16	31382654	31424289	+	41635	32712	NM_000887	ITGAX	0.00082122	1	2.49785	yes
hsa_circ_0000693	hsa-miR-6779-3p	384.813	321.487	326.197	157.636	123.817	131.902	chr16	31382654	31424289	+	41635	32712	NM_000887	ITGAX	0.00082122	1	2.49785	yes
hsa_circ_0000693	hsa-miR-6779-5p	384.813	321.487	326.197	157.636	123.817	131.902	chr16	31382654	31424289	+	41635	32712	NM_000887	ITGAX	0.00082122	1	2.49785	yes
hsa_circ_0000693	hsa-miR-6780b-3p	384.813	321.487	326.197	157.636	123.817	131.902	chr16	31382654	31424289	+	41635	32712	NM_000887	ITGAX	0.00082122	1	2.49785	yes
hsa_circ_0000693	hsa-miR-6780b-5p	384.813	321.487	326.197	157.636	123.817	131.902	chr16	31382654	31424289	+	41635	32712	NM_000887	ITGAX	0.00082122	1	2.49785	yes
hsa_circ_0000693	hsa-miR-6782-5p	384.813	321.487	326.197	157.636	123.817	131.902	chr16	31382654	31424289	+	41635	32712	NM_000887	ITGAX	0.00082122	1	2.49785	yes
hsa_circ_0000693	hsa-miR-6783-3p	384.813	321.487	326.197	157.636	123.817	131.902	chr16	31382654	31424289	+	41635	32712	NM_000887	ITGAX	0.00082122	1	2.49785	yes
hsa_circ_0000693	hsa-miR-6784-3p	384.813	321.487	326.197	157.636	123.817	131.902	chr16	31382654	31424289	+	41635	32712	NM_000887	ITGAX	0.00082122	1	2.49785	yes
hsa_circ_0000693	hsa-miR-6787-3p	384.813	321.487	326.197	157.636	123.817	131.902	chr16	31382654	31424289	+	41635	32712	NM_000887	ITGAX	0.00082122	1	2.49785	yes
hsa_circ_0000693	hsa-miR-6790-3p	384.813	321.487	326.197	157.636	123.817	131.902	chr16	31382654	31424289	+	41635	32712	NM_000887	ITGAX	0.00082122	1	2.49785	yes
hsa_circ_0000693	hsa-miR-6793-3p	384.813	321.487	326.197	157.636	123.817	131.902	chr16	31382654	31424289	+	41635	32712	NM_000887	ITGAX	0.00082122	1	2.49785	yes
hsa_circ_0000693	hsa-miR-6793-5p	384.813	321.487	326.197	157.636	123.817	131.902	chr16	31382654	31424289	+	41635	32712	NM_000887	ITGAX	0.00082122	1	2.49785	yes
hsa_circ_0000693	hsa-miR-6794-3p	384.813	321.487	326.197	157.636	123.817	131.902	chr16	31382654	31424289	+	41635	32712	NM_000887	ITGAX	0.00082122	1	2.49785	yes
hsa_circ_0000693	hsa-miR-6794-5p	384.813	321.487	326.197	157.636	123.817	131.902	chr16	31382654	31424289	+	41635	32712	NM_000887	ITGAX	0.00082122	1	2.49785	yes
hsa_circ_0000693	hsa-miR-6795-3p	384.813	321.487	326.197	157.636	123.817	131.902	chr16	31382654	31424289	+	41635	32712	NM_000887	ITGAX	0.00082122	1	2.49785	yes
hsa_circ_0000693	hsa-miR-6795-5p	384.813	321.487	326.197	157.636	123.817	131.902	chr16	31382654	31424289	+	41635	32712	NM_000887	ITGAX	0.00082122	1	2.49785	yes
hsa_circ_0000693	hsa-miR-6797-5p	384.813	321.487	326.197	157.636	123.817	131.902	chr16	31382654	31424289	+	41635	32712	NM_000887	ITGAX	0.00082122	1	2.49785	yes
hsa_circ_0000693	hsa-miR-6798-5p	384.813	321.487	326.197	157.636	123.817	131.902	chr16	31382654	31424289	+	41635	32712	NM_000887	ITGAX	0.00082122	1	2.49785	yes
hsa_circ_0000693	hsa-miR-6799-3p	384.813	321.487	326.197	157.636	123.817	131.902	chr16	31382654	31424289	+	41635	32712	NM_000887	ITGAX	0.00082122	1	2.49785	yes
hsa_circ_0000693	hsa-miR-6801-3p	384.813	321.487	326.197	157.636	123.817	131.902	chr16	31382654	31424289	+	41635	32712	NM_000887	ITGAX	0.00082122	1	2.49785	yes
hsa_circ_0000693	hsa-miR-6803-5p	384.813	321.487	326.197	157.636	123.817	131.902	chr16	31382654	31424289	+	41635	32712	NM_000887	ITGAX	0.00082122	1	2.49785	yes
hsa_circ_0000693	hsa-miR-6804-3p	384.813	321.487	326.197	157.636	123.817	131.902	chr16	31382654	31424289	+	41635	32712	NM_000887	ITGAX	0.00082122	1	2.49785	yes
hsa_circ_0000693	hsa-miR-6805-3p	384.813	321.487	326.197	157.636	123.817	131.902	chr16	31382654	31424289	+	41635	32712	NM_000887	ITGAX	0.00082122	1	2.49785	yes
hsa_circ_0000693	hsa-miR-6807-3p	384.813	321.487	326.197	157.636	123.817	131.902	chr16	31382654	31424289	+	41635	32712	NM_000887	ITGAX	0.00082122	1	2.49785	yes
hsa_circ_0000693	hsa-miR-6808-3p	384.813	321.487	326.197	157.636	123.817	131.902	chr16	31382654	31424289	+	41635	32712	NM_000887	ITGAX	0.00082122	1	2.49785	yes
hsa_circ_0000693	hsa-miR-6810-3p	384.813	321.487	326.197	157.636	123.817	131.902	chr16	31382654	31424289	+	41635	32712	NM_000887	ITGAX	0.00082122	1	2.49785	yes
hsa_circ_0000693	hsa-miR-6811-3p	384.813	321.487	326.197	157.636	123.817	131.902	chr16	31382654	31424289	+	41635	32712	NM_000887	ITGAX	0.00082122	1	2.49785	yes
hsa_circ_0000693	hsa-miR-6813-3p	384.813	321.487	326.197	157.636	123.817	131.902	chr16	31382654	31424289	+	41635	32712	NM_000887	ITGAX	0.00082122	1	2.49785	yes
hsa_circ_0000693	hsa-miR-6813-5p	384.813	321.487	326.197	157.636	123.817	131.902	chr16	31382654	31424289	+	41635	32712	NM_000887	ITGAX	0.00082122	1	2.49785	yes
hsa_circ_0000693	hsa-miR-6816-5p	384.813	321.487	326.197	157.636	123.817	131.902	chr16	31382654	31424289	+	41635	32712	NM_000887	ITGAX	0.00082122	1	2.49785	yes
hsa_circ_0000693	hsa-miR-6819-3p	384.813	321.487	326.197	157.636	123.817	131.902	chr16	31382654	31424289	+	41635	32712	NM_000887	ITGAX	0.00082122	1	2.49785	yes
hsa_circ_0000693	hsa-miR-6823-3p	384.813	321.487	326.197	157.636	123.817	131.902	chr16	31382654	31424289	+	41635	32712	NM_000887	ITGAX	0.00082122	1	2.49785	yes
hsa_circ_0000693	hsa-miR-6824-3p	384.813	321.487	326.197	157.636	123.817	131.902	chr16	31382654	31424289	+	41635	32712	NM_000887	ITGAX	0.00082122	1	2.49785	yes
hsa_circ_0000693	hsa-miR-6825-5p	384.813	321.487	326.197	157.636	123.817	131.902	chr16	31382654	31424289	+	41635	32712	NM_000887	ITGAX	0.00082122	1	2.49785	yes
hsa_circ_0000693	hsa-miR-6826-3p	384.813	321.487	326.197	157.636	123.817	131.902	chr16	31382654	31424289	+	41635	32712	NM_000887	ITGAX	0.00082122	1	2.49785	yes
hsa_circ_0000693	hsa-miR-6827-3p	384.813	321.487	326.197	157.636	123.817	131.902	chr16	31382654	31424289	+	41635	32712	NM_000887	ITGAX	0.00082122	1	2.49785	yes
hsa_circ_0000693	hsa-miR-6827-5p	384.813	321.487	326.197	157.636	123.817	131.902	chr16	31382654	31424289	+	41635	32712	NM_000887	ITGAX	0.00082122	1	2.49785	yes
hsa_circ_0000693	hsa-miR-6828-3p	384.813	321.487	326.197	157.636	123.817	131.902	chr16	31382654	31424289	+	41635	32712	NM_000887	ITGAX	0.00082122	1	2.49785	yes
hsa_circ_0000693	hsa-miR-6829-3p	384.813	321.487	326.197	157.636	123.817	131.902	chr16	31382654	31424289	+	41635	32712	NM_000887	ITGAX	0.00082122	1	2.49785	yes
hsa_circ_0000693	hsa-miR-6831-5p	384.813	321.487	326.197	157.636	123.817	131.902	chr16	31382654	31424289	+	41635	32712	NM_000887	ITGAX	0.00082122	1	2.49785	yes
hsa_circ_0000693	hsa-miR-6833-5p	384.813	321.487	326.197	157.636	123.817	131.902	chr16	31382654	31424289	+	41635	32712	NM_000887	ITGAX	0.00082122	1	2.49785	yes
hsa_circ_0000693	hsa-miR-6836-3p	384.813	321.487	326.197	157.636	123.817	131.902	chr16	31382654	31424289	+	41635	32712	NM_000887	ITGAX	0.00082122	1	2.49785	yes
hsa_circ_0000693	hsa-miR-6836-5p	384.813	321.487	326.197	157.636	123.817	131.902	chr16	31382654	31424289	+	41635	32712	NM_000887	ITGAX	0.00082122	1	2.49785	yes
hsa_circ_0000693	hsa-miR-6840-3p	384.813	321.487	326.197	157.636	123.817	131.902	chr16	31382654	31424289	+	41635	32712	NM_000887	ITGAX	0.00082122	1	2.49785	yes
hsa_circ_0000693	hsa-miR-6842-5p	384.813	321.487	326.197	157.636	123.817	131.902	chr16	31382654	31424289	+	41635	32712	NM_000887	ITGAX	0.00082122	1	2.49785	yes
hsa_circ_0000693	hsa-miR-6845-3p	384.813	321.487	326.197	157.636	123.817	131.902	chr16	31382654	31424289	+	41635	32712	NM_000887	ITGAX	0.00082122	1	2.49785	yes
hsa_circ_0000693	hsa-miR-6848-5p	384.813	321.487	326.197	157.636	123.817	131.902	chr16	31382654	31424289	+	41635	32712	NM_000887	ITGAX	0.00082122	1	2.49785	yes
hsa_circ_0000693	hsa-miR-6849-3p	384.813	321.487	326.197	157.636	123.817	131.902	chr16	31382654	31424289	+	41635	32712	NM_000887	ITGAX	0.00082122	1	2.49785	yes
hsa_circ_0000693	hsa-miR-6851-5p	384.813	321.487	326.197	157.636	123.817	131.902	chr16	31382654	31424289	+	41635	32712	NM_000887	ITGAX	0.00082122	1	2.49785	yes
hsa_circ_0000693	hsa-miR-6855-5p	384.813	321.487	326.197	157.636	123.817	131.902	chr16	31382654	31424289	+	41635	32712	NM_000887	ITGAX	0.00082122	1	2.49785	yes
hsa_circ_0000693	hsa-miR-6857-5p	384.813	321.487	326.197	157.636	123.817	131.902	chr16	31382654	31424289	+	41635	32712	NM_000887	ITGAX	0.00082122	1	2.49785	yes
hsa_circ_0000693	hsa-miR-6858-3p	384.813	321.487	326.197	157.636	123.817	131.902	chr16	31382654	31424289	+	41635	32712	NM_000887	ITGAX	0.00082122	1	2.49785	yes
hsa_circ_0000693	hsa-miR-6859-3p	384.813	321.487	326.197	157.636	123.817	131.902	chr16	31382654	31424289	+	41635	32712	NM_000887	ITGAX	0.00082122	1	2.49785	yes
hsa_circ_0000693	hsa-miR-6860	384.813	321.487	326.197	157.636	123.817	131.902	chr16	31382654	31424289	+	41635	32712	NM_000887	ITGAX	0.00082122	1	2.49785	yes
hsa_circ_0000693	hsa-miR-6862-3p	384.813	321.487	326.197	157.636	123.817	131.902	chr16	31382654	31424289	+	41635	32712	NM_000887	ITGAX	0.00082122	1	2.49785	yes
hsa_circ_0000693	hsa-miR-6865-3p	384.813	321.487	326.197	157.636	123.817	131.902	chr16	31382654	31424289	+	41635	32712	NM_000887	ITGAX	0.00082122	1	2.49785	yes
hsa_circ_0000693	hsa-miR-6870-3p	384.813	321.487	326.197	157.636	123.817	131.902	chr16	31382654	31424289	+	41635	32712	NM_000887	ITGAX	0.00082122	1	2.49785	yes
hsa_circ_0000693	hsa-miR-6870-5p	384.813	321.487	326.197	157.636	123.817	131.902	chr16	31382654	31424289	+	41635	32712	NM_000887	ITGAX	0.00082122	1	2.49785	yes
hsa_circ_0000693	hsa-miR-6871-5p	384.813	321.487	326.197	157.636	123.817	131.902	chr16	31382654	31424289	+	41635	32712	NM_000887	ITGAX	0.00082122	1	2.49785	yes
hsa_circ_0000693	hsa-miR-6872-3p	384.813	321.487	326.197	157.636	123.817	131.902	chr16	31382654	31424289	+	41635	32712	NM_000887	ITGAX	0.00082122	1	2.49785	yes
hsa_circ_0000693	hsa-miR-6873-3p	384.813	321.487	326.197	157.636	123.817	131.902	chr16	31382654	31424289	+	41635	32712	NM_000887	ITGAX	0.00082122	1	2.49785	yes
hsa_circ_0000693	hsa-miR-6877-3p	384.813	321.487	326.197	157.636	123.817	131.902	chr16	31382654	31424289	+	41635	32712	NM_000887	ITGAX	0.00082122	1	2.49785	yes
hsa_circ_0000693	hsa-miR-6879-3p	384.813	321.487	326.197	157.636	123.817	131.902	chr16	31382654	31424289	+	41635	32712	NM_000887	ITGAX	0.00082122	1	2.49785	yes
hsa_circ_0000693	hsa-miR-6879-5p	384.813	321.487	326.197	157.636	123.817	131.902	chr16	31382654	31424289	+	41635	32712	NM_000887	ITGAX	0.00082122	1	2.49785	yes
hsa_circ_0000693	hsa-miR-6880-5p	384.813	321.487	326.197	157.636	123.817	131.902	chr16	31382654	31424289	+	41635	32712	NM_000887	ITGAX	0.00082122	1	2.49785	yes
hsa_circ_0000693	hsa-miR-6886-3p	384.813	321.487	326.197	157.636	123.817	131.902	chr16	31382654	31424289	+	41635	32712	NM_000887	ITGAX	0.00082122	1	2.49785	yes
hsa_circ_0000693	hsa-miR-6887-3p	384.813	321.487	326.197	157.636	123.817	131.902	chr16	31382654	31424289	+	41635	32712	NM_000887	ITGAX	0.00082122	1	2.49785	yes
hsa_circ_0000693	hsa-miR-6889-5p	384.813	321.487	326.197	157.636	123.817	131.902	chr16	31382654	31424289	+	41635	32712	NM_000887	ITGAX	0.00082122	1	2.49785	yes
hsa_circ_0000693	hsa-miR-6891-3p	384.813	321.487	326.197	157.636	123.817	131.902	chr16	31382654	31424289	+	41635	32712	NM_000887	ITGAX	0.00082122	1	2.49785	yes
hsa_circ_0000693	hsa-miR-6892-3p	384.813	321.487	326.197	157.636	123.817	131.902	chr16	31382654	31424289	+	41635	32712	NM_000887	ITGAX	0.00082122	1	2.49785	yes
hsa_circ_0000693	hsa-miR-6893-3p	384.813	321.487	326.197	157.636	123.817	131.902	chr16	31382654	31424289	+	41635	32712	NM_000887	ITGAX	0.00082122	1	2.49785	yes
hsa_circ_0000693	hsa-miR-6894-3p	384.813	321.487	326.197	157.636	123.817	131.902	chr16	31382654	31424289	+	41635	32712	NM_000887	ITGAX	0.00082122	1	2.49785	yes
hsa_circ_0000693	hsa-miR-6894-5p	384.813	321.487	326.197	157.636	123.817	131.902	chr16	31382654	31424289	+	41635	32712	NM_000887	ITGAX	0.00082122	1	2.49785	yes
hsa_circ_0000693	hsa-miR-6895-3p	384.813	321.487	326.197	157.636	123.817	131.902	chr16	31382654	31424289	+	41635	32712	NM_000887	ITGAX	0.00082122	1	2.49785	yes
hsa_circ_0000693	hsa-miR-7106-5p	384.813	321.487	326.197	157.636	123.817	131.902	chr16	31382654	31424289	+	41635	32712	NM_000887	ITGAX	0.00082122	1	2.49785	yes
hsa_circ_0000693	hsa-miR-7109-5p	384.813	321.487	326.197	157.636	123.817	131.902	chr16	31382654	31424289	+	41635	32712	NM_000887	ITGAX	0.00082122	1	2.49785	yes
hsa_circ_0000693	hsa-miR-7110-5p	384.813	321.487	326.197	157.636	123.817	131.902	chr16	31382654	31424289	+	41635	32712	NM_000887	ITGAX	0.00082122	1	2.49785	yes
hsa_circ_0000693	hsa-miR-7111-3p	384.813	321.487	326.197	157.636	123.817	131.902	chr16	31382654	31424289	+	41635	32712	NM_000887	ITGAX	0.00082122	1	2.49785	yes
hsa_circ_0000693	hsa-miR-7111-5p	384.813	321.487	326.197	157.636	123.817	131.902	chr16	31382654	31424289	+	41635	32712	NM_000887	ITGAX	0.00082122	1	2.49785	yes
hsa_circ_0000693	hsa-miR-7113-3p	384.813	321.487	326.197	157.636	123.817	131.902	chr16	31382654	31424289	+	41635	32712	NM_000887	ITGAX	0.00082122	1	2.49785	yes
hsa_circ_0000693	hsa-miR-7113-5p	384.813	321.487	326.197	157.636	123.817	131.902	chr16	31382654	31424289	+	41635	32712	NM_000887	ITGAX	0.00082122	1	2.49785	yes
hsa_circ_0000693	hsa-miR-7156-3p	384.813	321.487	326.197	157.636	123.817	131.902	chr16	31382654	31424289	+	41635	32712	NM_000887	ITGAX	0.00082122	1	2.49785	yes
hsa_circ_0000693	hsa-miR-7156-5p	384.813	321.487	326.197	157.636	123.817	131.902	chr16	31382654	31424289	+	41635	32712	NM_000887	ITGAX	0.00082122	1	2.49785	yes
hsa_circ_0000693	hsa-miR-7158-5p	384.813	321.487	326.197	157.636	123.817	131.902	chr16	31382654	31424289	+	41635	32712	NM_000887	ITGAX	0.00082122	1	2.49785	yes
hsa_circ_0000693	hsa-miR-7160-3p	384.813	321.487	326.197	157.636	123.817	131.902	chr16	31382654	31424289	+	41635	32712	NM_000887	ITGAX	0.00082122	1	2.49785	yes
hsa_circ_0000693	hsa-miR-7160-5p	384.813	321.487	326.197	157.636	123.817	131.902	chr16	31382654	31424289	+	41635	32712	NM_000887	ITGAX	0.00082122	1	2.49785	yes
hsa_circ_0000693	hsa-miR-760	384.813	321.487	326.197	157.636	123.817	131.902	chr16	31382654	31424289	+	41635	32712	NM_000887	ITGAX	0.00082122	1	2.49785	yes
hsa_circ_0000693	hsa-miR-762	384.813	321.487	326.197	157.636	123.817	131.902	chr16	31382654	31424289	+	41635	32712	NM_000887	ITGAX	0.00082122	1	2.49785	yes
hsa_circ_0000693	hsa-miR-766-3p	384.813	321.487	326.197	157.636	123.817	131.902	chr16	31382654	31424289	+	41635	32712	NM_000887	ITGAX	0.00082122	1	2.49785	yes
hsa_circ_0000693	hsa-miR-767-5p	384.813	321.487	326.197	157.636	123.817	131.902	chr16	31382654	31424289	+	41635	32712	NM_000887	ITGAX	0.00082122	1	2.49785	yes
hsa_circ_0000693	hsa-miR-7703	384.813	321.487	326.197	157.636	123.817	131.902	chr16	31382654	31424289	+	41635	32712	NM_000887	ITGAX	0.00082122	1	2.49785	yes
hsa_circ_0000693	hsa-miR-7843-3p	384.813	321.487	326.197	157.636	123.817	131.902	chr16	31382654	31424289	+	41635	32712	NM_000887	ITGAX	0.00082122	1	2.49785	yes
hsa_circ_0000693	hsa-miR-7847-3p	384.813	321.487	326.197	157.636	123.817	131.902	chr16	31382654	31424289	+	41635	32712	NM_000887	ITGAX	0.00082122	1	2.49785	yes
hsa_circ_0000693	hsa-miR-7848-3p	384.813	321.487	326.197	157.636	123.817	131.902	chr16	31382654	31424289	+	41635	32712	NM_000887	ITGAX	0.00082122	1	2.49785	yes
hsa_circ_0000693	hsa-miR-7851-3p	384.813	321.487	326.197	157.636	123.817	131.902	chr16	31382654	31424289	+	41635	32712	NM_000887	ITGAX	0.00082122	1	2.49785	yes
hsa_circ_0000693	hsa-miR-7855-5p	384.813	321.487	326.197	157.636	123.817	131.902	chr16	31382654	31424289	+	41635	32712	NM_000887	ITGAX	0.00082122	1	2.49785	yes
hsa_circ_0000693	hsa-miR-8069	384.813	321.487	326.197	157.636	123.817	131.902	chr16	31382654	31424289	+	41635	32712	NM_000887	ITGAX	0.00082122	1	2.49785	yes
hsa_circ_0000693	hsa-miR-8073	384.813	321.487	326.197	157.636	123.817	131.902	chr16	31382654	31424289	+	41635	32712	NM_000887	ITGAX	0.00082122	1	2.49785	yes
hsa_circ_0000693	hsa-miR-8089	384.813	321.487	326.197	157.636	123.817	131.902	chr16	31382654	31424289	+	41635	32712	NM_000887	ITGAX	0.00082122	1	2.49785	yes
hsa_circ_0000693	hsa-miR-874-5p	384.813	321.487	326.197	157.636	123.817	131.902	chr16	31382654	31424289	+	41635	32712	NM_000887	ITGAX	0.00082122	1	2.49785	yes
hsa_circ_0000693	hsa-miR-892b	384.813	321.487	326.197	157.636	123.817	131.902	chr16	31382654	31424289	+	41635	32712	NM_000887	ITGAX	0.00082122	1	2.49785	yes
hsa_circ_0000693	hsa-miR-920	384.813	321.487	326.197	157.636	123.817	131.902	chr16	31382654	31424289	+	41635	32712	NM_000887	ITGAX	0.00082122	1	2.49785	yes
hsa_circ_0000693	hsa-miR-939-3p	384.813	321.487	326.197	157.636	123.817	131.902	chr16	31382654	31424289	+	41635	32712	NM_000887	ITGAX	0.00082122	1	2.49785	yes
hsa_circ_0000693	hsa-miR-939-5p	384.813	321.487	326.197	157.636	123.817	131.902	chr16	31382654	31424289	+	41635	32712	NM_000887	ITGAX	0.00082122	1	2.49785	yes
hsa_circ_0000730	hsa-miR-6744-3p	28.0636	18.9613	28.7708	66.878	54.6414	70.6425	chr17	1457063	1457152	-	89	89	NM_006224	PITPNA	0.002556	1	0.394437	yes
hsa_circ_0000731	hsa-miR-1182	83.4097	98.3745	93.9613	228.669	282.726	258.122	chr17	1475710	1489345	-	13635	3819	NM_152346	SLC43A2	0.00053706	1	0.358335	yes
hsa_circ_0000731	hsa-miR-1207-5p	83.4097	98.3745	93.9613	228.669	282.726	258.122	chr17	1475710	1489345	-	13635	3819	NM_152346	SLC43A2	0.00053706	1	0.358335	yes
hsa_circ_0000731	hsa-miR-1233-5p	83.4097	98.3745	93.9613	228.669	282.726	258.122	chr17	1475710	1489345	-	13635	3819	NM_152346	SLC43A2	0.00053706	1	0.358335	yes
hsa_circ_0000731	hsa-miR-1254	83.4097	98.3745	93.9613	228.669	282.726	258.122	chr17	1475710	1489345	-	13635	3819	NM_152346	SLC43A2	0.00053706	1	0.358335	yes
hsa_circ_0000731	hsa-miR-1273g-3p	83.4097	98.3745	93.9613	228.669	282.726	258.122	chr17	1475710	1489345	-	13635	3819	NM_152346	SLC43A2	0.00053706	1	0.358335	yes
hsa_circ_0000731	hsa-miR-149-3p	83.4097	98.3745	93.9613	228.669	282.726	258.122	chr17	1475710	1489345	-	13635	3819	NM_152346	SLC43A2	0.00053706	1	0.358335	yes
hsa_circ_0000731	hsa-miR-1972	83.4097	98.3745	93.9613	228.669	282.726	258.122	chr17	1475710	1489345	-	13635	3819	NM_152346	SLC43A2	0.00053706	1	0.358335	yes
hsa_circ_0000731	hsa-miR-2392	83.4097	98.3745	93.9613	228.669	282.726	258.122	chr17	1475710	1489345	-	13635	3819	NM_152346	SLC43A2	0.00053706	1	0.358335	yes
hsa_circ_0000731	hsa-miR-3135a	83.4097	98.3745	93.9613	228.669	282.726	258.122	chr17	1475710	1489345	-	13635	3819	NM_152346	SLC43A2	0.00053706	1	0.358335	yes
hsa_circ_0000731	hsa-miR-3190-5p	83.4097	98.3745	93.9613	228.669	282.726	258.122	chr17	1475710	1489345	-	13635	3819	NM_152346	SLC43A2	0.00053706	1	0.358335	yes
hsa_circ_0000731	hsa-miR-328-3p	83.4097	98.3745	93.9613	228.669	282.726	258.122	chr17	1475710	1489345	-	13635	3819	NM_152346	SLC43A2	0.00053706	1	0.358335	yes
hsa_circ_0000731	hsa-miR-3619-5p	83.4097	98.3745	93.9613	228.669	282.726	258.122	chr17	1475710	1489345	-	13635	3819	NM_152346	SLC43A2	0.00053706	1	0.358335	yes
hsa_circ_0000731	hsa-miR-3620-3p	83.4097	98.3745	93.9613	228.669	282.726	258.122	chr17	1475710	1489345	-	13635	3819	NM_152346	SLC43A2	0.00053706	1	0.358335	yes
hsa_circ_0000731	hsa-miR-4269	83.4097	98.3745	93.9613	228.669	282.726	258.122	chr17	1475710	1489345	-	13635	3819	NM_152346	SLC43A2	0.00053706	1	0.358335	yes
hsa_circ_0000731	hsa-miR-4281	83.4097	98.3745	93.9613	228.669	282.726	258.122	chr17	1475710	1489345	-	13635	3819	NM_152346	SLC43A2	0.00053706	1	0.358335	yes
hsa_circ_0000731	hsa-miR-449b-3p	83.4097	98.3745	93.9613	228.669	282.726	258.122	chr17	1475710	1489345	-	13635	3819	NM_152346	SLC43A2	0.00053706	1	0.358335	yes
hsa_circ_0000731	hsa-miR-4632-3p	83.4097	98.3745	93.9613	228.669	282.726	258.122	chr17	1475710	1489345	-	13635	3819	NM_152346	SLC43A2	0.00053706	1	0.358335	yes
hsa_circ_0000731	hsa-miR-4651	83.4097	98.3745	93.9613	228.669	282.726	258.122	chr17	1475710	1489345	-	13635	3819	NM_152346	SLC43A2	0.00053706	1	0.358335	yes
hsa_circ_0000731	hsa-miR-4685-5p	83.4097	98.3745	93.9613	228.669	282.726	258.122	chr17	1475710	1489345	-	13635	3819	NM_152346	SLC43A2	0.00053706	1	0.358335	yes
hsa_circ_0000731	hsa-miR-4690-3p	83.4097	98.3745	93.9613	228.669	282.726	258.122	chr17	1475710	1489345	-	13635	3819	NM_152346	SLC43A2	0.00053706	1	0.358335	yes
hsa_circ_0000731	hsa-miR-4691-5p	83.4097	98.3745	93.9613	228.669	282.726	258.122	chr17	1475710	1489345	-	13635	3819	NM_152346	SLC43A2	0.00053706	1	0.358335	yes
hsa_circ_0000731	hsa-miR-4692	83.4097	98.3745	93.9613	228.669	282.726	258.122	chr17	1475710	1489345	-	13635	3819	NM_152346	SLC43A2	0.00053706	1	0.358335	yes
hsa_circ_0000731	hsa-miR-4695-5p	83.4097	98.3745	93.9613	228.669	282.726	258.122	chr17	1475710	1489345	-	13635	3819	NM_152346	SLC43A2	0.00053706	1	0.358335	yes
hsa_circ_0000731	hsa-miR-4728-5p	83.4097	98.3745	93.9613	228.669	282.726	258.122	chr17	1475710	1489345	-	13635	3819	NM_152346	SLC43A2	0.00053706	1	0.358335	yes
hsa_circ_0000731	hsa-miR-4751	83.4097	98.3745	93.9613	228.669	282.726	258.122	chr17	1475710	1489345	-	13635	3819	NM_152346	SLC43A2	0.00053706	1	0.358335	yes
hsa_circ_0000731	hsa-miR-4758-5p	83.4097	98.3745	93.9613	228.669	282.726	258.122	chr17	1475710	1489345	-	13635	3819	NM_152346	SLC43A2	0.00053706	1	0.358335	yes
hsa_circ_0000731	hsa-miR-504-3p	83.4097	98.3745	93.9613	228.669	282.726	258.122	chr17	1475710	1489345	-	13635	3819	NM_152346	SLC43A2	0.00053706	1	0.358335	yes
hsa_circ_0000731	hsa-miR-514a-5p	83.4097	98.3745	93.9613	228.669	282.726	258.122	chr17	1475710	1489345	-	13635	3819	NM_152346	SLC43A2	0.00053706	1	0.358335	yes
hsa_circ_0000731	hsa-miR-5189-5p	83.4097	98.3745	93.9613	228.669	282.726	258.122	chr17	1475710	1489345	-	13635	3819	NM_152346	SLC43A2	0.00053706	1	0.358335	yes
hsa_circ_0000731	hsa-miR-5787	83.4097	98.3745	93.9613	228.669	282.726	258.122	chr17	1475710	1489345	-	13635	3819	NM_152346	SLC43A2	0.00053706	1	0.358335	yes
hsa_circ_0000731	hsa-miR-6089	83.4097	98.3745	93.9613	228.669	282.726	258.122	chr17	1475710	1489345	-	13635	3819	NM_152346	SLC43A2	0.00053706	1	0.358335	yes
hsa_circ_0000731	hsa-miR-612	83.4097	98.3745	93.9613	228.669	282.726	258.122	chr17	1475710	1489345	-	13635	3819	NM_152346	SLC43A2	0.00053706	1	0.358335	yes
hsa_circ_0000731	hsa-miR-619-5p	83.4097	98.3745	93.9613	228.669	282.726	258.122	chr17	1475710	1489345	-	13635	3819	NM_152346	SLC43A2	0.00053706	1	0.358335	yes
hsa_circ_0000731	hsa-miR-637	83.4097	98.3745	93.9613	228.669	282.726	258.122	chr17	1475710	1489345	-	13635	3819	NM_152346	SLC43A2	0.00053706	1	0.358335	yes
hsa_circ_0000731	hsa-miR-6501-3p	83.4097	98.3745	93.9613	228.669	282.726	258.122	chr17	1475710	1489345	-	13635	3819	NM_152346	SLC43A2	0.00053706	1	0.358335	yes
hsa_circ_0000731	hsa-miR-6511a-5p	83.4097	98.3745	93.9613	228.669	282.726	258.122	chr17	1475710	1489345	-	13635	3819	NM_152346	SLC43A2	0.00053706	1	0.358335	yes
hsa_circ_0000731	hsa-miR-661	83.4097	98.3745	93.9613	228.669	282.726	258.122	chr17	1475710	1489345	-	13635	3819	NM_152346	SLC43A2	0.00053706	1	0.358335	yes
hsa_circ_0000731	hsa-miR-662	83.4097	98.3745	93.9613	228.669	282.726	258.122	chr17	1475710	1489345	-	13635	3819	NM_152346	SLC43A2	0.00053706	1	0.358335	yes
hsa_circ_0000731	hsa-miR-6722-3p	83.4097	98.3745	93.9613	228.669	282.726	258.122	chr17	1475710	1489345	-	13635	3819	NM_152346	SLC43A2	0.00053706	1	0.358335	yes
hsa_circ_0000731	hsa-miR-6732-5p	83.4097	98.3745	93.9613	228.669	282.726	258.122	chr17	1475710	1489345	-	13635	3819	NM_152346	SLC43A2	0.00053706	1	0.358335	yes
hsa_circ_0000731	hsa-miR-6738-5p	83.4097	98.3745	93.9613	228.669	282.726	258.122	chr17	1475710	1489345	-	13635	3819	NM_152346	SLC43A2	0.00053706	1	0.358335	yes
hsa_circ_0000731	hsa-miR-6743-5p	83.4097	98.3745	93.9613	228.669	282.726	258.122	chr17	1475710	1489345	-	13635	3819	NM_152346	SLC43A2	0.00053706	1	0.358335	yes
hsa_circ_0000731	hsa-miR-6751-5p	83.4097	98.3745	93.9613	228.669	282.726	258.122	chr17	1475710	1489345	-	13635	3819	NM_152346	SLC43A2	0.00053706	1	0.358335	yes
hsa_circ_0000731	hsa-miR-6752-5p	83.4097	98.3745	93.9613	228.669	282.726	258.122	chr17	1475710	1489345	-	13635	3819	NM_152346	SLC43A2	0.00053706	1	0.358335	yes
hsa_circ_0000731	hsa-miR-6756-5p	83.4097	98.3745	93.9613	228.669	282.726	258.122	chr17	1475710	1489345	-	13635	3819	NM_152346	SLC43A2	0.00053706	1	0.358335	yes
hsa_circ_0000731	hsa-miR-6757-5p	83.4097	98.3745	93.9613	228.669	282.726	258.122	chr17	1475710	1489345	-	13635	3819	NM_152346	SLC43A2	0.00053706	1	0.358335	yes
hsa_circ_0000731	hsa-miR-6763-3p	83.4097	98.3745	93.9613	228.669	282.726	258.122	chr17	1475710	1489345	-	13635	3819	NM_152346	SLC43A2	0.00053706	1	0.358335	yes
hsa_circ_0000731	hsa-miR-6769b-5p	83.4097	98.3745	93.9613	228.669	282.726	258.122	chr17	1475710	1489345	-	13635	3819	NM_152346	SLC43A2	0.00053706	1	0.358335	yes
hsa_circ_0000731	hsa-miR-6770-5p	83.4097	98.3745	93.9613	228.669	282.726	258.122	chr17	1475710	1489345	-	13635	3819	NM_152346	SLC43A2	0.00053706	1	0.358335	yes
hsa_circ_0000731	hsa-miR-6778-5p	83.4097	98.3745	93.9613	228.669	282.726	258.122	chr17	1475710	1489345	-	13635	3819	NM_152346	SLC43A2	0.00053706	1	0.358335	yes
hsa_circ_0000731	hsa-miR-6779-5p	83.4097	98.3745	93.9613	228.669	282.726	258.122	chr17	1475710	1489345	-	13635	3819	NM_152346	SLC43A2	0.00053706	1	0.358335	yes
hsa_circ_0000731	hsa-miR-6780a-5p	83.4097	98.3745	93.9613	228.669	282.726	258.122	chr17	1475710	1489345	-	13635	3819	NM_152346	SLC43A2	0.00053706	1	0.358335	yes
hsa_circ_0000731	hsa-miR-6785-5p	83.4097	98.3745	93.9613	228.669	282.726	258.122	chr17	1475710	1489345	-	13635	3819	NM_152346	SLC43A2	0.00053706	1	0.358335	yes
hsa_circ_0000731	hsa-miR-6787-5p	83.4097	98.3745	93.9613	228.669	282.726	258.122	chr17	1475710	1489345	-	13635	3819	NM_152346	SLC43A2	0.00053706	1	0.358335	yes
hsa_circ_0000731	hsa-miR-6798-5p	83.4097	98.3745	93.9613	228.669	282.726	258.122	chr17	1475710	1489345	-	13635	3819	NM_152346	SLC43A2	0.00053706	1	0.358335	yes
hsa_circ_0000731	hsa-miR-6803-5p	83.4097	98.3745	93.9613	228.669	282.726	258.122	chr17	1475710	1489345	-	13635	3819	NM_152346	SLC43A2	0.00053706	1	0.358335	yes
hsa_circ_0000731	hsa-miR-6808-5p	83.4097	98.3745	93.9613	228.669	282.726	258.122	chr17	1475710	1489345	-	13635	3819	NM_152346	SLC43A2	0.00053706	1	0.358335	yes
hsa_circ_0000731	hsa-miR-6815-5p	83.4097	98.3745	93.9613	228.669	282.726	258.122	chr17	1475710	1489345	-	13635	3819	NM_152346	SLC43A2	0.00053706	1	0.358335	yes
hsa_circ_0000731	hsa-miR-6825-5p	83.4097	98.3745	93.9613	228.669	282.726	258.122	chr17	1475710	1489345	-	13635	3819	NM_152346	SLC43A2	0.00053706	1	0.358335	yes
hsa_circ_0000731	hsa-miR-6829-3p	83.4097	98.3745	93.9613	228.669	282.726	258.122	chr17	1475710	1489345	-	13635	3819	NM_152346	SLC43A2	0.00053706	1	0.358335	yes
hsa_circ_0000731	hsa-miR-6849-3p	83.4097	98.3745	93.9613	228.669	282.726	258.122	chr17	1475710	1489345	-	13635	3819	NM_152346	SLC43A2	0.00053706	1	0.358335	yes
hsa_circ_0000731	hsa-miR-6862-3p	83.4097	98.3745	93.9613	228.669	282.726	258.122	chr17	1475710	1489345	-	13635	3819	NM_152346	SLC43A2	0.00053706	1	0.358335	yes
hsa_circ_0000731	hsa-miR-6874-5p	83.4097	98.3745	93.9613	228.669	282.726	258.122	chr17	1475710	1489345	-	13635	3819	NM_152346	SLC43A2	0.00053706	1	0.358335	yes
hsa_circ_0000731	hsa-miR-6877-3p	83.4097	98.3745	93.9613	228.669	282.726	258.122	chr17	1475710	1489345	-	13635	3819	NM_152346	SLC43A2	0.00053706	1	0.358335	yes
hsa_circ_0000731	hsa-miR-6880-5p	83.4097	98.3745	93.9613	228.669	282.726	258.122	chr17	1475710	1489345	-	13635	3819	NM_152346	SLC43A2	0.00053706	1	0.358335	yes
hsa_circ_0000731	hsa-miR-6893-5p	83.4097	98.3745	93.9613	228.669	282.726	258.122	chr17	1475710	1489345	-	13635	3819	NM_152346	SLC43A2	0.00053706	1	0.358335	yes
hsa_circ_0000731	hsa-miR-7106-5p	83.4097	98.3745	93.9613	228.669	282.726	258.122	chr17	1475710	1489345	-	13635	3819	NM_152346	SLC43A2	0.00053706	1	0.358335	yes
hsa_circ_0000731	hsa-miR-7110-5p	83.4097	98.3745	93.9613	228.669	282.726	258.122	chr17	1475710	1489345	-	13635	3819	NM_152346	SLC43A2	0.00053706	1	0.358335	yes
hsa_circ_0000731	hsa-miR-7113-3p	83.4097	98.3745	93.9613	228.669	282.726	258.122	chr17	1475710	1489345	-	13635	3819	NM_152346	SLC43A2	0.00053706	1	0.358335	yes
hsa_circ_0000731	hsa-miR-760	83.4097	98.3745	93.9613	228.669	282.726	258.122	chr17	1475710	1489345	-	13635	3819	NM_152346	SLC43A2	0.00053706	1	0.358335	yes
hsa_circ_0000731	hsa-miR-939-3p	83.4097	98.3745	93.9613	228.669	282.726	258.122	chr17	1475710	1489345	-	13635	3819	NM_152346	SLC43A2	0.00053706	1	0.358335	yes
hsa_circ_0000736	hsa-miR-1249-5p	24.388	24.5539	22.2731	10.1267	12.7801	10.092	chr17	3839681	3840741	+	1060	1060	NM_174956	ATP2A3	0.00038143	1	2.15811	yes
hsa_circ_0000736	hsa-miR-1301-3p	24.388	24.5539	22.2731	10.1267	12.7801	10.092	chr17	3839681	3840741	+	1060	1060	NM_174956	ATP2A3	0.00038143	1	2.15811	yes
hsa_circ_0000736	hsa-miR-1914-5p	24.388	24.5539	22.2731	10.1267	12.7801	10.092	chr17	3839681	3840741	+	1060	1060	NM_174956	ATP2A3	0.00038143	1	2.15811	yes
hsa_circ_0000736	hsa-miR-3189-3p	24.388	24.5539	22.2731	10.1267	12.7801	10.092	chr17	3839681	3840741	+	1060	1060	NM_174956	ATP2A3	0.00038143	1	2.15811	yes
hsa_circ_0000736	hsa-miR-4290	24.388	24.5539	22.2731	10.1267	12.7801	10.092	chr17	3839681	3840741	+	1060	1060	NM_174956	ATP2A3	0.00038143	1	2.15811	yes
hsa_circ_0000736	hsa-miR-4685-5p	24.388	24.5539	22.2731	10.1267	12.7801	10.092	chr17	3839681	3840741	+	1060	1060	NM_174956	ATP2A3	0.00038143	1	2.15811	yes
hsa_circ_0000736	hsa-miR-4691-5p	24.388	24.5539	22.2731	10.1267	12.7801	10.092	chr17	3839681	3840741	+	1060	1060	NM_174956	ATP2A3	0.00038143	1	2.15811	yes
hsa_circ_0000736	hsa-miR-4722-5p	24.388	24.5539	22.2731	10.1267	12.7801	10.092	chr17	3839681	3840741	+	1060	1060	NM_174956	ATP2A3	0.00038143	1	2.15811	yes
hsa_circ_0000736	hsa-miR-4739	24.388	24.5539	22.2731	10.1267	12.7801	10.092	chr17	3839681	3840741	+	1060	1060	NM_174956	ATP2A3	0.00038143	1	2.15811	yes
hsa_circ_0000736	hsa-miR-4747-3p	24.388	24.5539	22.2731	10.1267	12.7801	10.092	chr17	3839681	3840741	+	1060	1060	NM_174956	ATP2A3	0.00038143	1	2.15811	yes
hsa_circ_0000736	hsa-miR-4763-5p	24.388	24.5539	22.2731	10.1267	12.7801	10.092	chr17	3839681	3840741	+	1060	1060	NM_174956	ATP2A3	0.00038143	1	2.15811	yes
hsa_circ_0000736	hsa-miR-5787	24.388	24.5539	22.2731	10.1267	12.7801	10.092	chr17	3839681	3840741	+	1060	1060	NM_174956	ATP2A3	0.00038143	1	2.15811	yes
hsa_circ_0000736	hsa-miR-658	24.388	24.5539	22.2731	10.1267	12.7801	10.092	chr17	3839681	3840741	+	1060	1060	NM_174956	ATP2A3	0.00038143	1	2.15811	yes
hsa_circ_0000736	hsa-miR-6734-3p	24.388	24.5539	22.2731	10.1267	12.7801	10.092	chr17	3839681	3840741	+	1060	1060	NM_174956	ATP2A3	0.00038143	1	2.15811	yes
hsa_circ_0000736	hsa-miR-6780b-5p	24.388	24.5539	22.2731	10.1267	12.7801	10.092	chr17	3839681	3840741	+	1060	1060	NM_174956	ATP2A3	0.00038143	1	2.15811	yes
hsa_circ_0000736	hsa-miR-6797-5p	24.388	24.5539	22.2731	10.1267	12.7801	10.092	chr17	3839681	3840741	+	1060	1060	NM_174956	ATP2A3	0.00038143	1	2.15811	yes
hsa_circ_0000736	hsa-miR-6846-5p	24.388	24.5539	22.2731	10.1267	12.7801	10.092	chr17	3839681	3840741	+	1060	1060	NM_174956	ATP2A3	0.00038143	1	2.15811	yes
hsa_circ_0000736	hsa-miR-6848-5p	24.388	24.5539	22.2731	10.1267	12.7801	10.092	chr17	3839681	3840741	+	1060	1060	NM_174956	ATP2A3	0.00038143	1	2.15811	yes
hsa_circ_0000736	hsa-miR-7106-5p	24.388	24.5539	22.2731	10.1267	12.7801	10.092	chr17	3839681	3840741	+	1060	1060	NM_174956	ATP2A3	0.00038143	1	2.15811	yes
hsa_circ_0000736	hsa-miR-8089	24.388	24.5539	22.2731	10.1267	12.7801	10.092	chr17	3839681	3840741	+	1060	1060	NM_174956	ATP2A3	0.00038143	1	2.15811	yes
hsa_circ_0000751	hsa-miR-1249-5p	161.26	127.172	131.089	65.1083	60.091	79.3438	chr17	27620262	27620746	-	484	484	NM_020772	NUFIP2	0.0042185	1	2.05101	yes
hsa_circ_0000751	hsa-miR-1343-5p	161.26	127.172	131.089	65.1083	60.091	79.3438	chr17	27620262	27620746	-	484	484	NM_020772	NUFIP2	0.0042185	1	2.05101	yes
hsa_circ_0000751	hsa-miR-3162-3p	161.26	127.172	131.089	65.1083	60.091	79.3438	chr17	27620262	27620746	-	484	484	NM_020772	NUFIP2	0.0042185	1	2.05101	yes
hsa_circ_0000751	hsa-miR-328-5p	161.26	127.172	131.089	65.1083	60.091	79.3438	chr17	27620262	27620746	-	484	484	NM_020772	NUFIP2	0.0042185	1	2.05101	yes
hsa_circ_0000751	hsa-miR-4685-5p	161.26	127.172	131.089	65.1083	60.091	79.3438	chr17	27620262	27620746	-	484	484	NM_020772	NUFIP2	0.0042185	1	2.05101	yes
hsa_circ_0000751	hsa-miR-5787	161.26	127.172	131.089	65.1083	60.091	79.3438	chr17	27620262	27620746	-	484	484	NM_020772	NUFIP2	0.0042185	1	2.05101	yes
hsa_circ_0000751	hsa-miR-608	161.26	127.172	131.089	65.1083	60.091	79.3438	chr17	27620262	27620746	-	484	484	NM_020772	NUFIP2	0.0042185	1	2.05101	yes
hsa_circ_0000751	hsa-miR-6754-5p	161.26	127.172	131.089	65.1083	60.091	79.3438	chr17	27620262	27620746	-	484	484	NM_020772	NUFIP2	0.0042185	1	2.05101	yes
hsa_circ_0000751	hsa-miR-6777-5p	161.26	127.172	131.089	65.1083	60.091	79.3438	chr17	27620262	27620746	-	484	484	NM_020772	NUFIP2	0.0042185	1	2.05101	yes
hsa_circ_0000751	hsa-miR-6784-5p	161.26	127.172	131.089	65.1083	60.091	79.3438	chr17	27620262	27620746	-	484	484	NM_020772	NUFIP2	0.0042185	1	2.05101	yes
hsa_circ_0000751	hsa-miR-6795-5p	161.26	127.172	131.089	65.1083	60.091	79.3438	chr17	27620262	27620746	-	484	484	NM_020772	NUFIP2	0.0042185	1	2.05101	yes
hsa_circ_0000751	hsa-miR-6812-5p	161.26	127.172	131.089	65.1083	60.091	79.3438	chr17	27620262	27620746	-	484	484	NM_020772	NUFIP2	0.0042185	1	2.05101	yes
hsa_circ_0000751	hsa-miR-6819-5p	161.26	127.172	131.089	65.1083	60.091	79.3438	chr17	27620262	27620746	-	484	484	NM_020772	NUFIP2	0.0042185	1	2.05101	yes
hsa_circ_0000751	hsa-miR-6867-3p	161.26	127.172	131.089	65.1083	60.091	79.3438	chr17	27620262	27620746	-	484	484	NM_020772	NUFIP2	0.0042185	1	2.05101	yes
hsa_circ_0000751	hsa-miR-6889-5p	161.26	127.172	131.089	65.1083	60.091	79.3438	chr17	27620262	27620746	-	484	484	NM_020772	NUFIP2	0.0042185	1	2.05101	yes
hsa_circ_0000751	hsa-miR-7109-5p	161.26	127.172	131.089	65.1083	60.091	79.3438	chr17	27620262	27620746	-	484	484	NM_020772	NUFIP2	0.0042185	1	2.05101	yes
hsa_circ_0000751	hsa-miR-8485	161.26	127.172	131.089	65.1083	60.091	79.3438	chr17	27620262	27620746	-	484	484	NM_020772	NUFIP2	0.0042185	1	2.05101	yes
hsa_circ_0000751	hsa-miR-939-5p	161.26	127.172	131.089	65.1083	60.091	79.3438	chr17	27620262	27620746	-	484	484	NM_020772	NUFIP2	0.0042185	1	2.05101	yes
hsa_circ_0000765	hsa-miR-210-5p	55.3973	64.7469	37.9935	17.6857	23.3825	22.7241	chr17	40266710	40266909	-	199	199	NM_021078	KAT2A	0.0173954	1	2.47895	yes
hsa_circ_0000765	hsa-miR-6081	55.3973	64.7469	37.9935	17.6857	23.3825	22.7241	chr17	40266710	40266909	-	199	199	NM_021078	KAT2A	0.0173954	1	2.47895	yes
hsa_circ_0000765	hsa-miR-6735-3p	55.3973	64.7469	37.9935	17.6857	23.3825	22.7241	chr17	40266710	40266909	-	199	199	NM_021078	KAT2A	0.0173954	1	2.47895	yes
hsa_circ_0000765	hsa-miR-6795-3p	55.3973	64.7469	37.9935	17.6857	23.3825	22.7241	chr17	40266710	40266909	-	199	199	NM_021078	KAT2A	0.0173954	1	2.47895	yes
hsa_circ_0000773	hsa-miR-1225-5p	4864.18	5236.85	4866.75	1444.86	2424.12	2170.52	chr17	42163939	42165064	-	1125	451	NM_005474	HDAC5	0.0007351	1	2.47831	yes
hsa_circ_0000773	hsa-miR-1266-5p	4864.18	5236.85	4866.75	1444.86	2424.12	2170.52	chr17	42163939	42165064	-	1125	451	NM_005474	HDAC5	0.0007351	1	2.47831	yes
hsa_circ_0000773	hsa-miR-1587	4864.18	5236.85	4866.75	1444.86	2424.12	2170.52	chr17	42163939	42165064	-	1125	451	NM_005474	HDAC5	0.0007351	1	2.47831	yes
hsa_circ_0000773	hsa-miR-1915-3p	4864.18	5236.85	4866.75	1444.86	2424.12	2170.52	chr17	42163939	42165064	-	1125	451	NM_005474	HDAC5	0.0007351	1	2.47831	yes
hsa_circ_0000773	hsa-miR-2861	4864.18	5236.85	4866.75	1444.86	2424.12	2170.52	chr17	42163939	42165064	-	1125	451	NM_005474	HDAC5	0.0007351	1	2.47831	yes
hsa_circ_0000773	hsa-miR-3151-5p	4864.18	5236.85	4866.75	1444.86	2424.12	2170.52	chr17	42163939	42165064	-	1125	451	NM_005474	HDAC5	0.0007351	1	2.47831	yes
hsa_circ_0000773	hsa-miR-3181	4864.18	5236.85	4866.75	1444.86	2424.12	2170.52	chr17	42163939	42165064	-	1125	451	NM_005474	HDAC5	0.0007351	1	2.47831	yes
hsa_circ_0000773	hsa-miR-3620-5p	4864.18	5236.85	4866.75	1444.86	2424.12	2170.52	chr17	42163939	42165064	-	1125	451	NM_005474	HDAC5	0.0007351	1	2.47831	yes
hsa_circ_0000773	hsa-miR-4685-5p	4864.18	5236.85	4866.75	1444.86	2424.12	2170.52	chr17	42163939	42165064	-	1125	451	NM_005474	HDAC5	0.0007351	1	2.47831	yes
hsa_circ_0000773	hsa-miR-4688	4864.18	5236.85	4866.75	1444.86	2424.12	2170.52	chr17	42163939	42165064	-	1125	451	NM_005474	HDAC5	0.0007351	1	2.47831	yes
hsa_circ_0000773	hsa-miR-484	4864.18	5236.85	4866.75	1444.86	2424.12	2170.52	chr17	42163939	42165064	-	1125	451	NM_005474	HDAC5	0.0007351	1	2.47831	yes
hsa_circ_0000773	hsa-miR-5090	4864.18	5236.85	4866.75	1444.86	2424.12	2170.52	chr17	42163939	42165064	-	1125	451	NM_005474	HDAC5	0.0007351	1	2.47831	yes
hsa_circ_0000773	hsa-miR-6075	4864.18	5236.85	4866.75	1444.86	2424.12	2170.52	chr17	42163939	42165064	-	1125	451	NM_005474	HDAC5	0.0007351	1	2.47831	yes
hsa_circ_0000773	hsa-miR-6756-5p	4864.18	5236.85	4866.75	1444.86	2424.12	2170.52	chr17	42163939	42165064	-	1125	451	NM_005474	HDAC5	0.0007351	1	2.47831	yes
hsa_circ_0000773	hsa-miR-6764-5p	4864.18	5236.85	4866.75	1444.86	2424.12	2170.52	chr17	42163939	42165064	-	1125	451	NM_005474	HDAC5	0.0007351	1	2.47831	yes
hsa_circ_0000773	hsa-miR-6775-5p	4864.18	5236.85	4866.75	1444.86	2424.12	2170.52	chr17	42163939	42165064	-	1125	451	NM_005474	HDAC5	0.0007351	1	2.47831	yes
hsa_circ_0000773	hsa-miR-6784-5p	4864.18	5236.85	4866.75	1444.86	2424.12	2170.52	chr17	42163939	42165064	-	1125	451	NM_005474	HDAC5	0.0007351	1	2.47831	yes
hsa_circ_0000773	hsa-miR-6792-3p	4864.18	5236.85	4866.75	1444.86	2424.12	2170.52	chr17	42163939	42165064	-	1125	451	NM_005474	HDAC5	0.0007351	1	2.47831	yes
hsa_circ_0000773	hsa-miR-6794-3p	4864.18	5236.85	4866.75	1444.86	2424.12	2170.52	chr17	42163939	42165064	-	1125	451	NM_005474	HDAC5	0.0007351	1	2.47831	yes
hsa_circ_0000773	hsa-miR-6837-5p	4864.18	5236.85	4866.75	1444.86	2424.12	2170.52	chr17	42163939	42165064	-	1125	451	NM_005474	HDAC5	0.0007351	1	2.47831	yes
hsa_circ_0000773	hsa-miR-6848-5p	4864.18	5236.85	4866.75	1444.86	2424.12	2170.52	chr17	42163939	42165064	-	1125	451	NM_005474	HDAC5	0.0007351	1	2.47831	yes
hsa_circ_0000773	hsa-miR-762	4864.18	5236.85	4866.75	1444.86	2424.12	2170.52	chr17	42163939	42165064	-	1125	451	NM_005474	HDAC5	0.0007351	1	2.47831	yes
hsa_circ_0000773	hsa-miR-939-3p	4864.18	5236.85	4866.75	1444.86	2424.12	2170.52	chr17	42163939	42165064	-	1125	451	NM_005474	HDAC5	0.0007351	1	2.47831	yes
hsa_circ_0000802	hsa-miR-1247-3p	1042.16	1310.93	964.418	364.267	616.521	477.82	chr17	73584563	73584911	-	348	348	NR_003587	MYO15B	0.0083574	1	2.27443	yes
hsa_circ_0000802	hsa-miR-1908-5p	1042.16	1310.93	964.418	364.267	616.521	477.82	chr17	73584563	73584911	-	348	348	NR_003587	MYO15B	0.0083574	1	2.27443	yes
hsa_circ_0000802	hsa-miR-3135b	1042.16	1310.93	964.418	364.267	616.521	477.82	chr17	73584563	73584911	-	348	348	NR_003587	MYO15B	0.0083574	1	2.27443	yes
hsa_circ_0000802	hsa-miR-3687	1042.16	1310.93	964.418	364.267	616.521	477.82	chr17	73584563	73584911	-	348	348	NR_003587	MYO15B	0.0083574	1	2.27443	yes
hsa_circ_0000802	hsa-miR-4479	1042.16	1310.93	964.418	364.267	616.521	477.82	chr17	73584563	73584911	-	348	348	NR_003587	MYO15B	0.0083574	1	2.27443	yes
hsa_circ_0000802	hsa-miR-4743-5p	1042.16	1310.93	964.418	364.267	616.521	477.82	chr17	73584563	73584911	-	348	348	NR_003587	MYO15B	0.0083574	1	2.27443	yes
hsa_circ_0000802	hsa-miR-5008-5p	1042.16	1310.93	964.418	364.267	616.521	477.82	chr17	73584563	73584911	-	348	348	NR_003587	MYO15B	0.0083574	1	2.27443	yes
hsa_circ_0000802	hsa-miR-663a	1042.16	1310.93	964.418	364.267	616.521	477.82	chr17	73584563	73584911	-	348	348	NR_003587	MYO15B	0.0083574	1	2.27443	yes
hsa_circ_0000802	hsa-miR-6756-5p	1042.16	1310.93	964.418	364.267	616.521	477.82	chr17	73584563	73584911	-	348	348	NR_003587	MYO15B	0.0083574	1	2.27443	yes
hsa_circ_0000802	hsa-miR-6781-5p	1042.16	1310.93	964.418	364.267	616.521	477.82	chr17	73584563	73584911	-	348	348	NR_003587	MYO15B	0.0083574	1	2.27443	yes
hsa_circ_0000802	hsa-miR-6784-5p	1042.16	1310.93	964.418	364.267	616.521	477.82	chr17	73584563	73584911	-	348	348	NR_003587	MYO15B	0.0083574	1	2.27443	yes
hsa_circ_0000802	hsa-miR-6827-5p	1042.16	1310.93	964.418	364.267	616.521	477.82	chr17	73584563	73584911	-	348	348	NR_003587	MYO15B	0.0083574	1	2.27443	yes
hsa_circ_0000802	hsa-miR-874-5p	1042.16	1310.93	964.418	364.267	616.521	477.82	chr17	73584563	73584911	-	348	348	NR_003587	MYO15B	0.0083574	1	2.27443	yes
hsa_circ_0000829	hsa-miR-6782-5p	2962.43	2788.86	2561.56	1419.79	1457.93	1140.52	chr18	12506475	12535600	-	29125	369	NM_001128626	SPIRE1	0.00073553	1	2.06878	yes
hsa_circ_0000861	hsa-miR-3622a-3p	15.8346	12.0866	16.9054	7.01093	3.78498	10.016	chr18	77592249	77592394	-	145	145	TCONS_00026384	TCONS_00026384	0.025959	1	2.15389	yes
hsa_circ_0000861	hsa-miR-412-3p	15.8346	12.0866	16.9054	7.01093	3.78498	10.016	chr18	77592249	77592394	-	145	145	TCONS_00026384	TCONS_00026384	0.025959	1	2.15389	yes
hsa_circ_0000861	hsa-miR-5088-3p	15.8346	12.0866	16.9054	7.01093	3.78498	10.016	chr18	77592249	77592394	-	145	145	TCONS_00026384	TCONS_00026384	0.025959	1	2.15389	yes
hsa_circ_0000861	hsa-miR-6754-3p	15.8346	12.0866	16.9054	7.01093	3.78498	10.016	chr18	77592249	77592394	-	145	145	TCONS_00026384	TCONS_00026384	0.025959	1	2.15389	yes
hsa_circ_0000861	hsa-miR-6787-3p	15.8346	12.0866	16.9054	7.01093	3.78498	10.016	chr18	77592249	77592394	-	145	145	TCONS_00026384	TCONS_00026384	0.025959	1	2.15389	yes
hsa_circ_0000861	hsa-miR-6886-3p	15.8346	12.0866	16.9054	7.01093	3.78498	10.016	chr18	77592249	77592394	-	145	145	TCONS_00026384	TCONS_00026384	0.025959	1	2.15389	yes
hsa_circ_0000867	hsa-miR-1247-5p	218.978	172.905	228.699	82.622	64.2816	76.3933	chr19	2270025	2270130	+	105	105	NM_004152	OAZ1	0.001835	1	2.77918	yes
hsa_circ_0000867	hsa-miR-1281	218.978	172.905	228.699	82.622	64.2816	76.3933	chr19	2270025	2270130	+	105	105	NM_004152	OAZ1	0.001835	1	2.77918	yes
hsa_circ_0000871	hsa-miR-1228-5p	138.311	145.324	130.195	346.439	274.636	238.208	chr19	3660963	3661999	-	1036	249	NM_001195733	PIP5K1C	0.04368	1	0.481599	yes
hsa_circ_0000871	hsa-miR-4787-5p	138.311	145.324	130.195	346.439	274.636	238.208	chr19	3660963	3661999	-	1036	249	NM_001195733	PIP5K1C	0.04368	1	0.481599	yes
hsa_circ_0000871	hsa-miR-6769b-5p	138.311	145.324	130.195	346.439	274.636	238.208	chr19	3660963	3661999	-	1036	249	NM_001195733	PIP5K1C	0.04368	1	0.481599	yes
hsa_circ_0000871	hsa-miR-6787-5p	138.311	145.324	130.195	346.439	274.636	238.208	chr19	3660963	3661999	-	1036	249	NM_001195733	PIP5K1C	0.04368	1	0.481599	yes
hsa_circ_0000874	hsa-miR-3181	1935.77	1742.9	1714.9	611.734	687	680.248	chr19	3977580	3978020	-	440	232	NM_001961	EEF2	0.000100679	1	2.72543	yes
hsa_circ_0000874	hsa-miR-663b	1935.77	1742.9	1714.9	611.734	687	680.248	chr19	3977580	3978020	-	440	232	NM_001961	EEF2	0.000100679	1	2.72543	yes
hsa_circ_0000882	hsa-miR-1199-3p	9.54863	11.6704	5.05611	18.3784	25.7301	21.7595	chr19	5789547	5790123	+	576	576	NM_020175	DUS3L	0.0102044	1	0.398905	yes
hsa_circ_0000882	hsa-miR-3196	9.54863	11.6704	5.05611	18.3784	25.7301	21.7595	chr19	5789547	5790123	+	576	576	NM_020175	DUS3L	0.0102044	1	0.398905	yes
hsa_circ_0000882	hsa-miR-339-5p	9.54863	11.6704	5.05611	18.3784	25.7301	21.7595	chr19	5789547	5790123	+	576	576	NM_020175	DUS3L	0.0102044	1	0.398905	yes
hsa_circ_0000882	hsa-miR-4459	9.54863	11.6704	5.05611	18.3784	25.7301	21.7595	chr19	5789547	5790123	+	576	576	NM_020175	DUS3L	0.0102044	1	0.398905	yes
hsa_circ_0000882	hsa-miR-4731-5p	9.54863	11.6704	5.05611	18.3784	25.7301	21.7595	chr19	5789547	5790123	+	576	576	NM_020175	DUS3L	0.0102044	1	0.398905	yes
hsa_circ_0000882	hsa-miR-5090	9.54863	11.6704	5.05611	18.3784	25.7301	21.7595	chr19	5789547	5790123	+	576	576	NM_020175	DUS3L	0.0102044	1	0.398905	yes
hsa_circ_0000882	hsa-miR-550a-5p	9.54863	11.6704	5.05611	18.3784	25.7301	21.7595	chr19	5789547	5790123	+	576	576	NM_020175	DUS3L	0.0102044	1	0.398905	yes
hsa_circ_0000882	hsa-miR-6762-3p	9.54863	11.6704	5.05611	18.3784	25.7301	21.7595	chr19	5789547	5790123	+	576	576	NM_020175	DUS3L	0.0102044	1	0.398905	yes
hsa_circ_0000882	hsa-miR-6775-5p	9.54863	11.6704	5.05611	18.3784	25.7301	21.7595	chr19	5789547	5790123	+	576	576	NM_020175	DUS3L	0.0102044	1	0.398905	yes
hsa_circ_0000882	hsa-miR-6893-5p	9.54863	11.6704	5.05611	18.3784	25.7301	21.7595	chr19	5789547	5790123	+	576	576	NM_020175	DUS3L	0.0102044	1	0.398905	yes
hsa_circ_0000882	hsa-miR-7113-3p	9.54863	11.6704	5.05611	18.3784	25.7301	21.7595	chr19	5789547	5790123	+	576	576	NM_020175	DUS3L	0.0102044	1	0.398905	yes
hsa_circ_0000884	hsa-miR-4667-3p	1167.59	1264.49	1147.98	3779.55	3773.61	3741.67	chr19	7115937	7116204	-	267	267	NM_001079817	INSR	1.41e-07	0.0125288	0.316965	yes
hsa_circ_0000884	hsa-miR-874-5p	1167.59	1264.49	1147.98	3779.55	3773.61	3741.67	chr19	7115937	7116204	-	267	267	NM_001079817	INSR	1.41e-07	0.0125288	0.316965	yes
hsa_circ_0000885	hsa-miR-6089	37.9677	49.5827	32.9287	92.6579	91.9746	88.4446	chr19	7267355	7267907	-	552	552	NM_001079817	INSR	0.00056406	1	0.441191	yes
hsa_circ_0000902	hsa-miR-4651	239.031	218.814	203.829	102.686	84.2241	71.7392	chr19	15510546	15510663	+	117	117	NM_014371	AKAP8L	0.00058426	1	2.55819	yes
hsa_circ_0000902	hsa-miR-6803-5p	239.031	218.814	203.829	102.686	84.2241	71.7392	chr19	15510546	15510663	+	117	117	NM_014371	AKAP8L	0.00058426	1	2.55819	yes
hsa_circ_0000905	hsa-miR-7846-3p	87.5036	107.642	92.6115	49.0329	42.2883	40.4046	chr19	16438758	16438954	-	196	196	None	None	0.00139578	1	2.18451	yes
hsa_circ_0000906	hsa-miR-4685-5p	10.9316	13.742	18.1702	8.4179	3.90219	5.39765	chr19	16790794	16793319	+	2525	430	NM_024074	TMEM38A	0.028236	1	2.41813	yes
hsa_circ_0000906	hsa-miR-608	10.9316	13.742	18.1702	8.4179	3.90219	5.39765	chr19	16790794	16793319	+	2525	430	NM_024074	TMEM38A	0.028236	1	2.41813	yes
hsa_circ_0000908	hsa-miR-1343-5p	1746.16	1943.89	1977.76	961.543	839.159	916.236	chr19	17213010	17213252	-	242	242	NM_004145	MYO9B	0.00025924	1	2.0861	yes
hsa_circ_0000908	hsa-miR-6777-5p	1746.16	1943.89	1977.76	961.543	839.159	916.236	chr19	17213010	17213252	-	242	242	NM_004145	MYO9B	0.00025924	1	2.0861	yes
hsa_circ_0000908	hsa-miR-6889-5p	1746.16	1943.89	1977.76	961.543	839.159	916.236	chr19	17213010	17213252	-	242	242	NM_004145	MYO9B	0.00025924	1	2.0861	yes
hsa_circ_0000932	hsa-miR-5193	312.068	319.366	394.653	145.041	114.913	161.195	chr19	39943995	39944161	+	166	166	NM_001130824	SUPT5H	0.0024551	1	2.4364	yes
hsa_circ_0000932	hsa-miR-877-3p	312.068	319.366	394.653	145.041	114.913	161.195	chr19	39943995	39944161	+	166	166	NM_001130824	SUPT5H	0.0024551	1	2.4364	yes
hsa_circ_0000942	hsa-miR-216a-3p	325.873	322.186	297.417	171.856	142.06	145.824	chr19	46020920	46021352	+	432	338	NM_003370	VASP	0.00023753	1	2.05655	yes
hsa_circ_0000946	hsa-miR-1224-3p	1048.36	1086.04	1200.88	495.698	575.186	458.783	chr19	48715047	48734154	+	19107	19107	NM_014959	CARD8	0.00046225	1	2.18039	yes
hsa_circ_0000946	hsa-miR-1228-5p	1048.36	1086.04	1200.88	495.698	575.186	458.783	chr19	48715047	48734154	+	19107	19107	NM_014959	CARD8	0.00046225	1	2.18039	yes
hsa_circ_0000946	hsa-miR-1233-5p	1048.36	1086.04	1200.88	495.698	575.186	458.783	chr19	48715047	48734154	+	19107	19107	NM_014959	CARD8	0.00046225	1	2.18039	yes
hsa_circ_0000946	hsa-miR-1268a	1048.36	1086.04	1200.88	495.698	575.186	458.783	chr19	48715047	48734154	+	19107	19107	NM_014959	CARD8	0.00046225	1	2.18039	yes
hsa_circ_0000946	hsa-miR-1268b	1048.36	1086.04	1200.88	495.698	575.186	458.783	chr19	48715047	48734154	+	19107	19107	NM_014959	CARD8	0.00046225	1	2.18039	yes
hsa_circ_0000946	hsa-miR-1271-3p	1048.36	1086.04	1200.88	495.698	575.186	458.783	chr19	48715047	48734154	+	19107	19107	NM_014959	CARD8	0.00046225	1	2.18039	yes
hsa_circ_0000946	hsa-miR-1273a	1048.36	1086.04	1200.88	495.698	575.186	458.783	chr19	48715047	48734154	+	19107	19107	NM_014959	CARD8	0.00046225	1	2.18039	yes
hsa_circ_0000946	hsa-miR-1273d	1048.36	1086.04	1200.88	495.698	575.186	458.783	chr19	48715047	48734154	+	19107	19107	NM_014959	CARD8	0.00046225	1	2.18039	yes
hsa_circ_0000946	hsa-miR-1273e	1048.36	1086.04	1200.88	495.698	575.186	458.783	chr19	48715047	48734154	+	19107	19107	NM_014959	CARD8	0.00046225	1	2.18039	yes
hsa_circ_0000946	hsa-miR-1273g-3p	1048.36	1086.04	1200.88	495.698	575.186	458.783	chr19	48715047	48734154	+	19107	19107	NM_014959	CARD8	0.00046225	1	2.18039	yes
hsa_circ_0000946	hsa-miR-1273h-3p	1048.36	1086.04	1200.88	495.698	575.186	458.783	chr19	48715047	48734154	+	19107	19107	NM_014959	CARD8	0.00046225	1	2.18039	yes
hsa_circ_0000946	hsa-miR-1273h-5p	1048.36	1086.04	1200.88	495.698	575.186	458.783	chr19	48715047	48734154	+	19107	19107	NM_014959	CARD8	0.00046225	1	2.18039	yes
hsa_circ_0000946	hsa-miR-1281	1048.36	1086.04	1200.88	495.698	575.186	458.783	chr19	48715047	48734154	+	19107	19107	NM_014959	CARD8	0.00046225	1	2.18039	yes
hsa_circ_0000946	hsa-miR-1285-3p	1048.36	1086.04	1200.88	495.698	575.186	458.783	chr19	48715047	48734154	+	19107	19107	NM_014959	CARD8	0.00046225	1	2.18039	yes
hsa_circ_0000946	hsa-miR-1303	1048.36	1086.04	1200.88	495.698	575.186	458.783	chr19	48715047	48734154	+	19107	19107	NM_014959	CARD8	0.00046225	1	2.18039	yes
hsa_circ_0000946	hsa-miR-1304-3p	1048.36	1086.04	1200.88	495.698	575.186	458.783	chr19	48715047	48734154	+	19107	19107	NM_014959	CARD8	0.00046225	1	2.18039	yes
hsa_circ_0000946	hsa-miR-1306-5p	1048.36	1086.04	1200.88	495.698	575.186	458.783	chr19	48715047	48734154	+	19107	19107	NM_014959	CARD8	0.00046225	1	2.18039	yes
hsa_circ_0000946	hsa-miR-1915-5p	1048.36	1086.04	1200.88	495.698	575.186	458.783	chr19	48715047	48734154	+	19107	19107	NM_014959	CARD8	0.00046225	1	2.18039	yes
hsa_circ_0000946	hsa-miR-194-3p	1048.36	1086.04	1200.88	495.698	575.186	458.783	chr19	48715047	48734154	+	19107	19107	NM_014959	CARD8	0.00046225	1	2.18039	yes
hsa_circ_0000946	hsa-miR-2392	1048.36	1086.04	1200.88	495.698	575.186	458.783	chr19	48715047	48734154	+	19107	19107	NM_014959	CARD8	0.00046225	1	2.18039	yes
hsa_circ_0000946	hsa-miR-30b-3p	1048.36	1086.04	1200.88	495.698	575.186	458.783	chr19	48715047	48734154	+	19107	19107	NM_014959	CARD8	0.00046225	1	2.18039	yes
hsa_circ_0000946	hsa-miR-30c-1-3p	1048.36	1086.04	1200.88	495.698	575.186	458.783	chr19	48715047	48734154	+	19107	19107	NM_014959	CARD8	0.00046225	1	2.18039	yes
hsa_circ_0000946	hsa-miR-3135b	1048.36	1086.04	1200.88	495.698	575.186	458.783	chr19	48715047	48734154	+	19107	19107	NM_014959	CARD8	0.00046225	1	2.18039	yes
hsa_circ_0000946	hsa-miR-3157-5p	1048.36	1086.04	1200.88	495.698	575.186	458.783	chr19	48715047	48734154	+	19107	19107	NM_014959	CARD8	0.00046225	1	2.18039	yes
hsa_circ_0000946	hsa-miR-3180-3p	1048.36	1086.04	1200.88	495.698	575.186	458.783	chr19	48715047	48734154	+	19107	19107	NM_014959	CARD8	0.00046225	1	2.18039	yes
hsa_circ_0000946	hsa-miR-3184-5p	1048.36	1086.04	1200.88	495.698	575.186	458.783	chr19	48715047	48734154	+	19107	19107	NM_014959	CARD8	0.00046225	1	2.18039	yes
hsa_circ_0000946	hsa-miR-3192-5p	1048.36	1086.04	1200.88	495.698	575.186	458.783	chr19	48715047	48734154	+	19107	19107	NM_014959	CARD8	0.00046225	1	2.18039	yes
hsa_circ_0000946	hsa-miR-3198	1048.36	1086.04	1200.88	495.698	575.186	458.783	chr19	48715047	48734154	+	19107	19107	NM_014959	CARD8	0.00046225	1	2.18039	yes
hsa_circ_0000946	hsa-miR-328-5p	1048.36	1086.04	1200.88	495.698	575.186	458.783	chr19	48715047	48734154	+	19107	19107	NM_014959	CARD8	0.00046225	1	2.18039	yes
hsa_circ_0000946	hsa-miR-339-5p	1048.36	1086.04	1200.88	495.698	575.186	458.783	chr19	48715047	48734154	+	19107	19107	NM_014959	CARD8	0.00046225	1	2.18039	yes
hsa_circ_0000946	hsa-miR-346	1048.36	1086.04	1200.88	495.698	575.186	458.783	chr19	48715047	48734154	+	19107	19107	NM_014959	CARD8	0.00046225	1	2.18039	yes
hsa_circ_0000946	hsa-miR-3619-3p	1048.36	1086.04	1200.88	495.698	575.186	458.783	chr19	48715047	48734154	+	19107	19107	NM_014959	CARD8	0.00046225	1	2.18039	yes
hsa_circ_0000946	hsa-miR-3619-5p	1048.36	1086.04	1200.88	495.698	575.186	458.783	chr19	48715047	48734154	+	19107	19107	NM_014959	CARD8	0.00046225	1	2.18039	yes
hsa_circ_0000946	hsa-miR-378a-5p	1048.36	1086.04	1200.88	495.698	575.186	458.783	chr19	48715047	48734154	+	19107	19107	NM_014959	CARD8	0.00046225	1	2.18039	yes
hsa_circ_0000946	hsa-miR-378c	1048.36	1086.04	1200.88	495.698	575.186	458.783	chr19	48715047	48734154	+	19107	19107	NM_014959	CARD8	0.00046225	1	2.18039	yes
hsa_circ_0000946	hsa-miR-3911	1048.36	1086.04	1200.88	495.698	575.186	458.783	chr19	48715047	48734154	+	19107	19107	NM_014959	CARD8	0.00046225	1	2.18039	yes
hsa_circ_0000946	hsa-miR-3940-3p	1048.36	1086.04	1200.88	495.698	575.186	458.783	chr19	48715047	48734154	+	19107	19107	NM_014959	CARD8	0.00046225	1	2.18039	yes
hsa_circ_0000946	hsa-miR-4425	1048.36	1086.04	1200.88	495.698	575.186	458.783	chr19	48715047	48734154	+	19107	19107	NM_014959	CARD8	0.00046225	1	2.18039	yes
hsa_circ_0000946	hsa-miR-4430	1048.36	1086.04	1200.88	495.698	575.186	458.783	chr19	48715047	48734154	+	19107	19107	NM_014959	CARD8	0.00046225	1	2.18039	yes
hsa_circ_0000946	hsa-miR-4436b-5p	1048.36	1086.04	1200.88	495.698	575.186	458.783	chr19	48715047	48734154	+	19107	19107	NM_014959	CARD8	0.00046225	1	2.18039	yes
hsa_circ_0000946	hsa-miR-4446-5p	1048.36	1086.04	1200.88	495.698	575.186	458.783	chr19	48715047	48734154	+	19107	19107	NM_014959	CARD8	0.00046225	1	2.18039	yes
hsa_circ_0000946	hsa-miR-4452	1048.36	1086.04	1200.88	495.698	575.186	458.783	chr19	48715047	48734154	+	19107	19107	NM_014959	CARD8	0.00046225	1	2.18039	yes
hsa_circ_0000946	hsa-miR-4459	1048.36	1086.04	1200.88	495.698	575.186	458.783	chr19	48715047	48734154	+	19107	19107	NM_014959	CARD8	0.00046225	1	2.18039	yes
hsa_circ_0000946	hsa-miR-4486	1048.36	1086.04	1200.88	495.698	575.186	458.783	chr19	48715047	48734154	+	19107	19107	NM_014959	CARD8	0.00046225	1	2.18039	yes
hsa_circ_0000946	hsa-miR-4649-3p	1048.36	1086.04	1200.88	495.698	575.186	458.783	chr19	48715047	48734154	+	19107	19107	NM_014959	CARD8	0.00046225	1	2.18039	yes
hsa_circ_0000946	hsa-miR-4651	1048.36	1086.04	1200.88	495.698	575.186	458.783	chr19	48715047	48734154	+	19107	19107	NM_014959	CARD8	0.00046225	1	2.18039	yes
hsa_circ_0000946	hsa-miR-4656	1048.36	1086.04	1200.88	495.698	575.186	458.783	chr19	48715047	48734154	+	19107	19107	NM_014959	CARD8	0.00046225	1	2.18039	yes
hsa_circ_0000946	hsa-miR-4673	1048.36	1086.04	1200.88	495.698	575.186	458.783	chr19	48715047	48734154	+	19107	19107	NM_014959	CARD8	0.00046225	1	2.18039	yes
hsa_circ_0000946	hsa-miR-4685-5p	1048.36	1086.04	1200.88	495.698	575.186	458.783	chr19	48715047	48734154	+	19107	19107	NM_014959	CARD8	0.00046225	1	2.18039	yes
hsa_circ_0000946	hsa-miR-4690-5p	1048.36	1086.04	1200.88	495.698	575.186	458.783	chr19	48715047	48734154	+	19107	19107	NM_014959	CARD8	0.00046225	1	2.18039	yes
hsa_circ_0000946	hsa-miR-4691-5p	1048.36	1086.04	1200.88	495.698	575.186	458.783	chr19	48715047	48734154	+	19107	19107	NM_014959	CARD8	0.00046225	1	2.18039	yes
hsa_circ_0000946	hsa-miR-4695-3p	1048.36	1086.04	1200.88	495.698	575.186	458.783	chr19	48715047	48734154	+	19107	19107	NM_014959	CARD8	0.00046225	1	2.18039	yes
hsa_circ_0000946	hsa-miR-4695-5p	1048.36	1086.04	1200.88	495.698	575.186	458.783	chr19	48715047	48734154	+	19107	19107	NM_014959	CARD8	0.00046225	1	2.18039	yes
hsa_circ_0000946	hsa-miR-4701-5p	1048.36	1086.04	1200.88	495.698	575.186	458.783	chr19	48715047	48734154	+	19107	19107	NM_014959	CARD8	0.00046225	1	2.18039	yes
hsa_circ_0000946	hsa-miR-4707-3p	1048.36	1086.04	1200.88	495.698	575.186	458.783	chr19	48715047	48734154	+	19107	19107	NM_014959	CARD8	0.00046225	1	2.18039	yes
hsa_circ_0000946	hsa-miR-4707-5p	1048.36	1086.04	1200.88	495.698	575.186	458.783	chr19	48715047	48734154	+	19107	19107	NM_014959	CARD8	0.00046225	1	2.18039	yes
hsa_circ_0000946	hsa-miR-4722-5p	1048.36	1086.04	1200.88	495.698	575.186	458.783	chr19	48715047	48734154	+	19107	19107	NM_014959	CARD8	0.00046225	1	2.18039	yes
hsa_circ_0000946	hsa-miR-4723-3p	1048.36	1086.04	1200.88	495.698	575.186	458.783	chr19	48715047	48734154	+	19107	19107	NM_014959	CARD8	0.00046225	1	2.18039	yes
hsa_circ_0000946	hsa-miR-4726-3p	1048.36	1086.04	1200.88	495.698	575.186	458.783	chr19	48715047	48734154	+	19107	19107	NM_014959	CARD8	0.00046225	1	2.18039	yes
hsa_circ_0000946	hsa-miR-4726-5p	1048.36	1086.04	1200.88	495.698	575.186	458.783	chr19	48715047	48734154	+	19107	19107	NM_014959	CARD8	0.00046225	1	2.18039	yes
hsa_circ_0000946	hsa-miR-4728-5p	1048.36	1086.04	1200.88	495.698	575.186	458.783	chr19	48715047	48734154	+	19107	19107	NM_014959	CARD8	0.00046225	1	2.18039	yes
hsa_circ_0000946	hsa-miR-4739	1048.36	1086.04	1200.88	495.698	575.186	458.783	chr19	48715047	48734154	+	19107	19107	NM_014959	CARD8	0.00046225	1	2.18039	yes
hsa_circ_0000946	hsa-miR-4746-5p	1048.36	1086.04	1200.88	495.698	575.186	458.783	chr19	48715047	48734154	+	19107	19107	NM_014959	CARD8	0.00046225	1	2.18039	yes
hsa_circ_0000946	hsa-miR-4763-5p	1048.36	1086.04	1200.88	495.698	575.186	458.783	chr19	48715047	48734154	+	19107	19107	NM_014959	CARD8	0.00046225	1	2.18039	yes
hsa_circ_0000946	hsa-miR-4784	1048.36	1086.04	1200.88	495.698	575.186	458.783	chr19	48715047	48734154	+	19107	19107	NM_014959	CARD8	0.00046225	1	2.18039	yes
hsa_circ_0000946	hsa-miR-5088-3p	1048.36	1086.04	1200.88	495.698	575.186	458.783	chr19	48715047	48734154	+	19107	19107	NM_014959	CARD8	0.00046225	1	2.18039	yes
hsa_circ_0000946	hsa-miR-5095	1048.36	1086.04	1200.88	495.698	575.186	458.783	chr19	48715047	48734154	+	19107	19107	NM_014959	CARD8	0.00046225	1	2.18039	yes
hsa_circ_0000946	hsa-miR-5096	1048.36	1086.04	1200.88	495.698	575.186	458.783	chr19	48715047	48734154	+	19107	19107	NM_014959	CARD8	0.00046225	1	2.18039	yes
hsa_circ_0000946	hsa-miR-5194	1048.36	1086.04	1200.88	495.698	575.186	458.783	chr19	48715047	48734154	+	19107	19107	NM_014959	CARD8	0.00046225	1	2.18039	yes
hsa_circ_0000946	hsa-miR-5195-3p	1048.36	1086.04	1200.88	495.698	575.186	458.783	chr19	48715047	48734154	+	19107	19107	NM_014959	CARD8	0.00046225	1	2.18039	yes
hsa_circ_0000946	hsa-miR-5196-3p	1048.36	1086.04	1200.88	495.698	575.186	458.783	chr19	48715047	48734154	+	19107	19107	NM_014959	CARD8	0.00046225	1	2.18039	yes
hsa_circ_0000946	hsa-miR-5572	1048.36	1086.04	1200.88	495.698	575.186	458.783	chr19	48715047	48734154	+	19107	19107	NM_014959	CARD8	0.00046225	1	2.18039	yes
hsa_circ_0000946	hsa-miR-5585-3p	1048.36	1086.04	1200.88	495.698	575.186	458.783	chr19	48715047	48734154	+	19107	19107	NM_014959	CARD8	0.00046225	1	2.18039	yes
hsa_circ_0000946	hsa-miR-5708	1048.36	1086.04	1200.88	495.698	575.186	458.783	chr19	48715047	48734154	+	19107	19107	NM_014959	CARD8	0.00046225	1	2.18039	yes
hsa_circ_0000946	hsa-miR-5787	1048.36	1086.04	1200.88	495.698	575.186	458.783	chr19	48715047	48734154	+	19107	19107	NM_014959	CARD8	0.00046225	1	2.18039	yes
hsa_circ_0000946	hsa-miR-608	1048.36	1086.04	1200.88	495.698	575.186	458.783	chr19	48715047	48734154	+	19107	19107	NM_014959	CARD8	0.00046225	1	2.18039	yes
hsa_circ_0000946	hsa-miR-6081	1048.36	1086.04	1200.88	495.698	575.186	458.783	chr19	48715047	48734154	+	19107	19107	NM_014959	CARD8	0.00046225	1	2.18039	yes
hsa_circ_0000946	hsa-miR-6085	1048.36	1086.04	1200.88	495.698	575.186	458.783	chr19	48715047	48734154	+	19107	19107	NM_014959	CARD8	0.00046225	1	2.18039	yes
hsa_circ_0000946	hsa-miR-6089	1048.36	1086.04	1200.88	495.698	575.186	458.783	chr19	48715047	48734154	+	19107	19107	NM_014959	CARD8	0.00046225	1	2.18039	yes
hsa_circ_0000946	hsa-miR-612	1048.36	1086.04	1200.88	495.698	575.186	458.783	chr19	48715047	48734154	+	19107	19107	NM_014959	CARD8	0.00046225	1	2.18039	yes
hsa_circ_0000946	hsa-miR-619-5p	1048.36	1086.04	1200.88	495.698	575.186	458.783	chr19	48715047	48734154	+	19107	19107	NM_014959	CARD8	0.00046225	1	2.18039	yes
hsa_circ_0000946	hsa-miR-623	1048.36	1086.04	1200.88	495.698	575.186	458.783	chr19	48715047	48734154	+	19107	19107	NM_014959	CARD8	0.00046225	1	2.18039	yes
hsa_circ_0000946	hsa-miR-658	1048.36	1086.04	1200.88	495.698	575.186	458.783	chr19	48715047	48734154	+	19107	19107	NM_014959	CARD8	0.00046225	1	2.18039	yes
hsa_circ_0000946	hsa-miR-6716-3p	1048.36	1086.04	1200.88	495.698	575.186	458.783	chr19	48715047	48734154	+	19107	19107	NM_014959	CARD8	0.00046225	1	2.18039	yes
hsa_circ_0000946	hsa-miR-6720-5p	1048.36	1086.04	1200.88	495.698	575.186	458.783	chr19	48715047	48734154	+	19107	19107	NM_014959	CARD8	0.00046225	1	2.18039	yes
hsa_circ_0000946	hsa-miR-6722-3p	1048.36	1086.04	1200.88	495.698	575.186	458.783	chr19	48715047	48734154	+	19107	19107	NM_014959	CARD8	0.00046225	1	2.18039	yes
hsa_circ_0000946	hsa-miR-6729-3p	1048.36	1086.04	1200.88	495.698	575.186	458.783	chr19	48715047	48734154	+	19107	19107	NM_014959	CARD8	0.00046225	1	2.18039	yes
hsa_circ_0000946	hsa-miR-6734-3p	1048.36	1086.04	1200.88	495.698	575.186	458.783	chr19	48715047	48734154	+	19107	19107	NM_014959	CARD8	0.00046225	1	2.18039	yes
hsa_circ_0000946	hsa-miR-6738-3p	1048.36	1086.04	1200.88	495.698	575.186	458.783	chr19	48715047	48734154	+	19107	19107	NM_014959	CARD8	0.00046225	1	2.18039	yes
hsa_circ_0000946	hsa-miR-6747-3p	1048.36	1086.04	1200.88	495.698	575.186	458.783	chr19	48715047	48734154	+	19107	19107	NM_014959	CARD8	0.00046225	1	2.18039	yes
hsa_circ_0000946	hsa-miR-6752-3p	1048.36	1086.04	1200.88	495.698	575.186	458.783	chr19	48715047	48734154	+	19107	19107	NM_014959	CARD8	0.00046225	1	2.18039	yes
hsa_circ_0000946	hsa-miR-6752-5p	1048.36	1086.04	1200.88	495.698	575.186	458.783	chr19	48715047	48734154	+	19107	19107	NM_014959	CARD8	0.00046225	1	2.18039	yes
hsa_circ_0000946	hsa-miR-6754-3p	1048.36	1086.04	1200.88	495.698	575.186	458.783	chr19	48715047	48734154	+	19107	19107	NM_014959	CARD8	0.00046225	1	2.18039	yes
hsa_circ_0000946	hsa-miR-6754-5p	1048.36	1086.04	1200.88	495.698	575.186	458.783	chr19	48715047	48734154	+	19107	19107	NM_014959	CARD8	0.00046225	1	2.18039	yes
hsa_circ_0000946	hsa-miR-6756-3p	1048.36	1086.04	1200.88	495.698	575.186	458.783	chr19	48715047	48734154	+	19107	19107	NM_014959	CARD8	0.00046225	1	2.18039	yes
hsa_circ_0000946	hsa-miR-6763-5p	1048.36	1086.04	1200.88	495.698	575.186	458.783	chr19	48715047	48734154	+	19107	19107	NM_014959	CARD8	0.00046225	1	2.18039	yes
hsa_circ_0000946	hsa-miR-6765-5p	1048.36	1086.04	1200.88	495.698	575.186	458.783	chr19	48715047	48734154	+	19107	19107	NM_014959	CARD8	0.00046225	1	2.18039	yes
hsa_circ_0000946	hsa-miR-6776-3p	1048.36	1086.04	1200.88	495.698	575.186	458.783	chr19	48715047	48734154	+	19107	19107	NM_014959	CARD8	0.00046225	1	2.18039	yes
hsa_circ_0000946	hsa-miR-6776-5p	1048.36	1086.04	1200.88	495.698	575.186	458.783	chr19	48715047	48734154	+	19107	19107	NM_014959	CARD8	0.00046225	1	2.18039	yes
hsa_circ_0000946	hsa-miR-6778-5p	1048.36	1086.04	1200.88	495.698	575.186	458.783	chr19	48715047	48734154	+	19107	19107	NM_014959	CARD8	0.00046225	1	2.18039	yes
hsa_circ_0000946	hsa-miR-6779-5p	1048.36	1086.04	1200.88	495.698	575.186	458.783	chr19	48715047	48734154	+	19107	19107	NM_014959	CARD8	0.00046225	1	2.18039	yes
hsa_circ_0000946	hsa-miR-6782-5p	1048.36	1086.04	1200.88	495.698	575.186	458.783	chr19	48715047	48734154	+	19107	19107	NM_014959	CARD8	0.00046225	1	2.18039	yes
hsa_circ_0000946	hsa-miR-6791-5p	1048.36	1086.04	1200.88	495.698	575.186	458.783	chr19	48715047	48734154	+	19107	19107	NM_014959	CARD8	0.00046225	1	2.18039	yes
hsa_circ_0000946	hsa-miR-6792-3p	1048.36	1086.04	1200.88	495.698	575.186	458.783	chr19	48715047	48734154	+	19107	19107	NM_014959	CARD8	0.00046225	1	2.18039	yes
hsa_circ_0000946	hsa-miR-6796-5p	1048.36	1086.04	1200.88	495.698	575.186	458.783	chr19	48715047	48734154	+	19107	19107	NM_014959	CARD8	0.00046225	1	2.18039	yes
hsa_circ_0000946	hsa-miR-6799-5p	1048.36	1086.04	1200.88	495.698	575.186	458.783	chr19	48715047	48734154	+	19107	19107	NM_014959	CARD8	0.00046225	1	2.18039	yes
hsa_circ_0000946	hsa-miR-6800-3p	1048.36	1086.04	1200.88	495.698	575.186	458.783	chr19	48715047	48734154	+	19107	19107	NM_014959	CARD8	0.00046225	1	2.18039	yes
hsa_circ_0000946	hsa-miR-6803-5p	1048.36	1086.04	1200.88	495.698	575.186	458.783	chr19	48715047	48734154	+	19107	19107	NM_014959	CARD8	0.00046225	1	2.18039	yes
hsa_circ_0000946	hsa-miR-6807-3p	1048.36	1086.04	1200.88	495.698	575.186	458.783	chr19	48715047	48734154	+	19107	19107	NM_014959	CARD8	0.00046225	1	2.18039	yes
hsa_circ_0000946	hsa-miR-6808-3p	1048.36	1086.04	1200.88	495.698	575.186	458.783	chr19	48715047	48734154	+	19107	19107	NM_014959	CARD8	0.00046225	1	2.18039	yes
hsa_circ_0000946	hsa-miR-6812-5p	1048.36	1086.04	1200.88	495.698	575.186	458.783	chr19	48715047	48734154	+	19107	19107	NM_014959	CARD8	0.00046225	1	2.18039	yes
hsa_circ_0000946	hsa-miR-6826-3p	1048.36	1086.04	1200.88	495.698	575.186	458.783	chr19	48715047	48734154	+	19107	19107	NM_014959	CARD8	0.00046225	1	2.18039	yes
hsa_circ_0000946	hsa-miR-6836-3p	1048.36	1086.04	1200.88	495.698	575.186	458.783	chr19	48715047	48734154	+	19107	19107	NM_014959	CARD8	0.00046225	1	2.18039	yes
hsa_circ_0000946	hsa-miR-6837-3p	1048.36	1086.04	1200.88	495.698	575.186	458.783	chr19	48715047	48734154	+	19107	19107	NM_014959	CARD8	0.00046225	1	2.18039	yes
hsa_circ_0000946	hsa-miR-6840-3p	1048.36	1086.04	1200.88	495.698	575.186	458.783	chr19	48715047	48734154	+	19107	19107	NM_014959	CARD8	0.00046225	1	2.18039	yes
hsa_circ_0000946	hsa-miR-6845-3p	1048.36	1086.04	1200.88	495.698	575.186	458.783	chr19	48715047	48734154	+	19107	19107	NM_014959	CARD8	0.00046225	1	2.18039	yes
hsa_circ_0000946	hsa-miR-6846-5p	1048.36	1086.04	1200.88	495.698	575.186	458.783	chr19	48715047	48734154	+	19107	19107	NM_014959	CARD8	0.00046225	1	2.18039	yes
hsa_circ_0000946	hsa-miR-6847-5p	1048.36	1086.04	1200.88	495.698	575.186	458.783	chr19	48715047	48734154	+	19107	19107	NM_014959	CARD8	0.00046225	1	2.18039	yes
hsa_circ_0000946	hsa-miR-6848-5p	1048.36	1086.04	1200.88	495.698	575.186	458.783	chr19	48715047	48734154	+	19107	19107	NM_014959	CARD8	0.00046225	1	2.18039	yes
hsa_circ_0000946	hsa-miR-6851-5p	1048.36	1086.04	1200.88	495.698	575.186	458.783	chr19	48715047	48734154	+	19107	19107	NM_014959	CARD8	0.00046225	1	2.18039	yes
hsa_circ_0000946	hsa-miR-6865-3p	1048.36	1086.04	1200.88	495.698	575.186	458.783	chr19	48715047	48734154	+	19107	19107	NM_014959	CARD8	0.00046225	1	2.18039	yes
hsa_circ_0000946	hsa-miR-6867-3p	1048.36	1086.04	1200.88	495.698	575.186	458.783	chr19	48715047	48734154	+	19107	19107	NM_014959	CARD8	0.00046225	1	2.18039	yes
hsa_circ_0000946	hsa-miR-6877-3p	1048.36	1086.04	1200.88	495.698	575.186	458.783	chr19	48715047	48734154	+	19107	19107	NM_014959	CARD8	0.00046225	1	2.18039	yes
hsa_circ_0000946	hsa-miR-6884-3p	1048.36	1086.04	1200.88	495.698	575.186	458.783	chr19	48715047	48734154	+	19107	19107	NM_014959	CARD8	0.00046225	1	2.18039	yes
hsa_circ_0000946	hsa-miR-6886-3p	1048.36	1086.04	1200.88	495.698	575.186	458.783	chr19	48715047	48734154	+	19107	19107	NM_014959	CARD8	0.00046225	1	2.18039	yes
hsa_circ_0000946	hsa-miR-6894-3p	1048.36	1086.04	1200.88	495.698	575.186	458.783	chr19	48715047	48734154	+	19107	19107	NM_014959	CARD8	0.00046225	1	2.18039	yes
hsa_circ_0000946	hsa-miR-7113-3p	1048.36	1086.04	1200.88	495.698	575.186	458.783	chr19	48715047	48734154	+	19107	19107	NM_014959	CARD8	0.00046225	1	2.18039	yes
hsa_circ_0000946	hsa-miR-7152-3p	1048.36	1086.04	1200.88	495.698	575.186	458.783	chr19	48715047	48734154	+	19107	19107	NM_014959	CARD8	0.00046225	1	2.18039	yes
hsa_circ_0000946	hsa-miR-7158-5p	1048.36	1086.04	1200.88	495.698	575.186	458.783	chr19	48715047	48734154	+	19107	19107	NM_014959	CARD8	0.00046225	1	2.18039	yes
hsa_circ_0000946	hsa-miR-762	1048.36	1086.04	1200.88	495.698	575.186	458.783	chr19	48715047	48734154	+	19107	19107	NM_014959	CARD8	0.00046225	1	2.18039	yes
hsa_circ_0000946	hsa-miR-7703	1048.36	1086.04	1200.88	495.698	575.186	458.783	chr19	48715047	48734154	+	19107	19107	NM_014959	CARD8	0.00046225	1	2.18039	yes
hsa_circ_0000946	hsa-miR-7851-3p	1048.36	1086.04	1200.88	495.698	575.186	458.783	chr19	48715047	48734154	+	19107	19107	NM_014959	CARD8	0.00046225	1	2.18039	yes
hsa_circ_0000946	hsa-miR-8089	1048.36	1086.04	1200.88	495.698	575.186	458.783	chr19	48715047	48734154	+	19107	19107	NM_014959	CARD8	0.00046225	1	2.18039	yes
hsa_circ_0000946	hsa-miR-877-3p	1048.36	1086.04	1200.88	495.698	575.186	458.783	chr19	48715047	48734154	+	19107	19107	NM_014959	CARD8	0.00046225	1	2.18039	yes
hsa_circ_0000946	hsa-miR-936	1048.36	1086.04	1200.88	495.698	575.186	458.783	chr19	48715047	48734154	+	19107	19107	NM_014959	CARD8	0.00046225	1	2.18039	yes
hsa_circ_0000946	hsa-miR-939-5p	1048.36	1086.04	1200.88	495.698	575.186	458.783	chr19	48715047	48734154	+	19107	19107	NM_014959	CARD8	0.00046225	1	2.18039	yes
hsa_circ_0000950	hsa-miR-185-3p	21.6709	14.3201	16.6184	4.08883	5.28037	9.54668	chr19	50373934	50374070	+	136	136	NM_001098633	AKT1S1	0.0147014	1	2.78123	yes
hsa_circ_0000950	hsa-miR-6848-5p	21.6709	14.3201	16.6184	4.08883	5.28037	9.54668	chr19	50373934	50374070	+	136	136	NM_001098633	AKT1S1	0.0147014	1	2.78123	yes
hsa_circ_0000950	hsa-miR-762	21.6709	14.3201	16.6184	4.08883	5.28037	9.54668	chr19	50373934	50374070	+	136	136	NM_001098633	AKT1S1	0.0147014	1	2.78123	yes
hsa_circ_0000963	hsa-miR-328-5p	27.1137	29.6985	35.6502	76.0774	75.0701	66.7318	chr19	57967020	57967550	-	530	530	NM_020633	VN1R1	0.00042321	1	0.424374	yes
hsa_circ_0000963	hsa-miR-6867-5p	27.1137	29.6985	35.6502	76.0774	75.0701	66.7318	chr19	57967020	57967550	-	530	530	NM_020633	VN1R1	0.00042321	1	0.424374	yes
hsa_circ_0000985	hsa-miR-4656	90.6205	72.2175	71.6225	42.7433	36.3101	36.8942	chr2	27822449	27824309	+	1860	392	NM_032434	ZNF512	0.0038412	1	2.02212	yes
hsa_circ_0000985	hsa-miR-6749-3p	90.6205	72.2175	71.6225	42.7433	36.3101	36.8942	chr2	27822449	27824309	+	1860	392	NM_032434	ZNF512	0.0038412	1	2.02212	yes
hsa_circ_0000985	hsa-miR-6749-5p	90.6205	72.2175	71.6225	42.7433	36.3101	36.8942	chr2	27822449	27824309	+	1860	392	NM_032434	ZNF512	0.0038412	1	2.02212	yes
hsa_circ_0000985	hsa-miR-762	90.6205	72.2175	71.6225	42.7433	36.3101	36.8942	chr2	27822449	27824309	+	1860	392	NM_032434	ZNF512	0.0038412	1	2.02212	yes
hsa_circ_0000998	hsa-miR-1224-3p	38.3038	32.5771	21.9619	65.7503	57.3681	75.0374	chr2	45925079	45928663	+	3584	3584	NM_005400	PRKCE	0.0074004	1	0.468535	yes
hsa_circ_0000998	hsa-miR-128-1-5p	38.3038	32.5771	21.9619	65.7503	57.3681	75.0374	chr2	45925079	45928663	+	3584	3584	NM_005400	PRKCE	0.0074004	1	0.468535	yes
hsa_circ_0000998	hsa-miR-1304-3p	38.3038	32.5771	21.9619	65.7503	57.3681	75.0374	chr2	45925079	45928663	+	3584	3584	NM_005400	PRKCE	0.0074004	1	0.468535	yes
hsa_circ_0000998	hsa-miR-3127-3p	38.3038	32.5771	21.9619	65.7503	57.3681	75.0374	chr2	45925079	45928663	+	3584	3584	NM_005400	PRKCE	0.0074004	1	0.468535	yes
hsa_circ_0000998	hsa-miR-4498	38.3038	32.5771	21.9619	65.7503	57.3681	75.0374	chr2	45925079	45928663	+	3584	3584	NM_005400	PRKCE	0.0074004	1	0.468535	yes
hsa_circ_0000998	hsa-miR-4632-3p	38.3038	32.5771	21.9619	65.7503	57.3681	75.0374	chr2	45925079	45928663	+	3584	3584	NM_005400	PRKCE	0.0074004	1	0.468535	yes
hsa_circ_0000998	hsa-miR-4640-3p	38.3038	32.5771	21.9619	65.7503	57.3681	75.0374	chr2	45925079	45928663	+	3584	3584	NM_005400	PRKCE	0.0074004	1	0.468535	yes
hsa_circ_0000998	hsa-miR-4687-5p	38.3038	32.5771	21.9619	65.7503	57.3681	75.0374	chr2	45925079	45928663	+	3584	3584	NM_005400	PRKCE	0.0074004	1	0.468535	yes
hsa_circ_0000998	hsa-miR-4715-3p	38.3038	32.5771	21.9619	65.7503	57.3681	75.0374	chr2	45925079	45928663	+	3584	3584	NM_005400	PRKCE	0.0074004	1	0.468535	yes
hsa_circ_0000998	hsa-miR-4723-3p	38.3038	32.5771	21.9619	65.7503	57.3681	75.0374	chr2	45925079	45928663	+	3584	3584	NM_005400	PRKCE	0.0074004	1	0.468535	yes
hsa_circ_0000998	hsa-miR-4726-3p	38.3038	32.5771	21.9619	65.7503	57.3681	75.0374	chr2	45925079	45928663	+	3584	3584	NM_005400	PRKCE	0.0074004	1	0.468535	yes
hsa_circ_0000998	hsa-miR-4739	38.3038	32.5771	21.9619	65.7503	57.3681	75.0374	chr2	45925079	45928663	+	3584	3584	NM_005400	PRKCE	0.0074004	1	0.468535	yes
hsa_circ_0000998	hsa-miR-4749-3p	38.3038	32.5771	21.9619	65.7503	57.3681	75.0374	chr2	45925079	45928663	+	3584	3584	NM_005400	PRKCE	0.0074004	1	0.468535	yes
hsa_circ_0000998	hsa-miR-6734-3p	38.3038	32.5771	21.9619	65.7503	57.3681	75.0374	chr2	45925079	45928663	+	3584	3584	NM_005400	PRKCE	0.0074004	1	0.468535	yes
hsa_circ_0000998	hsa-miR-6742-5p	38.3038	32.5771	21.9619	65.7503	57.3681	75.0374	chr2	45925079	45928663	+	3584	3584	NM_005400	PRKCE	0.0074004	1	0.468535	yes
hsa_circ_0000998	hsa-miR-6781-3p	38.3038	32.5771	21.9619	65.7503	57.3681	75.0374	chr2	45925079	45928663	+	3584	3584	NM_005400	PRKCE	0.0074004	1	0.468535	yes
hsa_circ_0000998	hsa-miR-6798-3p	38.3038	32.5771	21.9619	65.7503	57.3681	75.0374	chr2	45925079	45928663	+	3584	3584	NM_005400	PRKCE	0.0074004	1	0.468535	yes
hsa_circ_0000998	hsa-miR-6800-3p	38.3038	32.5771	21.9619	65.7503	57.3681	75.0374	chr2	45925079	45928663	+	3584	3584	NM_005400	PRKCE	0.0074004	1	0.468535	yes
hsa_circ_0000998	hsa-miR-6803-5p	38.3038	32.5771	21.9619	65.7503	57.3681	75.0374	chr2	45925079	45928663	+	3584	3584	NM_005400	PRKCE	0.0074004	1	0.468535	yes
hsa_circ_0000998	hsa-miR-6821-3p	38.3038	32.5771	21.9619	65.7503	57.3681	75.0374	chr2	45925079	45928663	+	3584	3584	NM_005400	PRKCE	0.0074004	1	0.468535	yes
hsa_circ_0000998	hsa-miR-6871-3p	38.3038	32.5771	21.9619	65.7503	57.3681	75.0374	chr2	45925079	45928663	+	3584	3584	NM_005400	PRKCE	0.0074004	1	0.468535	yes
hsa_circ_0000998	hsa-miR-6887-3p	38.3038	32.5771	21.9619	65.7503	57.3681	75.0374	chr2	45925079	45928663	+	3584	3584	NM_005400	PRKCE	0.0074004	1	0.468535	yes
hsa_circ_0000998	hsa-miR-7113-3p	38.3038	32.5771	21.9619	65.7503	57.3681	75.0374	chr2	45925079	45928663	+	3584	3584	NM_005400	PRKCE	0.0074004	1	0.468535	yes
hsa_circ_0000998	hsa-miR-762	38.3038	32.5771	21.9619	65.7503	57.3681	75.0374	chr2	45925079	45928663	+	3584	3584	NM_005400	PRKCE	0.0074004	1	0.468535	yes
hsa_circ_0000998	hsa-miR-769-5p	38.3038	32.5771	21.9619	65.7503	57.3681	75.0374	chr2	45925079	45928663	+	3584	3584	NM_005400	PRKCE	0.0074004	1	0.468535	yes
hsa_circ_0000999	hsa-miR-6799-5p	27.4778	28.7734	24.6657	13.0254	13.2863	13.0656	chr2	46795476	46795608	-	132	132	NM_012249	RHOQ	0.0076169	1	2.05491	yes
hsa_circ_0001029	hsa-miR-3194-5p	158161	74763.5	155318	54188.8	20728.8	47064.2	chr2	71680927	71681075	-	148	148	NM_003494	DYSF	0.038302	1	3.18279	yes
hsa_circ_0001029	hsa-miR-4787-5p	158161	74763.5	155318	54188.8	20728.8	47064.2	chr2	71680927	71681075	-	148	148	NM_003494	DYSF	0.038302	1	3.18279	yes
hsa_circ_0001106	hsa-let-7e-5p	179.606	161.147	135.12	113.71	57.9138	61.0574	chr2	231158985	231256944	+	97959	80181	NM_007237	SP140	0.021823	1	2.04517	yes
hsa_circ_0001106	hsa-let-7g-3p	179.606	161.147	135.12	113.71	57.9138	61.0574	chr2	231158985	231256944	+	97959	80181	NM_007237	SP140	0.021823	1	2.04517	yes
hsa_circ_0001106	hsa-miR-103a-3p	179.606	161.147	135.12	113.71	57.9138	61.0574	chr2	231158985	231256944	+	97959	80181	NM_007237	SP140	0.021823	1	2.04517	yes
hsa_circ_0001106	hsa-miR-1180-5p	179.606	161.147	135.12	113.71	57.9138	61.0574	chr2	231158985	231256944	+	97959	80181	NM_007237	SP140	0.021823	1	2.04517	yes
hsa_circ_0001106	hsa-miR-1183	179.606	161.147	135.12	113.71	57.9138	61.0574	chr2	231158985	231256944	+	97959	80181	NM_007237	SP140	0.021823	1	2.04517	yes
hsa_circ_0001106	hsa-miR-1207-5p	179.606	161.147	135.12	113.71	57.9138	61.0574	chr2	231158985	231256944	+	97959	80181	NM_007237	SP140	0.021823	1	2.04517	yes
hsa_circ_0001106	hsa-miR-1224-3p	179.606	161.147	135.12	113.71	57.9138	61.0574	chr2	231158985	231256944	+	97959	80181	NM_007237	SP140	0.021823	1	2.04517	yes
hsa_circ_0001106	hsa-miR-1225-5p	179.606	161.147	135.12	113.71	57.9138	61.0574	chr2	231158985	231256944	+	97959	80181	NM_007237	SP140	0.021823	1	2.04517	yes
hsa_circ_0001106	hsa-miR-1226-5p	179.606	161.147	135.12	113.71	57.9138	61.0574	chr2	231158985	231256944	+	97959	80181	NM_007237	SP140	0.021823	1	2.04517	yes
hsa_circ_0001106	hsa-miR-1228-5p	179.606	161.147	135.12	113.71	57.9138	61.0574	chr2	231158985	231256944	+	97959	80181	NM_007237	SP140	0.021823	1	2.04517	yes
hsa_circ_0001106	hsa-miR-1229-3p	179.606	161.147	135.12	113.71	57.9138	61.0574	chr2	231158985	231256944	+	97959	80181	NM_007237	SP140	0.021823	1	2.04517	yes
hsa_circ_0001106	hsa-miR-1229-5p	179.606	161.147	135.12	113.71	57.9138	61.0574	chr2	231158985	231256944	+	97959	80181	NM_007237	SP140	0.021823	1	2.04517	yes
hsa_circ_0001106	hsa-miR-1233-5p	179.606	161.147	135.12	113.71	57.9138	61.0574	chr2	231158985	231256944	+	97959	80181	NM_007237	SP140	0.021823	1	2.04517	yes
hsa_circ_0001106	hsa-miR-1236-3p	179.606	161.147	135.12	113.71	57.9138	61.0574	chr2	231158985	231256944	+	97959	80181	NM_007237	SP140	0.021823	1	2.04517	yes
hsa_circ_0001106	hsa-miR-1237-3p	179.606	161.147	135.12	113.71	57.9138	61.0574	chr2	231158985	231256944	+	97959	80181	NM_007237	SP140	0.021823	1	2.04517	yes
hsa_circ_0001106	hsa-miR-1247-5p	179.606	161.147	135.12	113.71	57.9138	61.0574	chr2	231158985	231256944	+	97959	80181	NM_007237	SP140	0.021823	1	2.04517	yes
hsa_circ_0001106	hsa-miR-1249-5p	179.606	161.147	135.12	113.71	57.9138	61.0574	chr2	231158985	231256944	+	97959	80181	NM_007237	SP140	0.021823	1	2.04517	yes
hsa_circ_0001106	hsa-miR-1255b-2-3p	179.606	161.147	135.12	113.71	57.9138	61.0574	chr2	231158985	231256944	+	97959	80181	NM_007237	SP140	0.021823	1	2.04517	yes
hsa_circ_0001106	hsa-miR-1256	179.606	161.147	135.12	113.71	57.9138	61.0574	chr2	231158985	231256944	+	97959	80181	NM_007237	SP140	0.021823	1	2.04517	yes
hsa_circ_0001106	hsa-miR-125a-5p	179.606	161.147	135.12	113.71	57.9138	61.0574	chr2	231158985	231256944	+	97959	80181	NM_007237	SP140	0.021823	1	2.04517	yes
hsa_circ_0001106	hsa-miR-1260a	179.606	161.147	135.12	113.71	57.9138	61.0574	chr2	231158985	231256944	+	97959	80181	NM_007237	SP140	0.021823	1	2.04517	yes
hsa_circ_0001106	hsa-miR-1271-3p	179.606	161.147	135.12	113.71	57.9138	61.0574	chr2	231158985	231256944	+	97959	80181	NM_007237	SP140	0.021823	1	2.04517	yes
hsa_circ_0001106	hsa-miR-1273d	179.606	161.147	135.12	113.71	57.9138	61.0574	chr2	231158985	231256944	+	97959	80181	NM_007237	SP140	0.021823	1	2.04517	yes
hsa_circ_0001106	hsa-miR-1273e	179.606	161.147	135.12	113.71	57.9138	61.0574	chr2	231158985	231256944	+	97959	80181	NM_007237	SP140	0.021823	1	2.04517	yes
hsa_circ_0001106	hsa-miR-1273f	179.606	161.147	135.12	113.71	57.9138	61.0574	chr2	231158985	231256944	+	97959	80181	NM_007237	SP140	0.021823	1	2.04517	yes
hsa_circ_0001106	hsa-miR-1273g-3p	179.606	161.147	135.12	113.71	57.9138	61.0574	chr2	231158985	231256944	+	97959	80181	NM_007237	SP140	0.021823	1	2.04517	yes
hsa_circ_0001106	hsa-miR-1273h-5p	179.606	161.147	135.12	113.71	57.9138	61.0574	chr2	231158985	231256944	+	97959	80181	NM_007237	SP140	0.021823	1	2.04517	yes
hsa_circ_0001106	hsa-miR-1285-3p	179.606	161.147	135.12	113.71	57.9138	61.0574	chr2	231158985	231256944	+	97959	80181	NM_007237	SP140	0.021823	1	2.04517	yes
hsa_circ_0001106	hsa-miR-1285-5p	179.606	161.147	135.12	113.71	57.9138	61.0574	chr2	231158985	231256944	+	97959	80181	NM_007237	SP140	0.021823	1	2.04517	yes
hsa_circ_0001106	hsa-miR-1303	179.606	161.147	135.12	113.71	57.9138	61.0574	chr2	231158985	231256944	+	97959	80181	NM_007237	SP140	0.021823	1	2.04517	yes
hsa_circ_0001106	hsa-miR-1304-3p	179.606	161.147	135.12	113.71	57.9138	61.0574	chr2	231158985	231256944	+	97959	80181	NM_007237	SP140	0.021823	1	2.04517	yes
hsa_circ_0001106	hsa-miR-134-3p	179.606	161.147	135.12	113.71	57.9138	61.0574	chr2	231158985	231256944	+	97959	80181	NM_007237	SP140	0.021823	1	2.04517	yes
hsa_circ_0001106	hsa-miR-1343-3p	179.606	161.147	135.12	113.71	57.9138	61.0574	chr2	231158985	231256944	+	97959	80181	NM_007237	SP140	0.021823	1	2.04517	yes
hsa_circ_0001106	hsa-miR-1343-5p	179.606	161.147	135.12	113.71	57.9138	61.0574	chr2	231158985	231256944	+	97959	80181	NM_007237	SP140	0.021823	1	2.04517	yes
hsa_circ_0001106	hsa-miR-139-5p	179.606	161.147	135.12	113.71	57.9138	61.0574	chr2	231158985	231256944	+	97959	80181	NM_007237	SP140	0.021823	1	2.04517	yes
hsa_circ_0001106	hsa-miR-143-5p	179.606	161.147	135.12	113.71	57.9138	61.0574	chr2	231158985	231256944	+	97959	80181	NM_007237	SP140	0.021823	1	2.04517	yes
hsa_circ_0001106	hsa-miR-146b-3p	179.606	161.147	135.12	113.71	57.9138	61.0574	chr2	231158985	231256944	+	97959	80181	NM_007237	SP140	0.021823	1	2.04517	yes
hsa_circ_0001106	hsa-miR-1470	179.606	161.147	135.12	113.71	57.9138	61.0574	chr2	231158985	231256944	+	97959	80181	NM_007237	SP140	0.021823	1	2.04517	yes
hsa_circ_0001106	hsa-miR-149-3p	179.606	161.147	135.12	113.71	57.9138	61.0574	chr2	231158985	231256944	+	97959	80181	NM_007237	SP140	0.021823	1	2.04517	yes
hsa_circ_0001106	hsa-miR-1587	179.606	161.147	135.12	113.71	57.9138	61.0574	chr2	231158985	231256944	+	97959	80181	NM_007237	SP140	0.021823	1	2.04517	yes
hsa_circ_0001106	hsa-miR-185-3p	179.606	161.147	135.12	113.71	57.9138	61.0574	chr2	231158985	231256944	+	97959	80181	NM_007237	SP140	0.021823	1	2.04517	yes
hsa_circ_0001106	hsa-miR-188-3p	179.606	161.147	135.12	113.71	57.9138	61.0574	chr2	231158985	231256944	+	97959	80181	NM_007237	SP140	0.021823	1	2.04517	yes
hsa_circ_0001106	hsa-miR-191-3p	179.606	161.147	135.12	113.71	57.9138	61.0574	chr2	231158985	231256944	+	97959	80181	NM_007237	SP140	0.021823	1	2.04517	yes
hsa_circ_0001106	hsa-miR-1913	179.606	161.147	135.12	113.71	57.9138	61.0574	chr2	231158985	231256944	+	97959	80181	NM_007237	SP140	0.021823	1	2.04517	yes
hsa_circ_0001106	hsa-miR-1914-3p	179.606	161.147	135.12	113.71	57.9138	61.0574	chr2	231158985	231256944	+	97959	80181	NM_007237	SP140	0.021823	1	2.04517	yes
hsa_circ_0001106	hsa-miR-1915-3p	179.606	161.147	135.12	113.71	57.9138	61.0574	chr2	231158985	231256944	+	97959	80181	NM_007237	SP140	0.021823	1	2.04517	yes
hsa_circ_0001106	hsa-miR-197-5p	179.606	161.147	135.12	113.71	57.9138	61.0574	chr2	231158985	231256944	+	97959	80181	NM_007237	SP140	0.021823	1	2.04517	yes
hsa_circ_0001106	hsa-miR-1972	179.606	161.147	135.12	113.71	57.9138	61.0574	chr2	231158985	231256944	+	97959	80181	NM_007237	SP140	0.021823	1	2.04517	yes
hsa_circ_0001106	hsa-miR-198	179.606	161.147	135.12	113.71	57.9138	61.0574	chr2	231158985	231256944	+	97959	80181	NM_007237	SP140	0.021823	1	2.04517	yes
hsa_circ_0001106	hsa-miR-199a-5p	179.606	161.147	135.12	113.71	57.9138	61.0574	chr2	231158985	231256944	+	97959	80181	NM_007237	SP140	0.021823	1	2.04517	yes
hsa_circ_0001106	hsa-miR-203a-5p	179.606	161.147	135.12	113.71	57.9138	61.0574	chr2	231158985	231256944	+	97959	80181	NM_007237	SP140	0.021823	1	2.04517	yes
hsa_circ_0001106	hsa-miR-205-5p	179.606	161.147	135.12	113.71	57.9138	61.0574	chr2	231158985	231256944	+	97959	80181	NM_007237	SP140	0.021823	1	2.04517	yes
hsa_circ_0001106	hsa-miR-210-5p	179.606	161.147	135.12	113.71	57.9138	61.0574	chr2	231158985	231256944	+	97959	80181	NM_007237	SP140	0.021823	1	2.04517	yes
hsa_circ_0001106	hsa-miR-218-2-3p	179.606	161.147	135.12	113.71	57.9138	61.0574	chr2	231158985	231256944	+	97959	80181	NM_007237	SP140	0.021823	1	2.04517	yes
hsa_circ_0001106	hsa-miR-2392	179.606	161.147	135.12	113.71	57.9138	61.0574	chr2	231158985	231256944	+	97959	80181	NM_007237	SP140	0.021823	1	2.04517	yes
hsa_circ_0001106	hsa-miR-23a-5p	179.606	161.147	135.12	113.71	57.9138	61.0574	chr2	231158985	231256944	+	97959	80181	NM_007237	SP140	0.021823	1	2.04517	yes
hsa_circ_0001106	hsa-miR-23b-5p	179.606	161.147	135.12	113.71	57.9138	61.0574	chr2	231158985	231256944	+	97959	80181	NM_007237	SP140	0.021823	1	2.04517	yes
hsa_circ_0001106	hsa-miR-2467-3p	179.606	161.147	135.12	113.71	57.9138	61.0574	chr2	231158985	231256944	+	97959	80181	NM_007237	SP140	0.021823	1	2.04517	yes
hsa_circ_0001106	hsa-miR-2861	179.606	161.147	135.12	113.71	57.9138	61.0574	chr2	231158985	231256944	+	97959	80181	NM_007237	SP140	0.021823	1	2.04517	yes
hsa_circ_0001106	hsa-miR-296-3p	179.606	161.147	135.12	113.71	57.9138	61.0574	chr2	231158985	231256944	+	97959	80181	NM_007237	SP140	0.021823	1	2.04517	yes
hsa_circ_0001106	hsa-miR-298	179.606	161.147	135.12	113.71	57.9138	61.0574	chr2	231158985	231256944	+	97959	80181	NM_007237	SP140	0.021823	1	2.04517	yes
hsa_circ_0001106	hsa-miR-3127-3p	179.606	161.147	135.12	113.71	57.9138	61.0574	chr2	231158985	231256944	+	97959	80181	NM_007237	SP140	0.021823	1	2.04517	yes
hsa_circ_0001106	hsa-miR-3132	179.606	161.147	135.12	113.71	57.9138	61.0574	chr2	231158985	231256944	+	97959	80181	NM_007237	SP140	0.021823	1	2.04517	yes
hsa_circ_0001106	hsa-miR-3135a	179.606	161.147	135.12	113.71	57.9138	61.0574	chr2	231158985	231256944	+	97959	80181	NM_007237	SP140	0.021823	1	2.04517	yes
hsa_circ_0001106	hsa-miR-3135b	179.606	161.147	135.12	113.71	57.9138	61.0574	chr2	231158985	231256944	+	97959	80181	NM_007237	SP140	0.021823	1	2.04517	yes
hsa_circ_0001106	hsa-miR-3137	179.606	161.147	135.12	113.71	57.9138	61.0574	chr2	231158985	231256944	+	97959	80181	NM_007237	SP140	0.021823	1	2.04517	yes
hsa_circ_0001106	hsa-miR-3147	179.606	161.147	135.12	113.71	57.9138	61.0574	chr2	231158985	231256944	+	97959	80181	NM_007237	SP140	0.021823	1	2.04517	yes
hsa_circ_0001106	hsa-miR-3150a-3p	179.606	161.147	135.12	113.71	57.9138	61.0574	chr2	231158985	231256944	+	97959	80181	NM_007237	SP140	0.021823	1	2.04517	yes
hsa_circ_0001106	hsa-miR-3150b-5p	179.606	161.147	135.12	113.71	57.9138	61.0574	chr2	231158985	231256944	+	97959	80181	NM_007237	SP140	0.021823	1	2.04517	yes
hsa_circ_0001106	hsa-miR-3154	179.606	161.147	135.12	113.71	57.9138	61.0574	chr2	231158985	231256944	+	97959	80181	NM_007237	SP140	0.021823	1	2.04517	yes
hsa_circ_0001106	hsa-miR-3162-3p	179.606	161.147	135.12	113.71	57.9138	61.0574	chr2	231158985	231256944	+	97959	80181	NM_007237	SP140	0.021823	1	2.04517	yes
hsa_circ_0001106	hsa-miR-3187-5p	179.606	161.147	135.12	113.71	57.9138	61.0574	chr2	231158985	231256944	+	97959	80181	NM_007237	SP140	0.021823	1	2.04517	yes
hsa_circ_0001106	hsa-miR-3189-5p	179.606	161.147	135.12	113.71	57.9138	61.0574	chr2	231158985	231256944	+	97959	80181	NM_007237	SP140	0.021823	1	2.04517	yes
hsa_circ_0001106	hsa-miR-3192-5p	179.606	161.147	135.12	113.71	57.9138	61.0574	chr2	231158985	231256944	+	97959	80181	NM_007237	SP140	0.021823	1	2.04517	yes
hsa_circ_0001106	hsa-miR-3194-5p	179.606	161.147	135.12	113.71	57.9138	61.0574	chr2	231158985	231256944	+	97959	80181	NM_007237	SP140	0.021823	1	2.04517	yes
hsa_circ_0001106	hsa-miR-328-3p	179.606	161.147	135.12	113.71	57.9138	61.0574	chr2	231158985	231256944	+	97959	80181	NM_007237	SP140	0.021823	1	2.04517	yes
hsa_circ_0001106	hsa-miR-328-5p	179.606	161.147	135.12	113.71	57.9138	61.0574	chr2	231158985	231256944	+	97959	80181	NM_007237	SP140	0.021823	1	2.04517	yes
hsa_circ_0001106	hsa-miR-331-3p	179.606	161.147	135.12	113.71	57.9138	61.0574	chr2	231158985	231256944	+	97959	80181	NM_007237	SP140	0.021823	1	2.04517	yes
hsa_circ_0001106	hsa-miR-339-5p	179.606	161.147	135.12	113.71	57.9138	61.0574	chr2	231158985	231256944	+	97959	80181	NM_007237	SP140	0.021823	1	2.04517	yes
hsa_circ_0001106	hsa-miR-345-3p	179.606	161.147	135.12	113.71	57.9138	61.0574	chr2	231158985	231256944	+	97959	80181	NM_007237	SP140	0.021823	1	2.04517	yes
hsa_circ_0001106	hsa-miR-346	179.606	161.147	135.12	113.71	57.9138	61.0574	chr2	231158985	231256944	+	97959	80181	NM_007237	SP140	0.021823	1	2.04517	yes
hsa_circ_0001106	hsa-miR-3619-5p	179.606	161.147	135.12	113.71	57.9138	61.0574	chr2	231158985	231256944	+	97959	80181	NM_007237	SP140	0.021823	1	2.04517	yes
hsa_circ_0001106	hsa-miR-3620-5p	179.606	161.147	135.12	113.71	57.9138	61.0574	chr2	231158985	231256944	+	97959	80181	NM_007237	SP140	0.021823	1	2.04517	yes
hsa_circ_0001106	hsa-miR-3652	179.606	161.147	135.12	113.71	57.9138	61.0574	chr2	231158985	231256944	+	97959	80181	NM_007237	SP140	0.021823	1	2.04517	yes
hsa_circ_0001106	hsa-miR-3667-3p	179.606	161.147	135.12	113.71	57.9138	61.0574	chr2	231158985	231256944	+	97959	80181	NM_007237	SP140	0.021823	1	2.04517	yes
hsa_circ_0001106	hsa-miR-3677-5p	179.606	161.147	135.12	113.71	57.9138	61.0574	chr2	231158985	231256944	+	97959	80181	NM_007237	SP140	0.021823	1	2.04517	yes
hsa_circ_0001106	hsa-miR-3679-5p	179.606	161.147	135.12	113.71	57.9138	61.0574	chr2	231158985	231256944	+	97959	80181	NM_007237	SP140	0.021823	1	2.04517	yes
hsa_circ_0001106	hsa-miR-3692-5p	179.606	161.147	135.12	113.71	57.9138	61.0574	chr2	231158985	231256944	+	97959	80181	NM_007237	SP140	0.021823	1	2.04517	yes
hsa_circ_0001106	hsa-miR-370-3p	179.606	161.147	135.12	113.71	57.9138	61.0574	chr2	231158985	231256944	+	97959	80181	NM_007237	SP140	0.021823	1	2.04517	yes
hsa_circ_0001106	hsa-miR-378c	179.606	161.147	135.12	113.71	57.9138	61.0574	chr2	231158985	231256944	+	97959	80181	NM_007237	SP140	0.021823	1	2.04517	yes
hsa_circ_0001106	hsa-miR-3934-5p	179.606	161.147	135.12	113.71	57.9138	61.0574	chr2	231158985	231256944	+	97959	80181	NM_007237	SP140	0.021823	1	2.04517	yes
hsa_circ_0001106	hsa-miR-3937	179.606	161.147	135.12	113.71	57.9138	61.0574	chr2	231158985	231256944	+	97959	80181	NM_007237	SP140	0.021823	1	2.04517	yes
hsa_circ_0001106	hsa-miR-4268	179.606	161.147	135.12	113.71	57.9138	61.0574	chr2	231158985	231256944	+	97959	80181	NM_007237	SP140	0.021823	1	2.04517	yes
hsa_circ_0001106	hsa-miR-4270	179.606	161.147	135.12	113.71	57.9138	61.0574	chr2	231158985	231256944	+	97959	80181	NM_007237	SP140	0.021823	1	2.04517	yes
hsa_circ_0001106	hsa-miR-4292	179.606	161.147	135.12	113.71	57.9138	61.0574	chr2	231158985	231256944	+	97959	80181	NM_007237	SP140	0.021823	1	2.04517	yes
hsa_circ_0001106	hsa-miR-4298	179.606	161.147	135.12	113.71	57.9138	61.0574	chr2	231158985	231256944	+	97959	80181	NM_007237	SP140	0.021823	1	2.04517	yes
hsa_circ_0001106	hsa-miR-4326	179.606	161.147	135.12	113.71	57.9138	61.0574	chr2	231158985	231256944	+	97959	80181	NM_007237	SP140	0.021823	1	2.04517	yes
hsa_circ_0001106	hsa-miR-4417	179.606	161.147	135.12	113.71	57.9138	61.0574	chr2	231158985	231256944	+	97959	80181	NM_007237	SP140	0.021823	1	2.04517	yes
hsa_circ_0001106	hsa-miR-4428	179.606	161.147	135.12	113.71	57.9138	61.0574	chr2	231158985	231256944	+	97959	80181	NM_007237	SP140	0.021823	1	2.04517	yes
hsa_circ_0001106	hsa-miR-4433a-3p	179.606	161.147	135.12	113.71	57.9138	61.0574	chr2	231158985	231256944	+	97959	80181	NM_007237	SP140	0.021823	1	2.04517	yes
hsa_circ_0001106	hsa-miR-4433a-5p	179.606	161.147	135.12	113.71	57.9138	61.0574	chr2	231158985	231256944	+	97959	80181	NM_007237	SP140	0.021823	1	2.04517	yes
hsa_circ_0001106	hsa-miR-4433b-3p	179.606	161.147	135.12	113.71	57.9138	61.0574	chr2	231158985	231256944	+	97959	80181	NM_007237	SP140	0.021823	1	2.04517	yes
hsa_circ_0001106	hsa-miR-4436b-5p	179.606	161.147	135.12	113.71	57.9138	61.0574	chr2	231158985	231256944	+	97959	80181	NM_007237	SP140	0.021823	1	2.04517	yes
hsa_circ_0001106	hsa-miR-4446-3p	179.606	161.147	135.12	113.71	57.9138	61.0574	chr2	231158985	231256944	+	97959	80181	NM_007237	SP140	0.021823	1	2.04517	yes
hsa_circ_0001106	hsa-miR-4452	179.606	161.147	135.12	113.71	57.9138	61.0574	chr2	231158985	231256944	+	97959	80181	NM_007237	SP140	0.021823	1	2.04517	yes
hsa_circ_0001106	hsa-miR-4458	179.606	161.147	135.12	113.71	57.9138	61.0574	chr2	231158985	231256944	+	97959	80181	NM_007237	SP140	0.021823	1	2.04517	yes
hsa_circ_0001106	hsa-miR-4459	179.606	161.147	135.12	113.71	57.9138	61.0574	chr2	231158985	231256944	+	97959	80181	NM_007237	SP140	0.021823	1	2.04517	yes
hsa_circ_0001106	hsa-miR-4469	179.606	161.147	135.12	113.71	57.9138	61.0574	chr2	231158985	231256944	+	97959	80181	NM_007237	SP140	0.021823	1	2.04517	yes
hsa_circ_0001106	hsa-miR-4492	179.606	161.147	135.12	113.71	57.9138	61.0574	chr2	231158985	231256944	+	97959	80181	NM_007237	SP140	0.021823	1	2.04517	yes
hsa_circ_0001106	hsa-miR-4494	179.606	161.147	135.12	113.71	57.9138	61.0574	chr2	231158985	231256944	+	97959	80181	NM_007237	SP140	0.021823	1	2.04517	yes
hsa_circ_0001106	hsa-miR-4530	179.606	161.147	135.12	113.71	57.9138	61.0574	chr2	231158985	231256944	+	97959	80181	NM_007237	SP140	0.021823	1	2.04517	yes
hsa_circ_0001106	hsa-miR-4532	179.606	161.147	135.12	113.71	57.9138	61.0574	chr2	231158985	231256944	+	97959	80181	NM_007237	SP140	0.021823	1	2.04517	yes
hsa_circ_0001106	hsa-miR-4632-3p	179.606	161.147	135.12	113.71	57.9138	61.0574	chr2	231158985	231256944	+	97959	80181	NM_007237	SP140	0.021823	1	2.04517	yes
hsa_circ_0001106	hsa-miR-4632-5p	179.606	161.147	135.12	113.71	57.9138	61.0574	chr2	231158985	231256944	+	97959	80181	NM_007237	SP140	0.021823	1	2.04517	yes
hsa_circ_0001106	hsa-miR-4638-3p	179.606	161.147	135.12	113.71	57.9138	61.0574	chr2	231158985	231256944	+	97959	80181	NM_007237	SP140	0.021823	1	2.04517	yes
hsa_circ_0001106	hsa-miR-4640-3p	179.606	161.147	135.12	113.71	57.9138	61.0574	chr2	231158985	231256944	+	97959	80181	NM_007237	SP140	0.021823	1	2.04517	yes
hsa_circ_0001106	hsa-miR-4640-5p	179.606	161.147	135.12	113.71	57.9138	61.0574	chr2	231158985	231256944	+	97959	80181	NM_007237	SP140	0.021823	1	2.04517	yes
hsa_circ_0001106	hsa-miR-4646-5p	179.606	161.147	135.12	113.71	57.9138	61.0574	chr2	231158985	231256944	+	97959	80181	NM_007237	SP140	0.021823	1	2.04517	yes
hsa_circ_0001106	hsa-miR-4649-5p	179.606	161.147	135.12	113.71	57.9138	61.0574	chr2	231158985	231256944	+	97959	80181	NM_007237	SP140	0.021823	1	2.04517	yes
hsa_circ_0001106	hsa-miR-4651	179.606	161.147	135.12	113.71	57.9138	61.0574	chr2	231158985	231256944	+	97959	80181	NM_007237	SP140	0.021823	1	2.04517	yes
hsa_circ_0001106	hsa-miR-4656	179.606	161.147	135.12	113.71	57.9138	61.0574	chr2	231158985	231256944	+	97959	80181	NM_007237	SP140	0.021823	1	2.04517	yes
hsa_circ_0001106	hsa-miR-4665-5p	179.606	161.147	135.12	113.71	57.9138	61.0574	chr2	231158985	231256944	+	97959	80181	NM_007237	SP140	0.021823	1	2.04517	yes
hsa_circ_0001106	hsa-miR-4667-5p	179.606	161.147	135.12	113.71	57.9138	61.0574	chr2	231158985	231256944	+	97959	80181	NM_007237	SP140	0.021823	1	2.04517	yes
hsa_circ_0001106	hsa-miR-4669	179.606	161.147	135.12	113.71	57.9138	61.0574	chr2	231158985	231256944	+	97959	80181	NM_007237	SP140	0.021823	1	2.04517	yes
hsa_circ_0001106	hsa-miR-4673	179.606	161.147	135.12	113.71	57.9138	61.0574	chr2	231158985	231256944	+	97959	80181	NM_007237	SP140	0.021823	1	2.04517	yes
hsa_circ_0001106	hsa-miR-4683	179.606	161.147	135.12	113.71	57.9138	61.0574	chr2	231158985	231256944	+	97959	80181	NM_007237	SP140	0.021823	1	2.04517	yes
hsa_circ_0001106	hsa-miR-4685-3p	179.606	161.147	135.12	113.71	57.9138	61.0574	chr2	231158985	231256944	+	97959	80181	NM_007237	SP140	0.021823	1	2.04517	yes
hsa_circ_0001106	hsa-miR-4685-5p	179.606	161.147	135.12	113.71	57.9138	61.0574	chr2	231158985	231256944	+	97959	80181	NM_007237	SP140	0.021823	1	2.04517	yes
hsa_circ_0001106	hsa-miR-4687-3p	179.606	161.147	135.12	113.71	57.9138	61.0574	chr2	231158985	231256944	+	97959	80181	NM_007237	SP140	0.021823	1	2.04517	yes
hsa_circ_0001106	hsa-miR-4687-5p	179.606	161.147	135.12	113.71	57.9138	61.0574	chr2	231158985	231256944	+	97959	80181	NM_007237	SP140	0.021823	1	2.04517	yes
hsa_circ_0001106	hsa-miR-4690-5p	179.606	161.147	135.12	113.71	57.9138	61.0574	chr2	231158985	231256944	+	97959	80181	NM_007237	SP140	0.021823	1	2.04517	yes
hsa_circ_0001106	hsa-miR-4691-5p	179.606	161.147	135.12	113.71	57.9138	61.0574	chr2	231158985	231256944	+	97959	80181	NM_007237	SP140	0.021823	1	2.04517	yes
hsa_circ_0001106	hsa-miR-4695-5p	179.606	161.147	135.12	113.71	57.9138	61.0574	chr2	231158985	231256944	+	97959	80181	NM_007237	SP140	0.021823	1	2.04517	yes
hsa_circ_0001106	hsa-miR-4697-3p	179.606	161.147	135.12	113.71	57.9138	61.0574	chr2	231158985	231256944	+	97959	80181	NM_007237	SP140	0.021823	1	2.04517	yes
hsa_circ_0001106	hsa-miR-4700-3p	179.606	161.147	135.12	113.71	57.9138	61.0574	chr2	231158985	231256944	+	97959	80181	NM_007237	SP140	0.021823	1	2.04517	yes
hsa_circ_0001106	hsa-miR-4701-3p	179.606	161.147	135.12	113.71	57.9138	61.0574	chr2	231158985	231256944	+	97959	80181	NM_007237	SP140	0.021823	1	2.04517	yes
hsa_circ_0001106	hsa-miR-4707-3p	179.606	161.147	135.12	113.71	57.9138	61.0574	chr2	231158985	231256944	+	97959	80181	NM_007237	SP140	0.021823	1	2.04517	yes
hsa_circ_0001106	hsa-miR-4707-5p	179.606	161.147	135.12	113.71	57.9138	61.0574	chr2	231158985	231256944	+	97959	80181	NM_007237	SP140	0.021823	1	2.04517	yes
hsa_circ_0001106	hsa-miR-4710	179.606	161.147	135.12	113.71	57.9138	61.0574	chr2	231158985	231256944	+	97959	80181	NM_007237	SP140	0.021823	1	2.04517	yes
hsa_circ_0001106	hsa-miR-4713-3p	179.606	161.147	135.12	113.71	57.9138	61.0574	chr2	231158985	231256944	+	97959	80181	NM_007237	SP140	0.021823	1	2.04517	yes
hsa_circ_0001106	hsa-miR-4716-3p	179.606	161.147	135.12	113.71	57.9138	61.0574	chr2	231158985	231256944	+	97959	80181	NM_007237	SP140	0.021823	1	2.04517	yes
hsa_circ_0001106	hsa-miR-4716-5p	179.606	161.147	135.12	113.71	57.9138	61.0574	chr2	231158985	231256944	+	97959	80181	NM_007237	SP140	0.021823	1	2.04517	yes
hsa_circ_0001106	hsa-miR-4722-3p	179.606	161.147	135.12	113.71	57.9138	61.0574	chr2	231158985	231256944	+	97959	80181	NM_007237	SP140	0.021823	1	2.04517	yes
hsa_circ_0001106	hsa-miR-4722-5p	179.606	161.147	135.12	113.71	57.9138	61.0574	chr2	231158985	231256944	+	97959	80181	NM_007237	SP140	0.021823	1	2.04517	yes
hsa_circ_0001106	hsa-miR-4723-3p	179.606	161.147	135.12	113.71	57.9138	61.0574	chr2	231158985	231256944	+	97959	80181	NM_007237	SP140	0.021823	1	2.04517	yes
hsa_circ_0001106	hsa-miR-4726-3p	179.606	161.147	135.12	113.71	57.9138	61.0574	chr2	231158985	231256944	+	97959	80181	NM_007237	SP140	0.021823	1	2.04517	yes
hsa_circ_0001106	hsa-miR-4726-5p	179.606	161.147	135.12	113.71	57.9138	61.0574	chr2	231158985	231256944	+	97959	80181	NM_007237	SP140	0.021823	1	2.04517	yes
hsa_circ_0001106	hsa-miR-4728-3p	179.606	161.147	135.12	113.71	57.9138	61.0574	chr2	231158985	231256944	+	97959	80181	NM_007237	SP140	0.021823	1	2.04517	yes
hsa_circ_0001106	hsa-miR-4728-5p	179.606	161.147	135.12	113.71	57.9138	61.0574	chr2	231158985	231256944	+	97959	80181	NM_007237	SP140	0.021823	1	2.04517	yes
hsa_circ_0001106	hsa-miR-4739	179.606	161.147	135.12	113.71	57.9138	61.0574	chr2	231158985	231256944	+	97959	80181	NM_007237	SP140	0.021823	1	2.04517	yes
hsa_circ_0001106	hsa-miR-4743-5p	179.606	161.147	135.12	113.71	57.9138	61.0574	chr2	231158985	231256944	+	97959	80181	NM_007237	SP140	0.021823	1	2.04517	yes
hsa_circ_0001106	hsa-miR-4745-5p	179.606	161.147	135.12	113.71	57.9138	61.0574	chr2	231158985	231256944	+	97959	80181	NM_007237	SP140	0.021823	1	2.04517	yes
hsa_circ_0001106	hsa-miR-4748	179.606	161.147	135.12	113.71	57.9138	61.0574	chr2	231158985	231256944	+	97959	80181	NM_007237	SP140	0.021823	1	2.04517	yes
hsa_circ_0001106	hsa-miR-4750-3p	179.606	161.147	135.12	113.71	57.9138	61.0574	chr2	231158985	231256944	+	97959	80181	NM_007237	SP140	0.021823	1	2.04517	yes
hsa_circ_0001106	hsa-miR-4758-5p	179.606	161.147	135.12	113.71	57.9138	61.0574	chr2	231158985	231256944	+	97959	80181	NM_007237	SP140	0.021823	1	2.04517	yes
hsa_circ_0001106	hsa-miR-4761-5p	179.606	161.147	135.12	113.71	57.9138	61.0574	chr2	231158985	231256944	+	97959	80181	NM_007237	SP140	0.021823	1	2.04517	yes
hsa_circ_0001106	hsa-miR-4763-3p	179.606	161.147	135.12	113.71	57.9138	61.0574	chr2	231158985	231256944	+	97959	80181	NM_007237	SP140	0.021823	1	2.04517	yes
hsa_circ_0001106	hsa-miR-4763-5p	179.606	161.147	135.12	113.71	57.9138	61.0574	chr2	231158985	231256944	+	97959	80181	NM_007237	SP140	0.021823	1	2.04517	yes
hsa_circ_0001106	hsa-miR-4768-3p	179.606	161.147	135.12	113.71	57.9138	61.0574	chr2	231158985	231256944	+	97959	80181	NM_007237	SP140	0.021823	1	2.04517	yes
hsa_circ_0001106	hsa-miR-4769-3p	179.606	161.147	135.12	113.71	57.9138	61.0574	chr2	231158985	231256944	+	97959	80181	NM_007237	SP140	0.021823	1	2.04517	yes
hsa_circ_0001106	hsa-miR-4769-5p	179.606	161.147	135.12	113.71	57.9138	61.0574	chr2	231158985	231256944	+	97959	80181	NM_007237	SP140	0.021823	1	2.04517	yes
hsa_circ_0001106	hsa-miR-483-3p	179.606	161.147	135.12	113.71	57.9138	61.0574	chr2	231158985	231256944	+	97959	80181	NM_007237	SP140	0.021823	1	2.04517	yes
hsa_circ_0001106	hsa-miR-484	179.606	161.147	135.12	113.71	57.9138	61.0574	chr2	231158985	231256944	+	97959	80181	NM_007237	SP140	0.021823	1	2.04517	yes
hsa_circ_0001106	hsa-miR-5001-3p	179.606	161.147	135.12	113.71	57.9138	61.0574	chr2	231158985	231256944	+	97959	80181	NM_007237	SP140	0.021823	1	2.04517	yes
hsa_circ_0001106	hsa-miR-5001-5p	179.606	161.147	135.12	113.71	57.9138	61.0574	chr2	231158985	231256944	+	97959	80181	NM_007237	SP140	0.021823	1	2.04517	yes
hsa_circ_0001106	hsa-miR-5006-5p	179.606	161.147	135.12	113.71	57.9138	61.0574	chr2	231158985	231256944	+	97959	80181	NM_007237	SP140	0.021823	1	2.04517	yes
hsa_circ_0001106	hsa-miR-5008-3p	179.606	161.147	135.12	113.71	57.9138	61.0574	chr2	231158985	231256944	+	97959	80181	NM_007237	SP140	0.021823	1	2.04517	yes
hsa_circ_0001106	hsa-miR-504-3p	179.606	161.147	135.12	113.71	57.9138	61.0574	chr2	231158985	231256944	+	97959	80181	NM_007237	SP140	0.021823	1	2.04517	yes
hsa_circ_0001106	hsa-miR-5088-3p	179.606	161.147	135.12	113.71	57.9138	61.0574	chr2	231158985	231256944	+	97959	80181	NM_007237	SP140	0.021823	1	2.04517	yes
hsa_circ_0001106	hsa-miR-5088-5p	179.606	161.147	135.12	113.71	57.9138	61.0574	chr2	231158985	231256944	+	97959	80181	NM_007237	SP140	0.021823	1	2.04517	yes
hsa_circ_0001106	hsa-miR-5090	179.606	161.147	135.12	113.71	57.9138	61.0574	chr2	231158985	231256944	+	97959	80181	NM_007237	SP140	0.021823	1	2.04517	yes
hsa_circ_0001106	hsa-miR-5091	179.606	161.147	135.12	113.71	57.9138	61.0574	chr2	231158985	231256944	+	97959	80181	NM_007237	SP140	0.021823	1	2.04517	yes
hsa_circ_0001106	hsa-miR-5095	179.606	161.147	135.12	113.71	57.9138	61.0574	chr2	231158985	231256944	+	97959	80181	NM_007237	SP140	0.021823	1	2.04517	yes
hsa_circ_0001106	hsa-miR-5096	179.606	161.147	135.12	113.71	57.9138	61.0574	chr2	231158985	231256944	+	97959	80181	NM_007237	SP140	0.021823	1	2.04517	yes
hsa_circ_0001106	hsa-miR-5100	179.606	161.147	135.12	113.71	57.9138	61.0574	chr2	231158985	231256944	+	97959	80181	NM_007237	SP140	0.021823	1	2.04517	yes
hsa_circ_0001106	hsa-miR-5189-5p	179.606	161.147	135.12	113.71	57.9138	61.0574	chr2	231158985	231256944	+	97959	80181	NM_007237	SP140	0.021823	1	2.04517	yes
hsa_circ_0001106	hsa-miR-5190	179.606	161.147	135.12	113.71	57.9138	61.0574	chr2	231158985	231256944	+	97959	80181	NM_007237	SP140	0.021823	1	2.04517	yes
hsa_circ_0001106	hsa-miR-5192	179.606	161.147	135.12	113.71	57.9138	61.0574	chr2	231158985	231256944	+	97959	80181	NM_007237	SP140	0.021823	1	2.04517	yes
hsa_circ_0001106	hsa-miR-5193	179.606	161.147	135.12	113.71	57.9138	61.0574	chr2	231158985	231256944	+	97959	80181	NM_007237	SP140	0.021823	1	2.04517	yes
hsa_circ_0001106	hsa-miR-5196-3p	179.606	161.147	135.12	113.71	57.9138	61.0574	chr2	231158985	231256944	+	97959	80181	NM_007237	SP140	0.021823	1	2.04517	yes
hsa_circ_0001106	hsa-miR-526b-5p	179.606	161.147	135.12	113.71	57.9138	61.0574	chr2	231158985	231256944	+	97959	80181	NM_007237	SP140	0.021823	1	2.04517	yes
hsa_circ_0001106	hsa-miR-532-3p	179.606	161.147	135.12	113.71	57.9138	61.0574	chr2	231158985	231256944	+	97959	80181	NM_007237	SP140	0.021823	1	2.04517	yes
hsa_circ_0001106	hsa-miR-541-3p	179.606	161.147	135.12	113.71	57.9138	61.0574	chr2	231158985	231256944	+	97959	80181	NM_007237	SP140	0.021823	1	2.04517	yes
hsa_circ_0001106	hsa-miR-5572	179.606	161.147	135.12	113.71	57.9138	61.0574	chr2	231158985	231256944	+	97959	80181	NM_007237	SP140	0.021823	1	2.04517	yes
hsa_circ_0001106	hsa-miR-5585-3p	179.606	161.147	135.12	113.71	57.9138	61.0574	chr2	231158985	231256944	+	97959	80181	NM_007237	SP140	0.021823	1	2.04517	yes
hsa_circ_0001106	hsa-miR-5587-3p	179.606	161.147	135.12	113.71	57.9138	61.0574	chr2	231158985	231256944	+	97959	80181	NM_007237	SP140	0.021823	1	2.04517	yes
hsa_circ_0001106	hsa-miR-5587-5p	179.606	161.147	135.12	113.71	57.9138	61.0574	chr2	231158985	231256944	+	97959	80181	NM_007237	SP140	0.021823	1	2.04517	yes
hsa_circ_0001106	hsa-miR-566	179.606	161.147	135.12	113.71	57.9138	61.0574	chr2	231158985	231256944	+	97959	80181	NM_007237	SP140	0.021823	1	2.04517	yes
hsa_circ_0001106	hsa-miR-5698	179.606	161.147	135.12	113.71	57.9138	61.0574	chr2	231158985	231256944	+	97959	80181	NM_007237	SP140	0.021823	1	2.04517	yes
hsa_circ_0001106	hsa-miR-5706	179.606	161.147	135.12	113.71	57.9138	61.0574	chr2	231158985	231256944	+	97959	80181	NM_007237	SP140	0.021823	1	2.04517	yes
hsa_circ_0001106	hsa-miR-5708	179.606	161.147	135.12	113.71	57.9138	61.0574	chr2	231158985	231256944	+	97959	80181	NM_007237	SP140	0.021823	1	2.04517	yes
hsa_circ_0001106	hsa-miR-574-5p	179.606	161.147	135.12	113.71	57.9138	61.0574	chr2	231158985	231256944	+	97959	80181	NM_007237	SP140	0.021823	1	2.04517	yes
hsa_circ_0001106	hsa-miR-576-3p	179.606	161.147	135.12	113.71	57.9138	61.0574	chr2	231158985	231256944	+	97959	80181	NM_007237	SP140	0.021823	1	2.04517	yes
hsa_circ_0001106	hsa-miR-5787	179.606	161.147	135.12	113.71	57.9138	61.0574	chr2	231158985	231256944	+	97959	80181	NM_007237	SP140	0.021823	1	2.04517	yes
hsa_circ_0001106	hsa-miR-585-5p	179.606	161.147	135.12	113.71	57.9138	61.0574	chr2	231158985	231256944	+	97959	80181	NM_007237	SP140	0.021823	1	2.04517	yes
hsa_circ_0001106	hsa-miR-593-5p	179.606	161.147	135.12	113.71	57.9138	61.0574	chr2	231158985	231256944	+	97959	80181	NM_007237	SP140	0.021823	1	2.04517	yes
hsa_circ_0001106	hsa-miR-602	179.606	161.147	135.12	113.71	57.9138	61.0574	chr2	231158985	231256944	+	97959	80181	NM_007237	SP140	0.021823	1	2.04517	yes
hsa_circ_0001106	hsa-miR-608	179.606	161.147	135.12	113.71	57.9138	61.0574	chr2	231158985	231256944	+	97959	80181	NM_007237	SP140	0.021823	1	2.04517	yes
hsa_circ_0001106	hsa-miR-6081	179.606	161.147	135.12	113.71	57.9138	61.0574	chr2	231158985	231256944	+	97959	80181	NM_007237	SP140	0.021823	1	2.04517	yes
hsa_circ_0001106	hsa-miR-6086	179.606	161.147	135.12	113.71	57.9138	61.0574	chr2	231158985	231256944	+	97959	80181	NM_007237	SP140	0.021823	1	2.04517	yes
hsa_circ_0001106	hsa-miR-6087	179.606	161.147	135.12	113.71	57.9138	61.0574	chr2	231158985	231256944	+	97959	80181	NM_007237	SP140	0.021823	1	2.04517	yes
hsa_circ_0001106	hsa-miR-6089	179.606	161.147	135.12	113.71	57.9138	61.0574	chr2	231158985	231256944	+	97959	80181	NM_007237	SP140	0.021823	1	2.04517	yes
hsa_circ_0001106	hsa-miR-6090	179.606	161.147	135.12	113.71	57.9138	61.0574	chr2	231158985	231256944	+	97959	80181	NM_007237	SP140	0.021823	1	2.04517	yes
hsa_circ_0001106	hsa-miR-612	179.606	161.147	135.12	113.71	57.9138	61.0574	chr2	231158985	231256944	+	97959	80181	NM_007237	SP140	0.021823	1	2.04517	yes
hsa_circ_0001106	hsa-miR-6125	179.606	161.147	135.12	113.71	57.9138	61.0574	chr2	231158985	231256944	+	97959	80181	NM_007237	SP140	0.021823	1	2.04517	yes
hsa_circ_0001106	hsa-miR-6127	179.606	161.147	135.12	113.71	57.9138	61.0574	chr2	231158985	231256944	+	97959	80181	NM_007237	SP140	0.021823	1	2.04517	yes
hsa_circ_0001106	hsa-miR-615-5p	179.606	161.147	135.12	113.71	57.9138	61.0574	chr2	231158985	231256944	+	97959	80181	NM_007237	SP140	0.021823	1	2.04517	yes
hsa_circ_0001106	hsa-miR-619-5p	179.606	161.147	135.12	113.71	57.9138	61.0574	chr2	231158985	231256944	+	97959	80181	NM_007237	SP140	0.021823	1	2.04517	yes
hsa_circ_0001106	hsa-miR-623	179.606	161.147	135.12	113.71	57.9138	61.0574	chr2	231158985	231256944	+	97959	80181	NM_007237	SP140	0.021823	1	2.04517	yes
hsa_circ_0001106	hsa-miR-629-3p	179.606	161.147	135.12	113.71	57.9138	61.0574	chr2	231158985	231256944	+	97959	80181	NM_007237	SP140	0.021823	1	2.04517	yes
hsa_circ_0001106	hsa-miR-631	179.606	161.147	135.12	113.71	57.9138	61.0574	chr2	231158985	231256944	+	97959	80181	NM_007237	SP140	0.021823	1	2.04517	yes
hsa_circ_0001106	hsa-miR-637	179.606	161.147	135.12	113.71	57.9138	61.0574	chr2	231158985	231256944	+	97959	80181	NM_007237	SP140	0.021823	1	2.04517	yes
hsa_circ_0001106	hsa-miR-6503-5p	179.606	161.147	135.12	113.71	57.9138	61.0574	chr2	231158985	231256944	+	97959	80181	NM_007237	SP140	0.021823	1	2.04517	yes
hsa_circ_0001106	hsa-miR-6510-5p	179.606	161.147	135.12	113.71	57.9138	61.0574	chr2	231158985	231256944	+	97959	80181	NM_007237	SP140	0.021823	1	2.04517	yes
hsa_circ_0001106	hsa-miR-652-5p	179.606	161.147	135.12	113.71	57.9138	61.0574	chr2	231158985	231256944	+	97959	80181	NM_007237	SP140	0.021823	1	2.04517	yes
hsa_circ_0001106	hsa-miR-658	179.606	161.147	135.12	113.71	57.9138	61.0574	chr2	231158985	231256944	+	97959	80181	NM_007237	SP140	0.021823	1	2.04517	yes
hsa_circ_0001106	hsa-miR-661	179.606	161.147	135.12	113.71	57.9138	61.0574	chr2	231158985	231256944	+	97959	80181	NM_007237	SP140	0.021823	1	2.04517	yes
hsa_circ_0001106	hsa-miR-663a	179.606	161.147	135.12	113.71	57.9138	61.0574	chr2	231158985	231256944	+	97959	80181	NM_007237	SP140	0.021823	1	2.04517	yes
hsa_circ_0001106	hsa-miR-665	179.606	161.147	135.12	113.71	57.9138	61.0574	chr2	231158985	231256944	+	97959	80181	NM_007237	SP140	0.021823	1	2.04517	yes
hsa_circ_0001106	hsa-miR-670-3p	179.606	161.147	135.12	113.71	57.9138	61.0574	chr2	231158985	231256944	+	97959	80181	NM_007237	SP140	0.021823	1	2.04517	yes
hsa_circ_0001106	hsa-miR-671-5p	179.606	161.147	135.12	113.71	57.9138	61.0574	chr2	231158985	231256944	+	97959	80181	NM_007237	SP140	0.021823	1	2.04517	yes
hsa_circ_0001106	hsa-miR-6720-5p	179.606	161.147	135.12	113.71	57.9138	61.0574	chr2	231158985	231256944	+	97959	80181	NM_007237	SP140	0.021823	1	2.04517	yes
hsa_circ_0001106	hsa-miR-6721-5p	179.606	161.147	135.12	113.71	57.9138	61.0574	chr2	231158985	231256944	+	97959	80181	NM_007237	SP140	0.021823	1	2.04517	yes
hsa_circ_0001106	hsa-miR-6722-3p	179.606	161.147	135.12	113.71	57.9138	61.0574	chr2	231158985	231256944	+	97959	80181	NM_007237	SP140	0.021823	1	2.04517	yes
hsa_circ_0001106	hsa-miR-6724-5p	179.606	161.147	135.12	113.71	57.9138	61.0574	chr2	231158985	231256944	+	97959	80181	NM_007237	SP140	0.021823	1	2.04517	yes
hsa_circ_0001106	hsa-miR-6726-5p	179.606	161.147	135.12	113.71	57.9138	61.0574	chr2	231158985	231256944	+	97959	80181	NM_007237	SP140	0.021823	1	2.04517	yes
hsa_circ_0001106	hsa-miR-6728-5p	179.606	161.147	135.12	113.71	57.9138	61.0574	chr2	231158985	231256944	+	97959	80181	NM_007237	SP140	0.021823	1	2.04517	yes
hsa_circ_0001106	hsa-miR-6729-3p	179.606	161.147	135.12	113.71	57.9138	61.0574	chr2	231158985	231256944	+	97959	80181	NM_007237	SP140	0.021823	1	2.04517	yes
hsa_circ_0001106	hsa-miR-6729-5p	179.606	161.147	135.12	113.71	57.9138	61.0574	chr2	231158985	231256944	+	97959	80181	NM_007237	SP140	0.021823	1	2.04517	yes
hsa_circ_0001106	hsa-miR-6730-5p	179.606	161.147	135.12	113.71	57.9138	61.0574	chr2	231158985	231256944	+	97959	80181	NM_007237	SP140	0.021823	1	2.04517	yes
hsa_circ_0001106	hsa-miR-6731-5p	179.606	161.147	135.12	113.71	57.9138	61.0574	chr2	231158985	231256944	+	97959	80181	NM_007237	SP140	0.021823	1	2.04517	yes
hsa_circ_0001106	hsa-miR-6732-3p	179.606	161.147	135.12	113.71	57.9138	61.0574	chr2	231158985	231256944	+	97959	80181	NM_007237	SP140	0.021823	1	2.04517	yes
hsa_circ_0001106	hsa-miR-6732-5p	179.606	161.147	135.12	113.71	57.9138	61.0574	chr2	231158985	231256944	+	97959	80181	NM_007237	SP140	0.021823	1	2.04517	yes
hsa_circ_0001106	hsa-miR-6734-3p	179.606	161.147	135.12	113.71	57.9138	61.0574	chr2	231158985	231256944	+	97959	80181	NM_007237	SP140	0.021823	1	2.04517	yes
hsa_circ_0001106	hsa-miR-6735-3p	179.606	161.147	135.12	113.71	57.9138	61.0574	chr2	231158985	231256944	+	97959	80181	NM_007237	SP140	0.021823	1	2.04517	yes
hsa_circ_0001106	hsa-miR-6735-5p	179.606	161.147	135.12	113.71	57.9138	61.0574	chr2	231158985	231256944	+	97959	80181	NM_007237	SP140	0.021823	1	2.04517	yes
hsa_circ_0001106	hsa-miR-6737-5p	179.606	161.147	135.12	113.71	57.9138	61.0574	chr2	231158985	231256944	+	97959	80181	NM_007237	SP140	0.021823	1	2.04517	yes
hsa_circ_0001106	hsa-miR-6738-3p	179.606	161.147	135.12	113.71	57.9138	61.0574	chr2	231158985	231256944	+	97959	80181	NM_007237	SP140	0.021823	1	2.04517	yes
hsa_circ_0001106	hsa-miR-6740-5p	179.606	161.147	135.12	113.71	57.9138	61.0574	chr2	231158985	231256944	+	97959	80181	NM_007237	SP140	0.021823	1	2.04517	yes
hsa_circ_0001106	hsa-miR-6741-3p	179.606	161.147	135.12	113.71	57.9138	61.0574	chr2	231158985	231256944	+	97959	80181	NM_007237	SP140	0.021823	1	2.04517	yes
hsa_circ_0001106	hsa-miR-6741-5p	179.606	161.147	135.12	113.71	57.9138	61.0574	chr2	231158985	231256944	+	97959	80181	NM_007237	SP140	0.021823	1	2.04517	yes
hsa_circ_0001106	hsa-miR-6742-5p	179.606	161.147	135.12	113.71	57.9138	61.0574	chr2	231158985	231256944	+	97959	80181	NM_007237	SP140	0.021823	1	2.04517	yes
hsa_circ_0001106	hsa-miR-6743-5p	179.606	161.147	135.12	113.71	57.9138	61.0574	chr2	231158985	231256944	+	97959	80181	NM_007237	SP140	0.021823	1	2.04517	yes
hsa_circ_0001106	hsa-miR-6746-5p	179.606	161.147	135.12	113.71	57.9138	61.0574	chr2	231158985	231256944	+	97959	80181	NM_007237	SP140	0.021823	1	2.04517	yes
hsa_circ_0001106	hsa-miR-6747-3p	179.606	161.147	135.12	113.71	57.9138	61.0574	chr2	231158985	231256944	+	97959	80181	NM_007237	SP140	0.021823	1	2.04517	yes
hsa_circ_0001106	hsa-miR-6747-5p	179.606	161.147	135.12	113.71	57.9138	61.0574	chr2	231158985	231256944	+	97959	80181	NM_007237	SP140	0.021823	1	2.04517	yes
hsa_circ_0001106	hsa-miR-6748-5p	179.606	161.147	135.12	113.71	57.9138	61.0574	chr2	231158985	231256944	+	97959	80181	NM_007237	SP140	0.021823	1	2.04517	yes
hsa_circ_0001106	hsa-miR-6749-3p	179.606	161.147	135.12	113.71	57.9138	61.0574	chr2	231158985	231256944	+	97959	80181	NM_007237	SP140	0.021823	1	2.04517	yes
hsa_circ_0001106	hsa-miR-6750-5p	179.606	161.147	135.12	113.71	57.9138	61.0574	chr2	231158985	231256944	+	97959	80181	NM_007237	SP140	0.021823	1	2.04517	yes
hsa_circ_0001106	hsa-miR-6751-5p	179.606	161.147	135.12	113.71	57.9138	61.0574	chr2	231158985	231256944	+	97959	80181	NM_007237	SP140	0.021823	1	2.04517	yes
hsa_circ_0001106	hsa-miR-6752-3p	179.606	161.147	135.12	113.71	57.9138	61.0574	chr2	231158985	231256944	+	97959	80181	NM_007237	SP140	0.021823	1	2.04517	yes
hsa_circ_0001106	hsa-miR-6752-5p	179.606	161.147	135.12	113.71	57.9138	61.0574	chr2	231158985	231256944	+	97959	80181	NM_007237	SP140	0.021823	1	2.04517	yes
hsa_circ_0001106	hsa-miR-6753-5p	179.606	161.147	135.12	113.71	57.9138	61.0574	chr2	231158985	231256944	+	97959	80181	NM_007237	SP140	0.021823	1	2.04517	yes
hsa_circ_0001106	hsa-miR-6754-5p	179.606	161.147	135.12	113.71	57.9138	61.0574	chr2	231158985	231256944	+	97959	80181	NM_007237	SP140	0.021823	1	2.04517	yes
hsa_circ_0001106	hsa-miR-6756-5p	179.606	161.147	135.12	113.71	57.9138	61.0574	chr2	231158985	231256944	+	97959	80181	NM_007237	SP140	0.021823	1	2.04517	yes
hsa_circ_0001106	hsa-miR-6757-3p	179.606	161.147	135.12	113.71	57.9138	61.0574	chr2	231158985	231256944	+	97959	80181	NM_007237	SP140	0.021823	1	2.04517	yes
hsa_circ_0001106	hsa-miR-6758-5p	179.606	161.147	135.12	113.71	57.9138	61.0574	chr2	231158985	231256944	+	97959	80181	NM_007237	SP140	0.021823	1	2.04517	yes
hsa_circ_0001106	hsa-miR-6759-3p	179.606	161.147	135.12	113.71	57.9138	61.0574	chr2	231158985	231256944	+	97959	80181	NM_007237	SP140	0.021823	1	2.04517	yes
hsa_circ_0001106	hsa-miR-6760-3p	179.606	161.147	135.12	113.71	57.9138	61.0574	chr2	231158985	231256944	+	97959	80181	NM_007237	SP140	0.021823	1	2.04517	yes
hsa_circ_0001106	hsa-miR-6762-3p	179.606	161.147	135.12	113.71	57.9138	61.0574	chr2	231158985	231256944	+	97959	80181	NM_007237	SP140	0.021823	1	2.04517	yes
hsa_circ_0001106	hsa-miR-6762-5p	179.606	161.147	135.12	113.71	57.9138	61.0574	chr2	231158985	231256944	+	97959	80181	NM_007237	SP140	0.021823	1	2.04517	yes
hsa_circ_0001106	hsa-miR-6763-3p	179.606	161.147	135.12	113.71	57.9138	61.0574	chr2	231158985	231256944	+	97959	80181	NM_007237	SP140	0.021823	1	2.04517	yes
hsa_circ_0001106	hsa-miR-6763-5p	179.606	161.147	135.12	113.71	57.9138	61.0574	chr2	231158985	231256944	+	97959	80181	NM_007237	SP140	0.021823	1	2.04517	yes
hsa_circ_0001106	hsa-miR-6764-5p	179.606	161.147	135.12	113.71	57.9138	61.0574	chr2	231158985	231256944	+	97959	80181	NM_007237	SP140	0.021823	1	2.04517	yes
hsa_circ_0001106	hsa-miR-6765-3p	179.606	161.147	135.12	113.71	57.9138	61.0574	chr2	231158985	231256944	+	97959	80181	NM_007237	SP140	0.021823	1	2.04517	yes
hsa_circ_0001106	hsa-miR-6765-5p	179.606	161.147	135.12	113.71	57.9138	61.0574	chr2	231158985	231256944	+	97959	80181	NM_007237	SP140	0.021823	1	2.04517	yes
hsa_circ_0001106	hsa-miR-6768-5p	179.606	161.147	135.12	113.71	57.9138	61.0574	chr2	231158985	231256944	+	97959	80181	NM_007237	SP140	0.021823	1	2.04517	yes
hsa_circ_0001106	hsa-miR-6769a-3p	179.606	161.147	135.12	113.71	57.9138	61.0574	chr2	231158985	231256944	+	97959	80181	NM_007237	SP140	0.021823	1	2.04517	yes
hsa_circ_0001106	hsa-miR-6769b-5p	179.606	161.147	135.12	113.71	57.9138	61.0574	chr2	231158985	231256944	+	97959	80181	NM_007237	SP140	0.021823	1	2.04517	yes
hsa_circ_0001106	hsa-miR-6771-5p	179.606	161.147	135.12	113.71	57.9138	61.0574	chr2	231158985	231256944	+	97959	80181	NM_007237	SP140	0.021823	1	2.04517	yes
hsa_circ_0001106	hsa-miR-6772-5p	179.606	161.147	135.12	113.71	57.9138	61.0574	chr2	231158985	231256944	+	97959	80181	NM_007237	SP140	0.021823	1	2.04517	yes
hsa_circ_0001106	hsa-miR-6774-5p	179.606	161.147	135.12	113.71	57.9138	61.0574	chr2	231158985	231256944	+	97959	80181	NM_007237	SP140	0.021823	1	2.04517	yes
hsa_circ_0001106	hsa-miR-6775-3p	179.606	161.147	135.12	113.71	57.9138	61.0574	chr2	231158985	231256944	+	97959	80181	NM_007237	SP140	0.021823	1	2.04517	yes
hsa_circ_0001106	hsa-miR-6775-5p	179.606	161.147	135.12	113.71	57.9138	61.0574	chr2	231158985	231256944	+	97959	80181	NM_007237	SP140	0.021823	1	2.04517	yes
hsa_circ_0001106	hsa-miR-6776-5p	179.606	161.147	135.12	113.71	57.9138	61.0574	chr2	231158985	231256944	+	97959	80181	NM_007237	SP140	0.021823	1	2.04517	yes
hsa_circ_0001106	hsa-miR-6778-5p	179.606	161.147	135.12	113.71	57.9138	61.0574	chr2	231158985	231256944	+	97959	80181	NM_007237	SP140	0.021823	1	2.04517	yes
hsa_circ_0001106	hsa-miR-6779-3p	179.606	161.147	135.12	113.71	57.9138	61.0574	chr2	231158985	231256944	+	97959	80181	NM_007237	SP140	0.021823	1	2.04517	yes
hsa_circ_0001106	hsa-miR-6779-5p	179.606	161.147	135.12	113.71	57.9138	61.0574	chr2	231158985	231256944	+	97959	80181	NM_007237	SP140	0.021823	1	2.04517	yes
hsa_circ_0001106	hsa-miR-6780a-5p	179.606	161.147	135.12	113.71	57.9138	61.0574	chr2	231158985	231256944	+	97959	80181	NM_007237	SP140	0.021823	1	2.04517	yes
hsa_circ_0001106	hsa-miR-6780b-3p	179.606	161.147	135.12	113.71	57.9138	61.0574	chr2	231158985	231256944	+	97959	80181	NM_007237	SP140	0.021823	1	2.04517	yes
hsa_circ_0001106	hsa-miR-6780b-5p	179.606	161.147	135.12	113.71	57.9138	61.0574	chr2	231158985	231256944	+	97959	80181	NM_007237	SP140	0.021823	1	2.04517	yes
hsa_circ_0001106	hsa-miR-6781-3p	179.606	161.147	135.12	113.71	57.9138	61.0574	chr2	231158985	231256944	+	97959	80181	NM_007237	SP140	0.021823	1	2.04517	yes
hsa_circ_0001106	hsa-miR-6782-5p	179.606	161.147	135.12	113.71	57.9138	61.0574	chr2	231158985	231256944	+	97959	80181	NM_007237	SP140	0.021823	1	2.04517	yes
hsa_circ_0001106	hsa-miR-6783-3p	179.606	161.147	135.12	113.71	57.9138	61.0574	chr2	231158985	231256944	+	97959	80181	NM_007237	SP140	0.021823	1	2.04517	yes
hsa_circ_0001106	hsa-miR-6784-5p	179.606	161.147	135.12	113.71	57.9138	61.0574	chr2	231158985	231256944	+	97959	80181	NM_007237	SP140	0.021823	1	2.04517	yes
hsa_circ_0001106	hsa-miR-6785-5p	179.606	161.147	135.12	113.71	57.9138	61.0574	chr2	231158985	231256944	+	97959	80181	NM_007237	SP140	0.021823	1	2.04517	yes
hsa_circ_0001106	hsa-miR-6787-3p	179.606	161.147	135.12	113.71	57.9138	61.0574	chr2	231158985	231256944	+	97959	80181	NM_007237	SP140	0.021823	1	2.04517	yes
hsa_circ_0001106	hsa-miR-6787-5p	179.606	161.147	135.12	113.71	57.9138	61.0574	chr2	231158985	231256944	+	97959	80181	NM_007237	SP140	0.021823	1	2.04517	yes
hsa_circ_0001106	hsa-miR-6789-5p	179.606	161.147	135.12	113.71	57.9138	61.0574	chr2	231158985	231256944	+	97959	80181	NM_007237	SP140	0.021823	1	2.04517	yes
hsa_circ_0001106	hsa-miR-6791-3p	179.606	161.147	135.12	113.71	57.9138	61.0574	chr2	231158985	231256944	+	97959	80181	NM_007237	SP140	0.021823	1	2.04517	yes
hsa_circ_0001106	hsa-miR-6791-5p	179.606	161.147	135.12	113.71	57.9138	61.0574	chr2	231158985	231256944	+	97959	80181	NM_007237	SP140	0.021823	1	2.04517	yes
hsa_circ_0001106	hsa-miR-6792-3p	179.606	161.147	135.12	113.71	57.9138	61.0574	chr2	231158985	231256944	+	97959	80181	NM_007237	SP140	0.021823	1	2.04517	yes
hsa_circ_0001106	hsa-miR-6792-5p	179.606	161.147	135.12	113.71	57.9138	61.0574	chr2	231158985	231256944	+	97959	80181	NM_007237	SP140	0.021823	1	2.04517	yes
hsa_circ_0001106	hsa-miR-6793-5p	179.606	161.147	135.12	113.71	57.9138	61.0574	chr2	231158985	231256944	+	97959	80181	NM_007237	SP140	0.021823	1	2.04517	yes
hsa_circ_0001106	hsa-miR-6796-3p	179.606	161.147	135.12	113.71	57.9138	61.0574	chr2	231158985	231256944	+	97959	80181	NM_007237	SP140	0.021823	1	2.04517	yes
hsa_circ_0001106	hsa-miR-6796-5p	179.606	161.147	135.12	113.71	57.9138	61.0574	chr2	231158985	231256944	+	97959	80181	NM_007237	SP140	0.021823	1	2.04517	yes
hsa_circ_0001106	hsa-miR-6797-3p	179.606	161.147	135.12	113.71	57.9138	61.0574	chr2	231158985	231256944	+	97959	80181	NM_007237	SP140	0.021823	1	2.04517	yes
hsa_circ_0001106	hsa-miR-6797-5p	179.606	161.147	135.12	113.71	57.9138	61.0574	chr2	231158985	231256944	+	97959	80181	NM_007237	SP140	0.021823	1	2.04517	yes
hsa_circ_0001106	hsa-miR-6798-3p	179.606	161.147	135.12	113.71	57.9138	61.0574	chr2	231158985	231256944	+	97959	80181	NM_007237	SP140	0.021823	1	2.04517	yes
hsa_circ_0001106	hsa-miR-6798-5p	179.606	161.147	135.12	113.71	57.9138	61.0574	chr2	231158985	231256944	+	97959	80181	NM_007237	SP140	0.021823	1	2.04517	yes
hsa_circ_0001106	hsa-miR-6799-3p	179.606	161.147	135.12	113.71	57.9138	61.0574	chr2	231158985	231256944	+	97959	80181	NM_007237	SP140	0.021823	1	2.04517	yes
hsa_circ_0001106	hsa-miR-6799-5p	179.606	161.147	135.12	113.71	57.9138	61.0574	chr2	231158985	231256944	+	97959	80181	NM_007237	SP140	0.021823	1	2.04517	yes
hsa_circ_0001106	hsa-miR-6800-3p	179.606	161.147	135.12	113.71	57.9138	61.0574	chr2	231158985	231256944	+	97959	80181	NM_007237	SP140	0.021823	1	2.04517	yes
hsa_circ_0001106	hsa-miR-6802-3p	179.606	161.147	135.12	113.71	57.9138	61.0574	chr2	231158985	231256944	+	97959	80181	NM_007237	SP140	0.021823	1	2.04517	yes
hsa_circ_0001106	hsa-miR-6803-5p	179.606	161.147	135.12	113.71	57.9138	61.0574	chr2	231158985	231256944	+	97959	80181	NM_007237	SP140	0.021823	1	2.04517	yes
hsa_circ_0001106	hsa-miR-6804-3p	179.606	161.147	135.12	113.71	57.9138	61.0574	chr2	231158985	231256944	+	97959	80181	NM_007237	SP140	0.021823	1	2.04517	yes
hsa_circ_0001106	hsa-miR-6806-5p	179.606	161.147	135.12	113.71	57.9138	61.0574	chr2	231158985	231256944	+	97959	80181	NM_007237	SP140	0.021823	1	2.04517	yes
hsa_circ_0001106	hsa-miR-6807-3p	179.606	161.147	135.12	113.71	57.9138	61.0574	chr2	231158985	231256944	+	97959	80181	NM_007237	SP140	0.021823	1	2.04517	yes
hsa_circ_0001106	hsa-miR-6807-5p	179.606	161.147	135.12	113.71	57.9138	61.0574	chr2	231158985	231256944	+	97959	80181	NM_007237	SP140	0.021823	1	2.04517	yes
hsa_circ_0001106	hsa-miR-6808-3p	179.606	161.147	135.12	113.71	57.9138	61.0574	chr2	231158985	231256944	+	97959	80181	NM_007237	SP140	0.021823	1	2.04517	yes
hsa_circ_0001106	hsa-miR-6808-5p	179.606	161.147	135.12	113.71	57.9138	61.0574	chr2	231158985	231256944	+	97959	80181	NM_007237	SP140	0.021823	1	2.04517	yes
hsa_circ_0001106	hsa-miR-6809-3p	179.606	161.147	135.12	113.71	57.9138	61.0574	chr2	231158985	231256944	+	97959	80181	NM_007237	SP140	0.021823	1	2.04517	yes
hsa_circ_0001106	hsa-miR-6810-3p	179.606	161.147	135.12	113.71	57.9138	61.0574	chr2	231158985	231256944	+	97959	80181	NM_007237	SP140	0.021823	1	2.04517	yes
hsa_circ_0001106	hsa-miR-6812-5p	179.606	161.147	135.12	113.71	57.9138	61.0574	chr2	231158985	231256944	+	97959	80181	NM_007237	SP140	0.021823	1	2.04517	yes
hsa_circ_0001106	hsa-miR-6813-3p	179.606	161.147	135.12	113.71	57.9138	61.0574	chr2	231158985	231256944	+	97959	80181	NM_007237	SP140	0.021823	1	2.04517	yes
hsa_circ_0001106	hsa-miR-6813-5p	179.606	161.147	135.12	113.71	57.9138	61.0574	chr2	231158985	231256944	+	97959	80181	NM_007237	SP140	0.021823	1	2.04517	yes
hsa_circ_0001106	hsa-miR-6819-5p	179.606	161.147	135.12	113.71	57.9138	61.0574	chr2	231158985	231256944	+	97959	80181	NM_007237	SP140	0.021823	1	2.04517	yes
hsa_circ_0001106	hsa-miR-6821-3p	179.606	161.147	135.12	113.71	57.9138	61.0574	chr2	231158985	231256944	+	97959	80181	NM_007237	SP140	0.021823	1	2.04517	yes
hsa_circ_0001106	hsa-miR-6823-3p	179.606	161.147	135.12	113.71	57.9138	61.0574	chr2	231158985	231256944	+	97959	80181	NM_007237	SP140	0.021823	1	2.04517	yes
hsa_circ_0001106	hsa-miR-6824-5p	179.606	161.147	135.12	113.71	57.9138	61.0574	chr2	231158985	231256944	+	97959	80181	NM_007237	SP140	0.021823	1	2.04517	yes
hsa_circ_0001106	hsa-miR-6825-5p	179.606	161.147	135.12	113.71	57.9138	61.0574	chr2	231158985	231256944	+	97959	80181	NM_007237	SP140	0.021823	1	2.04517	yes
hsa_circ_0001106	hsa-miR-6826-3p	179.606	161.147	135.12	113.71	57.9138	61.0574	chr2	231158985	231256944	+	97959	80181	NM_007237	SP140	0.021823	1	2.04517	yes
hsa_circ_0001106	hsa-miR-6827-3p	179.606	161.147	135.12	113.71	57.9138	61.0574	chr2	231158985	231256944	+	97959	80181	NM_007237	SP140	0.021823	1	2.04517	yes
hsa_circ_0001106	hsa-miR-6827-5p	179.606	161.147	135.12	113.71	57.9138	61.0574	chr2	231158985	231256944	+	97959	80181	NM_007237	SP140	0.021823	1	2.04517	yes
hsa_circ_0001106	hsa-miR-6831-5p	179.606	161.147	135.12	113.71	57.9138	61.0574	chr2	231158985	231256944	+	97959	80181	NM_007237	SP140	0.021823	1	2.04517	yes
hsa_circ_0001106	hsa-miR-6836-5p	179.606	161.147	135.12	113.71	57.9138	61.0574	chr2	231158985	231256944	+	97959	80181	NM_007237	SP140	0.021823	1	2.04517	yes
hsa_circ_0001106	hsa-miR-6842-5p	179.606	161.147	135.12	113.71	57.9138	61.0574	chr2	231158985	231256944	+	97959	80181	NM_007237	SP140	0.021823	1	2.04517	yes
hsa_circ_0001106	hsa-miR-6845-3p	179.606	161.147	135.12	113.71	57.9138	61.0574	chr2	231158985	231256944	+	97959	80181	NM_007237	SP140	0.021823	1	2.04517	yes
hsa_circ_0001106	hsa-miR-6846-3p	179.606	161.147	135.12	113.71	57.9138	61.0574	chr2	231158985	231256944	+	97959	80181	NM_007237	SP140	0.021823	1	2.04517	yes
hsa_circ_0001106	hsa-miR-6846-5p	179.606	161.147	135.12	113.71	57.9138	61.0574	chr2	231158985	231256944	+	97959	80181	NM_007237	SP140	0.021823	1	2.04517	yes
hsa_circ_0001106	hsa-miR-6848-5p	179.606	161.147	135.12	113.71	57.9138	61.0574	chr2	231158985	231256944	+	97959	80181	NM_007237	SP140	0.021823	1	2.04517	yes
hsa_circ_0001106	hsa-miR-6849-3p	179.606	161.147	135.12	113.71	57.9138	61.0574	chr2	231158985	231256944	+	97959	80181	NM_007237	SP140	0.021823	1	2.04517	yes
hsa_circ_0001106	hsa-miR-6849-5p	179.606	161.147	135.12	113.71	57.9138	61.0574	chr2	231158985	231256944	+	97959	80181	NM_007237	SP140	0.021823	1	2.04517	yes
hsa_circ_0001106	hsa-miR-6851-5p	179.606	161.147	135.12	113.71	57.9138	61.0574	chr2	231158985	231256944	+	97959	80181	NM_007237	SP140	0.021823	1	2.04517	yes
hsa_circ_0001106	hsa-miR-6852-5p	179.606	161.147	135.12	113.71	57.9138	61.0574	chr2	231158985	231256944	+	97959	80181	NM_007237	SP140	0.021823	1	2.04517	yes
hsa_circ_0001106	hsa-miR-6857-5p	179.606	161.147	135.12	113.71	57.9138	61.0574	chr2	231158985	231256944	+	97959	80181	NM_007237	SP140	0.021823	1	2.04517	yes
hsa_circ_0001106	hsa-miR-6858-3p	179.606	161.147	135.12	113.71	57.9138	61.0574	chr2	231158985	231256944	+	97959	80181	NM_007237	SP140	0.021823	1	2.04517	yes
hsa_circ_0001106	hsa-miR-6858-5p	179.606	161.147	135.12	113.71	57.9138	61.0574	chr2	231158985	231256944	+	97959	80181	NM_007237	SP140	0.021823	1	2.04517	yes
hsa_circ_0001106	hsa-miR-6861-5p	179.606	161.147	135.12	113.71	57.9138	61.0574	chr2	231158985	231256944	+	97959	80181	NM_007237	SP140	0.021823	1	2.04517	yes
hsa_circ_0001106	hsa-miR-6862-3p	179.606	161.147	135.12	113.71	57.9138	61.0574	chr2	231158985	231256944	+	97959	80181	NM_007237	SP140	0.021823	1	2.04517	yes
hsa_circ_0001106	hsa-miR-6862-5p	179.606	161.147	135.12	113.71	57.9138	61.0574	chr2	231158985	231256944	+	97959	80181	NM_007237	SP140	0.021823	1	2.04517	yes
hsa_circ_0001106	hsa-miR-6865-5p	179.606	161.147	135.12	113.71	57.9138	61.0574	chr2	231158985	231256944	+	97959	80181	NM_007237	SP140	0.021823	1	2.04517	yes
hsa_circ_0001106	hsa-miR-6866-3p	179.606	161.147	135.12	113.71	57.9138	61.0574	chr2	231158985	231256944	+	97959	80181	NM_007237	SP140	0.021823	1	2.04517	yes
hsa_circ_0001106	hsa-miR-6867-5p	179.606	161.147	135.12	113.71	57.9138	61.0574	chr2	231158985	231256944	+	97959	80181	NM_007237	SP140	0.021823	1	2.04517	yes
hsa_circ_0001106	hsa-miR-6870-5p	179.606	161.147	135.12	113.71	57.9138	61.0574	chr2	231158985	231256944	+	97959	80181	NM_007237	SP140	0.021823	1	2.04517	yes
hsa_circ_0001106	hsa-miR-6871-3p	179.606	161.147	135.12	113.71	57.9138	61.0574	chr2	231158985	231256944	+	97959	80181	NM_007237	SP140	0.021823	1	2.04517	yes
hsa_circ_0001106	hsa-miR-6871-5p	179.606	161.147	135.12	113.71	57.9138	61.0574	chr2	231158985	231256944	+	97959	80181	NM_007237	SP140	0.021823	1	2.04517	yes
hsa_circ_0001106	hsa-miR-6873-3p	179.606	161.147	135.12	113.71	57.9138	61.0574	chr2	231158985	231256944	+	97959	80181	NM_007237	SP140	0.021823	1	2.04517	yes
hsa_circ_0001106	hsa-miR-6875-5p	179.606	161.147	135.12	113.71	57.9138	61.0574	chr2	231158985	231256944	+	97959	80181	NM_007237	SP140	0.021823	1	2.04517	yes
hsa_circ_0001106	hsa-miR-6877-3p	179.606	161.147	135.12	113.71	57.9138	61.0574	chr2	231158985	231256944	+	97959	80181	NM_007237	SP140	0.021823	1	2.04517	yes
hsa_circ_0001106	hsa-miR-6878-5p	179.606	161.147	135.12	113.71	57.9138	61.0574	chr2	231158985	231256944	+	97959	80181	NM_007237	SP140	0.021823	1	2.04517	yes
hsa_circ_0001106	hsa-miR-6879-5p	179.606	161.147	135.12	113.71	57.9138	61.0574	chr2	231158985	231256944	+	97959	80181	NM_007237	SP140	0.021823	1	2.04517	yes
hsa_circ_0001106	hsa-miR-6880-3p	179.606	161.147	135.12	113.71	57.9138	61.0574	chr2	231158985	231256944	+	97959	80181	NM_007237	SP140	0.021823	1	2.04517	yes
hsa_circ_0001106	hsa-miR-6880-5p	179.606	161.147	135.12	113.71	57.9138	61.0574	chr2	231158985	231256944	+	97959	80181	NM_007237	SP140	0.021823	1	2.04517	yes
hsa_circ_0001106	hsa-miR-6881-3p	179.606	161.147	135.12	113.71	57.9138	61.0574	chr2	231158985	231256944	+	97959	80181	NM_007237	SP140	0.021823	1	2.04517	yes
hsa_circ_0001106	hsa-miR-6882-3p	179.606	161.147	135.12	113.71	57.9138	61.0574	chr2	231158985	231256944	+	97959	80181	NM_007237	SP140	0.021823	1	2.04517	yes
hsa_circ_0001106	hsa-miR-6883-3p	179.606	161.147	135.12	113.71	57.9138	61.0574	chr2	231158985	231256944	+	97959	80181	NM_007237	SP140	0.021823	1	2.04517	yes
hsa_circ_0001106	hsa-miR-6883-5p	179.606	161.147	135.12	113.71	57.9138	61.0574	chr2	231158985	231256944	+	97959	80181	NM_007237	SP140	0.021823	1	2.04517	yes
hsa_circ_0001106	hsa-miR-6884-3p	179.606	161.147	135.12	113.71	57.9138	61.0574	chr2	231158985	231256944	+	97959	80181	NM_007237	SP140	0.021823	1	2.04517	yes
hsa_circ_0001106	hsa-miR-6886-3p	179.606	161.147	135.12	113.71	57.9138	61.0574	chr2	231158985	231256944	+	97959	80181	NM_007237	SP140	0.021823	1	2.04517	yes
hsa_circ_0001106	hsa-miR-6887-3p	179.606	161.147	135.12	113.71	57.9138	61.0574	chr2	231158985	231256944	+	97959	80181	NM_007237	SP140	0.021823	1	2.04517	yes
hsa_circ_0001106	hsa-miR-6887-5p	179.606	161.147	135.12	113.71	57.9138	61.0574	chr2	231158985	231256944	+	97959	80181	NM_007237	SP140	0.021823	1	2.04517	yes
hsa_circ_0001106	hsa-miR-6890-5p	179.606	161.147	135.12	113.71	57.9138	61.0574	chr2	231158985	231256944	+	97959	80181	NM_007237	SP140	0.021823	1	2.04517	yes
hsa_circ_0001106	hsa-miR-6891-3p	179.606	161.147	135.12	113.71	57.9138	61.0574	chr2	231158985	231256944	+	97959	80181	NM_007237	SP140	0.021823	1	2.04517	yes
hsa_circ_0001106	hsa-miR-6892-3p	179.606	161.147	135.12	113.71	57.9138	61.0574	chr2	231158985	231256944	+	97959	80181	NM_007237	SP140	0.021823	1	2.04517	yes
hsa_circ_0001106	hsa-miR-6893-5p	179.606	161.147	135.12	113.71	57.9138	61.0574	chr2	231158985	231256944	+	97959	80181	NM_007237	SP140	0.021823	1	2.04517	yes
hsa_circ_0001106	hsa-miR-6894-3p	179.606	161.147	135.12	113.71	57.9138	61.0574	chr2	231158985	231256944	+	97959	80181	NM_007237	SP140	0.021823	1	2.04517	yes
hsa_circ_0001106	hsa-miR-6894-5p	179.606	161.147	135.12	113.71	57.9138	61.0574	chr2	231158985	231256944	+	97959	80181	NM_007237	SP140	0.021823	1	2.04517	yes
hsa_circ_0001106	hsa-miR-6895-5p	179.606	161.147	135.12	113.71	57.9138	61.0574	chr2	231158985	231256944	+	97959	80181	NM_007237	SP140	0.021823	1	2.04517	yes
hsa_circ_0001106	hsa-miR-7106-3p	179.606	161.147	135.12	113.71	57.9138	61.0574	chr2	231158985	231256944	+	97959	80181	NM_007237	SP140	0.021823	1	2.04517	yes
hsa_circ_0001106	hsa-miR-7106-5p	179.606	161.147	135.12	113.71	57.9138	61.0574	chr2	231158985	231256944	+	97959	80181	NM_007237	SP140	0.021823	1	2.04517	yes
hsa_circ_0001106	hsa-miR-7107-3p	179.606	161.147	135.12	113.71	57.9138	61.0574	chr2	231158985	231256944	+	97959	80181	NM_007237	SP140	0.021823	1	2.04517	yes
hsa_circ_0001106	hsa-miR-7109-5p	179.606	161.147	135.12	113.71	57.9138	61.0574	chr2	231158985	231256944	+	97959	80181	NM_007237	SP140	0.021823	1	2.04517	yes
hsa_circ_0001106	hsa-miR-711	179.606	161.147	135.12	113.71	57.9138	61.0574	chr2	231158985	231256944	+	97959	80181	NM_007237	SP140	0.021823	1	2.04517	yes
hsa_circ_0001106	hsa-miR-7110-3p	179.606	161.147	135.12	113.71	57.9138	61.0574	chr2	231158985	231256944	+	97959	80181	NM_007237	SP140	0.021823	1	2.04517	yes
hsa_circ_0001106	hsa-miR-7110-5p	179.606	161.147	135.12	113.71	57.9138	61.0574	chr2	231158985	231256944	+	97959	80181	NM_007237	SP140	0.021823	1	2.04517	yes
hsa_circ_0001106	hsa-miR-7111-3p	179.606	161.147	135.12	113.71	57.9138	61.0574	chr2	231158985	231256944	+	97959	80181	NM_007237	SP140	0.021823	1	2.04517	yes
hsa_circ_0001106	hsa-miR-7111-5p	179.606	161.147	135.12	113.71	57.9138	61.0574	chr2	231158985	231256944	+	97959	80181	NM_007237	SP140	0.021823	1	2.04517	yes
[truncated: 106,138 more rows]
