# Supplementary material for: Expression profiling dataset of competing endogenous RNA in pre-eclampsia
Source: Data Brief. 2019 Nov 12;27:104795. doi: 10.1016/j.dib.2019.104795 (PMC6881654; doi:10.1016/j.dib.2019.104795)
Supplement: Multimedia component 11 [file mmc11.xlsx]

## Sheet: lncRNA_miRNA_expression
TABLE S11: pridiction of interaction between lncRNAs and miRNAs
lncRNA	miRNA	SPE_1_NS	SPE_2_NS	SPE_3_NS	N_1_NS	N_2_NS	N_3_NS	chr	strand	start	end	GeneSymbol	Relation	Source	T_test	FDR	foldchange	significant
ENST00000316807	hsa-miR-1228-5p	27.0585	21.1227	31.0191	14.6579	8.11655	14.2094	chr19	-	37545470	37549171	CTD-3064H18.4	intronic_sense	ENSEMBL_GENCODE	0.0168807	1	2.14148	yes
ENST00000316807	hsa-miR-1254	27.0585	21.1227	31.0191	14.6579	8.11655	14.2094	chr19	-	37545470	37549171	CTD-3064H18.4	intronic_sense	ENSEMBL_GENCODE	0.0168807	1	2.14148	yes
ENST00000316807	hsa-miR-1273g-3p	27.0585	21.1227	31.0191	14.6579	8.11655	14.2094	chr19	-	37545470	37549171	CTD-3064H18.4	intronic_sense	ENSEMBL_GENCODE	0.0168807	1	2.14148	yes
ENST00000316807	hsa-miR-3135b	27.0585	21.1227	31.0191	14.6579	8.11655	14.2094	chr19	-	37545470	37549171	CTD-3064H18.4	intronic_sense	ENSEMBL_GENCODE	0.0168807	1	2.14148	yes
ENST00000316807	hsa-miR-346	27.0585	21.1227	31.0191	14.6579	8.11655	14.2094	chr19	-	37545470	37549171	CTD-3064H18.4	intronic_sense	ENSEMBL_GENCODE	0.0168807	1	2.14148	yes
ENST00000316807	hsa-miR-4649-5p	27.0585	21.1227	31.0191	14.6579	8.11655	14.2094	chr19	-	37545470	37549171	CTD-3064H18.4	intronic_sense	ENSEMBL_GENCODE	0.0168807	1	2.14148	yes
ENST00000316807	hsa-miR-4687-3p	27.0585	21.1227	31.0191	14.6579	8.11655	14.2094	chr19	-	37545470	37549171	CTD-3064H18.4	intronic_sense	ENSEMBL_GENCODE	0.0168807	1	2.14148	yes
ENST00000316807	hsa-miR-4722-5p	27.0585	21.1227	31.0191	14.6579	8.11655	14.2094	chr19	-	37545470	37549171	CTD-3064H18.4	intronic_sense	ENSEMBL_GENCODE	0.0168807	1	2.14148	yes
ENST00000316807	hsa-miR-6806-5p	27.0585	21.1227	31.0191	14.6579	8.11655	14.2094	chr19	-	37545470	37549171	CTD-3064H18.4	intronic_sense	ENSEMBL_GENCODE	0.0168807	1	2.14148	yes
ENST00000316807	hsa-miR-7151-5p	27.0585	21.1227	31.0191	14.6579	8.11655	14.2094	chr19	-	37545470	37549171	CTD-3064H18.4	intronic_sense	ENSEMBL_GENCODE	0.0168807	1	2.14148	yes
ENST00000316807	hsa-miR-7851-3p	27.0585	21.1227	31.0191	14.6579	8.11655	14.2094	chr19	-	37545470	37549171	CTD-3064H18.4	intronic_sense	ENSEMBL_GENCODE	0.0168807	1	2.14148	yes
ENST00000317652	hsa-miR-1249-3p	5.56017	5.92379	6.53118	15.5229	15.7275	10.4808	chr20	-	61717506	61719748	RP11-429E11.3	intronic_antisense	ENSEMBL_GENCODE	0.0104556	1	0.431695	yes
ENST00000317652	hsa-miR-1913	5.56017	5.92379	6.53118	15.5229	15.7275	10.4808	chr20	-	61717506	61719748	RP11-429E11.3	intronic_antisense	ENSEMBL_GENCODE	0.0104556	1	0.431695	yes
ENST00000317652	hsa-miR-1915-3p	5.56017	5.92379	6.53118	15.5229	15.7275	10.4808	chr20	-	61717506	61719748	RP11-429E11.3	intronic_antisense	ENSEMBL_GENCODE	0.0104556	1	0.431695	yes
ENST00000317652	hsa-miR-1915-5p	5.56017	5.92379	6.53118	15.5229	15.7275	10.4808	chr20	-	61717506	61719748	RP11-429E11.3	intronic_antisense	ENSEMBL_GENCODE	0.0104556	1	0.431695	yes
ENST00000317652	hsa-miR-3135b	5.56017	5.92379	6.53118	15.5229	15.7275	10.4808	chr20	-	61717506	61719748	RP11-429E11.3	intronic_antisense	ENSEMBL_GENCODE	0.0104556	1	0.431695	yes
ENST00000317652	hsa-miR-339-5p	5.56017	5.92379	6.53118	15.5229	15.7275	10.4808	chr20	-	61717506	61719748	RP11-429E11.3	intronic_antisense	ENSEMBL_GENCODE	0.0104556	1	0.431695	yes
ENST00000317652	hsa-miR-370-3p	5.56017	5.92379	6.53118	15.5229	15.7275	10.4808	chr20	-	61717506	61719748	RP11-429E11.3	intronic_antisense	ENSEMBL_GENCODE	0.0104556	1	0.431695	yes
ENST00000317652	hsa-miR-4313	5.56017	5.92379	6.53118	15.5229	15.7275	10.4808	chr20	-	61717506	61719748	RP11-429E11.3	intronic_antisense	ENSEMBL_GENCODE	0.0104556	1	0.431695	yes
ENST00000317652	hsa-miR-4452	5.56017	5.92379	6.53118	15.5229	15.7275	10.4808	chr20	-	61717506	61719748	RP11-429E11.3	intronic_antisense	ENSEMBL_GENCODE	0.0104556	1	0.431695	yes
ENST00000317652	hsa-miR-4685-5p	5.56017	5.92379	6.53118	15.5229	15.7275	10.4808	chr20	-	61717506	61719748	RP11-429E11.3	intronic_antisense	ENSEMBL_GENCODE	0.0104556	1	0.431695	yes
ENST00000317652	hsa-miR-4695-5p	5.56017	5.92379	6.53118	15.5229	15.7275	10.4808	chr20	-	61717506	61719748	RP11-429E11.3	intronic_antisense	ENSEMBL_GENCODE	0.0104556	1	0.431695	yes
ENST00000317652	hsa-miR-4739	5.56017	5.92379	6.53118	15.5229	15.7275	10.4808	chr20	-	61717506	61719748	RP11-429E11.3	intronic_antisense	ENSEMBL_GENCODE	0.0104556	1	0.431695	yes
ENST00000317652	hsa-miR-4763-3p	5.56017	5.92379	6.53118	15.5229	15.7275	10.4808	chr20	-	61717506	61719748	RP11-429E11.3	intronic_antisense	ENSEMBL_GENCODE	0.0104556	1	0.431695	yes
ENST00000317652	hsa-miR-4793-5p	5.56017	5.92379	6.53118	15.5229	15.7275	10.4808	chr20	-	61717506	61719748	RP11-429E11.3	intronic_antisense	ENSEMBL_GENCODE	0.0104556	1	0.431695	yes
ENST00000317652	hsa-miR-5095	5.56017	5.92379	6.53118	15.5229	15.7275	10.4808	chr20	-	61717506	61719748	RP11-429E11.3	intronic_antisense	ENSEMBL_GENCODE	0.0104556	1	0.431695	yes
ENST00000317652	hsa-miR-5096	5.56017	5.92379	6.53118	15.5229	15.7275	10.4808	chr20	-	61717506	61719748	RP11-429E11.3	intronic_antisense	ENSEMBL_GENCODE	0.0104556	1	0.431695	yes
ENST00000317652	hsa-miR-6089	5.56017	5.92379	6.53118	15.5229	15.7275	10.4808	chr20	-	61717506	61719748	RP11-429E11.3	intronic_antisense	ENSEMBL_GENCODE	0.0104556	1	0.431695	yes
ENST00000317652	hsa-miR-619-5p	5.56017	5.92379	6.53118	15.5229	15.7275	10.4808	chr20	-	61717506	61719748	RP11-429E11.3	intronic_antisense	ENSEMBL_GENCODE	0.0104556	1	0.431695	yes
ENST00000317652	hsa-miR-6500-5p	5.56017	5.92379	6.53118	15.5229	15.7275	10.4808	chr20	-	61717506	61719748	RP11-429E11.3	intronic_antisense	ENSEMBL_GENCODE	0.0104556	1	0.431695	yes
ENST00000317652	hsa-miR-6722-3p	5.56017	5.92379	6.53118	15.5229	15.7275	10.4808	chr20	-	61717506	61719748	RP11-429E11.3	intronic_antisense	ENSEMBL_GENCODE	0.0104556	1	0.431695	yes
ENST00000317652	hsa-miR-6722-5p	5.56017	5.92379	6.53118	15.5229	15.7275	10.4808	chr20	-	61717506	61719748	RP11-429E11.3	intronic_antisense	ENSEMBL_GENCODE	0.0104556	1	0.431695	yes
ENST00000317652	hsa-miR-6726-3p	5.56017	5.92379	6.53118	15.5229	15.7275	10.4808	chr20	-	61717506	61719748	RP11-429E11.3	intronic_antisense	ENSEMBL_GENCODE	0.0104556	1	0.431695	yes
ENST00000317652	hsa-miR-6735-5p	5.56017	5.92379	6.53118	15.5229	15.7275	10.4808	chr20	-	61717506	61719748	RP11-429E11.3	intronic_antisense	ENSEMBL_GENCODE	0.0104556	1	0.431695	yes
ENST00000317652	hsa-miR-6744-3p	5.56017	5.92379	6.53118	15.5229	15.7275	10.4808	chr20	-	61717506	61719748	RP11-429E11.3	intronic_antisense	ENSEMBL_GENCODE	0.0104556	1	0.431695	yes
ENST00000317652	hsa-miR-6747-3p	5.56017	5.92379	6.53118	15.5229	15.7275	10.4808	chr20	-	61717506	61719748	RP11-429E11.3	intronic_antisense	ENSEMBL_GENCODE	0.0104556	1	0.431695	yes
ENST00000317652	hsa-miR-6751-5p	5.56017	5.92379	6.53118	15.5229	15.7275	10.4808	chr20	-	61717506	61719748	RP11-429E11.3	intronic_antisense	ENSEMBL_GENCODE	0.0104556	1	0.431695	yes
ENST00000317652	hsa-miR-6752-3p	5.56017	5.92379	6.53118	15.5229	15.7275	10.4808	chr20	-	61717506	61719748	RP11-429E11.3	intronic_antisense	ENSEMBL_GENCODE	0.0104556	1	0.431695	yes
ENST00000317652	hsa-miR-6756-5p	5.56017	5.92379	6.53118	15.5229	15.7275	10.4808	chr20	-	61717506	61719748	RP11-429E11.3	intronic_antisense	ENSEMBL_GENCODE	0.0104556	1	0.431695	yes
ENST00000317652	hsa-miR-6775-3p	5.56017	5.92379	6.53118	15.5229	15.7275	10.4808	chr20	-	61717506	61719748	RP11-429E11.3	intronic_antisense	ENSEMBL_GENCODE	0.0104556	1	0.431695	yes
ENST00000317652	hsa-miR-6799-3p	5.56017	5.92379	6.53118	15.5229	15.7275	10.4808	chr20	-	61717506	61719748	RP11-429E11.3	intronic_antisense	ENSEMBL_GENCODE	0.0104556	1	0.431695	yes
ENST00000317652	hsa-miR-6803-5p	5.56017	5.92379	6.53118	15.5229	15.7275	10.4808	chr20	-	61717506	61719748	RP11-429E11.3	intronic_antisense	ENSEMBL_GENCODE	0.0104556	1	0.431695	yes
ENST00000317652	hsa-miR-6810-3p	5.56017	5.92379	6.53118	15.5229	15.7275	10.4808	chr20	-	61717506	61719748	RP11-429E11.3	intronic_antisense	ENSEMBL_GENCODE	0.0104556	1	0.431695	yes
ENST00000317652	hsa-miR-6845-3p	5.56017	5.92379	6.53118	15.5229	15.7275	10.4808	chr20	-	61717506	61719748	RP11-429E11.3	intronic_antisense	ENSEMBL_GENCODE	0.0104556	1	0.431695	yes
ENST00000317652	hsa-miR-6882-3p	5.56017	5.92379	6.53118	15.5229	15.7275	10.4808	chr20	-	61717506	61719748	RP11-429E11.3	intronic_antisense	ENSEMBL_GENCODE	0.0104556	1	0.431695	yes
ENST00000317652	hsa-miR-6886-3p	5.56017	5.92379	6.53118	15.5229	15.7275	10.4808	chr20	-	61717506	61719748	RP11-429E11.3	intronic_antisense	ENSEMBL_GENCODE	0.0104556	1	0.431695	yes
ENST00000317652	hsa-miR-7108-3p	5.56017	5.92379	6.53118	15.5229	15.7275	10.4808	chr20	-	61717506	61719748	RP11-429E11.3	intronic_antisense	ENSEMBL_GENCODE	0.0104556	1	0.431695	yes
ENST00000317652	hsa-miR-7113-3p	5.56017	5.92379	6.53118	15.5229	15.7275	10.4808	chr20	-	61717506	61719748	RP11-429E11.3	intronic_antisense	ENSEMBL_GENCODE	0.0104556	1	0.431695	yes
ENST00000317652	hsa-miR-7152-3p	5.56017	5.92379	6.53118	15.5229	15.7275	10.4808	chr20	-	61717506	61719748	RP11-429E11.3	intronic_antisense	ENSEMBL_GENCODE	0.0104556	1	0.431695	yes
ENST00000317652	hsa-miR-760	5.56017	5.92379	6.53118	15.5229	15.7275	10.4808	chr20	-	61717506	61719748	RP11-429E11.3	intronic_antisense	ENSEMBL_GENCODE	0.0104556	1	0.431695	yes
ENST00000317652	hsa-miR-8089	5.56017	5.92379	6.53118	15.5229	15.7275	10.4808	chr20	-	61717506	61719748	RP11-429E11.3	intronic_antisense	ENSEMBL_GENCODE	0.0104556	1	0.431695	yes
ENST00000319763	hsa-miR-1231	73.8549	63.0186	59.6235	40.8517	25.7878	22.1056	chr11	+	120168977	120171679	AP000679.2	intergenic	ENSEMBL_GENCODE	0.0074164	1	2.21417	yes
ENST00000319763	hsa-miR-1271-3p	73.8549	63.0186	59.6235	40.8517	25.7878	22.1056	chr11	+	120168977	120171679	AP000679.2	intergenic	ENSEMBL_GENCODE	0.0074164	1	2.21417	yes
ENST00000319763	hsa-miR-185-3p	73.8549	63.0186	59.6235	40.8517	25.7878	22.1056	chr11	+	120168977	120171679	AP000679.2	intergenic	ENSEMBL_GENCODE	0.0074164	1	2.21417	yes
ENST00000319763	hsa-miR-3151-5p	73.8549	63.0186	59.6235	40.8517	25.7878	22.1056	chr11	+	120168977	120171679	AP000679.2	intergenic	ENSEMBL_GENCODE	0.0074164	1	2.21417	yes
ENST00000319763	hsa-miR-3183	73.8549	63.0186	59.6235	40.8517	25.7878	22.1056	chr11	+	120168977	120171679	AP000679.2	intergenic	ENSEMBL_GENCODE	0.0074164	1	2.21417	yes
ENST00000319763	hsa-miR-345-5p	73.8549	63.0186	59.6235	40.8517	25.7878	22.1056	chr11	+	120168977	120171679	AP000679.2	intergenic	ENSEMBL_GENCODE	0.0074164	1	2.21417	yes
ENST00000319763	hsa-miR-4269	73.8549	63.0186	59.6235	40.8517	25.7878	22.1056	chr11	+	120168977	120171679	AP000679.2	intergenic	ENSEMBL_GENCODE	0.0074164	1	2.21417	yes
ENST00000319763	hsa-miR-4313	73.8549	63.0186	59.6235	40.8517	25.7878	22.1056	chr11	+	120168977	120171679	AP000679.2	intergenic	ENSEMBL_GENCODE	0.0074164	1	2.21417	yes
ENST00000319763	hsa-miR-4452	73.8549	63.0186	59.6235	40.8517	25.7878	22.1056	chr11	+	120168977	120171679	AP000679.2	intergenic	ENSEMBL_GENCODE	0.0074164	1	2.21417	yes
ENST00000319763	hsa-miR-4488	73.8549	63.0186	59.6235	40.8517	25.7878	22.1056	chr11	+	120168977	120171679	AP000679.2	intergenic	ENSEMBL_GENCODE	0.0074164	1	2.21417	yes
ENST00000319763	hsa-miR-4632-5p	73.8549	63.0186	59.6235	40.8517	25.7878	22.1056	chr11	+	120168977	120171679	AP000679.2	intergenic	ENSEMBL_GENCODE	0.0074164	1	2.21417	yes
ENST00000319763	hsa-miR-4638-3p	73.8549	63.0186	59.6235	40.8517	25.7878	22.1056	chr11	+	120168977	120171679	AP000679.2	intergenic	ENSEMBL_GENCODE	0.0074164	1	2.21417	yes
ENST00000319763	hsa-miR-4640-5p	73.8549	63.0186	59.6235	40.8517	25.7878	22.1056	chr11	+	120168977	120171679	AP000679.2	intergenic	ENSEMBL_GENCODE	0.0074164	1	2.21417	yes
ENST00000319763	hsa-miR-4641	73.8549	63.0186	59.6235	40.8517	25.7878	22.1056	chr11	+	120168977	120171679	AP000679.2	intergenic	ENSEMBL_GENCODE	0.0074164	1	2.21417	yes
ENST00000319763	hsa-miR-4656	73.8549	63.0186	59.6235	40.8517	25.7878	22.1056	chr11	+	120168977	120171679	AP000679.2	intergenic	ENSEMBL_GENCODE	0.0074164	1	2.21417	yes
ENST00000319763	hsa-miR-4673	73.8549	63.0186	59.6235	40.8517	25.7878	22.1056	chr11	+	120168977	120171679	AP000679.2	intergenic	ENSEMBL_GENCODE	0.0074164	1	2.21417	yes
ENST00000319763	hsa-miR-4685-3p	73.8549	63.0186	59.6235	40.8517	25.7878	22.1056	chr11	+	120168977	120171679	AP000679.2	intergenic	ENSEMBL_GENCODE	0.0074164	1	2.21417	yes
ENST00000319763	hsa-miR-4691-5p	73.8549	63.0186	59.6235	40.8517	25.7878	22.1056	chr11	+	120168977	120171679	AP000679.2	intergenic	ENSEMBL_GENCODE	0.0074164	1	2.21417	yes
ENST00000319763	hsa-miR-4707-5p	73.8549	63.0186	59.6235	40.8517	25.7878	22.1056	chr11	+	120168977	120171679	AP000679.2	intergenic	ENSEMBL_GENCODE	0.0074164	1	2.21417	yes
ENST00000319763	hsa-miR-4723-3p	73.8549	63.0186	59.6235	40.8517	25.7878	22.1056	chr11	+	120168977	120171679	AP000679.2	intergenic	ENSEMBL_GENCODE	0.0074164	1	2.21417	yes
ENST00000319763	hsa-miR-4763-3p	73.8549	63.0186	59.6235	40.8517	25.7878	22.1056	chr11	+	120168977	120171679	AP000679.2	intergenic	ENSEMBL_GENCODE	0.0074164	1	2.21417	yes
ENST00000319763	hsa-miR-4767	73.8549	63.0186	59.6235	40.8517	25.7878	22.1056	chr11	+	120168977	120171679	AP000679.2	intergenic	ENSEMBL_GENCODE	0.0074164	1	2.21417	yes
ENST00000319763	hsa-miR-5095	73.8549	63.0186	59.6235	40.8517	25.7878	22.1056	chr11	+	120168977	120171679	AP000679.2	intergenic	ENSEMBL_GENCODE	0.0074164	1	2.21417	yes
ENST00000319763	hsa-miR-612	73.8549	63.0186	59.6235	40.8517	25.7878	22.1056	chr11	+	120168977	120171679	AP000679.2	intergenic	ENSEMBL_GENCODE	0.0074164	1	2.21417	yes
ENST00000319763	hsa-miR-615-5p	73.8549	63.0186	59.6235	40.8517	25.7878	22.1056	chr11	+	120168977	120171679	AP000679.2	intergenic	ENSEMBL_GENCODE	0.0074164	1	2.21417	yes
ENST00000319763	hsa-miR-619-5p	73.8549	63.0186	59.6235	40.8517	25.7878	22.1056	chr11	+	120168977	120171679	AP000679.2	intergenic	ENSEMBL_GENCODE	0.0074164	1	2.21417	yes
ENST00000319763	hsa-miR-661	73.8549	63.0186	59.6235	40.8517	25.7878	22.1056	chr11	+	120168977	120171679	AP000679.2	intergenic	ENSEMBL_GENCODE	0.0074164	1	2.21417	yes
ENST00000319763	hsa-miR-6721-5p	73.8549	63.0186	59.6235	40.8517	25.7878	22.1056	chr11	+	120168977	120171679	AP000679.2	intergenic	ENSEMBL_GENCODE	0.0074164	1	2.21417	yes
ENST00000319763	hsa-miR-6722-3p	73.8549	63.0186	59.6235	40.8517	25.7878	22.1056	chr11	+	120168977	120171679	AP000679.2	intergenic	ENSEMBL_GENCODE	0.0074164	1	2.21417	yes
ENST00000319763	hsa-miR-6742-5p	73.8549	63.0186	59.6235	40.8517	25.7878	22.1056	chr11	+	120168977	120171679	AP000679.2	intergenic	ENSEMBL_GENCODE	0.0074164	1	2.21417	yes
ENST00000319763	hsa-miR-6746-3p	73.8549	63.0186	59.6235	40.8517	25.7878	22.1056	chr11	+	120168977	120171679	AP000679.2	intergenic	ENSEMBL_GENCODE	0.0074164	1	2.21417	yes
ENST00000319763	hsa-miR-6749-3p	73.8549	63.0186	59.6235	40.8517	25.7878	22.1056	chr11	+	120168977	120171679	AP000679.2	intergenic	ENSEMBL_GENCODE	0.0074164	1	2.21417	yes
ENST00000319763	hsa-miR-6751-5p	73.8549	63.0186	59.6235	40.8517	25.7878	22.1056	chr11	+	120168977	120171679	AP000679.2	intergenic	ENSEMBL_GENCODE	0.0074164	1	2.21417	yes
ENST00000319763	hsa-miR-6756-5p	73.8549	63.0186	59.6235	40.8517	25.7878	22.1056	chr11	+	120168977	120171679	AP000679.2	intergenic	ENSEMBL_GENCODE	0.0074164	1	2.21417	yes
ENST00000319763	hsa-miR-6762-3p	73.8549	63.0186	59.6235	40.8517	25.7878	22.1056	chr11	+	120168977	120171679	AP000679.2	intergenic	ENSEMBL_GENCODE	0.0074164	1	2.21417	yes
ENST00000319763	hsa-miR-6774-5p	73.8549	63.0186	59.6235	40.8517	25.7878	22.1056	chr11	+	120168977	120171679	AP000679.2	intergenic	ENSEMBL_GENCODE	0.0074164	1	2.21417	yes
ENST00000319763	hsa-miR-6775-5p	73.8549	63.0186	59.6235	40.8517	25.7878	22.1056	chr11	+	120168977	120171679	AP000679.2	intergenic	ENSEMBL_GENCODE	0.0074164	1	2.21417	yes
ENST00000319763	hsa-miR-6786-5p	73.8549	63.0186	59.6235	40.8517	25.7878	22.1056	chr11	+	120168977	120171679	AP000679.2	intergenic	ENSEMBL_GENCODE	0.0074164	1	2.21417	yes
ENST00000319763	hsa-miR-6792-3p	73.8549	63.0186	59.6235	40.8517	25.7878	22.1056	chr11	+	120168977	120171679	AP000679.2	intergenic	ENSEMBL_GENCODE	0.0074164	1	2.21417	yes
ENST00000319763	hsa-miR-6821-5p	73.8549	63.0186	59.6235	40.8517	25.7878	22.1056	chr11	+	120168977	120171679	AP000679.2	intergenic	ENSEMBL_GENCODE	0.0074164	1	2.21417	yes
ENST00000319763	hsa-miR-6826-3p	73.8549	63.0186	59.6235	40.8517	25.7878	22.1056	chr11	+	120168977	120171679	AP000679.2	intergenic	ENSEMBL_GENCODE	0.0074164	1	2.21417	yes
ENST00000319763	hsa-miR-6827-3p	73.8549	63.0186	59.6235	40.8517	25.7878	22.1056	chr11	+	120168977	120171679	AP000679.2	intergenic	ENSEMBL_GENCODE	0.0074164	1	2.21417	yes
ENST00000319763	hsa-miR-6860	73.8549	63.0186	59.6235	40.8517	25.7878	22.1056	chr11	+	120168977	120171679	AP000679.2	intergenic	ENSEMBL_GENCODE	0.0074164	1	2.21417	yes
ENST00000319763	hsa-miR-6878-3p	73.8549	63.0186	59.6235	40.8517	25.7878	22.1056	chr11	+	120168977	120171679	AP000679.2	intergenic	ENSEMBL_GENCODE	0.0074164	1	2.21417	yes
ENST00000319763	hsa-miR-6879-5p	73.8549	63.0186	59.6235	40.8517	25.7878	22.1056	chr11	+	120168977	120171679	AP000679.2	intergenic	ENSEMBL_GENCODE	0.0074164	1	2.21417	yes
ENST00000319763	hsa-miR-6893-3p	73.8549	63.0186	59.6235	40.8517	25.7878	22.1056	chr11	+	120168977	120171679	AP000679.2	intergenic	ENSEMBL_GENCODE	0.0074164	1	2.21417	yes
ENST00000319763	hsa-miR-7108-3p	73.8549	63.0186	59.6235	40.8517	25.7878	22.1056	chr11	+	120168977	120171679	AP000679.2	intergenic	ENSEMBL_GENCODE	0.0074164	1	2.21417	yes
ENST00000319763	hsa-miR-7111-3p	73.8549	63.0186	59.6235	40.8517	25.7878	22.1056	chr11	+	120168977	120171679	AP000679.2	intergenic	ENSEMBL_GENCODE	0.0074164	1	2.21417	yes
ENST00000319763	hsa-miR-7843-5p	73.8549	63.0186	59.6235	40.8517	25.7878	22.1056	chr11	+	120168977	120171679	AP000679.2	intergenic	ENSEMBL_GENCODE	0.0074164	1	2.21417	yes
ENST00000319763	hsa-miR-8072	73.8549	63.0186	59.6235	40.8517	25.7878	22.1056	chr11	+	120168977	120171679	AP000679.2	intergenic	ENSEMBL_GENCODE	0.0074164	1	2.21417	yes
ENST00000354425	hsa-miR-4763-5p	42.9999	44.3879	36.8603	90.7793	127.708	100.982	chr12	+	2004666	2011392	RP5-1096D14.6	intronic_sense	ENSEMBL_GENCODE	0.0044396	1	0.38892	yes
ENST00000354425	hsa-miR-5095	42.9999	44.3879	36.8603	90.7793	127.708	100.982	chr12	+	2004666	2011392	RP5-1096D14.6	intronic_sense	ENSEMBL_GENCODE	0.0044396	1	0.38892	yes
ENST00000354425	hsa-miR-619-5p	42.9999	44.3879	36.8603	90.7793	127.708	100.982	chr12	+	2004666	2011392	RP5-1096D14.6	intronic_sense	ENSEMBL_GENCODE	0.0044396	1	0.38892	yes
ENST00000357168	hsa-miR-1273g-3p	40.4691	38.8009	51.6835	203.533	199.045	201.999	chr14	+	95650498	95671560	TCL6	intergenic	ENSEMBL_GENCODE	1.57e-06	0.107677	0.216603	yes
ENST00000357168	hsa-miR-1273g-5p	40.4691	38.8009	51.6835	203.533	199.045	201.999	chr14	+	95650498	95671560	TCL6	intergenic	ENSEMBL_GENCODE	1.57e-06	0.107677	0.216603	yes
ENST00000357168	hsa-miR-150-3p	40.4691	38.8009	51.6835	203.533	199.045	201.999	chr14	+	95650498	95671560	TCL6	intergenic	ENSEMBL_GENCODE	1.57e-06	0.107677	0.216603	yes
ENST00000357168	hsa-miR-4674	40.4691	38.8009	51.6835	203.533	199.045	201.999	chr14	+	95650498	95671560	TCL6	intergenic	ENSEMBL_GENCODE	1.57e-06	0.107677	0.216603	yes
ENST00000357168	hsa-miR-766-3p	40.4691	38.8009	51.6835	203.533	199.045	201.999	chr14	+	95650498	95671560	TCL6	intergenic	ENSEMBL_GENCODE	1.57e-06	0.107677	0.216603	yes
ENST00000357168	hsa-miR-7703	40.4691	38.8009	51.6835	203.533	199.045	201.999	chr14	+	95650498	95671560	TCL6	intergenic	ENSEMBL_GENCODE	1.57e-06	0.107677	0.216603	yes
ENST00000366224	hsa-miR-1273h-5p	106.972	82.3883	75.2441	47.0346	40.2662	23.4399	chrX	+	47297852	47298721	RP11-571E6.3	intronic_sense	ENSEMBL_GENCODE	0.0125381	1	2.38941	yes
ENST00000366224	hsa-miR-3192-5p	106.972	82.3883	75.2441	47.0346	40.2662	23.4399	chrX	+	47297852	47298721	RP11-571E6.3	intronic_sense	ENSEMBL_GENCODE	0.0125381	1	2.38941	yes
ENST00000366224	hsa-miR-6089	106.972	82.3883	75.2441	47.0346	40.2662	23.4399	chrX	+	47297852	47298721	RP11-571E6.3	intronic_sense	ENSEMBL_GENCODE	0.0125381	1	2.38941	yes
ENST00000366224	hsa-miR-6771-5p	106.972	82.3883	75.2441	47.0346	40.2662	23.4399	chrX	+	47297852	47298721	RP11-571E6.3	intronic_sense	ENSEMBL_GENCODE	0.0125381	1	2.38941	yes
ENST00000366224	hsa-miR-7851-3p	106.972	82.3883	75.2441	47.0346	40.2662	23.4399	chrX	+	47297852	47298721	RP11-571E6.3	intronic_sense	ENSEMBL_GENCODE	0.0125381	1	2.38941	yes
ENST00000369884	hsa-miR-3189-5p	15.9583	20.1888	12.7585	33.7865	34.3472	37.1209	chr10	+	102832721	102834516	CYP17A1-AS1	exonic_antisense	ENSEMBL_GENCODE	0.00140372	1	0.464642	yes
ENST00000369884	hsa-miR-5001-5p	15.9583	20.1888	12.7585	33.7865	34.3472	37.1209	chr10	+	102832721	102834516	CYP17A1-AS1	exonic_antisense	ENSEMBL_GENCODE	0.00140372	1	0.464642	yes
ENST00000369884	hsa-miR-608	15.9583	20.1888	12.7585	33.7865	34.3472	37.1209	chr10	+	102832721	102834516	CYP17A1-AS1	exonic_antisense	ENSEMBL_GENCODE	0.00140372	1	0.464642	yes
ENST00000369884	hsa-miR-6749-5p	15.9583	20.1888	12.7585	33.7865	34.3472	37.1209	chr10	+	102832721	102834516	CYP17A1-AS1	exonic_antisense	ENSEMBL_GENCODE	0.00140372	1	0.464642	yes
ENST00000369884	hsa-miR-6782-5p	15.9583	20.1888	12.7585	33.7865	34.3472	37.1209	chr10	+	102832721	102834516	CYP17A1-AS1	exonic_antisense	ENSEMBL_GENCODE	0.00140372	1	0.464642	yes
ENST00000369884	hsa-miR-6847-3p	15.9583	20.1888	12.7585	33.7865	34.3472	37.1209	chr10	+	102832721	102834516	CYP17A1-AS1	exonic_antisense	ENSEMBL_GENCODE	0.00140372	1	0.464642	yes
ENST00000370438	hsa-miR-296-5p	10.9209	4.09724	9.05787	27.748	27.827	25.553	chrX	-	149511509	149526264	AF011889.2	intergenic	ENSEMBL_GENCODE	0.00093597	1	0.296766	yes
ENST00000370438	hsa-miR-3162-5p	10.9209	4.09724	9.05787	27.748	27.827	25.553	chrX	-	149511509	149526264	AF011889.2	intergenic	ENSEMBL_GENCODE	0.00093597	1	0.296766	yes
ENST00000370438	hsa-miR-4722-5p	10.9209	4.09724	9.05787	27.748	27.827	25.553	chrX	-	149511509	149526264	AF011889.2	intergenic	ENSEMBL_GENCODE	0.00093597	1	0.296766	yes
ENST00000370438	hsa-miR-6799-5p	10.9209	4.09724	9.05787	27.748	27.827	25.553	chrX	-	149511509	149526264	AF011889.2	intergenic	ENSEMBL_GENCODE	0.00093597	1	0.296766	yes
ENST00000370438	hsa-miR-8089	10.9209	4.09724	9.05787	27.748	27.827	25.553	chrX	-	149511509	149526264	AF011889.2	intergenic	ENSEMBL_GENCODE	0.00093597	1	0.296766	yes
ENST00000370438	hsa-miR-874-5p	10.9209	4.09724	9.05787	27.748	27.827	25.553	chrX	-	149511509	149526264	AF011889.2	intergenic	ENSEMBL_GENCODE	0.00093597	1	0.296766	yes
ENST00000372387	hsa-miR-1233-5p	4.05503	25.1486	19.3581	45.6766	46.3989	45.3783	chr10	+	77866875	77869610	RP11-126H7.4	exonic_antisense	ENSEMBL_GENCODE	0.042344	1	0.353294	yes
ENST00000372387	hsa-miR-1237-3p	4.05503	25.1486	19.3581	45.6766	46.3989	45.3783	chr10	+	77866875	77869610	RP11-126H7.4	exonic_antisense	ENSEMBL_GENCODE	0.042344	1	0.353294	yes
ENST00000372387	hsa-miR-1343-3p	4.05503	25.1486	19.3581	45.6766	46.3989	45.3783	chr10	+	77866875	77869610	RP11-126H7.4	exonic_antisense	ENSEMBL_GENCODE	0.042344	1	0.353294	yes
ENST00000372387	hsa-miR-1911-5p	4.05503	25.1486	19.3581	45.6766	46.3989	45.3783	chr10	+	77866875	77869610	RP11-126H7.4	exonic_antisense	ENSEMBL_GENCODE	0.042344	1	0.353294	yes
ENST00000372387	hsa-miR-371a-3p	4.05503	25.1486	19.3581	45.6766	46.3989	45.3783	chr10	+	77866875	77869610	RP11-126H7.4	exonic_antisense	ENSEMBL_GENCODE	0.042344	1	0.353294	yes
ENST00000372387	hsa-miR-432-5p	4.05503	25.1486	19.3581	45.6766	46.3989	45.3783	chr10	+	77866875	77869610	RP11-126H7.4	exonic_antisense	ENSEMBL_GENCODE	0.042344	1	0.353294	yes
ENST00000372387	hsa-miR-4485-5p	4.05503	25.1486	19.3581	45.6766	46.3989	45.3783	chr10	+	77866875	77869610	RP11-126H7.4	exonic_antisense	ENSEMBL_GENCODE	0.042344	1	0.353294	yes
ENST00000372387	hsa-miR-4640-5p	4.05503	25.1486	19.3581	45.6766	46.3989	45.3783	chr10	+	77866875	77869610	RP11-126H7.4	exonic_antisense	ENSEMBL_GENCODE	0.042344	1	0.353294	yes
ENST00000372387	hsa-miR-4651	4.05503	25.1486	19.3581	45.6766	46.3989	45.3783	chr10	+	77866875	77869610	RP11-126H7.4	exonic_antisense	ENSEMBL_GENCODE	0.042344	1	0.353294	yes
ENST00000372387	hsa-miR-4726-3p	4.05503	25.1486	19.3581	45.6766	46.3989	45.3783	chr10	+	77866875	77869610	RP11-126H7.4	exonic_antisense	ENSEMBL_GENCODE	0.042344	1	0.353294	yes
ENST00000372387	hsa-miR-4726-5p	4.05503	25.1486	19.3581	45.6766	46.3989	45.3783	chr10	+	77866875	77869610	RP11-126H7.4	exonic_antisense	ENSEMBL_GENCODE	0.042344	1	0.353294	yes
ENST00000372387	hsa-miR-4728-5p	4.05503	25.1486	19.3581	45.6766	46.3989	45.3783	chr10	+	77866875	77869610	RP11-126H7.4	exonic_antisense	ENSEMBL_GENCODE	0.042344	1	0.353294	yes
ENST00000372387	hsa-miR-5088-5p	4.05503	25.1486	19.3581	45.6766	46.3989	45.3783	chr10	+	77866875	77869610	RP11-126H7.4	exonic_antisense	ENSEMBL_GENCODE	0.042344	1	0.353294	yes
ENST00000372387	hsa-miR-5189-5p	4.05503	25.1486	19.3581	45.6766	46.3989	45.3783	chr10	+	77866875	77869610	RP11-126H7.4	exonic_antisense	ENSEMBL_GENCODE	0.042344	1	0.353294	yes
ENST00000372387	hsa-miR-608	4.05503	25.1486	19.3581	45.6766	46.3989	45.3783	chr10	+	77866875	77869610	RP11-126H7.4	exonic_antisense	ENSEMBL_GENCODE	0.042344	1	0.353294	yes
ENST00000372387	hsa-miR-612	4.05503	25.1486	19.3581	45.6766	46.3989	45.3783	chr10	+	77866875	77869610	RP11-126H7.4	exonic_antisense	ENSEMBL_GENCODE	0.042344	1	0.353294	yes
ENST00000372387	hsa-miR-661	4.05503	25.1486	19.3581	45.6766	46.3989	45.3783	chr10	+	77866875	77869610	RP11-126H7.4	exonic_antisense	ENSEMBL_GENCODE	0.042344	1	0.353294	yes
ENST00000372387	hsa-miR-665	4.05503	25.1486	19.3581	45.6766	46.3989	45.3783	chr10	+	77866875	77869610	RP11-126H7.4	exonic_antisense	ENSEMBL_GENCODE	0.042344	1	0.353294	yes
ENST00000372387	hsa-miR-6780b-3p	4.05503	25.1486	19.3581	45.6766	46.3989	45.3783	chr10	+	77866875	77869610	RP11-126H7.4	exonic_antisense	ENSEMBL_GENCODE	0.042344	1	0.353294	yes
ENST00000372387	hsa-miR-6783-3p	4.05503	25.1486	19.3581	45.6766	46.3989	45.3783	chr10	+	77866875	77869610	RP11-126H7.4	exonic_antisense	ENSEMBL_GENCODE	0.042344	1	0.353294	yes
ENST00000372387	hsa-miR-6826-3p	4.05503	25.1486	19.3581	45.6766	46.3989	45.3783	chr10	+	77866875	77869610	RP11-126H7.4	exonic_antisense	ENSEMBL_GENCODE	0.042344	1	0.353294	yes
ENST00000372387	hsa-miR-6862-3p	4.05503	25.1486	19.3581	45.6766	46.3989	45.3783	chr10	+	77866875	77869610	RP11-126H7.4	exonic_antisense	ENSEMBL_GENCODE	0.042344	1	0.353294	yes
ENST00000372387	hsa-miR-6868-5p	4.05503	25.1486	19.3581	45.6766	46.3989	45.3783	chr10	+	77866875	77869610	RP11-126H7.4	exonic_antisense	ENSEMBL_GENCODE	0.042344	1	0.353294	yes
ENST00000372387	hsa-miR-6893-5p	4.05503	25.1486	19.3581	45.6766	46.3989	45.3783	chr10	+	77866875	77869610	RP11-126H7.4	exonic_antisense	ENSEMBL_GENCODE	0.042344	1	0.353294	yes
ENST00000372387	hsa-miR-6894-5p	4.05503	25.1486	19.3581	45.6766	46.3989	45.3783	chr10	+	77866875	77869610	RP11-126H7.4	exonic_antisense	ENSEMBL_GENCODE	0.042344	1	0.353294	yes
ENST00000372387	hsa-miR-7107-3p	4.05503	25.1486	19.3581	45.6766	46.3989	45.3783	chr10	+	77866875	77869610	RP11-126H7.4	exonic_antisense	ENSEMBL_GENCODE	0.042344	1	0.353294	yes
ENST00000372387	hsa-miR-7114-3p	4.05503	25.1486	19.3581	45.6766	46.3989	45.3783	chr10	+	77866875	77869610	RP11-126H7.4	exonic_antisense	ENSEMBL_GENCODE	0.042344	1	0.353294	yes
ENST00000372387	hsa-miR-939-3p	4.05503	25.1486	19.3581	45.6766	46.3989	45.3783	chr10	+	77866875	77869610	RP11-126H7.4	exonic_antisense	ENSEMBL_GENCODE	0.042344	1	0.353294	yes
ENST00000372387	hsa-miR-939-5p	4.05503	25.1486	19.3581	45.6766	46.3989	45.3783	chr10	+	77866875	77869610	RP11-126H7.4	exonic_antisense	ENSEMBL_GENCODE	0.042344	1	0.353294	yes
ENST00000372387	hsa-miR-940	4.05503	25.1486	19.3581	45.6766	46.3989	45.3783	chr10	+	77866875	77869610	RP11-126H7.4	exonic_antisense	ENSEMBL_GENCODE	0.042344	1	0.353294	yes
ENST00000372387	hsa-miR-942-5p	4.05503	25.1486	19.3581	45.6766	46.3989	45.3783	chr10	+	77866875	77869610	RP11-126H7.4	exonic_antisense	ENSEMBL_GENCODE	0.042344	1	0.353294	yes
ENST00000379317	hsa-miR-1207-5p	500.039	439.428	404.681	285.698	199.5	123.058	chr1	-	1173056	1179555	TTLL10-AS1	exonic_antisense	ENSEMBL_GENCODE	0.0108986	1	2.20984	yes
ENST00000379317	hsa-miR-1233-5p	500.039	439.428	404.681	285.698	199.5	123.058	chr1	-	1173056	1179555	TTLL10-AS1	exonic_antisense	ENSEMBL_GENCODE	0.0108986	1	2.20984	yes
ENST00000379317	hsa-miR-1273h-5p	500.039	439.428	404.681	285.698	199.5	123.058	chr1	-	1173056	1179555	TTLL10-AS1	exonic_antisense	ENSEMBL_GENCODE	0.0108986	1	2.20984	yes
ENST00000379317	hsa-miR-1343-5p	500.039	439.428	404.681	285.698	199.5	123.058	chr1	-	1173056	1179555	TTLL10-AS1	exonic_antisense	ENSEMBL_GENCODE	0.0108986	1	2.20984	yes
ENST00000379317	hsa-miR-149-3p	500.039	439.428	404.681	285.698	199.5	123.058	chr1	-	1173056	1179555	TTLL10-AS1	exonic_antisense	ENSEMBL_GENCODE	0.0108986	1	2.20984	yes
ENST00000379317	hsa-miR-1538	500.039	439.428	404.681	285.698	199.5	123.058	chr1	-	1173056	1179555	TTLL10-AS1	exonic_antisense	ENSEMBL_GENCODE	0.0108986	1	2.20984	yes
ENST00000379317	hsa-miR-185-5p	500.039	439.428	404.681	285.698	199.5	123.058	chr1	-	1173056	1179555	TTLL10-AS1	exonic_antisense	ENSEMBL_GENCODE	0.0108986	1	2.20984	yes
ENST00000379317	hsa-miR-2861	500.039	439.428	404.681	285.698	199.5	123.058	chr1	-	1173056	1179555	TTLL10-AS1	exonic_antisense	ENSEMBL_GENCODE	0.0108986	1	2.20984	yes
ENST00000379317	hsa-miR-3173-5p	500.039	439.428	404.681	285.698	199.5	123.058	chr1	-	1173056	1179555	TTLL10-AS1	exonic_antisense	ENSEMBL_GENCODE	0.0108986	1	2.20984	yes
ENST00000379317	hsa-miR-3175	500.039	439.428	404.681	285.698	199.5	123.058	chr1	-	1173056	1179555	TTLL10-AS1	exonic_antisense	ENSEMBL_GENCODE	0.0108986	1	2.20984	yes
ENST00000379317	hsa-miR-3184-5p	500.039	439.428	404.681	285.698	199.5	123.058	chr1	-	1173056	1179555	TTLL10-AS1	exonic_antisense	ENSEMBL_GENCODE	0.0108986	1	2.20984	yes
ENST00000379317	hsa-miR-3196	500.039	439.428	404.681	285.698	199.5	123.058	chr1	-	1173056	1179555	TTLL10-AS1	exonic_antisense	ENSEMBL_GENCODE	0.0108986	1	2.20984	yes
ENST00000379317	hsa-miR-328-5p	500.039	439.428	404.681	285.698	199.5	123.058	chr1	-	1173056	1179555	TTLL10-AS1	exonic_antisense	ENSEMBL_GENCODE	0.0108986	1	2.20984	yes
ENST00000379317	hsa-miR-339-5p	500.039	439.428	404.681	285.698	199.5	123.058	chr1	-	1173056	1179555	TTLL10-AS1	exonic_antisense	ENSEMBL_GENCODE	0.0108986	1	2.20984	yes
ENST00000379317	hsa-miR-4498	500.039	439.428	404.681	285.698	199.5	123.058	chr1	-	1173056	1179555	TTLL10-AS1	exonic_antisense	ENSEMBL_GENCODE	0.0108986	1	2.20984	yes
ENST00000379317	hsa-miR-4505	500.039	439.428	404.681	285.698	199.5	123.058	chr1	-	1173056	1179555	TTLL10-AS1	exonic_antisense	ENSEMBL_GENCODE	0.0108986	1	2.20984	yes
ENST00000379317	hsa-miR-4530	500.039	439.428	404.681	285.698	199.5	123.058	chr1	-	1173056	1179555	TTLL10-AS1	exonic_antisense	ENSEMBL_GENCODE	0.0108986	1	2.20984	yes
ENST00000379317	hsa-miR-4640-5p	500.039	439.428	404.681	285.698	199.5	123.058	chr1	-	1173056	1179555	TTLL10-AS1	exonic_antisense	ENSEMBL_GENCODE	0.0108986	1	2.20984	yes
ENST00000379317	hsa-miR-4664-5p	500.039	439.428	404.681	285.698	199.5	123.058	chr1	-	1173056	1179555	TTLL10-AS1	exonic_antisense	ENSEMBL_GENCODE	0.0108986	1	2.20984	yes
ENST00000379317	hsa-miR-4726-5p	500.039	439.428	404.681	285.698	199.5	123.058	chr1	-	1173056	1179555	TTLL10-AS1	exonic_antisense	ENSEMBL_GENCODE	0.0108986	1	2.20984	yes
ENST00000379317	hsa-miR-4728-5p	500.039	439.428	404.681	285.698	199.5	123.058	chr1	-	1173056	1179555	TTLL10-AS1	exonic_antisense	ENSEMBL_GENCODE	0.0108986	1	2.20984	yes
ENST00000379317	hsa-miR-4745-3p	500.039	439.428	404.681	285.698	199.5	123.058	chr1	-	1173056	1179555	TTLL10-AS1	exonic_antisense	ENSEMBL_GENCODE	0.0108986	1	2.20984	yes
ENST00000379317	hsa-miR-4763-3p	500.039	439.428	404.681	285.698	199.5	123.058	chr1	-	1173056	1179555	TTLL10-AS1	exonic_antisense	ENSEMBL_GENCODE	0.0108986	1	2.20984	yes
ENST00000379317	hsa-miR-5001-5p	500.039	439.428	404.681	285.698	199.5	123.058	chr1	-	1173056	1179555	TTLL10-AS1	exonic_antisense	ENSEMBL_GENCODE	0.0108986	1	2.20984	yes
ENST00000379317	hsa-miR-566	500.039	439.428	404.681	285.698	199.5	123.058	chr1	-	1173056	1179555	TTLL10-AS1	exonic_antisense	ENSEMBL_GENCODE	0.0108986	1	2.20984	yes
ENST00000379317	hsa-miR-5787	500.039	439.428	404.681	285.698	199.5	123.058	chr1	-	1173056	1179555	TTLL10-AS1	exonic_antisense	ENSEMBL_GENCODE	0.0108986	1	2.20984	yes
ENST00000379317	hsa-miR-6089	500.039	439.428	404.681	285.698	199.5	123.058	chr1	-	1173056	1179555	TTLL10-AS1	exonic_antisense	ENSEMBL_GENCODE	0.0108986	1	2.20984	yes
ENST00000379317	hsa-miR-615-5p	500.039	439.428	404.681	285.698	199.5	123.058	chr1	-	1173056	1179555	TTLL10-AS1	exonic_antisense	ENSEMBL_GENCODE	0.0108986	1	2.20984	yes
ENST00000379317	hsa-miR-636	500.039	439.428	404.681	285.698	199.5	123.058	chr1	-	1173056	1179555	TTLL10-AS1	exonic_antisense	ENSEMBL_GENCODE	0.0108986	1	2.20984	yes
ENST00000379317	hsa-miR-637	500.039	439.428	404.681	285.698	199.5	123.058	chr1	-	1173056	1179555	TTLL10-AS1	exonic_antisense	ENSEMBL_GENCODE	0.0108986	1	2.20984	yes
ENST00000379317	hsa-miR-638	500.039	439.428	404.681	285.698	199.5	123.058	chr1	-	1173056	1179555	TTLL10-AS1	exonic_antisense	ENSEMBL_GENCODE	0.0108986	1	2.20984	yes
ENST00000379317	hsa-miR-6511b-5p	500.039	439.428	404.681	285.698	199.5	123.058	chr1	-	1173056	1179555	TTLL10-AS1	exonic_antisense	ENSEMBL_GENCODE	0.0108986	1	2.20984	yes
ENST00000379317	hsa-miR-658	500.039	439.428	404.681	285.698	199.5	123.058	chr1	-	1173056	1179555	TTLL10-AS1	exonic_antisense	ENSEMBL_GENCODE	0.0108986	1	2.20984	yes
ENST00000379317	hsa-miR-665	500.039	439.428	404.681	285.698	199.5	123.058	chr1	-	1173056	1179555	TTLL10-AS1	exonic_antisense	ENSEMBL_GENCODE	0.0108986	1	2.20984	yes
ENST00000379317	hsa-miR-6722-3p	500.039	439.428	404.681	285.698	199.5	123.058	chr1	-	1173056	1179555	TTLL10-AS1	exonic_antisense	ENSEMBL_GENCODE	0.0108986	1	2.20984	yes
ENST00000379317	hsa-miR-6746-5p	500.039	439.428	404.681	285.698	199.5	123.058	chr1	-	1173056	1179555	TTLL10-AS1	exonic_antisense	ENSEMBL_GENCODE	0.0108986	1	2.20984	yes
ENST00000379317	hsa-miR-6753-5p	500.039	439.428	404.681	285.698	199.5	123.058	chr1	-	1173056	1179555	TTLL10-AS1	exonic_antisense	ENSEMBL_GENCODE	0.0108986	1	2.20984	yes
ENST00000379317	hsa-miR-6756-5p	500.039	439.428	404.681	285.698	199.5	123.058	chr1	-	1173056	1179555	TTLL10-AS1	exonic_antisense	ENSEMBL_GENCODE	0.0108986	1	2.20984	yes
ENST00000379317	hsa-miR-6762-5p	500.039	439.428	404.681	285.698	199.5	123.058	chr1	-	1173056	1179555	TTLL10-AS1	exonic_antisense	ENSEMBL_GENCODE	0.0108986	1	2.20984	yes
ENST00000379317	hsa-miR-6775-3p	500.039	439.428	404.681	285.698	199.5	123.058	chr1	-	1173056	1179555	TTLL10-AS1	exonic_antisense	ENSEMBL_GENCODE	0.0108986	1	2.20984	yes
ENST00000379317	hsa-miR-6778-3p	500.039	439.428	404.681	285.698	199.5	123.058	chr1	-	1173056	1179555	TTLL10-AS1	exonic_antisense	ENSEMBL_GENCODE	0.0108986	1	2.20984	yes
ENST00000379317	hsa-miR-6779-5p	500.039	439.428	404.681	285.698	199.5	123.058	chr1	-	1173056	1179555	TTLL10-AS1	exonic_antisense	ENSEMBL_GENCODE	0.0108986	1	2.20984	yes
ENST00000379317	hsa-miR-6785-5p	500.039	439.428	404.681	285.698	199.5	123.058	chr1	-	1173056	1179555	TTLL10-AS1	exonic_antisense	ENSEMBL_GENCODE	0.0108986	1	2.20984	yes
ENST00000379317	hsa-miR-6786-5p	500.039	439.428	404.681	285.698	199.5	123.058	chr1	-	1173056	1179555	TTLL10-AS1	exonic_antisense	ENSEMBL_GENCODE	0.0108986	1	2.20984	yes
ENST00000379317	hsa-miR-6799-3p	500.039	439.428	404.681	285.698	199.5	123.058	chr1	-	1173056	1179555	TTLL10-AS1	exonic_antisense	ENSEMBL_GENCODE	0.0108986	1	2.20984	yes
ENST00000379317	hsa-miR-6840-3p	500.039	439.428	404.681	285.698	199.5	123.058	chr1	-	1173056	1179555	TTLL10-AS1	exonic_antisense	ENSEMBL_GENCODE	0.0108986	1	2.20984	yes
ENST00000379317	hsa-miR-6850-5p	500.039	439.428	404.681	285.698	199.5	123.058	chr1	-	1173056	1179555	TTLL10-AS1	exonic_antisense	ENSEMBL_GENCODE	0.0108986	1	2.20984	yes
ENST00000379317	hsa-miR-6886-3p	500.039	439.428	404.681	285.698	199.5	123.058	chr1	-	1173056	1179555	TTLL10-AS1	exonic_antisense	ENSEMBL_GENCODE	0.0108986	1	2.20984	yes
ENST00000379317	hsa-miR-6887-5p	500.039	439.428	404.681	285.698	199.5	123.058	chr1	-	1173056	1179555	TTLL10-AS1	exonic_antisense	ENSEMBL_GENCODE	0.0108986	1	2.20984	yes
ENST00000379317	hsa-miR-7107-5p	500.039	439.428	404.681	285.698	199.5	123.058	chr1	-	1173056	1179555	TTLL10-AS1	exonic_antisense	ENSEMBL_GENCODE	0.0108986	1	2.20984	yes
ENST00000379317	hsa-miR-762	500.039	439.428	404.681	285.698	199.5	123.058	chr1	-	1173056	1179555	TTLL10-AS1	exonic_antisense	ENSEMBL_GENCODE	0.0108986	1	2.20984	yes
ENST00000379317	hsa-miR-766-3p	500.039	439.428	404.681	285.698	199.5	123.058	chr1	-	1173056	1179555	TTLL10-AS1	exonic_antisense	ENSEMBL_GENCODE	0.0108986	1	2.20984	yes
ENST00000379317	hsa-miR-7843-5p	500.039	439.428	404.681	285.698	199.5	123.058	chr1	-	1173056	1179555	TTLL10-AS1	exonic_antisense	ENSEMBL_GENCODE	0.0108986	1	2.20984	yes
ENST00000379317	hsa-miR-7851-3p	500.039	439.428	404.681	285.698	199.5	123.058	chr1	-	1173056	1179555	TTLL10-AS1	exonic_antisense	ENSEMBL_GENCODE	0.0108986	1	2.20984	yes
ENST00000379317	hsa-miR-939-5p	500.039	439.428	404.681	285.698	199.5	123.058	chr1	-	1173056	1179555	TTLL10-AS1	exonic_antisense	ENSEMBL_GENCODE	0.0108986	1	2.20984	yes
ENST00000381010	hsa-miR-8089	29.1977	31.63	9.54482	73.7674	47.6992	48.9374	chr9	+	13927971	13945610	LINC00583	intergenic	ENSEMBL_GENCODE	0.03872	1	0.412974	yes
ENST00000381493	hsa-miR-1207-5p	3447.79	3269.2	3056	1566.17	1064.34	691.519	chr7	+	36079084	36085736	AC083864.4	intergenic	ENSEMBL_GENCODE	0.00149774	1	2.94187	yes
ENST00000381493	hsa-miR-1233-5p	3447.79	3269.2	3056	1566.17	1064.34	691.519	chr7	+	36079084	36085736	AC083864.4	intergenic	ENSEMBL_GENCODE	0.00149774	1	2.94187	yes
ENST00000381493	hsa-miR-1538	3447.79	3269.2	3056	1566.17	1064.34	691.519	chr7	+	36079084	36085736	AC083864.4	intergenic	ENSEMBL_GENCODE	0.00149774	1	2.94187	yes
ENST00000381493	hsa-miR-1909-3p	3447.79	3269.2	3056	1566.17	1064.34	691.519	chr7	+	36079084	36085736	AC083864.4	intergenic	ENSEMBL_GENCODE	0.00149774	1	2.94187	yes
ENST00000381493	hsa-miR-3180-5p	3447.79	3269.2	3056	1566.17	1064.34	691.519	chr7	+	36079084	36085736	AC083864.4	intergenic	ENSEMBL_GENCODE	0.00149774	1	2.94187	yes
ENST00000381493	hsa-miR-3907	3447.79	3269.2	3056	1566.17	1064.34	691.519	chr7	+	36079084	36085736	AC083864.4	intergenic	ENSEMBL_GENCODE	0.00149774	1	2.94187	yes
ENST00000381493	hsa-miR-3943	3447.79	3269.2	3056	1566.17	1064.34	691.519	chr7	+	36079084	36085736	AC083864.4	intergenic	ENSEMBL_GENCODE	0.00149774	1	2.94187	yes
ENST00000381493	hsa-miR-4459	3447.79	3269.2	3056	1566.17	1064.34	691.519	chr7	+	36079084	36085736	AC083864.4	intergenic	ENSEMBL_GENCODE	0.00149774	1	2.94187	yes
ENST00000381493	hsa-miR-4632-5p	3447.79	3269.2	3056	1566.17	1064.34	691.519	chr7	+	36079084	36085736	AC083864.4	intergenic	ENSEMBL_GENCODE	0.00149774	1	2.94187	yes
ENST00000381493	hsa-miR-4745-3p	3447.79	3269.2	3056	1566.17	1064.34	691.519	chr7	+	36079084	36085736	AC083864.4	intergenic	ENSEMBL_GENCODE	0.00149774	1	2.94187	yes
ENST00000381493	hsa-miR-4763-3p	3447.79	3269.2	3056	1566.17	1064.34	691.519	chr7	+	36079084	36085736	AC083864.4	intergenic	ENSEMBL_GENCODE	0.00149774	1	2.94187	yes
ENST00000381493	hsa-miR-4783-3p	3447.79	3269.2	3056	1566.17	1064.34	691.519	chr7	+	36079084	36085736	AC083864.4	intergenic	ENSEMBL_GENCODE	0.00149774	1	2.94187	yes
ENST00000381493	hsa-miR-5787	3447.79	3269.2	3056	1566.17	1064.34	691.519	chr7	+	36079084	36085736	AC083864.4	intergenic	ENSEMBL_GENCODE	0.00149774	1	2.94187	yes
ENST00000381493	hsa-miR-663a	3447.79	3269.2	3056	1566.17	1064.34	691.519	chr7	+	36079084	36085736	AC083864.4	intergenic	ENSEMBL_GENCODE	0.00149774	1	2.94187	yes
ENST00000381493	hsa-miR-6731-5p	3447.79	3269.2	3056	1566.17	1064.34	691.519	chr7	+	36079084	36085736	AC083864.4	intergenic	ENSEMBL_GENCODE	0.00149774	1	2.94187	yes
ENST00000381493	hsa-miR-6754-5p	3447.79	3269.2	3056	1566.17	1064.34	691.519	chr7	+	36079084	36085736	AC083864.4	intergenic	ENSEMBL_GENCODE	0.00149774	1	2.94187	yes
ENST00000381493	hsa-miR-6756-3p	3447.79	3269.2	3056	1566.17	1064.34	691.519	chr7	+	36079084	36085736	AC083864.4	intergenic	ENSEMBL_GENCODE	0.00149774	1	2.94187	yes
ENST00000381493	hsa-miR-6762-5p	3447.79	3269.2	3056	1566.17	1064.34	691.519	chr7	+	36079084	36085736	AC083864.4	intergenic	ENSEMBL_GENCODE	0.00149774	1	2.94187	yes
ENST00000381493	hsa-miR-6769a-3p	3447.79	3269.2	3056	1566.17	1064.34	691.519	chr7	+	36079084	36085736	AC083864.4	intergenic	ENSEMBL_GENCODE	0.00149774	1	2.94187	yes
ENST00000381493	hsa-miR-6775-5p	3447.79	3269.2	3056	1566.17	1064.34	691.519	chr7	+	36079084	36085736	AC083864.4	intergenic	ENSEMBL_GENCODE	0.00149774	1	2.94187	yes
ENST00000381493	hsa-miR-6785-5p	3447.79	3269.2	3056	1566.17	1064.34	691.519	chr7	+	36079084	36085736	AC083864.4	intergenic	ENSEMBL_GENCODE	0.00149774	1	2.94187	yes
ENST00000381493	hsa-miR-6791-5p	3447.79	3269.2	3056	1566.17	1064.34	691.519	chr7	+	36079084	36085736	AC083864.4	intergenic	ENSEMBL_GENCODE	0.00149774	1	2.94187	yes
ENST00000381493	hsa-miR-6795-5p	3447.79	3269.2	3056	1566.17	1064.34	691.519	chr7	+	36079084	36085736	AC083864.4	intergenic	ENSEMBL_GENCODE	0.00149774	1	2.94187	yes
ENST00000381493	hsa-miR-6852-5p	3447.79	3269.2	3056	1566.17	1064.34	691.519	chr7	+	36079084	36085736	AC083864.4	intergenic	ENSEMBL_GENCODE	0.00149774	1	2.94187	yes
ENST00000381493	hsa-miR-6879-5p	3447.79	3269.2	3056	1566.17	1064.34	691.519	chr7	+	36079084	36085736	AC083864.4	intergenic	ENSEMBL_GENCODE	0.00149774	1	2.94187	yes
ENST00000381493	hsa-miR-6883-5p	3447.79	3269.2	3056	1566.17	1064.34	691.519	chr7	+	36079084	36085736	AC083864.4	intergenic	ENSEMBL_GENCODE	0.00149774	1	2.94187	yes
ENST00000381493	hsa-miR-6887-5p	3447.79	3269.2	3056	1566.17	1064.34	691.519	chr7	+	36079084	36085736	AC083864.4	intergenic	ENSEMBL_GENCODE	0.00149774	1	2.94187	yes
ENST00000381493	hsa-miR-874-5p	3447.79	3269.2	3056	1566.17	1064.34	691.519	chr7	+	36079084	36085736	AC083864.4	intergenic	ENSEMBL_GENCODE	0.00149774	1	2.94187	yes
ENST00000382641	hsa-miR-1304-3p	2575.34	2322.6	2132.78	236.74	354.255	263.03	chr22	-	26667693	26672654	CTA-373H7.7	intergenic	ENSEMBL_GENCODE	0.000100878	1	8.23244	yes
ENST00000382641	hsa-miR-149-3p	2575.34	2322.6	2132.78	236.74	354.255	263.03	chr22	-	26667693	26672654	CTA-373H7.7	intergenic	ENSEMBL_GENCODE	0.000100878	1	8.23244	yes
ENST00000382641	hsa-miR-185-3p	2575.34	2322.6	2132.78	236.74	354.255	263.03	chr22	-	26667693	26672654	CTA-373H7.7	intergenic	ENSEMBL_GENCODE	0.000100878	1	8.23244	yes
ENST00000382641	hsa-miR-193b-3p	2575.34	2322.6	2132.78	236.74	354.255	263.03	chr22	-	26667693	26672654	CTA-373H7.7	intergenic	ENSEMBL_GENCODE	0.000100878	1	8.23244	yes
ENST00000382641	hsa-miR-3135a	2575.34	2322.6	2132.78	236.74	354.255	263.03	chr22	-	26667693	26672654	CTA-373H7.7	intergenic	ENSEMBL_GENCODE	0.000100878	1	8.23244	yes
ENST00000382641	hsa-miR-3192-5p	2575.34	2322.6	2132.78	236.74	354.255	263.03	chr22	-	26667693	26672654	CTA-373H7.7	intergenic	ENSEMBL_GENCODE	0.000100878	1	8.23244	yes
ENST00000382641	hsa-miR-328-5p	2575.34	2322.6	2132.78	236.74	354.255	263.03	chr22	-	26667693	26672654	CTA-373H7.7	intergenic	ENSEMBL_GENCODE	0.000100878	1	8.23244	yes
ENST00000382641	hsa-miR-361-3p	2575.34	2322.6	2132.78	236.74	354.255	263.03	chr22	-	26667693	26672654	CTA-373H7.7	intergenic	ENSEMBL_GENCODE	0.000100878	1	8.23244	yes
ENST00000382641	hsa-miR-4534	2575.34	2322.6	2132.78	236.74	354.255	263.03	chr22	-	26667693	26672654	CTA-373H7.7	intergenic	ENSEMBL_GENCODE	0.000100878	1	8.23244	yes
ENST00000382641	hsa-miR-4640-5p	2575.34	2322.6	2132.78	236.74	354.255	263.03	chr22	-	26667693	26672654	CTA-373H7.7	intergenic	ENSEMBL_GENCODE	0.000100878	1	8.23244	yes
ENST00000382641	hsa-miR-4658	2575.34	2322.6	2132.78	236.74	354.255	263.03	chr22	-	26667693	26672654	CTA-373H7.7	intergenic	ENSEMBL_GENCODE	0.000100878	1	8.23244	yes
ENST00000382641	hsa-miR-4664-5p	2575.34	2322.6	2132.78	236.74	354.255	263.03	chr22	-	26667693	26672654	CTA-373H7.7	intergenic	ENSEMBL_GENCODE	0.000100878	1	8.23244	yes
ENST00000382641	hsa-miR-4685-5p	2575.34	2322.6	2132.78	236.74	354.255	263.03	chr22	-	26667693	26672654	CTA-373H7.7	intergenic	ENSEMBL_GENCODE	0.000100878	1	8.23244	yes
ENST00000382641	hsa-miR-4687-3p	2575.34	2322.6	2132.78	236.74	354.255	263.03	chr22	-	26667693	26672654	CTA-373H7.7	intergenic	ENSEMBL_GENCODE	0.000100878	1	8.23244	yes
ENST00000382641	hsa-miR-4726-3p	2575.34	2322.6	2132.78	236.74	354.255	263.03	chr22	-	26667693	26672654	CTA-373H7.7	intergenic	ENSEMBL_GENCODE	0.000100878	1	8.23244	yes
ENST00000382641	hsa-miR-4726-5p	2575.34	2322.6	2132.78	236.74	354.255	263.03	chr22	-	26667693	26672654	CTA-373H7.7	intergenic	ENSEMBL_GENCODE	0.000100878	1	8.23244	yes
ENST00000382641	hsa-miR-4728-5p	2575.34	2322.6	2132.78	236.74	354.255	263.03	chr22	-	26667693	26672654	CTA-373H7.7	intergenic	ENSEMBL_GENCODE	0.000100878	1	8.23244	yes
ENST00000382641	hsa-miR-4741	2575.34	2322.6	2132.78	236.74	354.255	263.03	chr22	-	26667693	26672654	CTA-373H7.7	intergenic	ENSEMBL_GENCODE	0.000100878	1	8.23244	yes
ENST00000382641	hsa-miR-4763-3p	2575.34	2322.6	2132.78	236.74	354.255	263.03	chr22	-	26667693	26672654	CTA-373H7.7	intergenic	ENSEMBL_GENCODE	0.000100878	1	8.23244	yes
ENST00000382641	hsa-miR-5088-5p	2575.34	2322.6	2132.78	236.74	354.255	263.03	chr22	-	26667693	26672654	CTA-373H7.7	intergenic	ENSEMBL_GENCODE	0.000100878	1	8.23244	yes
ENST00000382641	hsa-miR-5787	2575.34	2322.6	2132.78	236.74	354.255	263.03	chr22	-	26667693	26672654	CTA-373H7.7	intergenic	ENSEMBL_GENCODE	0.000100878	1	8.23244	yes
ENST00000382641	hsa-miR-6127	2575.34	2322.6	2132.78	236.74	354.255	263.03	chr22	-	26667693	26672654	CTA-373H7.7	intergenic	ENSEMBL_GENCODE	0.000100878	1	8.23244	yes
ENST00000382641	hsa-miR-619-5p	2575.34	2322.6	2132.78	236.74	354.255	263.03	chr22	-	26667693	26672654	CTA-373H7.7	intergenic	ENSEMBL_GENCODE	0.000100878	1	8.23244	yes
ENST00000382641	hsa-miR-637	2575.34	2322.6	2132.78	236.74	354.255	263.03	chr22	-	26667693	26672654	CTA-373H7.7	intergenic	ENSEMBL_GENCODE	0.000100878	1	8.23244	yes
ENST00000382641	hsa-miR-6511a-5p	2575.34	2322.6	2132.78	236.74	354.255	263.03	chr22	-	26667693	26672654	CTA-373H7.7	intergenic	ENSEMBL_GENCODE	0.000100878	1	8.23244	yes
ENST00000382641	hsa-miR-661	2575.34	2322.6	2132.78	236.74	354.255	263.03	chr22	-	26667693	26672654	CTA-373H7.7	intergenic	ENSEMBL_GENCODE	0.000100878	1	8.23244	yes
ENST00000382641	hsa-miR-6724-5p	2575.34	2322.6	2132.78	236.74	354.255	263.03	chr22	-	26667693	26672654	CTA-373H7.7	intergenic	ENSEMBL_GENCODE	0.000100878	1	8.23244	yes
ENST00000382641	hsa-miR-6749-3p	2575.34	2322.6	2132.78	236.74	354.255	263.03	chr22	-	26667693	26672654	CTA-373H7.7	intergenic	ENSEMBL_GENCODE	0.000100878	1	8.23244	yes
ENST00000382641	hsa-miR-6775-3p	2575.34	2322.6	2132.78	236.74	354.255	263.03	chr22	-	26667693	26672654	CTA-373H7.7	intergenic	ENSEMBL_GENCODE	0.000100878	1	8.23244	yes
ENST00000382641	hsa-miR-6777-5p	2575.34	2322.6	2132.78	236.74	354.255	263.03	chr22	-	26667693	26672654	CTA-373H7.7	intergenic	ENSEMBL_GENCODE	0.000100878	1	8.23244	yes
ENST00000382641	hsa-miR-6779-5p	2575.34	2322.6	2132.78	236.74	354.255	263.03	chr22	-	26667693	26672654	CTA-373H7.7	intergenic	ENSEMBL_GENCODE	0.000100878	1	8.23244	yes
ENST00000382641	hsa-miR-6780a-5p	2575.34	2322.6	2132.78	236.74	354.255	263.03	chr22	-	26667693	26672654	CTA-373H7.7	intergenic	ENSEMBL_GENCODE	0.000100878	1	8.23244	yes
ENST00000382641	hsa-miR-6791-5p	2575.34	2322.6	2132.78	236.74	354.255	263.03	chr22	-	26667693	26672654	CTA-373H7.7	intergenic	ENSEMBL_GENCODE	0.000100878	1	8.23244	yes
ENST00000382641	hsa-miR-6810-5p	2575.34	2322.6	2132.78	236.74	354.255	263.03	chr22	-	26667693	26672654	CTA-373H7.7	intergenic	ENSEMBL_GENCODE	0.000100878	1	8.23244	yes
ENST00000382641	hsa-miR-6846-5p	2575.34	2322.6	2132.78	236.74	354.255	263.03	chr22	-	26667693	26672654	CTA-373H7.7	intergenic	ENSEMBL_GENCODE	0.000100878	1	8.23244	yes
ENST00000382641	hsa-miR-6848-5p	2575.34	2322.6	2132.78	236.74	354.255	263.03	chr22	-	26667693	26672654	CTA-373H7.7	intergenic	ENSEMBL_GENCODE	0.000100878	1	8.23244	yes
ENST00000382641	hsa-miR-6861-5p	2575.34	2322.6	2132.78	236.74	354.255	263.03	chr22	-	26667693	26672654	CTA-373H7.7	intergenic	ENSEMBL_GENCODE	0.000100878	1	8.23244	yes
ENST00000382641	hsa-miR-6871-5p	2575.34	2322.6	2132.78	236.74	354.255	263.03	chr22	-	26667693	26672654	CTA-373H7.7	intergenic	ENSEMBL_GENCODE	0.000100878	1	8.23244	yes
ENST00000382641	hsa-miR-6874-5p	2575.34	2322.6	2132.78	236.74	354.255	263.03	chr22	-	26667693	26672654	CTA-373H7.7	intergenic	ENSEMBL_GENCODE	0.000100878	1	8.23244	yes
ENST00000382641	hsa-miR-6887-5p	2575.34	2322.6	2132.78	236.74	354.255	263.03	chr22	-	26667693	26672654	CTA-373H7.7	intergenic	ENSEMBL_GENCODE	0.000100878	1	8.23244	yes
ENST00000382641	hsa-miR-7843-5p	2575.34	2322.6	2132.78	236.74	354.255	263.03	chr22	-	26667693	26672654	CTA-373H7.7	intergenic	ENSEMBL_GENCODE	0.000100878	1	8.23244	yes
ENST00000382641	hsa-miR-8089	2575.34	2322.6	2132.78	236.74	354.255	263.03	chr22	-	26667693	26672654	CTA-373H7.7	intergenic	ENSEMBL_GENCODE	0.000100878	1	8.23244	yes
ENST00000382641	hsa-miR-939-3p	2575.34	2322.6	2132.78	236.74	354.255	263.03	chr22	-	26667693	26672654	CTA-373H7.7	intergenic	ENSEMBL_GENCODE	0.000100878	1	8.23244	yes
ENST00000383686	hsa-miR-4512	4.05503	4.09724	10.0548	32.8704	25.1955	21.1115	chr3	-	110892123	110893476	RP11-553A10.1	intergenic	ENSEMBL_GENCODE	0.0069606	1	0.229954	yes
ENST00000383686	hsa-miR-661	4.05503	4.09724	10.0548	32.8704	25.1955	21.1115	chr3	-	110892123	110893476	RP11-553A10.1	intergenic	ENSEMBL_GENCODE	0.0069606	1	0.229954	yes
ENST00000383686	hsa-miR-6793-5p	4.05503	4.09724	10.0548	32.8704	25.1955	21.1115	chr3	-	110892123	110893476	RP11-553A10.1	intergenic	ENSEMBL_GENCODE	0.0069606	1	0.229954	yes
ENST00000383686	hsa-miR-6858-5p	4.05503	4.09724	10.0548	32.8704	25.1955	21.1115	chr3	-	110892123	110893476	RP11-553A10.1	intergenic	ENSEMBL_GENCODE	0.0069606	1	0.229954	yes
ENST00000383686	hsa-miR-6894-5p	4.05503	4.09724	10.0548	32.8704	25.1955	21.1115	chr3	-	110892123	110893476	RP11-553A10.1	intergenic	ENSEMBL_GENCODE	0.0069606	1	0.229954	yes
ENST00000390540	hsa-miR-1538	4.05503	4.09724	7.10117	13.1743	9.65751	11.9841	chr14	-	105601472	105605357	RP11-731F5.1	intronic_sense	ENSEMBL_GENCODE	0.0106786	1	0.438117	yes
ENST00000390540	hsa-miR-4787-5p	4.05503	4.09724	7.10117	13.1743	9.65751	11.9841	chr14	-	105601472	105605357	RP11-731F5.1	intronic_sense	ENSEMBL_GENCODE	0.0106786	1	0.438117	yes
ENST00000390540	hsa-miR-5787	4.05503	4.09724	7.10117	13.1743	9.65751	11.9841	chr14	-	105601472	105605357	RP11-731F5.1	intronic_sense	ENSEMBL_GENCODE	0.0106786	1	0.438117	yes
ENST00000390540	hsa-miR-663b	4.05503	4.09724	7.10117	13.1743	9.65751	11.9841	chr14	-	105601472	105605357	RP11-731F5.1	intronic_sense	ENSEMBL_GENCODE	0.0106786	1	0.438117	yes
ENST00000390540	hsa-miR-6737-5p	4.05503	4.09724	7.10117	13.1743	9.65751	11.9841	chr14	-	105601472	105605357	RP11-731F5.1	intronic_sense	ENSEMBL_GENCODE	0.0106786	1	0.438117	yes
ENST00000390540	hsa-miR-6756-5p	4.05503	4.09724	7.10117	13.1743	9.65751	11.9841	chr14	-	105601472	105605357	RP11-731F5.1	intronic_sense	ENSEMBL_GENCODE	0.0106786	1	0.438117	yes
ENST00000390540	hsa-miR-6812-5p	4.05503	4.09724	7.10117	13.1743	9.65751	11.9841	chr14	-	105601472	105605357	RP11-731F5.1	intronic_sense	ENSEMBL_GENCODE	0.0106786	1	0.438117	yes
ENST00000390540	hsa-miR-6819-5p	4.05503	4.09724	7.10117	13.1743	9.65751	11.9841	chr14	-	105601472	105605357	RP11-731F5.1	intronic_sense	ENSEMBL_GENCODE	0.0106786	1	0.438117	yes
ENST00000390540	hsa-miR-6861-5p	4.05503	4.09724	7.10117	13.1743	9.65751	11.9841	chr14	-	105601472	105605357	RP11-731F5.1	intronic_sense	ENSEMBL_GENCODE	0.0106786	1	0.438117	yes
ENST00000390540	hsa-miR-6865-5p	4.05503	4.09724	7.10117	13.1743	9.65751	11.9841	chr14	-	105601472	105605357	RP11-731F5.1	intronic_sense	ENSEMBL_GENCODE	0.0106786	1	0.438117	yes
ENST00000397551	hsa-miR-1247-3p	20.4006	24.8375	23.8505	41.7416	52.6633	45.2754	chr7	+	154928517	154945398	PAXIP1-AS2	exonic_antisense	ENSEMBL_GENCODE	0.0025176	1	0.49462	yes
ENST00000397551	hsa-miR-1285-3p	20.4006	24.8375	23.8505	41.7416	52.6633	45.2754	chr7	+	154928517	154945398	PAXIP1-AS2	exonic_antisense	ENSEMBL_GENCODE	0.0025176	1	0.49462	yes
ENST00000397551	hsa-miR-185-3p	20.4006	24.8375	23.8505	41.7416	52.6633	45.2754	chr7	+	154928517	154945398	PAXIP1-AS2	exonic_antisense	ENSEMBL_GENCODE	0.0025176	1	0.49462	yes
ENST00000397551	hsa-miR-3137	20.4006	24.8375	23.8505	41.7416	52.6633	45.2754	chr7	+	154928517	154945398	PAXIP1-AS2	exonic_antisense	ENSEMBL_GENCODE	0.0025176	1	0.49462	yes
ENST00000397551	hsa-miR-3151-5p	20.4006	24.8375	23.8505	41.7416	52.6633	45.2754	chr7	+	154928517	154945398	PAXIP1-AS2	exonic_antisense	ENSEMBL_GENCODE	0.0025176	1	0.49462	yes
ENST00000397551	hsa-miR-3192-5p	20.4006	24.8375	23.8505	41.7416	52.6633	45.2754	chr7	+	154928517	154945398	PAXIP1-AS2	exonic_antisense	ENSEMBL_GENCODE	0.0025176	1	0.49462	yes
ENST00000397551	hsa-miR-3620-5p	20.4006	24.8375	23.8505	41.7416	52.6633	45.2754	chr7	+	154928517	154945398	PAXIP1-AS2	exonic_antisense	ENSEMBL_GENCODE	0.0025176	1	0.49462	yes
ENST00000397551	hsa-miR-4459	20.4006	24.8375	23.8505	41.7416	52.6633	45.2754	chr7	+	154928517	154945398	PAXIP1-AS2	exonic_antisense	ENSEMBL_GENCODE	0.0025176	1	0.49462	yes
ENST00000397551	hsa-miR-4656	20.4006	24.8375	23.8505	41.7416	52.6633	45.2754	chr7	+	154928517	154945398	PAXIP1-AS2	exonic_antisense	ENSEMBL_GENCODE	0.0025176	1	0.49462	yes
ENST00000397551	hsa-miR-6722-3p	20.4006	24.8375	23.8505	41.7416	52.6633	45.2754	chr7	+	154928517	154945398	PAXIP1-AS2	exonic_antisense	ENSEMBL_GENCODE	0.0025176	1	0.49462	yes
ENST00000397551	hsa-miR-6780a-5p	20.4006	24.8375	23.8505	41.7416	52.6633	45.2754	chr7	+	154928517	154945398	PAXIP1-AS2	exonic_antisense	ENSEMBL_GENCODE	0.0025176	1	0.49462	yes
ENST00000397551	hsa-miR-6787-3p	20.4006	24.8375	23.8505	41.7416	52.6633	45.2754	chr7	+	154928517	154945398	PAXIP1-AS2	exonic_antisense	ENSEMBL_GENCODE	0.0025176	1	0.49462	yes
ENST00000397551	hsa-miR-762	20.4006	24.8375	23.8505	41.7416	52.6633	45.2754	chr7	+	154928517	154945398	PAXIP1-AS2	exonic_antisense	ENSEMBL_GENCODE	0.0025176	1	0.49462	yes
ENST00000397864	hsa-miR-1273g-3p	515.59	507.428	505.308	163.845	153.012	94.2369	chr9	-	80869758	80871295	RP11-289F5.1	intergenic	ENSEMBL_GENCODE	0.0034224	1	3.71771	yes
ENST00000397864	hsa-miR-6771-5p	515.59	507.428	505.308	163.845	153.012	94.2369	chr9	-	80869758	80871295	RP11-289F5.1	intergenic	ENSEMBL_GENCODE	0.0034224	1	3.71771	yes
ENST00000397864	hsa-miR-6776-5p	515.59	507.428	505.308	163.845	153.012	94.2369	chr9	-	80869758	80871295	RP11-289F5.1	intergenic	ENSEMBL_GENCODE	0.0034224	1	3.71771	yes
ENST00000398832	hsa-miR-2861	17.5304	29.2507	21.7931	3.87894	4.39277	12.7654	chr17	-	32141226	32143135	AC090616.2	exonic_antisense	ENSEMBL_GENCODE	0.023998	1	3.25968	yes
ENST00000398832	hsa-miR-3191-3p	17.5304	29.2507	21.7931	3.87894	4.39277	12.7654	chr17	-	32141226	32143135	AC090616.2	exonic_antisense	ENSEMBL_GENCODE	0.023998	1	3.25968	yes
ENST00000398832	hsa-miR-339-5p	17.5304	29.2507	21.7931	3.87894	4.39277	12.7654	chr17	-	32141226	32143135	AC090616.2	exonic_antisense	ENSEMBL_GENCODE	0.023998	1	3.25968	yes
ENST00000398832	hsa-miR-3960	17.5304	29.2507	21.7931	3.87894	4.39277	12.7654	chr17	-	32141226	32143135	AC090616.2	exonic_antisense	ENSEMBL_GENCODE	0.023998	1	3.25968	yes
ENST00000398832	hsa-miR-4449	17.5304	29.2507	21.7931	3.87894	4.39277	12.7654	chr17	-	32141226	32143135	AC090616.2	exonic_antisense	ENSEMBL_GENCODE	0.023998	1	3.25968	yes
ENST00000398832	hsa-miR-4488	17.5304	29.2507	21.7931	3.87894	4.39277	12.7654	chr17	-	32141226	32143135	AC090616.2	exonic_antisense	ENSEMBL_GENCODE	0.023998	1	3.25968	yes
ENST00000398832	hsa-miR-4649-5p	17.5304	29.2507	21.7931	3.87894	4.39277	12.7654	chr17	-	32141226	32143135	AC090616.2	exonic_antisense	ENSEMBL_GENCODE	0.023998	1	3.25968	yes
ENST00000398832	hsa-miR-4651	17.5304	29.2507	21.7931	3.87894	4.39277	12.7654	chr17	-	32141226	32143135	AC090616.2	exonic_antisense	ENSEMBL_GENCODE	0.023998	1	3.25968	yes
ENST00000398832	hsa-miR-4706	17.5304	29.2507	21.7931	3.87894	4.39277	12.7654	chr17	-	32141226	32143135	AC090616.2	exonic_antisense	ENSEMBL_GENCODE	0.023998	1	3.25968	yes
ENST00000398832	hsa-miR-4767	17.5304	29.2507	21.7931	3.87894	4.39277	12.7654	chr17	-	32141226	32143135	AC090616.2	exonic_antisense	ENSEMBL_GENCODE	0.023998	1	3.25968	yes
ENST00000398832	hsa-miR-5589-5p	17.5304	29.2507	21.7931	3.87894	4.39277	12.7654	chr17	-	32141226	32143135	AC090616.2	exonic_antisense	ENSEMBL_GENCODE	0.023998	1	3.25968	yes
ENST00000398832	hsa-miR-608	17.5304	29.2507	21.7931	3.87894	4.39277	12.7654	chr17	-	32141226	32143135	AC090616.2	exonic_antisense	ENSEMBL_GENCODE	0.023998	1	3.25968	yes
ENST00000398832	hsa-miR-6732-3p	17.5304	29.2507	21.7931	3.87894	4.39277	12.7654	chr17	-	32141226	32143135	AC090616.2	exonic_antisense	ENSEMBL_GENCODE	0.023998	1	3.25968	yes
ENST00000398832	hsa-miR-6741-5p	17.5304	29.2507	21.7931	3.87894	4.39277	12.7654	chr17	-	32141226	32143135	AC090616.2	exonic_antisense	ENSEMBL_GENCODE	0.023998	1	3.25968	yes
ENST00000398832	hsa-miR-6746-3p	17.5304	29.2507	21.7931	3.87894	4.39277	12.7654	chr17	-	32141226	32143135	AC090616.2	exonic_antisense	ENSEMBL_GENCODE	0.023998	1	3.25968	yes
ENST00000398832	hsa-miR-6756-5p	17.5304	29.2507	21.7931	3.87894	4.39277	12.7654	chr17	-	32141226	32143135	AC090616.2	exonic_antisense	ENSEMBL_GENCODE	0.023998	1	3.25968	yes
ENST00000398832	hsa-miR-6781-5p	17.5304	29.2507	21.7931	3.87894	4.39277	12.7654	chr17	-	32141226	32143135	AC090616.2	exonic_antisense	ENSEMBL_GENCODE	0.023998	1	3.25968	yes
ENST00000398832	hsa-miR-6791-5p	17.5304	29.2507	21.7931	3.87894	4.39277	12.7654	chr17	-	32141226	32143135	AC090616.2	exonic_antisense	ENSEMBL_GENCODE	0.023998	1	3.25968	yes
ENST00000398832	hsa-miR-8073	17.5304	29.2507	21.7931	3.87894	4.39277	12.7654	chr17	-	32141226	32143135	AC090616.2	exonic_antisense	ENSEMBL_GENCODE	0.023998	1	3.25968	yes
ENST00000401499	hsa-miR-1233-5p	99.9927	81.3155	81.3122	49.1104	42.3218	29.9888	chr7	+	155382076	155396356	AC008060.7	intergenic	ENSEMBL_GENCODE	0.004921	1	2.16289	yes
ENST00000401499	hsa-miR-1913	99.9927	81.3155	81.3122	49.1104	42.3218	29.9888	chr7	+	155382076	155396356	AC008060.7	intergenic	ENSEMBL_GENCODE	0.004921	1	2.16289	yes
ENST00000401499	hsa-miR-214-3p	99.9927	81.3155	81.3122	49.1104	42.3218	29.9888	chr7	+	155382076	155396356	AC008060.7	intergenic	ENSEMBL_GENCODE	0.004921	1	2.16289	yes
ENST00000401499	hsa-miR-3615	99.9927	81.3155	81.3122	49.1104	42.3218	29.9888	chr7	+	155382076	155396356	AC008060.7	intergenic	ENSEMBL_GENCODE	0.004921	1	2.16289	yes
ENST00000401499	hsa-miR-3909	99.9927	81.3155	81.3122	49.1104	42.3218	29.9888	chr7	+	155382076	155396356	AC008060.7	intergenic	ENSEMBL_GENCODE	0.004921	1	2.16289	yes
ENST00000401499	hsa-miR-4270	99.9927	81.3155	81.3122	49.1104	42.3218	29.9888	chr7	+	155382076	155396356	AC008060.7	intergenic	ENSEMBL_GENCODE	0.004921	1	2.16289	yes
ENST00000401499	hsa-miR-4722-5p	99.9927	81.3155	81.3122	49.1104	42.3218	29.9888	chr7	+	155382076	155396356	AC008060.7	intergenic	ENSEMBL_GENCODE	0.004921	1	2.16289	yes
ENST00000401499	hsa-miR-4726-3p	99.9927	81.3155	81.3122	49.1104	42.3218	29.9888	chr7	+	155382076	155396356	AC008060.7	intergenic	ENSEMBL_GENCODE	0.004921	1	2.16289	yes
ENST00000401499	hsa-miR-4746-3p	99.9927	81.3155	81.3122	49.1104	42.3218	29.9888	chr7	+	155382076	155396356	AC008060.7	intergenic	ENSEMBL_GENCODE	0.004921	1	2.16289	yes
ENST00000401499	hsa-miR-574-3p	99.9927	81.3155	81.3122	49.1104	42.3218	29.9888	chr7	+	155382076	155396356	AC008060.7	intergenic	ENSEMBL_GENCODE	0.004921	1	2.16289	yes
ENST00000401499	hsa-miR-619-5p	99.9927	81.3155	81.3122	49.1104	42.3218	29.9888	chr7	+	155382076	155396356	AC008060.7	intergenic	ENSEMBL_GENCODE	0.004921	1	2.16289	yes
ENST00000401499	hsa-miR-6715a-3p	99.9927	81.3155	81.3122	49.1104	42.3218	29.9888	chr7	+	155382076	155396356	AC008060.7	intergenic	ENSEMBL_GENCODE	0.004921	1	2.16289	yes
ENST00000401499	hsa-miR-6754-5p	99.9927	81.3155	81.3122	49.1104	42.3218	29.9888	chr7	+	155382076	155396356	AC008060.7	intergenic	ENSEMBL_GENCODE	0.004921	1	2.16289	yes
ENST00000401499	hsa-miR-6778-5p	99.9927	81.3155	81.3122	49.1104	42.3218	29.9888	chr7	+	155382076	155396356	AC008060.7	intergenic	ENSEMBL_GENCODE	0.004921	1	2.16289	yes
ENST00000401499	hsa-miR-6779-5p	99.9927	81.3155	81.3122	49.1104	42.3218	29.9888	chr7	+	155382076	155396356	AC008060.7	intergenic	ENSEMBL_GENCODE	0.004921	1	2.16289	yes
ENST00000401499	hsa-miR-6796-5p	99.9927	81.3155	81.3122	49.1104	42.3218	29.9888	chr7	+	155382076	155396356	AC008060.7	intergenic	ENSEMBL_GENCODE	0.004921	1	2.16289	yes
ENST00000401499	hsa-miR-6797-5p	99.9927	81.3155	81.3122	49.1104	42.3218	29.9888	chr7	+	155382076	155396356	AC008060.7	intergenic	ENSEMBL_GENCODE	0.004921	1	2.16289	yes
ENST00000401499	hsa-miR-6812-5p	99.9927	81.3155	81.3122	49.1104	42.3218	29.9888	chr7	+	155382076	155396356	AC008060.7	intergenic	ENSEMBL_GENCODE	0.004921	1	2.16289	yes
ENST00000401499	hsa-miR-6829-3p	99.9927	81.3155	81.3122	49.1104	42.3218	29.9888	chr7	+	155382076	155396356	AC008060.7	intergenic	ENSEMBL_GENCODE	0.004921	1	2.16289	yes
ENST00000401499	hsa-miR-6882-3p	99.9927	81.3155	81.3122	49.1104	42.3218	29.9888	chr7	+	155382076	155396356	AC008060.7	intergenic	ENSEMBL_GENCODE	0.004921	1	2.16289	yes
ENST00000401499	hsa-miR-6893-3p	99.9927	81.3155	81.3122	49.1104	42.3218	29.9888	chr7	+	155382076	155396356	AC008060.7	intergenic	ENSEMBL_GENCODE	0.004921	1	2.16289	yes
ENST00000401499	hsa-miR-7107-5p	99.9927	81.3155	81.3122	49.1104	42.3218	29.9888	chr7	+	155382076	155396356	AC008060.7	intergenic	ENSEMBL_GENCODE	0.004921	1	2.16289	yes
ENST00000401499	hsa-miR-7113-3p	99.9927	81.3155	81.3122	49.1104	42.3218	29.9888	chr7	+	155382076	155396356	AC008060.7	intergenic	ENSEMBL_GENCODE	0.004921	1	2.16289	yes
ENST00000412295	hsa-miR-1976	3555.32	3358.66	3451.92	1530.46	648.02	618.074	chr5	+	181281375	181283652	CTC-338M12.9	intergenic	ENSEMBL_GENCODE	0.00115978	1	3.70667	yes
ENST00000412295	hsa-miR-4632-3p	3555.32	3358.66	3451.92	1530.46	648.02	618.074	chr5	+	181281375	181283652	CTC-338M12.9	intergenic	ENSEMBL_GENCODE	0.00115978	1	3.70667	yes
ENST00000412295	hsa-miR-484	3555.32	3358.66	3451.92	1530.46	648.02	618.074	chr5	+	181281375	181283652	CTC-338M12.9	intergenic	ENSEMBL_GENCODE	0.00115978	1	3.70667	yes
ENST00000412295	hsa-miR-5088-3p	3555.32	3358.66	3451.92	1530.46	648.02	618.074	chr5	+	181281375	181283652	CTC-338M12.9	intergenic	ENSEMBL_GENCODE	0.00115978	1	3.70667	yes
ENST00000412427	hsa-miR-1207-5p	214.888	233.882	210.884	111.35	98.3034	108.374	chr1	+	17189783	17197617	RP11-380J14.1	intergenic	ENSEMBL_GENCODE	0.000144924	1	2.07421	yes
ENST00000412427	hsa-miR-1224-3p	214.888	233.882	210.884	111.35	98.3034	108.374	chr1	+	17189783	17197617	RP11-380J14.1	intergenic	ENSEMBL_GENCODE	0.000144924	1	2.07421	yes
ENST00000412427	hsa-miR-1254	214.888	233.882	210.884	111.35	98.3034	108.374	chr1	+	17189783	17197617	RP11-380J14.1	intergenic	ENSEMBL_GENCODE	0.000144924	1	2.07421	yes
ENST00000412427	hsa-miR-1268b	214.888	233.882	210.884	111.35	98.3034	108.374	chr1	+	17189783	17197617	RP11-380J14.1	intergenic	ENSEMBL_GENCODE	0.000144924	1	2.07421	yes
ENST00000412427	hsa-miR-1291	214.888	233.882	210.884	111.35	98.3034	108.374	chr1	+	17189783	17197617	RP11-380J14.1	intergenic	ENSEMBL_GENCODE	0.000144924	1	2.07421	yes
ENST00000412427	hsa-miR-1301-3p	214.888	233.882	210.884	111.35	98.3034	108.374	chr1	+	17189783	17197617	RP11-380J14.1	intergenic	ENSEMBL_GENCODE	0.000144924	1	2.07421	yes
ENST00000412427	hsa-miR-1343-5p	214.888	233.882	210.884	111.35	98.3034	108.374	chr1	+	17189783	17197617	RP11-380J14.1	intergenic	ENSEMBL_GENCODE	0.000144924	1	2.07421	yes
ENST00000412427	hsa-miR-185-3p	214.888	233.882	210.884	111.35	98.3034	108.374	chr1	+	17189783	17197617	RP11-380J14.1	intergenic	ENSEMBL_GENCODE	0.000144924	1	2.07421	yes
ENST00000412427	hsa-miR-1915-5p	214.888	233.882	210.884	111.35	98.3034	108.374	chr1	+	17189783	17197617	RP11-380J14.1	intergenic	ENSEMBL_GENCODE	0.000144924	1	2.07421	yes
ENST00000412427	hsa-miR-2392	214.888	233.882	210.884	111.35	98.3034	108.374	chr1	+	17189783	17197617	RP11-380J14.1	intergenic	ENSEMBL_GENCODE	0.000144924	1	2.07421	yes
ENST00000412427	hsa-miR-23a-5p	214.888	233.882	210.884	111.35	98.3034	108.374	chr1	+	17189783	17197617	RP11-380J14.1	intergenic	ENSEMBL_GENCODE	0.000144924	1	2.07421	yes
ENST00000412427	hsa-miR-2861	214.888	233.882	210.884	111.35	98.3034	108.374	chr1	+	17189783	17197617	RP11-380J14.1	intergenic	ENSEMBL_GENCODE	0.000144924	1	2.07421	yes
ENST00000412427	hsa-miR-3127-3p	214.888	233.882	210.884	111.35	98.3034	108.374	chr1	+	17189783	17197617	RP11-380J14.1	intergenic	ENSEMBL_GENCODE	0.000144924	1	2.07421	yes
ENST00000412427	hsa-miR-328-3p	214.888	233.882	210.884	111.35	98.3034	108.374	chr1	+	17189783	17197617	RP11-380J14.1	intergenic	ENSEMBL_GENCODE	0.000144924	1	2.07421	yes
ENST00000412427	hsa-miR-330-5p	214.888	233.882	210.884	111.35	98.3034	108.374	chr1	+	17189783	17197617	RP11-380J14.1	intergenic	ENSEMBL_GENCODE	0.000144924	1	2.07421	yes
ENST00000412427	hsa-miR-3620-3p	214.888	233.882	210.884	111.35	98.3034	108.374	chr1	+	17189783	17197617	RP11-380J14.1	intergenic	ENSEMBL_GENCODE	0.000144924	1	2.07421	yes
ENST00000412427	hsa-miR-3909	214.888	233.882	210.884	111.35	98.3034	108.374	chr1	+	17189783	17197617	RP11-380J14.1	intergenic	ENSEMBL_GENCODE	0.000144924	1	2.07421	yes
ENST00000412427	hsa-miR-3943	214.888	233.882	210.884	111.35	98.3034	108.374	chr1	+	17189783	17197617	RP11-380J14.1	intergenic	ENSEMBL_GENCODE	0.000144924	1	2.07421	yes
ENST00000412427	hsa-miR-4270	214.888	233.882	210.884	111.35	98.3034	108.374	chr1	+	17189783	17197617	RP11-380J14.1	intergenic	ENSEMBL_GENCODE	0.000144924	1	2.07421	yes
ENST00000412427	hsa-miR-4632-3p	214.888	233.882	210.884	111.35	98.3034	108.374	chr1	+	17189783	17197617	RP11-380J14.1	intergenic	ENSEMBL_GENCODE	0.000144924	1	2.07421	yes
ENST00000412427	hsa-miR-4640-5p	214.888	233.882	210.884	111.35	98.3034	108.374	chr1	+	17189783	17197617	RP11-380J14.1	intergenic	ENSEMBL_GENCODE	0.000144924	1	2.07421	yes
ENST00000412427	hsa-miR-4685-5p	214.888	233.882	210.884	111.35	98.3034	108.374	chr1	+	17189783	17197617	RP11-380J14.1	intergenic	ENSEMBL_GENCODE	0.000144924	1	2.07421	yes
ENST00000412427	hsa-miR-4690-3p	214.888	233.882	210.884	111.35	98.3034	108.374	chr1	+	17189783	17197617	RP11-380J14.1	intergenic	ENSEMBL_GENCODE	0.000144924	1	2.07421	yes
ENST00000412427	hsa-miR-4726-5p	214.888	233.882	210.884	111.35	98.3034	108.374	chr1	+	17189783	17197617	RP11-380J14.1	intergenic	ENSEMBL_GENCODE	0.000144924	1	2.07421	yes
ENST00000412427	hsa-miR-4739	214.888	233.882	210.884	111.35	98.3034	108.374	chr1	+	17189783	17197617	RP11-380J14.1	intergenic	ENSEMBL_GENCODE	0.000144924	1	2.07421	yes
ENST00000412427	hsa-miR-4746-5p	214.888	233.882	210.884	111.35	98.3034	108.374	chr1	+	17189783	17197617	RP11-380J14.1	intergenic	ENSEMBL_GENCODE	0.000144924	1	2.07421	yes
ENST00000412427	hsa-miR-4747-3p	214.888	233.882	210.884	111.35	98.3034	108.374	chr1	+	17189783	17197617	RP11-380J14.1	intergenic	ENSEMBL_GENCODE	0.000144924	1	2.07421	yes
ENST00000412427	hsa-miR-484	214.888	233.882	210.884	111.35	98.3034	108.374	chr1	+	17189783	17197617	RP11-380J14.1	intergenic	ENSEMBL_GENCODE	0.000144924	1	2.07421	yes
ENST00000412427	hsa-miR-5004-3p	214.888	233.882	210.884	111.35	98.3034	108.374	chr1	+	17189783	17197617	RP11-380J14.1	intergenic	ENSEMBL_GENCODE	0.000144924	1	2.07421	yes
ENST00000412427	hsa-miR-5190	214.888	233.882	210.884	111.35	98.3034	108.374	chr1	+	17189783	17197617	RP11-380J14.1	intergenic	ENSEMBL_GENCODE	0.000144924	1	2.07421	yes
ENST00000412427	hsa-miR-5787	214.888	233.882	210.884	111.35	98.3034	108.374	chr1	+	17189783	17197617	RP11-380J14.1	intergenic	ENSEMBL_GENCODE	0.000144924	1	2.07421	yes
ENST00000412427	hsa-miR-608	214.888	233.882	210.884	111.35	98.3034	108.374	chr1	+	17189783	17197617	RP11-380J14.1	intergenic	ENSEMBL_GENCODE	0.000144924	1	2.07421	yes
ENST00000412427	hsa-miR-6510-5p	214.888	233.882	210.884	111.35	98.3034	108.374	chr1	+	17189783	17197617	RP11-380J14.1	intergenic	ENSEMBL_GENCODE	0.000144924	1	2.07421	yes
ENST00000412427	hsa-miR-6511b-5p	214.888	233.882	210.884	111.35	98.3034	108.374	chr1	+	17189783	17197617	RP11-380J14.1	intergenic	ENSEMBL_GENCODE	0.000144924	1	2.07421	yes
ENST00000412427	hsa-miR-661	214.888	233.882	210.884	111.35	98.3034	108.374	chr1	+	17189783	17197617	RP11-380J14.1	intergenic	ENSEMBL_GENCODE	0.000144924	1	2.07421	yes
ENST00000412427	hsa-miR-663b	214.888	233.882	210.884	111.35	98.3034	108.374	chr1	+	17189783	17197617	RP11-380J14.1	intergenic	ENSEMBL_GENCODE	0.000144924	1	2.07421	yes
ENST00000412427	hsa-miR-6724-5p	214.888	233.882	210.884	111.35	98.3034	108.374	chr1	+	17189783	17197617	RP11-380J14.1	intergenic	ENSEMBL_GENCODE	0.000144924	1	2.07421	yes
ENST00000412427	hsa-miR-6751-5p	214.888	233.882	210.884	111.35	98.3034	108.374	chr1	+	17189783	17197617	RP11-380J14.1	intergenic	ENSEMBL_GENCODE	0.000144924	1	2.07421	yes
ENST00000412427	hsa-miR-6752-5p	214.888	233.882	210.884	111.35	98.3034	108.374	chr1	+	17189783	17197617	RP11-380J14.1	intergenic	ENSEMBL_GENCODE	0.000144924	1	2.07421	yes
ENST00000412427	hsa-miR-6754-5p	214.888	233.882	210.884	111.35	98.3034	108.374	chr1	+	17189783	17197617	RP11-380J14.1	intergenic	ENSEMBL_GENCODE	0.000144924	1	2.07421	yes
ENST00000412427	hsa-miR-6756-3p	214.888	233.882	210.884	111.35	98.3034	108.374	chr1	+	17189783	17197617	RP11-380J14.1	intergenic	ENSEMBL_GENCODE	0.000144924	1	2.07421	yes
ENST00000412427	hsa-miR-6756-5p	214.888	233.882	210.884	111.35	98.3034	108.374	chr1	+	17189783	17197617	RP11-380J14.1	intergenic	ENSEMBL_GENCODE	0.000144924	1	2.07421	yes
ENST00000412427	hsa-miR-6760-3p	214.888	233.882	210.884	111.35	98.3034	108.374	chr1	+	17189783	17197617	RP11-380J14.1	intergenic	ENSEMBL_GENCODE	0.000144924	1	2.07421	yes
ENST00000412427	hsa-miR-6779-3p	214.888	233.882	210.884	111.35	98.3034	108.374	chr1	+	17189783	17197617	RP11-380J14.1	intergenic	ENSEMBL_GENCODE	0.000144924	1	2.07421	yes
ENST00000412427	hsa-miR-6779-5p	214.888	233.882	210.884	111.35	98.3034	108.374	chr1	+	17189783	17197617	RP11-380J14.1	intergenic	ENSEMBL_GENCODE	0.000144924	1	2.07421	yes
ENST00000412427	hsa-miR-6784-5p	214.888	233.882	210.884	111.35	98.3034	108.374	chr1	+	17189783	17197617	RP11-380J14.1	intergenic	ENSEMBL_GENCODE	0.000144924	1	2.07421	yes
ENST00000412427	hsa-miR-6791-5p	214.888	233.882	210.884	111.35	98.3034	108.374	chr1	+	17189783	17197617	RP11-380J14.1	intergenic	ENSEMBL_GENCODE	0.000144924	1	2.07421	yes
ENST00000412427	hsa-miR-6792-3p	214.888	233.882	210.884	111.35	98.3034	108.374	chr1	+	17189783	17197617	RP11-380J14.1	intergenic	ENSEMBL_GENCODE	0.000144924	1	2.07421	yes
ENST00000412427	hsa-miR-6797-5p	214.888	233.882	210.884	111.35	98.3034	108.374	chr1	+	17189783	17197617	RP11-380J14.1	intergenic	ENSEMBL_GENCODE	0.000144924	1	2.07421	yes
ENST00000412427	hsa-miR-6803-5p	214.888	233.882	210.884	111.35	98.3034	108.374	chr1	+	17189783	17197617	RP11-380J14.1	intergenic	ENSEMBL_GENCODE	0.000144924	1	2.07421	yes
ENST00000412427	hsa-miR-6808-5p	214.888	233.882	210.884	111.35	98.3034	108.374	chr1	+	17189783	17197617	RP11-380J14.1	intergenic	ENSEMBL_GENCODE	0.000144924	1	2.07421	yes
ENST00000412427	hsa-miR-6810-3p	214.888	233.882	210.884	111.35	98.3034	108.374	chr1	+	17189783	17197617	RP11-380J14.1	intergenic	ENSEMBL_GENCODE	0.000144924	1	2.07421	yes
ENST00000412427	hsa-miR-6812-5p	214.888	233.882	210.884	111.35	98.3034	108.374	chr1	+	17189783	17197617	RP11-380J14.1	intergenic	ENSEMBL_GENCODE	0.000144924	1	2.07421	yes
ENST00000412427	hsa-miR-6820-3p	214.888	233.882	210.884	111.35	98.3034	108.374	chr1	+	17189783	17197617	RP11-380J14.1	intergenic	ENSEMBL_GENCODE	0.000144924	1	2.07421	yes
ENST00000412427	hsa-miR-6829-3p	214.888	233.882	210.884	111.35	98.3034	108.374	chr1	+	17189783	17197617	RP11-380J14.1	intergenic	ENSEMBL_GENCODE	0.000144924	1	2.07421	yes
ENST00000412427	hsa-miR-6856-5p	214.888	233.882	210.884	111.35	98.3034	108.374	chr1	+	17189783	17197617	RP11-380J14.1	intergenic	ENSEMBL_GENCODE	0.000144924	1	2.07421	yes
ENST00000412427	hsa-miR-6862-3p	214.888	233.882	210.884	111.35	98.3034	108.374	chr1	+	17189783	17197617	RP11-380J14.1	intergenic	ENSEMBL_GENCODE	0.000144924	1	2.07421	yes
ENST00000412427	hsa-miR-6882-3p	214.888	233.882	210.884	111.35	98.3034	108.374	chr1	+	17189783	17197617	RP11-380J14.1	intergenic	ENSEMBL_GENCODE	0.000144924	1	2.07421	yes
ENST00000412427	hsa-miR-6892-3p	214.888	233.882	210.884	111.35	98.3034	108.374	chr1	+	17189783	17197617	RP11-380J14.1	intergenic	ENSEMBL_GENCODE	0.000144924	1	2.07421	yes
ENST00000412427	hsa-miR-6893-5p	214.888	233.882	210.884	111.35	98.3034	108.374	chr1	+	17189783	17197617	RP11-380J14.1	intergenic	ENSEMBL_GENCODE	0.000144924	1	2.07421	yes
ENST00000412427	hsa-miR-7110-5p	214.888	233.882	210.884	111.35	98.3034	108.374	chr1	+	17189783	17197617	RP11-380J14.1	intergenic	ENSEMBL_GENCODE	0.000144924	1	2.07421	yes
ENST00000412427	hsa-miR-7113-3p	214.888	233.882	210.884	111.35	98.3034	108.374	chr1	+	17189783	17197617	RP11-380J14.1	intergenic	ENSEMBL_GENCODE	0.000144924	1	2.07421	yes
ENST00000412427	hsa-miR-762	214.888	233.882	210.884	111.35	98.3034	108.374	chr1	+	17189783	17197617	RP11-380J14.1	intergenic	ENSEMBL_GENCODE	0.000144924	1	2.07421	yes
ENST00000412701	hsa-miR-4651	176.864	177.417	192.482	88.6823	63.5171	77.6534	chr6	+	42030053	42031382	RP11-533O20.2	intergenic	ENSEMBL_GENCODE	0.00028428	1	2.37875	yes
ENST00000412701	hsa-miR-6737-5p	176.864	177.417	192.482	88.6823	63.5171	77.6534	chr6	+	42030053	42031382	RP11-533O20.2	intergenic	ENSEMBL_GENCODE	0.00028428	1	2.37875	yes
ENST00000412701	hsa-miR-6756-5p	176.864	177.417	192.482	88.6823	63.5171	77.6534	chr6	+	42030053	42031382	RP11-533O20.2	intergenic	ENSEMBL_GENCODE	0.00028428	1	2.37875	yes
ENST00000412701	hsa-miR-6782-5p	176.864	177.417	192.482	88.6823	63.5171	77.6534	chr6	+	42030053	42031382	RP11-533O20.2	intergenic	ENSEMBL_GENCODE	0.00028428	1	2.37875	yes
ENST00000412934	hsa-miR-328-5p	628.917	582.071	446.441	196.933	185.539	126.642	chr9	-	112433816	112484626	C9orf147	exonic_antisense	ENSEMBL_GENCODE	0.0028953	1	3.25551	yes
ENST00000412934	hsa-miR-637	628.917	582.071	446.441	196.933	185.539	126.642	chr9	-	112433816	112484626	C9orf147	exonic_antisense	ENSEMBL_GENCODE	0.0028953	1	3.25551	yes
ENST00000413043	hsa-miR-6774-5p	599.857	564.033	496.308	339.178	231.232	152.877	chr2	-	153171987	153201726	AC011901.2	intergenic	ENSEMBL_GENCODE	0.007279	1	2.29535	yes
ENST00000413220	hsa-miR-1184	124.586	64.9086	103.354	40.8728	26.329	23.7695	chr10	-	69265342	69268148	RP11-227H15.5	exonic_antisense	ENSEMBL_GENCODE	0.021101	1	3.21913	yes
ENST00000413220	hsa-miR-3187-5p	124.586	64.9086	103.354	40.8728	26.329	23.7695	chr10	-	69265342	69268148	RP11-227H15.5	exonic_antisense	ENSEMBL_GENCODE	0.021101	1	3.21913	yes
ENST00000413220	hsa-miR-4449	124.586	64.9086	103.354	40.8728	26.329	23.7695	chr10	-	69265342	69268148	RP11-227H15.5	exonic_antisense	ENSEMBL_GENCODE	0.021101	1	3.21913	yes
ENST00000413220	hsa-miR-5189-5p	124.586	64.9086	103.354	40.8728	26.329	23.7695	chr10	-	69265342	69268148	RP11-227H15.5	exonic_antisense	ENSEMBL_GENCODE	0.021101	1	3.21913	yes
ENST00000413220	hsa-miR-612	124.586	64.9086	103.354	40.8728	26.329	23.7695	chr10	-	69265342	69268148	RP11-227H15.5	exonic_antisense	ENSEMBL_GENCODE	0.021101	1	3.21913	yes
ENST00000413220	hsa-miR-6782-5p	124.586	64.9086	103.354	40.8728	26.329	23.7695	chr10	-	69265342	69268148	RP11-227H15.5	exonic_antisense	ENSEMBL_GENCODE	0.021101	1	3.21913	yes
ENST00000413220	hsa-miR-6799-5p	124.586	64.9086	103.354	40.8728	26.329	23.7695	chr10	-	69265342	69268148	RP11-227H15.5	exonic_antisense	ENSEMBL_GENCODE	0.021101	1	3.21913	yes
ENST00000413220	hsa-miR-6825-5p	124.586	64.9086	103.354	40.8728	26.329	23.7695	chr10	-	69265342	69268148	RP11-227H15.5	exonic_antisense	ENSEMBL_GENCODE	0.021101	1	3.21913	yes
ENST00000413220	hsa-miR-6894-5p	124.586	64.9086	103.354	40.8728	26.329	23.7695	chr10	-	69265342	69268148	RP11-227H15.5	exonic_antisense	ENSEMBL_GENCODE	0.021101	1	3.21913	yes
ENST00000413796	hsa-miR-1224-3p	18.2126	10.7802	5.36754	72.8514	71.7905	59.6248	chr19	-	35424062	35424652	AC002511.2	intronic_sense	ENSEMBL_GENCODE	0.00055747	1	0.168213	yes
ENST00000413796	hsa-miR-1301-3p	18.2126	10.7802	5.36754	72.8514	71.7905	59.6248	chr19	-	35424062	35424652	AC002511.2	intronic_sense	ENSEMBL_GENCODE	0.00055747	1	0.168213	yes
ENST00000413796	hsa-miR-3151-5p	18.2126	10.7802	5.36754	72.8514	71.7905	59.6248	chr19	-	35424062	35424652	AC002511.2	intronic_sense	ENSEMBL_GENCODE	0.00055747	1	0.168213	yes
ENST00000413796	hsa-miR-4476	18.2126	10.7802	5.36754	72.8514	71.7905	59.6248	chr19	-	35424062	35424652	AC002511.2	intronic_sense	ENSEMBL_GENCODE	0.00055747	1	0.168213	yes
ENST00000413796	hsa-miR-4726-3p	18.2126	10.7802	5.36754	72.8514	71.7905	59.6248	chr19	-	35424062	35424652	AC002511.2	intronic_sense	ENSEMBL_GENCODE	0.00055747	1	0.168213	yes
ENST00000413796	hsa-miR-5088-5p	18.2126	10.7802	5.36754	72.8514	71.7905	59.6248	chr19	-	35424062	35424652	AC002511.2	intronic_sense	ENSEMBL_GENCODE	0.00055747	1	0.168213	yes
ENST00000413796	hsa-miR-5095	18.2126	10.7802	5.36754	72.8514	71.7905	59.6248	chr19	-	35424062	35424652	AC002511.2	intronic_sense	ENSEMBL_GENCODE	0.00055747	1	0.168213	yes
ENST00000413796	hsa-miR-6752-5p	18.2126	10.7802	5.36754	72.8514	71.7905	59.6248	chr19	-	35424062	35424652	AC002511.2	intronic_sense	ENSEMBL_GENCODE	0.00055747	1	0.168213	yes
ENST00000413796	hsa-miR-7110-5p	18.2126	10.7802	5.36754	72.8514	71.7905	59.6248	chr19	-	35424062	35424652	AC002511.2	intronic_sense	ENSEMBL_GENCODE	0.00055747	1	0.168213	yes
ENST00000414053	hsa-miR-2114-5p	94.5976	56.0645	97.4615	40.4088	27.1121	38.7056	chrX	+	2904904	2906081	ARSD-AS1	intergenic	ENSEMBL_GENCODE	0.027738	1	2.3358	yes
ENST00000414053	hsa-miR-4688	94.5976	56.0645	97.4615	40.4088	27.1121	38.7056	chrX	+	2904904	2906081	ARSD-AS1	intergenic	ENSEMBL_GENCODE	0.027738	1	2.3358	yes
ENST00000414053	hsa-miR-5088-5p	94.5976	56.0645	97.4615	40.4088	27.1121	38.7056	chrX	+	2904904	2906081	ARSD-AS1	intergenic	ENSEMBL_GENCODE	0.027738	1	2.3358	yes
ENST00000414053	hsa-miR-6810-3p	94.5976	56.0645	97.4615	40.4088	27.1121	38.7056	chrX	+	2904904	2906081	ARSD-AS1	intergenic	ENSEMBL_GENCODE	0.027738	1	2.3358	yes
ENST00000414053	hsa-miR-6887-5p	94.5976	56.0645	97.4615	40.4088	27.1121	38.7056	chrX	+	2904904	2906081	ARSD-AS1	intergenic	ENSEMBL_GENCODE	0.027738	1	2.3358	yes
ENST00000414053	hsa-miR-6892-3p	94.5976	56.0645	97.4615	40.4088	27.1121	38.7056	chrX	+	2904904	2906081	ARSD-AS1	intergenic	ENSEMBL_GENCODE	0.027738	1	2.3358	yes
ENST00000414539	hsa-miR-502-5p	10.2485	8.16936	16.1229	3.90865	3.81412	5.07133	chr2	-	230538288	230579933	AC010149.4	exonic_sense	ENSEMBL_GENCODE	0.039904	1	2.69974	yes
ENST00000414539	hsa-miR-612	10.2485	8.16936	16.1229	3.90865	3.81412	5.07133	chr2	-	230538288	230579933	AC010149.4	exonic_sense	ENSEMBL_GENCODE	0.039904	1	2.69974	yes
ENST00000415159	hsa-miR-6763-3p	19.3808	22.5296	27.4814	3.94069	6.98911	10.2048	chr2	+	59435213	59442261	AC007179.1	intergenic	ENSEMBL_GENCODE	0.0056407	1	3.28332	yes
ENST00000415159	hsa-miR-6778-5p	19.3808	22.5296	27.4814	3.94069	6.98911	10.2048	chr2	+	59435213	59442261	AC007179.1	intergenic	ENSEMBL_GENCODE	0.0056407	1	3.28332	yes
ENST00000415338	hsa-miR-1183	12.5595	6.45677	9.02626	52.4478	30.6764	41.1922	chr1	-	143877731	143885076	RP5-998N21.4	exonic_antisense	ENSEMBL_GENCODE	0.007961	1	0.225574	yes
ENST00000415338	hsa-miR-1910-5p	12.5595	6.45677	9.02626	52.4478	30.6764	41.1922	chr1	-	143877731	143885076	RP5-998N21.4	exonic_antisense	ENSEMBL_GENCODE	0.007961	1	0.225574	yes
ENST00000415338	hsa-miR-3180-3p	12.5595	6.45677	9.02626	52.4478	30.6764	41.1922	chr1	-	143877731	143885076	RP5-998N21.4	exonic_antisense	ENSEMBL_GENCODE	0.007961	1	0.225574	yes
ENST00000415338	hsa-miR-3934-5p	12.5595	6.45677	9.02626	52.4478	30.6764	41.1922	chr1	-	143877731	143885076	RP5-998N21.4	exonic_antisense	ENSEMBL_GENCODE	0.007961	1	0.225574	yes
ENST00000415338	hsa-miR-3937	12.5595	6.45677	9.02626	52.4478	30.6764	41.1922	chr1	-	143877731	143885076	RP5-998N21.4	exonic_antisense	ENSEMBL_GENCODE	0.007961	1	0.225574	yes
ENST00000415338	hsa-miR-4433b-3p	12.5595	6.45677	9.02626	52.4478	30.6764	41.1922	chr1	-	143877731	143885076	RP5-998N21.4	exonic_antisense	ENSEMBL_GENCODE	0.007961	1	0.225574	yes
ENST00000415338	hsa-miR-4532	12.5595	6.45677	9.02626	52.4478	30.6764	41.1922	chr1	-	143877731	143885076	RP5-998N21.4	exonic_antisense	ENSEMBL_GENCODE	0.007961	1	0.225574	yes
ENST00000415338	hsa-miR-4739	12.5595	6.45677	9.02626	52.4478	30.6764	41.1922	chr1	-	143877731	143885076	RP5-998N21.4	exonic_antisense	ENSEMBL_GENCODE	0.007961	1	0.225574	yes
ENST00000415338	hsa-miR-4756-3p	12.5595	6.45677	9.02626	52.4478	30.6764	41.1922	chr1	-	143877731	143885076	RP5-998N21.4	exonic_antisense	ENSEMBL_GENCODE	0.007961	1	0.225574	yes
ENST00000415338	hsa-miR-6499-5p	12.5595	6.45677	9.02626	52.4478	30.6764	41.1922	chr1	-	143877731	143885076	RP5-998N21.4	exonic_antisense	ENSEMBL_GENCODE	0.007961	1	0.225574	yes
ENST00000415338	hsa-miR-6727-5p	12.5595	6.45677	9.02626	52.4478	30.6764	41.1922	chr1	-	143877731	143885076	RP5-998N21.4	exonic_antisense	ENSEMBL_GENCODE	0.007961	1	0.225574	yes
ENST00000415338	hsa-miR-6756-5p	12.5595	6.45677	9.02626	52.4478	30.6764	41.1922	chr1	-	143877731	143885076	RP5-998N21.4	exonic_antisense	ENSEMBL_GENCODE	0.007961	1	0.225574	yes
ENST00000415338	hsa-miR-6783-3p	12.5595	6.45677	9.02626	52.4478	30.6764	41.1922	chr1	-	143877731	143885076	RP5-998N21.4	exonic_antisense	ENSEMBL_GENCODE	0.007961	1	0.225574	yes
ENST00000415338	hsa-miR-7704	12.5595	6.45677	9.02626	52.4478	30.6764	41.1922	chr1	-	143877731	143885076	RP5-998N21.4	exonic_antisense	ENSEMBL_GENCODE	0.007961	1	0.225574	yes
ENST00000415394	hsa-miR-4640-5p	14.1424	26.5131	14.5812	4.0541	4.34784	7.15697	chrX	+	115841010	115843050	RP1-241P17.1	intergenic	ENSEMBL_GENCODE	0.033838	1	3.55016	yes
ENST00000415394	hsa-miR-4726-5p	14.1424	26.5131	14.5812	4.0541	4.34784	7.15697	chrX	+	115841010	115843050	RP1-241P17.1	intergenic	ENSEMBL_GENCODE	0.033838	1	3.55016	yes
ENST00000415394	hsa-miR-6089	14.1424	26.5131	14.5812	4.0541	4.34784	7.15697	chrX	+	115841010	115843050	RP1-241P17.1	intergenic	ENSEMBL_GENCODE	0.033838	1	3.55016	yes
ENST00000415394	hsa-miR-6762-5p	14.1424	26.5131	14.5812	4.0541	4.34784	7.15697	chrX	+	115841010	115843050	RP1-241P17.1	intergenic	ENSEMBL_GENCODE	0.033838	1	3.55016	yes
ENST00000415423	hsa-miR-4700-3p	25.8791	16.026	29.0288	54.1305	61.064	44.2551	chr9	-	131516558	131522229	RP11-334J6.6	exonic_antisense	ENSEMBL_GENCODE	0.0091954	1	0.444867	yes
ENST00000415423	hsa-miR-629-3p	25.8791	16.026	29.0288	54.1305	61.064	44.2551	chr9	-	131516558	131522229	RP11-334J6.6	exonic_antisense	ENSEMBL_GENCODE	0.0091954	1	0.444867	yes
ENST00000415423	hsa-miR-6791-5p	25.8791	16.026	29.0288	54.1305	61.064	44.2551	chr9	-	131516558	131522229	RP11-334J6.6	exonic_antisense	ENSEMBL_GENCODE	0.0091954	1	0.444867	yes
ENST00000415423	hsa-miR-6852-5p	25.8791	16.026	29.0288	54.1305	61.064	44.2551	chr9	-	131516558	131522229	RP11-334J6.6	exonic_antisense	ENSEMBL_GENCODE	0.0091954	1	0.444867	yes
ENST00000415423	hsa-miR-760	25.8791	16.026	29.0288	54.1305	61.064	44.2551	chr9	-	131516558	131522229	RP11-334J6.6	exonic_antisense	ENSEMBL_GENCODE	0.0091954	1	0.444867	yes
ENST00000415423	hsa-miR-8089	25.8791	16.026	29.0288	54.1305	61.064	44.2551	chr9	-	131516558	131522229	RP11-334J6.6	exonic_antisense	ENSEMBL_GENCODE	0.0091954	1	0.444867	yes
ENST00000415536	hsa-miR-5787	35.2002	54.6496	56.8831	135.751	103.385	91.3331	chr7	+	94022833	94064723	AC003092.1	intergenic	ENSEMBL_GENCODE	0.0148648	1	0.444013	yes
ENST00000415536	hsa-miR-762	35.2002	54.6496	56.8831	135.751	103.385	91.3331	chr7	+	94022833	94064723	AC003092.1	intergenic	ENSEMBL_GENCODE	0.0148648	1	0.444013	yes
ENST00000415656	hsa-miR-4745-5p	44.9852	47.53	38.482	17.0122	17.6662	22.6214	chr7	+	1080863	1082178	AC091729.8	intronic_antisense	ENSEMBL_GENCODE	0.00159617	1	2.28618	yes
ENST00000415656	hsa-miR-6836-5p	44.9852	47.53	38.482	17.0122	17.6662	22.6214	chr7	+	1080863	1082178	AC091729.8	intronic_antisense	ENSEMBL_GENCODE	0.00159617	1	2.28618	yes
ENST00000415656	hsa-miR-7160-3p	44.9852	47.53	38.482	17.0122	17.6662	22.6214	chr7	+	1080863	1082178	AC091729.8	intronic_antisense	ENSEMBL_GENCODE	0.00159617	1	2.28618	yes
ENST00000415809	hsa-miR-3621	13.2011	21.1958	16.0812	88.108	65.9089	68.2027	chr11	-	3854318	3855509	AC090587.5	intronic_antisense	ENSEMBL_GENCODE	0.00152197	1	0.227154	yes
ENST00000415809	hsa-miR-6781-5p	13.2011	21.1958	16.0812	88.108	65.9089	68.2027	chr11	-	3854318	3855509	AC090587.5	intronic_antisense	ENSEMBL_GENCODE	0.00152197	1	0.227154	yes
ENST00000415809	hsa-miR-6797-5p	13.2011	21.1958	16.0812	88.108	65.9089	68.2027	chr11	-	3854318	3855509	AC090587.5	intronic_antisense	ENSEMBL_GENCODE	0.00152197	1	0.227154	yes
ENST00000415809	hsa-miR-6825-3p	13.2011	21.1958	16.0812	88.108	65.9089	68.2027	chr11	-	3854318	3855509	AC090587.5	intronic_antisense	ENSEMBL_GENCODE	0.00152197	1	0.227154	yes
ENST00000416191	hsa-miR-1231	36.1815	32.6119	36.4842	76.3496	68.0466	73.3816	chr10	+	99431191	99438117	RP11-441O15.3	bidirectional	ENSEMBL_GENCODE	0.000161232	1	0.483418	yes
ENST00000416191	hsa-miR-1273a	36.1815	32.6119	36.4842	76.3496	68.0466	73.3816	chr10	+	99431191	99438117	RP11-441O15.3	bidirectional	ENSEMBL_GENCODE	0.000161232	1	0.483418	yes
ENST00000416191	hsa-miR-211-3p	36.1815	32.6119	36.4842	76.3496	68.0466	73.3816	chr10	+	99431191	99438117	RP11-441O15.3	bidirectional	ENSEMBL_GENCODE	0.000161232	1	0.483418	yes
ENST00000416191	hsa-miR-3192-5p	36.1815	32.6119	36.4842	76.3496	68.0466	73.3816	chr10	+	99431191	99438117	RP11-441O15.3	bidirectional	ENSEMBL_GENCODE	0.000161232	1	0.483418	yes
ENST00000416191	hsa-miR-4476	36.1815	32.6119	36.4842	76.3496	68.0466	73.3816	chr10	+	99431191	99438117	RP11-441O15.3	bidirectional	ENSEMBL_GENCODE	0.000161232	1	0.483418	yes
ENST00000416191	hsa-miR-4498	36.1815	32.6119	36.4842	76.3496	68.0466	73.3816	chr10	+	99431191	99438117	RP11-441O15.3	bidirectional	ENSEMBL_GENCODE	0.000161232	1	0.483418	yes
ENST00000416191	hsa-miR-4656	36.1815	32.6119	36.4842	76.3496	68.0466	73.3816	chr10	+	99431191	99438117	RP11-441O15.3	bidirectional	ENSEMBL_GENCODE	0.000161232	1	0.483418	yes
ENST00000416191	hsa-miR-4695-5p	36.1815	32.6119	36.4842	76.3496	68.0466	73.3816	chr10	+	99431191	99438117	RP11-441O15.3	bidirectional	ENSEMBL_GENCODE	0.000161232	1	0.483418	yes
ENST00000416191	hsa-miR-659-5p	36.1815	32.6119	36.4842	76.3496	68.0466	73.3816	chr10	+	99431191	99438117	RP11-441O15.3	bidirectional	ENSEMBL_GENCODE	0.000161232	1	0.483418	yes
ENST00000416191	hsa-miR-6745	36.1815	32.6119	36.4842	76.3496	68.0466	73.3816	chr10	+	99431191	99438117	RP11-441O15.3	bidirectional	ENSEMBL_GENCODE	0.000161232	1	0.483418	yes
ENST00000416191	hsa-miR-6771-5p	36.1815	32.6119	36.4842	76.3496	68.0466	73.3816	chr10	+	99431191	99438117	RP11-441O15.3	bidirectional	ENSEMBL_GENCODE	0.000161232	1	0.483418	yes
ENST00000416191	hsa-miR-6775-5p	36.1815	32.6119	36.4842	76.3496	68.0466	73.3816	chr10	+	99431191	99438117	RP11-441O15.3	bidirectional	ENSEMBL_GENCODE	0.000161232	1	0.483418	yes
ENST00000416191	hsa-miR-6797-5p	36.1815	32.6119	36.4842	76.3496	68.0466	73.3816	chr10	+	99431191	99438117	RP11-441O15.3	bidirectional	ENSEMBL_GENCODE	0.000161232	1	0.483418	yes
ENST00000416191	hsa-miR-6829-5p	36.1815	32.6119	36.4842	76.3496	68.0466	73.3816	chr10	+	99431191	99438117	RP11-441O15.3	bidirectional	ENSEMBL_GENCODE	0.000161232	1	0.483418	yes
ENST00000416191	hsa-miR-937-5p	36.1815	32.6119	36.4842	76.3496	68.0466	73.3816	chr10	+	99431191	99438117	RP11-441O15.3	bidirectional	ENSEMBL_GENCODE	0.000161232	1	0.483418	yes
ENST00000416468	hsa-miR-6724-5p	276.22	247.354	252.583	137.814	112.952	103.054	chr21	-	45378336	45379635	BX322559.3	intergenic	ENSEMBL_GENCODE	0.00049788	1	2.19365	yes
ENST00000416468	hsa-miR-6858-3p	276.22	247.354	252.583	137.814	112.952	103.054	chr21	-	45378336	45379635	BX322559.3	intergenic	ENSEMBL_GENCODE	0.00049788	1	2.19365	yes
ENST00000416470	hsa-miR-6858-5p	16.3949	19.1772	18.9331	8.21112	12.1888	4.09844	chr1	-	19591802	19596832	RP5-1056L3.1	bidirectional	ENSEMBL_GENCODE	0.016101	1	2.22485	yes
ENST00000416513	hsa-miR-619-5p	20.5427	17.0761	24.5291	6.74672	11.7156	4.06641	chr7	+	29080284	29082527	AC005162.4	intronic_antisense	ENSEMBL_GENCODE	0.0131614	1	2.7586	yes
ENST00000416513	hsa-miR-939-3p	20.5427	17.0761	24.5291	6.74672	11.7156	4.06641	chr7	+	29080284	29082527	AC005162.4	intronic_antisense	ENSEMBL_GENCODE	0.0131614	1	2.7586	yes
ENST00000416630	hsa-miR-6756-5p	136.061	113.14	132.427	87.0805	63.3992	29.5739	chr2	+	74385486	74387026	DCTN1-AS1	intronic_antisense	ENSEMBL_GENCODE	0.020759	1	2.11952	yes
ENST00000416630	hsa-miR-6763-5p	136.061	113.14	132.427	87.0805	63.3992	29.5739	chr2	+	74385486	74387026	DCTN1-AS1	intronic_antisense	ENSEMBL_GENCODE	0.020759	1	2.11952	yes
ENST00000416861	hsa-miR-1271-3p	316.131	241.26	287.295	38.2312	25.9935	45.5301	chr2	+	219686987	219714686	AC009502.4	intergenic	ENSEMBL_GENCODE	0.00040322	1	7.69611	yes
ENST00000416861	hsa-miR-3692-5p	316.131	241.26	287.295	38.2312	25.9935	45.5301	chr2	+	219686987	219714686	AC009502.4	intergenic	ENSEMBL_GENCODE	0.00040322	1	7.69611	yes
ENST00000416861	hsa-miR-370-3p	316.131	241.26	287.295	38.2312	25.9935	45.5301	chr2	+	219686987	219714686	AC009502.4	intergenic	ENSEMBL_GENCODE	0.00040322	1	7.69611	yes
ENST00000416982	hsa-miR-1207-5p	4.05503	4.09724	4.40743	10.5456	14.6186	9.85144	chr7	-	153411234	153413963	LINC01287	intergenic	ENSEMBL_GENCODE	0.037462	1	0.358689	yes
ENST00000416982	hsa-miR-1343-3p	4.05503	4.09724	4.40743	10.5456	14.6186	9.85144	chr7	-	153411234	153413963	LINC01287	intergenic	ENSEMBL_GENCODE	0.037462	1	0.358689	yes
ENST00000416982	hsa-miR-149-3p	4.05503	4.09724	4.40743	10.5456	14.6186	9.85144	chr7	-	153411234	153413963	LINC01287	intergenic	ENSEMBL_GENCODE	0.037462	1	0.358689	yes
ENST00000416982	hsa-miR-1587	4.05503	4.09724	4.40743	10.5456	14.6186	9.85144	chr7	-	153411234	153413963	LINC01287	intergenic	ENSEMBL_GENCODE	0.037462	1	0.358689	yes
ENST00000416982	hsa-miR-1914-3p	4.05503	4.09724	4.40743	10.5456	14.6186	9.85144	chr7	-	153411234	153413963	LINC01287	intergenic	ENSEMBL_GENCODE	0.037462	1	0.358689	yes
ENST00000416982	hsa-miR-23a-5p	4.05503	4.09724	4.40743	10.5456	14.6186	9.85144	chr7	-	153411234	153413963	LINC01287	intergenic	ENSEMBL_GENCODE	0.037462	1	0.358689	yes
ENST00000416982	hsa-miR-3126-5p	4.05503	4.09724	4.40743	10.5456	14.6186	9.85144	chr7	-	153411234	153413963	LINC01287	intergenic	ENSEMBL_GENCODE	0.037462	1	0.358689	yes
ENST00000416982	hsa-miR-3180-3p	4.05503	4.09724	4.40743	10.5456	14.6186	9.85144	chr7	-	153411234	153413963	LINC01287	intergenic	ENSEMBL_GENCODE	0.037462	1	0.358689	yes
ENST00000416982	hsa-miR-3196	4.05503	4.09724	4.40743	10.5456	14.6186	9.85144	chr7	-	153411234	153413963	LINC01287	intergenic	ENSEMBL_GENCODE	0.037462	1	0.358689	yes
ENST00000416982	hsa-miR-328-5p	4.05503	4.09724	4.40743	10.5456	14.6186	9.85144	chr7	-	153411234	153413963	LINC01287	intergenic	ENSEMBL_GENCODE	0.037462	1	0.358689	yes
ENST00000416982	hsa-miR-3620-5p	4.05503	4.09724	4.40743	10.5456	14.6186	9.85144	chr7	-	153411234	153413963	LINC01287	intergenic	ENSEMBL_GENCODE	0.037462	1	0.358689	yes
ENST00000416982	hsa-miR-3661	4.05503	4.09724	4.40743	10.5456	14.6186	9.85144	chr7	-	153411234	153413963	LINC01287	intergenic	ENSEMBL_GENCODE	0.037462	1	0.358689	yes
ENST00000416982	hsa-miR-4632-5p	4.05503	4.09724	4.40743	10.5456	14.6186	9.85144	chr7	-	153411234	153413963	LINC01287	intergenic	ENSEMBL_GENCODE	0.037462	1	0.358689	yes
ENST00000416982	hsa-miR-4640-5p	4.05503	4.09724	4.40743	10.5456	14.6186	9.85144	chr7	-	153411234	153413963	LINC01287	intergenic	ENSEMBL_GENCODE	0.037462	1	0.358689	yes
ENST00000416982	hsa-miR-4685-5p	4.05503	4.09724	4.40743	10.5456	14.6186	9.85144	chr7	-	153411234	153413963	LINC01287	intergenic	ENSEMBL_GENCODE	0.037462	1	0.358689	yes
ENST00000416982	hsa-miR-4688	4.05503	4.09724	4.40743	10.5456	14.6186	9.85144	chr7	-	153411234	153413963	LINC01287	intergenic	ENSEMBL_GENCODE	0.037462	1	0.358689	yes
ENST00000416982	hsa-miR-4689	4.05503	4.09724	4.40743	10.5456	14.6186	9.85144	chr7	-	153411234	153413963	LINC01287	intergenic	ENSEMBL_GENCODE	0.037462	1	0.358689	yes
ENST00000416982	hsa-miR-4739	4.05503	4.09724	4.40743	10.5456	14.6186	9.85144	chr7	-	153411234	153413963	LINC01287	intergenic	ENSEMBL_GENCODE	0.037462	1	0.358689	yes
ENST00000416982	hsa-miR-4740-5p	4.05503	4.09724	4.40743	10.5456	14.6186	9.85144	chr7	-	153411234	153413963	LINC01287	intergenic	ENSEMBL_GENCODE	0.037462	1	0.358689	yes
ENST00000416982	hsa-miR-4741	4.05503	4.09724	4.40743	10.5456	14.6186	9.85144	chr7	-	153411234	153413963	LINC01287	intergenic	ENSEMBL_GENCODE	0.037462	1	0.358689	yes
ENST00000416982	hsa-miR-4743-5p	4.05503	4.09724	4.40743	10.5456	14.6186	9.85144	chr7	-	153411234	153413963	LINC01287	intergenic	ENSEMBL_GENCODE	0.037462	1	0.358689	yes
ENST00000416982	hsa-miR-4763-3p	4.05503	4.09724	4.40743	10.5456	14.6186	9.85144	chr7	-	153411234	153413963	LINC01287	intergenic	ENSEMBL_GENCODE	0.037462	1	0.358689	yes
ENST00000416982	hsa-miR-615-3p	4.05503	4.09724	4.40743	10.5456	14.6186	9.85144	chr7	-	153411234	153413963	LINC01287	intergenic	ENSEMBL_GENCODE	0.037462	1	0.358689	yes
ENST00000416982	hsa-miR-637	4.05503	4.09724	4.40743	10.5456	14.6186	9.85144	chr7	-	153411234	153413963	LINC01287	intergenic	ENSEMBL_GENCODE	0.037462	1	0.358689	yes
ENST00000416982	hsa-miR-665	4.05503	4.09724	4.40743	10.5456	14.6186	9.85144	chr7	-	153411234	153413963	LINC01287	intergenic	ENSEMBL_GENCODE	0.037462	1	0.358689	yes
ENST00000416982	hsa-miR-671-5p	4.05503	4.09724	4.40743	10.5456	14.6186	9.85144	chr7	-	153411234	153413963	LINC01287	intergenic	ENSEMBL_GENCODE	0.037462	1	0.358689	yes
ENST00000416982	hsa-miR-6722-3p	4.05503	4.09724	4.40743	10.5456	14.6186	9.85144	chr7	-	153411234	153413963	LINC01287	intergenic	ENSEMBL_GENCODE	0.037462	1	0.358689	yes
ENST00000416982	hsa-miR-6744-3p	4.05503	4.09724	4.40743	10.5456	14.6186	9.85144	chr7	-	153411234	153413963	LINC01287	intergenic	ENSEMBL_GENCODE	0.037462	1	0.358689	yes
ENST00000416982	hsa-miR-6754-5p	4.05503	4.09724	4.40743	10.5456	14.6186	9.85144	chr7	-	153411234	153413963	LINC01287	intergenic	ENSEMBL_GENCODE	0.037462	1	0.358689	yes
ENST00000416982	hsa-miR-6756-5p	4.05503	4.09724	4.40743	10.5456	14.6186	9.85144	chr7	-	153411234	153413963	LINC01287	intergenic	ENSEMBL_GENCODE	0.037462	1	0.358689	yes
ENST00000416982	hsa-miR-6762-5p	4.05503	4.09724	4.40743	10.5456	14.6186	9.85144	chr7	-	153411234	153413963	LINC01287	intergenic	ENSEMBL_GENCODE	0.037462	1	0.358689	yes
ENST00000416982	hsa-miR-6765-3p	4.05503	4.09724	4.40743	10.5456	14.6186	9.85144	chr7	-	153411234	153413963	LINC01287	intergenic	ENSEMBL_GENCODE	0.037462	1	0.358689	yes
ENST00000416982	hsa-miR-6769b-5p	4.05503	4.09724	4.40743	10.5456	14.6186	9.85144	chr7	-	153411234	153413963	LINC01287	intergenic	ENSEMBL_GENCODE	0.037462	1	0.358689	yes
ENST00000416982	hsa-miR-6779-5p	4.05503	4.09724	4.40743	10.5456	14.6186	9.85144	chr7	-	153411234	153413963	LINC01287	intergenic	ENSEMBL_GENCODE	0.037462	1	0.358689	yes
ENST00000416982	hsa-miR-6780b-5p	4.05503	4.09724	4.40743	10.5456	14.6186	9.85144	chr7	-	153411234	153413963	LINC01287	intergenic	ENSEMBL_GENCODE	0.037462	1	0.358689	yes
ENST00000416982	hsa-miR-6791-5p	4.05503	4.09724	4.40743	10.5456	14.6186	9.85144	chr7	-	153411234	153413963	LINC01287	intergenic	ENSEMBL_GENCODE	0.037462	1	0.358689	yes
ENST00000416982	hsa-miR-6797-5p	4.05503	4.09724	4.40743	10.5456	14.6186	9.85144	chr7	-	153411234	153413963	LINC01287	intergenic	ENSEMBL_GENCODE	0.037462	1	0.358689	yes
ENST00000416982	hsa-miR-6798-5p	4.05503	4.09724	4.40743	10.5456	14.6186	9.85144	chr7	-	153411234	153413963	LINC01287	intergenic	ENSEMBL_GENCODE	0.037462	1	0.358689	yes
ENST00000416982	hsa-miR-6802-5p	4.05503	4.09724	4.40743	10.5456	14.6186	9.85144	chr7	-	153411234	153413963	LINC01287	intergenic	ENSEMBL_GENCODE	0.037462	1	0.358689	yes
ENST00000416982	hsa-miR-6855-5p	4.05503	4.09724	4.40743	10.5456	14.6186	9.85144	chr7	-	153411234	153413963	LINC01287	intergenic	ENSEMBL_GENCODE	0.037462	1	0.358689	yes
ENST00000416982	hsa-miR-6858-5p	4.05503	4.09724	4.40743	10.5456	14.6186	9.85144	chr7	-	153411234	153413963	LINC01287	intergenic	ENSEMBL_GENCODE	0.037462	1	0.358689	yes
ENST00000416982	hsa-miR-6879-5p	4.05503	4.09724	4.40743	10.5456	14.6186	9.85144	chr7	-	153411234	153413963	LINC01287	intergenic	ENSEMBL_GENCODE	0.037462	1	0.358689	yes
ENST00000416982	hsa-miR-6880-5p	4.05503	4.09724	4.40743	10.5456	14.6186	9.85144	chr7	-	153411234	153413963	LINC01287	intergenic	ENSEMBL_GENCODE	0.037462	1	0.358689	yes
ENST00000416982	hsa-miR-7109-5p	4.05503	4.09724	4.40743	10.5456	14.6186	9.85144	chr7	-	153411234	153413963	LINC01287	intergenic	ENSEMBL_GENCODE	0.037462	1	0.358689	yes
ENST00000416982	hsa-miR-762	4.05503	4.09724	4.40743	10.5456	14.6186	9.85144	chr7	-	153411234	153413963	LINC01287	intergenic	ENSEMBL_GENCODE	0.037462	1	0.358689	yes
ENST00000417079	hsa-miR-1273g-3p	177.826	150.28	140.222	72.6453	18.8654	22.5928	chr13	-	30342460	30365761	LINC00426	intergenic	ENSEMBL_GENCODE	0.0046397	1	4.10441	yes
ENST00000417079	hsa-miR-4526	177.826	150.28	140.222	72.6453	18.8654	22.5928	chr13	-	30342460	30365761	LINC00426	intergenic	ENSEMBL_GENCODE	0.0046397	1	4.10441	yes
ENST00000417079	hsa-miR-6777-5p	177.826	150.28	140.222	72.6453	18.8654	22.5928	chr13	-	30342460	30365761	LINC00426	intergenic	ENSEMBL_GENCODE	0.0046397	1	4.10441	yes
ENST00000417079	hsa-miR-6873-3p	177.826	150.28	140.222	72.6453	18.8654	22.5928	chr13	-	30342460	30365761	LINC00426	intergenic	ENSEMBL_GENCODE	0.0046397	1	4.10441	yes
ENST00000417079	hsa-miR-7855-5p	177.826	150.28	140.222	72.6453	18.8654	22.5928	chr13	-	30342460	30365761	LINC00426	intergenic	ENSEMBL_GENCODE	0.0046397	1	4.10441	yes
ENST00000417135	hsa-miR-185-3p	4.05503	4.09724	4.29991	16.2985	17.839	12.993	chr9	-	134293931	134295397	RP11-145E17.2	intergenic	ENSEMBL_GENCODE	0.0149961	1	0.264206	yes
ENST00000417135	hsa-miR-4492	4.05503	4.09724	4.29991	16.2985	17.839	12.993	chr9	-	134293931	134295397	RP11-145E17.2	intergenic	ENSEMBL_GENCODE	0.0149961	1	0.264206	yes
ENST00000417135	hsa-miR-4508	4.05503	4.09724	4.29991	16.2985	17.839	12.993	chr9	-	134293931	134295397	RP11-145E17.2	intergenic	ENSEMBL_GENCODE	0.0149961	1	0.264206	yes
ENST00000417135	hsa-miR-4518	4.05503	4.09724	4.29991	16.2985	17.839	12.993	chr9	-	134293931	134295397	RP11-145E17.2	intergenic	ENSEMBL_GENCODE	0.0149961	1	0.264206	yes
ENST00000417135	hsa-miR-4649-3p	4.05503	4.09724	4.29991	16.2985	17.839	12.993	chr9	-	134293931	134295397	RP11-145E17.2	intergenic	ENSEMBL_GENCODE	0.0149961	1	0.264206	yes
ENST00000417135	hsa-miR-4721	4.05503	4.09724	4.29991	16.2985	17.839	12.993	chr9	-	134293931	134295397	RP11-145E17.2	intergenic	ENSEMBL_GENCODE	0.0149961	1	0.264206	yes
ENST00000417135	hsa-miR-5001-5p	4.05503	4.09724	4.29991	16.2985	17.839	12.993	chr9	-	134293931	134295397	RP11-145E17.2	intergenic	ENSEMBL_GENCODE	0.0149961	1	0.264206	yes
ENST00000417135	hsa-miR-661	4.05503	4.09724	4.29991	16.2985	17.839	12.993	chr9	-	134293931	134295397	RP11-145E17.2	intergenic	ENSEMBL_GENCODE	0.0149961	1	0.264206	yes
ENST00000417135	hsa-miR-663a	4.05503	4.09724	4.29991	16.2985	17.839	12.993	chr9	-	134293931	134295397	RP11-145E17.2	intergenic	ENSEMBL_GENCODE	0.0149961	1	0.264206	yes
ENST00000417135	hsa-miR-6735-3p	4.05503	4.09724	4.29991	16.2985	17.839	12.993	chr9	-	134293931	134295397	RP11-145E17.2	intergenic	ENSEMBL_GENCODE	0.0149961	1	0.264206	yes
ENST00000417135	hsa-miR-6749-5p	4.05503	4.09724	4.29991	16.2985	17.839	12.993	chr9	-	134293931	134295397	RP11-145E17.2	intergenic	ENSEMBL_GENCODE	0.0149961	1	0.264206	yes
ENST00000417135	hsa-miR-6798-5p	4.05503	4.09724	4.29991	16.2985	17.839	12.993	chr9	-	134293931	134295397	RP11-145E17.2	intergenic	ENSEMBL_GENCODE	0.0149961	1	0.264206	yes
ENST00000417135	hsa-miR-6803-5p	4.05503	4.09724	4.29991	16.2985	17.839	12.993	chr9	-	134293931	134295397	RP11-145E17.2	intergenic	ENSEMBL_GENCODE	0.0149961	1	0.264206	yes
ENST00000417135	hsa-miR-6846-5p	4.05503	4.09724	4.29991	16.2985	17.839	12.993	chr9	-	134293931	134295397	RP11-145E17.2	intergenic	ENSEMBL_GENCODE	0.0149961	1	0.264206	yes
ENST00000417135	hsa-miR-6848-5p	4.05503	4.09724	4.29991	16.2985	17.839	12.993	chr9	-	134293931	134295397	RP11-145E17.2	intergenic	ENSEMBL_GENCODE	0.0149961	1	0.264206	yes
ENST00000417135	hsa-miR-6849-3p	4.05503	4.09724	4.29991	16.2985	17.839	12.993	chr9	-	134293931	134295397	RP11-145E17.2	intergenic	ENSEMBL_GENCODE	0.0149961	1	0.264206	yes
ENST00000417135	hsa-miR-6882-3p	4.05503	4.09724	4.29991	16.2985	17.839	12.993	chr9	-	134293931	134295397	RP11-145E17.2	intergenic	ENSEMBL_GENCODE	0.0149961	1	0.264206	yes
ENST00000417135	hsa-miR-744-5p	4.05503	4.09724	4.29991	16.2985	17.839	12.993	chr9	-	134293931	134295397	RP11-145E17.2	intergenic	ENSEMBL_GENCODE	0.0149961	1	0.264206	yes
ENST00000417135	hsa-miR-762	4.05503	4.09724	4.29991	16.2985	17.839	12.993	chr9	-	134293931	134295397	RP11-145E17.2	intergenic	ENSEMBL_GENCODE	0.0149961	1	0.264206	yes
ENST00000417401	hsa-miR-3187-5p	6.45732	4.09724	3.78596	14.254	12.9563	11.5881	chr1	+	93592250	93605573	RP5-1033H22.2	exonic_antisense	ENSEMBL_GENCODE	0.0020375	1	0.369616	yes
ENST00000417401	hsa-miR-3972	6.45732	4.09724	3.78596	14.254	12.9563	11.5881	chr1	+	93592250	93605573	RP5-1033H22.2	exonic_antisense	ENSEMBL_GENCODE	0.0020375	1	0.369616	yes
ENST00000417401	hsa-miR-4763-3p	6.45732	4.09724	3.78596	14.254	12.9563	11.5881	chr1	+	93592250	93605573	RP5-1033H22.2	exonic_antisense	ENSEMBL_GENCODE	0.0020375	1	0.369616	yes
ENST00000417401	hsa-miR-611	6.45732	4.09724	3.78596	14.254	12.9563	11.5881	chr1	+	93592250	93605573	RP5-1033H22.2	exonic_antisense	ENSEMBL_GENCODE	0.0020375	1	0.369616	yes
ENST00000417401	hsa-miR-612	6.45732	4.09724	3.78596	14.254	12.9563	11.5881	chr1	+	93592250	93605573	RP5-1033H22.2	exonic_antisense	ENSEMBL_GENCODE	0.0020375	1	0.369616	yes
ENST00000417401	hsa-miR-6872-3p	6.45732	4.09724	3.78596	14.254	12.9563	11.5881	chr1	+	93592250	93605573	RP5-1033H22.2	exonic_antisense	ENSEMBL_GENCODE	0.0020375	1	0.369616	yes
ENST00000417401	hsa-miR-7108-5p	6.45732	4.09724	3.78596	14.254	12.9563	11.5881	chr1	+	93592250	93605573	RP5-1033H22.2	exonic_antisense	ENSEMBL_GENCODE	0.0020375	1	0.369616	yes
ENST00000417401	hsa-miR-766-3p	6.45732	4.09724	3.78596	14.254	12.9563	11.5881	chr1	+	93592250	93605573	RP5-1033H22.2	exonic_antisense	ENSEMBL_GENCODE	0.0020375	1	0.369616	yes
ENST00000417485	hsa-miR-6782-5p	8.16578	5.66532	6.18805	15.0694	22.069	17.7314	chr2	+	215546198	215713895	AC012668.2	intergenic	ENSEMBL_GENCODE	0.0059417	1	0.364848	yes
ENST00000417485	hsa-miR-6815-5p	8.16578	5.66532	6.18805	15.0694	22.069	17.7314	chr2	+	215546198	215713895	AC012668.2	intergenic	ENSEMBL_GENCODE	0.0059417	1	0.364848	yes
ENST00000417485	hsa-miR-877-3p	8.16578	5.66532	6.18805	15.0694	22.069	17.7314	chr2	+	215546198	215713895	AC012668.2	intergenic	ENSEMBL_GENCODE	0.0059417	1	0.364848	yes
ENST00000418062	hsa-miR-3189-5p	16.883	22.4807	21.8635	8.89603	9.52536	9.43609	chr2	+	178636560	178645923	TTN-AS1	exonic_antisense	ENSEMBL_GENCODE	0.024741	1	2.19787	yes
ENST00000418353	hsa-miR-6840-3p	11.741	13.5326	10.8523	53.5927	43.6015	47.592	chr3	-	194130616	194131201	RP11-135A1.2	intergenic	ENSEMBL_GENCODE	0.0002765	1	0.249513	yes
ENST00000418739	hsa-miR-6089	142.144	140.241	143.855	67.2227	62.3015	52.5396	chr20	+	2664352	2665874	RP4-686C3.7	bidirectional	ENSEMBL_GENCODE	5.6e-05	1	2.34116	yes
ENST00000418747	hsa-miR-1183	4.05503	4.09724	3.8952	11.3517	9.00954	7.23582	chr9	-	128108581	128118693	SLC25A25-AS1	exonic_antisense	ENSEMBL_GENCODE	0.049143	1	0.436549	yes
ENST00000418747	hsa-miR-1207-5p	4.05503	4.09724	3.8952	11.3517	9.00954	7.23582	chr9	-	128108581	128118693	SLC25A25-AS1	exonic_antisense	ENSEMBL_GENCODE	0.049143	1	0.436549	yes
ENST00000418747	hsa-miR-1228-5p	4.05503	4.09724	3.8952	11.3517	9.00954	7.23582	chr9	-	128108581	128118693	SLC25A25-AS1	exonic_antisense	ENSEMBL_GENCODE	0.049143	1	0.436549	yes
ENST00000418747	hsa-miR-1249-5p	4.05503	4.09724	3.8952	11.3517	9.00954	7.23582	chr9	-	128108581	128118693	SLC25A25-AS1	exonic_antisense	ENSEMBL_GENCODE	0.049143	1	0.436549	yes
ENST00000418747	hsa-miR-1268a	4.05503	4.09724	3.8952	11.3517	9.00954	7.23582	chr9	-	128108581	128118693	SLC25A25-AS1	exonic_antisense	ENSEMBL_GENCODE	0.049143	1	0.436549	yes
ENST00000418747	hsa-miR-1268b	4.05503	4.09724	3.8952	11.3517	9.00954	7.23582	chr9	-	128108581	128118693	SLC25A25-AS1	exonic_antisense	ENSEMBL_GENCODE	0.049143	1	0.436549	yes
ENST00000418747	hsa-miR-1273a	4.05503	4.09724	3.8952	11.3517	9.00954	7.23582	chr9	-	128108581	128118693	SLC25A25-AS1	exonic_antisense	ENSEMBL_GENCODE	0.049143	1	0.436549	yes
ENST00000418747	hsa-miR-1273e	4.05503	4.09724	3.8952	11.3517	9.00954	7.23582	chr9	-	128108581	128118693	SLC25A25-AS1	exonic_antisense	ENSEMBL_GENCODE	0.049143	1	0.436549	yes
ENST00000418747	hsa-miR-1273g-3p	4.05503	4.09724	3.8952	11.3517	9.00954	7.23582	chr9	-	128108581	128118693	SLC25A25-AS1	exonic_antisense	ENSEMBL_GENCODE	0.049143	1	0.436549	yes
ENST00000418747	hsa-miR-1273h-5p	4.05503	4.09724	3.8952	11.3517	9.00954	7.23582	chr9	-	128108581	128118693	SLC25A25-AS1	exonic_antisense	ENSEMBL_GENCODE	0.049143	1	0.436549	yes
ENST00000418747	hsa-miR-1285-3p	4.05503	4.09724	3.8952	11.3517	9.00954	7.23582	chr9	-	128108581	128118693	SLC25A25-AS1	exonic_antisense	ENSEMBL_GENCODE	0.049143	1	0.436549	yes
ENST00000418747	hsa-miR-1293	4.05503	4.09724	3.8952	11.3517	9.00954	7.23582	chr9	-	128108581	128118693	SLC25A25-AS1	exonic_antisense	ENSEMBL_GENCODE	0.049143	1	0.436549	yes
ENST00000418747	hsa-miR-1304-3p	4.05503	4.09724	3.8952	11.3517	9.00954	7.23582	chr9	-	128108581	128118693	SLC25A25-AS1	exonic_antisense	ENSEMBL_GENCODE	0.049143	1	0.436549	yes
ENST00000418747	hsa-miR-1343-5p	4.05503	4.09724	3.8952	11.3517	9.00954	7.23582	chr9	-	128108581	128118693	SLC25A25-AS1	exonic_antisense	ENSEMBL_GENCODE	0.049143	1	0.436549	yes
ENST00000418747	hsa-miR-146b-3p	4.05503	4.09724	3.8952	11.3517	9.00954	7.23582	chr9	-	128108581	128118693	SLC25A25-AS1	exonic_antisense	ENSEMBL_GENCODE	0.049143	1	0.436549	yes
ENST00000418747	hsa-miR-149-3p	4.05503	4.09724	3.8952	11.3517	9.00954	7.23582	chr9	-	128108581	128118693	SLC25A25-AS1	exonic_antisense	ENSEMBL_GENCODE	0.049143	1	0.436549	yes
ENST00000418747	hsa-miR-149-5p	4.05503	4.09724	3.8952	11.3517	9.00954	7.23582	chr9	-	128108581	128118693	SLC25A25-AS1	exonic_antisense	ENSEMBL_GENCODE	0.049143	1	0.436549	yes
ENST00000418747	hsa-miR-191-3p	4.05503	4.09724	3.8952	11.3517	9.00954	7.23582	chr9	-	128108581	128118693	SLC25A25-AS1	exonic_antisense	ENSEMBL_GENCODE	0.049143	1	0.436549	yes
ENST00000418747	hsa-miR-3187-5p	4.05503	4.09724	3.8952	11.3517	9.00954	7.23582	chr9	-	128108581	128118693	SLC25A25-AS1	exonic_antisense	ENSEMBL_GENCODE	0.049143	1	0.436549	yes
ENST00000418747	hsa-miR-3189-5p	4.05503	4.09724	3.8952	11.3517	9.00954	7.23582	chr9	-	128108581	128118693	SLC25A25-AS1	exonic_antisense	ENSEMBL_GENCODE	0.049143	1	0.436549	yes
ENST00000418747	hsa-miR-3192-5p	4.05503	4.09724	3.8952	11.3517	9.00954	7.23582	chr9	-	128108581	128118693	SLC25A25-AS1	exonic_antisense	ENSEMBL_GENCODE	0.049143	1	0.436549	yes
ENST00000418747	hsa-miR-3198	4.05503	4.09724	3.8952	11.3517	9.00954	7.23582	chr9	-	128108581	128118693	SLC25A25-AS1	exonic_antisense	ENSEMBL_GENCODE	0.049143	1	0.436549	yes
ENST00000418747	hsa-miR-328-5p	4.05503	4.09724	3.8952	11.3517	9.00954	7.23582	chr9	-	128108581	128118693	SLC25A25-AS1	exonic_antisense	ENSEMBL_GENCODE	0.049143	1	0.436549	yes
ENST00000418747	hsa-miR-339-5p	4.05503	4.09724	3.8952	11.3517	9.00954	7.23582	chr9	-	128108581	128118693	SLC25A25-AS1	exonic_antisense	ENSEMBL_GENCODE	0.049143	1	0.436549	yes
ENST00000418747	hsa-miR-3679-3p	4.05503	4.09724	3.8952	11.3517	9.00954	7.23582	chr9	-	128108581	128118693	SLC25A25-AS1	exonic_antisense	ENSEMBL_GENCODE	0.049143	1	0.436549	yes
ENST00000418747	hsa-miR-3714	4.05503	4.09724	3.8952	11.3517	9.00954	7.23582	chr9	-	128108581	128118693	SLC25A25-AS1	exonic_antisense	ENSEMBL_GENCODE	0.049143	1	0.436549	yes
ENST00000418747	hsa-miR-3911	4.05503	4.09724	3.8952	11.3517	9.00954	7.23582	chr9	-	128108581	128118693	SLC25A25-AS1	exonic_antisense	ENSEMBL_GENCODE	0.049143	1	0.436549	yes
ENST00000418747	hsa-miR-4270	4.05503	4.09724	3.8952	11.3517	9.00954	7.23582	chr9	-	128108581	128118693	SLC25A25-AS1	exonic_antisense	ENSEMBL_GENCODE	0.049143	1	0.436549	yes
ENST00000418747	hsa-miR-4433a-3p	4.05503	4.09724	3.8952	11.3517	9.00954	7.23582	chr9	-	128108581	128118693	SLC25A25-AS1	exonic_antisense	ENSEMBL_GENCODE	0.049143	1	0.436549	yes
ENST00000418747	hsa-miR-4436a	4.05503	4.09724	3.8952	11.3517	9.00954	7.23582	chr9	-	128108581	128118693	SLC25A25-AS1	exonic_antisense	ENSEMBL_GENCODE	0.049143	1	0.436549	yes
ENST00000418747	hsa-miR-4459	4.05503	4.09724	3.8952	11.3517	9.00954	7.23582	chr9	-	128108581	128118693	SLC25A25-AS1	exonic_antisense	ENSEMBL_GENCODE	0.049143	1	0.436549	yes
ENST00000418747	hsa-miR-4651	4.05503	4.09724	3.8952	11.3517	9.00954	7.23582	chr9	-	128108581	128118693	SLC25A25-AS1	exonic_antisense	ENSEMBL_GENCODE	0.049143	1	0.436549	yes
ENST00000418747	hsa-miR-4656	4.05503	4.09724	3.8952	11.3517	9.00954	7.23582	chr9	-	128108581	128118693	SLC25A25-AS1	exonic_antisense	ENSEMBL_GENCODE	0.049143	1	0.436549	yes
ENST00000418747	hsa-miR-4685-5p	4.05503	4.09724	3.8952	11.3517	9.00954	7.23582	chr9	-	128108581	128118693	SLC25A25-AS1	exonic_antisense	ENSEMBL_GENCODE	0.049143	1	0.436549	yes
ENST00000418747	hsa-miR-4686	4.05503	4.09724	3.8952	11.3517	9.00954	7.23582	chr9	-	128108581	128118693	SLC25A25-AS1	exonic_antisense	ENSEMBL_GENCODE	0.049143	1	0.436549	yes
ENST00000418747	hsa-miR-4688	4.05503	4.09724	3.8952	11.3517	9.00954	7.23582	chr9	-	128108581	128118693	SLC25A25-AS1	exonic_antisense	ENSEMBL_GENCODE	0.049143	1	0.436549	yes
ENST00000418747	hsa-miR-4691-5p	4.05503	4.09724	3.8952	11.3517	9.00954	7.23582	chr9	-	128108581	128118693	SLC25A25-AS1	exonic_antisense	ENSEMBL_GENCODE	0.049143	1	0.436549	yes
ENST00000418747	hsa-miR-4695-5p	4.05503	4.09724	3.8952	11.3517	9.00954	7.23582	chr9	-	128108581	128118693	SLC25A25-AS1	exonic_antisense	ENSEMBL_GENCODE	0.049143	1	0.436549	yes
ENST00000418747	hsa-miR-4697-5p	4.05503	4.09724	3.8952	11.3517	9.00954	7.23582	chr9	-	128108581	128118693	SLC25A25-AS1	exonic_antisense	ENSEMBL_GENCODE	0.049143	1	0.436549	yes
ENST00000418747	hsa-miR-4722-5p	4.05503	4.09724	3.8952	11.3517	9.00954	7.23582	chr9	-	128108581	128118693	SLC25A25-AS1	exonic_antisense	ENSEMBL_GENCODE	0.049143	1	0.436549	yes
ENST00000418747	hsa-miR-4739	4.05503	4.09724	3.8952	11.3517	9.00954	7.23582	chr9	-	128108581	128118693	SLC25A25-AS1	exonic_antisense	ENSEMBL_GENCODE	0.049143	1	0.436549	yes
ENST00000418747	hsa-miR-4763-3p	4.05503	4.09724	3.8952	11.3517	9.00954	7.23582	chr9	-	128108581	128118693	SLC25A25-AS1	exonic_antisense	ENSEMBL_GENCODE	0.049143	1	0.436549	yes
ENST00000418747	hsa-miR-4768-3p	4.05503	4.09724	3.8952	11.3517	9.00954	7.23582	chr9	-	128108581	128118693	SLC25A25-AS1	exonic_antisense	ENSEMBL_GENCODE	0.049143	1	0.436549	yes
ENST00000418747	hsa-miR-4769-5p	4.05503	4.09724	3.8952	11.3517	9.00954	7.23582	chr9	-	128108581	128118693	SLC25A25-AS1	exonic_antisense	ENSEMBL_GENCODE	0.049143	1	0.436549	yes
ENST00000418747	hsa-miR-5008-5p	4.05503	4.09724	3.8952	11.3517	9.00954	7.23582	chr9	-	128108581	128118693	SLC25A25-AS1	exonic_antisense	ENSEMBL_GENCODE	0.049143	1	0.436549	yes
ENST00000418747	hsa-miR-504-3p	4.05503	4.09724	3.8952	11.3517	9.00954	7.23582	chr9	-	128108581	128118693	SLC25A25-AS1	exonic_antisense	ENSEMBL_GENCODE	0.049143	1	0.436549	yes
ENST00000418747	hsa-miR-5189-5p	4.05503	4.09724	3.8952	11.3517	9.00954	7.23582	chr9	-	128108581	128118693	SLC25A25-AS1	exonic_antisense	ENSEMBL_GENCODE	0.049143	1	0.436549	yes
ENST00000418747	hsa-miR-5196-5p	4.05503	4.09724	3.8952	11.3517	9.00954	7.23582	chr9	-	128108581	128118693	SLC25A25-AS1	exonic_antisense	ENSEMBL_GENCODE	0.049143	1	0.436549	yes
ENST00000418747	hsa-miR-608	4.05503	4.09724	3.8952	11.3517	9.00954	7.23582	chr9	-	128108581	128118693	SLC25A25-AS1	exonic_antisense	ENSEMBL_GENCODE	0.049143	1	0.436549	yes
ENST00000418747	hsa-miR-6089	4.05503	4.09724	3.8952	11.3517	9.00954	7.23582	chr9	-	128108581	128118693	SLC25A25-AS1	exonic_antisense	ENSEMBL_GENCODE	0.049143	1	0.436549	yes
ENST00000418747	hsa-miR-6090	4.05503	4.09724	3.8952	11.3517	9.00954	7.23582	chr9	-	128108581	128118693	SLC25A25-AS1	exonic_antisense	ENSEMBL_GENCODE	0.049143	1	0.436549	yes
ENST00000418747	hsa-miR-612	4.05503	4.09724	3.8952	11.3517	9.00954	7.23582	chr9	-	128108581	128118693	SLC25A25-AS1	exonic_antisense	ENSEMBL_GENCODE	0.049143	1	0.436549	yes
ENST00000418747	hsa-miR-615-5p	4.05503	4.09724	3.8952	11.3517	9.00954	7.23582	chr9	-	128108581	128118693	SLC25A25-AS1	exonic_antisense	ENSEMBL_GENCODE	0.049143	1	0.436549	yes
ENST00000418747	hsa-miR-637	4.05503	4.09724	3.8952	11.3517	9.00954	7.23582	chr9	-	128108581	128118693	SLC25A25-AS1	exonic_antisense	ENSEMBL_GENCODE	0.049143	1	0.436549	yes
ENST00000418747	hsa-miR-6510-5p	4.05503	4.09724	3.8952	11.3517	9.00954	7.23582	chr9	-	128108581	128118693	SLC25A25-AS1	exonic_antisense	ENSEMBL_GENCODE	0.049143	1	0.436549	yes
ENST00000418747	hsa-miR-654-5p	4.05503	4.09724	3.8952	11.3517	9.00954	7.23582	chr9	-	128108581	128118693	SLC25A25-AS1	exonic_antisense	ENSEMBL_GENCODE	0.049143	1	0.436549	yes
ENST00000418747	hsa-miR-661	4.05503	4.09724	3.8952	11.3517	9.00954	7.23582	chr9	-	128108581	128118693	SLC25A25-AS1	exonic_antisense	ENSEMBL_GENCODE	0.049143	1	0.436549	yes
ENST00000418747	hsa-miR-665	4.05503	4.09724	3.8952	11.3517	9.00954	7.23582	chr9	-	128108581	128118693	SLC25A25-AS1	exonic_antisense	ENSEMBL_GENCODE	0.049143	1	0.436549	yes
ENST00000418747	hsa-miR-6722-3p	4.05503	4.09724	3.8952	11.3517	9.00954	7.23582	chr9	-	128108581	128118693	SLC25A25-AS1	exonic_antisense	ENSEMBL_GENCODE	0.049143	1	0.436549	yes
ENST00000418747	hsa-miR-6728-5p	4.05503	4.09724	3.8952	11.3517	9.00954	7.23582	chr9	-	128108581	128118693	SLC25A25-AS1	exonic_antisense	ENSEMBL_GENCODE	0.049143	1	0.436549	yes
ENST00000418747	hsa-miR-6734-3p	4.05503	4.09724	3.8952	11.3517	9.00954	7.23582	chr9	-	128108581	128118693	SLC25A25-AS1	exonic_antisense	ENSEMBL_GENCODE	0.049143	1	0.436549	yes
ENST00000418747	hsa-miR-6747-3p	4.05503	4.09724	3.8952	11.3517	9.00954	7.23582	chr9	-	128108581	128118693	SLC25A25-AS1	exonic_antisense	ENSEMBL_GENCODE	0.049143	1	0.436549	yes
ENST00000418747	hsa-miR-6747-5p	4.05503	4.09724	3.8952	11.3517	9.00954	7.23582	chr9	-	128108581	128118693	SLC25A25-AS1	exonic_antisense	ENSEMBL_GENCODE	0.049143	1	0.436549	yes
ENST00000418747	hsa-miR-6748-5p	4.05503	4.09724	3.8952	11.3517	9.00954	7.23582	chr9	-	128108581	128118693	SLC25A25-AS1	exonic_antisense	ENSEMBL_GENCODE	0.049143	1	0.436549	yes
ENST00000418747	hsa-miR-6749-3p	4.05503	4.09724	3.8952	11.3517	9.00954	7.23582	chr9	-	128108581	128118693	SLC25A25-AS1	exonic_antisense	ENSEMBL_GENCODE	0.049143	1	0.436549	yes
ENST00000418747	hsa-miR-6749-5p	4.05503	4.09724	3.8952	11.3517	9.00954	7.23582	chr9	-	128108581	128118693	SLC25A25-AS1	exonic_antisense	ENSEMBL_GENCODE	0.049143	1	0.436549	yes
ENST00000418747	hsa-miR-6752-5p	4.05503	4.09724	3.8952	11.3517	9.00954	7.23582	chr9	-	128108581	128118693	SLC25A25-AS1	exonic_antisense	ENSEMBL_GENCODE	0.049143	1	0.436549	yes
ENST00000418747	hsa-miR-6754-5p	4.05503	4.09724	3.8952	11.3517	9.00954	7.23582	chr9	-	128108581	128118693	SLC25A25-AS1	exonic_antisense	ENSEMBL_GENCODE	0.049143	1	0.436549	yes
ENST00000418747	hsa-miR-6756-5p	4.05503	4.09724	3.8952	11.3517	9.00954	7.23582	chr9	-	128108581	128118693	SLC25A25-AS1	exonic_antisense	ENSEMBL_GENCODE	0.049143	1	0.436549	yes
ENST00000418747	hsa-miR-6769b-5p	4.05503	4.09724	3.8952	11.3517	9.00954	7.23582	chr9	-	128108581	128118693	SLC25A25-AS1	exonic_antisense	ENSEMBL_GENCODE	0.049143	1	0.436549	yes
ENST00000418747	hsa-miR-6771-5p	4.05503	4.09724	3.8952	11.3517	9.00954	7.23582	chr9	-	128108581	128118693	SLC25A25-AS1	exonic_antisense	ENSEMBL_GENCODE	0.049143	1	0.436549	yes
ENST00000418747	hsa-miR-6776-5p	4.05503	4.09724	3.8952	11.3517	9.00954	7.23582	chr9	-	128108581	128118693	SLC25A25-AS1	exonic_antisense	ENSEMBL_GENCODE	0.049143	1	0.436549	yes
ENST00000418747	hsa-miR-6779-5p	4.05503	4.09724	3.8952	11.3517	9.00954	7.23582	chr9	-	128108581	128118693	SLC25A25-AS1	exonic_antisense	ENSEMBL_GENCODE	0.049143	1	0.436549	yes
ENST00000418747	hsa-miR-6780a-5p	4.05503	4.09724	3.8952	11.3517	9.00954	7.23582	chr9	-	128108581	128118693	SLC25A25-AS1	exonic_antisense	ENSEMBL_GENCODE	0.049143	1	0.436549	yes
ENST00000418747	hsa-miR-6787-5p	4.05503	4.09724	3.8952	11.3517	9.00954	7.23582	chr9	-	128108581	128118693	SLC25A25-AS1	exonic_antisense	ENSEMBL_GENCODE	0.049143	1	0.436549	yes
ENST00000418747	hsa-miR-6791-5p	4.05503	4.09724	3.8952	11.3517	9.00954	7.23582	chr9	-	128108581	128118693	SLC25A25-AS1	exonic_antisense	ENSEMBL_GENCODE	0.049143	1	0.436549	yes
ENST00000418747	hsa-miR-6795-5p	4.05503	4.09724	3.8952	11.3517	9.00954	7.23582	chr9	-	128108581	128118693	SLC25A25-AS1	exonic_antisense	ENSEMBL_GENCODE	0.049143	1	0.436549	yes
ENST00000418747	hsa-miR-6797-5p	4.05503	4.09724	3.8952	11.3517	9.00954	7.23582	chr9	-	128108581	128118693	SLC25A25-AS1	exonic_antisense	ENSEMBL_GENCODE	0.049143	1	0.436549	yes
ENST00000418747	hsa-miR-6798-5p	4.05503	4.09724	3.8952	11.3517	9.00954	7.23582	chr9	-	128108581	128118693	SLC25A25-AS1	exonic_antisense	ENSEMBL_GENCODE	0.049143	1	0.436549	yes
ENST00000418747	hsa-miR-6799-5p	4.05503	4.09724	3.8952	11.3517	9.00954	7.23582	chr9	-	128108581	128118693	SLC25A25-AS1	exonic_antisense	ENSEMBL_GENCODE	0.049143	1	0.436549	yes
ENST00000418747	hsa-miR-6808-5p	4.05503	4.09724	3.8952	11.3517	9.00954	7.23582	chr9	-	128108581	128118693	SLC25A25-AS1	exonic_antisense	ENSEMBL_GENCODE	0.049143	1	0.436549	yes
ENST00000418747	hsa-miR-6810-3p	4.05503	4.09724	3.8952	11.3517	9.00954	7.23582	chr9	-	128108581	128118693	SLC25A25-AS1	exonic_antisense	ENSEMBL_GENCODE	0.049143	1	0.436549	yes
ENST00000418747	hsa-miR-6812-5p	4.05503	4.09724	3.8952	11.3517	9.00954	7.23582	chr9	-	128108581	128118693	SLC25A25-AS1	exonic_antisense	ENSEMBL_GENCODE	0.049143	1	0.436549	yes
ENST00000418747	hsa-miR-6819-5p	4.05503	4.09724	3.8952	11.3517	9.00954	7.23582	chr9	-	128108581	128118693	SLC25A25-AS1	exonic_antisense	ENSEMBL_GENCODE	0.049143	1	0.436549	yes
ENST00000418747	hsa-miR-6824-5p	4.05503	4.09724	3.8952	11.3517	9.00954	7.23582	chr9	-	128108581	128118693	SLC25A25-AS1	exonic_antisense	ENSEMBL_GENCODE	0.049143	1	0.436549	yes
ENST00000418747	hsa-miR-6826-3p	4.05503	4.09724	3.8952	11.3517	9.00954	7.23582	chr9	-	128108581	128118693	SLC25A25-AS1	exonic_antisense	ENSEMBL_GENCODE	0.049143	1	0.436549	yes
ENST00000418747	hsa-miR-6827-5p	4.05503	4.09724	3.8952	11.3517	9.00954	7.23582	chr9	-	128108581	128118693	SLC25A25-AS1	exonic_antisense	ENSEMBL_GENCODE	0.049143	1	0.436549	yes
ENST00000418747	hsa-miR-6846-5p	4.05503	4.09724	3.8952	11.3517	9.00954	7.23582	chr9	-	128108581	128118693	SLC25A25-AS1	exonic_antisense	ENSEMBL_GENCODE	0.049143	1	0.436549	yes
ENST00000418747	hsa-miR-6848-5p	4.05503	4.09724	3.8952	11.3517	9.00954	7.23582	chr9	-	128108581	128118693	SLC25A25-AS1	exonic_antisense	ENSEMBL_GENCODE	0.049143	1	0.436549	yes
ENST00000418747	hsa-miR-6851-5p	4.05503	4.09724	3.8952	11.3517	9.00954	7.23582	chr9	-	128108581	128118693	SLC25A25-AS1	exonic_antisense	ENSEMBL_GENCODE	0.049143	1	0.436549	yes
ENST00000418747	hsa-miR-6856-5p	4.05503	4.09724	3.8952	11.3517	9.00954	7.23582	chr9	-	128108581	128118693	SLC25A25-AS1	exonic_antisense	ENSEMBL_GENCODE	0.049143	1	0.436549	yes
ENST00000418747	hsa-miR-6861-5p	4.05503	4.09724	3.8952	11.3517	9.00954	7.23582	chr9	-	128108581	128118693	SLC25A25-AS1	exonic_antisense	ENSEMBL_GENCODE	0.049143	1	0.436549	yes
ENST00000418747	hsa-miR-6880-5p	4.05503	4.09724	3.8952	11.3517	9.00954	7.23582	chr9	-	128108581	128118693	SLC25A25-AS1	exonic_antisense	ENSEMBL_GENCODE	0.049143	1	0.436549	yes
ENST00000418747	hsa-miR-6882-3p	4.05503	4.09724	3.8952	11.3517	9.00954	7.23582	chr9	-	128108581	128118693	SLC25A25-AS1	exonic_antisense	ENSEMBL_GENCODE	0.049143	1	0.436549	yes
ENST00000418747	hsa-miR-6883-5p	4.05503	4.09724	3.8952	11.3517	9.00954	7.23582	chr9	-	128108581	128118693	SLC25A25-AS1	exonic_antisense	ENSEMBL_GENCODE	0.049143	1	0.436549	yes
ENST00000418747	hsa-miR-6886-3p	4.05503	4.09724	3.8952	11.3517	9.00954	7.23582	chr9	-	128108581	128118693	SLC25A25-AS1	exonic_antisense	ENSEMBL_GENCODE	0.049143	1	0.436549	yes
ENST00000418747	hsa-miR-6887-5p	4.05503	4.09724	3.8952	11.3517	9.00954	7.23582	chr9	-	128108581	128118693	SLC25A25-AS1	exonic_antisense	ENSEMBL_GENCODE	0.049143	1	0.436549	yes
ENST00000418747	hsa-miR-6892-3p	4.05503	4.09724	3.8952	11.3517	9.00954	7.23582	chr9	-	128108581	128118693	SLC25A25-AS1	exonic_antisense	ENSEMBL_GENCODE	0.049143	1	0.436549	yes
ENST00000418747	hsa-miR-6893-5p	4.05503	4.09724	3.8952	11.3517	9.00954	7.23582	chr9	-	128108581	128118693	SLC25A25-AS1	exonic_antisense	ENSEMBL_GENCODE	0.049143	1	0.436549	yes
ENST00000418747	hsa-miR-6894-5p	4.05503	4.09724	3.8952	11.3517	9.00954	7.23582	chr9	-	128108581	128118693	SLC25A25-AS1	exonic_antisense	ENSEMBL_GENCODE	0.049143	1	0.436549	yes
ENST00000418747	hsa-miR-7106-5p	4.05503	4.09724	3.8952	11.3517	9.00954	7.23582	chr9	-	128108581	128118693	SLC25A25-AS1	exonic_antisense	ENSEMBL_GENCODE	0.049143	1	0.436549	yes
ENST00000418747	hsa-miR-7110-5p	4.05503	4.09724	3.8952	11.3517	9.00954	7.23582	chr9	-	128108581	128118693	SLC25A25-AS1	exonic_antisense	ENSEMBL_GENCODE	0.049143	1	0.436549	yes
ENST00000418747	hsa-miR-762	4.05503	4.09724	3.8952	11.3517	9.00954	7.23582	chr9	-	128108581	128118693	SLC25A25-AS1	exonic_antisense	ENSEMBL_GENCODE	0.049143	1	0.436549	yes
ENST00000418747	hsa-miR-766-3p	4.05503	4.09724	3.8952	11.3517	9.00954	7.23582	chr9	-	128108581	128118693	SLC25A25-AS1	exonic_antisense	ENSEMBL_GENCODE	0.049143	1	0.436549	yes
ENST00000418747	hsa-miR-769-3p	4.05503	4.09724	3.8952	11.3517	9.00954	7.23582	chr9	-	128108581	128118693	SLC25A25-AS1	exonic_antisense	ENSEMBL_GENCODE	0.049143	1	0.436549	yes
ENST00000418747	hsa-miR-7847-3p	4.05503	4.09724	3.8952	11.3517	9.00954	7.23582	chr9	-	128108581	128118693	SLC25A25-AS1	exonic_antisense	ENSEMBL_GENCODE	0.049143	1	0.436549	yes
ENST00000418747	hsa-miR-7851-3p	4.05503	4.09724	3.8952	11.3517	9.00954	7.23582	chr9	-	128108581	128118693	SLC25A25-AS1	exonic_antisense	ENSEMBL_GENCODE	0.049143	1	0.436549	yes
ENST00000418747	hsa-miR-874-3p	4.05503	4.09724	3.8952	11.3517	9.00954	7.23582	chr9	-	128108581	128118693	SLC25A25-AS1	exonic_antisense	ENSEMBL_GENCODE	0.049143	1	0.436549	yes
ENST00000418747	hsa-miR-939-3p	4.05503	4.09724	3.8952	11.3517	9.00954	7.23582	chr9	-	128108581	128118693	SLC25A25-AS1	exonic_antisense	ENSEMBL_GENCODE	0.049143	1	0.436549	yes
ENST00000418747	hsa-miR-939-5p	4.05503	4.09724	3.8952	11.3517	9.00954	7.23582	chr9	-	128108581	128118693	SLC25A25-AS1	exonic_antisense	ENSEMBL_GENCODE	0.049143	1	0.436549	yes
ENST00000418907	hsa-miR-4515	4.96837	4.09724	11.5611	22.5672	29.0407	27.4116	chr7	-	16695871	16719898	AC073333.8	exonic_antisense	ENSEMBL_GENCODE	0.0031156	1	0.261034	yes
ENST00000418907	hsa-miR-7843-5p	4.96837	4.09724	11.5611	22.5672	29.0407	27.4116	chr7	-	16695871	16719898	AC073333.8	exonic_antisense	ENSEMBL_GENCODE	0.0031156	1	0.261034	yes
ENST00000418968	hsa-miR-1237-5p	922.025	696.857	1101.54	69.3992	4.56758	28.2463	chr2	+	162159818	162172916	AC007750.5	exonic_antisense	ENSEMBL_GENCODE	0.00181814	1	26.6152	yes
ENST00000418968	hsa-miR-4515	922.025	696.857	1101.54	69.3992	4.56758	28.2463	chr2	+	162159818	162172916	AC007750.5	exonic_antisense	ENSEMBL_GENCODE	0.00181814	1	26.6152	yes
ENST00000418968	hsa-miR-4717-5p	922.025	696.857	1101.54	69.3992	4.56758	28.2463	chr2	+	162159818	162172916	AC007750.5	exonic_antisense	ENSEMBL_GENCODE	0.00181814	1	26.6152	yes
ENST00000418968	hsa-miR-6772-3p	922.025	696.857	1101.54	69.3992	4.56758	28.2463	chr2	+	162159818	162172916	AC007750.5	exonic_antisense	ENSEMBL_GENCODE	0.00181814	1	26.6152	yes
ENST00000418968	hsa-miR-6816-5p	922.025	696.857	1101.54	69.3992	4.56758	28.2463	chr2	+	162159818	162172916	AC007750.5	exonic_antisense	ENSEMBL_GENCODE	0.00181814	1	26.6152	yes
ENST00000418990	hsa-miR-1343-3p	555.996	460.628	540.78	156.885	317.698	270.123	chr2	+	74385496	74391427	DCTN1-AS1	intronic_antisense	ENSEMBL_GENCODE	0.0084804	1	2.0913	yes
ENST00000418990	hsa-miR-4763-3p	555.996	460.628	540.78	156.885	317.698	270.123	chr2	+	74385496	74391427	DCTN1-AS1	intronic_antisense	ENSEMBL_GENCODE	0.0084804	1	2.0913	yes
ENST00000418990	hsa-miR-6763-5p	555.996	460.628	540.78	156.885	317.698	270.123	chr2	+	74385496	74391427	DCTN1-AS1	intronic_antisense	ENSEMBL_GENCODE	0.0084804	1	2.0913	yes
ENST00000419151	hsa-miR-1343-3p	46.8652	34.3296	43.1005	18.0715	18.3722	11.5838	chr17	+	16988329	16990177	AC104024.2	intergenic	ENSEMBL_GENCODE	0.0041805	1	2.588	yes
ENST00000419151	hsa-miR-6751-5p	46.8652	34.3296	43.1005	18.0715	18.3722	11.5838	chr17	+	16988329	16990177	AC104024.2	intergenic	ENSEMBL_GENCODE	0.0041805	1	2.588	yes
ENST00000419151	hsa-miR-6763-5p	46.8652	34.3296	43.1005	18.0715	18.3722	11.5838	chr17	+	16988329	16990177	AC104024.2	intergenic	ENSEMBL_GENCODE	0.0041805	1	2.588	yes
ENST00000419190	hsa-miR-1207-5p	45.5827	43.7824	41.1293	166.386	157.968	155.9	chr1	-	202000094	202010353	RP11-465N4.4	exonic_antisense	ENSEMBL_GENCODE	2.31e-06	0.1579	0.271719	yes
ENST00000419190	hsa-miR-149-3p	45.5827	43.7824	41.1293	166.386	157.968	155.9	chr1	-	202000094	202010353	RP11-465N4.4	exonic_antisense	ENSEMBL_GENCODE	2.31e-06	0.1579	0.271719	yes
ENST00000419190	hsa-miR-4258	45.5827	43.7824	41.1293	166.386	157.968	155.9	chr1	-	202000094	202010353	RP11-465N4.4	exonic_antisense	ENSEMBL_GENCODE	2.31e-06	0.1579	0.271719	yes
ENST00000419190	hsa-miR-4640-5p	45.5827	43.7824	41.1293	166.386	157.968	155.9	chr1	-	202000094	202010353	RP11-465N4.4	exonic_antisense	ENSEMBL_GENCODE	2.31e-06	0.1579	0.271719	yes
ENST00000419190	hsa-miR-4723-3p	45.5827	43.7824	41.1293	166.386	157.968	155.9	chr1	-	202000094	202010353	RP11-465N4.4	exonic_antisense	ENSEMBL_GENCODE	2.31e-06	0.1579	0.271719	yes
ENST00000419190	hsa-miR-4726-5p	45.5827	43.7824	41.1293	166.386	157.968	155.9	chr1	-	202000094	202010353	RP11-465N4.4	exonic_antisense	ENSEMBL_GENCODE	2.31e-06	0.1579	0.271719	yes
ENST00000419190	hsa-miR-4745-5p	45.5827	43.7824	41.1293	166.386	157.968	155.9	chr1	-	202000094	202010353	RP11-465N4.4	exonic_antisense	ENSEMBL_GENCODE	2.31e-06	0.1579	0.271719	yes
ENST00000419190	hsa-miR-4763-3p	45.5827	43.7824	41.1293	166.386	157.968	155.9	chr1	-	202000094	202010353	RP11-465N4.4	exonic_antisense	ENSEMBL_GENCODE	2.31e-06	0.1579	0.271719	yes
ENST00000419190	hsa-miR-491-5p	45.5827	43.7824	41.1293	166.386	157.968	155.9	chr1	-	202000094	202010353	RP11-465N4.4	exonic_antisense	ENSEMBL_GENCODE	2.31e-06	0.1579	0.271719	yes
ENST00000419190	hsa-miR-518c-5p	45.5827	43.7824	41.1293	166.386	157.968	155.9	chr1	-	202000094	202010353	RP11-465N4.4	exonic_antisense	ENSEMBL_GENCODE	2.31e-06	0.1579	0.271719	yes
ENST00000419190	hsa-miR-661	45.5827	43.7824	41.1293	166.386	157.968	155.9	chr1	-	202000094	202010353	RP11-465N4.4	exonic_antisense	ENSEMBL_GENCODE	2.31e-06	0.1579	0.271719	yes
ENST00000419190	hsa-miR-6779-5p	45.5827	43.7824	41.1293	166.386	157.968	155.9	chr1	-	202000094	202010353	RP11-465N4.4	exonic_antisense	ENSEMBL_GENCODE	2.31e-06	0.1579	0.271719	yes
ENST00000419190	hsa-miR-6791-5p	45.5827	43.7824	41.1293	166.386	157.968	155.9	chr1	-	202000094	202010353	RP11-465N4.4	exonic_antisense	ENSEMBL_GENCODE	2.31e-06	0.1579	0.271719	yes
ENST00000419190	hsa-miR-6797-5p	45.5827	43.7824	41.1293	166.386	157.968	155.9	chr1	-	202000094	202010353	RP11-465N4.4	exonic_antisense	ENSEMBL_GENCODE	2.31e-06	0.1579	0.271719	yes
ENST00000419190	hsa-miR-6801-3p	45.5827	43.7824	41.1293	166.386	157.968	155.9	chr1	-	202000094	202010353	RP11-465N4.4	exonic_antisense	ENSEMBL_GENCODE	2.31e-06	0.1579	0.271719	yes
ENST00000419190	hsa-miR-6808-5p	45.5827	43.7824	41.1293	166.386	157.968	155.9	chr1	-	202000094	202010353	RP11-465N4.4	exonic_antisense	ENSEMBL_GENCODE	2.31e-06	0.1579	0.271719	yes
ENST00000419190	hsa-miR-6893-5p	45.5827	43.7824	41.1293	166.386	157.968	155.9	chr1	-	202000094	202010353	RP11-465N4.4	exonic_antisense	ENSEMBL_GENCODE	2.31e-06	0.1579	0.271719	yes
ENST00000419190	hsa-miR-7113-3p	45.5827	43.7824	41.1293	166.386	157.968	155.9	chr1	-	202000094	202010353	RP11-465N4.4	exonic_antisense	ENSEMBL_GENCODE	2.31e-06	0.1579	0.271719	yes
ENST00000419190	hsa-miR-939-3p	45.5827	43.7824	41.1293	166.386	157.968	155.9	chr1	-	202000094	202010353	RP11-465N4.4	exonic_antisense	ENSEMBL_GENCODE	2.31e-06	0.1579	0.271719	yes
ENST00000419211	hsa-miR-619-5p	4.05503	8.06008	4.44066	44.3615	39.433	43.4728	chr7	+	135926455	135932881	AC015987.1	exonic_antisense	ENSEMBL_GENCODE	4.45e-05	1	0.130087	yes
ENST00000419211	hsa-miR-6836-5p	4.05503	8.06008	4.44066	44.3615	39.433	43.4728	chr7	+	135926455	135932881	AC015987.1	exonic_antisense	ENSEMBL_GENCODE	4.45e-05	1	0.130087	yes
ENST00000419211	hsa-miR-6889-5p	4.05503	8.06008	4.44066	44.3615	39.433	43.4728	chr7	+	135926455	135932881	AC015987.1	exonic_antisense	ENSEMBL_GENCODE	4.45e-05	1	0.130087	yes
ENST00000419624	hsa-miR-1296-3p	4.05503	4.09724	4.95027	35.1703	28.2314	39.2595	chr19	+	43153279	43160862	AC005392.13	intronic_antisense	ENSEMBL_GENCODE	0.0115194	1	0.127629	yes
ENST00000419624	hsa-miR-3972	4.05503	4.09724	4.95027	35.1703	28.2314	39.2595	chr19	+	43153279	43160862	AC005392.13	intronic_antisense	ENSEMBL_GENCODE	0.0115194	1	0.127629	yes
ENST00000419624	hsa-miR-6727-3p	4.05503	4.09724	4.95027	35.1703	28.2314	39.2595	chr19	+	43153279	43160862	AC005392.13	intronic_antisense	ENSEMBL_GENCODE	0.0115194	1	0.127629	yes
ENST00000420153	hsa-miR-3190-5p	341.193	346.402	359.441	1655.28	1610.82	1665.42	chr14	-	105599904	105600209	AL928742.12	intronic_sense	ENSEMBL_GENCODE	1.03e-07	0.00703594	0.212315	yes
ENST00000420153	hsa-miR-6852-5p	341.193	346.402	359.441	1655.28	1610.82	1665.42	chr14	-	105599904	105600209	AL928742.12	intronic_sense	ENSEMBL_GENCODE	1.03e-07	0.00703594	0.212315	yes
ENST00000420172	hsa-miR-4638-3p	15135.2	14404.9	17641.5	3219.49	2407.34	2217.99	chr22	+	38231320	38232248	RP1-5O6.5	exonic_antisense	ENSEMBL_GENCODE	0.00021847	1	6.01437	yes
ENST00000420213	hsa-miR-1207-5p	747.712	699	701.418	402.265	180.614	196.417	chr3	+	197458405	197467105	AC128709.2	intergenic	ENSEMBL_GENCODE	0.0033616	1	2.7565	yes
ENST00000420213	hsa-miR-2861	747.712	699	701.418	402.265	180.614	196.417	chr3	+	197458405	197467105	AC128709.2	intergenic	ENSEMBL_GENCODE	0.0033616	1	2.7565	yes
ENST00000420213	hsa-miR-323a-5p	747.712	699	701.418	402.265	180.614	196.417	chr3	+	197458405	197467105	AC128709.2	intergenic	ENSEMBL_GENCODE	0.0033616	1	2.7565	yes
ENST00000420213	hsa-miR-4539	747.712	699	701.418	402.265	180.614	196.417	chr3	+	197458405	197467105	AC128709.2	intergenic	ENSEMBL_GENCODE	0.0033616	1	2.7565	yes
ENST00000420213	hsa-miR-4706	747.712	699	701.418	402.265	180.614	196.417	chr3	+	197458405	197467105	AC128709.2	intergenic	ENSEMBL_GENCODE	0.0033616	1	2.7565	yes
ENST00000420213	hsa-miR-4723-3p	747.712	699	701.418	402.265	180.614	196.417	chr3	+	197458405	197467105	AC128709.2	intergenic	ENSEMBL_GENCODE	0.0033616	1	2.7565	yes
ENST00000420213	hsa-miR-6735-5p	747.712	699	701.418	402.265	180.614	196.417	chr3	+	197458405	197467105	AC128709.2	intergenic	ENSEMBL_GENCODE	0.0033616	1	2.7565	yes
ENST00000420213	hsa-miR-6756-5p	747.712	699	701.418	402.265	180.614	196.417	chr3	+	197458405	197467105	AC128709.2	intergenic	ENSEMBL_GENCODE	0.0033616	1	2.7565	yes
ENST00000420213	hsa-miR-6823-3p	747.712	699	701.418	402.265	180.614	196.417	chr3	+	197458405	197467105	AC128709.2	intergenic	ENSEMBL_GENCODE	0.0033616	1	2.7565	yes
ENST00000420213	hsa-miR-6842-3p	747.712	699	701.418	402.265	180.614	196.417	chr3	+	197458405	197467105	AC128709.2	intergenic	ENSEMBL_GENCODE	0.0033616	1	2.7565	yes
ENST00000420424	hsa-miR-1254	45.0153	44.3455	44.8992	102.624	91.8848	95.6542	chr10	-	87286898	87308584	NUTM2A-AS1	intergenic	ENSEMBL_GENCODE	0.0036599	1	0.462705	yes
ENST00000420424	hsa-miR-1343-5p	45.0153	44.3455	44.8992	102.624	91.8848	95.6542	chr10	-	87286898	87308584	NUTM2A-AS1	intergenic	ENSEMBL_GENCODE	0.0036599	1	0.462705	yes
ENST00000420424	hsa-miR-3154	45.0153	44.3455	44.8992	102.624	91.8848	95.6542	chr10	-	87286898	87308584	NUTM2A-AS1	intergenic	ENSEMBL_GENCODE	0.0036599	1	0.462705	yes
ENST00000420424	hsa-miR-4259	45.0153	44.3455	44.8992	102.624	91.8848	95.6542	chr10	-	87286898	87308584	NUTM2A-AS1	intergenic	ENSEMBL_GENCODE	0.0036599	1	0.462705	yes
ENST00000420424	hsa-miR-4270	45.0153	44.3455	44.8992	102.624	91.8848	95.6542	chr10	-	87286898	87308584	NUTM2A-AS1	intergenic	ENSEMBL_GENCODE	0.0036599	1	0.462705	yes
ENST00000420424	hsa-miR-4533	45.0153	44.3455	44.8992	102.624	91.8848	95.6542	chr10	-	87286898	87308584	NUTM2A-AS1	intergenic	ENSEMBL_GENCODE	0.0036599	1	0.462705	yes
ENST00000420424	hsa-miR-4663	45.0153	44.3455	44.8992	102.624	91.8848	95.6542	chr10	-	87286898	87308584	NUTM2A-AS1	intergenic	ENSEMBL_GENCODE	0.0036599	1	0.462705	yes
ENST00000420424	hsa-miR-4690-5p	45.0153	44.3455	44.8992	102.624	91.8848	95.6542	chr10	-	87286898	87308584	NUTM2A-AS1	intergenic	ENSEMBL_GENCODE	0.0036599	1	0.462705	yes
ENST00000420424	hsa-miR-5787	45.0153	44.3455	44.8992	102.624	91.8848	95.6542	chr10	-	87286898	87308584	NUTM2A-AS1	intergenic	ENSEMBL_GENCODE	0.0036599	1	0.462705	yes
ENST00000420424	hsa-miR-6726-5p	45.0153	44.3455	44.8992	102.624	91.8848	95.6542	chr10	-	87286898	87308584	NUTM2A-AS1	intergenic	ENSEMBL_GENCODE	0.0036599	1	0.462705	yes
ENST00000420424	hsa-miR-6763-5p	45.0153	44.3455	44.8992	102.624	91.8848	95.6542	chr10	-	87286898	87308584	NUTM2A-AS1	intergenic	ENSEMBL_GENCODE	0.0036599	1	0.462705	yes
ENST00000420424	hsa-miR-6765-5p	45.0153	44.3455	44.8992	102.624	91.8848	95.6542	chr10	-	87286898	87308584	NUTM2A-AS1	intergenic	ENSEMBL_GENCODE	0.0036599	1	0.462705	yes
ENST00000420424	hsa-miR-6799-3p	45.0153	44.3455	44.8992	102.624	91.8848	95.6542	chr10	-	87286898	87308584	NUTM2A-AS1	intergenic	ENSEMBL_GENCODE	0.0036599	1	0.462705	yes
ENST00000420424	hsa-miR-6812-5p	45.0153	44.3455	44.8992	102.624	91.8848	95.6542	chr10	-	87286898	87308584	NUTM2A-AS1	intergenic	ENSEMBL_GENCODE	0.0036599	1	0.462705	yes
ENST00000420424	hsa-miR-7108-5p	45.0153	44.3455	44.8992	102.624	91.8848	95.6542	chr10	-	87286898	87308584	NUTM2A-AS1	intergenic	ENSEMBL_GENCODE	0.0036599	1	0.462705	yes
ENST00000420424	hsa-miR-920	45.0153	44.3455	44.8992	102.624	91.8848	95.6542	chr10	-	87286898	87308584	NUTM2A-AS1	intergenic	ENSEMBL_GENCODE	0.0036599	1	0.462705	yes
ENST00000420424	hsa-miR-939-5p	45.0153	44.3455	44.8992	102.624	91.8848	95.6542	chr10	-	87286898	87308584	NUTM2A-AS1	intergenic	ENSEMBL_GENCODE	0.0036599	1	0.462705	yes
ENST00000420431	hsa-miR-1225-3p	202.437	207.795	186.414	78.2159	89.2864	88.2092	chr17	-	45245186	45248339	CTD-2020K17.4	exonic_antisense	ENSEMBL_GENCODE	0.000100413	1	2.33327	yes
ENST00000420431	hsa-miR-1538	202.437	207.795	186.414	78.2159	89.2864	88.2092	chr17	-	45245186	45248339	CTD-2020K17.4	exonic_antisense	ENSEMBL_GENCODE	0.000100413	1	2.33327	yes
ENST00000420431	hsa-miR-3180-3p	202.437	207.795	186.414	78.2159	89.2864	88.2092	chr17	-	45245186	45248339	CTD-2020K17.4	exonic_antisense	ENSEMBL_GENCODE	0.000100413	1	2.33327	yes
ENST00000420431	hsa-miR-3189-5p	202.437	207.795	186.414	78.2159	89.2864	88.2092	chr17	-	45245186	45248339	CTD-2020K17.4	exonic_antisense	ENSEMBL_GENCODE	0.000100413	1	2.33327	yes
ENST00000420431	hsa-miR-3620-5p	202.437	207.795	186.414	78.2159	89.2864	88.2092	chr17	-	45245186	45248339	CTD-2020K17.4	exonic_antisense	ENSEMBL_GENCODE	0.000100413	1	2.33327	yes
ENST00000420431	hsa-miR-3656	202.437	207.795	186.414	78.2159	89.2864	88.2092	chr17	-	45245186	45248339	CTD-2020K17.4	exonic_antisense	ENSEMBL_GENCODE	0.000100413	1	2.33327	yes
ENST00000420431	hsa-miR-3937	202.437	207.795	186.414	78.2159	89.2864	88.2092	chr17	-	45245186	45248339	CTD-2020K17.4	exonic_antisense	ENSEMBL_GENCODE	0.000100413	1	2.33327	yes
ENST00000420431	hsa-miR-4656	202.437	207.795	186.414	78.2159	89.2864	88.2092	chr17	-	45245186	45248339	CTD-2020K17.4	exonic_antisense	ENSEMBL_GENCODE	0.000100413	1	2.33327	yes
ENST00000420431	hsa-miR-4783-5p	202.437	207.795	186.414	78.2159	89.2864	88.2092	chr17	-	45245186	45248339	CTD-2020K17.4	exonic_antisense	ENSEMBL_GENCODE	0.000100413	1	2.33327	yes
ENST00000420431	hsa-miR-5001-5p	202.437	207.795	186.414	78.2159	89.2864	88.2092	chr17	-	45245186	45248339	CTD-2020K17.4	exonic_antisense	ENSEMBL_GENCODE	0.000100413	1	2.33327	yes
ENST00000420431	hsa-miR-5587-3p	202.437	207.795	186.414	78.2159	89.2864	88.2092	chr17	-	45245186	45248339	CTD-2020K17.4	exonic_antisense	ENSEMBL_GENCODE	0.000100413	1	2.33327	yes
ENST00000420431	hsa-miR-671-5p	202.437	207.795	186.414	78.2159	89.2864	88.2092	chr17	-	45245186	45248339	CTD-2020K17.4	exonic_antisense	ENSEMBL_GENCODE	0.000100413	1	2.33327	yes
ENST00000420431	hsa-miR-6784-5p	202.437	207.795	186.414	78.2159	89.2864	88.2092	chr17	-	45245186	45248339	CTD-2020K17.4	exonic_antisense	ENSEMBL_GENCODE	0.000100413	1	2.33327	yes
ENST00000420431	hsa-miR-762	202.437	207.795	186.414	78.2159	89.2864	88.2092	chr17	-	45245186	45248339	CTD-2020K17.4	exonic_antisense	ENSEMBL_GENCODE	0.000100413	1	2.33327	yes
ENST00000420509	hsa-miR-1343-5p	93.674	82.8355	91.3825	246.85	242.041	257.355	chr2	+	206084605	206086564	AC007383.3	exonic_antisense	ENSEMBL_GENCODE	4.52e-06	0.308944	0.358986	yes
ENST00000420509	hsa-miR-4660	93.674	82.8355	91.3825	246.85	242.041	257.355	chr2	+	206084605	206086564	AC007383.3	exonic_antisense	ENSEMBL_GENCODE	4.52e-06	0.308944	0.358986	yes
ENST00000420509	hsa-miR-4763-3p	93.674	82.8355	91.3825	246.85	242.041	257.355	chr2	+	206084605	206086564	AC007383.3	exonic_antisense	ENSEMBL_GENCODE	4.52e-06	0.308944	0.358986	yes
ENST00000420509	hsa-miR-5739	93.674	82.8355	91.3825	246.85	242.041	257.355	chr2	+	206084605	206086564	AC007383.3	exonic_antisense	ENSEMBL_GENCODE	4.52e-06	0.308944	0.358986	yes
ENST00000420509	hsa-miR-6081	93.674	82.8355	91.3825	246.85	242.041	257.355	chr2	+	206084605	206086564	AC007383.3	exonic_antisense	ENSEMBL_GENCODE	4.52e-06	0.308944	0.358986	yes
ENST00000420509	hsa-miR-6735-5p	93.674	82.8355	91.3825	246.85	242.041	257.355	chr2	+	206084605	206086564	AC007383.3	exonic_antisense	ENSEMBL_GENCODE	4.52e-06	0.308944	0.358986	yes
ENST00000420509	hsa-miR-6743-5p	93.674	82.8355	91.3825	246.85	242.041	257.355	chr2	+	206084605	206086564	AC007383.3	exonic_antisense	ENSEMBL_GENCODE	4.52e-06	0.308944	0.358986	yes
ENST00000420509	hsa-miR-6882-3p	93.674	82.8355	91.3825	246.85	242.041	257.355	chr2	+	206084605	206086564	AC007383.3	exonic_antisense	ENSEMBL_GENCODE	4.52e-06	0.308944	0.358986	yes
ENST00000420509	hsa-miR-7843-5p	93.674	82.8355	91.3825	246.85	242.041	257.355	chr2	+	206084605	206086564	AC007383.3	exonic_antisense	ENSEMBL_GENCODE	4.52e-06	0.308944	0.358986	yes
ENST00000420563	hsa-miR-139-3p	5722.33	5525.68	5152.1	854.909	1069.31	829.66	chr2	+	219388496	219403633	AC053503.4	exonic_antisense	ENSEMBL_GENCODE	1.79e-05	1	5.95529	yes
ENST00000420563	hsa-miR-1915-3p	5722.33	5525.68	5152.1	854.909	1069.31	829.66	chr2	+	219388496	219403633	AC053503.4	exonic_antisense	ENSEMBL_GENCODE	1.79e-05	1	5.95529	yes
ENST00000420563	hsa-miR-3141	5722.33	5525.68	5152.1	854.909	1069.31	829.66	chr2	+	219388496	219403633	AC053503.4	exonic_antisense	ENSEMBL_GENCODE	1.79e-05	1	5.95529	yes
ENST00000420563	hsa-miR-3180-3p	5722.33	5525.68	5152.1	854.909	1069.31	829.66	chr2	+	219388496	219403633	AC053503.4	exonic_antisense	ENSEMBL_GENCODE	1.79e-05	1	5.95529	yes
ENST00000420563	hsa-miR-339-3p	5722.33	5525.68	5152.1	854.909	1069.31	829.66	chr2	+	219388496	219403633	AC053503.4	exonic_antisense	ENSEMBL_GENCODE	1.79e-05	1	5.95529	yes
ENST00000420563	hsa-miR-3677-5p	5722.33	5525.68	5152.1	854.909	1069.31	829.66	chr2	+	219388496	219403633	AC053503.4	exonic_antisense	ENSEMBL_GENCODE	1.79e-05	1	5.95529	yes
ENST00000420563	hsa-miR-3960	5722.33	5525.68	5152.1	854.909	1069.31	829.66	chr2	+	219388496	219403633	AC053503.4	exonic_antisense	ENSEMBL_GENCODE	1.79e-05	1	5.95529	yes
ENST00000420563	hsa-miR-4673	5722.33	5525.68	5152.1	854.909	1069.31	829.66	chr2	+	219388496	219403633	AC053503.4	exonic_antisense	ENSEMBL_GENCODE	1.79e-05	1	5.95529	yes
ENST00000420563	hsa-miR-4734	5722.33	5525.68	5152.1	854.909	1069.31	829.66	chr2	+	219388496	219403633	AC053503.4	exonic_antisense	ENSEMBL_GENCODE	1.79e-05	1	5.95529	yes
ENST00000420563	hsa-miR-4787-5p	5722.33	5525.68	5152.1	854.909	1069.31	829.66	chr2	+	219388496	219403633	AC053503.4	exonic_antisense	ENSEMBL_GENCODE	1.79e-05	1	5.95529	yes
ENST00000420563	hsa-miR-5008-5p	5722.33	5525.68	5152.1	854.909	1069.31	829.66	chr2	+	219388496	219403633	AC053503.4	exonic_antisense	ENSEMBL_GENCODE	1.79e-05	1	5.95529	yes
ENST00000420563	hsa-miR-658	5722.33	5525.68	5152.1	854.909	1069.31	829.66	chr2	+	219388496	219403633	AC053503.4	exonic_antisense	ENSEMBL_GENCODE	1.79e-05	1	5.95529	yes
ENST00000420563	hsa-miR-6724-5p	5722.33	5525.68	5152.1	854.909	1069.31	829.66	chr2	+	219388496	219403633	AC053503.4	exonic_antisense	ENSEMBL_GENCODE	1.79e-05	1	5.95529	yes
ENST00000420563	hsa-miR-6775-5p	5722.33	5525.68	5152.1	854.909	1069.31	829.66	chr2	+	219388496	219403633	AC053503.4	exonic_antisense	ENSEMBL_GENCODE	1.79e-05	1	5.95529	yes
ENST00000420563	hsa-miR-6784-5p	5722.33	5525.68	5152.1	854.909	1069.31	829.66	chr2	+	219388496	219403633	AC053503.4	exonic_antisense	ENSEMBL_GENCODE	1.79e-05	1	5.95529	yes
ENST00000420563	hsa-miR-6808-5p	5722.33	5525.68	5152.1	854.909	1069.31	829.66	chr2	+	219388496	219403633	AC053503.4	exonic_antisense	ENSEMBL_GENCODE	1.79e-05	1	5.95529	yes
ENST00000420563	hsa-miR-6836-5p	5722.33	5525.68	5152.1	854.909	1069.31	829.66	chr2	+	219388496	219403633	AC053503.4	exonic_antisense	ENSEMBL_GENCODE	1.79e-05	1	5.95529	yes
ENST00000420563	hsa-miR-6858-5p	5722.33	5525.68	5152.1	854.909	1069.31	829.66	chr2	+	219388496	219403633	AC053503.4	exonic_antisense	ENSEMBL_GENCODE	1.79e-05	1	5.95529	yes
ENST00000420563	hsa-miR-6889-5p	5722.33	5525.68	5152.1	854.909	1069.31	829.66	chr2	+	219388496	219403633	AC053503.4	exonic_antisense	ENSEMBL_GENCODE	1.79e-05	1	5.95529	yes
ENST00000420563	hsa-miR-6893-5p	5722.33	5525.68	5152.1	854.909	1069.31	829.66	chr2	+	219388496	219403633	AC053503.4	exonic_antisense	ENSEMBL_GENCODE	1.79e-05	1	5.95529	yes
ENST00000420563	hsa-miR-7160-3p	5722.33	5525.68	5152.1	854.909	1069.31	829.66	chr2	+	219388496	219403633	AC053503.4	exonic_antisense	ENSEMBL_GENCODE	1.79e-05	1	5.95529	yes
ENST00000420563	hsa-miR-744-5p	5722.33	5525.68	5152.1	854.909	1069.31	829.66	chr2	+	219388496	219403633	AC053503.4	exonic_antisense	ENSEMBL_GENCODE	1.79e-05	1	5.95529	yes
ENST00000420865	hsa-miR-5088-5p	28.9062	38.8339	21.7357	11.4911	18.3264	13.9562	chrX	+	990221	994365	RP11-309M23.1	intergenic	ENSEMBL_GENCODE	0.046383	1	2.04405	yes
ENST00000421055	hsa-miR-4685-5p	167.75	156.528	150.697	84.8019	45.3287	49.3896	chr1	-	203127259	203127954	RP11-335O13.7	exonic_antisense	ENSEMBL_GENCODE	0.00187792	1	2.6458	yes
ENST00000421055	hsa-miR-6803-5p	167.75	156.528	150.697	84.8019	45.3287	49.3896	chr1	-	203127259	203127954	RP11-335O13.7	exonic_antisense	ENSEMBL_GENCODE	0.00187792	1	2.6458	yes
ENST00000421480	hsa-miR-4745-5p	10.6028	15.3521	11.3702	44.4594	48.7178	52.9487	chr10	-	16721352	16748377	RP11-197M22.2	intronic_sense	ENSEMBL_GENCODE	0.00022117	1	0.255431	yes
ENST00000421480	hsa-miR-6756-5p	10.6028	15.3521	11.3702	44.4594	48.7178	52.9487	chr10	-	16721352	16748377	RP11-197M22.2	intronic_sense	ENSEMBL_GENCODE	0.00022117	1	0.255431	yes
ENST00000421616	hsa-miR-1228-3p	38.0828	42.3091	19.2571	80.0858	154.22	145.535	chr1	-	32205498	32206814	RP4-622L5.7	exonic_antisense	ENSEMBL_GENCODE	0.0187771	1	0.262344	yes
ENST00000421616	hsa-miR-1237-5p	38.0828	42.3091	19.2571	80.0858	154.22	145.535	chr1	-	32205498	32206814	RP4-622L5.7	exonic_antisense	ENSEMBL_GENCODE	0.0187771	1	0.262344	yes
ENST00000421616	hsa-miR-149-3p	38.0828	42.3091	19.2571	80.0858	154.22	145.535	chr1	-	32205498	32206814	RP4-622L5.7	exonic_antisense	ENSEMBL_GENCODE	0.0187771	1	0.262344	yes
ENST00000421616	hsa-miR-2276-3p	38.0828	42.3091	19.2571	80.0858	154.22	145.535	chr1	-	32205498	32206814	RP4-622L5.7	exonic_antisense	ENSEMBL_GENCODE	0.0187771	1	0.262344	yes
ENST00000421616	hsa-miR-2277-5p	38.0828	42.3091	19.2571	80.0858	154.22	145.535	chr1	-	32205498	32206814	RP4-622L5.7	exonic_antisense	ENSEMBL_GENCODE	0.0187771	1	0.262344	yes
ENST00000421616	hsa-miR-3187-5p	38.0828	42.3091	19.2571	80.0858	154.22	145.535	chr1	-	32205498	32206814	RP4-622L5.7	exonic_antisense	ENSEMBL_GENCODE	0.0187771	1	0.262344	yes
ENST00000421616	hsa-miR-3665	38.0828	42.3091	19.2571	80.0858	154.22	145.535	chr1	-	32205498	32206814	RP4-622L5.7	exonic_antisense	ENSEMBL_GENCODE	0.0187771	1	0.262344	yes
ENST00000421616	hsa-miR-4466	38.0828	42.3091	19.2571	80.0858	154.22	145.535	chr1	-	32205498	32206814	RP4-622L5.7	exonic_antisense	ENSEMBL_GENCODE	0.0187771	1	0.262344	yes
ENST00000421616	hsa-miR-4488	38.0828	42.3091	19.2571	80.0858	154.22	145.535	chr1	-	32205498	32206814	RP4-622L5.7	exonic_antisense	ENSEMBL_GENCODE	0.0187771	1	0.262344	yes
ENST00000421616	hsa-miR-4533	38.0828	42.3091	19.2571	80.0858	154.22	145.535	chr1	-	32205498	32206814	RP4-622L5.7	exonic_antisense	ENSEMBL_GENCODE	0.0187771	1	0.262344	yes
ENST00000421616	hsa-miR-4767	38.0828	42.3091	19.2571	80.0858	154.22	145.535	chr1	-	32205498	32206814	RP4-622L5.7	exonic_antisense	ENSEMBL_GENCODE	0.0187771	1	0.262344	yes
ENST00000421616	hsa-miR-671-5p	38.0828	42.3091	19.2571	80.0858	154.22	145.535	chr1	-	32205498	32206814	RP4-622L5.7	exonic_antisense	ENSEMBL_GENCODE	0.0187771	1	0.262344	yes
ENST00000421616	hsa-miR-6743-5p	38.0828	42.3091	19.2571	80.0858	154.22	145.535	chr1	-	32205498	32206814	RP4-622L5.7	exonic_antisense	ENSEMBL_GENCODE	0.0187771	1	0.262344	yes
ENST00000421616	hsa-miR-6749-5p	38.0828	42.3091	19.2571	80.0858	154.22	145.535	chr1	-	32205498	32206814	RP4-622L5.7	exonic_antisense	ENSEMBL_GENCODE	0.0187771	1	0.262344	yes
ENST00000421616	hsa-miR-6779-5p	38.0828	42.3091	19.2571	80.0858	154.22	145.535	chr1	-	32205498	32206814	RP4-622L5.7	exonic_antisense	ENSEMBL_GENCODE	0.0187771	1	0.262344	yes
ENST00000421616	hsa-miR-6795-5p	38.0828	42.3091	19.2571	80.0858	154.22	145.535	chr1	-	32205498	32206814	RP4-622L5.7	exonic_antisense	ENSEMBL_GENCODE	0.0187771	1	0.262344	yes
ENST00000421616	hsa-miR-6846-5p	38.0828	42.3091	19.2571	80.0858	154.22	145.535	chr1	-	32205498	32206814	RP4-622L5.7	exonic_antisense	ENSEMBL_GENCODE	0.0187771	1	0.262344	yes
ENST00000421616	hsa-miR-6848-5p	38.0828	42.3091	19.2571	80.0858	154.22	145.535	chr1	-	32205498	32206814	RP4-622L5.7	exonic_antisense	ENSEMBL_GENCODE	0.0187771	1	0.262344	yes
ENST00000421616	hsa-miR-7109-5p	38.0828	42.3091	19.2571	80.0858	154.22	145.535	chr1	-	32205498	32206814	RP4-622L5.7	exonic_antisense	ENSEMBL_GENCODE	0.0187771	1	0.262344	yes
ENST00000421637	hsa-miR-1915-5p	10.5438	4.09724	4.07572	19.1418	16.0626	12.1498	chr1	+	53288024	53289706	RP4-784A16.2	exonic_antisense	ENSEMBL_GENCODE	0.031936	1	0.395249	yes
ENST00000421637	hsa-miR-3202	10.5438	4.09724	4.07572	19.1418	16.0626	12.1498	chr1	+	53288024	53289706	RP4-784A16.2	exonic_antisense	ENSEMBL_GENCODE	0.031936	1	0.395249	yes
ENST00000421637	hsa-miR-4722-5p	10.5438	4.09724	4.07572	19.1418	16.0626	12.1498	chr1	+	53288024	53289706	RP4-784A16.2	exonic_antisense	ENSEMBL_GENCODE	0.031936	1	0.395249	yes
ENST00000421637	hsa-miR-4728-5p	10.5438	4.09724	4.07572	19.1418	16.0626	12.1498	chr1	+	53288024	53289706	RP4-784A16.2	exonic_antisense	ENSEMBL_GENCODE	0.031936	1	0.395249	yes
ENST00000421637	hsa-miR-5581-3p	10.5438	4.09724	4.07572	19.1418	16.0626	12.1498	chr1	+	53288024	53289706	RP4-784A16.2	exonic_antisense	ENSEMBL_GENCODE	0.031936	1	0.395249	yes
ENST00000421891	hsa-miR-6503-3p	22.8297	16.8605	20.4292	55.6003	76.9832	64.3484	chr6	+	113995144	113999798	RP3-399L15.3	intergenic	ENSEMBL_GENCODE	0.0021022	1	0.30528	yes
ENST00000422040	hsa-miR-1273h-3p	4.05503	4.09724	4.20761	14.246	28.1212	22.0191	chr5	+	141618414	141626481	AC008781.7	exonic_antisense	ENSEMBL_GENCODE	0.049655	1	0.191964	yes
ENST00000422040	hsa-miR-4691-5p	4.05503	4.09724	4.20761	14.246	28.1212	22.0191	chr5	+	141618414	141626481	AC008781.7	exonic_antisense	ENSEMBL_GENCODE	0.049655	1	0.191964	yes
ENST00000422040	hsa-miR-6791-5p	4.05503	4.09724	4.20761	14.246	28.1212	22.0191	chr5	+	141618414	141626481	AC008781.7	exonic_antisense	ENSEMBL_GENCODE	0.049655	1	0.191964	yes
ENST00000422116	hsa-miR-619-5p	12.1513	10.0257	16.369	33.1526	32.2986	24.4107	chr2	+	205989585	206000858	AC007679.3	exonic_antisense	ENSEMBL_GENCODE	0.0069438	1	0.428946	yes
ENST00000422116	hsa-miR-6782-5p	12.1513	10.0257	16.369	33.1526	32.2986	24.4107	chr2	+	205989585	206000858	AC007679.3	exonic_antisense	ENSEMBL_GENCODE	0.0069438	1	0.428946	yes
ENST00000422206	hsa-miR-1470	14.5268	12.6533	19.0175	4.37359	8.91508	8.28453	chr10	+	90454170	90501440	RP11-94M14.2	intergenic	ENSEMBL_GENCODE	0.025498	1	2.14144	yes
ENST00000422206	hsa-miR-370-3p	14.5268	12.6533	19.0175	4.37359	8.91508	8.28453	chr10	+	90454170	90501440	RP11-94M14.2	intergenic	ENSEMBL_GENCODE	0.025498	1	2.14144	yes
ENST00000422206	hsa-miR-6736-5p	14.5268	12.6533	19.0175	4.37359	8.91508	8.28453	chr10	+	90454170	90501440	RP11-94M14.2	intergenic	ENSEMBL_GENCODE	0.025498	1	2.14144	yes
ENST00000422206	hsa-miR-6754-5p	14.5268	12.6533	19.0175	4.37359	8.91508	8.28453	chr10	+	90454170	90501440	RP11-94M14.2	intergenic	ENSEMBL_GENCODE	0.025498	1	2.14144	yes
ENST00000422206	hsa-miR-6859-3p	14.5268	12.6533	19.0175	4.37359	8.91508	8.28453	chr10	+	90454170	90501440	RP11-94M14.2	intergenic	ENSEMBL_GENCODE	0.025498	1	2.14144	yes
ENST00000422366	hsa-miR-3138	5.05039	4.09724	4.34231	15.7024	12.0205	11.846	chr6	+	33249584	33251939	HCG25	exonic_antisense	ENSEMBL_GENCODE	0.0025215	1	0.340922	yes
ENST00000422366	hsa-miR-6747-3p	5.05039	4.09724	4.34231	15.7024	12.0205	11.846	chr6	+	33249584	33251939	HCG25	exonic_antisense	ENSEMBL_GENCODE	0.0025215	1	0.340922	yes
ENST00000422776	hsa-miR-6865-5p	1028.69	968.178	880.595	427.895	398.614	379.316	chr6	-	157872571	157875210	RP11-52J3.2	exonic_antisense	ENSEMBL_GENCODE	0.00024491	1	2.3863	yes
ENST00000422776	hsa-miR-7843-5p	1028.69	968.178	880.595	427.895	398.614	379.316	chr6	-	157872571	157875210	RP11-52J3.2	exonic_antisense	ENSEMBL_GENCODE	0.00024491	1	2.3863	yes
ENST00000422972	hsa-miR-6858-5p	4.05503	4.09724	3.8199	12.5143	14.2559	11.88	chr22	+	28818331	28822215	CTA-292E10.6	intergenic	ENSEMBL_GENCODE	0.0064155	1	0.309757	yes
ENST00000423020	hsa-miR-1184	194.379	136.747	203.576	69.7815	53.7295	61.529	chr20	-	63166797	63180903	RP5-963E22.4	exonic_antisense	ENSEMBL_GENCODE	0.005539	1	2.88965	yes
ENST00000423020	hsa-miR-1288-3p	194.379	136.747	203.576	69.7815	53.7295	61.529	chr20	-	63166797	63180903	RP5-963E22.4	exonic_antisense	ENSEMBL_GENCODE	0.005539	1	2.88965	yes
ENST00000423020	hsa-miR-3189-5p	194.379	136.747	203.576	69.7815	53.7295	61.529	chr20	-	63166797	63180903	RP5-963E22.4	exonic_antisense	ENSEMBL_GENCODE	0.005539	1	2.88965	yes
ENST00000423020	hsa-miR-3620-5p	194.379	136.747	203.576	69.7815	53.7295	61.529	chr20	-	63166797	63180903	RP5-963E22.4	exonic_antisense	ENSEMBL_GENCODE	0.005539	1	2.88965	yes
ENST00000423020	hsa-miR-3917	194.379	136.747	203.576	69.7815	53.7295	61.529	chr20	-	63166797	63180903	RP5-963E22.4	exonic_antisense	ENSEMBL_GENCODE	0.005539	1	2.88965	yes
ENST00000423020	hsa-miR-4459	194.379	136.747	203.576	69.7815	53.7295	61.529	chr20	-	63166797	63180903	RP5-963E22.4	exonic_antisense	ENSEMBL_GENCODE	0.005539	1	2.88965	yes
ENST00000423020	hsa-miR-4656	194.379	136.747	203.576	69.7815	53.7295	61.529	chr20	-	63166797	63180903	RP5-963E22.4	exonic_antisense	ENSEMBL_GENCODE	0.005539	1	2.88965	yes
ENST00000423020	hsa-miR-5008-5p	194.379	136.747	203.576	69.7815	53.7295	61.529	chr20	-	63166797	63180903	RP5-963E22.4	exonic_antisense	ENSEMBL_GENCODE	0.005539	1	2.88965	yes
ENST00000423020	hsa-miR-6728-3p	194.379	136.747	203.576	69.7815	53.7295	61.529	chr20	-	63166797	63180903	RP5-963E22.4	exonic_antisense	ENSEMBL_GENCODE	0.005539	1	2.88965	yes
ENST00000423020	hsa-miR-6762-3p	194.379	136.747	203.576	69.7815	53.7295	61.529	chr20	-	63166797	63180903	RP5-963E22.4	exonic_antisense	ENSEMBL_GENCODE	0.005539	1	2.88965	yes
ENST00000423020	hsa-miR-6762-5p	194.379	136.747	203.576	69.7815	53.7295	61.529	chr20	-	63166797	63180903	RP5-963E22.4	exonic_antisense	ENSEMBL_GENCODE	0.005539	1	2.88965	yes
ENST00000423020	hsa-miR-6873-3p	194.379	136.747	203.576	69.7815	53.7295	61.529	chr20	-	63166797	63180903	RP5-963E22.4	exonic_antisense	ENSEMBL_GENCODE	0.005539	1	2.88965	yes
ENST00000423020	hsa-miR-7107-5p	194.379	136.747	203.576	69.7815	53.7295	61.529	chr20	-	63166797	63180903	RP5-963E22.4	exonic_antisense	ENSEMBL_GENCODE	0.005539	1	2.88965	yes
ENST00000423268	hsa-miR-1207-5p	68.2679	65.0071	81.4584	35.7331	32.8224	37.465	chr6	-	148237585	148283408	RP11-631F7.1	intergenic	ENSEMBL_GENCODE	0.0022413	1	2.02539	yes
ENST00000423268	hsa-miR-4763-3p	68.2679	65.0071	81.4584	35.7331	32.8224	37.465	chr6	-	148237585	148283408	RP11-631F7.1	intergenic	ENSEMBL_GENCODE	0.0022413	1	2.02539	yes
ENST00000423268	hsa-miR-6808-5p	68.2679	65.0071	81.4584	35.7331	32.8224	37.465	chr6	-	148237585	148283408	RP11-631F7.1	intergenic	ENSEMBL_GENCODE	0.0022413	1	2.02539	yes
ENST00000423433	hsa-miR-3197	46.0979	41.357	50.7376	26.9459	18.9288	21.7574	chr2	-	45013214	45013668	AC093702.1	intergenic	ENSEMBL_GENCODE	0.0027843	1	2.0433	yes
ENST00000423433	hsa-miR-328-3p	46.0979	41.357	50.7376	26.9459	18.9288	21.7574	chr2	-	45013214	45013668	AC093702.1	intergenic	ENSEMBL_GENCODE	0.0027843	1	2.0433	yes
ENST00000423433	hsa-miR-330-5p	46.0979	41.357	50.7376	26.9459	18.9288	21.7574	chr2	-	45013214	45013668	AC093702.1	intergenic	ENSEMBL_GENCODE	0.0027843	1	2.0433	yes
ENST00000423433	hsa-miR-339-3p	46.0979	41.357	50.7376	26.9459	18.9288	21.7574	chr2	-	45013214	45013668	AC093702.1	intergenic	ENSEMBL_GENCODE	0.0027843	1	2.0433	yes
ENST00000423433	hsa-miR-3944-3p	46.0979	41.357	50.7376	26.9459	18.9288	21.7574	chr2	-	45013214	45013668	AC093702.1	intergenic	ENSEMBL_GENCODE	0.0027843	1	2.0433	yes
ENST00000423433	hsa-miR-4281	46.0979	41.357	50.7376	26.9459	18.9288	21.7574	chr2	-	45013214	45013668	AC093702.1	intergenic	ENSEMBL_GENCODE	0.0027843	1	2.0433	yes
ENST00000423433	hsa-miR-4649-5p	46.0979	41.357	50.7376	26.9459	18.9288	21.7574	chr2	-	45013214	45013668	AC093702.1	intergenic	ENSEMBL_GENCODE	0.0027843	1	2.0433	yes
ENST00000423433	hsa-miR-6729-5p	46.0979	41.357	50.7376	26.9459	18.9288	21.7574	chr2	-	45013214	45013668	AC093702.1	intergenic	ENSEMBL_GENCODE	0.0027843	1	2.0433	yes
ENST00000423433	hsa-miR-6741-3p	46.0979	41.357	50.7376	26.9459	18.9288	21.7574	chr2	-	45013214	45013668	AC093702.1	intergenic	ENSEMBL_GENCODE	0.0027843	1	2.0433	yes
ENST00000423433	hsa-miR-6743-5p	46.0979	41.357	50.7376	26.9459	18.9288	21.7574	chr2	-	45013214	45013668	AC093702.1	intergenic	ENSEMBL_GENCODE	0.0027843	1	2.0433	yes
ENST00000423433	hsa-miR-7107-5p	46.0979	41.357	50.7376	26.9459	18.9288	21.7574	chr2	-	45013214	45013668	AC093702.1	intergenic	ENSEMBL_GENCODE	0.0027843	1	2.0433	yes
ENST00000423499	hsa-miR-1273a	49.9237	43.9349	50.1917	24.8253	15.0932	14.9476	chr9	-	39395737	39397406	RP11-347J14.7	intergenic	ENSEMBL_GENCODE	0.00152038	1	2.62549	yes
ENST00000423712	hsa-miR-125a-5p	372.282	215.071	316.57	169.61	124.544	120.891	chr22	-	34703126	34704885	RP1-288L1.5	intergenic	ENSEMBL_GENCODE	0.028516	1	2.17789	yes
ENST00000423712	hsa-miR-3190-3p	372.282	215.071	316.57	169.61	124.544	120.891	chr22	-	34703126	34704885	RP1-288L1.5	intergenic	ENSEMBL_GENCODE	0.028516	1	2.17789	yes
ENST00000423712	hsa-miR-3620-5p	372.282	215.071	316.57	169.61	124.544	120.891	chr22	-	34703126	34704885	RP1-288L1.5	intergenic	ENSEMBL_GENCODE	0.028516	1	2.17789	yes
ENST00000423712	hsa-miR-4713-5p	372.282	215.071	316.57	169.61	124.544	120.891	chr22	-	34703126	34704885	RP1-288L1.5	intergenic	ENSEMBL_GENCODE	0.028516	1	2.17789	yes
ENST00000423712	hsa-miR-7106-5p	372.282	215.071	316.57	169.61	124.544	120.891	chr22	-	34703126	34704885	RP1-288L1.5	intergenic	ENSEMBL_GENCODE	0.028516	1	2.17789	yes
ENST00000423712	hsa-miR-762	372.282	215.071	316.57	169.61	124.544	120.891	chr22	-	34703126	34704885	RP1-288L1.5	intergenic	ENSEMBL_GENCODE	0.028516	1	2.17789	yes
ENST00000423793	hsa-miR-5090	11.5901	6.34045	16.9333	32.7726	26.7756	25.9582	chr9	+	135907812	135913513	RP11-432J22.2	bidirectional	ENSEMBL_GENCODE	0.0106809	1	0.407734	yes
ENST00000423793	hsa-miR-6749-5p	11.5901	6.34045	16.9333	32.7726	26.7756	25.9582	chr9	+	135907812	135913513	RP11-432J22.2	bidirectional	ENSEMBL_GENCODE	0.0106809	1	0.407734	yes
ENST00000424126	hsa-miR-4673	17.6328	24.2192	27.4037	63.6825	58.2331	63.1206	chrX	-	151909453	151913968	RP11-366F6.2	intergenic	ENSEMBL_GENCODE	0.00032347	1	0.374282	yes
ENST00000424126	hsa-miR-4745-3p	17.6328	24.2192	27.4037	63.6825	58.2331	63.1206	chrX	-	151909453	151913968	RP11-366F6.2	intergenic	ENSEMBL_GENCODE	0.00032347	1	0.374282	yes
ENST00000424126	hsa-miR-6070	17.6328	24.2192	27.4037	63.6825	58.2331	63.1206	chrX	-	151909453	151913968	RP11-366F6.2	intergenic	ENSEMBL_GENCODE	0.00032347	1	0.374282	yes
ENST00000424126	hsa-miR-658	17.6328	24.2192	27.4037	63.6825	58.2331	63.1206	chrX	-	151909453	151913968	RP11-366F6.2	intergenic	ENSEMBL_GENCODE	0.00032347	1	0.374282	yes
ENST00000424126	hsa-miR-6750-5p	17.6328	24.2192	27.4037	63.6825	58.2331	63.1206	chrX	-	151909453	151913968	RP11-366F6.2	intergenic	ENSEMBL_GENCODE	0.00032347	1	0.374282	yes
ENST00000424126	hsa-miR-6763-3p	17.6328	24.2192	27.4037	63.6825	58.2331	63.1206	chrX	-	151909453	151913968	RP11-366F6.2	intergenic	ENSEMBL_GENCODE	0.00032347	1	0.374282	yes
ENST00000424126	hsa-miR-6803-5p	17.6328	24.2192	27.4037	63.6825	58.2331	63.1206	chrX	-	151909453	151913968	RP11-366F6.2	intergenic	ENSEMBL_GENCODE	0.00032347	1	0.374282	yes
ENST00000424126	hsa-miR-7111-3p	17.6328	24.2192	27.4037	63.6825	58.2331	63.1206	chrX	-	151909453	151913968	RP11-366F6.2	intergenic	ENSEMBL_GENCODE	0.00032347	1	0.374282	yes
ENST00000424126	hsa-miR-7156-3p	17.6328	24.2192	27.4037	63.6825	58.2331	63.1206	chrX	-	151909453	151913968	RP11-366F6.2	intergenic	ENSEMBL_GENCODE	0.00032347	1	0.374282	yes
ENST00000424126	hsa-miR-877-3p	17.6328	24.2192	27.4037	63.6825	58.2331	63.1206	chrX	-	151909453	151913968	RP11-366F6.2	intergenic	ENSEMBL_GENCODE	0.00032347	1	0.374282	yes
ENST00000424126	hsa-miR-940	17.6328	24.2192	27.4037	63.6825	58.2331	63.1206	chrX	-	151909453	151913968	RP11-366F6.2	intergenic	ENSEMBL_GENCODE	0.00032347	1	0.374282	yes
ENST00000424351	hsa-miR-296-3p	34.1669	26.995	20.3311	9.23927	4.97077	4.69988	chr2	-	6914552	6918682	RNF144A-AS1	intergenic	ENSEMBL_GENCODE	0.0080403	1	4.30954	yes
ENST00000424351	hsa-miR-3135b	34.1669	26.995	20.3311	9.23927	4.97077	4.69988	chr2	-	6914552	6918682	RNF144A-AS1	intergenic	ENSEMBL_GENCODE	0.0080403	1	4.30954	yes
ENST00000424351	hsa-miR-3184-3p	34.1669	26.995	20.3311	9.23927	4.97077	4.69988	chr2	-	6914552	6918682	RNF144A-AS1	intergenic	ENSEMBL_GENCODE	0.0080403	1	4.30954	yes
ENST00000424351	hsa-miR-3620-5p	34.1669	26.995	20.3311	9.23927	4.97077	4.69988	chr2	-	6914552	6918682	RNF144A-AS1	intergenic	ENSEMBL_GENCODE	0.0080403	1	4.30954	yes
ENST00000424351	hsa-miR-4674	34.1669	26.995	20.3311	9.23927	4.97077	4.69988	chr2	-	6914552	6918682	RNF144A-AS1	intergenic	ENSEMBL_GENCODE	0.0080403	1	4.30954	yes
ENST00000424351	hsa-miR-4723-3p	34.1669	26.995	20.3311	9.23927	4.97077	4.69988	chr2	-	6914552	6918682	RNF144A-AS1	intergenic	ENSEMBL_GENCODE	0.0080403	1	4.30954	yes
ENST00000424351	hsa-miR-5001-5p	34.1669	26.995	20.3311	9.23927	4.97077	4.69988	chr2	-	6914552	6918682	RNF144A-AS1	intergenic	ENSEMBL_GENCODE	0.0080403	1	4.30954	yes
ENST00000424351	hsa-miR-5095	34.1669	26.995	20.3311	9.23927	4.97077	4.69988	chr2	-	6914552	6918682	RNF144A-AS1	intergenic	ENSEMBL_GENCODE	0.0080403	1	4.30954	yes
ENST00000424351	hsa-miR-566	34.1669	26.995	20.3311	9.23927	4.97077	4.69988	chr2	-	6914552	6918682	RNF144A-AS1	intergenic	ENSEMBL_GENCODE	0.0080403	1	4.30954	yes
ENST00000424351	hsa-miR-5787	34.1669	26.995	20.3311	9.23927	4.97077	4.69988	chr2	-	6914552	6918682	RNF144A-AS1	intergenic	ENSEMBL_GENCODE	0.0080403	1	4.30954	yes
ENST00000424351	hsa-miR-596	34.1669	26.995	20.3311	9.23927	4.97077	4.69988	chr2	-	6914552	6918682	RNF144A-AS1	intergenic	ENSEMBL_GENCODE	0.0080403	1	4.30954	yes
ENST00000424351	hsa-miR-6089	34.1669	26.995	20.3311	9.23927	4.97077	4.69988	chr2	-	6914552	6918682	RNF144A-AS1	intergenic	ENSEMBL_GENCODE	0.0080403	1	4.30954	yes
ENST00000424351	hsa-miR-619-5p	34.1669	26.995	20.3311	9.23927	4.97077	4.69988	chr2	-	6914552	6918682	RNF144A-AS1	intergenic	ENSEMBL_GENCODE	0.0080403	1	4.30954	yes
ENST00000424351	hsa-miR-6763-5p	34.1669	26.995	20.3311	9.23927	4.97077	4.69988	chr2	-	6914552	6918682	RNF144A-AS1	intergenic	ENSEMBL_GENCODE	0.0080403	1	4.30954	yes
ENST00000424351	hsa-miR-6771-5p	34.1669	26.995	20.3311	9.23927	4.97077	4.69988	chr2	-	6914552	6918682	RNF144A-AS1	intergenic	ENSEMBL_GENCODE	0.0080403	1	4.30954	yes
ENST00000424351	hsa-miR-6777-5p	34.1669	26.995	20.3311	9.23927	4.97077	4.69988	chr2	-	6914552	6918682	RNF144A-AS1	intergenic	ENSEMBL_GENCODE	0.0080403	1	4.30954	yes
ENST00000424351	hsa-miR-6798-5p	34.1669	26.995	20.3311	9.23927	4.97077	4.69988	chr2	-	6914552	6918682	RNF144A-AS1	intergenic	ENSEMBL_GENCODE	0.0080403	1	4.30954	yes
ENST00000424351	hsa-miR-6806-5p	34.1669	26.995	20.3311	9.23927	4.97077	4.69988	chr2	-	6914552	6918682	RNF144A-AS1	intergenic	ENSEMBL_GENCODE	0.0080403	1	4.30954	yes
ENST00000424351	hsa-miR-6870-5p	34.1669	26.995	20.3311	9.23927	4.97077	4.69988	chr2	-	6914552	6918682	RNF144A-AS1	intergenic	ENSEMBL_GENCODE	0.0080403	1	4.30954	yes
ENST00000424351	hsa-miR-6890-5p	34.1669	26.995	20.3311	9.23927	4.97077	4.69988	chr2	-	6914552	6918682	RNF144A-AS1	intergenic	ENSEMBL_GENCODE	0.0080403	1	4.30954	yes
ENST00000424351	hsa-miR-6894-3p	34.1669	26.995	20.3311	9.23927	4.97077	4.69988	chr2	-	6914552	6918682	RNF144A-AS1	intergenic	ENSEMBL_GENCODE	0.0080403	1	4.30954	yes
ENST00000424351	hsa-miR-7111-5p	34.1669	26.995	20.3311	9.23927	4.97077	4.69988	chr2	-	6914552	6918682	RNF144A-AS1	intergenic	ENSEMBL_GENCODE	0.0080403	1	4.30954	yes
ENST00000424351	hsa-miR-762	34.1669	26.995	20.3311	9.23927	4.97077	4.69988	chr2	-	6914552	6918682	RNF144A-AS1	intergenic	ENSEMBL_GENCODE	0.0080403	1	4.30954	yes
ENST00000424450	hsa-miR-1273g-3p	1586.44	819.644	1228.86	477.309	289.411	224.168	chr10	-	133295187	133295977	RP11-122K13.12	intronic_sense	ENSEMBL_GENCODE	0.0197039	1	3.66837	yes
ENST00000424450	hsa-miR-1273h-5p	1586.44	819.644	1228.86	477.309	289.411	224.168	chr10	-	133295187	133295977	RP11-122K13.12	intronic_sense	ENSEMBL_GENCODE	0.0197039	1	3.66837	yes
ENST00000424450	hsa-miR-1285-3p	1586.44	819.644	1228.86	477.309	289.411	224.168	chr10	-	133295187	133295977	RP11-122K13.12	intronic_sense	ENSEMBL_GENCODE	0.0197039	1	3.66837	yes
ENST00000424450	hsa-miR-1292-5p	1586.44	819.644	1228.86	477.309	289.411	224.168	chr10	-	133295187	133295977	RP11-122K13.12	intronic_sense	ENSEMBL_GENCODE	0.0197039	1	3.66837	yes
ENST00000424450	hsa-miR-149-3p	1586.44	819.644	1228.86	477.309	289.411	224.168	chr10	-	133295187	133295977	RP11-122K13.12	intronic_sense	ENSEMBL_GENCODE	0.0197039	1	3.66837	yes
ENST00000424450	hsa-miR-211-3p	1586.44	819.644	1228.86	477.309	289.411	224.168	chr10	-	133295187	133295977	RP11-122K13.12	intronic_sense	ENSEMBL_GENCODE	0.0197039	1	3.66837	yes
ENST00000424450	hsa-miR-3138	1586.44	819.644	1228.86	477.309	289.411	224.168	chr10	-	133295187	133295977	RP11-122K13.12	intronic_sense	ENSEMBL_GENCODE	0.0197039	1	3.66837	yes
ENST00000424450	hsa-miR-3187-5p	1586.44	819.644	1228.86	477.309	289.411	224.168	chr10	-	133295187	133295977	RP11-122K13.12	intronic_sense	ENSEMBL_GENCODE	0.0197039	1	3.66837	yes
ENST00000424450	hsa-miR-4689	1586.44	819.644	1228.86	477.309	289.411	224.168	chr10	-	133295187	133295977	RP11-122K13.12	intronic_sense	ENSEMBL_GENCODE	0.0197039	1	3.66837	yes
ENST00000424450	hsa-miR-4739	1586.44	819.644	1228.86	477.309	289.411	224.168	chr10	-	133295187	133295977	RP11-122K13.12	intronic_sense	ENSEMBL_GENCODE	0.0197039	1	3.66837	yes
ENST00000424450	hsa-miR-6072	1586.44	819.644	1228.86	477.309	289.411	224.168	chr10	-	133295187	133295977	RP11-122K13.12	intronic_sense	ENSEMBL_GENCODE	0.0197039	1	3.66837	yes
ENST00000424450	hsa-miR-608	1586.44	819.644	1228.86	477.309	289.411	224.168	chr10	-	133295187	133295977	RP11-122K13.12	intronic_sense	ENSEMBL_GENCODE	0.0197039	1	3.66837	yes
ENST00000424450	hsa-miR-6787-5p	1586.44	819.644	1228.86	477.309	289.411	224.168	chr10	-	133295187	133295977	RP11-122K13.12	intronic_sense	ENSEMBL_GENCODE	0.0197039	1	3.66837	yes
ENST00000424450	hsa-miR-6796-5p	1586.44	819.644	1228.86	477.309	289.411	224.168	chr10	-	133295187	133295977	RP11-122K13.12	intronic_sense	ENSEMBL_GENCODE	0.0197039	1	3.66837	yes
ENST00000424450	hsa-miR-6804-3p	1586.44	819.644	1228.86	477.309	289.411	224.168	chr10	-	133295187	133295977	RP11-122K13.12	intronic_sense	ENSEMBL_GENCODE	0.0197039	1	3.66837	yes
ENST00000424450	hsa-miR-6858-5p	1586.44	819.644	1228.86	477.309	289.411	224.168	chr10	-	133295187	133295977	RP11-122K13.12	intronic_sense	ENSEMBL_GENCODE	0.0197039	1	3.66837	yes
ENST00000424450	hsa-miR-6865-5p	1586.44	819.644	1228.86	477.309	289.411	224.168	chr10	-	133295187	133295977	RP11-122K13.12	intronic_sense	ENSEMBL_GENCODE	0.0197039	1	3.66837	yes
ENST00000424460	hsa-miR-1908-3p	4.05503	9.91289	4.07133	17.9734	15.1703	11.8268	chr7	+	8262264	8344516	AC007128.1	exonic_antisense	ENSEMBL_GENCODE	0.0272	1	0.401136	yes
ENST00000424460	hsa-miR-197-5p	4.05503	9.91289	4.07133	17.9734	15.1703	11.8268	chr7	+	8262264	8344516	AC007128.1	exonic_antisense	ENSEMBL_GENCODE	0.0272	1	0.401136	yes
ENST00000424460	hsa-miR-3184-3p	4.05503	9.91289	4.07133	17.9734	15.1703	11.8268	chr7	+	8262264	8344516	AC007128.1	exonic_antisense	ENSEMBL_GENCODE	0.0272	1	0.401136	yes
ENST00000424460	hsa-miR-3960	4.05503	9.91289	4.07133	17.9734	15.1703	11.8268	chr7	+	8262264	8344516	AC007128.1	exonic_antisense	ENSEMBL_GENCODE	0.0272	1	0.401136	yes
ENST00000424460	hsa-miR-4467	4.05503	9.91289	4.07133	17.9734	15.1703	11.8268	chr7	+	8262264	8344516	AC007128.1	exonic_antisense	ENSEMBL_GENCODE	0.0272	1	0.401136	yes
ENST00000424460	hsa-miR-4701-5p	4.05503	9.91289	4.07133	17.9734	15.1703	11.8268	chr7	+	8262264	8344516	AC007128.1	exonic_antisense	ENSEMBL_GENCODE	0.0272	1	0.401136	yes
ENST00000424460	hsa-miR-4706	4.05503	9.91289	4.07133	17.9734	15.1703	11.8268	chr7	+	8262264	8344516	AC007128.1	exonic_antisense	ENSEMBL_GENCODE	0.0272	1	0.401136	yes
ENST00000424460	hsa-miR-4707-5p	4.05503	9.91289	4.07133	17.9734	15.1703	11.8268	chr7	+	8262264	8344516	AC007128.1	exonic_antisense	ENSEMBL_GENCODE	0.0272	1	0.401136	yes
ENST00000424460	hsa-miR-4723-3p	4.05503	9.91289	4.07133	17.9734	15.1703	11.8268	chr7	+	8262264	8344516	AC007128.1	exonic_antisense	ENSEMBL_GENCODE	0.0272	1	0.401136	yes
ENST00000424460	hsa-miR-4739	4.05503	9.91289	4.07133	17.9734	15.1703	11.8268	chr7	+	8262264	8344516	AC007128.1	exonic_antisense	ENSEMBL_GENCODE	0.0272	1	0.401136	yes
ENST00000424460	hsa-miR-650	4.05503	9.91289	4.07133	17.9734	15.1703	11.8268	chr7	+	8262264	8344516	AC007128.1	exonic_antisense	ENSEMBL_GENCODE	0.0272	1	0.401136	yes
ENST00000424460	hsa-miR-671-5p	4.05503	9.91289	4.07133	17.9734	15.1703	11.8268	chr7	+	8262264	8344516	AC007128.1	exonic_antisense	ENSEMBL_GENCODE	0.0272	1	0.401136	yes
ENST00000424460	hsa-miR-6750-5p	4.05503	9.91289	4.07133	17.9734	15.1703	11.8268	chr7	+	8262264	8344516	AC007128.1	exonic_antisense	ENSEMBL_GENCODE	0.0272	1	0.401136	yes
ENST00000424460	hsa-miR-6769b-3p	4.05503	9.91289	4.07133	17.9734	15.1703	11.8268	chr7	+	8262264	8344516	AC007128.1	exonic_antisense	ENSEMBL_GENCODE	0.0272	1	0.401136	yes
ENST00000424460	hsa-miR-6779-5p	4.05503	9.91289	4.07133	17.9734	15.1703	11.8268	chr7	+	8262264	8344516	AC007128.1	exonic_antisense	ENSEMBL_GENCODE	0.0272	1	0.401136	yes
ENST00000424460	hsa-miR-6780b-5p	4.05503	9.91289	4.07133	17.9734	15.1703	11.8268	chr7	+	8262264	8344516	AC007128.1	exonic_antisense	ENSEMBL_GENCODE	0.0272	1	0.401136	yes
ENST00000424460	hsa-miR-6785-5p	4.05503	9.91289	4.07133	17.9734	15.1703	11.8268	chr7	+	8262264	8344516	AC007128.1	exonic_antisense	ENSEMBL_GENCODE	0.0272	1	0.401136	yes
ENST00000424460	hsa-miR-6806-5p	4.05503	9.91289	4.07133	17.9734	15.1703	11.8268	chr7	+	8262264	8344516	AC007128.1	exonic_antisense	ENSEMBL_GENCODE	0.0272	1	0.401136	yes
ENST00000424460	hsa-miR-6812-5p	4.05503	9.91289	4.07133	17.9734	15.1703	11.8268	chr7	+	8262264	8344516	AC007128.1	exonic_antisense	ENSEMBL_GENCODE	0.0272	1	0.401136	yes
ENST00000424460	hsa-miR-6822-5p	4.05503	9.91289	4.07133	17.9734	15.1703	11.8268	chr7	+	8262264	8344516	AC007128.1	exonic_antisense	ENSEMBL_GENCODE	0.0272	1	0.401136	yes
ENST00000424460	hsa-miR-6867-3p	4.05503	9.91289	4.07133	17.9734	15.1703	11.8268	chr7	+	8262264	8344516	AC007128.1	exonic_antisense	ENSEMBL_GENCODE	0.0272	1	0.401136	yes
ENST00000424460	hsa-miR-8072	4.05503	9.91289	4.07133	17.9734	15.1703	11.8268	chr7	+	8262264	8344516	AC007128.1	exonic_antisense	ENSEMBL_GENCODE	0.0272	1	0.401136	yes
ENST00000424493	hsa-miR-1249-5p	51.1848	64.1938	31.3033	124.82	116.631	116.705	chr3	-	197660565	197665757	AC024560.2	intergenic	ENSEMBL_GENCODE	0.0020847	1	0.409548	yes
ENST00000424493	hsa-miR-1266-3p	51.1848	64.1938	31.3033	124.82	116.631	116.705	chr3	-	197660565	197665757	AC024560.2	intergenic	ENSEMBL_GENCODE	0.0020847	1	0.409548	yes
ENST00000424493	hsa-miR-1587	51.1848	64.1938	31.3033	124.82	116.631	116.705	chr3	-	197660565	197665757	AC024560.2	intergenic	ENSEMBL_GENCODE	0.0020847	1	0.409548	yes
ENST00000424493	hsa-miR-1915-3p	51.1848	64.1938	31.3033	124.82	116.631	116.705	chr3	-	197660565	197665757	AC024560.2	intergenic	ENSEMBL_GENCODE	0.0020847	1	0.409548	yes
ENST00000424493	hsa-miR-331-3p	51.1848	64.1938	31.3033	124.82	116.631	116.705	chr3	-	197660565	197665757	AC024560.2	intergenic	ENSEMBL_GENCODE	0.0020847	1	0.409548	yes
ENST00000424493	hsa-miR-3620-5p	51.1848	64.1938	31.3033	124.82	116.631	116.705	chr3	-	197660565	197665757	AC024560.2	intergenic	ENSEMBL_GENCODE	0.0020847	1	0.409548	yes
ENST00000424493	hsa-miR-4254	51.1848	64.1938	31.3033	124.82	116.631	116.705	chr3	-	197660565	197665757	AC024560.2	intergenic	ENSEMBL_GENCODE	0.0020847	1	0.409548	yes
ENST00000424493	hsa-miR-4292	51.1848	64.1938	31.3033	124.82	116.631	116.705	chr3	-	197660565	197665757	AC024560.2	intergenic	ENSEMBL_GENCODE	0.0020847	1	0.409548	yes
ENST00000424493	hsa-miR-4449	51.1848	64.1938	31.3033	124.82	116.631	116.705	chr3	-	197660565	197665757	AC024560.2	intergenic	ENSEMBL_GENCODE	0.0020847	1	0.409548	yes
ENST00000424493	hsa-miR-4466	51.1848	64.1938	31.3033	124.82	116.631	116.705	chr3	-	197660565	197665757	AC024560.2	intergenic	ENSEMBL_GENCODE	0.0020847	1	0.409548	yes
ENST00000424493	hsa-miR-4685-5p	51.1848	64.1938	31.3033	124.82	116.631	116.705	chr3	-	197660565	197665757	AC024560.2	intergenic	ENSEMBL_GENCODE	0.0020847	1	0.409548	yes
ENST00000424493	hsa-miR-4722-5p	51.1848	64.1938	31.3033	124.82	116.631	116.705	chr3	-	197660565	197665757	AC024560.2	intergenic	ENSEMBL_GENCODE	0.0020847	1	0.409548	yes
ENST00000424493	hsa-miR-4726-5p	51.1848	64.1938	31.3033	124.82	116.631	116.705	chr3	-	197660565	197665757	AC024560.2	intergenic	ENSEMBL_GENCODE	0.0020847	1	0.409548	yes
ENST00000424493	hsa-miR-5589-5p	51.1848	64.1938	31.3033	124.82	116.631	116.705	chr3	-	197660565	197665757	AC024560.2	intergenic	ENSEMBL_GENCODE	0.0020847	1	0.409548	yes
ENST00000424493	hsa-miR-615-5p	51.1848	64.1938	31.3033	124.82	116.631	116.705	chr3	-	197660565	197665757	AC024560.2	intergenic	ENSEMBL_GENCODE	0.0020847	1	0.409548	yes
ENST00000424493	hsa-miR-663a	51.1848	64.1938	31.3033	124.82	116.631	116.705	chr3	-	197660565	197665757	AC024560.2	intergenic	ENSEMBL_GENCODE	0.0020847	1	0.409548	yes
ENST00000424493	hsa-miR-663b	51.1848	64.1938	31.3033	124.82	116.631	116.705	chr3	-	197660565	197665757	AC024560.2	intergenic	ENSEMBL_GENCODE	0.0020847	1	0.409548	yes
ENST00000424493	hsa-miR-6727-5p	51.1848	64.1938	31.3033	124.82	116.631	116.705	chr3	-	197660565	197665757	AC024560.2	intergenic	ENSEMBL_GENCODE	0.0020847	1	0.409548	yes
ENST00000424493	hsa-miR-6764-5p	51.1848	64.1938	31.3033	124.82	116.631	116.705	chr3	-	197660565	197665757	AC024560.2	intergenic	ENSEMBL_GENCODE	0.0020847	1	0.409548	yes
ENST00000424493	hsa-miR-6782-5p	51.1848	64.1938	31.3033	124.82	116.631	116.705	chr3	-	197660565	197665757	AC024560.2	intergenic	ENSEMBL_GENCODE	0.0020847	1	0.409548	yes
ENST00000424493	hsa-miR-6816-5p	51.1848	64.1938	31.3033	124.82	116.631	116.705	chr3	-	197660565	197665757	AC024560.2	intergenic	ENSEMBL_GENCODE	0.0020847	1	0.409548	yes
ENST00000424493	hsa-miR-6829-5p	51.1848	64.1938	31.3033	124.82	116.631	116.705	chr3	-	197660565	197665757	AC024560.2	intergenic	ENSEMBL_GENCODE	0.0020847	1	0.409548	yes
ENST00000424493	hsa-miR-6846-3p	51.1848	64.1938	31.3033	124.82	116.631	116.705	chr3	-	197660565	197665757	AC024560.2	intergenic	ENSEMBL_GENCODE	0.0020847	1	0.409548	yes
ENST00000424493	hsa-miR-6894-5p	51.1848	64.1938	31.3033	124.82	116.631	116.705	chr3	-	197660565	197665757	AC024560.2	intergenic	ENSEMBL_GENCODE	0.0020847	1	0.409548	yes
ENST00000424493	hsa-miR-7160-5p	51.1848	64.1938	31.3033	124.82	116.631	116.705	chr3	-	197660565	197665757	AC024560.2	intergenic	ENSEMBL_GENCODE	0.0020847	1	0.409548	yes
ENST00000424493	hsa-miR-939-3p	51.1848	64.1938	31.3033	124.82	116.631	116.705	chr3	-	197660565	197665757	AC024560.2	intergenic	ENSEMBL_GENCODE	0.0020847	1	0.409548	yes
ENST00000424587	hsa-miR-1229-3p	128.962	120.856	151.849	292.038	287.935	297.832	chr1	-	266361	297502	AP006222.2	intergenic	ENSEMBL_GENCODE	8.11e-05	1	0.457582	yes
ENST00000424587	hsa-miR-1273g-3p	128.962	120.856	151.849	292.038	287.935	297.832	chr1	-	266361	297502	AP006222.2	intergenic	ENSEMBL_GENCODE	8.11e-05	1	0.457582	yes
ENST00000424587	hsa-miR-1273h-5p	128.962	120.856	151.849	292.038	287.935	297.832	chr1	-	266361	297502	AP006222.2	intergenic	ENSEMBL_GENCODE	8.11e-05	1	0.457582	yes
ENST00000424587	hsa-miR-30b-3p	128.962	120.856	151.849	292.038	287.935	297.832	chr1	-	266361	297502	AP006222.2	intergenic	ENSEMBL_GENCODE	8.11e-05	1	0.457582	yes
ENST00000424587	hsa-miR-3192-5p	128.962	120.856	151.849	292.038	287.935	297.832	chr1	-	266361	297502	AP006222.2	intergenic	ENSEMBL_GENCODE	8.11e-05	1	0.457582	yes
ENST00000424587	hsa-miR-363-5p	128.962	120.856	151.849	292.038	287.935	297.832	chr1	-	266361	297502	AP006222.2	intergenic	ENSEMBL_GENCODE	8.11e-05	1	0.457582	yes
ENST00000424587	hsa-miR-4259	128.962	120.856	151.849	292.038	287.935	297.832	chr1	-	266361	297502	AP006222.2	intergenic	ENSEMBL_GENCODE	8.11e-05	1	0.457582	yes
ENST00000424587	hsa-miR-4433b-3p	128.962	120.856	151.849	292.038	287.935	297.832	chr1	-	266361	297502	AP006222.2	intergenic	ENSEMBL_GENCODE	8.11e-05	1	0.457582	yes
ENST00000424587	hsa-miR-4459	128.962	120.856	151.849	292.038	287.935	297.832	chr1	-	266361	297502	AP006222.2	intergenic	ENSEMBL_GENCODE	8.11e-05	1	0.457582	yes
ENST00000424587	hsa-miR-6089	128.962	120.856	151.849	292.038	287.935	297.832	chr1	-	266361	297502	AP006222.2	intergenic	ENSEMBL_GENCODE	8.11e-05	1	0.457582	yes
ENST00000424587	hsa-miR-6753-3p	128.962	120.856	151.849	292.038	287.935	297.832	chr1	-	266361	297502	AP006222.2	intergenic	ENSEMBL_GENCODE	8.11e-05	1	0.457582	yes
ENST00000424587	hsa-miR-6865-5p	128.962	120.856	151.849	292.038	287.935	297.832	chr1	-	266361	297502	AP006222.2	intergenic	ENSEMBL_GENCODE	8.11e-05	1	0.457582	yes
ENST00000424587	hsa-miR-6871-5p	128.962	120.856	151.849	292.038	287.935	297.832	chr1	-	266361	297502	AP006222.2	intergenic	ENSEMBL_GENCODE	8.11e-05	1	0.457582	yes
ENST00000424587	hsa-miR-6876-3p	128.962	120.856	151.849	292.038	287.935	297.832	chr1	-	266361	297502	AP006222.2	intergenic	ENSEMBL_GENCODE	8.11e-05	1	0.457582	yes
ENST00000424587	hsa-miR-7851-3p	128.962	120.856	151.849	292.038	287.935	297.832	chr1	-	266361	297502	AP006222.2	intergenic	ENSEMBL_GENCODE	8.11e-05	1	0.457582	yes
ENST00000424587	hsa-miR-8085	128.962	120.856	151.849	292.038	287.935	297.832	chr1	-	266361	297502	AP006222.2	intergenic	ENSEMBL_GENCODE	8.11e-05	1	0.457582	yes
ENST00000424761	hsa-miR-7160-5p	1441.48	1222.27	903.423	269.896	240.861	225.849	chr22	+	36388626	36396517	RP4-633O19__A.1	bidirectional	ENSEMBL_GENCODE	0.026503	1	4.84271	yes
ENST00000424933	hsa-miR-3150a-3p	4.05503	7.36056	4.47763	26.5173	12.9519	15.5252	chr21	-	43140523	43141092	AP001631.9	intergenic	ENSEMBL_GENCODE	0.038402	1	0.288998	yes
ENST00000424933	hsa-miR-3934-5p	4.05503	7.36056	4.47763	26.5173	12.9519	15.5252	chr21	-	43140523	43141092	AP001631.9	intergenic	ENSEMBL_GENCODE	0.038402	1	0.288998	yes
ENST00000424933	hsa-miR-4738-3p	4.05503	7.36056	4.47763	26.5173	12.9519	15.5252	chr21	-	43140523	43141092	AP001631.9	intergenic	ENSEMBL_GENCODE	0.038402	1	0.288998	yes
ENST00000424933	hsa-miR-541-3p	4.05503	7.36056	4.47763	26.5173	12.9519	15.5252	chr21	-	43140523	43141092	AP001631.9	intergenic	ENSEMBL_GENCODE	0.038402	1	0.288998	yes
ENST00000424933	hsa-miR-6791-5p	4.05503	7.36056	4.47763	26.5173	12.9519	15.5252	chr21	-	43140523	43141092	AP001631.9	intergenic	ENSEMBL_GENCODE	0.038402	1	0.288998	yes
ENST00000424933	hsa-miR-7106-5p	4.05503	7.36056	4.47763	26.5173	12.9519	15.5252	chr21	-	43140523	43141092	AP001631.9	intergenic	ENSEMBL_GENCODE	0.038402	1	0.288998	yes
ENST00000424933	hsa-miR-7112-5p	4.05503	7.36056	4.47763	26.5173	12.9519	15.5252	chr21	-	43140523	43141092	AP001631.9	intergenic	ENSEMBL_GENCODE	0.038402	1	0.288998	yes
ENST00000425094	hsa-miR-1343-5p	3106.72	2871.19	3086.74	896.94	1562.68	1311.8	chr13	-	111113812	111115678	ARHGEF7-AS2	exonic_antisense	ENSEMBL_GENCODE	0.00106178	1	2.40351	yes
ENST00000425094	hsa-miR-3691-5p	3106.72	2871.19	3086.74	896.94	1562.68	1311.8	chr13	-	111113812	111115678	ARHGEF7-AS2	exonic_antisense	ENSEMBL_GENCODE	0.00106178	1	2.40351	yes
ENST00000425094	hsa-miR-3692-5p	3106.72	2871.19	3086.74	896.94	1562.68	1311.8	chr13	-	111113812	111115678	ARHGEF7-AS2	exonic_antisense	ENSEMBL_GENCODE	0.00106178	1	2.40351	yes
ENST00000425094	hsa-miR-4258	3106.72	2871.19	3086.74	896.94	1562.68	1311.8	chr13	-	111113812	111115678	ARHGEF7-AS2	exonic_antisense	ENSEMBL_GENCODE	0.00106178	1	2.40351	yes
ENST00000425094	hsa-miR-4632-5p	3106.72	2871.19	3086.74	896.94	1562.68	1311.8	chr13	-	111113812	111115678	ARHGEF7-AS2	exonic_antisense	ENSEMBL_GENCODE	0.00106178	1	2.40351	yes
ENST00000425094	hsa-miR-4707-5p	3106.72	2871.19	3086.74	896.94	1562.68	1311.8	chr13	-	111113812	111115678	ARHGEF7-AS2	exonic_antisense	ENSEMBL_GENCODE	0.00106178	1	2.40351	yes
ENST00000425094	hsa-miR-4763-3p	3106.72	2871.19	3086.74	896.94	1562.68	1311.8	chr13	-	111113812	111115678	ARHGEF7-AS2	exonic_antisense	ENSEMBL_GENCODE	0.00106178	1	2.40351	yes
ENST00000425094	hsa-miR-5698	3106.72	2871.19	3086.74	896.94	1562.68	1311.8	chr13	-	111113812	111115678	ARHGEF7-AS2	exonic_antisense	ENSEMBL_GENCODE	0.00106178	1	2.40351	yes
ENST00000425094	hsa-miR-6090	3106.72	2871.19	3086.74	896.94	1562.68	1311.8	chr13	-	111113812	111115678	ARHGEF7-AS2	exonic_antisense	ENSEMBL_GENCODE	0.00106178	1	2.40351	yes
ENST00000425094	hsa-miR-6735-5p	3106.72	2871.19	3086.74	896.94	1562.68	1311.8	chr13	-	111113812	111115678	ARHGEF7-AS2	exonic_antisense	ENSEMBL_GENCODE	0.00106178	1	2.40351	yes
ENST00000425094	hsa-miR-6779-5p	3106.72	2871.19	3086.74	896.94	1562.68	1311.8	chr13	-	111113812	111115678	ARHGEF7-AS2	exonic_antisense	ENSEMBL_GENCODE	0.00106178	1	2.40351	yes
ENST00000425094	hsa-miR-6803-5p	3106.72	2871.19	3086.74	896.94	1562.68	1311.8	chr13	-	111113812	111115678	ARHGEF7-AS2	exonic_antisense	ENSEMBL_GENCODE	0.00106178	1	2.40351	yes
ENST00000425094	hsa-miR-8073	3106.72	2871.19	3086.74	896.94	1562.68	1311.8	chr13	-	111113812	111115678	ARHGEF7-AS2	exonic_antisense	ENSEMBL_GENCODE	0.00106178	1	2.40351	yes
ENST00000425094	hsa-miR-8089	3106.72	2871.19	3086.74	896.94	1562.68	1311.8	chr13	-	111113812	111115678	ARHGEF7-AS2	exonic_antisense	ENSEMBL_GENCODE	0.00106178	1	2.40351	yes
ENST00000425510	hsa-miR-3960	28.1956	30.628	19.5549	13.1281	13.382	9.9224	chr17	-	48636546	48639110	RP11-357H14.17	exonic_sense	ENSEMBL_GENCODE	0.0168167	1	2.15134	yes
ENST00000425510	hsa-miR-4767	28.1956	30.628	19.5549	13.1281	13.382	9.9224	chr17	-	48636546	48639110	RP11-357H14.17	exonic_sense	ENSEMBL_GENCODE	0.0168167	1	2.15134	yes
ENST00000425510	hsa-miR-6089	28.1956	30.628	19.5549	13.1281	13.382	9.9224	chr17	-	48636546	48639110	RP11-357H14.17	exonic_sense	ENSEMBL_GENCODE	0.0168167	1	2.15134	yes
ENST00000425510	hsa-miR-6511b-5p	28.1956	30.628	19.5549	13.1281	13.382	9.9224	chr17	-	48636546	48639110	RP11-357H14.17	exonic_sense	ENSEMBL_GENCODE	0.0168167	1	2.15134	yes
ENST00000425510	hsa-miR-6727-5p	28.1956	30.628	19.5549	13.1281	13.382	9.9224	chr17	-	48636546	48639110	RP11-357H14.17	exonic_sense	ENSEMBL_GENCODE	0.0168167	1	2.15134	yes
ENST00000425510	hsa-miR-6892-3p	28.1956	30.628	19.5549	13.1281	13.382	9.9224	chr17	-	48636546	48639110	RP11-357H14.17	exonic_sense	ENSEMBL_GENCODE	0.0168167	1	2.15134	yes
ENST00000425510	hsa-miR-7107-5p	28.1956	30.628	19.5549	13.1281	13.382	9.9224	chr17	-	48636546	48639110	RP11-357H14.17	exonic_sense	ENSEMBL_GENCODE	0.0168167	1	2.15134	yes
ENST00000425510	hsa-miR-7843-5p	28.1956	30.628	19.5549	13.1281	13.382	9.9224	chr17	-	48636546	48639110	RP11-357H14.17	exonic_sense	ENSEMBL_GENCODE	0.0168167	1	2.15134	yes
ENST00000425510	hsa-miR-8072	28.1956	30.628	19.5549	13.1281	13.382	9.9224	chr17	-	48636546	48639110	RP11-357H14.17	exonic_sense	ENSEMBL_GENCODE	0.0168167	1	2.15134	yes
ENST00000425723	hsa-miR-7845-5p	19.8757	25.4814	16.4392	9.80777	5.11889	7.75412	chr10	+	437561	441170	RP11-490E15.2	exonic_antisense	ENSEMBL_GENCODE	0.0117007	1	2.72461	yes
ENST00000426109	hsa-miR-149-3p	13.4716	12.6118	8.91096	3.79315	3.80766	4.90902	chr3	+	195544048	195546661	AC091633.3	bidirectional	ENSEMBL_GENCODE	0.0066048	1	2.79734	yes
ENST00000426109	hsa-miR-6127	13.4716	12.6118	8.91096	3.79315	3.80766	4.90902	chr3	+	195544048	195546661	AC091633.3	bidirectional	ENSEMBL_GENCODE	0.0066048	1	2.79734	yes
ENST00000426109	hsa-miR-6797-5p	13.4716	12.6118	8.91096	3.79315	3.80766	4.90902	chr3	+	195544048	195546661	AC091633.3	bidirectional	ENSEMBL_GENCODE	0.0066048	1	2.79734	yes
ENST00000426109	hsa-miR-6883-5p	13.4716	12.6118	8.91096	3.79315	3.80766	4.90902	chr3	+	195544048	195546661	AC091633.3	bidirectional	ENSEMBL_GENCODE	0.0066048	1	2.79734	yes
ENST00000426213	hsa-miR-3180-3p	225.752	229.062	167.567	108.224	104.491	86.8365	chr19	-	54199454	54199971	AC012314.20	intergenic	ENSEMBL_GENCODE	0.0069006	1	2.07771	yes
ENST00000426213	hsa-miR-3911	225.752	229.062	167.567	108.224	104.491	86.8365	chr19	-	54199454	54199971	AC012314.20	intergenic	ENSEMBL_GENCODE	0.0069006	1	2.07771	yes
ENST00000426213	hsa-miR-4673	225.752	229.062	167.567	108.224	104.491	86.8365	chr19	-	54199454	54199971	AC012314.20	intergenic	ENSEMBL_GENCODE	0.0069006	1	2.07771	yes
ENST00000426213	hsa-miR-6756-5p	225.752	229.062	167.567	108.224	104.491	86.8365	chr19	-	54199454	54199971	AC012314.20	intergenic	ENSEMBL_GENCODE	0.0069006	1	2.07771	yes
ENST00000426483	hsa-miR-6810-3p	6.39867	4.09724	10.0202	24.6064	19.3095	15.4305	chr22	-	18076527	18077797	XXbac-B476C20.9	bidirectional	ENSEMBL_GENCODE	0.0150439	1	0.345701	yes
ENST00000426699	hsa-miR-4674	9.61269	4.09724	8.0714	17.7946	20.3251	19.8956	chrY	+	4036497	4100320	AC010084.1	intergenic	ENSEMBL_GENCODE	0.0026765	1	0.375442	yes
ENST00000426699	hsa-miR-6815-5p	9.61269	4.09724	8.0714	17.7946	20.3251	19.8956	chrY	+	4036497	4100320	AC010084.1	intergenic	ENSEMBL_GENCODE	0.0026765	1	0.375442	yes
ENST00000427169	hsa-miR-1236-3p	55.3063	43.1548	57.0797	118.155	111.057	121.727	chr1	+	148295180	148297556	RP11-495P10.5	intergenic	ENSEMBL_GENCODE	0.00026386	1	0.443213	yes
ENST00000427169	hsa-miR-1249-5p	55.3063	43.1548	57.0797	118.155	111.057	121.727	chr1	+	148295180	148297556	RP11-495P10.5	intergenic	ENSEMBL_GENCODE	0.00026386	1	0.443213	yes
ENST00000427169	hsa-miR-3194-5p	55.3063	43.1548	57.0797	118.155	111.057	121.727	chr1	+	148295180	148297556	RP11-495P10.5	intergenic	ENSEMBL_GENCODE	0.00026386	1	0.443213	yes
ENST00000427169	hsa-miR-4459	55.3063	43.1548	57.0797	118.155	111.057	121.727	chr1	+	148295180	148297556	RP11-495P10.5	intergenic	ENSEMBL_GENCODE	0.00026386	1	0.443213	yes
ENST00000427169	hsa-miR-4649-5p	55.3063	43.1548	57.0797	118.155	111.057	121.727	chr1	+	148295180	148297556	RP11-495P10.5	intergenic	ENSEMBL_GENCODE	0.00026386	1	0.443213	yes
ENST00000427169	hsa-miR-4664-5p	55.3063	43.1548	57.0797	118.155	111.057	121.727	chr1	+	148295180	148297556	RP11-495P10.5	intergenic	ENSEMBL_GENCODE	0.00026386	1	0.443213	yes
ENST00000427169	hsa-miR-4739	55.3063	43.1548	57.0797	118.155	111.057	121.727	chr1	+	148295180	148297556	RP11-495P10.5	intergenic	ENSEMBL_GENCODE	0.00026386	1	0.443213	yes
ENST00000427169	hsa-miR-486-5p	55.3063	43.1548	57.0797	118.155	111.057	121.727	chr1	+	148295180	148297556	RP11-495P10.5	intergenic	ENSEMBL_GENCODE	0.00026386	1	0.443213	yes
ENST00000427169	hsa-miR-5787	55.3063	43.1548	57.0797	118.155	111.057	121.727	chr1	+	148295180	148297556	RP11-495P10.5	intergenic	ENSEMBL_GENCODE	0.00026386	1	0.443213	yes
ENST00000427169	hsa-miR-6089	55.3063	43.1548	57.0797	118.155	111.057	121.727	chr1	+	148295180	148297556	RP11-495P10.5	intergenic	ENSEMBL_GENCODE	0.00026386	1	0.443213	yes
ENST00000427169	hsa-miR-6133	55.3063	43.1548	57.0797	118.155	111.057	121.727	chr1	+	148295180	148297556	RP11-495P10.5	intergenic	ENSEMBL_GENCODE	0.00026386	1	0.443213	yes
ENST00000427169	hsa-miR-6165	55.3063	43.1548	57.0797	118.155	111.057	121.727	chr1	+	148295180	148297556	RP11-495P10.5	intergenic	ENSEMBL_GENCODE	0.00026386	1	0.443213	yes
ENST00000427169	hsa-miR-6726-5p	55.3063	43.1548	57.0797	118.155	111.057	121.727	chr1	+	148295180	148297556	RP11-495P10.5	intergenic	ENSEMBL_GENCODE	0.00026386	1	0.443213	yes
ENST00000427169	hsa-miR-6729-5p	55.3063	43.1548	57.0797	118.155	111.057	121.727	chr1	+	148295180	148297556	RP11-495P10.5	intergenic	ENSEMBL_GENCODE	0.00026386	1	0.443213	yes
ENST00000427169	hsa-miR-6787-3p	55.3063	43.1548	57.0797	118.155	111.057	121.727	chr1	+	148295180	148297556	RP11-495P10.5	intergenic	ENSEMBL_GENCODE	0.00026386	1	0.443213	yes
ENST00000427169	hsa-miR-6791-5p	55.3063	43.1548	57.0797	118.155	111.057	121.727	chr1	+	148295180	148297556	RP11-495P10.5	intergenic	ENSEMBL_GENCODE	0.00026386	1	0.443213	yes
ENST00000427169	hsa-miR-6795-5p	55.3063	43.1548	57.0797	118.155	111.057	121.727	chr1	+	148295180	148297556	RP11-495P10.5	intergenic	ENSEMBL_GENCODE	0.00026386	1	0.443213	yes
ENST00000427169	hsa-miR-6797-5p	55.3063	43.1548	57.0797	118.155	111.057	121.727	chr1	+	148295180	148297556	RP11-495P10.5	intergenic	ENSEMBL_GENCODE	0.00026386	1	0.443213	yes
ENST00000427169	hsa-miR-6861-5p	55.3063	43.1548	57.0797	118.155	111.057	121.727	chr1	+	148295180	148297556	RP11-495P10.5	intergenic	ENSEMBL_GENCODE	0.00026386	1	0.443213	yes
ENST00000427169	hsa-miR-6894-5p	55.3063	43.1548	57.0797	118.155	111.057	121.727	chr1	+	148295180	148297556	RP11-495P10.5	intergenic	ENSEMBL_GENCODE	0.00026386	1	0.443213	yes
ENST00000427169	hsa-miR-7106-5p	55.3063	43.1548	57.0797	118.155	111.057	121.727	chr1	+	148295180	148297556	RP11-495P10.5	intergenic	ENSEMBL_GENCODE	0.00026386	1	0.443213	yes
ENST00000427169	hsa-miR-762	55.3063	43.1548	57.0797	118.155	111.057	121.727	chr1	+	148295180	148297556	RP11-495P10.5	intergenic	ENSEMBL_GENCODE	0.00026386	1	0.443213	yes
ENST00000427169	hsa-miR-7847-3p	55.3063	43.1548	57.0797	118.155	111.057	121.727	chr1	+	148295180	148297556	RP11-495P10.5	intergenic	ENSEMBL_GENCODE	0.00026386	1	0.443213	yes
ENST00000427169	hsa-miR-92a-2-5p	55.3063	43.1548	57.0797	118.155	111.057	121.727	chr1	+	148295180	148297556	RP11-495P10.5	intergenic	ENSEMBL_GENCODE	0.00026386	1	0.443213	yes
ENST00000427229	hsa-miR-1273d	1176.42	1087.66	1072.15	695.577	452.285	380.781	chr10	+	45147394	45171389	RP11-445N18.7	intergenic	ENSEMBL_GENCODE	0.0039183	1	2.18248	yes
ENST00000427229	hsa-miR-1273g-3p	1176.42	1087.66	1072.15	695.577	452.285	380.781	chr10	+	45147394	45171389	RP11-445N18.7	intergenic	ENSEMBL_GENCODE	0.0039183	1	2.18248	yes
ENST00000427229	hsa-miR-1273h-5p	1176.42	1087.66	1072.15	695.577	452.285	380.781	chr10	+	45147394	45171389	RP11-445N18.7	intergenic	ENSEMBL_GENCODE	0.0039183	1	2.18248	yes
ENST00000427229	hsa-miR-1285-3p	1176.42	1087.66	1072.15	695.577	452.285	380.781	chr10	+	45147394	45171389	RP11-445N18.7	intergenic	ENSEMBL_GENCODE	0.0039183	1	2.18248	yes
ENST00000427229	hsa-miR-3187-5p	1176.42	1087.66	1072.15	695.577	452.285	380.781	chr10	+	45147394	45171389	RP11-445N18.7	intergenic	ENSEMBL_GENCODE	0.0039183	1	2.18248	yes
ENST00000427229	hsa-miR-3192-5p	1176.42	1087.66	1072.15	695.577	452.285	380.781	chr10	+	45147394	45171389	RP11-445N18.7	intergenic	ENSEMBL_GENCODE	0.0039183	1	2.18248	yes
ENST00000427229	hsa-miR-4459	1176.42	1087.66	1072.15	695.577	452.285	380.781	chr10	+	45147394	45171389	RP11-445N18.7	intergenic	ENSEMBL_GENCODE	0.0039183	1	2.18248	yes
ENST00000427229	hsa-miR-4640-5p	1176.42	1087.66	1072.15	695.577	452.285	380.781	chr10	+	45147394	45171389	RP11-445N18.7	intergenic	ENSEMBL_GENCODE	0.0039183	1	2.18248	yes
ENST00000427229	hsa-miR-4722-5p	1176.42	1087.66	1072.15	695.577	452.285	380.781	chr10	+	45147394	45171389	RP11-445N18.7	intergenic	ENSEMBL_GENCODE	0.0039183	1	2.18248	yes
ENST00000427229	hsa-miR-4723-5p	1176.42	1087.66	1072.15	695.577	452.285	380.781	chr10	+	45147394	45171389	RP11-445N18.7	intergenic	ENSEMBL_GENCODE	0.0039183	1	2.18248	yes
ENST00000427229	hsa-miR-5008-3p	1176.42	1087.66	1072.15	695.577	452.285	380.781	chr10	+	45147394	45171389	RP11-445N18.7	intergenic	ENSEMBL_GENCODE	0.0039183	1	2.18248	yes
ENST00000427229	hsa-miR-6089	1176.42	1087.66	1072.15	695.577	452.285	380.781	chr10	+	45147394	45171389	RP11-445N18.7	intergenic	ENSEMBL_GENCODE	0.0039183	1	2.18248	yes
ENST00000427229	hsa-miR-6799-5p	1176.42	1087.66	1072.15	695.577	452.285	380.781	chr10	+	45147394	45171389	RP11-445N18.7	intergenic	ENSEMBL_GENCODE	0.0039183	1	2.18248	yes
ENST00000427229	hsa-miR-6807-3p	1176.42	1087.66	1072.15	695.577	452.285	380.781	chr10	+	45147394	45171389	RP11-445N18.7	intergenic	ENSEMBL_GENCODE	0.0039183	1	2.18248	yes
ENST00000427229	hsa-miR-6870-5p	1176.42	1087.66	1072.15	695.577	452.285	380.781	chr10	+	45147394	45171389	RP11-445N18.7	intergenic	ENSEMBL_GENCODE	0.0039183	1	2.18248	yes
ENST00000427229	hsa-miR-7111-5p	1176.42	1087.66	1072.15	695.577	452.285	380.781	chr10	+	45147394	45171389	RP11-445N18.7	intergenic	ENSEMBL_GENCODE	0.0039183	1	2.18248	yes
ENST00000427229	hsa-miR-7851-3p	1176.42	1087.66	1072.15	695.577	452.285	380.781	chr10	+	45147394	45171389	RP11-445N18.7	intergenic	ENSEMBL_GENCODE	0.0039183	1	2.18248	yes
ENST00000427543	hsa-miR-3937	73.9476	71.6755	77.701	487.492	458.981	524.242	chr14	-	105597887	105600209	AL928742.12	intronic_sense	ENSEMBL_GENCODE	0.0020776	1	0.151847	yes
ENST00000427543	hsa-miR-6089	73.9476	71.6755	77.701	487.492	458.981	524.242	chr14	-	105597887	105600209	AL928742.12	intronic_sense	ENSEMBL_GENCODE	0.0020776	1	0.151847	yes
ENST00000427846	hsa-miR-3943	5.90338	5.9727	3.99479	12.8368	7.87384	16.101	chr10	-	96042478	96090238	ENTPD1-AS1	exonic_antisense	ENSEMBL_GENCODE	0.04798	1	0.431137	yes
ENST00000427911	hsa-miR-619-5p	21.7776	21.1814	4.28269	45.722	52.2185	35.7577	chr21	-	32844367	32849934	AP000281.2	intergenic	ENSEMBL_GENCODE	0.01818	1	0.353346	yes
ENST00000427911	hsa-miR-6731-5p	21.7776	21.1814	4.28269	45.722	52.2185	35.7577	chr21	-	32844367	32849934	AP000281.2	intergenic	ENSEMBL_GENCODE	0.01818	1	0.353346	yes
ENST00000428035	hsa-miR-1291	14.0742	19.097	16.1118	384.11	317.513	380.232	chr1	-	148271884	148280749	RP11-495P10.6	intergenic	ENSEMBL_GENCODE	0.0039231	1	0.0455542	yes
ENST00000428035	hsa-miR-3150a-3p	14.0742	19.097	16.1118	384.11	317.513	380.232	chr1	-	148271884	148280749	RP11-495P10.6	intergenic	ENSEMBL_GENCODE	0.0039231	1	0.0455542	yes
ENST00000428083	hsa-miR-1285-3p	169.707	145.684	148.424	83.0906	73.0574	72.3935	chr3	-	49365145	49367006	RHOA-IT1	intronic_sense	ENSEMBL_GENCODE	0.000717	1	2.02945	yes
ENST00000428083	hsa-miR-3135b	169.707	145.684	148.424	83.0906	73.0574	72.3935	chr3	-	49365145	49367006	RHOA-IT1	intronic_sense	ENSEMBL_GENCODE	0.000717	1	2.02945	yes
ENST00000428083	hsa-miR-6774-5p	169.707	145.684	148.424	83.0906	73.0574	72.3935	chr3	-	49365145	49367006	RHOA-IT1	intronic_sense	ENSEMBL_GENCODE	0.000717	1	2.02945	yes
ENST00000428083	hsa-miR-7158-5p	169.707	145.684	148.424	83.0906	73.0574	72.3935	chr3	-	49365145	49367006	RHOA-IT1	intronic_sense	ENSEMBL_GENCODE	0.000717	1	2.02945	yes
ENST00000428166	hsa-miR-6762-5p	11.2027	17.6692	14.931	7.5292	4.53044	9.53103	chr10	-	89646289	89650822	RP11-80H5.6	bidirectional	ENSEMBL_GENCODE	0.035443	1	2.02879	yes
ENST00000428166	hsa-miR-6791-5p	11.2027	17.6692	14.931	7.5292	4.53044	9.53103	chr10	-	89646289	89650822	RP11-80H5.6	bidirectional	ENSEMBL_GENCODE	0.035443	1	2.02879	yes
ENST00000428188	hsa-miR-4271	527.785	386.718	416.585	39.333	45.0345	68.8802	chr2	-	102172621	102182108	AC007271.3	exonic_antisense	ENSEMBL_GENCODE	0.00086089	1	8.68585	yes
ENST00000428289	hsa-miR-1183	12.4958	9.98538	11.6446	38.7442	46.5541	55.1395	chr1	-	149785659	149793020	RP11-196G18.3	exonic_antisense	ENSEMBL_GENCODE	0.0177985	1	0.242995	yes
ENST00000428289	hsa-miR-1910-5p	12.4958	9.98538	11.6446	38.7442	46.5541	55.1395	chr1	-	149785659	149793020	RP11-196G18.3	exonic_antisense	ENSEMBL_GENCODE	0.0177985	1	0.242995	yes
ENST00000428289	hsa-miR-3180-3p	12.4958	9.98538	11.6446	38.7442	46.5541	55.1395	chr1	-	149785659	149793020	RP11-196G18.3	exonic_antisense	ENSEMBL_GENCODE	0.0177985	1	0.242995	yes
ENST00000428289	hsa-miR-3934-5p	12.4958	9.98538	11.6446	38.7442	46.5541	55.1395	chr1	-	149785659	149793020	RP11-196G18.3	exonic_antisense	ENSEMBL_GENCODE	0.0177985	1	0.242995	yes
ENST00000428289	hsa-miR-3937	12.4958	9.98538	11.6446	38.7442	46.5541	55.1395	chr1	-	149785659	149793020	RP11-196G18.3	exonic_antisense	ENSEMBL_GENCODE	0.0177985	1	0.242995	yes
ENST00000428289	hsa-miR-4532	12.4958	9.98538	11.6446	38.7442	46.5541	55.1395	chr1	-	149785659	149793020	RP11-196G18.3	exonic_antisense	ENSEMBL_GENCODE	0.0177985	1	0.242995	yes
ENST00000428289	hsa-miR-4739	12.4958	9.98538	11.6446	38.7442	46.5541	55.1395	chr1	-	149785659	149793020	RP11-196G18.3	exonic_antisense	ENSEMBL_GENCODE	0.0177985	1	0.242995	yes
ENST00000428289	hsa-miR-4756-3p	12.4958	9.98538	11.6446	38.7442	46.5541	55.1395	chr1	-	149785659	149793020	RP11-196G18.3	exonic_antisense	ENSEMBL_GENCODE	0.0177985	1	0.242995	yes
ENST00000428289	hsa-miR-6727-5p	12.4958	9.98538	11.6446	38.7442	46.5541	55.1395	chr1	-	149785659	149793020	RP11-196G18.3	exonic_antisense	ENSEMBL_GENCODE	0.0177985	1	0.242995	yes
ENST00000428289	hsa-miR-6756-5p	12.4958	9.98538	11.6446	38.7442	46.5541	55.1395	chr1	-	149785659	149793020	RP11-196G18.3	exonic_antisense	ENSEMBL_GENCODE	0.0177985	1	0.242995	yes
ENST00000428289	hsa-miR-6783-3p	12.4958	9.98538	11.6446	38.7442	46.5541	55.1395	chr1	-	149785659	149793020	RP11-196G18.3	exonic_antisense	ENSEMBL_GENCODE	0.0177985	1	0.242995	yes
ENST00000428289	hsa-miR-7704	12.4958	9.98538	11.6446	38.7442	46.5541	55.1395	chr1	-	149785659	149793020	RP11-196G18.3	exonic_antisense	ENSEMBL_GENCODE	0.0177985	1	0.242995	yes
ENST00000428415	hsa-miR-5088-5p	33.6449	23.605	20.326	5.49611	3.92568	7.66956	chr22	+	23434171	23434731	AP000344.3	intergenic	ENSEMBL_GENCODE	0.0082985	1	4.5389	yes
ENST00000428415	hsa-miR-6089	33.6449	23.605	20.326	5.49611	3.92568	7.66956	chr22	+	23434171	23434731	AP000344.3	intergenic	ENSEMBL_GENCODE	0.0082985	1	4.5389	yes
ENST00000428667	hsa-miR-1180-3p	50.5114	58.3403	49.5306	25.3542	24.4178	25.748	chr21	+	36445731	36532408	AP000695.4	exonic_antisense	ENSEMBL_GENCODE	0.010235	1	2.09722	yes
ENST00000428667	hsa-miR-4689	50.5114	58.3403	49.5306	25.3542	24.4178	25.748	chr21	+	36445731	36532408	AP000695.4	exonic_antisense	ENSEMBL_GENCODE	0.010235	1	2.09722	yes
ENST00000428747	hsa-miR-1207-5p	114.512	101.61	77.7697	52.8779	48.7764	38.6494	chr1	-	15326680	15343876	RP3-467K16.2	exonic_antisense	ENSEMBL_GENCODE	0.0114418	1	2.09469	yes
ENST00000428747	hsa-miR-1247-3p	114.512	101.61	77.7697	52.8779	48.7764	38.6494	chr1	-	15326680	15343876	RP3-467K16.2	exonic_antisense	ENSEMBL_GENCODE	0.0114418	1	2.09469	yes
ENST00000428747	hsa-miR-1266-5p	114.512	101.61	77.7697	52.8779	48.7764	38.6494	chr1	-	15326680	15343876	RP3-467K16.2	exonic_antisense	ENSEMBL_GENCODE	0.0114418	1	2.09469	yes
ENST00000428747	hsa-miR-1285-3p	114.512	101.61	77.7697	52.8779	48.7764	38.6494	chr1	-	15326680	15343876	RP3-467K16.2	exonic_antisense	ENSEMBL_GENCODE	0.0114418	1	2.09469	yes
ENST00000428747	hsa-miR-1913	114.512	101.61	77.7697	52.8779	48.7764	38.6494	chr1	-	15326680	15343876	RP3-467K16.2	exonic_antisense	ENSEMBL_GENCODE	0.0114418	1	2.09469	yes
ENST00000428747	hsa-miR-210-5p	114.512	101.61	77.7697	52.8779	48.7764	38.6494	chr1	-	15326680	15343876	RP3-467K16.2	exonic_antisense	ENSEMBL_GENCODE	0.0114418	1	2.09469	yes
ENST00000428747	hsa-miR-3187-5p	114.512	101.61	77.7697	52.8779	48.7764	38.6494	chr1	-	15326680	15343876	RP3-467K16.2	exonic_antisense	ENSEMBL_GENCODE	0.0114418	1	2.09469	yes
ENST00000428747	hsa-miR-4298	114.512	101.61	77.7697	52.8779	48.7764	38.6494	chr1	-	15326680	15343876	RP3-467K16.2	exonic_antisense	ENSEMBL_GENCODE	0.0114418	1	2.09469	yes
ENST00000428747	hsa-miR-4459	114.512	101.61	77.7697	52.8779	48.7764	38.6494	chr1	-	15326680	15343876	RP3-467K16.2	exonic_antisense	ENSEMBL_GENCODE	0.0114418	1	2.09469	yes
ENST00000428747	hsa-miR-4722-5p	114.512	101.61	77.7697	52.8779	48.7764	38.6494	chr1	-	15326680	15343876	RP3-467K16.2	exonic_antisense	ENSEMBL_GENCODE	0.0114418	1	2.09469	yes
ENST00000428747	hsa-miR-4763-3p	114.512	101.61	77.7697	52.8779	48.7764	38.6494	chr1	-	15326680	15343876	RP3-467K16.2	exonic_antisense	ENSEMBL_GENCODE	0.0114418	1	2.09469	yes
ENST00000428747	hsa-miR-5088-3p	114.512	101.61	77.7697	52.8779	48.7764	38.6494	chr1	-	15326680	15343876	RP3-467K16.2	exonic_antisense	ENSEMBL_GENCODE	0.0114418	1	2.09469	yes
ENST00000428747	hsa-miR-518c-5p	114.512	101.61	77.7697	52.8779	48.7764	38.6494	chr1	-	15326680	15343876	RP3-467K16.2	exonic_antisense	ENSEMBL_GENCODE	0.0114418	1	2.09469	yes
ENST00000428747	hsa-miR-6089	114.512	101.61	77.7697	52.8779	48.7764	38.6494	chr1	-	15326680	15343876	RP3-467K16.2	exonic_antisense	ENSEMBL_GENCODE	0.0114418	1	2.09469	yes
ENST00000428747	hsa-miR-612	114.512	101.61	77.7697	52.8779	48.7764	38.6494	chr1	-	15326680	15343876	RP3-467K16.2	exonic_antisense	ENSEMBL_GENCODE	0.0114418	1	2.09469	yes
ENST00000428747	hsa-miR-6727-5p	114.512	101.61	77.7697	52.8779	48.7764	38.6494	chr1	-	15326680	15343876	RP3-467K16.2	exonic_antisense	ENSEMBL_GENCODE	0.0114418	1	2.09469	yes
ENST00000428747	hsa-miR-6771-5p	114.512	101.61	77.7697	52.8779	48.7764	38.6494	chr1	-	15326680	15343876	RP3-467K16.2	exonic_antisense	ENSEMBL_GENCODE	0.0114418	1	2.09469	yes
ENST00000428747	hsa-miR-6813-5p	114.512	101.61	77.7697	52.8779	48.7764	38.6494	chr1	-	15326680	15343876	RP3-467K16.2	exonic_antisense	ENSEMBL_GENCODE	0.0114418	1	2.09469	yes
ENST00000428747	hsa-miR-6826-3p	114.512	101.61	77.7697	52.8779	48.7764	38.6494	chr1	-	15326680	15343876	RP3-467K16.2	exonic_antisense	ENSEMBL_GENCODE	0.0114418	1	2.09469	yes
ENST00000428747	hsa-miR-6836-3p	114.512	101.61	77.7697	52.8779	48.7764	38.6494	chr1	-	15326680	15343876	RP3-467K16.2	exonic_antisense	ENSEMBL_GENCODE	0.0114418	1	2.09469	yes
ENST00000428747	hsa-miR-6892-3p	114.512	101.61	77.7697	52.8779	48.7764	38.6494	chr1	-	15326680	15343876	RP3-467K16.2	exonic_antisense	ENSEMBL_GENCODE	0.0114418	1	2.09469	yes
ENST00000428747	hsa-miR-6893-3p	114.512	101.61	77.7697	52.8779	48.7764	38.6494	chr1	-	15326680	15343876	RP3-467K16.2	exonic_antisense	ENSEMBL_GENCODE	0.0114418	1	2.09469	yes
ENST00000428747	hsa-miR-7703	114.512	101.61	77.7697	52.8779	48.7764	38.6494	chr1	-	15326680	15343876	RP3-467K16.2	exonic_antisense	ENSEMBL_GENCODE	0.0114418	1	2.09469	yes
ENST00000429588	hsa-miR-762	44.1393	20.3818	37.0994	14.1679	15.7795	11.6597	chr21	+	36430360	36481070	AP000695.6	exonic_antisense	ENSEMBL_GENCODE	0.048856	1	2.44238	yes
ENST00000429681	hsa-miR-197-5p	16.3529	12.333	22.5255	44.5805	39.0849	32.573	chr3	-	48979932	48983866	RP13-131K19.1	exonic_antisense	ENSEMBL_GENCODE	0.0089777	1	0.440572	yes
ENST00000429681	hsa-miR-7160-3p	16.3529	12.333	22.5255	44.5805	39.0849	32.573	chr3	-	48979932	48983866	RP13-131K19.1	exonic_antisense	ENSEMBL_GENCODE	0.0089777	1	0.440572	yes
ENST00000429681	hsa-miR-939-3p	16.3529	12.333	22.5255	44.5805	39.0849	32.573	chr3	-	48979932	48983866	RP13-131K19.1	exonic_antisense	ENSEMBL_GENCODE	0.0089777	1	0.440572	yes
ENST00000429761	hsa-miR-1273g-3p	5.1711	4.09724	11.1987	17.3572	12.0913	18.9901	chr2	+	46899275	46908678	AC016722.4	exonic_antisense	ENSEMBL_GENCODE	0.037256	1	0.422537	yes
ENST00000429761	hsa-miR-1285-3p	5.1711	4.09724	11.1987	17.3572	12.0913	18.9901	chr2	+	46899275	46908678	AC016722.4	exonic_antisense	ENSEMBL_GENCODE	0.037256	1	0.422537	yes
ENST00000429761	hsa-miR-328-5p	5.1711	4.09724	11.1987	17.3572	12.0913	18.9901	chr2	+	46899275	46908678	AC016722.4	exonic_antisense	ENSEMBL_GENCODE	0.037256	1	0.422537	yes
ENST00000429761	hsa-miR-4459	5.1711	4.09724	11.1987	17.3572	12.0913	18.9901	chr2	+	46899275	46908678	AC016722.4	exonic_antisense	ENSEMBL_GENCODE	0.037256	1	0.422537	yes
ENST00000429761	hsa-miR-4685-5p	5.1711	4.09724	11.1987	17.3572	12.0913	18.9901	chr2	+	46899275	46908678	AC016722.4	exonic_antisense	ENSEMBL_GENCODE	0.037256	1	0.422537	yes
ENST00000429761	hsa-miR-4763-3p	5.1711	4.09724	11.1987	17.3572	12.0913	18.9901	chr2	+	46899275	46908678	AC016722.4	exonic_antisense	ENSEMBL_GENCODE	0.037256	1	0.422537	yes
ENST00000429761	hsa-miR-5001-3p	5.1711	4.09724	11.1987	17.3572	12.0913	18.9901	chr2	+	46899275	46908678	AC016722.4	exonic_antisense	ENSEMBL_GENCODE	0.037256	1	0.422537	yes
ENST00000429761	hsa-miR-6089	5.1711	4.09724	11.1987	17.3572	12.0913	18.9901	chr2	+	46899275	46908678	AC016722.4	exonic_antisense	ENSEMBL_GENCODE	0.037256	1	0.422537	yes
ENST00000429761	hsa-miR-6511a-5p	5.1711	4.09724	11.1987	17.3572	12.0913	18.9901	chr2	+	46899275	46908678	AC016722.4	exonic_antisense	ENSEMBL_GENCODE	0.037256	1	0.422537	yes
ENST00000429761	hsa-miR-6728-3p	5.1711	4.09724	11.1987	17.3572	12.0913	18.9901	chr2	+	46899275	46908678	AC016722.4	exonic_antisense	ENSEMBL_GENCODE	0.037256	1	0.422537	yes
ENST00000429761	hsa-miR-6765-5p	5.1711	4.09724	11.1987	17.3572	12.0913	18.9901	chr2	+	46899275	46908678	AC016722.4	exonic_antisense	ENSEMBL_GENCODE	0.037256	1	0.422537	yes
ENST00000429761	hsa-miR-6778-5p	5.1711	4.09724	11.1987	17.3572	12.0913	18.9901	chr2	+	46899275	46908678	AC016722.4	exonic_antisense	ENSEMBL_GENCODE	0.037256	1	0.422537	yes
ENST00000429761	hsa-miR-6846-5p	5.1711	4.09724	11.1987	17.3572	12.0913	18.9901	chr2	+	46899275	46908678	AC016722.4	exonic_antisense	ENSEMBL_GENCODE	0.037256	1	0.422537	yes
ENST00000429761	hsa-miR-6848-5p	5.1711	4.09724	11.1987	17.3572	12.0913	18.9901	chr2	+	46899275	46908678	AC016722.4	exonic_antisense	ENSEMBL_GENCODE	0.037256	1	0.422537	yes
ENST00000429761	hsa-miR-7160-5p	5.1711	4.09724	11.1987	17.3572	12.0913	18.9901	chr2	+	46899275	46908678	AC016722.4	exonic_antisense	ENSEMBL_GENCODE	0.037256	1	0.422537	yes
ENST00000429761	hsa-miR-8077	5.1711	4.09724	11.1987	17.3572	12.0913	18.9901	chr2	+	46899275	46908678	AC016722.4	exonic_antisense	ENSEMBL_GENCODE	0.037256	1	0.422537	yes
ENST00000429850	hsa-miR-1207-5p	61.9004	57.4151	70.4077	11.4346	3.99227	15.7457	chr10	+	76888044	76905131	KCNMA1-AS1	exonic_antisense	ENSEMBL_GENCODE	0.00050009	1	6.08621	yes
ENST00000429850	hsa-miR-1249-5p	61.9004	57.4151	70.4077	11.4346	3.99227	15.7457	chr10	+	76888044	76905131	KCNMA1-AS1	exonic_antisense	ENSEMBL_GENCODE	0.00050009	1	6.08621	yes
ENST00000429850	hsa-miR-3132	61.9004	57.4151	70.4077	11.4346	3.99227	15.7457	chr10	+	76888044	76905131	KCNMA1-AS1	exonic_antisense	ENSEMBL_GENCODE	0.00050009	1	6.08621	yes
ENST00000429850	hsa-miR-3162-3p	61.9004	57.4151	70.4077	11.4346	3.99227	15.7457	chr10	+	76888044	76905131	KCNMA1-AS1	exonic_antisense	ENSEMBL_GENCODE	0.00050009	1	6.08621	yes
ENST00000429850	hsa-miR-3189-5p	61.9004	57.4151	70.4077	11.4346	3.99227	15.7457	chr10	+	76888044	76905131	KCNMA1-AS1	exonic_antisense	ENSEMBL_GENCODE	0.00050009	1	6.08621	yes
ENST00000429850	hsa-miR-3678-3p	61.9004	57.4151	70.4077	11.4346	3.99227	15.7457	chr10	+	76888044	76905131	KCNMA1-AS1	exonic_antisense	ENSEMBL_GENCODE	0.00050009	1	6.08621	yes
ENST00000429850	hsa-miR-3692-5p	61.9004	57.4151	70.4077	11.4346	3.99227	15.7457	chr10	+	76888044	76905131	KCNMA1-AS1	exonic_antisense	ENSEMBL_GENCODE	0.00050009	1	6.08621	yes
ENST00000429850	hsa-miR-4661-3p	61.9004	57.4151	70.4077	11.4346	3.99227	15.7457	chr10	+	76888044	76905131	KCNMA1-AS1	exonic_antisense	ENSEMBL_GENCODE	0.00050009	1	6.08621	yes
ENST00000429850	hsa-miR-4685-5p	61.9004	57.4151	70.4077	11.4346	3.99227	15.7457	chr10	+	76888044	76905131	KCNMA1-AS1	exonic_antisense	ENSEMBL_GENCODE	0.00050009	1	6.08621	yes
ENST00000429850	hsa-miR-4722-5p	61.9004	57.4151	70.4077	11.4346	3.99227	15.7457	chr10	+	76888044	76905131	KCNMA1-AS1	exonic_antisense	ENSEMBL_GENCODE	0.00050009	1	6.08621	yes
ENST00000429850	hsa-miR-6511b-5p	61.9004	57.4151	70.4077	11.4346	3.99227	15.7457	chr10	+	76888044	76905131	KCNMA1-AS1	exonic_antisense	ENSEMBL_GENCODE	0.00050009	1	6.08621	yes
ENST00000429850	hsa-miR-6734-3p	61.9004	57.4151	70.4077	11.4346	3.99227	15.7457	chr10	+	76888044	76905131	KCNMA1-AS1	exonic_antisense	ENSEMBL_GENCODE	0.00050009	1	6.08621	yes
ENST00000429850	hsa-miR-6791-3p	61.9004	57.4151	70.4077	11.4346	3.99227	15.7457	chr10	+	76888044	76905131	KCNMA1-AS1	exonic_antisense	ENSEMBL_GENCODE	0.00050009	1	6.08621	yes
ENST00000429850	hsa-miR-6793-5p	61.9004	57.4151	70.4077	11.4346	3.99227	15.7457	chr10	+	76888044	76905131	KCNMA1-AS1	exonic_antisense	ENSEMBL_GENCODE	0.00050009	1	6.08621	yes
ENST00000429850	hsa-miR-6797-5p	61.9004	57.4151	70.4077	11.4346	3.99227	15.7457	chr10	+	76888044	76905131	KCNMA1-AS1	exonic_antisense	ENSEMBL_GENCODE	0.00050009	1	6.08621	yes
ENST00000429850	hsa-miR-6893-5p	61.9004	57.4151	70.4077	11.4346	3.99227	15.7457	chr10	+	76888044	76905131	KCNMA1-AS1	exonic_antisense	ENSEMBL_GENCODE	0.00050009	1	6.08621	yes
ENST00000429850	hsa-miR-6894-5p	61.9004	57.4151	70.4077	11.4346	3.99227	15.7457	chr10	+	76888044	76905131	KCNMA1-AS1	exonic_antisense	ENSEMBL_GENCODE	0.00050009	1	6.08621	yes
ENST00000429850	hsa-miR-7106-3p	61.9004	57.4151	70.4077	11.4346	3.99227	15.7457	chr10	+	76888044	76905131	KCNMA1-AS1	exonic_antisense	ENSEMBL_GENCODE	0.00050009	1	6.08621	yes
ENST00000429850	hsa-miR-7152-3p	61.9004	57.4151	70.4077	11.4346	3.99227	15.7457	chr10	+	76888044	76905131	KCNMA1-AS1	exonic_antisense	ENSEMBL_GENCODE	0.00050009	1	6.08621	yes
ENST00000429998	hsa-miR-1233-5p	16.7643	22.9217	8.32666	40.5842	29.5803	31.5422	chr6	+	34279704	34286768	RP11-513I15.6	exonic_antisense	ENSEMBL_GENCODE	0.029878	1	0.47207	yes
ENST00000429998	hsa-miR-1236-3p	16.7643	22.9217	8.32666	40.5842	29.5803	31.5422	chr6	+	34279704	34286768	RP11-513I15.6	exonic_antisense	ENSEMBL_GENCODE	0.029878	1	0.47207	yes
ENST00000429998	hsa-miR-1237-3p	16.7643	22.9217	8.32666	40.5842	29.5803	31.5422	chr6	+	34279704	34286768	RP11-513I15.6	exonic_antisense	ENSEMBL_GENCODE	0.029878	1	0.47207	yes
ENST00000429998	hsa-miR-1266-5p	16.7643	22.9217	8.32666	40.5842	29.5803	31.5422	chr6	+	34279704	34286768	RP11-513I15.6	exonic_antisense	ENSEMBL_GENCODE	0.029878	1	0.47207	yes
ENST00000429998	hsa-miR-1273a	16.7643	22.9217	8.32666	40.5842	29.5803	31.5422	chr6	+	34279704	34286768	RP11-513I15.6	exonic_antisense	ENSEMBL_GENCODE	0.029878	1	0.47207	yes
ENST00000429998	hsa-miR-1273e	16.7643	22.9217	8.32666	40.5842	29.5803	31.5422	chr6	+	34279704	34286768	RP11-513I15.6	exonic_antisense	ENSEMBL_GENCODE	0.029878	1	0.47207	yes
ENST00000429998	hsa-miR-1273g-3p	16.7643	22.9217	8.32666	40.5842	29.5803	31.5422	chr6	+	34279704	34286768	RP11-513I15.6	exonic_antisense	ENSEMBL_GENCODE	0.029878	1	0.47207	yes
ENST00000429998	hsa-miR-1273h-5p	16.7643	22.9217	8.32666	40.5842	29.5803	31.5422	chr6	+	34279704	34286768	RP11-513I15.6	exonic_antisense	ENSEMBL_GENCODE	0.029878	1	0.47207	yes
ENST00000429998	hsa-miR-1285-3p	16.7643	22.9217	8.32666	40.5842	29.5803	31.5422	chr6	+	34279704	34286768	RP11-513I15.6	exonic_antisense	ENSEMBL_GENCODE	0.029878	1	0.47207	yes
ENST00000429998	hsa-miR-1914-3p	16.7643	22.9217	8.32666	40.5842	29.5803	31.5422	chr6	+	34279704	34286768	RP11-513I15.6	exonic_antisense	ENSEMBL_GENCODE	0.029878	1	0.47207	yes
ENST00000429998	hsa-miR-30b-3p	16.7643	22.9217	8.32666	40.5842	29.5803	31.5422	chr6	+	34279704	34286768	RP11-513I15.6	exonic_antisense	ENSEMBL_GENCODE	0.029878	1	0.47207	yes
ENST00000429998	hsa-miR-3190-3p	16.7643	22.9217	8.32666	40.5842	29.5803	31.5422	chr6	+	34279704	34286768	RP11-513I15.6	exonic_antisense	ENSEMBL_GENCODE	0.029878	1	0.47207	yes
ENST00000429998	hsa-miR-3192-5p	16.7643	22.9217	8.32666	40.5842	29.5803	31.5422	chr6	+	34279704	34286768	RP11-513I15.6	exonic_antisense	ENSEMBL_GENCODE	0.029878	1	0.47207	yes
ENST00000429998	hsa-miR-3198	16.7643	22.9217	8.32666	40.5842	29.5803	31.5422	chr6	+	34279704	34286768	RP11-513I15.6	exonic_antisense	ENSEMBL_GENCODE	0.029878	1	0.47207	yes
ENST00000429998	hsa-miR-4656	16.7643	22.9217	8.32666	40.5842	29.5803	31.5422	chr6	+	34279704	34286768	RP11-513I15.6	exonic_antisense	ENSEMBL_GENCODE	0.029878	1	0.47207	yes
ENST00000429998	hsa-miR-4667-3p	16.7643	22.9217	8.32666	40.5842	29.5803	31.5422	chr6	+	34279704	34286768	RP11-513I15.6	exonic_antisense	ENSEMBL_GENCODE	0.029878	1	0.47207	yes
ENST00000429998	hsa-miR-4667-5p	16.7643	22.9217	8.32666	40.5842	29.5803	31.5422	chr6	+	34279704	34286768	RP11-513I15.6	exonic_antisense	ENSEMBL_GENCODE	0.029878	1	0.47207	yes
ENST00000429998	hsa-miR-4685-3p	16.7643	22.9217	8.32666	40.5842	29.5803	31.5422	chr6	+	34279704	34286768	RP11-513I15.6	exonic_antisense	ENSEMBL_GENCODE	0.029878	1	0.47207	yes
ENST00000429998	hsa-miR-4722-5p	16.7643	22.9217	8.32666	40.5842	29.5803	31.5422	chr6	+	34279704	34286768	RP11-513I15.6	exonic_antisense	ENSEMBL_GENCODE	0.029878	1	0.47207	yes
ENST00000429998	hsa-miR-4723-3p	16.7643	22.9217	8.32666	40.5842	29.5803	31.5422	chr6	+	34279704	34286768	RP11-513I15.6	exonic_antisense	ENSEMBL_GENCODE	0.029878	1	0.47207	yes
ENST00000429998	hsa-miR-4728-5p	16.7643	22.9217	8.32666	40.5842	29.5803	31.5422	chr6	+	34279704	34286768	RP11-513I15.6	exonic_antisense	ENSEMBL_GENCODE	0.029878	1	0.47207	yes
ENST00000429998	hsa-miR-574-5p	16.7643	22.9217	8.32666	40.5842	29.5803	31.5422	chr6	+	34279704	34286768	RP11-513I15.6	exonic_antisense	ENSEMBL_GENCODE	0.029878	1	0.47207	yes
ENST00000429998	hsa-miR-5787	16.7643	22.9217	8.32666	40.5842	29.5803	31.5422	chr6	+	34279704	34286768	RP11-513I15.6	exonic_antisense	ENSEMBL_GENCODE	0.029878	1	0.47207	yes
ENST00000429998	hsa-miR-596	16.7643	22.9217	8.32666	40.5842	29.5803	31.5422	chr6	+	34279704	34286768	RP11-513I15.6	exonic_antisense	ENSEMBL_GENCODE	0.029878	1	0.47207	yes
ENST00000429998	hsa-miR-6089	16.7643	22.9217	8.32666	40.5842	29.5803	31.5422	chr6	+	34279704	34286768	RP11-513I15.6	exonic_antisense	ENSEMBL_GENCODE	0.029878	1	0.47207	yes
ENST00000429998	hsa-miR-6503-5p	16.7643	22.9217	8.32666	40.5842	29.5803	31.5422	chr6	+	34279704	34286768	RP11-513I15.6	exonic_antisense	ENSEMBL_GENCODE	0.029878	1	0.47207	yes
ENST00000429998	hsa-miR-6749-3p	16.7643	22.9217	8.32666	40.5842	29.5803	31.5422	chr6	+	34279704	34286768	RP11-513I15.6	exonic_antisense	ENSEMBL_GENCODE	0.029878	1	0.47207	yes
ENST00000429998	hsa-miR-6752-3p	16.7643	22.9217	8.32666	40.5842	29.5803	31.5422	chr6	+	34279704	34286768	RP11-513I15.6	exonic_antisense	ENSEMBL_GENCODE	0.029878	1	0.47207	yes
ENST00000429998	hsa-miR-6765-5p	16.7643	22.9217	8.32666	40.5842	29.5803	31.5422	chr6	+	34279704	34286768	RP11-513I15.6	exonic_antisense	ENSEMBL_GENCODE	0.029878	1	0.47207	yes
ENST00000429998	hsa-miR-6778-5p	16.7643	22.9217	8.32666	40.5842	29.5803	31.5422	chr6	+	34279704	34286768	RP11-513I15.6	exonic_antisense	ENSEMBL_GENCODE	0.029878	1	0.47207	yes
ENST00000429998	hsa-miR-6785-5p	16.7643	22.9217	8.32666	40.5842	29.5803	31.5422	chr6	+	34279704	34286768	RP11-513I15.6	exonic_antisense	ENSEMBL_GENCODE	0.029878	1	0.47207	yes
ENST00000429998	hsa-miR-6791-5p	16.7643	22.9217	8.32666	40.5842	29.5803	31.5422	chr6	+	34279704	34286768	RP11-513I15.6	exonic_antisense	ENSEMBL_GENCODE	0.029878	1	0.47207	yes
ENST00000429998	hsa-miR-6807-3p	16.7643	22.9217	8.32666	40.5842	29.5803	31.5422	chr6	+	34279704	34286768	RP11-513I15.6	exonic_antisense	ENSEMBL_GENCODE	0.029878	1	0.47207	yes
ENST00000429998	hsa-miR-6808-5p	16.7643	22.9217	8.32666	40.5842	29.5803	31.5422	chr6	+	34279704	34286768	RP11-513I15.6	exonic_antisense	ENSEMBL_GENCODE	0.029878	1	0.47207	yes
ENST00000429998	hsa-miR-6842-3p	16.7643	22.9217	8.32666	40.5842	29.5803	31.5422	chr6	+	34279704	34286768	RP11-513I15.6	exonic_antisense	ENSEMBL_GENCODE	0.029878	1	0.47207	yes
ENST00000429998	hsa-miR-6865-5p	16.7643	22.9217	8.32666	40.5842	29.5803	31.5422	chr6	+	34279704	34286768	RP11-513I15.6	exonic_antisense	ENSEMBL_GENCODE	0.029878	1	0.47207	yes
ENST00000429998	hsa-miR-6867-5p	16.7643	22.9217	8.32666	40.5842	29.5803	31.5422	chr6	+	34279704	34286768	RP11-513I15.6	exonic_antisense	ENSEMBL_GENCODE	0.029878	1	0.47207	yes
ENST00000429998	hsa-miR-6873-3p	16.7643	22.9217	8.32666	40.5842	29.5803	31.5422	chr6	+	34279704	34286768	RP11-513I15.6	exonic_antisense	ENSEMBL_GENCODE	0.029878	1	0.47207	yes
ENST00000429998	hsa-miR-6879-5p	16.7643	22.9217	8.32666	40.5842	29.5803	31.5422	chr6	+	34279704	34286768	RP11-513I15.6	exonic_antisense	ENSEMBL_GENCODE	0.029878	1	0.47207	yes
ENST00000429998	hsa-miR-7111-3p	16.7643	22.9217	8.32666	40.5842	29.5803	31.5422	chr6	+	34279704	34286768	RP11-513I15.6	exonic_antisense	ENSEMBL_GENCODE	0.029878	1	0.47207	yes
ENST00000429998	hsa-miR-7843-5p	16.7643	22.9217	8.32666	40.5842	29.5803	31.5422	chr6	+	34279704	34286768	RP11-513I15.6	exonic_antisense	ENSEMBL_GENCODE	0.029878	1	0.47207	yes
ENST00000429998	hsa-miR-7851-3p	16.7643	22.9217	8.32666	40.5842	29.5803	31.5422	chr6	+	34279704	34286768	RP11-513I15.6	exonic_antisense	ENSEMBL_GENCODE	0.029878	1	0.47207	yes
ENST00000430051	hsa-miR-4270	93.8681	70.5532	81.1028	55.5756	28.8182	31.1045	chr2	-	23375364	23381255	AC012506.4	intergenic	ENSEMBL_GENCODE	0.0164411	1	2.12578	yes
ENST00000430098	hsa-miR-1343-5p	105.465	108.89	96.791	66.2029	44.7666	33.035	chr1	-	110166186	110167183	RP5-1028L10.1	exonic_antisense	ENSEMBL_GENCODE	0.005775	1	2.16066	yes
ENST00000430098	hsa-miR-3692-5p	105.465	108.89	96.791	66.2029	44.7666	33.035	chr1	-	110166186	110167183	RP5-1028L10.1	exonic_antisense	ENSEMBL_GENCODE	0.005775	1	2.16066	yes
ENST00000430098	hsa-miR-3937	105.465	108.89	96.791	66.2029	44.7666	33.035	chr1	-	110166186	110167183	RP5-1028L10.1	exonic_antisense	ENSEMBL_GENCODE	0.005775	1	2.16066	yes
ENST00000430098	hsa-miR-5787	105.465	108.89	96.791	66.2029	44.7666	33.035	chr1	-	110166186	110167183	RP5-1028L10.1	exonic_antisense	ENSEMBL_GENCODE	0.005775	1	2.16066	yes
ENST00000430098	hsa-miR-6075	105.465	108.89	96.791	66.2029	44.7666	33.035	chr1	-	110166186	110167183	RP5-1028L10.1	exonic_antisense	ENSEMBL_GENCODE	0.005775	1	2.16066	yes
ENST00000430098	hsa-miR-6081	105.465	108.89	96.791	66.2029	44.7666	33.035	chr1	-	110166186	110167183	RP5-1028L10.1	exonic_antisense	ENSEMBL_GENCODE	0.005775	1	2.16066	yes
ENST00000430098	hsa-miR-8089	105.465	108.89	96.791	66.2029	44.7666	33.035	chr1	-	110166186	110167183	RP5-1028L10.1	exonic_antisense	ENSEMBL_GENCODE	0.005775	1	2.16066	yes
ENST00000430098	hsa-miR-939-5p	105.465	108.89	96.791	66.2029	44.7666	33.035	chr1	-	110166186	110167183	RP5-1028L10.1	exonic_antisense	ENSEMBL_GENCODE	0.005775	1	2.16066	yes
ENST00000430107	hsa-miR-4270	214.954	203.743	227.474	121.502	88.6342	70.4492	chr1	-	116463721	116466452	RP4-655J12.4	intergenic	ENSEMBL_GENCODE	0.00176303	1	2.30294	yes
ENST00000430107	hsa-miR-6827-5p	214.954	203.743	227.474	121.502	88.6342	70.4492	chr1	-	116463721	116466452	RP4-655J12.4	intergenic	ENSEMBL_GENCODE	0.00176303	1	2.30294	yes
ENST00000430416	hsa-miR-1273h-5p	21.8548	23.4545	10.271	34.8857	35.5979	41.9826	chr2	-	177283514	177323164	AC074286.1	intergenic	ENSEMBL_GENCODE	0.0159784	1	0.494195	yes
ENST00000430416	hsa-miR-1285-3p	21.8548	23.4545	10.271	34.8857	35.5979	41.9826	chr2	-	177283514	177323164	AC074286.1	intergenic	ENSEMBL_GENCODE	0.0159784	1	0.494195	yes
ENST00000430416	hsa-miR-3187-5p	21.8548	23.4545	10.271	34.8857	35.5979	41.9826	chr2	-	177283514	177323164	AC074286.1	intergenic	ENSEMBL_GENCODE	0.0159784	1	0.494195	yes
ENST00000430416	hsa-miR-6089	21.8548	23.4545	10.271	34.8857	35.5979	41.9826	chr2	-	177283514	177323164	AC074286.1	intergenic	ENSEMBL_GENCODE	0.0159784	1	0.494195	yes
ENST00000430416	hsa-miR-612	21.8548	23.4545	10.271	34.8857	35.5979	41.9826	chr2	-	177283514	177323164	AC074286.1	intergenic	ENSEMBL_GENCODE	0.0159784	1	0.494195	yes
ENST00000430449	hsa-miR-6089	124.148	109.902	109.634	85.1015	31.1188	32.6545	chr22	+	31963357	31970400	CTA-342B11.1	intergenic	ENSEMBL_GENCODE	0.024163	1	2.30855	yes
ENST00000430449	hsa-miR-6511a-5p	124.148	109.902	109.634	85.1015	31.1188	32.6545	chr22	+	31963357	31970400	CTA-342B11.1	intergenic	ENSEMBL_GENCODE	0.024163	1	2.30855	yes
ENST00000430449	hsa-miR-6760-5p	124.148	109.902	109.634	85.1015	31.1188	32.6545	chr22	+	31963357	31970400	CTA-342B11.1	intergenic	ENSEMBL_GENCODE	0.024163	1	2.30855	yes
ENST00000430529	hsa-miR-4298	140.349	113.687	80.4396	45.0858	43.9974	29.4921	chr2	+	317912	336465	AC079779.6	intergenic	ENSEMBL_GENCODE	0.0162823	1	2.82078	yes
ENST00000430529	hsa-miR-4669	140.349	113.687	80.4396	45.0858	43.9974	29.4921	chr2	+	317912	336465	AC079779.6	intergenic	ENSEMBL_GENCODE	0.0162823	1	2.82078	yes
ENST00000430529	hsa-miR-6132	140.349	113.687	80.4396	45.0858	43.9974	29.4921	chr2	+	317912	336465	AC079779.6	intergenic	ENSEMBL_GENCODE	0.0162823	1	2.82078	yes
ENST00000430529	hsa-miR-650	140.349	113.687	80.4396	45.0858	43.9974	29.4921	chr2	+	317912	336465	AC079779.6	intergenic	ENSEMBL_GENCODE	0.0162823	1	2.82078	yes
ENST00000430529	hsa-miR-6510-5p	140.349	113.687	80.4396	45.0858	43.9974	29.4921	chr2	+	317912	336465	AC079779.6	intergenic	ENSEMBL_GENCODE	0.0162823	1	2.82078	yes
ENST00000430529	hsa-miR-6824-3p	140.349	113.687	80.4396	45.0858	43.9974	29.4921	chr2	+	317912	336465	AC079779.6	intergenic	ENSEMBL_GENCODE	0.0162823	1	2.82078	yes
ENST00000430897	hsa-miR-345-3p	12.4529	15.0459	18.5522	4.56287	9.7396	3.87384	chr2	-	11357515	11365636	AC099344.2	intergenic	ENSEMBL_GENCODE	0.022155	1	2.53357	yes
ENST00000430897	hsa-miR-3934-5p	12.4529	15.0459	18.5522	4.56287	9.7396	3.87384	chr2	-	11357515	11365636	AC099344.2	intergenic	ENSEMBL_GENCODE	0.022155	1	2.53357	yes
ENST00000430897	hsa-miR-6081	12.4529	15.0459	18.5522	4.56287	9.7396	3.87384	chr2	-	11357515	11365636	AC099344.2	intergenic	ENSEMBL_GENCODE	0.022155	1	2.53357	yes
ENST00000430897	hsa-miR-6501-3p	12.4529	15.0459	18.5522	4.56287	9.7396	3.87384	chr2	-	11357515	11365636	AC099344.2	intergenic	ENSEMBL_GENCODE	0.022155	1	2.53357	yes
ENST00000430897	hsa-miR-6769a-3p	12.4529	15.0459	18.5522	4.56287	9.7396	3.87384	chr2	-	11357515	11365636	AC099344.2	intergenic	ENSEMBL_GENCODE	0.022155	1	2.53357	yes
ENST00000430897	hsa-miR-6791-3p	12.4529	15.0459	18.5522	4.56287	9.7396	3.87384	chr2	-	11357515	11365636	AC099344.2	intergenic	ENSEMBL_GENCODE	0.022155	1	2.53357	yes
ENST00000430897	hsa-miR-6813-5p	12.4529	15.0459	18.5522	4.56287	9.7396	3.87384	chr2	-	11357515	11365636	AC099344.2	intergenic	ENSEMBL_GENCODE	0.022155	1	2.53357	yes
ENST00000430897	hsa-miR-7113-3p	12.4529	15.0459	18.5522	4.56287	9.7396	3.87384	chr2	-	11357515	11365636	AC099344.2	intergenic	ENSEMBL_GENCODE	0.022155	1	2.53357	yes
ENST00000430897	hsa-miR-762	12.4529	15.0459	18.5522	4.56287	9.7396	3.87384	chr2	-	11357515	11365636	AC099344.2	intergenic	ENSEMBL_GENCODE	0.022155	1	2.53357	yes
ENST00000430897	hsa-miR-770-5p	12.4529	15.0459	18.5522	4.56287	9.7396	3.87384	chr2	-	11357515	11365636	AC099344.2	intergenic	ENSEMBL_GENCODE	0.022155	1	2.53357	yes
ENST00000430897	hsa-miR-7974	12.4529	15.0459	18.5522	4.56287	9.7396	3.87384	chr2	-	11357515	11365636	AC099344.2	intergenic	ENSEMBL_GENCODE	0.022155	1	2.53357	yes
ENST00000430897	hsa-miR-939-5p	12.4529	15.0459	18.5522	4.56287	9.7396	3.87384	chr2	-	11357515	11365636	AC099344.2	intergenic	ENSEMBL_GENCODE	0.022155	1	2.53357	yes
ENST00000431083	hsa-miR-4750-3p	4.05503	4.09724	4.25472	55.6654	55.0371	79.359	chr7	-	155196563	155198455	AC099552.4	intergenic	ENSEMBL_GENCODE	0.0177833	1	0.0652788	yes
ENST00000431083	hsa-miR-6781-5p	4.05503	4.09724	4.25472	55.6654	55.0371	79.359	chr7	-	155196563	155198455	AC099552.4	intergenic	ENSEMBL_GENCODE	0.0177833	1	0.0652788	yes
ENST00000431290	hsa-miR-3127-5p	11.4674	4.09724	24.7393	77.2367	79.0608	90.7189	chr22	-	36858021	36870380	CTA-833B7.2	exonic_antisense	ENSEMBL_GENCODE	0.00072431	1	0.163163	yes
ENST00000431290	hsa-miR-331-3p	11.4674	4.09724	24.7393	77.2367	79.0608	90.7189	chr22	-	36858021	36870380	CTA-833B7.2	exonic_antisense	ENSEMBL_GENCODE	0.00072431	1	0.163163	yes
ENST00000431290	hsa-miR-4722-5p	11.4674	4.09724	24.7393	77.2367	79.0608	90.7189	chr22	-	36858021	36870380	CTA-833B7.2	exonic_antisense	ENSEMBL_GENCODE	0.00072431	1	0.163163	yes
ENST00000431290	hsa-miR-5088-5p	11.4674	4.09724	24.7393	77.2367	79.0608	90.7189	chr22	-	36858021	36870380	CTA-833B7.2	exonic_antisense	ENSEMBL_GENCODE	0.00072431	1	0.163163	yes
ENST00000431290	hsa-miR-6845-3p	11.4674	4.09724	24.7393	77.2367	79.0608	90.7189	chr22	-	36858021	36870380	CTA-833B7.2	exonic_antisense	ENSEMBL_GENCODE	0.00072431	1	0.163163	yes
ENST00000431442	hsa-miR-328-3p	4.05503	6.14366	4.22573	10.3533	16.661	10.1359	chr9	+	122609915	122639678	RP11-64P14.7	exonic_sense	ENSEMBL_GENCODE	0.027819	1	0.388273	yes
ENST00000431616	hsa-miR-614	146.462	153.602	172.704	68.5867	75.3436	64.3341	chrX	+	102769161	102884166	LINC00630	intergenic	ENSEMBL_GENCODE	0.00047985	1	2.27003	yes
ENST00000431813	hsa-miR-1273g-3p	372.644	565.945	599.355	1565.1	1436.34	1466.35	chr9	+	87553454	87554459	DAPK1-IT1	intronic_sense	ENSEMBL_GENCODE	0.00026347	1	0.34423	yes
ENST00000431813	hsa-miR-1273h-5p	372.644	565.945	599.355	1565.1	1436.34	1466.35	chr9	+	87553454	87554459	DAPK1-IT1	intronic_sense	ENSEMBL_GENCODE	0.00026347	1	0.34423	yes
ENST00000431813	hsa-miR-1285-3p	372.644	565.945	599.355	1565.1	1436.34	1466.35	chr9	+	87553454	87554459	DAPK1-IT1	intronic_sense	ENSEMBL_GENCODE	0.00026347	1	0.34423	yes
ENST00000431813	hsa-miR-3187-5p	372.644	565.945	599.355	1565.1	1436.34	1466.35	chr9	+	87553454	87554459	DAPK1-IT1	intronic_sense	ENSEMBL_GENCODE	0.00026347	1	0.34423	yes
ENST00000431813	hsa-miR-3192-5p	372.644	565.945	599.355	1565.1	1436.34	1466.35	chr9	+	87553454	87554459	DAPK1-IT1	intronic_sense	ENSEMBL_GENCODE	0.00026347	1	0.34423	yes
ENST00000431981	hsa-miR-3155a	72.1081	71.4792	71.0435	36.4016	35.2622	26.3351	chr9	+	35772311	35790432	RP11-112J3.16	intergenic	ENSEMBL_GENCODE	0.0066985	1	2.19013	yes
ENST00000431981	hsa-miR-4640-5p	72.1081	71.4792	71.0435	36.4016	35.2622	26.3351	chr9	+	35772311	35790432	RP11-112J3.16	intergenic	ENSEMBL_GENCODE	0.0066985	1	2.19013	yes
ENST00000431981	hsa-miR-6852-5p	72.1081	71.4792	71.0435	36.4016	35.2622	26.3351	chr9	+	35772311	35790432	RP11-112J3.16	intergenic	ENSEMBL_GENCODE	0.0066985	1	2.19013	yes
ENST00000432067	hsa-miR-6780a-5p	3765.39	3547.8	3786.55	2004.63	616.343	1524.95	chr20	-	30331080	30361730	RP4-610C12.1	intergenic	ENSEMBL_GENCODE	0.0050018	1	2.67726	yes
ENST00000432452	hsa-miR-1285-3p	186.715	189.831	176.333	62.4425	62.8454	56.0026	chr10	+	3934519	3935813	RP11-464C19.3	intergenic	ENSEMBL_GENCODE	1.59e-05	1	3.04968	yes
ENST00000432452	hsa-miR-3187-5p	186.715	189.831	176.333	62.4425	62.8454	56.0026	chr10	+	3934519	3935813	RP11-464C19.3	intergenic	ENSEMBL_GENCODE	1.59e-05	1	3.04968	yes
ENST00000432452	hsa-miR-4459	186.715	189.831	176.333	62.4425	62.8454	56.0026	chr10	+	3934519	3935813	RP11-464C19.3	intergenic	ENSEMBL_GENCODE	1.59e-05	1	3.04968	yes
ENST00000432452	hsa-miR-5189-5p	186.715	189.831	176.333	62.4425	62.8454	56.0026	chr10	+	3934519	3935813	RP11-464C19.3	intergenic	ENSEMBL_GENCODE	1.59e-05	1	3.04968	yes
ENST00000432957	hsa-miR-1233-5p	20.3457	25.8683	6.90182	47.8094	42.0533	44.6015	chr2	+	229942728	229945137	FBXO36-IT1	intronic_sense	ENSEMBL_GENCODE	0.0099017	1	0.395018	yes
ENST00000432957	hsa-miR-5699-3p	20.3457	25.8683	6.90182	47.8094	42.0533	44.6015	chr2	+	229942728	229945137	FBXO36-IT1	intronic_sense	ENSEMBL_GENCODE	0.0099017	1	0.395018	yes
ENST00000432957	hsa-miR-6735-5p	20.3457	25.8683	6.90182	47.8094	42.0533	44.6015	chr2	+	229942728	229945137	FBXO36-IT1	intronic_sense	ENSEMBL_GENCODE	0.0099017	1	0.395018	yes
ENST00000432957	hsa-miR-8071	20.3457	25.8683	6.90182	47.8094	42.0533	44.6015	chr2	+	229942728	229945137	FBXO36-IT1	intronic_sense	ENSEMBL_GENCODE	0.0099017	1	0.395018	yes
ENST00000433019	hsa-miR-671-5p	14.2729	17.7519	20.8653	5.35055	7.06259	8.98576	chr10	-	63123938	63125537	RP11-144G16.1	intergenic	ENSEMBL_GENCODE	0.0084778	1	2.47163	yes
ENST00000433040	hsa-miR-4508	42.8295	43.8073	31.6677	621.079	657.728	680.179	chr7	-	12570125	12571392	AC005281.2	exonic_antisense	ENSEMBL_GENCODE	2.05e-06	0.140062	0.0603907	yes
ENST00000433040	hsa-miR-4538	42.8295	43.8073	31.6677	621.079	657.728	680.179	chr7	-	12570125	12571392	AC005281.2	exonic_antisense	ENSEMBL_GENCODE	2.05e-06	0.140062	0.0603907	yes
ENST00000433040	hsa-miR-4640-5p	42.8295	43.8073	31.6677	621.079	657.728	680.179	chr7	-	12570125	12571392	AC005281.2	exonic_antisense	ENSEMBL_GENCODE	2.05e-06	0.140062	0.0603907	yes
ENST00000433040	hsa-miR-4749-3p	42.8295	43.8073	31.6677	621.079	657.728	680.179	chr7	-	12570125	12571392	AC005281.2	exonic_antisense	ENSEMBL_GENCODE	2.05e-06	0.140062	0.0603907	yes
ENST00000433040	hsa-miR-661	42.8295	43.8073	31.6677	621.079	657.728	680.179	chr7	-	12570125	12571392	AC005281.2	exonic_antisense	ENSEMBL_GENCODE	2.05e-06	0.140062	0.0603907	yes
ENST00000433040	hsa-miR-663a	42.8295	43.8073	31.6677	621.079	657.728	680.179	chr7	-	12570125	12571392	AC005281.2	exonic_antisense	ENSEMBL_GENCODE	2.05e-06	0.140062	0.0603907	yes
ENST00000433040	hsa-miR-6836-5p	42.8295	43.8073	31.6677	621.079	657.728	680.179	chr7	-	12570125	12571392	AC005281.2	exonic_antisense	ENSEMBL_GENCODE	2.05e-06	0.140062	0.0603907	yes
ENST00000433040	hsa-miR-6840-5p	42.8295	43.8073	31.6677	621.079	657.728	680.179	chr7	-	12570125	12571392	AC005281.2	exonic_antisense	ENSEMBL_GENCODE	2.05e-06	0.140062	0.0603907	yes
ENST00000433108	hsa-miR-1273a	204.351	244.232	190	89.4653	103.387	90.727	chr1	+	209428820	209432545	MIR205HG	exonic_sense	ENSEMBL_GENCODE	0.0021558	1	2.25187	yes
ENST00000433108	hsa-miR-1273c	204.351	244.232	190	89.4653	103.387	90.727	chr1	+	209428820	209432545	MIR205HG	exonic_sense	ENSEMBL_GENCODE	0.0021558	1	2.25187	yes
ENST00000433108	hsa-miR-1273g-3p	204.351	244.232	190	89.4653	103.387	90.727	chr1	+	209428820	209432545	MIR205HG	exonic_sense	ENSEMBL_GENCODE	0.0021558	1	2.25187	yes
ENST00000433108	hsa-miR-1273g-5p	204.351	244.232	190	89.4653	103.387	90.727	chr1	+	209428820	209432545	MIR205HG	exonic_sense	ENSEMBL_GENCODE	0.0021558	1	2.25187	yes
ENST00000433108	hsa-miR-1273h-5p	204.351	244.232	190	89.4653	103.387	90.727	chr1	+	209428820	209432545	MIR205HG	exonic_sense	ENSEMBL_GENCODE	0.0021558	1	2.25187	yes
ENST00000433108	hsa-miR-1285-3p	204.351	244.232	190	89.4653	103.387	90.727	chr1	+	209428820	209432545	MIR205HG	exonic_sense	ENSEMBL_GENCODE	0.0021558	1	2.25187	yes
ENST00000433108	hsa-miR-3185	204.351	244.232	190	89.4653	103.387	90.727	chr1	+	209428820	209432545	MIR205HG	exonic_sense	ENSEMBL_GENCODE	0.0021558	1	2.25187	yes
ENST00000433108	hsa-miR-3191-5p	204.351	244.232	190	89.4653	103.387	90.727	chr1	+	209428820	209432545	MIR205HG	exonic_sense	ENSEMBL_GENCODE	0.0021558	1	2.25187	yes
ENST00000433108	hsa-miR-3192-5p	204.351	244.232	190	89.4653	103.387	90.727	chr1	+	209428820	209432545	MIR205HG	exonic_sense	ENSEMBL_GENCODE	0.0021558	1	2.25187	yes
ENST00000433108	hsa-miR-3620-3p	204.351	244.232	190	89.4653	103.387	90.727	chr1	+	209428820	209432545	MIR205HG	exonic_sense	ENSEMBL_GENCODE	0.0021558	1	2.25187	yes
ENST00000433108	hsa-miR-3960	204.351	244.232	190	89.4653	103.387	90.727	chr1	+	209428820	209432545	MIR205HG	exonic_sense	ENSEMBL_GENCODE	0.0021558	1	2.25187	yes
ENST00000433108	hsa-miR-4459	204.351	244.232	190	89.4653	103.387	90.727	chr1	+	209428820	209432545	MIR205HG	exonic_sense	ENSEMBL_GENCODE	0.0021558	1	2.25187	yes
ENST00000433108	hsa-miR-4469	204.351	244.232	190	89.4653	103.387	90.727	chr1	+	209428820	209432545	MIR205HG	exonic_sense	ENSEMBL_GENCODE	0.0021558	1	2.25187	yes
ENST00000433108	hsa-miR-4639-3p	204.351	244.232	190	89.4653	103.387	90.727	chr1	+	209428820	209432545	MIR205HG	exonic_sense	ENSEMBL_GENCODE	0.0021558	1	2.25187	yes
ENST00000433108	hsa-miR-4656	204.351	244.232	190	89.4653	103.387	90.727	chr1	+	209428820	209432545	MIR205HG	exonic_sense	ENSEMBL_GENCODE	0.0021558	1	2.25187	yes
ENST00000433108	hsa-miR-4685-3p	204.351	244.232	190	89.4653	103.387	90.727	chr1	+	209428820	209432545	MIR205HG	exonic_sense	ENSEMBL_GENCODE	0.0021558	1	2.25187	yes
ENST00000433108	hsa-miR-4689	204.351	244.232	190	89.4653	103.387	90.727	chr1	+	209428820	209432545	MIR205HG	exonic_sense	ENSEMBL_GENCODE	0.0021558	1	2.25187	yes
ENST00000433108	hsa-miR-4739	204.351	244.232	190	89.4653	103.387	90.727	chr1	+	209428820	209432545	MIR205HG	exonic_sense	ENSEMBL_GENCODE	0.0021558	1	2.25187	yes
ENST00000433108	hsa-miR-5581-3p	204.351	244.232	190	89.4653	103.387	90.727	chr1	+	209428820	209432545	MIR205HG	exonic_sense	ENSEMBL_GENCODE	0.0021558	1	2.25187	yes
ENST00000433108	hsa-miR-6089	204.351	244.232	190	89.4653	103.387	90.727	chr1	+	209428820	209432545	MIR205HG	exonic_sense	ENSEMBL_GENCODE	0.0021558	1	2.25187	yes
ENST00000433108	hsa-miR-661	204.351	244.232	190	89.4653	103.387	90.727	chr1	+	209428820	209432545	MIR205HG	exonic_sense	ENSEMBL_GENCODE	0.0021558	1	2.25187	yes
ENST00000433108	hsa-miR-6728-5p	204.351	244.232	190	89.4653	103.387	90.727	chr1	+	209428820	209432545	MIR205HG	exonic_sense	ENSEMBL_GENCODE	0.0021558	1	2.25187	yes
ENST00000433108	hsa-miR-6734-5p	204.351	244.232	190	89.4653	103.387	90.727	chr1	+	209428820	209432545	MIR205HG	exonic_sense	ENSEMBL_GENCODE	0.0021558	1	2.25187	yes
ENST00000433108	hsa-miR-6749-3p	204.351	244.232	190	89.4653	103.387	90.727	chr1	+	209428820	209432545	MIR205HG	exonic_sense	ENSEMBL_GENCODE	0.0021558	1	2.25187	yes
ENST00000433108	hsa-miR-6752-5p	204.351	244.232	190	89.4653	103.387	90.727	chr1	+	209428820	209432545	MIR205HG	exonic_sense	ENSEMBL_GENCODE	0.0021558	1	2.25187	yes
ENST00000433108	hsa-miR-6756-5p	204.351	244.232	190	89.4653	103.387	90.727	chr1	+	209428820	209432545	MIR205HG	exonic_sense	ENSEMBL_GENCODE	0.0021558	1	2.25187	yes
ENST00000433108	hsa-miR-6769b-5p	204.351	244.232	190	89.4653	103.387	90.727	chr1	+	209428820	209432545	MIR205HG	exonic_sense	ENSEMBL_GENCODE	0.0021558	1	2.25187	yes
ENST00000433108	hsa-miR-6808-5p	204.351	244.232	190	89.4653	103.387	90.727	chr1	+	209428820	209432545	MIR205HG	exonic_sense	ENSEMBL_GENCODE	0.0021558	1	2.25187	yes
ENST00000433108	hsa-miR-6813-5p	204.351	244.232	190	89.4653	103.387	90.727	chr1	+	209428820	209432545	MIR205HG	exonic_sense	ENSEMBL_GENCODE	0.0021558	1	2.25187	yes
ENST00000433108	hsa-miR-6836-3p	204.351	244.232	190	89.4653	103.387	90.727	chr1	+	209428820	209432545	MIR205HG	exonic_sense	ENSEMBL_GENCODE	0.0021558	1	2.25187	yes
ENST00000433108	hsa-miR-6846-5p	204.351	244.232	190	89.4653	103.387	90.727	chr1	+	209428820	209432545	MIR205HG	exonic_sense	ENSEMBL_GENCODE	0.0021558	1	2.25187	yes
ENST00000433108	hsa-miR-6852-5p	204.351	244.232	190	89.4653	103.387	90.727	chr1	+	209428820	209432545	MIR205HG	exonic_sense	ENSEMBL_GENCODE	0.0021558	1	2.25187	yes
ENST00000433108	hsa-miR-6875-3p	204.351	244.232	190	89.4653	103.387	90.727	chr1	+	209428820	209432545	MIR205HG	exonic_sense	ENSEMBL_GENCODE	0.0021558	1	2.25187	yes
ENST00000433108	hsa-miR-7110-5p	204.351	244.232	190	89.4653	103.387	90.727	chr1	+	209428820	209432545	MIR205HG	exonic_sense	ENSEMBL_GENCODE	0.0021558	1	2.25187	yes
ENST00000433108	hsa-miR-769-3p	204.351	244.232	190	89.4653	103.387	90.727	chr1	+	209428820	209432545	MIR205HG	exonic_sense	ENSEMBL_GENCODE	0.0021558	1	2.25187	yes
ENST00000433108	hsa-miR-7851-3p	204.351	244.232	190	89.4653	103.387	90.727	chr1	+	209428820	209432545	MIR205HG	exonic_sense	ENSEMBL_GENCODE	0.0021558	1	2.25187	yes
ENST00000433108	hsa-miR-8072	204.351	244.232	190	89.4653	103.387	90.727	chr1	+	209428820	209432545	MIR205HG	exonic_sense	ENSEMBL_GENCODE	0.0021558	1	2.25187	yes
ENST00000433108	hsa-miR-933	204.351	244.232	190	89.4653	103.387	90.727	chr1	+	209428820	209432545	MIR205HG	exonic_sense	ENSEMBL_GENCODE	0.0021558	1	2.25187	yes
ENST00000433442	hsa-miR-8485	525.218	425.263	499.305	111.601	108.665	129.002	chr6	-	149027700	149032573	RP11-162J8.3	intronic_antisense	ENSEMBL_GENCODE	0.00027899	1	4.15093	yes
ENST00000433507	hsa-miR-6774-5p	140.952	132.029	137.999	449.375	343.265	296.25	chr2	+	130107684	130109741	AC018804.3	intergenic	ENSEMBL_GENCODE	0.038018	1	0.37743	yes
ENST00000433544	hsa-miR-3620-5p	41.0663	67.1186	63.1506	156.864	151.607	163.366	chr1	-	93752924	93775444	RP11-488P3.1	intergenic	ENSEMBL_GENCODE	0.00033904	1	0.363124	yes
ENST00000433544	hsa-miR-466	41.0663	67.1186	63.1506	156.864	151.607	163.366	chr1	-	93752924	93775444	RP11-488P3.1	intergenic	ENSEMBL_GENCODE	0.00033904	1	0.363124	yes
ENST00000433544	hsa-miR-593-5p	41.0663	67.1186	63.1506	156.864	151.607	163.366	chr1	-	93752924	93775444	RP11-488P3.1	intergenic	ENSEMBL_GENCODE	0.00033904	1	0.363124	yes
ENST00000433544	hsa-miR-6794-5p	41.0663	67.1186	63.1506	156.864	151.607	163.366	chr1	-	93752924	93775444	RP11-488P3.1	intergenic	ENSEMBL_GENCODE	0.00033904	1	0.363124	yes
ENST00000433544	hsa-miR-6798-5p	41.0663	67.1186	63.1506	156.864	151.607	163.366	chr1	-	93752924	93775444	RP11-488P3.1	intergenic	ENSEMBL_GENCODE	0.00033904	1	0.363124	yes
ENST00000433544	hsa-miR-6856-5p	41.0663	67.1186	63.1506	156.864	151.607	163.366	chr1	-	93752924	93775444	RP11-488P3.1	intergenic	ENSEMBL_GENCODE	0.00033904	1	0.363124	yes
ENST00000433544	hsa-miR-7974	41.0663	67.1186	63.1506	156.864	151.607	163.366	chr1	-	93752924	93775444	RP11-488P3.1	intergenic	ENSEMBL_GENCODE	0.00033904	1	0.363124	yes
ENST00000433544	hsa-miR-8485	41.0663	67.1186	63.1506	156.864	151.607	163.366	chr1	-	93752924	93775444	RP11-488P3.1	intergenic	ENSEMBL_GENCODE	0.00033904	1	0.363124	yes
ENST00000433544	hsa-miR-939-5p	41.0663	67.1186	63.1506	156.864	151.607	163.366	chr1	-	93752924	93775444	RP11-488P3.1	intergenic	ENSEMBL_GENCODE	0.00033904	1	0.363124	yes
ENST00000433873	hsa-miR-1236-3p	49.2969	97.5488	111.247	26.2084	28.8888	36.2944	chr17	-	15738503	15743799	AC005324.6	intergenic	ENSEMBL_GENCODE	0.043237	1	2.82402	yes
ENST00000433873	hsa-miR-4691-5p	49.2969	97.5488	111.247	26.2084	28.8888	36.2944	chr17	-	15738503	15743799	AC005324.6	intergenic	ENSEMBL_GENCODE	0.043237	1	2.82402	yes
ENST00000433873	hsa-miR-6762-3p	49.2969	97.5488	111.247	26.2084	28.8888	36.2944	chr17	-	15738503	15743799	AC005324.6	intergenic	ENSEMBL_GENCODE	0.043237	1	2.82402	yes
ENST00000433873	hsa-miR-8060	49.2969	97.5488	111.247	26.2084	28.8888	36.2944	chr17	-	15738503	15743799	AC005324.6	intergenic	ENSEMBL_GENCODE	0.043237	1	2.82402	yes
ENST00000433873	hsa-miR-877-3p	49.2969	97.5488	111.247	26.2084	28.8888	36.2944	chr17	-	15738503	15743799	AC005324.6	intergenic	ENSEMBL_GENCODE	0.043237	1	2.82402	yes
ENST00000433893	hsa-miR-5001-5p	520.683	473.292	481.905	292.297	177.409	170.338	chr2	+	37325340	37326797	AC007391.2	bidirectional	ENSEMBL_GENCODE	0.0027151	1	2.30591	yes
ENST00000433893	hsa-miR-6889-5p	520.683	473.292	481.905	292.297	177.409	170.338	chr2	+	37325340	37326797	AC007391.2	bidirectional	ENSEMBL_GENCODE	0.0027151	1	2.30591	yes
ENST00000434097	hsa-miR-1292-5p	39.3791	37.0822	36.6966	84.8583	81.7143	86.6314	chr10	+	77782866	77793176	RP13-39P12.3	exonic_antisense	ENSEMBL_GENCODE	4.8e-06	0.328403	0.446904	yes
ENST00000434097	hsa-miR-1914-5p	39.3791	37.0822	36.6966	84.8583	81.7143	86.6314	chr10	+	77782866	77793176	RP13-39P12.3	exonic_antisense	ENSEMBL_GENCODE	4.8e-06	0.328403	0.446904	yes
ENST00000434097	hsa-miR-3184-5p	39.3791	37.0822	36.6966	84.8583	81.7143	86.6314	chr10	+	77782866	77793176	RP13-39P12.3	exonic_antisense	ENSEMBL_GENCODE	4.8e-06	0.328403	0.446904	yes
ENST00000434097	hsa-miR-328-5p	39.3791	37.0822	36.6966	84.8583	81.7143	86.6314	chr10	+	77782866	77793176	RP13-39P12.3	exonic_antisense	ENSEMBL_GENCODE	4.8e-06	0.328403	0.446904	yes
ENST00000434097	hsa-miR-4446-3p	39.3791	37.0822	36.6966	84.8583	81.7143	86.6314	chr10	+	77782866	77793176	RP13-39P12.3	exonic_antisense	ENSEMBL_GENCODE	4.8e-06	0.328403	0.446904	yes
ENST00000434097	hsa-miR-4646-5p	39.3791	37.0822	36.6966	84.8583	81.7143	86.6314	chr10	+	77782866	77793176	RP13-39P12.3	exonic_antisense	ENSEMBL_GENCODE	4.8e-06	0.328403	0.446904	yes
ENST00000434097	hsa-miR-4726-3p	39.3791	37.0822	36.6966	84.8583	81.7143	86.6314	chr10	+	77782866	77793176	RP13-39P12.3	exonic_antisense	ENSEMBL_GENCODE	4.8e-06	0.328403	0.446904	yes
ENST00000434097	hsa-miR-5001-5p	39.3791	37.0822	36.6966	84.8583	81.7143	86.6314	chr10	+	77782866	77793176	RP13-39P12.3	exonic_antisense	ENSEMBL_GENCODE	4.8e-06	0.328403	0.446904	yes
ENST00000434097	hsa-miR-6722-3p	39.3791	37.0822	36.6966	84.8583	81.7143	86.6314	chr10	+	77782866	77793176	RP13-39P12.3	exonic_antisense	ENSEMBL_GENCODE	4.8e-06	0.328403	0.446904	yes
ENST00000434097	hsa-miR-6756-5p	39.3791	37.0822	36.6966	84.8583	81.7143	86.6314	chr10	+	77782866	77793176	RP13-39P12.3	exonic_antisense	ENSEMBL_GENCODE	4.8e-06	0.328403	0.446904	yes
ENST00000434097	hsa-miR-6782-3p	39.3791	37.0822	36.6966	84.8583	81.7143	86.6314	chr10	+	77782866	77793176	RP13-39P12.3	exonic_antisense	ENSEMBL_GENCODE	4.8e-06	0.328403	0.446904	yes
ENST00000434097	hsa-miR-6819-5p	39.3791	37.0822	36.6966	84.8583	81.7143	86.6314	chr10	+	77782866	77793176	RP13-39P12.3	exonic_antisense	ENSEMBL_GENCODE	4.8e-06	0.328403	0.446904	yes
ENST00000434097	hsa-miR-6849-3p	39.3791	37.0822	36.6966	84.8583	81.7143	86.6314	chr10	+	77782866	77793176	RP13-39P12.3	exonic_antisense	ENSEMBL_GENCODE	4.8e-06	0.328403	0.446904	yes
ENST00000434097	hsa-miR-6882-3p	39.3791	37.0822	36.6966	84.8583	81.7143	86.6314	chr10	+	77782866	77793176	RP13-39P12.3	exonic_antisense	ENSEMBL_GENCODE	4.8e-06	0.328403	0.446904	yes
ENST00000434181	hsa-miR-940	29.4764	21.5271	19.9505	16.3082	12.965	5.5672	chr1	+	33870197	33873767	CSMD2-AS1	intronic_antisense	ENSEMBL_GENCODE	0.049859	1	2.03654	yes
ENST00000434627	hsa-miR-3154	14.6085	19.6561	21.2642	37.0873	44.0839	45.4885	chr9	+	34665665	34681298	RP11-195F19.9	exonic_antisense	ENSEMBL_GENCODE	0.00194344	1	0.43841	yes
ENST00000434627	hsa-miR-5787	14.6085	19.6561	21.2642	37.0873	44.0839	45.4885	chr9	+	34665665	34681298	RP11-195F19.9	exonic_antisense	ENSEMBL_GENCODE	0.00194344	1	0.43841	yes
ENST00000434627	hsa-miR-7106-5p	14.6085	19.6561	21.2642	37.0873	44.0839	45.4885	chr9	+	34665665	34681298	RP11-195F19.9	exonic_antisense	ENSEMBL_GENCODE	0.00194344	1	0.43841	yes
ENST00000434656	hsa-miR-6824-5p	136.468	169.614	121.171	58.1166	38.8842	37.9331	chr9	+	68426843	68429369	RP11-88I18.3	intronic_sense	ENSEMBL_GENCODE	0.0034591	1	3.16639	yes
ENST00000434849	hsa-miR-1225-3p	318.868	321.338	298.429	137.154	118.269	125.985	chr13	+	45374934	45378616	TPT1-AS1	intergenic	ENSEMBL_GENCODE	3.7e-05	1	2.46098	yes
ENST00000434849	hsa-miR-1237-5p	318.868	321.338	298.429	137.154	118.269	125.985	chr13	+	45374934	45378616	TPT1-AS1	intergenic	ENSEMBL_GENCODE	3.7e-05	1	2.46098	yes
ENST00000434849	hsa-miR-125a-3p	318.868	321.338	298.429	137.154	118.269	125.985	chr13	+	45374934	45378616	TPT1-AS1	intergenic	ENSEMBL_GENCODE	3.7e-05	1	2.46098	yes
ENST00000434849	hsa-miR-3180-3p	318.868	321.338	298.429	137.154	118.269	125.985	chr13	+	45374934	45378616	TPT1-AS1	intergenic	ENSEMBL_GENCODE	3.7e-05	1	2.46098	yes
ENST00000434849	hsa-miR-4488	318.868	321.338	298.429	137.154	118.269	125.985	chr13	+	45374934	45378616	TPT1-AS1	intergenic	ENSEMBL_GENCODE	3.7e-05	1	2.46098	yes
ENST00000434849	hsa-miR-4701-5p	318.868	321.338	298.429	137.154	118.269	125.985	chr13	+	45374934	45378616	TPT1-AS1	intergenic	ENSEMBL_GENCODE	3.7e-05	1	2.46098	yes
ENST00000434849	hsa-miR-4706	318.868	321.338	298.429	137.154	118.269	125.985	chr13	+	45374934	45378616	TPT1-AS1	intergenic	ENSEMBL_GENCODE	3.7e-05	1	2.46098	yes
ENST00000434849	hsa-miR-4763-5p	318.868	321.338	298.429	137.154	118.269	125.985	chr13	+	45374934	45378616	TPT1-AS1	intergenic	ENSEMBL_GENCODE	3.7e-05	1	2.46098	yes
ENST00000434849	hsa-miR-5095	318.868	321.338	298.429	137.154	118.269	125.985	chr13	+	45374934	45378616	TPT1-AS1	intergenic	ENSEMBL_GENCODE	3.7e-05	1	2.46098	yes
ENST00000434849	hsa-miR-5096	318.868	321.338	298.429	137.154	118.269	125.985	chr13	+	45374934	45378616	TPT1-AS1	intergenic	ENSEMBL_GENCODE	3.7e-05	1	2.46098	yes
ENST00000434849	hsa-miR-6089	318.868	321.338	298.429	137.154	118.269	125.985	chr13	+	45374934	45378616	TPT1-AS1	intergenic	ENSEMBL_GENCODE	3.7e-05	1	2.46098	yes
ENST00000434849	hsa-miR-615-5p	318.868	321.338	298.429	137.154	118.269	125.985	chr13	+	45374934	45378616	TPT1-AS1	intergenic	ENSEMBL_GENCODE	3.7e-05	1	2.46098	yes
ENST00000434849	hsa-miR-619-5p	318.868	321.338	298.429	137.154	118.269	125.985	chr13	+	45374934	45378616	TPT1-AS1	intergenic	ENSEMBL_GENCODE	3.7e-05	1	2.46098	yes
ENST00000434849	hsa-miR-663a	318.868	321.338	298.429	137.154	118.269	125.985	chr13	+	45374934	45378616	TPT1-AS1	intergenic	ENSEMBL_GENCODE	3.7e-05	1	2.46098	yes
ENST00000434849	hsa-miR-6735-5p	318.868	321.338	298.429	137.154	118.269	125.985	chr13	+	45374934	45378616	TPT1-AS1	intergenic	ENSEMBL_GENCODE	3.7e-05	1	2.46098	yes
ENST00000434849	hsa-miR-6736-3p	318.868	321.338	298.429	137.154	118.269	125.985	chr13	+	45374934	45378616	TPT1-AS1	intergenic	ENSEMBL_GENCODE	3.7e-05	1	2.46098	yes
ENST00000434849	hsa-miR-6765-3p	318.868	321.338	298.429	137.154	118.269	125.985	chr13	+	45374934	45378616	TPT1-AS1	intergenic	ENSEMBL_GENCODE	3.7e-05	1	2.46098	yes
ENST00000434849	hsa-miR-6769a-3p	318.868	321.338	298.429	137.154	118.269	125.985	chr13	+	45374934	45378616	TPT1-AS1	intergenic	ENSEMBL_GENCODE	3.7e-05	1	2.46098	yes
ENST00000434849	hsa-miR-6784-5p	318.868	321.338	298.429	137.154	118.269	125.985	chr13	+	45374934	45378616	TPT1-AS1	intergenic	ENSEMBL_GENCODE	3.7e-05	1	2.46098	yes
ENST00000434849	hsa-miR-6796-5p	318.868	321.338	298.429	137.154	118.269	125.985	chr13	+	45374934	45378616	TPT1-AS1	intergenic	ENSEMBL_GENCODE	3.7e-05	1	2.46098	yes
ENST00000434849	hsa-miR-6816-5p	318.868	321.338	298.429	137.154	118.269	125.985	chr13	+	45374934	45378616	TPT1-AS1	intergenic	ENSEMBL_GENCODE	3.7e-05	1	2.46098	yes
ENST00000434849	hsa-miR-6858-3p	318.868	321.338	298.429	137.154	118.269	125.985	chr13	+	45374934	45378616	TPT1-AS1	intergenic	ENSEMBL_GENCODE	3.7e-05	1	2.46098	yes
ENST00000434859	hsa-miR-4665-5p	2545.41	2010.99	2110.59	867.216	485.815	440.914	chr21	+	24043257	24050286	AP000477.3	intergenic	ENSEMBL_GENCODE	0.00157858	1	3.71638	yes
ENST00000434859	hsa-miR-4697-3p	2545.41	2010.99	2110.59	867.216	485.815	440.914	chr21	+	24043257	24050286	AP000477.3	intergenic	ENSEMBL_GENCODE	0.00157858	1	3.71638	yes
ENST00000434859	hsa-miR-4728-5p	2545.41	2010.99	2110.59	867.216	485.815	440.914	chr21	+	24043257	24050286	AP000477.3	intergenic	ENSEMBL_GENCODE	0.00157858	1	3.71638	yes
ENST00000434859	hsa-miR-637	2545.41	2010.99	2110.59	867.216	485.815	440.914	chr21	+	24043257	24050286	AP000477.3	intergenic	ENSEMBL_GENCODE	0.00157858	1	3.71638	yes
ENST00000434859	hsa-miR-6771-5p	2545.41	2010.99	2110.59	867.216	485.815	440.914	chr21	+	24043257	24050286	AP000477.3	intergenic	ENSEMBL_GENCODE	0.00157858	1	3.71638	yes
ENST00000434859	hsa-miR-6799-5p	2545.41	2010.99	2110.59	867.216	485.815	440.914	chr21	+	24043257	24050286	AP000477.3	intergenic	ENSEMBL_GENCODE	0.00157858	1	3.71638	yes
ENST00000435115	hsa-miR-1203	396.87	306.875	329.845	152.614	95.8154	108.72	chr1	+	149636544	149669310	LINC00869	exonic_sense	ENSEMBL_GENCODE	0.00214	1	2.894	yes
ENST00000435115	hsa-miR-3665	396.87	306.875	329.845	152.614	95.8154	108.72	chr1	+	149636544	149669310	LINC00869	exonic_sense	ENSEMBL_GENCODE	0.00214	1	2.894	yes
ENST00000435257	hsa-miR-4469	38.7771	37.0259	35.0049	173.415	178.067	178.438	chr7	+	93890913	93893601	AC002076.10	bidirectional	ENSEMBL_GENCODE	1.14e-07	0.0077708	0.209103	yes
ENST00000435257	hsa-miR-6895-3p	38.7771	37.0259	35.0049	173.415	178.067	178.438	chr7	+	93890913	93893601	AC002076.10	bidirectional	ENSEMBL_GENCODE	1.14e-07	0.0077708	0.209103	yes
ENST00000435491	hsa-miR-3619-5p	201.323	181.908	242.645	40.8119	37.0295	38.2676	chr17	+	48931791	48937100	AC091133.1	exonic_antisense	ENSEMBL_GENCODE	0.0109643	1	5.39042	yes
ENST00000435491	hsa-miR-574-5p	201.323	181.908	242.645	40.8119	37.0295	38.2676	chr17	+	48931791	48937100	AC091133.1	exonic_antisense	ENSEMBL_GENCODE	0.0109643	1	5.39042	yes
ENST00000435547	hsa-miR-6769a-3p	4.05503	4.09724	3.94416	22.0658	31.8649	21.3936	chr7	+	6081103	6093052	AC004895.4	exonic_antisense	ENSEMBL_GENCODE	0.024824	1	0.160591	yes
ENST00000435547	hsa-miR-6829-3p	4.05503	4.09724	3.94416	22.0658	31.8649	21.3936	chr7	+	6081103	6093052	AC004895.4	exonic_antisense	ENSEMBL_GENCODE	0.024824	1	0.160591	yes
ENST00000435548	hsa-miR-4728-5p	15.541	14.8994	14.0894	58.8531	49.0529	34.3619	chr3	+	186440380	186445242	RP11-78H24.1	intergenic	ENSEMBL_GENCODE	0.044699	1	0.313	yes
ENST00000435548	hsa-miR-6742-5p	15.541	14.8994	14.0894	58.8531	49.0529	34.3619	chr3	+	186440380	186445242	RP11-78H24.1	intergenic	ENSEMBL_GENCODE	0.044699	1	0.313	yes
ENST00000435548	hsa-miR-6756-5p	15.541	14.8994	14.0894	58.8531	49.0529	34.3619	chr3	+	186440380	186445242	RP11-78H24.1	intergenic	ENSEMBL_GENCODE	0.044699	1	0.313	yes
ENST00000435548	hsa-miR-6812-5p	15.541	14.8994	14.0894	58.8531	49.0529	34.3619	chr3	+	186440380	186445242	RP11-78H24.1	intergenic	ENSEMBL_GENCODE	0.044699	1	0.313	yes
ENST00000435738	hsa-miR-1236-5p	43.2319	36.1951	27.2074	11.1816	12.6249	11.9615	chr21	+	46056516	46057567	AP001476.3	intergenic	ENSEMBL_GENCODE	0.036721	1	2.98129	yes
ENST00000435738	hsa-miR-149-3p	43.2319	36.1951	27.2074	11.1816	12.6249	11.9615	chr21	+	46056516	46057567	AP001476.3	intergenic	ENSEMBL_GENCODE	0.036721	1	2.98129	yes
ENST00000435738	hsa-miR-3648	43.2319	36.1951	27.2074	11.1816	12.6249	11.9615	chr21	+	46056516	46057567	AP001476.3	intergenic	ENSEMBL_GENCODE	0.036721	1	2.98129	yes
ENST00000435738	hsa-miR-4734	43.2319	36.1951	27.2074	11.1816	12.6249	11.9615	chr21	+	46056516	46057567	AP001476.3	intergenic	ENSEMBL_GENCODE	0.036721	1	2.98129	yes
ENST00000435738	hsa-miR-4767	43.2319	36.1951	27.2074	11.1816	12.6249	11.9615	chr21	+	46056516	46057567	AP001476.3	intergenic	ENSEMBL_GENCODE	0.036721	1	2.98129	yes
ENST00000435738	hsa-miR-6731-5p	43.2319	36.1951	27.2074	11.1816	12.6249	11.9615	chr21	+	46056516	46057567	AP001476.3	intergenic	ENSEMBL_GENCODE	0.036721	1	2.98129	yes
ENST00000435738	hsa-miR-6756-5p	43.2319	36.1951	27.2074	11.1816	12.6249	11.9615	chr21	+	46056516	46057567	AP001476.3	intergenic	ENSEMBL_GENCODE	0.036721	1	2.98129	yes
ENST00000436960	hsa-miR-3116	177.496	171.481	191.133	104.22	104.236	55.2056	chr1	-	54980950	54992274	RP11-12C17.2	exonic_antisense	ENSEMBL_GENCODE	0.0060369	1	2.0485	yes
ENST00000436960	hsa-miR-4254	177.496	171.481	191.133	104.22	104.236	55.2056	chr1	-	54980950	54992274	RP11-12C17.2	exonic_antisense	ENSEMBL_GENCODE	0.0060369	1	2.0485	yes
ENST00000436960	hsa-miR-5091	177.496	171.481	191.133	104.22	104.236	55.2056	chr1	-	54980950	54992274	RP11-12C17.2	exonic_antisense	ENSEMBL_GENCODE	0.0060369	1	2.0485	yes
ENST00000436960	hsa-miR-671-5p	177.496	171.481	191.133	104.22	104.236	55.2056	chr1	-	54980950	54992274	RP11-12C17.2	exonic_antisense	ENSEMBL_GENCODE	0.0060369	1	2.0485	yes
ENST00000436960	hsa-miR-6871-3p	177.496	171.481	191.133	104.22	104.236	55.2056	chr1	-	54980950	54992274	RP11-12C17.2	exonic_antisense	ENSEMBL_GENCODE	0.0060369	1	2.0485	yes
ENST00000436960	hsa-miR-874-3p	177.496	171.481	191.133	104.22	104.236	55.2056	chr1	-	54980950	54992274	RP11-12C17.2	exonic_antisense	ENSEMBL_GENCODE	0.0060369	1	2.0485	yes
ENST00000437438	hsa-miR-1228-5p	815.419	817.204	976.627	366.342	359.458	387.606	chr2	-	241800916	241801907	AC114730.5	exonic_antisense	ENSEMBL_GENCODE	0.011576	1	2.34349	yes
ENST00000437438	hsa-miR-328-5p	815.419	817.204	976.627	366.342	359.458	387.606	chr2	-	241800916	241801907	AC114730.5	exonic_antisense	ENSEMBL_GENCODE	0.011576	1	2.34349	yes
ENST00000437438	hsa-miR-4640-5p	815.419	817.204	976.627	366.342	359.458	387.606	chr2	-	241800916	241801907	AC114730.5	exonic_antisense	ENSEMBL_GENCODE	0.011576	1	2.34349	yes
ENST00000437438	hsa-miR-4787-5p	815.419	817.204	976.627	366.342	359.458	387.606	chr2	-	241800916	241801907	AC114730.5	exonic_antisense	ENSEMBL_GENCODE	0.011576	1	2.34349	yes
ENST00000437438	hsa-miR-6751-5p	815.419	817.204	976.627	366.342	359.458	387.606	chr2	-	241800916	241801907	AC114730.5	exonic_antisense	ENSEMBL_GENCODE	0.011576	1	2.34349	yes
ENST00000437438	hsa-miR-6795-5p	815.419	817.204	976.627	366.342	359.458	387.606	chr2	-	241800916	241801907	AC114730.5	exonic_antisense	ENSEMBL_GENCODE	0.011576	1	2.34349	yes
ENST00000437438	hsa-miR-6803-5p	815.419	817.204	976.627	366.342	359.458	387.606	chr2	-	241800916	241801907	AC114730.5	exonic_antisense	ENSEMBL_GENCODE	0.011576	1	2.34349	yes
ENST00000437438	hsa-miR-6846-5p	815.419	817.204	976.627	366.342	359.458	387.606	chr2	-	241800916	241801907	AC114730.5	exonic_antisense	ENSEMBL_GENCODE	0.011576	1	2.34349	yes
ENST00000437438	hsa-miR-6848-5p	815.419	817.204	976.627	366.342	359.458	387.606	chr2	-	241800916	241801907	AC114730.5	exonic_antisense	ENSEMBL_GENCODE	0.011576	1	2.34349	yes
ENST00000437514	hsa-miR-4539	5913.03	5018.45	5209.97	994.161	1082.9	851.867	chr4	+	117428403	117540573	LINC01378	intergenic	ENSEMBL_GENCODE	9.78e-05	1	5.51105	yes
ENST00000437514	hsa-miR-4656	5913.03	5018.45	5209.97	994.161	1082.9	851.867	chr4	+	117428403	117540573	LINC01378	intergenic	ENSEMBL_GENCODE	9.78e-05	1	5.51105	yes
ENST00000437514	hsa-miR-6752-5p	5913.03	5018.45	5209.97	994.161	1082.9	851.867	chr4	+	117428403	117540573	LINC01378	intergenic	ENSEMBL_GENCODE	9.78e-05	1	5.51105	yes
ENST00000437514	hsa-miR-6803-5p	5913.03	5018.45	5209.97	994.161	1082.9	851.867	chr4	+	117428403	117540573	LINC01378	intergenic	ENSEMBL_GENCODE	9.78e-05	1	5.51105	yes
ENST00000437551	hsa-miR-1193	69.6306	49.8756	72.8047	23.9422	31.7049	21.8678	chr2	+	113235527	113241410	PAX8-AS1	exonic_antisense	ENSEMBL_GENCODE	0.0079157	1	2.48095	yes
ENST00000437551	hsa-miR-1273g-3p	69.6306	49.8756	72.8047	23.9422	31.7049	21.8678	chr2	+	113235527	113241410	PAX8-AS1	exonic_antisense	ENSEMBL_GENCODE	0.0079157	1	2.48095	yes
ENST00000437551	hsa-miR-1343-5p	69.6306	49.8756	72.8047	23.9422	31.7049	21.8678	chr2	+	113235527	113241410	PAX8-AS1	exonic_antisense	ENSEMBL_GENCODE	0.0079157	1	2.48095	yes
ENST00000437551	hsa-miR-1910-5p	69.6306	49.8756	72.8047	23.9422	31.7049	21.8678	chr2	+	113235527	113241410	PAX8-AS1	exonic_antisense	ENSEMBL_GENCODE	0.0079157	1	2.48095	yes
ENST00000437551	hsa-miR-210-5p	69.6306	49.8756	72.8047	23.9422	31.7049	21.8678	chr2	+	113235527	113241410	PAX8-AS1	exonic_antisense	ENSEMBL_GENCODE	0.0079157	1	2.48095	yes
ENST00000437551	hsa-miR-3180-3p	69.6306	49.8756	72.8047	23.9422	31.7049	21.8678	chr2	+	113235527	113241410	PAX8-AS1	exonic_antisense	ENSEMBL_GENCODE	0.0079157	1	2.48095	yes
ENST00000437551	hsa-miR-328-5p	69.6306	49.8756	72.8047	23.9422	31.7049	21.8678	chr2	+	113235527	113241410	PAX8-AS1	exonic_antisense	ENSEMBL_GENCODE	0.0079157	1	2.48095	yes
ENST00000437551	hsa-miR-3605-3p	69.6306	49.8756	72.8047	23.9422	31.7049	21.8678	chr2	+	113235527	113241410	PAX8-AS1	exonic_antisense	ENSEMBL_GENCODE	0.0079157	1	2.48095	yes
ENST00000437551	hsa-miR-4459	69.6306	49.8756	72.8047	23.9422	31.7049	21.8678	chr2	+	113235527	113241410	PAX8-AS1	exonic_antisense	ENSEMBL_GENCODE	0.0079157	1	2.48095	yes
ENST00000437551	hsa-miR-4723-3p	69.6306	49.8756	72.8047	23.9422	31.7049	21.8678	chr2	+	113235527	113241410	PAX8-AS1	exonic_antisense	ENSEMBL_GENCODE	0.0079157	1	2.48095	yes
ENST00000437551	hsa-miR-4763-3p	69.6306	49.8756	72.8047	23.9422	31.7049	21.8678	chr2	+	113235527	113241410	PAX8-AS1	exonic_antisense	ENSEMBL_GENCODE	0.0079157	1	2.48095	yes
ENST00000437551	hsa-miR-5190	69.6306	49.8756	72.8047	23.9422	31.7049	21.8678	chr2	+	113235527	113241410	PAX8-AS1	exonic_antisense	ENSEMBL_GENCODE	0.0079157	1	2.48095	yes
ENST00000437551	hsa-miR-658	69.6306	49.8756	72.8047	23.9422	31.7049	21.8678	chr2	+	113235527	113241410	PAX8-AS1	exonic_antisense	ENSEMBL_GENCODE	0.0079157	1	2.48095	yes
ENST00000437551	hsa-miR-671-5p	69.6306	49.8756	72.8047	23.9422	31.7049	21.8678	chr2	+	113235527	113241410	PAX8-AS1	exonic_antisense	ENSEMBL_GENCODE	0.0079157	1	2.48095	yes
ENST00000437551	hsa-miR-6749-3p	69.6306	49.8756	72.8047	23.9422	31.7049	21.8678	chr2	+	113235527	113241410	PAX8-AS1	exonic_antisense	ENSEMBL_GENCODE	0.0079157	1	2.48095	yes
ENST00000437551	hsa-miR-6756-5p	69.6306	49.8756	72.8047	23.9422	31.7049	21.8678	chr2	+	113235527	113241410	PAX8-AS1	exonic_antisense	ENSEMBL_GENCODE	0.0079157	1	2.48095	yes
ENST00000437551	hsa-miR-6763-5p	69.6306	49.8756	72.8047	23.9422	31.7049	21.8678	chr2	+	113235527	113241410	PAX8-AS1	exonic_antisense	ENSEMBL_GENCODE	0.0079157	1	2.48095	yes
ENST00000437551	hsa-miR-6769b-3p	69.6306	49.8756	72.8047	23.9422	31.7049	21.8678	chr2	+	113235527	113241410	PAX8-AS1	exonic_antisense	ENSEMBL_GENCODE	0.0079157	1	2.48095	yes
ENST00000437551	hsa-miR-6771-5p	69.6306	49.8756	72.8047	23.9422	31.7049	21.8678	chr2	+	113235527	113241410	PAX8-AS1	exonic_antisense	ENSEMBL_GENCODE	0.0079157	1	2.48095	yes
ENST00000437551	hsa-miR-6785-5p	69.6306	49.8756	72.8047	23.9422	31.7049	21.8678	chr2	+	113235527	113241410	PAX8-AS1	exonic_antisense	ENSEMBL_GENCODE	0.0079157	1	2.48095	yes
ENST00000437551	hsa-miR-6795-5p	69.6306	49.8756	72.8047	23.9422	31.7049	21.8678	chr2	+	113235527	113241410	PAX8-AS1	exonic_antisense	ENSEMBL_GENCODE	0.0079157	1	2.48095	yes
ENST00000437551	hsa-miR-6816-5p	69.6306	49.8756	72.8047	23.9422	31.7049	21.8678	chr2	+	113235527	113241410	PAX8-AS1	exonic_antisense	ENSEMBL_GENCODE	0.0079157	1	2.48095	yes
ENST00000437551	hsa-miR-6821-3p	69.6306	49.8756	72.8047	23.9422	31.7049	21.8678	chr2	+	113235527	113241410	PAX8-AS1	exonic_antisense	ENSEMBL_GENCODE	0.0079157	1	2.48095	yes
ENST00000437557	hsa-miR-1247-3p	13606.4	13402.2	13468.9	7625.53	6670.51	5501.61	chr21	+	44201290	44202696	AP001057.1	intergenic	ENSEMBL_GENCODE	0.0079194	1	2.04456	yes
ENST00000437557	hsa-miR-1285-3p	13606.4	13402.2	13468.9	7625.53	6670.51	5501.61	chr21	+	44201290	44202696	AP001057.1	intergenic	ENSEMBL_GENCODE	0.0079194	1	2.04456	yes
ENST00000437557	hsa-miR-1301-3p	13606.4	13402.2	13468.9	7625.53	6670.51	5501.61	chr21	+	44201290	44202696	AP001057.1	intergenic	ENSEMBL_GENCODE	0.0079194	1	2.04456	yes
ENST00000437557	hsa-miR-143-5p	13606.4	13402.2	13468.9	7625.53	6670.51	5501.61	chr21	+	44201290	44202696	AP001057.1	intergenic	ENSEMBL_GENCODE	0.0079194	1	2.04456	yes
ENST00000437557	hsa-miR-1908-3p	13606.4	13402.2	13468.9	7625.53	6670.51	5501.61	chr21	+	44201290	44202696	AP001057.1	intergenic	ENSEMBL_GENCODE	0.0079194	1	2.04456	yes
ENST00000437557	hsa-miR-3192-5p	13606.4	13402.2	13468.9	7625.53	6670.51	5501.61	chr21	+	44201290	44202696	AP001057.1	intergenic	ENSEMBL_GENCODE	0.0079194	1	2.04456	yes
ENST00000437557	hsa-miR-4690-3p	13606.4	13402.2	13468.9	7625.53	6670.51	5501.61	chr21	+	44201290	44202696	AP001057.1	intergenic	ENSEMBL_GENCODE	0.0079194	1	2.04456	yes
ENST00000437557	hsa-miR-4739	13606.4	13402.2	13468.9	7625.53	6670.51	5501.61	chr21	+	44201290	44202696	AP001057.1	intergenic	ENSEMBL_GENCODE	0.0079194	1	2.04456	yes
ENST00000437557	hsa-miR-661	13606.4	13402.2	13468.9	7625.53	6670.51	5501.61	chr21	+	44201290	44202696	AP001057.1	intergenic	ENSEMBL_GENCODE	0.0079194	1	2.04456	yes
ENST00000437557	hsa-miR-6771-5p	13606.4	13402.2	13468.9	7625.53	6670.51	5501.61	chr21	+	44201290	44202696	AP001057.1	intergenic	ENSEMBL_GENCODE	0.0079194	1	2.04456	yes
ENST00000437557	hsa-miR-6778-5p	13606.4	13402.2	13468.9	7625.53	6670.51	5501.61	chr21	+	44201290	44202696	AP001057.1	intergenic	ENSEMBL_GENCODE	0.0079194	1	2.04456	yes
ENST00000437557	hsa-miR-6780a-5p	13606.4	13402.2	13468.9	7625.53	6670.51	5501.61	chr21	+	44201290	44202696	AP001057.1	intergenic	ENSEMBL_GENCODE	0.0079194	1	2.04456	yes
ENST00000437557	hsa-miR-7851-3p	13606.4	13402.2	13468.9	7625.53	6670.51	5501.61	chr21	+	44201290	44202696	AP001057.1	intergenic	ENSEMBL_GENCODE	0.0079194	1	2.04456	yes
ENST00000437648	hsa-miR-1207-5p	44.3043	45.1217	27.8701	7.63207	17.7697	23.1912	chr6	-	14976788	15090003	RP11-146I2.1	intergenic	ENSEMBL_GENCODE	0.034036	1	2.41385	yes
ENST00000437648	hsa-miR-25-3p	44.3043	45.1217	27.8701	7.63207	17.7697	23.1912	chr6	-	14976788	15090003	RP11-146I2.1	intergenic	ENSEMBL_GENCODE	0.034036	1	2.41385	yes
ENST00000437648	hsa-miR-296-3p	44.3043	45.1217	27.8701	7.63207	17.7697	23.1912	chr6	-	14976788	15090003	RP11-146I2.1	intergenic	ENSEMBL_GENCODE	0.034036	1	2.41385	yes
ENST00000437698	hsa-miR-3620-5p	4.05503	7.10305	8.75497	33.5012	22.1776	24.1805	chr13	-	33511330	33524322	RP11-141M1.3	intergenic	ENSEMBL_GENCODE	0.0059775	1	0.249352	yes
ENST00000437798	hsa-miR-1915-3p	233.812	160.539	156.57	73.3092	27.539	42.9842	chr2	+	197569	202605	AC079779.7	intergenic	ENSEMBL_GENCODE	0.0088797	1	3.8303	yes
ENST00000437798	hsa-miR-3619-5p	233.812	160.539	156.57	73.3092	27.539	42.9842	chr2	+	197569	202605	AC079779.7	intergenic	ENSEMBL_GENCODE	0.0088797	1	3.8303	yes
ENST00000437798	hsa-miR-3692-5p	233.812	160.539	156.57	73.3092	27.539	42.9842	chr2	+	197569	202605	AC079779.7	intergenic	ENSEMBL_GENCODE	0.0088797	1	3.8303	yes
ENST00000437798	hsa-miR-4515	233.812	160.539	156.57	73.3092	27.539	42.9842	chr2	+	197569	202605	AC079779.7	intergenic	ENSEMBL_GENCODE	0.0088797	1	3.8303	yes
ENST00000437798	hsa-miR-4685-5p	233.812	160.539	156.57	73.3092	27.539	42.9842	chr2	+	197569	202605	AC079779.7	intergenic	ENSEMBL_GENCODE	0.0088797	1	3.8303	yes
ENST00000437798	hsa-miR-4743-5p	233.812	160.539	156.57	73.3092	27.539	42.9842	chr2	+	197569	202605	AC079779.7	intergenic	ENSEMBL_GENCODE	0.0088797	1	3.8303	yes
ENST00000437798	hsa-miR-4763-3p	233.812	160.539	156.57	73.3092	27.539	42.9842	chr2	+	197569	202605	AC079779.7	intergenic	ENSEMBL_GENCODE	0.0088797	1	3.8303	yes
ENST00000437798	hsa-miR-504-5p	233.812	160.539	156.57	73.3092	27.539	42.9842	chr2	+	197569	202605	AC079779.7	intergenic	ENSEMBL_GENCODE	0.0088797	1	3.8303	yes
ENST00000437798	hsa-miR-6089	233.812	160.539	156.57	73.3092	27.539	42.9842	chr2	+	197569	202605	AC079779.7	intergenic	ENSEMBL_GENCODE	0.0088797	1	3.8303	yes
ENST00000437798	hsa-miR-615-5p	233.812	160.539	156.57	73.3092	27.539	42.9842	chr2	+	197569	202605	AC079779.7	intergenic	ENSEMBL_GENCODE	0.0088797	1	3.8303	yes
ENST00000437798	hsa-miR-6722-3p	233.812	160.539	156.57	73.3092	27.539	42.9842	chr2	+	197569	202605	AC079779.7	intergenic	ENSEMBL_GENCODE	0.0088797	1	3.8303	yes
ENST00000437798	hsa-miR-6778-5p	233.812	160.539	156.57	73.3092	27.539	42.9842	chr2	+	197569	202605	AC079779.7	intergenic	ENSEMBL_GENCODE	0.0088797	1	3.8303	yes
ENST00000437798	hsa-miR-6824-3p	233.812	160.539	156.57	73.3092	27.539	42.9842	chr2	+	197569	202605	AC079779.7	intergenic	ENSEMBL_GENCODE	0.0088797	1	3.8303	yes
ENST00000437798	hsa-miR-6872-3p	233.812	160.539	156.57	73.3092	27.539	42.9842	chr2	+	197569	202605	AC079779.7	intergenic	ENSEMBL_GENCODE	0.0088797	1	3.8303	yes
ENST00000437798	hsa-miR-7112-5p	233.812	160.539	156.57	73.3092	27.539	42.9842	chr2	+	197569	202605	AC079779.7	intergenic	ENSEMBL_GENCODE	0.0088797	1	3.8303	yes
ENST00000437798	hsa-miR-766-5p	233.812	160.539	156.57	73.3092	27.539	42.9842	chr2	+	197569	202605	AC079779.7	intergenic	ENSEMBL_GENCODE	0.0088797	1	3.8303	yes
ENST00000437981	hsa-miR-3194-5p	29.3949	33.7586	44.9797	78.1162	62.1524	78.1127	chrX	-	149527733	149533085	LINC00893	intergenic	ENSEMBL_GENCODE	0.0064978	1	0.495158	yes
ENST00000437981	hsa-miR-4722-3p	29.3949	33.7586	44.9797	78.1162	62.1524	78.1127	chrX	-	149527733	149533085	LINC00893	intergenic	ENSEMBL_GENCODE	0.0064978	1	0.495158	yes
ENST00000437981	hsa-miR-5006-3p	29.3949	33.7586	44.9797	78.1162	62.1524	78.1127	chrX	-	149527733	149533085	LINC00893	intergenic	ENSEMBL_GENCODE	0.0064978	1	0.495158	yes
ENST00000438017	hsa-miR-128-2-5p	76.6226	51.3613	56.3754	32.6428	24.0273	16.7618	chr3	-	42601963	42654388	RP4-613B23.1	exonic_antisense	ENSEMBL_GENCODE	0.0146585	1	2.51062	yes
ENST00000438017	hsa-miR-149-3p	76.6226	51.3613	56.3754	32.6428	24.0273	16.7618	chr3	-	42601963	42654388	RP4-613B23.1	exonic_antisense	ENSEMBL_GENCODE	0.0146585	1	2.51062	yes
ENST00000438017	hsa-miR-296-3p	76.6226	51.3613	56.3754	32.6428	24.0273	16.7618	chr3	-	42601963	42654388	RP4-613B23.1	exonic_antisense	ENSEMBL_GENCODE	0.0146585	1	2.51062	yes
ENST00000438017	hsa-miR-4632-5p	76.6226	51.3613	56.3754	32.6428	24.0273	16.7618	chr3	-	42601963	42654388	RP4-613B23.1	exonic_antisense	ENSEMBL_GENCODE	0.0146585	1	2.51062	yes
ENST00000438017	hsa-miR-4713-3p	76.6226	51.3613	56.3754	32.6428	24.0273	16.7618	chr3	-	42601963	42654388	RP4-613B23.1	exonic_antisense	ENSEMBL_GENCODE	0.0146585	1	2.51062	yes
ENST00000438017	hsa-miR-4745-3p	76.6226	51.3613	56.3754	32.6428	24.0273	16.7618	chr3	-	42601963	42654388	RP4-613B23.1	exonic_antisense	ENSEMBL_GENCODE	0.0146585	1	2.51062	yes
ENST00000438017	hsa-miR-5787	76.6226	51.3613	56.3754	32.6428	24.0273	16.7618	chr3	-	42601963	42654388	RP4-613B23.1	exonic_antisense	ENSEMBL_GENCODE	0.0146585	1	2.51062	yes
ENST00000438017	hsa-miR-637	76.6226	51.3613	56.3754	32.6428	24.0273	16.7618	chr3	-	42601963	42654388	RP4-613B23.1	exonic_antisense	ENSEMBL_GENCODE	0.0146585	1	2.51062	yes
ENST00000438017	hsa-miR-6752-5p	76.6226	51.3613	56.3754	32.6428	24.0273	16.7618	chr3	-	42601963	42654388	RP4-613B23.1	exonic_antisense	ENSEMBL_GENCODE	0.0146585	1	2.51062	yes
ENST00000438017	hsa-miR-6756-5p	76.6226	51.3613	56.3754	32.6428	24.0273	16.7618	chr3	-	42601963	42654388	RP4-613B23.1	exonic_antisense	ENSEMBL_GENCODE	0.0146585	1	2.51062	yes
ENST00000438017	hsa-miR-6846-5p	76.6226	51.3613	56.3754	32.6428	24.0273	16.7618	chr3	-	42601963	42654388	RP4-613B23.1	exonic_antisense	ENSEMBL_GENCODE	0.0146585	1	2.51062	yes
ENST00000438017	hsa-miR-6848-5p	76.6226	51.3613	56.3754	32.6428	24.0273	16.7618	chr3	-	42601963	42654388	RP4-613B23.1	exonic_antisense	ENSEMBL_GENCODE	0.0146585	1	2.51062	yes
ENST00000438017	hsa-miR-6879-5p	76.6226	51.3613	56.3754	32.6428	24.0273	16.7618	chr3	-	42601963	42654388	RP4-613B23.1	exonic_antisense	ENSEMBL_GENCODE	0.0146585	1	2.51062	yes
ENST00000438017	hsa-miR-762	76.6226	51.3613	56.3754	32.6428	24.0273	16.7618	chr3	-	42601963	42654388	RP4-613B23.1	exonic_antisense	ENSEMBL_GENCODE	0.0146585	1	2.51062	yes
ENST00000438026	hsa-miR-1343-3p	123.948	80.814	98.4932	19.9176	44.6248	46.6184	chrX	-	39226103	39299786	RP11-265P11.1	intergenic	ENSEMBL_GENCODE	0.0135004	1	2.72807	yes
ENST00000438026	hsa-miR-6754-3p	123.948	80.814	98.4932	19.9176	44.6248	46.6184	chrX	-	39226103	39299786	RP11-265P11.1	intergenic	ENSEMBL_GENCODE	0.0135004	1	2.72807	yes
ENST00000438026	hsa-miR-6791-5p	123.948	80.814	98.4932	19.9176	44.6248	46.6184	chrX	-	39226103	39299786	RP11-265P11.1	intergenic	ENSEMBL_GENCODE	0.0135004	1	2.72807	yes
ENST00000438026	hsa-miR-6877-3p	123.948	80.814	98.4932	19.9176	44.6248	46.6184	chrX	-	39226103	39299786	RP11-265P11.1	intergenic	ENSEMBL_GENCODE	0.0135004	1	2.72807	yes
ENST00000438026	hsa-miR-939-3p	123.948	80.814	98.4932	19.9176	44.6248	46.6184	chrX	-	39226103	39299786	RP11-265P11.1	intergenic	ENSEMBL_GENCODE	0.0135004	1	2.72807	yes
ENST00000438048	hsa-miR-2467-3p	18.6687	6.26945	16.1239	37.1661	34.7323	38.0776	chr9	-	116285829	116288769	PAPPA-AS2	intronic_antisense	ENSEMBL_GENCODE	0.0041979	1	0.373372	yes
ENST00000438048	hsa-miR-3620-5p	18.6687	6.26945	16.1239	37.1661	34.7323	38.0776	chr9	-	116285829	116288769	PAPPA-AS2	intronic_antisense	ENSEMBL_GENCODE	0.0041979	1	0.373372	yes
ENST00000438048	hsa-miR-4322	18.6687	6.26945	16.1239	37.1661	34.7323	38.0776	chr9	-	116285829	116288769	PAPPA-AS2	intronic_antisense	ENSEMBL_GENCODE	0.0041979	1	0.373372	yes
ENST00000438048	hsa-miR-4651	18.6687	6.26945	16.1239	37.1661	34.7323	38.0776	chr9	-	116285829	116288769	PAPPA-AS2	intronic_antisense	ENSEMBL_GENCODE	0.0041979	1	0.373372	yes
ENST00000438048	hsa-miR-4688	18.6687	6.26945	16.1239	37.1661	34.7323	38.0776	chr9	-	116285829	116288769	PAPPA-AS2	intronic_antisense	ENSEMBL_GENCODE	0.0041979	1	0.373372	yes
ENST00000438048	hsa-miR-4734	18.6687	6.26945	16.1239	37.1661	34.7323	38.0776	chr9	-	116285829	116288769	PAPPA-AS2	intronic_antisense	ENSEMBL_GENCODE	0.0041979	1	0.373372	yes
ENST00000438048	hsa-miR-637	18.6687	6.26945	16.1239	37.1661	34.7323	38.0776	chr9	-	116285829	116288769	PAPPA-AS2	intronic_antisense	ENSEMBL_GENCODE	0.0041979	1	0.373372	yes
ENST00000438048	hsa-miR-657	18.6687	6.26945	16.1239	37.1661	34.7323	38.0776	chr9	-	116285829	116288769	PAPPA-AS2	intronic_antisense	ENSEMBL_GENCODE	0.0041979	1	0.373372	yes
ENST00000438048	hsa-miR-6751-5p	18.6687	6.26945	16.1239	37.1661	34.7323	38.0776	chr9	-	116285829	116288769	PAPPA-AS2	intronic_antisense	ENSEMBL_GENCODE	0.0041979	1	0.373372	yes
ENST00000438048	hsa-miR-6752-5p	18.6687	6.26945	16.1239	37.1661	34.7323	38.0776	chr9	-	116285829	116288769	PAPPA-AS2	intronic_antisense	ENSEMBL_GENCODE	0.0041979	1	0.373372	yes
ENST00000438048	hsa-miR-6803-5p	18.6687	6.26945	16.1239	37.1661	34.7323	38.0776	chr9	-	116285829	116288769	PAPPA-AS2	intronic_antisense	ENSEMBL_GENCODE	0.0041979	1	0.373372	yes
ENST00000438048	hsa-miR-6825-5p	18.6687	6.26945	16.1239	37.1661	34.7323	38.0776	chr9	-	116285829	116288769	PAPPA-AS2	intronic_antisense	ENSEMBL_GENCODE	0.0041979	1	0.373372	yes
ENST00000438048	hsa-miR-6842-5p	18.6687	6.26945	16.1239	37.1661	34.7323	38.0776	chr9	-	116285829	116288769	PAPPA-AS2	intronic_antisense	ENSEMBL_GENCODE	0.0041979	1	0.373372	yes
ENST00000438048	hsa-miR-6859-5p	18.6687	6.26945	16.1239	37.1661	34.7323	38.0776	chr9	-	116285829	116288769	PAPPA-AS2	intronic_antisense	ENSEMBL_GENCODE	0.0041979	1	0.373372	yes
ENST00000438048	hsa-miR-6865-5p	18.6687	6.26945	16.1239	37.1661	34.7323	38.0776	chr9	-	116285829	116288769	PAPPA-AS2	intronic_antisense	ENSEMBL_GENCODE	0.0041979	1	0.373372	yes
ENST00000438275	hsa-miR-128-1-5p	101.453	93.5512	60.2183	46.0128	41.8352	33.0594	chr1	-	165489575	165582128	RP11-280O1.2	exonic_antisense	ENSEMBL_GENCODE	0.027481	1	2.11089	yes
ENST00000438275	hsa-miR-1343-3p	101.453	93.5512	60.2183	46.0128	41.8352	33.0594	chr1	-	165489575	165582128	RP11-280O1.2	exonic_antisense	ENSEMBL_GENCODE	0.027481	1	2.11089	yes
ENST00000438275	hsa-miR-4498	101.453	93.5512	60.2183	46.0128	41.8352	33.0594	chr1	-	165489575	165582128	RP11-280O1.2	exonic_antisense	ENSEMBL_GENCODE	0.027481	1	2.11089	yes
ENST00000438275	hsa-miR-4632-5p	101.453	93.5512	60.2183	46.0128	41.8352	33.0594	chr1	-	165489575	165582128	RP11-280O1.2	exonic_antisense	ENSEMBL_GENCODE	0.027481	1	2.11089	yes
ENST00000438275	hsa-miR-5001-5p	101.453	93.5512	60.2183	46.0128	41.8352	33.0594	chr1	-	165489575	165582128	RP11-280O1.2	exonic_antisense	ENSEMBL_GENCODE	0.027481	1	2.11089	yes
ENST00000438275	hsa-miR-615-5p	101.453	93.5512	60.2183	46.0128	41.8352	33.0594	chr1	-	165489575	165582128	RP11-280O1.2	exonic_antisense	ENSEMBL_GENCODE	0.027481	1	2.11089	yes
ENST00000438275	hsa-miR-637	101.453	93.5512	60.2183	46.0128	41.8352	33.0594	chr1	-	165489575	165582128	RP11-280O1.2	exonic_antisense	ENSEMBL_GENCODE	0.027481	1	2.11089	yes
ENST00000438275	hsa-miR-671-5p	101.453	93.5512	60.2183	46.0128	41.8352	33.0594	chr1	-	165489575	165582128	RP11-280O1.2	exonic_antisense	ENSEMBL_GENCODE	0.027481	1	2.11089	yes
ENST00000438275	hsa-miR-6744-3p	101.453	93.5512	60.2183	46.0128	41.8352	33.0594	chr1	-	165489575	165582128	RP11-280O1.2	exonic_antisense	ENSEMBL_GENCODE	0.027481	1	2.11089	yes
ENST00000438275	hsa-miR-6753-3p	101.453	93.5512	60.2183	46.0128	41.8352	33.0594	chr1	-	165489575	165582128	RP11-280O1.2	exonic_antisense	ENSEMBL_GENCODE	0.027481	1	2.11089	yes
ENST00000438275	hsa-miR-6795-5p	101.453	93.5512	60.2183	46.0128	41.8352	33.0594	chr1	-	165489575	165582128	RP11-280O1.2	exonic_antisense	ENSEMBL_GENCODE	0.027481	1	2.11089	yes
ENST00000438275	hsa-miR-6852-5p	101.453	93.5512	60.2183	46.0128	41.8352	33.0594	chr1	-	165489575	165582128	RP11-280O1.2	exonic_antisense	ENSEMBL_GENCODE	0.027481	1	2.11089	yes
ENST00000438275	hsa-miR-7109-5p	101.453	93.5512	60.2183	46.0128	41.8352	33.0594	chr1	-	165489575	165582128	RP11-280O1.2	exonic_antisense	ENSEMBL_GENCODE	0.027481	1	2.11089	yes
ENST00000438275	hsa-miR-762	101.453	93.5512	60.2183	46.0128	41.8352	33.0594	chr1	-	165489575	165582128	RP11-280O1.2	exonic_antisense	ENSEMBL_GENCODE	0.027481	1	2.11089	yes
ENST00000438275	hsa-miR-7847-3p	101.453	93.5512	60.2183	46.0128	41.8352	33.0594	chr1	-	165489575	165582128	RP11-280O1.2	exonic_antisense	ENSEMBL_GENCODE	0.027481	1	2.11089	yes
ENST00000438322	hsa-miR-3191-5p	20.5087	15.5485	28.4311	102.389	102.2	106.346	chr9	+	92141596	92145110	LINC00475	intergenic	ENSEMBL_GENCODE	3.64e-05	1	0.207401	yes
ENST00000438322	hsa-miR-3909	20.5087	15.5485	28.4311	102.389	102.2	106.346	chr9	+	92141596	92145110	LINC00475	intergenic	ENSEMBL_GENCODE	3.64e-05	1	0.207401	yes
ENST00000438322	hsa-miR-4783-3p	20.5087	15.5485	28.4311	102.389	102.2	106.346	chr9	+	92141596	92145110	LINC00475	intergenic	ENSEMBL_GENCODE	3.64e-05	1	0.207401	yes
ENST00000438322	hsa-miR-6783-3p	20.5087	15.5485	28.4311	102.389	102.2	106.346	chr9	+	92141596	92145110	LINC00475	intergenic	ENSEMBL_GENCODE	3.64e-05	1	0.207401	yes
ENST00000438322	hsa-miR-6860	20.5087	15.5485	28.4311	102.389	102.2	106.346	chr9	+	92141596	92145110	LINC00475	intergenic	ENSEMBL_GENCODE	3.64e-05	1	0.207401	yes
ENST00000438380	hsa-miR-2467-3p	32.2684	25.1407	18.3284	11.7255	8.73332	15.2509	chr9	+	124770123	124772927	RP11-175D17.3	exonic_antisense	ENSEMBL_GENCODE	0.039837	1	2.12092	yes
ENST00000438380	hsa-miR-4449	32.2684	25.1407	18.3284	11.7255	8.73332	15.2509	chr9	+	124770123	124772927	RP11-175D17.3	exonic_antisense	ENSEMBL_GENCODE	0.039837	1	2.12092	yes
ENST00000438380	hsa-miR-4532	32.2684	25.1407	18.3284	11.7255	8.73332	15.2509	chr9	+	124770123	124772927	RP11-175D17.3	exonic_antisense	ENSEMBL_GENCODE	0.039837	1	2.12092	yes
ENST00000438380	hsa-miR-4685-5p	32.2684	25.1407	18.3284	11.7255	8.73332	15.2509	chr9	+	124770123	124772927	RP11-175D17.3	exonic_antisense	ENSEMBL_GENCODE	0.039837	1	2.12092	yes
ENST00000438380	hsa-miR-6084	32.2684	25.1407	18.3284	11.7255	8.73332	15.2509	chr9	+	124770123	124772927	RP11-175D17.3	exonic_antisense	ENSEMBL_GENCODE	0.039837	1	2.12092	yes
ENST00000438380	hsa-miR-6720-5p	32.2684	25.1407	18.3284	11.7255	8.73332	15.2509	chr9	+	124770123	124772927	RP11-175D17.3	exonic_antisense	ENSEMBL_GENCODE	0.039837	1	2.12092	yes
ENST00000438380	hsa-miR-6736-3p	32.2684	25.1407	18.3284	11.7255	8.73332	15.2509	chr9	+	124770123	124772927	RP11-175D17.3	exonic_antisense	ENSEMBL_GENCODE	0.039837	1	2.12092	yes
ENST00000438380	hsa-miR-6791-3p	32.2684	25.1407	18.3284	11.7255	8.73332	15.2509	chr9	+	124770123	124772927	RP11-175D17.3	exonic_antisense	ENSEMBL_GENCODE	0.039837	1	2.12092	yes
ENST00000438380	hsa-miR-6810-3p	32.2684	25.1407	18.3284	11.7255	8.73332	15.2509	chr9	+	124770123	124772927	RP11-175D17.3	exonic_antisense	ENSEMBL_GENCODE	0.039837	1	2.12092	yes
ENST00000438380	hsa-miR-6829-3p	32.2684	25.1407	18.3284	11.7255	8.73332	15.2509	chr9	+	124770123	124772927	RP11-175D17.3	exonic_antisense	ENSEMBL_GENCODE	0.039837	1	2.12092	yes
ENST00000438380	hsa-miR-6836-3p	32.2684	25.1407	18.3284	11.7255	8.73332	15.2509	chr9	+	124770123	124772927	RP11-175D17.3	exonic_antisense	ENSEMBL_GENCODE	0.039837	1	2.12092	yes
ENST00000438380	hsa-miR-6874-5p	32.2684	25.1407	18.3284	11.7255	8.73332	15.2509	chr9	+	124770123	124772927	RP11-175D17.3	exonic_antisense	ENSEMBL_GENCODE	0.039837	1	2.12092	yes
ENST00000438640	hsa-miR-6753-5p	730.725	678.308	783.908	171.952	145.073	142.928	chr13	+	19587118	19588350	LINC00350	intergenic	ENSEMBL_GENCODE	5.73e-05	1	4.76775	yes
ENST00000438969	hsa-miR-1273g-3p	9.27974	8.08731	6.54124	3.84221	3.97048	4.055	chr7	-	137344930	137354483	AC078842.3	intergenic	ENSEMBL_GENCODE	0.03708	1	2.01457	yes
ENST00000438969	hsa-miR-4640-3p	9.27974	8.08731	6.54124	3.84221	3.97048	4.055	chr7	-	137344930	137354483	AC078842.3	intergenic	ENSEMBL_GENCODE	0.03708	1	2.01457	yes
ENST00000438969	hsa-miR-6768-5p	9.27974	8.08731	6.54124	3.84221	3.97048	4.055	chr7	-	137344930	137354483	AC078842.3	intergenic	ENSEMBL_GENCODE	0.03708	1	2.01457	yes
ENST00000439074	hsa-miR-1266-5p	19.423	15.4675	10.1129	5.82371	5.30997	3.84146	chr3	-	193842560	193844009	RP11-528A4.2	intergenic	ENSEMBL_GENCODE	0.022283	1	3.00521	yes
ENST00000439074	hsa-miR-432-5p	19.423	15.4675	10.1129	5.82371	5.30997	3.84146	chr3	-	193842560	193844009	RP11-528A4.2	intergenic	ENSEMBL_GENCODE	0.022283	1	3.00521	yes
ENST00000439074	hsa-miR-6779-5p	19.423	15.4675	10.1129	5.82371	5.30997	3.84146	chr3	-	193842560	193844009	RP11-528A4.2	intergenic	ENSEMBL_GENCODE	0.022283	1	3.00521	yes
ENST00000439074	hsa-miR-6796-5p	19.423	15.4675	10.1129	5.82371	5.30997	3.84146	chr3	-	193842560	193844009	RP11-528A4.2	intergenic	ENSEMBL_GENCODE	0.022283	1	3.00521	yes
ENST00000439074	hsa-miR-939-5p	19.423	15.4675	10.1129	5.82371	5.30997	3.84146	chr3	-	193842560	193844009	RP11-528A4.2	intergenic	ENSEMBL_GENCODE	0.022283	1	3.00521	yes
ENST00000439129	hsa-miR-1207-5p	167.041	201.107	168.28	93.1602	89.4027	72.7291	chr22	+	42090931	42137742	NDUFA6-AS1	exonic_antisense	ENSEMBL_GENCODE	0.00185602	1	2.10123	yes
ENST00000439129	hsa-miR-1307-3p	167.041	201.107	168.28	93.1602	89.4027	72.7291	chr22	+	42090931	42137742	NDUFA6-AS1	exonic_antisense	ENSEMBL_GENCODE	0.00185602	1	2.10123	yes
ENST00000439129	hsa-miR-139-3p	167.041	201.107	168.28	93.1602	89.4027	72.7291	chr22	+	42090931	42137742	NDUFA6-AS1	exonic_antisense	ENSEMBL_GENCODE	0.00185602	1	2.10123	yes
ENST00000439129	hsa-miR-1538	167.041	201.107	168.28	93.1602	89.4027	72.7291	chr22	+	42090931	42137742	NDUFA6-AS1	exonic_antisense	ENSEMBL_GENCODE	0.00185602	1	2.10123	yes
ENST00000439129	hsa-miR-1587	167.041	201.107	168.28	93.1602	89.4027	72.7291	chr22	+	42090931	42137742	NDUFA6-AS1	exonic_antisense	ENSEMBL_GENCODE	0.00185602	1	2.10123	yes
ENST00000439129	hsa-miR-185-3p	167.041	201.107	168.28	93.1602	89.4027	72.7291	chr22	+	42090931	42137742	NDUFA6-AS1	exonic_antisense	ENSEMBL_GENCODE	0.00185602	1	2.10123	yes
ENST00000439129	hsa-miR-1913	167.041	201.107	168.28	93.1602	89.4027	72.7291	chr22	+	42090931	42137742	NDUFA6-AS1	exonic_antisense	ENSEMBL_GENCODE	0.00185602	1	2.10123	yes
ENST00000439129	hsa-miR-3151-5p	167.041	201.107	168.28	93.1602	89.4027	72.7291	chr22	+	42090931	42137742	NDUFA6-AS1	exonic_antisense	ENSEMBL_GENCODE	0.00185602	1	2.10123	yes
ENST00000439129	hsa-miR-3619-5p	167.041	201.107	168.28	93.1602	89.4027	72.7291	chr22	+	42090931	42137742	NDUFA6-AS1	exonic_antisense	ENSEMBL_GENCODE	0.00185602	1	2.10123	yes
ENST00000439129	hsa-miR-3620-5p	167.041	201.107	168.28	93.1602	89.4027	72.7291	chr22	+	42090931	42137742	NDUFA6-AS1	exonic_antisense	ENSEMBL_GENCODE	0.00185602	1	2.10123	yes
ENST00000439129	hsa-miR-4281	167.041	201.107	168.28	93.1602	89.4027	72.7291	chr22	+	42090931	42137742	NDUFA6-AS1	exonic_antisense	ENSEMBL_GENCODE	0.00185602	1	2.10123	yes
ENST00000439129	hsa-miR-4292	167.041	201.107	168.28	93.1602	89.4027	72.7291	chr22	+	42090931	42137742	NDUFA6-AS1	exonic_antisense	ENSEMBL_GENCODE	0.00185602	1	2.10123	yes
ENST00000439129	hsa-miR-4298	167.041	201.107	168.28	93.1602	89.4027	72.7291	chr22	+	42090931	42137742	NDUFA6-AS1	exonic_antisense	ENSEMBL_GENCODE	0.00185602	1	2.10123	yes
ENST00000439129	hsa-miR-4313	167.041	201.107	168.28	93.1602	89.4027	72.7291	chr22	+	42090931	42137742	NDUFA6-AS1	exonic_antisense	ENSEMBL_GENCODE	0.00185602	1	2.10123	yes
ENST00000439129	hsa-miR-4436b-3p	167.041	201.107	168.28	93.1602	89.4027	72.7291	chr22	+	42090931	42137742	NDUFA6-AS1	exonic_antisense	ENSEMBL_GENCODE	0.00185602	1	2.10123	yes
ENST00000439129	hsa-miR-4466	167.041	201.107	168.28	93.1602	89.4027	72.7291	chr22	+	42090931	42137742	NDUFA6-AS1	exonic_antisense	ENSEMBL_GENCODE	0.00185602	1	2.10123	yes
ENST00000439129	hsa-miR-4492	167.041	201.107	168.28	93.1602	89.4027	72.7291	chr22	+	42090931	42137742	NDUFA6-AS1	exonic_antisense	ENSEMBL_GENCODE	0.00185602	1	2.10123	yes
ENST00000439129	hsa-miR-4505	167.041	201.107	168.28	93.1602	89.4027	72.7291	chr22	+	42090931	42137742	NDUFA6-AS1	exonic_antisense	ENSEMBL_GENCODE	0.00185602	1	2.10123	yes
ENST00000439129	hsa-miR-4685-5p	167.041	201.107	168.28	93.1602	89.4027	72.7291	chr22	+	42090931	42137742	NDUFA6-AS1	exonic_antisense	ENSEMBL_GENCODE	0.00185602	1	2.10123	yes
ENST00000439129	hsa-miR-4707-5p	167.041	201.107	168.28	93.1602	89.4027	72.7291	chr22	+	42090931	42137742	NDUFA6-AS1	exonic_antisense	ENSEMBL_GENCODE	0.00185602	1	2.10123	yes
ENST00000439129	hsa-miR-4713-3p	167.041	201.107	168.28	93.1602	89.4027	72.7291	chr22	+	42090931	42137742	NDUFA6-AS1	exonic_antisense	ENSEMBL_GENCODE	0.00185602	1	2.10123	yes
ENST00000439129	hsa-miR-4726-5p	167.041	201.107	168.28	93.1602	89.4027	72.7291	chr22	+	42090931	42137742	NDUFA6-AS1	exonic_antisense	ENSEMBL_GENCODE	0.00185602	1	2.10123	yes
ENST00000439129	hsa-miR-4745-3p	167.041	201.107	168.28	93.1602	89.4027	72.7291	chr22	+	42090931	42137742	NDUFA6-AS1	exonic_antisense	ENSEMBL_GENCODE	0.00185602	1	2.10123	yes
ENST00000439129	hsa-miR-4746-5p	167.041	201.107	168.28	93.1602	89.4027	72.7291	chr22	+	42090931	42137742	NDUFA6-AS1	exonic_antisense	ENSEMBL_GENCODE	0.00185602	1	2.10123	yes
ENST00000439129	hsa-miR-4763-3p	167.041	201.107	168.28	93.1602	89.4027	72.7291	chr22	+	42090931	42137742	NDUFA6-AS1	exonic_antisense	ENSEMBL_GENCODE	0.00185602	1	2.10123	yes
ENST00000439129	hsa-miR-4763-5p	167.041	201.107	168.28	93.1602	89.4027	72.7291	chr22	+	42090931	42137742	NDUFA6-AS1	exonic_antisense	ENSEMBL_GENCODE	0.00185602	1	2.10123	yes
ENST00000439129	hsa-miR-5088-5p	167.041	201.107	168.28	93.1602	89.4027	72.7291	chr22	+	42090931	42137742	NDUFA6-AS1	exonic_antisense	ENSEMBL_GENCODE	0.00185602	1	2.10123	yes
ENST00000439129	hsa-miR-5189-5p	167.041	201.107	168.28	93.1602	89.4027	72.7291	chr22	+	42090931	42137742	NDUFA6-AS1	exonic_antisense	ENSEMBL_GENCODE	0.00185602	1	2.10123	yes
ENST00000439129	hsa-miR-5787	167.041	201.107	168.28	93.1602	89.4027	72.7291	chr22	+	42090931	42137742	NDUFA6-AS1	exonic_antisense	ENSEMBL_GENCODE	0.00185602	1	2.10123	yes
ENST00000439129	hsa-miR-589-5p	167.041	201.107	168.28	93.1602	89.4027	72.7291	chr22	+	42090931	42137742	NDUFA6-AS1	exonic_antisense	ENSEMBL_GENCODE	0.00185602	1	2.10123	yes
ENST00000439129	hsa-miR-6069	167.041	201.107	168.28	93.1602	89.4027	72.7291	chr22	+	42090931	42137742	NDUFA6-AS1	exonic_antisense	ENSEMBL_GENCODE	0.00185602	1	2.10123	yes
ENST00000439129	hsa-miR-612	167.041	201.107	168.28	93.1602	89.4027	72.7291	chr22	+	42090931	42137742	NDUFA6-AS1	exonic_antisense	ENSEMBL_GENCODE	0.00185602	1	2.10123	yes
ENST00000439129	hsa-miR-637	167.041	201.107	168.28	93.1602	89.4027	72.7291	chr22	+	42090931	42137742	NDUFA6-AS1	exonic_antisense	ENSEMBL_GENCODE	0.00185602	1	2.10123	yes
ENST00000439129	hsa-miR-658	167.041	201.107	168.28	93.1602	89.4027	72.7291	chr22	+	42090931	42137742	NDUFA6-AS1	exonic_antisense	ENSEMBL_GENCODE	0.00185602	1	2.10123	yes
ENST00000439129	hsa-miR-663b	167.041	201.107	168.28	93.1602	89.4027	72.7291	chr22	+	42090931	42137742	NDUFA6-AS1	exonic_antisense	ENSEMBL_GENCODE	0.00185602	1	2.10123	yes
ENST00000439129	hsa-miR-6727-3p	167.041	201.107	168.28	93.1602	89.4027	72.7291	chr22	+	42090931	42137742	NDUFA6-AS1	exonic_antisense	ENSEMBL_GENCODE	0.00185602	1	2.10123	yes
ENST00000439129	hsa-miR-6735-5p	167.041	201.107	168.28	93.1602	89.4027	72.7291	chr22	+	42090931	42137742	NDUFA6-AS1	exonic_antisense	ENSEMBL_GENCODE	0.00185602	1	2.10123	yes
ENST00000439129	hsa-miR-6747-5p	167.041	201.107	168.28	93.1602	89.4027	72.7291	chr22	+	42090931	42137742	NDUFA6-AS1	exonic_antisense	ENSEMBL_GENCODE	0.00185602	1	2.10123	yes
ENST00000439129	hsa-miR-6750-5p	167.041	201.107	168.28	93.1602	89.4027	72.7291	chr22	+	42090931	42137742	NDUFA6-AS1	exonic_antisense	ENSEMBL_GENCODE	0.00185602	1	2.10123	yes
ENST00000439129	hsa-miR-6752-3p	167.041	201.107	168.28	93.1602	89.4027	72.7291	chr22	+	42090931	42137742	NDUFA6-AS1	exonic_antisense	ENSEMBL_GENCODE	0.00185602	1	2.10123	yes
ENST00000439129	hsa-miR-6752-5p	167.041	201.107	168.28	93.1602	89.4027	72.7291	chr22	+	42090931	42137742	NDUFA6-AS1	exonic_antisense	ENSEMBL_GENCODE	0.00185602	1	2.10123	yes
ENST00000439129	hsa-miR-6753-3p	167.041	201.107	168.28	93.1602	89.4027	72.7291	chr22	+	42090931	42137742	NDUFA6-AS1	exonic_antisense	ENSEMBL_GENCODE	0.00185602	1	2.10123	yes
ENST00000439129	hsa-miR-6754-3p	167.041	201.107	168.28	93.1602	89.4027	72.7291	chr22	+	42090931	42137742	NDUFA6-AS1	exonic_antisense	ENSEMBL_GENCODE	0.00185602	1	2.10123	yes
ENST00000439129	hsa-miR-6784-5p	167.041	201.107	168.28	93.1602	89.4027	72.7291	chr22	+	42090931	42137742	NDUFA6-AS1	exonic_antisense	ENSEMBL_GENCODE	0.00185602	1	2.10123	yes
ENST00000439129	hsa-miR-6786-5p	167.041	201.107	168.28	93.1602	89.4027	72.7291	chr22	+	42090931	42137742	NDUFA6-AS1	exonic_antisense	ENSEMBL_GENCODE	0.00185602	1	2.10123	yes
ENST00000439129	hsa-miR-6791-5p	167.041	201.107	168.28	93.1602	89.4027	72.7291	chr22	+	42090931	42137742	NDUFA6-AS1	exonic_antisense	ENSEMBL_GENCODE	0.00185602	1	2.10123	yes
ENST00000439129	hsa-miR-6799-3p	167.041	201.107	168.28	93.1602	89.4027	72.7291	chr22	+	42090931	42137742	NDUFA6-AS1	exonic_antisense	ENSEMBL_GENCODE	0.00185602	1	2.10123	yes
ENST00000439129	hsa-miR-6803-5p	167.041	201.107	168.28	93.1602	89.4027	72.7291	chr22	+	42090931	42137742	NDUFA6-AS1	exonic_antisense	ENSEMBL_GENCODE	0.00185602	1	2.10123	yes
ENST00000439129	hsa-miR-6808-5p	167.041	201.107	168.28	93.1602	89.4027	72.7291	chr22	+	42090931	42137742	NDUFA6-AS1	exonic_antisense	ENSEMBL_GENCODE	0.00185602	1	2.10123	yes
ENST00000439129	hsa-miR-6852-5p	167.041	201.107	168.28	93.1602	89.4027	72.7291	chr22	+	42090931	42137742	NDUFA6-AS1	exonic_antisense	ENSEMBL_GENCODE	0.00185602	1	2.10123	yes
ENST00000439129	hsa-miR-6882-3p	167.041	201.107	168.28	93.1602	89.4027	72.7291	chr22	+	42090931	42137742	NDUFA6-AS1	exonic_antisense	ENSEMBL_GENCODE	0.00185602	1	2.10123	yes
ENST00000439129	hsa-miR-6893-3p	167.041	201.107	168.28	93.1602	89.4027	72.7291	chr22	+	42090931	42137742	NDUFA6-AS1	exonic_antisense	ENSEMBL_GENCODE	0.00185602	1	2.10123	yes
ENST00000439129	hsa-miR-7113-3p	167.041	201.107	168.28	93.1602	89.4027	72.7291	chr22	+	42090931	42137742	NDUFA6-AS1	exonic_antisense	ENSEMBL_GENCODE	0.00185602	1	2.10123	yes
ENST00000439129	hsa-miR-7150	167.041	201.107	168.28	93.1602	89.4027	72.7291	chr22	+	42090931	42137742	NDUFA6-AS1	exonic_antisense	ENSEMBL_GENCODE	0.00185602	1	2.10123	yes
ENST00000439129	hsa-miR-760	167.041	201.107	168.28	93.1602	89.4027	72.7291	chr22	+	42090931	42137742	NDUFA6-AS1	exonic_antisense	ENSEMBL_GENCODE	0.00185602	1	2.10123	yes
ENST00000439129	hsa-miR-8073	167.041	201.107	168.28	93.1602	89.4027	72.7291	chr22	+	42090931	42137742	NDUFA6-AS1	exonic_antisense	ENSEMBL_GENCODE	0.00185602	1	2.10123	yes
ENST00000439129	hsa-miR-8089	167.041	201.107	168.28	93.1602	89.4027	72.7291	chr22	+	42090931	42137742	NDUFA6-AS1	exonic_antisense	ENSEMBL_GENCODE	0.00185602	1	2.10123	yes
ENST00000439450	hsa-miR-6893-5p	345.22	314.803	260.611	115.085	138.128	99.9091	chr20	+	22220554	22223283	RP5-1097P24.1	intergenic	ENSEMBL_GENCODE	0.0022213	1	2.60713	yes
ENST00000439558	hsa-miR-1254	37.8661	29.5496	32.69	18.1352	10.4275	21.4698	chr20	+	58515727	58573970	APCDD1L-AS1	intergenic	ENSEMBL_GENCODE	0.014845	1	2.00082	yes
ENST00000439558	hsa-miR-4726-5p	37.8661	29.5496	32.69	18.1352	10.4275	21.4698	chr20	+	58515727	58573970	APCDD1L-AS1	intergenic	ENSEMBL_GENCODE	0.014845	1	2.00082	yes
ENST00000439558	hsa-miR-6791-3p	37.8661	29.5496	32.69	18.1352	10.4275	21.4698	chr20	+	58515727	58573970	APCDD1L-AS1	intergenic	ENSEMBL_GENCODE	0.014845	1	2.00082	yes
ENST00000439558	hsa-miR-7113-3p	37.8661	29.5496	32.69	18.1352	10.4275	21.4698	chr20	+	58515727	58573970	APCDD1L-AS1	intergenic	ENSEMBL_GENCODE	0.014845	1	2.00082	yes
ENST00000439559	hsa-miR-1199-3p	11.0715	4.09724	11.3823	35.2925	35.8246	41.4661	chr10	+	87342736	87357882	LINC00863	intergenic	ENSEMBL_GENCODE	0.00075559	1	0.235834	yes
ENST00000439559	hsa-miR-1207-5p	11.0715	4.09724	11.3823	35.2925	35.8246	41.4661	chr10	+	87342736	87357882	LINC00863	intergenic	ENSEMBL_GENCODE	0.00075559	1	0.235834	yes
ENST00000439559	hsa-miR-1237-5p	11.0715	4.09724	11.3823	35.2925	35.8246	41.4661	chr10	+	87342736	87357882	LINC00863	intergenic	ENSEMBL_GENCODE	0.00075559	1	0.235834	yes
ENST00000439559	hsa-miR-1913	11.0715	4.09724	11.3823	35.2925	35.8246	41.4661	chr10	+	87342736	87357882	LINC00863	intergenic	ENSEMBL_GENCODE	0.00075559	1	0.235834	yes
ENST00000439559	hsa-miR-1915-3p	11.0715	4.09724	11.3823	35.2925	35.8246	41.4661	chr10	+	87342736	87357882	LINC00863	intergenic	ENSEMBL_GENCODE	0.00075559	1	0.235834	yes
ENST00000439559	hsa-miR-216a-3p	11.0715	4.09724	11.3823	35.2925	35.8246	41.4661	chr10	+	87342736	87357882	LINC00863	intergenic	ENSEMBL_GENCODE	0.00075559	1	0.235834	yes
ENST00000439559	hsa-miR-3157-5p	11.0715	4.09724	11.3823	35.2925	35.8246	41.4661	chr10	+	87342736	87357882	LINC00863	intergenic	ENSEMBL_GENCODE	0.00075559	1	0.235834	yes
ENST00000439559	hsa-miR-324-3p	11.0715	4.09724	11.3823	35.2925	35.8246	41.4661	chr10	+	87342736	87357882	LINC00863	intergenic	ENSEMBL_GENCODE	0.00075559	1	0.235834	yes
ENST00000439559	hsa-miR-345-3p	11.0715	4.09724	11.3823	35.2925	35.8246	41.4661	chr10	+	87342736	87357882	LINC00863	intergenic	ENSEMBL_GENCODE	0.00075559	1	0.235834	yes
ENST00000439559	hsa-miR-3648	11.0715	4.09724	11.3823	35.2925	35.8246	41.4661	chr10	+	87342736	87357882	LINC00863	intergenic	ENSEMBL_GENCODE	0.00075559	1	0.235834	yes
ENST00000439559	hsa-miR-3689a-3p	11.0715	4.09724	11.3823	35.2925	35.8246	41.4661	chr10	+	87342736	87357882	LINC00863	intergenic	ENSEMBL_GENCODE	0.00075559	1	0.235834	yes
ENST00000439559	hsa-miR-3960	11.0715	4.09724	11.3823	35.2925	35.8246	41.4661	chr10	+	87342736	87357882	LINC00863	intergenic	ENSEMBL_GENCODE	0.00075559	1	0.235834	yes
ENST00000439559	hsa-miR-4632-3p	11.0715	4.09724	11.3823	35.2925	35.8246	41.4661	chr10	+	87342736	87357882	LINC00863	intergenic	ENSEMBL_GENCODE	0.00075559	1	0.235834	yes
ENST00000439559	hsa-miR-4688	11.0715	4.09724	11.3823	35.2925	35.8246	41.4661	chr10	+	87342736	87357882	LINC00863	intergenic	ENSEMBL_GENCODE	0.00075559	1	0.235834	yes
ENST00000439559	hsa-miR-4697-5p	11.0715	4.09724	11.3823	35.2925	35.8246	41.4661	chr10	+	87342736	87357882	LINC00863	intergenic	ENSEMBL_GENCODE	0.00075559	1	0.235834	yes
ENST00000439559	hsa-miR-4728-5p	11.0715	4.09724	11.3823	35.2925	35.8246	41.4661	chr10	+	87342736	87357882	LINC00863	intergenic	ENSEMBL_GENCODE	0.00075559	1	0.235834	yes
ENST00000439559	hsa-miR-4763-3p	11.0715	4.09724	11.3823	35.2925	35.8246	41.4661	chr10	+	87342736	87357882	LINC00863	intergenic	ENSEMBL_GENCODE	0.00075559	1	0.235834	yes
ENST00000439559	hsa-miR-4767	11.0715	4.09724	11.3823	35.2925	35.8246	41.4661	chr10	+	87342736	87357882	LINC00863	intergenic	ENSEMBL_GENCODE	0.00075559	1	0.235834	yes
ENST00000439559	hsa-miR-4786-3p	11.0715	4.09724	11.3823	35.2925	35.8246	41.4661	chr10	+	87342736	87357882	LINC00863	intergenic	ENSEMBL_GENCODE	0.00075559	1	0.235834	yes
ENST00000439559	hsa-miR-5008-5p	11.0715	4.09724	11.3823	35.2925	35.8246	41.4661	chr10	+	87342736	87357882	LINC00863	intergenic	ENSEMBL_GENCODE	0.00075559	1	0.235834	yes
ENST00000439559	hsa-miR-572	11.0715	4.09724	11.3823	35.2925	35.8246	41.4661	chr10	+	87342736	87357882	LINC00863	intergenic	ENSEMBL_GENCODE	0.00075559	1	0.235834	yes
ENST00000439559	hsa-miR-6131	11.0715	4.09724	11.3823	35.2925	35.8246	41.4661	chr10	+	87342736	87357882	LINC00863	intergenic	ENSEMBL_GENCODE	0.00075559	1	0.235834	yes
ENST00000439559	hsa-miR-6722-3p	11.0715	4.09724	11.3823	35.2925	35.8246	41.4661	chr10	+	87342736	87357882	LINC00863	intergenic	ENSEMBL_GENCODE	0.00075559	1	0.235834	yes
ENST00000439559	hsa-miR-6729-5p	11.0715	4.09724	11.3823	35.2925	35.8246	41.4661	chr10	+	87342736	87357882	LINC00863	intergenic	ENSEMBL_GENCODE	0.00075559	1	0.235834	yes
ENST00000439559	hsa-miR-6743-5p	11.0715	4.09724	11.3823	35.2925	35.8246	41.4661	chr10	+	87342736	87357882	LINC00863	intergenic	ENSEMBL_GENCODE	0.00075559	1	0.235834	yes
ENST00000439559	hsa-miR-6792-3p	11.0715	4.09724	11.3823	35.2925	35.8246	41.4661	chr10	+	87342736	87357882	LINC00863	intergenic	ENSEMBL_GENCODE	0.00075559	1	0.235834	yes
ENST00000439559	hsa-miR-6799-5p	11.0715	4.09724	11.3823	35.2925	35.8246	41.4661	chr10	+	87342736	87357882	LINC00863	intergenic	ENSEMBL_GENCODE	0.00075559	1	0.235834	yes
ENST00000439559	hsa-miR-6842-3p	11.0715	4.09724	11.3823	35.2925	35.8246	41.4661	chr10	+	87342736	87357882	LINC00863	intergenic	ENSEMBL_GENCODE	0.00075559	1	0.235834	yes
ENST00000439559	hsa-miR-6850-3p	11.0715	4.09724	11.3823	35.2925	35.8246	41.4661	chr10	+	87342736	87357882	LINC00863	intergenic	ENSEMBL_GENCODE	0.00075559	1	0.235834	yes
ENST00000439559	hsa-miR-7111-5p	11.0715	4.09724	11.3823	35.2925	35.8246	41.4661	chr10	+	87342736	87357882	LINC00863	intergenic	ENSEMBL_GENCODE	0.00075559	1	0.235834	yes
ENST00000439694	hsa-miR-1273e	4.05503	6.98806	9.49847	16.0391	33.0369	28.4489	chr7	-	136784075	137181771	MIR490	exonic_antisense	ENSEMBL_GENCODE	0.0233	1	0.264967	yes
ENST00000439694	hsa-miR-1273f	4.05503	6.98806	9.49847	16.0391	33.0369	28.4489	chr7	-	136784075	137181771	MIR490	exonic_antisense	ENSEMBL_GENCODE	0.0233	1	0.264967	yes
ENST00000439694	hsa-miR-1273g-3p	4.05503	6.98806	9.49847	16.0391	33.0369	28.4489	chr7	-	136784075	137181771	MIR490	exonic_antisense	ENSEMBL_GENCODE	0.0233	1	0.264967	yes
ENST00000439694	hsa-miR-4459	4.05503	6.98806	9.49847	16.0391	33.0369	28.4489	chr7	-	136784075	137181771	MIR490	exonic_antisense	ENSEMBL_GENCODE	0.0233	1	0.264967	yes
ENST00000439694	hsa-miR-4651	4.05503	6.98806	9.49847	16.0391	33.0369	28.4489	chr7	-	136784075	137181771	MIR490	exonic_antisense	ENSEMBL_GENCODE	0.0233	1	0.264967	yes
ENST00000439694	hsa-miR-6737-5p	4.05503	6.98806	9.49847	16.0391	33.0369	28.4489	chr7	-	136784075	137181771	MIR490	exonic_antisense	ENSEMBL_GENCODE	0.0233	1	0.264967	yes
ENST00000439694	hsa-miR-6782-5p	4.05503	6.98806	9.49847	16.0391	33.0369	28.4489	chr7	-	136784075	137181771	MIR490	exonic_antisense	ENSEMBL_GENCODE	0.0233	1	0.264967	yes
ENST00000439694	hsa-miR-6851-5p	4.05503	6.98806	9.49847	16.0391	33.0369	28.4489	chr7	-	136784075	137181771	MIR490	exonic_antisense	ENSEMBL_GENCODE	0.0233	1	0.264967	yes
ENST00000439694	hsa-miR-7111-5p	4.05503	6.98806	9.49847	16.0391	33.0369	28.4489	chr7	-	136784075	137181771	MIR490	exonic_antisense	ENSEMBL_GENCODE	0.0233	1	0.264967	yes
ENST00000439694	hsa-miR-7847-3p	4.05503	6.98806	9.49847	16.0391	33.0369	28.4489	chr7	-	136784075	137181771	MIR490	exonic_antisense	ENSEMBL_GENCODE	0.0233	1	0.264967	yes
ENST00000439745	hsa-miR-596	541.891	417.033	461.115	316.44	106.628	189.748	chr2	-	16227027	16228194	AC010745.3	intergenic	ENSEMBL_GENCODE	0.0193784	1	2.31724	yes
ENST00000439913	hsa-miR-1913	18.2834	24.7265	25.4841	4.64371	9.30275	13.0923	chr10	+	42696035	42706453	AL022344.5	intergenic	ENSEMBL_GENCODE	0.0144795	1	2.53318	yes
ENST00000439913	hsa-miR-4433b-5p	18.2834	24.7265	25.4841	4.64371	9.30275	13.0923	chr10	+	42696035	42706453	AL022344.5	intergenic	ENSEMBL_GENCODE	0.0144795	1	2.53318	yes
ENST00000439913	hsa-miR-5088-3p	18.2834	24.7265	25.4841	4.64371	9.30275	13.0923	chr10	+	42696035	42706453	AL022344.5	intergenic	ENSEMBL_GENCODE	0.0144795	1	2.53318	yes
ENST00000439913	hsa-miR-637	18.2834	24.7265	25.4841	4.64371	9.30275	13.0923	chr10	+	42696035	42706453	AL022344.5	intergenic	ENSEMBL_GENCODE	0.0144795	1	2.53318	yes
ENST00000439913	hsa-miR-668-3p	18.2834	24.7265	25.4841	4.64371	9.30275	13.0923	chr10	+	42696035	42706453	AL022344.5	intergenic	ENSEMBL_GENCODE	0.0144795	1	2.53318	yes
ENST00000439913	hsa-miR-6731-5p	18.2834	24.7265	25.4841	4.64371	9.30275	13.0923	chr10	+	42696035	42706453	AL022344.5	intergenic	ENSEMBL_GENCODE	0.0144795	1	2.53318	yes
ENST00000439913	hsa-miR-6734-3p	18.2834	24.7265	25.4841	4.64371	9.30275	13.0923	chr10	+	42696035	42706453	AL022344.5	intergenic	ENSEMBL_GENCODE	0.0144795	1	2.53318	yes
ENST00000439913	hsa-miR-6747-5p	18.2834	24.7265	25.4841	4.64371	9.30275	13.0923	chr10	+	42696035	42706453	AL022344.5	intergenic	ENSEMBL_GENCODE	0.0144795	1	2.53318	yes
ENST00000439913	hsa-miR-6763-5p	18.2834	24.7265	25.4841	4.64371	9.30275	13.0923	chr10	+	42696035	42706453	AL022344.5	intergenic	ENSEMBL_GENCODE	0.0144795	1	2.53318	yes
ENST00000439913	hsa-miR-6782-5p	18.2834	24.7265	25.4841	4.64371	9.30275	13.0923	chr10	+	42696035	42706453	AL022344.5	intergenic	ENSEMBL_GENCODE	0.0144795	1	2.53318	yes
ENST00000439913	hsa-miR-6825-5p	18.2834	24.7265	25.4841	4.64371	9.30275	13.0923	chr10	+	42696035	42706453	AL022344.5	intergenic	ENSEMBL_GENCODE	0.0144795	1	2.53318	yes
ENST00000439913	hsa-miR-6895-3p	18.2834	24.7265	25.4841	4.64371	9.30275	13.0923	chr10	+	42696035	42706453	AL022344.5	intergenic	ENSEMBL_GENCODE	0.0144795	1	2.53318	yes
ENST00000439913	hsa-miR-8089	18.2834	24.7265	25.4841	4.64371	9.30275	13.0923	chr10	+	42696035	42706453	AL022344.5	intergenic	ENSEMBL_GENCODE	0.0144795	1	2.53318	yes
ENST00000439913	hsa-miR-939-5p	18.2834	24.7265	25.4841	4.64371	9.30275	13.0923	chr10	+	42696035	42706453	AL022344.5	intergenic	ENSEMBL_GENCODE	0.0144795	1	2.53318	yes
ENST00000440034	hsa-miR-4651	270.967	219.588	232.452	481.679	508.808	461.305	chr7	-	33795468	33803156	RP11-89N17.4	intergenic	ENSEMBL_GENCODE	0.00030016	1	0.49801	yes
ENST00000440034	hsa-miR-4690-5p	270.967	219.588	232.452	481.679	508.808	461.305	chr7	-	33795468	33803156	RP11-89N17.4	intergenic	ENSEMBL_GENCODE	0.00030016	1	0.49801	yes
ENST00000440034	hsa-miR-6742-5p	270.967	219.588	232.452	481.679	508.808	461.305	chr7	-	33795468	33803156	RP11-89N17.4	intergenic	ENSEMBL_GENCODE	0.00030016	1	0.49801	yes
ENST00000440034	hsa-miR-8077	270.967	219.588	232.452	481.679	508.808	461.305	chr7	-	33795468	33803156	RP11-89N17.4	intergenic	ENSEMBL_GENCODE	0.00030016	1	0.49801	yes
ENST00000440168	hsa-miR-4448	1135.2	1016.34	994.65	203.946	403.643	412.485	chr6	-	169373681	169388385	RP1-137D17.1	intergenic	ENSEMBL_GENCODE	0.00093792	1	3.08428	yes
ENST00000440168	hsa-miR-490-5p	1135.2	1016.34	994.65	203.946	403.643	412.485	chr6	-	169373681	169388385	RP1-137D17.1	intergenic	ENSEMBL_GENCODE	0.00093792	1	3.08428	yes
ENST00000440168	hsa-miR-519d-5p	1135.2	1016.34	994.65	203.946	403.643	412.485	chr6	-	169373681	169388385	RP1-137D17.1	intergenic	ENSEMBL_GENCODE	0.00093792	1	3.08428	yes
ENST00000440168	hsa-miR-6735-5p	1135.2	1016.34	994.65	203.946	403.643	412.485	chr6	-	169373681	169388385	RP1-137D17.1	intergenic	ENSEMBL_GENCODE	0.00093792	1	3.08428	yes
ENST00000440198	hsa-miR-1254	28.0026	19.9657	11.6727	69.7113	89.0799	72.1434	chr10	-	94283161	94287071	PLCE1-AS1	exonic_antisense	ENSEMBL_GENCODE	0.00176359	1	0.258259	yes
ENST00000440315	hsa-miR-6799-3p	7.43581	4.09724	4.23323	52.6698	48.7894	31.88	chr22	+	21183375	21302681	FAM230B	exonic_antisense	ENSEMBL_GENCODE	0.0037599	1	0.118242	yes
ENST00000440403	hsa-miR-4691-3p	44.4703	40.5984	58.4231	30.7513	15.1992	13.5407	chr21	-	34370802	34375348	AP000320.6	exonic_antisense	ENSEMBL_GENCODE	0.022064	1	2.41199	yes
ENST00000440403	hsa-miR-5189-5p	44.4703	40.5984	58.4231	30.7513	15.1992	13.5407	chr21	-	34370802	34375348	AP000320.6	exonic_antisense	ENSEMBL_GENCODE	0.022064	1	2.41199	yes
ENST00000440498	hsa-miR-4459	40.3954	44.3035	36.9199	121.57	142.253	134.115	chr2	+	235505751	235507566	AGAP1-IT1	intronic_sense	ENSEMBL_GENCODE	0.000137015	1	0.305622	yes
ENST00000440498	hsa-miR-4722-5p	40.3954	44.3035	36.9199	121.57	142.253	134.115	chr2	+	235505751	235507566	AGAP1-IT1	intronic_sense	ENSEMBL_GENCODE	0.000137015	1	0.305622	yes
ENST00000440498	hsa-miR-766-3p	40.3954	44.3035	36.9199	121.57	142.253	134.115	chr2	+	235505751	235507566	AGAP1-IT1	intronic_sense	ENSEMBL_GENCODE	0.000137015	1	0.305622	yes
ENST00000440918	hsa-miR-1266-5p	6.98176	4.09724	3.79995	8.93324	10.4385	10.6005	chr20	+	38446716	38450363	SNHG11	intergenic	ENSEMBL_GENCODE	0.0117557	1	0.496423	yes
ENST00000440918	hsa-miR-3960	6.98176	4.09724	3.79995	8.93324	10.4385	10.6005	chr20	+	38446716	38450363	SNHG11	intergenic	ENSEMBL_GENCODE	0.0117557	1	0.496423	yes
ENST00000440918	hsa-miR-4270	6.98176	4.09724	3.79995	8.93324	10.4385	10.6005	chr20	+	38446716	38450363	SNHG11	intergenic	ENSEMBL_GENCODE	0.0117557	1	0.496423	yes
ENST00000440918	hsa-miR-4466	6.98176	4.09724	3.79995	8.93324	10.4385	10.6005	chr20	+	38446716	38450363	SNHG11	intergenic	ENSEMBL_GENCODE	0.0117557	1	0.496423	yes
ENST00000440918	hsa-miR-4685-5p	6.98176	4.09724	3.79995	8.93324	10.4385	10.6005	chr20	+	38446716	38450363	SNHG11	intergenic	ENSEMBL_GENCODE	0.0117557	1	0.496423	yes
ENST00000440918	hsa-miR-504-3p	6.98176	4.09724	3.79995	8.93324	10.4385	10.6005	chr20	+	38446716	38450363	SNHG11	intergenic	ENSEMBL_GENCODE	0.0117557	1	0.496423	yes
ENST00000440918	hsa-miR-6089	6.98176	4.09724	3.79995	8.93324	10.4385	10.6005	chr20	+	38446716	38450363	SNHG11	intergenic	ENSEMBL_GENCODE	0.0117557	1	0.496423	yes
ENST00000440918	hsa-miR-6511b-5p	6.98176	4.09724	3.79995	8.93324	10.4385	10.6005	chr20	+	38446716	38450363	SNHG11	intergenic	ENSEMBL_GENCODE	0.0117557	1	0.496423	yes
ENST00000440918	hsa-miR-6827-5p	6.98176	4.09724	3.79995	8.93324	10.4385	10.6005	chr20	+	38446716	38450363	SNHG11	intergenic	ENSEMBL_GENCODE	0.0117557	1	0.496423	yes
ENST00000440918	hsa-miR-6846-5p	6.98176	4.09724	3.79995	8.93324	10.4385	10.6005	chr20	+	38446716	38450363	SNHG11	intergenic	ENSEMBL_GENCODE	0.0117557	1	0.496423	yes
ENST00000440918	hsa-miR-6872-3p	6.98176	4.09724	3.79995	8.93324	10.4385	10.6005	chr20	+	38446716	38450363	SNHG11	intergenic	ENSEMBL_GENCODE	0.0117557	1	0.496423	yes
ENST00000440918	hsa-miR-8072	6.98176	4.09724	3.79995	8.93324	10.4385	10.6005	chr20	+	38446716	38450363	SNHG11	intergenic	ENSEMBL_GENCODE	0.0117557	1	0.496423	yes
ENST00000440947	hsa-miR-4739	344.879	304.353	244.276	79.1587	75.9904	56.8158	chr9	+	14347320	14357908	RP11-120J1.1	intergenic	ENSEMBL_GENCODE	0.00163987	1	4.21536	yes
ENST00000440947	hsa-miR-6756-5p	344.879	304.353	244.276	79.1587	75.9904	56.8158	chr9	+	14347320	14357908	RP11-120J1.1	intergenic	ENSEMBL_GENCODE	0.00163987	1	4.21536	yes
ENST00000440947	hsa-miR-6855-5p	344.879	304.353	244.276	79.1587	75.9904	56.8158	chr9	+	14347320	14357908	RP11-120J1.1	intergenic	ENSEMBL_GENCODE	0.00163987	1	4.21536	yes
ENST00000441036	hsa-miR-1233-5p	13.662	16.3224	25.0257	4.84529	9.69829	4.00703	chr2	+	100242631	100249262	LINC01104	intergenic	ENSEMBL_GENCODE	0.034642	1	2.96541	yes
ENST00000441036	hsa-miR-4685-5p	13.662	16.3224	25.0257	4.84529	9.69829	4.00703	chr2	+	100242631	100249262	LINC01104	intergenic	ENSEMBL_GENCODE	0.034642	1	2.96541	yes
ENST00000441036	hsa-miR-4728-5p	13.662	16.3224	25.0257	4.84529	9.69829	4.00703	chr2	+	100242631	100249262	LINC01104	intergenic	ENSEMBL_GENCODE	0.034642	1	2.96541	yes
ENST00000441036	hsa-miR-6089	13.662	16.3224	25.0257	4.84529	9.69829	4.00703	chr2	+	100242631	100249262	LINC01104	intergenic	ENSEMBL_GENCODE	0.034642	1	2.96541	yes
ENST00000441036	hsa-miR-6752-5p	13.662	16.3224	25.0257	4.84529	9.69829	4.00703	chr2	+	100242631	100249262	LINC01104	intergenic	ENSEMBL_GENCODE	0.034642	1	2.96541	yes
ENST00000441036	hsa-miR-6803-5p	13.662	16.3224	25.0257	4.84529	9.69829	4.00703	chr2	+	100242631	100249262	LINC01104	intergenic	ENSEMBL_GENCODE	0.034642	1	2.96541	yes
ENST00000441036	hsa-miR-6887-3p	13.662	16.3224	25.0257	4.84529	9.69829	4.00703	chr2	+	100242631	100249262	LINC01104	intergenic	ENSEMBL_GENCODE	0.034642	1	2.96541	yes
ENST00000441630	hsa-miR-1273g-3p	7.15589	15.8815	5.49565	20.8843	32.4002	23.9646	chr2	-	64395220	64453798	AC008074.3	bidirectional	ENSEMBL_GENCODE	0.026181	1	0.369363	yes
ENST00000441630	hsa-miR-1273h-5p	7.15589	15.8815	5.49565	20.8843	32.4002	23.9646	chr2	-	64395220	64453798	AC008074.3	bidirectional	ENSEMBL_GENCODE	0.026181	1	0.369363	yes
ENST00000441630	hsa-miR-512-5p	7.15589	15.8815	5.49565	20.8843	32.4002	23.9646	chr2	-	64395220	64453798	AC008074.3	bidirectional	ENSEMBL_GENCODE	0.026181	1	0.369363	yes
ENST00000441630	hsa-miR-6089	7.15589	15.8815	5.49565	20.8843	32.4002	23.9646	chr2	-	64395220	64453798	AC008074.3	bidirectional	ENSEMBL_GENCODE	0.026181	1	0.369363	yes
ENST00000441630	hsa-miR-658	7.15589	15.8815	5.49565	20.8843	32.4002	23.9646	chr2	-	64395220	64453798	AC008074.3	bidirectional	ENSEMBL_GENCODE	0.026181	1	0.369363	yes
ENST00000441630	hsa-miR-6746-5p	7.15589	15.8815	5.49565	20.8843	32.4002	23.9646	chr2	-	64395220	64453798	AC008074.3	bidirectional	ENSEMBL_GENCODE	0.026181	1	0.369363	yes
ENST00000441630	hsa-miR-6771-5p	7.15589	15.8815	5.49565	20.8843	32.4002	23.9646	chr2	-	64395220	64453798	AC008074.3	bidirectional	ENSEMBL_GENCODE	0.026181	1	0.369363	yes
ENST00000442008	hsa-miR-1275	86.2787	76.4525	59.8478	212.256	324.155	271.805	chr10	-	5524976	5525742	RP11-116G8.5	exonic_antisense	ENSEMBL_GENCODE	0.0041978	1	0.275395	yes
ENST00000442008	hsa-miR-3175	86.2787	76.4525	59.8478	212.256	324.155	271.805	chr10	-	5524976	5525742	RP11-116G8.5	exonic_antisense	ENSEMBL_GENCODE	0.0041978	1	0.275395	yes
ENST00000442008	hsa-miR-3192-5p	86.2787	76.4525	59.8478	212.256	324.155	271.805	chr10	-	5524976	5525742	RP11-116G8.5	exonic_antisense	ENSEMBL_GENCODE	0.0041978	1	0.275395	yes
ENST00000442008	hsa-miR-4435	86.2787	76.4525	59.8478	212.256	324.155	271.805	chr10	-	5524976	5525742	RP11-116G8.5	exonic_antisense	ENSEMBL_GENCODE	0.0041978	1	0.275395	yes
ENST00000442008	hsa-miR-4665-5p	86.2787	76.4525	59.8478	212.256	324.155	271.805	chr10	-	5524976	5525742	RP11-116G8.5	exonic_antisense	ENSEMBL_GENCODE	0.0041978	1	0.275395	yes
ENST00000442008	hsa-miR-5189-5p	86.2787	76.4525	59.8478	212.256	324.155	271.805	chr10	-	5524976	5525742	RP11-116G8.5	exonic_antisense	ENSEMBL_GENCODE	0.0041978	1	0.275395	yes
ENST00000442008	hsa-miR-5787	86.2787	76.4525	59.8478	212.256	324.155	271.805	chr10	-	5524976	5525742	RP11-116G8.5	exonic_antisense	ENSEMBL_GENCODE	0.0041978	1	0.275395	yes
ENST00000442008	hsa-miR-6089	86.2787	76.4525	59.8478	212.256	324.155	271.805	chr10	-	5524976	5525742	RP11-116G8.5	exonic_antisense	ENSEMBL_GENCODE	0.0041978	1	0.275395	yes
ENST00000442008	hsa-miR-6744-3p	86.2787	76.4525	59.8478	212.256	324.155	271.805	chr10	-	5524976	5525742	RP11-116G8.5	exonic_antisense	ENSEMBL_GENCODE	0.0041978	1	0.275395	yes
ENST00000442008	hsa-miR-6781-3p	86.2787	76.4525	59.8478	212.256	324.155	271.805	chr10	-	5524976	5525742	RP11-116G8.5	exonic_antisense	ENSEMBL_GENCODE	0.0041978	1	0.275395	yes
ENST00000442008	hsa-miR-7703	86.2787	76.4525	59.8478	212.256	324.155	271.805	chr10	-	5524976	5525742	RP11-116G8.5	exonic_antisense	ENSEMBL_GENCODE	0.0041978	1	0.275395	yes
ENST00000442008	hsa-miR-939-3p	86.2787	76.4525	59.8478	212.256	324.155	271.805	chr10	-	5524976	5525742	RP11-116G8.5	exonic_antisense	ENSEMBL_GENCODE	0.0041978	1	0.275395	yes
ENST00000442026	hsa-miR-4640-5p	2963.29	2756.95	2507.13	1177.56	1340.58	1038.74	chr2	+	33706908	34061047	LINC01317	exonic_antisense	ENSEMBL_GENCODE	0.0005984	1	2.31308	yes
ENST00000442086	hsa-miR-3189-5p	7.68669	12.9946	6.02262	16.576	17.2283	19.9526	chr9	-	89801727	89803061	RP5-1050E16.1	intergenic	ENSEMBL_GENCODE	0.0183187	1	0.496752	yes
ENST00000442086	hsa-miR-4538	7.68669	12.9946	6.02262	16.576	17.2283	19.9526	chr9	-	89801727	89803061	RP5-1050E16.1	intergenic	ENSEMBL_GENCODE	0.0183187	1	0.496752	yes
ENST00000442086	hsa-miR-4707-5p	7.68669	12.9946	6.02262	16.576	17.2283	19.9526	chr9	-	89801727	89803061	RP5-1050E16.1	intergenic	ENSEMBL_GENCODE	0.0183187	1	0.496752	yes
ENST00000442086	hsa-miR-5195-3p	7.68669	12.9946	6.02262	16.576	17.2283	19.9526	chr9	-	89801727	89803061	RP5-1050E16.1	intergenic	ENSEMBL_GENCODE	0.0183187	1	0.496752	yes
ENST00000442086	hsa-miR-637	7.68669	12.9946	6.02262	16.576	17.2283	19.9526	chr9	-	89801727	89803061	RP5-1050E16.1	intergenic	ENSEMBL_GENCODE	0.0183187	1	0.496752	yes
ENST00000442086	hsa-miR-6728-5p	7.68669	12.9946	6.02262	16.576	17.2283	19.9526	chr9	-	89801727	89803061	RP5-1050E16.1	intergenic	ENSEMBL_GENCODE	0.0183187	1	0.496752	yes
ENST00000442086	hsa-miR-6738-3p	7.68669	12.9946	6.02262	16.576	17.2283	19.9526	chr9	-	89801727	89803061	RP5-1050E16.1	intergenic	ENSEMBL_GENCODE	0.0183187	1	0.496752	yes
ENST00000442086	hsa-miR-6756-5p	7.68669	12.9946	6.02262	16.576	17.2283	19.9526	chr9	-	89801727	89803061	RP5-1050E16.1	intergenic	ENSEMBL_GENCODE	0.0183187	1	0.496752	yes
ENST00000442086	hsa-miR-7111-5p	7.68669	12.9946	6.02262	16.576	17.2283	19.9526	chr9	-	89801727	89803061	RP5-1050E16.1	intergenic	ENSEMBL_GENCODE	0.0183187	1	0.496752	yes
ENST00000442086	hsa-miR-766-3p	7.68669	12.9946	6.02262	16.576	17.2283	19.9526	chr9	-	89801727	89803061	RP5-1050E16.1	intergenic	ENSEMBL_GENCODE	0.0183187	1	0.496752	yes
ENST00000442086	hsa-miR-939-5p	7.68669	12.9946	6.02262	16.576	17.2283	19.9526	chr9	-	89801727	89803061	RP5-1050E16.1	intergenic	ENSEMBL_GENCODE	0.0183187	1	0.496752	yes
ENST00000442292	hsa-miR-1182	614.903	655.951	564.348	227.211	196.644	168.331	chr1	-	1062208	1063288	RP11-54O7.18	intronic_sense	ENSEMBL_GENCODE	0.000196197	1	3.09903	yes
ENST00000442292	hsa-miR-1273h-3p	614.903	655.951	564.348	227.211	196.644	168.331	chr1	-	1062208	1063288	RP11-54O7.18	intronic_sense	ENSEMBL_GENCODE	0.000196197	1	3.09903	yes
ENST00000442292	hsa-miR-1343-3p	614.903	655.951	564.348	227.211	196.644	168.331	chr1	-	1062208	1063288	RP11-54O7.18	intronic_sense	ENSEMBL_GENCODE	0.000196197	1	3.09903	yes
ENST00000442292	hsa-miR-1914-5p	614.903	655.951	564.348	227.211	196.644	168.331	chr1	-	1062208	1063288	RP11-54O7.18	intronic_sense	ENSEMBL_GENCODE	0.000196197	1	3.09903	yes
ENST00000442292	hsa-miR-326	614.903	655.951	564.348	227.211	196.644	168.331	chr1	-	1062208	1063288	RP11-54O7.18	intronic_sense	ENSEMBL_GENCODE	0.000196197	1	3.09903	yes
ENST00000442292	hsa-miR-3620-5p	614.903	655.951	564.348	227.211	196.644	168.331	chr1	-	1062208	1063288	RP11-54O7.18	intronic_sense	ENSEMBL_GENCODE	0.000196197	1	3.09903	yes
ENST00000442292	hsa-miR-4462	614.903	655.951	564.348	227.211	196.644	168.331	chr1	-	1062208	1063288	RP11-54O7.18	intronic_sense	ENSEMBL_GENCODE	0.000196197	1	3.09903	yes
ENST00000442292	hsa-miR-4486	614.903	655.951	564.348	227.211	196.644	168.331	chr1	-	1062208	1063288	RP11-54O7.18	intronic_sense	ENSEMBL_GENCODE	0.000196197	1	3.09903	yes
ENST00000442292	hsa-miR-4498	614.903	655.951	564.348	227.211	196.644	168.331	chr1	-	1062208	1063288	RP11-54O7.18	intronic_sense	ENSEMBL_GENCODE	0.000196197	1	3.09903	yes
ENST00000442292	hsa-miR-4674	614.903	655.951	564.348	227.211	196.644	168.331	chr1	-	1062208	1063288	RP11-54O7.18	intronic_sense	ENSEMBL_GENCODE	0.000196197	1	3.09903	yes
ENST00000442292	hsa-miR-4687-3p	614.903	655.951	564.348	227.211	196.644	168.331	chr1	-	1062208	1063288	RP11-54O7.18	intronic_sense	ENSEMBL_GENCODE	0.000196197	1	3.09903	yes
ENST00000442292	hsa-miR-4741	614.903	655.951	564.348	227.211	196.644	168.331	chr1	-	1062208	1063288	RP11-54O7.18	intronic_sense	ENSEMBL_GENCODE	0.000196197	1	3.09903	yes
ENST00000442292	hsa-miR-5090	614.903	655.951	564.348	227.211	196.644	168.331	chr1	-	1062208	1063288	RP11-54O7.18	intronic_sense	ENSEMBL_GENCODE	0.000196197	1	3.09903	yes
ENST00000442292	hsa-miR-637	614.903	655.951	564.348	227.211	196.644	168.331	chr1	-	1062208	1063288	RP11-54O7.18	intronic_sense	ENSEMBL_GENCODE	0.000196197	1	3.09903	yes
ENST00000442292	hsa-miR-6510-5p	614.903	655.951	564.348	227.211	196.644	168.331	chr1	-	1062208	1063288	RP11-54O7.18	intronic_sense	ENSEMBL_GENCODE	0.000196197	1	3.09903	yes
ENST00000442292	hsa-miR-6724-5p	614.903	655.951	564.348	227.211	196.644	168.331	chr1	-	1062208	1063288	RP11-54O7.18	intronic_sense	ENSEMBL_GENCODE	0.000196197	1	3.09903	yes
ENST00000442292	hsa-miR-6734-3p	614.903	655.951	564.348	227.211	196.644	168.331	chr1	-	1062208	1063288	RP11-54O7.18	intronic_sense	ENSEMBL_GENCODE	0.000196197	1	3.09903	yes
ENST00000442292	hsa-miR-6756-5p	614.903	655.951	564.348	227.211	196.644	168.331	chr1	-	1062208	1063288	RP11-54O7.18	intronic_sense	ENSEMBL_GENCODE	0.000196197	1	3.09903	yes
ENST00000442292	hsa-miR-6762-3p	614.903	655.951	564.348	227.211	196.644	168.331	chr1	-	1062208	1063288	RP11-54O7.18	intronic_sense	ENSEMBL_GENCODE	0.000196197	1	3.09903	yes
ENST00000442292	hsa-miR-6775-5p	614.903	655.951	564.348	227.211	196.644	168.331	chr1	-	1062208	1063288	RP11-54O7.18	intronic_sense	ENSEMBL_GENCODE	0.000196197	1	3.09903	yes
ENST00000442292	hsa-miR-6786-5p	614.903	655.951	564.348	227.211	196.644	168.331	chr1	-	1062208	1063288	RP11-54O7.18	intronic_sense	ENSEMBL_GENCODE	0.000196197	1	3.09903	yes
ENST00000442292	hsa-miR-6840-5p	614.903	655.951	564.348	227.211	196.644	168.331	chr1	-	1062208	1063288	RP11-54O7.18	intronic_sense	ENSEMBL_GENCODE	0.000196197	1	3.09903	yes
ENST00000442292	hsa-miR-6848-5p	614.903	655.951	564.348	227.211	196.644	168.331	chr1	-	1062208	1063288	RP11-54O7.18	intronic_sense	ENSEMBL_GENCODE	0.000196197	1	3.09903	yes
ENST00000442292	hsa-miR-6859-3p	614.903	655.951	564.348	227.211	196.644	168.331	chr1	-	1062208	1063288	RP11-54O7.18	intronic_sense	ENSEMBL_GENCODE	0.000196197	1	3.09903	yes
ENST00000442637	hsa-miR-3116	5.18797	8.00036	3.97005	13.0993	14.2909	12.048	chr20	-	320333	348224	NRSN2-AS1	exonic_antisense	ENSEMBL_GENCODE	0.0054389	1	0.435069	yes
ENST00000442637	hsa-miR-3180-3p	5.18797	8.00036	3.97005	13.0993	14.2909	12.048	chr20	-	320333	348224	NRSN2-AS1	exonic_antisense	ENSEMBL_GENCODE	0.0054389	1	0.435069	yes
ENST00000442637	hsa-miR-6862-3p	5.18797	8.00036	3.97005	13.0993	14.2909	12.048	chr20	-	320333	348224	NRSN2-AS1	exonic_antisense	ENSEMBL_GENCODE	0.0054389	1	0.435069	yes
ENST00000442712	hsa-miR-7161-3p	20.2547	25.13	15.0234	45.8124	52.7794	43.5596	chr1	+	246690047	246691821	RP11-439E19.7	intergenic	ENSEMBL_GENCODE	0.0024844	1	0.424955	yes
ENST00000442757	hsa-miR-5189-5p	7367.97	7370.82	6528.84	4005.01	2527.18	1751.64	chr17	-	30956280	30956961	AC091177.1	exonic_antisense	ENSEMBL_GENCODE	0.0038175	1	2.56737	yes
ENST00000442757	hsa-miR-520a-5p	7367.97	7370.82	6528.84	4005.01	2527.18	1751.64	chr17	-	30956280	30956961	AC091177.1	exonic_antisense	ENSEMBL_GENCODE	0.0038175	1	2.56737	yes
ENST00000442757	hsa-miR-6165	7367.97	7370.82	6528.84	4005.01	2527.18	1751.64	chr17	-	30956280	30956961	AC091177.1	exonic_antisense	ENSEMBL_GENCODE	0.0038175	1	2.56737	yes
ENST00000442757	hsa-miR-6720-5p	7367.97	7370.82	6528.84	4005.01	2527.18	1751.64	chr17	-	30956280	30956961	AC091177.1	exonic_antisense	ENSEMBL_GENCODE	0.0038175	1	2.56737	yes
ENST00000442757	hsa-miR-6735-5p	7367.97	7370.82	6528.84	4005.01	2527.18	1751.64	chr17	-	30956280	30956961	AC091177.1	exonic_antisense	ENSEMBL_GENCODE	0.0038175	1	2.56737	yes
ENST00000442757	hsa-miR-6837-3p	7367.97	7370.82	6528.84	4005.01	2527.18	1751.64	chr17	-	30956280	30956961	AC091177.1	exonic_antisense	ENSEMBL_GENCODE	0.0038175	1	2.56737	yes
ENST00000442967	hsa-miR-1247-3p	593.598	541.239	645.28	76.6049	42.8327	87.7464	chr2	+	199457700	199459892	SATB2-AS1	exonic_sense	ENSEMBL_GENCODE	9.55e-05	1	8.59196	yes
ENST00000442967	hsa-miR-1908-3p	593.598	541.239	645.28	76.6049	42.8327	87.7464	chr2	+	199457700	199459892	SATB2-AS1	exonic_sense	ENSEMBL_GENCODE	9.55e-05	1	8.59196	yes
ENST00000442967	hsa-miR-4707-5p	593.598	541.239	645.28	76.6049	42.8327	87.7464	chr2	+	199457700	199459892	SATB2-AS1	exonic_sense	ENSEMBL_GENCODE	9.55e-05	1	8.59196	yes
ENST00000442967	hsa-miR-4746-5p	593.598	541.239	645.28	76.6049	42.8327	87.7464	chr2	+	199457700	199459892	SATB2-AS1	exonic_sense	ENSEMBL_GENCODE	9.55e-05	1	8.59196	yes
ENST00000442967	hsa-miR-6746-3p	593.598	541.239	645.28	76.6049	42.8327	87.7464	chr2	+	199457700	199459892	SATB2-AS1	exonic_sense	ENSEMBL_GENCODE	9.55e-05	1	8.59196	yes
ENST00000442967	hsa-miR-6851-5p	593.598	541.239	645.28	76.6049	42.8327	87.7464	chr2	+	199457700	199459892	SATB2-AS1	exonic_sense	ENSEMBL_GENCODE	9.55e-05	1	8.59196	yes
ENST00000442967	hsa-miR-8085	593.598	541.239	645.28	76.6049	42.8327	87.7464	chr2	+	199457700	199459892	SATB2-AS1	exonic_sense	ENSEMBL_GENCODE	9.55e-05	1	8.59196	yes
ENST00000442996	hsa-miR-4713-5p	5.52779	4.09724	3.79052	11.2255	10.4798	8.12377	chr2	+	174547141	174774827	AC018890.6	exonic_antisense	ENSEMBL_GENCODE	0.0070826	1	0.449748	yes
ENST00000442996	hsa-miR-4723-3p	5.52779	4.09724	3.79052	11.2255	10.4798	8.12377	chr2	+	174547141	174774827	AC018890.6	exonic_antisense	ENSEMBL_GENCODE	0.0070826	1	0.449748	yes
ENST00000442996	hsa-miR-4741	5.52779	4.09724	3.79052	11.2255	10.4798	8.12377	chr2	+	174547141	174774827	AC018890.6	exonic_antisense	ENSEMBL_GENCODE	0.0070826	1	0.449748	yes
ENST00000442996	hsa-miR-6731-3p	5.52779	4.09724	3.79052	11.2255	10.4798	8.12377	chr2	+	174547141	174774827	AC018890.6	exonic_antisense	ENSEMBL_GENCODE	0.0070826	1	0.449748	yes
ENST00000442996	hsa-miR-8052	5.52779	4.09724	3.79052	11.2255	10.4798	8.12377	chr2	+	174547141	174774827	AC018890.6	exonic_antisense	ENSEMBL_GENCODE	0.0070826	1	0.449748	yes
ENST00000443018	hsa-miR-125a-3p	30.6885	34.1914	21.6918	16.9767	14.0491	8.32855	chr1	+	143736066	143739506	RP11-403I13.5	intergenic	ENSEMBL_GENCODE	0.025062	1	2.1998	yes
ENST00000443018	hsa-miR-3150a-3p	30.6885	34.1914	21.6918	16.9767	14.0491	8.32855	chr1	+	143736066	143739506	RP11-403I13.5	intergenic	ENSEMBL_GENCODE	0.025062	1	2.1998	yes
ENST00000443018	hsa-miR-3162-3p	30.6885	34.1914	21.6918	16.9767	14.0491	8.32855	chr1	+	143736066	143739506	RP11-403I13.5	intergenic	ENSEMBL_GENCODE	0.025062	1	2.1998	yes
ENST00000443018	hsa-miR-326	30.6885	34.1914	21.6918	16.9767	14.0491	8.32855	chr1	+	143736066	143739506	RP11-403I13.5	intergenic	ENSEMBL_GENCODE	0.025062	1	2.1998	yes
ENST00000443018	hsa-miR-512-5p	30.6885	34.1914	21.6918	16.9767	14.0491	8.32855	chr1	+	143736066	143739506	RP11-403I13.5	intergenic	ENSEMBL_GENCODE	0.025062	1	2.1998	yes
ENST00000443018	hsa-miR-638	30.6885	34.1914	21.6918	16.9767	14.0491	8.32855	chr1	+	143736066	143739506	RP11-403I13.5	intergenic	ENSEMBL_GENCODE	0.025062	1	2.1998	yes
ENST00000443018	hsa-miR-6754-5p	30.6885	34.1914	21.6918	16.9767	14.0491	8.32855	chr1	+	143736066	143739506	RP11-403I13.5	intergenic	ENSEMBL_GENCODE	0.025062	1	2.1998	yes
ENST00000443018	hsa-miR-6759-3p	30.6885	34.1914	21.6918	16.9767	14.0491	8.32855	chr1	+	143736066	143739506	RP11-403I13.5	intergenic	ENSEMBL_GENCODE	0.025062	1	2.1998	yes
ENST00000443018	hsa-miR-6765-5p	30.6885	34.1914	21.6918	16.9767	14.0491	8.32855	chr1	+	143736066	143739506	RP11-403I13.5	intergenic	ENSEMBL_GENCODE	0.025062	1	2.1998	yes
ENST00000443018	hsa-miR-6776-3p	30.6885	34.1914	21.6918	16.9767	14.0491	8.32855	chr1	+	143736066	143739506	RP11-403I13.5	intergenic	ENSEMBL_GENCODE	0.025062	1	2.1998	yes
ENST00000443018	hsa-miR-6833-3p	30.6885	34.1914	21.6918	16.9767	14.0491	8.32855	chr1	+	143736066	143739506	RP11-403I13.5	intergenic	ENSEMBL_GENCODE	0.025062	1	2.1998	yes
ENST00000443018	hsa-miR-6845-3p	30.6885	34.1914	21.6918	16.9767	14.0491	8.32855	chr1	+	143736066	143739506	RP11-403I13.5	intergenic	ENSEMBL_GENCODE	0.025062	1	2.1998	yes
ENST00000443018	hsa-miR-6855-5p	30.6885	34.1914	21.6918	16.9767	14.0491	8.32855	chr1	+	143736066	143739506	RP11-403I13.5	intergenic	ENSEMBL_GENCODE	0.025062	1	2.1998	yes
ENST00000443018	hsa-miR-939-5p	30.6885	34.1914	21.6918	16.9767	14.0491	8.32855	chr1	+	143736066	143739506	RP11-403I13.5	intergenic	ENSEMBL_GENCODE	0.025062	1	2.1998	yes
ENST00000443554	hsa-miR-1303	34.6641	49.7642	45.8469	107.881	70.3196	106.559	chr13	-	19408042	19409529	RP11-385E5.5	intergenic	ENSEMBL_GENCODE	0.0171396	1	0.457491	yes
ENST00000443554	hsa-miR-1304-3p	34.6641	49.7642	45.8469	107.881	70.3196	106.559	chr13	-	19408042	19409529	RP11-385E5.5	intergenic	ENSEMBL_GENCODE	0.0171396	1	0.457491	yes
ENST00000443554	hsa-miR-4452	34.6641	49.7642	45.8469	107.881	70.3196	106.559	chr13	-	19408042	19409529	RP11-385E5.5	intergenic	ENSEMBL_GENCODE	0.0171396	1	0.457491	yes
ENST00000443554	hsa-miR-4695-3p	34.6641	49.7642	45.8469	107.881	70.3196	106.559	chr13	-	19408042	19409529	RP11-385E5.5	intergenic	ENSEMBL_GENCODE	0.0171396	1	0.457491	yes
ENST00000443554	hsa-miR-619-5p	34.6641	49.7642	45.8469	107.881	70.3196	106.559	chr13	-	19408042	19409529	RP11-385E5.5	intergenic	ENSEMBL_GENCODE	0.0171396	1	0.457491	yes
ENST00000443554	hsa-miR-6787-3p	34.6641	49.7642	45.8469	107.881	70.3196	106.559	chr13	-	19408042	19409529	RP11-385E5.5	intergenic	ENSEMBL_GENCODE	0.0171396	1	0.457491	yes
ENST00000443554	hsa-miR-6819-3p	34.6641	49.7642	45.8469	107.881	70.3196	106.559	chr13	-	19408042	19409529	RP11-385E5.5	intergenic	ENSEMBL_GENCODE	0.0171396	1	0.457491	yes
ENST00000443576	hsa-miR-1976	7.58551	4.09724	7.17511	36.4624	28.9291	35.1944	chr13	-	33333679	33335277	RP11-141M1.1	intergenic	ENSEMBL_GENCODE	0.00045609	1	0.18748	yes
ENST00000443576	hsa-miR-3147	7.58551	4.09724	7.17511	36.4624	28.9291	35.1944	chr13	-	33333679	33335277	RP11-141M1.1	intergenic	ENSEMBL_GENCODE	0.00045609	1	0.18748	yes
ENST00000443576	hsa-miR-6165	7.58551	4.09724	7.17511	36.4624	28.9291	35.1944	chr13	-	33333679	33335277	RP11-141M1.1	intergenic	ENSEMBL_GENCODE	0.00045609	1	0.18748	yes
ENST00000443576	hsa-miR-6727-3p	7.58551	4.09724	7.17511	36.4624	28.9291	35.1944	chr13	-	33333679	33335277	RP11-141M1.1	intergenic	ENSEMBL_GENCODE	0.00045609	1	0.18748	yes
ENST00000443576	hsa-miR-6801-3p	7.58551	4.09724	7.17511	36.4624	28.9291	35.1944	chr13	-	33333679	33335277	RP11-141M1.1	intergenic	ENSEMBL_GENCODE	0.00045609	1	0.18748	yes
ENST00000443799	hsa-miR-3191-3p	135.097	148.992	145.328	345.04	338.597	330.04	chr1	-	173865353	173867989	GAS5	bidirectional	ENSEMBL_GENCODE	2.71e-06	0.185378	0.423624	yes
ENST00000443929	hsa-miR-1234-3p	394.331	424.697	410.456	192.367	195.395	188.161	chrX	+	1401769	1403493	ASMTL-AS1	exonic_antisense	ENSEMBL_GENCODE	1.87e-05	1	2.13481	yes
ENST00000443929	hsa-miR-185-3p	394.331	424.697	410.456	192.367	195.395	188.161	chrX	+	1401769	1403493	ASMTL-AS1	exonic_antisense	ENSEMBL_GENCODE	1.87e-05	1	2.13481	yes
ENST00000443929	hsa-miR-3180	394.331	424.697	410.456	192.367	195.395	188.161	chrX	+	1401769	1403493	ASMTL-AS1	exonic_antisense	ENSEMBL_GENCODE	1.87e-05	1	2.13481	yes
ENST00000443929	hsa-miR-3180-3p	394.331	424.697	410.456	192.367	195.395	188.161	chrX	+	1401769	1403493	ASMTL-AS1	exonic_antisense	ENSEMBL_GENCODE	1.87e-05	1	2.13481	yes
ENST00000443929	hsa-miR-3187-5p	394.331	424.697	410.456	192.367	195.395	188.161	chrX	+	1401769	1403493	ASMTL-AS1	exonic_antisense	ENSEMBL_GENCODE	1.87e-05	1	2.13481	yes
ENST00000443929	hsa-miR-370-3p	394.331	424.697	410.456	192.367	195.395	188.161	chrX	+	1401769	1403493	ASMTL-AS1	exonic_antisense	ENSEMBL_GENCODE	1.87e-05	1	2.13481	yes
ENST00000443929	hsa-miR-4673	394.331	424.697	410.456	192.367	195.395	188.161	chrX	+	1401769	1403493	ASMTL-AS1	exonic_antisense	ENSEMBL_GENCODE	1.87e-05	1	2.13481	yes
ENST00000443929	hsa-miR-5008-5p	394.331	424.697	410.456	192.367	195.395	188.161	chrX	+	1401769	1403493	ASMTL-AS1	exonic_antisense	ENSEMBL_GENCODE	1.87e-05	1	2.13481	yes
ENST00000443929	hsa-miR-6735-3p	394.331	424.697	410.456	192.367	195.395	188.161	chrX	+	1401769	1403493	ASMTL-AS1	exonic_antisense	ENSEMBL_GENCODE	1.87e-05	1	2.13481	yes
ENST00000443929	hsa-miR-6743-3p	394.331	424.697	410.456	192.367	195.395	188.161	chrX	+	1401769	1403493	ASMTL-AS1	exonic_antisense	ENSEMBL_GENCODE	1.87e-05	1	2.13481	yes
ENST00000443929	hsa-miR-6792-3p	394.331	424.697	410.456	192.367	195.395	188.161	chrX	+	1401769	1403493	ASMTL-AS1	exonic_antisense	ENSEMBL_GENCODE	1.87e-05	1	2.13481	yes
ENST00000443929	hsa-miR-6849-3p	394.331	424.697	410.456	192.367	195.395	188.161	chrX	+	1401769	1403493	ASMTL-AS1	exonic_antisense	ENSEMBL_GENCODE	1.87e-05	1	2.13481	yes
ENST00000444093	hsa-miR-1207-5p	5.26983	14.583	21.0004	30.926	42.0337	27.6735	chr22	+	24101689	24103354	KB-318B8.7	intronic_sense	ENSEMBL_GENCODE	0.034164	1	0.405962	yes
ENST00000444093	hsa-miR-328-5p	5.26983	14.583	21.0004	30.926	42.0337	27.6735	chr22	+	24101689	24103354	KB-318B8.7	intronic_sense	ENSEMBL_GENCODE	0.034164	1	0.405962	yes
ENST00000444093	hsa-miR-4270	5.26983	14.583	21.0004	30.926	42.0337	27.6735	chr22	+	24101689	24103354	KB-318B8.7	intronic_sense	ENSEMBL_GENCODE	0.034164	1	0.405962	yes
ENST00000444093	hsa-miR-4529-5p	5.26983	14.583	21.0004	30.926	42.0337	27.6735	chr22	+	24101689	24103354	KB-318B8.7	intronic_sense	ENSEMBL_GENCODE	0.034164	1	0.405962	yes
ENST00000444093	hsa-miR-4763-3p	5.26983	14.583	21.0004	30.926	42.0337	27.6735	chr22	+	24101689	24103354	KB-318B8.7	intronic_sense	ENSEMBL_GENCODE	0.034164	1	0.405962	yes
ENST00000444093	hsa-miR-6722-3p	5.26983	14.583	21.0004	30.926	42.0337	27.6735	chr22	+	24101689	24103354	KB-318B8.7	intronic_sense	ENSEMBL_GENCODE	0.034164	1	0.405962	yes
ENST00000444093	hsa-miR-6798-5p	5.26983	14.583	21.0004	30.926	42.0337	27.6735	chr22	+	24101689	24103354	KB-318B8.7	intronic_sense	ENSEMBL_GENCODE	0.034164	1	0.405962	yes
ENST00000444348	hsa-miR-125a-3p	8.83771	21.3402	8.67084	27.9819	29.4735	26.581	chr1	-	35569815	35577729	RP4-728D4.2	exonic_antisense	ENSEMBL_GENCODE	0.024424	1	0.462286	yes
ENST00000444348	hsa-miR-3615	8.83771	21.3402	8.67084	27.9819	29.4735	26.581	chr1	-	35569815	35577729	RP4-728D4.2	exonic_antisense	ENSEMBL_GENCODE	0.024424	1	0.462286	yes
ENST00000444348	hsa-miR-3944-3p	8.83771	21.3402	8.67084	27.9819	29.4735	26.581	chr1	-	35569815	35577729	RP4-728D4.2	exonic_antisense	ENSEMBL_GENCODE	0.024424	1	0.462286	yes
ENST00000444348	hsa-miR-4258	8.83771	21.3402	8.67084	27.9819	29.4735	26.581	chr1	-	35569815	35577729	RP4-728D4.2	exonic_antisense	ENSEMBL_GENCODE	0.024424	1	0.462286	yes
ENST00000444348	hsa-miR-4492	8.83771	21.3402	8.67084	27.9819	29.4735	26.581	chr1	-	35569815	35577729	RP4-728D4.2	exonic_antisense	ENSEMBL_GENCODE	0.024424	1	0.462286	yes
ENST00000444348	hsa-miR-4508	8.83771	21.3402	8.67084	27.9819	29.4735	26.581	chr1	-	35569815	35577729	RP4-728D4.2	exonic_antisense	ENSEMBL_GENCODE	0.024424	1	0.462286	yes
ENST00000444348	hsa-miR-4739	8.83771	21.3402	8.67084	27.9819	29.4735	26.581	chr1	-	35569815	35577729	RP4-728D4.2	exonic_antisense	ENSEMBL_GENCODE	0.024424	1	0.462286	yes
ENST00000444348	hsa-miR-4756-5p	8.83771	21.3402	8.67084	27.9819	29.4735	26.581	chr1	-	35569815	35577729	RP4-728D4.2	exonic_antisense	ENSEMBL_GENCODE	0.024424	1	0.462286	yes
ENST00000444348	hsa-miR-4763-3p	8.83771	21.3402	8.67084	27.9819	29.4735	26.581	chr1	-	35569815	35577729	RP4-728D4.2	exonic_antisense	ENSEMBL_GENCODE	0.024424	1	0.462286	yes
ENST00000444348	hsa-miR-492	8.83771	21.3402	8.67084	27.9819	29.4735	26.581	chr1	-	35569815	35577729	RP4-728D4.2	exonic_antisense	ENSEMBL_GENCODE	0.024424	1	0.462286	yes
ENST00000444348	hsa-miR-650	8.83771	21.3402	8.67084	27.9819	29.4735	26.581	chr1	-	35569815	35577729	RP4-728D4.2	exonic_antisense	ENSEMBL_GENCODE	0.024424	1	0.462286	yes
ENST00000444348	hsa-miR-661	8.83771	21.3402	8.67084	27.9819	29.4735	26.581	chr1	-	35569815	35577729	RP4-728D4.2	exonic_antisense	ENSEMBL_GENCODE	0.024424	1	0.462286	yes
ENST00000444348	hsa-miR-6775-5p	8.83771	21.3402	8.67084	27.9819	29.4735	26.581	chr1	-	35569815	35577729	RP4-728D4.2	exonic_antisense	ENSEMBL_GENCODE	0.024424	1	0.462286	yes
ENST00000444348	hsa-miR-6784-5p	8.83771	21.3402	8.67084	27.9819	29.4735	26.581	chr1	-	35569815	35577729	RP4-728D4.2	exonic_antisense	ENSEMBL_GENCODE	0.024424	1	0.462286	yes
ENST00000444348	hsa-miR-6840-5p	8.83771	21.3402	8.67084	27.9819	29.4735	26.581	chr1	-	35569815	35577729	RP4-728D4.2	exonic_antisense	ENSEMBL_GENCODE	0.024424	1	0.462286	yes
ENST00000444348	hsa-miR-7107-5p	8.83771	21.3402	8.67084	27.9819	29.4735	26.581	chr1	-	35569815	35577729	RP4-728D4.2	exonic_antisense	ENSEMBL_GENCODE	0.024424	1	0.462286	yes
ENST00000444348	hsa-miR-7160-3p	8.83771	21.3402	8.67084	27.9819	29.4735	26.581	chr1	-	35569815	35577729	RP4-728D4.2	exonic_antisense	ENSEMBL_GENCODE	0.024424	1	0.462286	yes
ENST00000444476	hsa-miR-324-5p	11.9409	22.536	11.8954	96.8896	89.4964	100.856	chr9	+	92147712	92148306	LINC00475	intergenic	ENSEMBL_GENCODE	7.93e-05	1	0.161439	yes
ENST00000444562	hsa-miR-1249-5p	17.8986	19.2571	16.5393	244.956	174.564	123.581	chr2	-	183083405	183108519	AC064871.3	exonic_antisense	ENSEMBL_GENCODE	0.043525	1	0.0988674	yes
ENST00000444562	hsa-miR-4689	17.8986	19.2571	16.5393	244.956	174.564	123.581	chr2	-	183083405	183108519	AC064871.3	exonic_antisense	ENSEMBL_GENCODE	0.043525	1	0.0988674	yes
ENST00000444562	hsa-miR-6797-5p	17.8986	19.2571	16.5393	244.956	174.564	123.581	chr2	-	183083405	183108519	AC064871.3	exonic_antisense	ENSEMBL_GENCODE	0.043525	1	0.0988674	yes
ENST00000445039	hsa-miR-6792-3p	4.05503	5.98075	5.74999	23.326	19.9018	17.8357	chr1	+	53328233	53336509	RP4-784A16.5	bidirectional	ENSEMBL_GENCODE	0.00091705	1	0.258514	yes
ENST00000445039	hsa-miR-6836-5p	4.05503	5.98075	5.74999	23.326	19.9018	17.8357	chr1	+	53328233	53336509	RP4-784A16.5	bidirectional	ENSEMBL_GENCODE	0.00091705	1	0.258514	yes
ENST00000445201	hsa-miR-1224-3p	9.91458	13.7783	8.1036	58.7913	77.8306	60.8438	chr1	-	148295792	148297271	RP11-495P10.7	intergenic	ENSEMBL_GENCODE	0.000916	1	0.161023	yes
ENST00000445201	hsa-miR-1306-5p	9.91458	13.7783	8.1036	58.7913	77.8306	60.8438	chr1	-	148295792	148297271	RP11-495P10.7	intergenic	ENSEMBL_GENCODE	0.000916	1	0.161023	yes
ENST00000445201	hsa-miR-3162-3p	9.91458	13.7783	8.1036	58.7913	77.8306	60.8438	chr1	-	148295792	148297271	RP11-495P10.7	intergenic	ENSEMBL_GENCODE	0.000916	1	0.161023	yes
ENST00000445201	hsa-miR-3185	9.91458	13.7783	8.1036	58.7913	77.8306	60.8438	chr1	-	148295792	148297271	RP11-495P10.7	intergenic	ENSEMBL_GENCODE	0.000916	1	0.161023	yes
ENST00000445201	hsa-miR-3194-5p	9.91458	13.7783	8.1036	58.7913	77.8306	60.8438	chr1	-	148295792	148297271	RP11-495P10.7	intergenic	ENSEMBL_GENCODE	0.000916	1	0.161023	yes
ENST00000445201	hsa-miR-4285	9.91458	13.7783	8.1036	58.7913	77.8306	60.8438	chr1	-	148295792	148297271	RP11-495P10.7	intergenic	ENSEMBL_GENCODE	0.000916	1	0.161023	yes
ENST00000445201	hsa-miR-4640-5p	9.91458	13.7783	8.1036	58.7913	77.8306	60.8438	chr1	-	148295792	148297271	RP11-495P10.7	intergenic	ENSEMBL_GENCODE	0.000916	1	0.161023	yes
ENST00000445201	hsa-miR-5008-5p	9.91458	13.7783	8.1036	58.7913	77.8306	60.8438	chr1	-	148295792	148297271	RP11-495P10.7	intergenic	ENSEMBL_GENCODE	0.000916	1	0.161023	yes
ENST00000445201	hsa-miR-597-3p	9.91458	13.7783	8.1036	58.7913	77.8306	60.8438	chr1	-	148295792	148297271	RP11-495P10.7	intergenic	ENSEMBL_GENCODE	0.000916	1	0.161023	yes
ENST00000445201	hsa-miR-6749-5p	9.91458	13.7783	8.1036	58.7913	77.8306	60.8438	chr1	-	148295792	148297271	RP11-495P10.7	intergenic	ENSEMBL_GENCODE	0.000916	1	0.161023	yes
ENST00000445201	hsa-miR-6837-5p	9.91458	13.7783	8.1036	58.7913	77.8306	60.8438	chr1	-	148295792	148297271	RP11-495P10.7	intergenic	ENSEMBL_GENCODE	0.000916	1	0.161023	yes
ENST00000445201	hsa-miR-7111-3p	9.91458	13.7783	8.1036	58.7913	77.8306	60.8438	chr1	-	148295792	148297271	RP11-495P10.7	intergenic	ENSEMBL_GENCODE	0.000916	1	0.161023	yes
ENST00000445227	hsa-miR-324-3p	11.069	4.09724	4.0092	38.3934	36.0187	32.6147	chr13	-	33654659	33676724	RP11-141M1.3	intergenic	ENSEMBL_GENCODE	0.00052267	1	0.179165	yes
ENST00000445235	hsa-miR-4688	7.94596	4.09724	10.6167	16.1886	21.719	18.8686	chr10	-	17695709	17700232	RP11-390B4.3	exonic_antisense	ENSEMBL_GENCODE	0.0100816	1	0.399109	yes
ENST00000445235	hsa-miR-6722-3p	7.94596	4.09724	10.6167	16.1886	21.719	18.8686	chr10	-	17695709	17700232	RP11-390B4.3	exonic_antisense	ENSEMBL_GENCODE	0.0100816	1	0.399109	yes
ENST00000445532	hsa-miR-1234-3p	299.991	294.517	269.001	174.266	80.8899	91.9945	chr11	-	70477277	70477592	AP001271.3	intronic_sense	ENSEMBL_GENCODE	0.0051224	1	2.48742	yes
ENST00000445565	hsa-miR-6765-5p	286.26	259.148	227.218	140.814	121.502	122.154	chr1	+	119146409	119147033	RP11-418J17.1	intergenic	ENSEMBL_GENCODE	0.0020643	1	2.00959	yes
ENST00000445974	hsa-miR-4700-5p	4.05503	4.09724	4.40312	14.6951	11.1604	19.3131	chr6	-	113357003	113367944	RP11-437J19.1	intergenic	ENSEMBL_GENCODE	0.04414	1	0.277967	yes
ENST00000445974	hsa-miR-6780b-5p	4.05503	4.09724	4.40312	14.6951	11.1604	19.3131	chr6	-	113357003	113367944	RP11-437J19.1	intergenic	ENSEMBL_GENCODE	0.04414	1	0.277967	yes
ENST00000445974	hsa-miR-8089	4.05503	4.09724	4.40312	14.6951	11.1604	19.3131	chr6	-	113357003	113367944	RP11-437J19.1	intergenic	ENSEMBL_GENCODE	0.04414	1	0.277967	yes
ENST00000446213	hsa-miR-1199-3p	12.1222	15.0035	13.4492	3.87945	3.97014	8.88128	chr2	-	130835438	130836994	AC133785.1	intergenic	ENSEMBL_GENCODE	0.0126952	1	2.42515	yes
ENST00000446213	hsa-miR-1226-5p	12.1222	15.0035	13.4492	3.87945	3.97014	8.88128	chr2	-	130835438	130836994	AC133785.1	intergenic	ENSEMBL_GENCODE	0.0126952	1	2.42515	yes
ENST00000446213	hsa-miR-1228-5p	12.1222	15.0035	13.4492	3.87945	3.97014	8.88128	chr2	-	130835438	130836994	AC133785.1	intergenic	ENSEMBL_GENCODE	0.0126952	1	2.42515	yes
ENST00000446213	hsa-miR-1237-5p	12.1222	15.0035	13.4492	3.87945	3.97014	8.88128	chr2	-	130835438	130836994	AC133785.1	intergenic	ENSEMBL_GENCODE	0.0126952	1	2.42515	yes
ENST00000446213	hsa-miR-1254	12.1222	15.0035	13.4492	3.87945	3.97014	8.88128	chr2	-	130835438	130836994	AC133785.1	intergenic	ENSEMBL_GENCODE	0.0126952	1	2.42515	yes
ENST00000446213	hsa-miR-1909-3p	12.1222	15.0035	13.4492	3.87945	3.97014	8.88128	chr2	-	130835438	130836994	AC133785.1	intergenic	ENSEMBL_GENCODE	0.0126952	1	2.42515	yes
ENST00000446213	hsa-miR-1909-5p	12.1222	15.0035	13.4492	3.87945	3.97014	8.88128	chr2	-	130835438	130836994	AC133785.1	intergenic	ENSEMBL_GENCODE	0.0126952	1	2.42515	yes
ENST00000446213	hsa-miR-1915-3p	12.1222	15.0035	13.4492	3.87945	3.97014	8.88128	chr2	-	130835438	130836994	AC133785.1	intergenic	ENSEMBL_GENCODE	0.0126952	1	2.42515	yes
ENST00000446213	hsa-miR-2861	12.1222	15.0035	13.4492	3.87945	3.97014	8.88128	chr2	-	130835438	130836994	AC133785.1	intergenic	ENSEMBL_GENCODE	0.0126952	1	2.42515	yes
ENST00000446213	hsa-miR-3178	12.1222	15.0035	13.4492	3.87945	3.97014	8.88128	chr2	-	130835438	130836994	AC133785.1	intergenic	ENSEMBL_GENCODE	0.0126952	1	2.42515	yes
ENST00000446213	hsa-miR-3180	12.1222	15.0035	13.4492	3.87945	3.97014	8.88128	chr2	-	130835438	130836994	AC133785.1	intergenic	ENSEMBL_GENCODE	0.0126952	1	2.42515	yes
ENST00000446213	hsa-miR-3180-3p	12.1222	15.0035	13.4492	3.87945	3.97014	8.88128	chr2	-	130835438	130836994	AC133785.1	intergenic	ENSEMBL_GENCODE	0.0126952	1	2.42515	yes
ENST00000446213	hsa-miR-4292	12.1222	15.0035	13.4492	3.87945	3.97014	8.88128	chr2	-	130835438	130836994	AC133785.1	intergenic	ENSEMBL_GENCODE	0.0126952	1	2.42515	yes
ENST00000446213	hsa-miR-4446-3p	12.1222	15.0035	13.4492	3.87945	3.97014	8.88128	chr2	-	130835438	130836994	AC133785.1	intergenic	ENSEMBL_GENCODE	0.0126952	1	2.42515	yes
ENST00000446213	hsa-miR-4459	12.1222	15.0035	13.4492	3.87945	3.97014	8.88128	chr2	-	130835438	130836994	AC133785.1	intergenic	ENSEMBL_GENCODE	0.0126952	1	2.42515	yes
ENST00000446213	hsa-miR-4469	12.1222	15.0035	13.4492	3.87945	3.97014	8.88128	chr2	-	130835438	130836994	AC133785.1	intergenic	ENSEMBL_GENCODE	0.0126952	1	2.42515	yes
ENST00000446213	hsa-miR-4488	12.1222	15.0035	13.4492	3.87945	3.97014	8.88128	chr2	-	130835438	130836994	AC133785.1	intergenic	ENSEMBL_GENCODE	0.0126952	1	2.42515	yes
ENST00000446213	hsa-miR-4489	12.1222	15.0035	13.4492	3.87945	3.97014	8.88128	chr2	-	130835438	130836994	AC133785.1	intergenic	ENSEMBL_GENCODE	0.0126952	1	2.42515	yes
ENST00000446213	hsa-miR-4713-5p	12.1222	15.0035	13.4492	3.87945	3.97014	8.88128	chr2	-	130835438	130836994	AC133785.1	intergenic	ENSEMBL_GENCODE	0.0126952	1	2.42515	yes
ENST00000446213	hsa-miR-4728-5p	12.1222	15.0035	13.4492	3.87945	3.97014	8.88128	chr2	-	130835438	130836994	AC133785.1	intergenic	ENSEMBL_GENCODE	0.0126952	1	2.42515	yes
ENST00000446213	hsa-miR-5189-5p	12.1222	15.0035	13.4492	3.87945	3.97014	8.88128	chr2	-	130835438	130836994	AC133785.1	intergenic	ENSEMBL_GENCODE	0.0126952	1	2.42515	yes
ENST00000446213	hsa-miR-6089	12.1222	15.0035	13.4492	3.87945	3.97014	8.88128	chr2	-	130835438	130836994	AC133785.1	intergenic	ENSEMBL_GENCODE	0.0126952	1	2.42515	yes
ENST00000446213	hsa-miR-658	12.1222	15.0035	13.4492	3.87945	3.97014	8.88128	chr2	-	130835438	130836994	AC133785.1	intergenic	ENSEMBL_GENCODE	0.0126952	1	2.42515	yes
ENST00000446213	hsa-miR-661	12.1222	15.0035	13.4492	3.87945	3.97014	8.88128	chr2	-	130835438	130836994	AC133785.1	intergenic	ENSEMBL_GENCODE	0.0126952	1	2.42515	yes
ENST00000446213	hsa-miR-663a	12.1222	15.0035	13.4492	3.87945	3.97014	8.88128	chr2	-	130835438	130836994	AC133785.1	intergenic	ENSEMBL_GENCODE	0.0126952	1	2.42515	yes
ENST00000446213	hsa-miR-6722-3p	12.1222	15.0035	13.4492	3.87945	3.97014	8.88128	chr2	-	130835438	130836994	AC133785.1	intergenic	ENSEMBL_GENCODE	0.0126952	1	2.42515	yes
ENST00000446213	hsa-miR-6749-3p	12.1222	15.0035	13.4492	3.87945	3.97014	8.88128	chr2	-	130835438	130836994	AC133785.1	intergenic	ENSEMBL_GENCODE	0.0126952	1	2.42515	yes
ENST00000446213	hsa-miR-6763-5p	12.1222	15.0035	13.4492	3.87945	3.97014	8.88128	chr2	-	130835438	130836994	AC133785.1	intergenic	ENSEMBL_GENCODE	0.0126952	1	2.42515	yes
ENST00000446213	hsa-miR-6772-5p	12.1222	15.0035	13.4492	3.87945	3.97014	8.88128	chr2	-	130835438	130836994	AC133785.1	intergenic	ENSEMBL_GENCODE	0.0126952	1	2.42515	yes
ENST00000446213	hsa-miR-6778-5p	12.1222	15.0035	13.4492	3.87945	3.97014	8.88128	chr2	-	130835438	130836994	AC133785.1	intergenic	ENSEMBL_GENCODE	0.0126952	1	2.42515	yes
ENST00000446213	hsa-miR-6780a-5p	12.1222	15.0035	13.4492	3.87945	3.97014	8.88128	chr2	-	130835438	130836994	AC133785.1	intergenic	ENSEMBL_GENCODE	0.0126952	1	2.42515	yes
ENST00000446213	hsa-miR-6782-5p	12.1222	15.0035	13.4492	3.87945	3.97014	8.88128	chr2	-	130835438	130836994	AC133785.1	intergenic	ENSEMBL_GENCODE	0.0126952	1	2.42515	yes
ENST00000446213	hsa-miR-6791-3p	12.1222	15.0035	13.4492	3.87945	3.97014	8.88128	chr2	-	130835438	130836994	AC133785.1	intergenic	ENSEMBL_GENCODE	0.0126952	1	2.42515	yes
ENST00000446213	hsa-miR-6791-5p	12.1222	15.0035	13.4492	3.87945	3.97014	8.88128	chr2	-	130835438	130836994	AC133785.1	intergenic	ENSEMBL_GENCODE	0.0126952	1	2.42515	yes
ENST00000446213	hsa-miR-6816-5p	12.1222	15.0035	13.4492	3.87945	3.97014	8.88128	chr2	-	130835438	130836994	AC133785.1	intergenic	ENSEMBL_GENCODE	0.0126952	1	2.42515	yes
ENST00000446213	hsa-miR-6836-3p	12.1222	15.0035	13.4492	3.87945	3.97014	8.88128	chr2	-	130835438	130836994	AC133785.1	intergenic	ENSEMBL_GENCODE	0.0126952	1	2.42515	yes
ENST00000446213	hsa-miR-6860	12.1222	15.0035	13.4492	3.87945	3.97014	8.88128	chr2	-	130835438	130836994	AC133785.1	intergenic	ENSEMBL_GENCODE	0.0126952	1	2.42515	yes
ENST00000446213	hsa-miR-6865-3p	12.1222	15.0035	13.4492	3.87945	3.97014	8.88128	chr2	-	130835438	130836994	AC133785.1	intergenic	ENSEMBL_GENCODE	0.0126952	1	2.42515	yes
ENST00000446213	hsa-miR-939-3p	12.1222	15.0035	13.4492	3.87945	3.97014	8.88128	chr2	-	130835438	130836994	AC133785.1	intergenic	ENSEMBL_GENCODE	0.0126952	1	2.42515	yes
ENST00000446238	hsa-miR-4724-5p	133.568	148.749	123.493	34.7569	79.8716	60.558	chr1	-	75127830	75133058	RP11-510C10.2	intergenic	ENSEMBL_GENCODE	0.0068419	1	2.31645	yes
ENST00000446733	hsa-miR-6810-3p	56.7876	35.5426	55.0338	10.4179	28.3095	18.4184	chr6	-	47729827	47740741	RP11-550C4.6	intergenic	ENSEMBL_GENCODE	0.024522	1	2.57874	yes
ENST00000446794	hsa-miR-3663-5p	11.4077	12.3351	13.2413	3.99457	3.89291	3.83352	chr10	-	87591607	87606024	RP11-57C13.4	intergenic	ENSEMBL_GENCODE	0.0039594	1	3.15537	yes
ENST00000447039	hsa-miR-4638-3p	31.0852	20.5043	48.7379	86.9702	66.7929	88.0551	chr7	+	7271408	7277773	AC005532.5	intergenic	ENSEMBL_GENCODE	0.0118184	1	0.414888	yes
ENST00000447039	hsa-miR-608	31.0852	20.5043	48.7379	86.9702	66.7929	88.0551	chr7	+	7271408	7277773	AC005532.5	intergenic	ENSEMBL_GENCODE	0.0118184	1	0.414888	yes
ENST00000447039	hsa-miR-6756-5p	31.0852	20.5043	48.7379	86.9702	66.7929	88.0551	chr7	+	7271408	7277773	AC005532.5	intergenic	ENSEMBL_GENCODE	0.0118184	1	0.414888	yes
ENST00000447039	hsa-miR-6782-5p	31.0852	20.5043	48.7379	86.9702	66.7929	88.0551	chr7	+	7271408	7277773	AC005532.5	intergenic	ENSEMBL_GENCODE	0.0118184	1	0.414888	yes
ENST00000447039	hsa-miR-6783-3p	31.0852	20.5043	48.7379	86.9702	66.7929	88.0551	chr7	+	7271408	7277773	AC005532.5	intergenic	ENSEMBL_GENCODE	0.0118184	1	0.414888	yes
ENST00000447167	hsa-miR-3135b	22.0346	16.7162	19.5409	98.2803	106.158	110.041	chr1	+	161084465	161087571	RP11-544M22.8	intronic_antisense	ENSEMBL_GENCODE	2.14e-05	1	0.185359	yes
ENST00000447167	hsa-miR-328-5p	22.0346	16.7162	19.5409	98.2803	106.158	110.041	chr1	+	161084465	161087571	RP11-544M22.8	intronic_antisense	ENSEMBL_GENCODE	2.14e-05	1	0.185359	yes
ENST00000447167	hsa-miR-4640-5p	22.0346	16.7162	19.5409	98.2803	106.158	110.041	chr1	+	161084465	161087571	RP11-544M22.8	intronic_antisense	ENSEMBL_GENCODE	2.14e-05	1	0.185359	yes
ENST00000447167	hsa-miR-4731-5p	22.0346	16.7162	19.5409	98.2803	106.158	110.041	chr1	+	161084465	161087571	RP11-544M22.8	intronic_antisense	ENSEMBL_GENCODE	2.14e-05	1	0.185359	yes
ENST00000447167	hsa-miR-4739	22.0346	16.7162	19.5409	98.2803	106.158	110.041	chr1	+	161084465	161087571	RP11-544M22.8	intronic_antisense	ENSEMBL_GENCODE	2.14e-05	1	0.185359	yes
ENST00000447167	hsa-miR-5196-5p	22.0346	16.7162	19.5409	98.2803	106.158	110.041	chr1	+	161084465	161087571	RP11-544M22.8	intronic_antisense	ENSEMBL_GENCODE	2.14e-05	1	0.185359	yes
ENST00000447167	hsa-miR-637	22.0346	16.7162	19.5409	98.2803	106.158	110.041	chr1	+	161084465	161087571	RP11-544M22.8	intronic_antisense	ENSEMBL_GENCODE	2.14e-05	1	0.185359	yes
ENST00000447167	hsa-miR-671-5p	22.0346	16.7162	19.5409	98.2803	106.158	110.041	chr1	+	161084465	161087571	RP11-544M22.8	intronic_antisense	ENSEMBL_GENCODE	2.14e-05	1	0.185359	yes
ENST00000447167	hsa-miR-6738-3p	22.0346	16.7162	19.5409	98.2803	106.158	110.041	chr1	+	161084465	161087571	RP11-544M22.8	intronic_antisense	ENSEMBL_GENCODE	2.14e-05	1	0.185359	yes
ENST00000447167	hsa-miR-6751-5p	22.0346	16.7162	19.5409	98.2803	106.158	110.041	chr1	+	161084465	161087571	RP11-544M22.8	intronic_antisense	ENSEMBL_GENCODE	2.14e-05	1	0.185359	yes
ENST00000447167	hsa-miR-6752-5p	22.0346	16.7162	19.5409	98.2803	106.158	110.041	chr1	+	161084465	161087571	RP11-544M22.8	intronic_antisense	ENSEMBL_GENCODE	2.14e-05	1	0.185359	yes
ENST00000447167	hsa-miR-6754-5p	22.0346	16.7162	19.5409	98.2803	106.158	110.041	chr1	+	161084465	161087571	RP11-544M22.8	intronic_antisense	ENSEMBL_GENCODE	2.14e-05	1	0.185359	yes
ENST00000447167	hsa-miR-6763-5p	22.0346	16.7162	19.5409	98.2803	106.158	110.041	chr1	+	161084465	161087571	RP11-544M22.8	intronic_antisense	ENSEMBL_GENCODE	2.14e-05	1	0.185359	yes
ENST00000447167	hsa-miR-6784-3p	22.0346	16.7162	19.5409	98.2803	106.158	110.041	chr1	+	161084465	161087571	RP11-544M22.8	intronic_antisense	ENSEMBL_GENCODE	2.14e-05	1	0.185359	yes
ENST00000447167	hsa-miR-6803-5p	22.0346	16.7162	19.5409	98.2803	106.158	110.041	chr1	+	161084465	161087571	RP11-544M22.8	intronic_antisense	ENSEMBL_GENCODE	2.14e-05	1	0.185359	yes
ENST00000447167	hsa-miR-6812-5p	22.0346	16.7162	19.5409	98.2803	106.158	110.041	chr1	+	161084465	161087571	RP11-544M22.8	intronic_antisense	ENSEMBL_GENCODE	2.14e-05	1	0.185359	yes
ENST00000447167	hsa-miR-6846-5p	22.0346	16.7162	19.5409	98.2803	106.158	110.041	chr1	+	161084465	161087571	RP11-544M22.8	intronic_antisense	ENSEMBL_GENCODE	2.14e-05	1	0.185359	yes
ENST00000447167	hsa-miR-6848-5p	22.0346	16.7162	19.5409	98.2803	106.158	110.041	chr1	+	161084465	161087571	RP11-544M22.8	intronic_antisense	ENSEMBL_GENCODE	2.14e-05	1	0.185359	yes
ENST00000447167	hsa-miR-6881-5p	22.0346	16.7162	19.5409	98.2803	106.158	110.041	chr1	+	161084465	161087571	RP11-544M22.8	intronic_antisense	ENSEMBL_GENCODE	2.14e-05	1	0.185359	yes
ENST00000447167	hsa-miR-7110-5p	22.0346	16.7162	19.5409	98.2803	106.158	110.041	chr1	+	161084465	161087571	RP11-544M22.8	intronic_antisense	ENSEMBL_GENCODE	2.14e-05	1	0.185359	yes
ENST00000447167	hsa-miR-762	22.0346	16.7162	19.5409	98.2803	106.158	110.041	chr1	+	161084465	161087571	RP11-544M22.8	intronic_antisense	ENSEMBL_GENCODE	2.14e-05	1	0.185359	yes
ENST00000447167	hsa-miR-8089	22.0346	16.7162	19.5409	98.2803	106.158	110.041	chr1	+	161084465	161087571	RP11-544M22.8	intronic_antisense	ENSEMBL_GENCODE	2.14e-05	1	0.185359	yes
ENST00000447167	hsa-miR-939-5p	22.0346	16.7162	19.5409	98.2803	106.158	110.041	chr1	+	161084465	161087571	RP11-544M22.8	intronic_antisense	ENSEMBL_GENCODE	2.14e-05	1	0.185359	yes
ENST00000447343	hsa-miR-4281	44.8315	70.2278	35.9602	99.46	106.834	106.109	chr20	+	63744689	63745951	RP4-583P15.10	bidirectional	ENSEMBL_GENCODE	0.0069439	1	0.483413	yes
ENST00000447343	hsa-miR-6751-5p	44.8315	70.2278	35.9602	99.46	106.834	106.109	chr20	+	63744689	63745951	RP4-583P15.10	bidirectional	ENSEMBL_GENCODE	0.0069439	1	0.483413	yes
ENST00000447343	hsa-miR-6803-5p	44.8315	70.2278	35.9602	99.46	106.834	106.109	chr20	+	63744689	63745951	RP4-583P15.10	bidirectional	ENSEMBL_GENCODE	0.0069439	1	0.483413	yes
ENST00000447347	hsa-miR-1249-5p	18.5404	21.6343	28.6465	102.519	99.5127	77.6868	chrX	+	155468286	155487046	RP11-218L14.4	exonic_antisense	ENSEMBL_GENCODE	0.00110144	1	0.246038	yes
ENST00000447347	hsa-miR-149-3p	18.5404	21.6343	28.6465	102.519	99.5127	77.6868	chrX	+	155468286	155487046	RP11-218L14.4	exonic_antisense	ENSEMBL_GENCODE	0.00110144	1	0.246038	yes
ENST00000447347	hsa-miR-4298	18.5404	21.6343	28.6465	102.519	99.5127	77.6868	chrX	+	155468286	155487046	RP11-218L14.4	exonic_antisense	ENSEMBL_GENCODE	0.00110144	1	0.246038	yes
ENST00000447347	hsa-miR-4428	18.5404	21.6343	28.6465	102.519	99.5127	77.6868	chrX	+	155468286	155487046	RP11-218L14.4	exonic_antisense	ENSEMBL_GENCODE	0.00110144	1	0.246038	yes
ENST00000447347	hsa-miR-4743-5p	18.5404	21.6343	28.6465	102.519	99.5127	77.6868	chrX	+	155468286	155487046	RP11-218L14.4	exonic_antisense	ENSEMBL_GENCODE	0.00110144	1	0.246038	yes
ENST00000447347	hsa-miR-5001-5p	18.5404	21.6343	28.6465	102.519	99.5127	77.6868	chrX	+	155468286	155487046	RP11-218L14.4	exonic_antisense	ENSEMBL_GENCODE	0.00110144	1	0.246038	yes
ENST00000447347	hsa-miR-6511b-5p	18.5404	21.6343	28.6465	102.519	99.5127	77.6868	chrX	+	155468286	155487046	RP11-218L14.4	exonic_antisense	ENSEMBL_GENCODE	0.00110144	1	0.246038	yes
ENST00000447347	hsa-miR-6720-5p	18.5404	21.6343	28.6465	102.519	99.5127	77.6868	chrX	+	155468286	155487046	RP11-218L14.4	exonic_antisense	ENSEMBL_GENCODE	0.00110144	1	0.246038	yes
ENST00000447347	hsa-miR-6781-5p	18.5404	21.6343	28.6465	102.519	99.5127	77.6868	chrX	+	155468286	155487046	RP11-218L14.4	exonic_antisense	ENSEMBL_GENCODE	0.00110144	1	0.246038	yes
ENST00000447347	hsa-miR-6782-5p	18.5404	21.6343	28.6465	102.519	99.5127	77.6868	chrX	+	155468286	155487046	RP11-218L14.4	exonic_antisense	ENSEMBL_GENCODE	0.00110144	1	0.246038	yes
ENST00000447347	hsa-miR-6791-5p	18.5404	21.6343	28.6465	102.519	99.5127	77.6868	chrX	+	155468286	155487046	RP11-218L14.4	exonic_antisense	ENSEMBL_GENCODE	0.00110144	1	0.246038	yes
ENST00000448134	hsa-miR-3150a-3p	127.636	132.354	190.173	34.0088	63.1489	77.0828	chr1	-	32349194	32350663	RP4-811H24.9	intronic_antisense	ENSEMBL_GENCODE	0.0180185	1	2.58358	yes
ENST00000448134	hsa-miR-3622a-5p	127.636	132.354	190.173	34.0088	63.1489	77.0828	chr1	-	32349194	32350663	RP4-811H24.9	intronic_antisense	ENSEMBL_GENCODE	0.0180185	1	2.58358	yes
ENST00000448134	hsa-miR-4257	127.636	132.354	190.173	34.0088	63.1489	77.0828	chr1	-	32349194	32350663	RP4-811H24.9	intronic_antisense	ENSEMBL_GENCODE	0.0180185	1	2.58358	yes
ENST00000448134	hsa-miR-4646-5p	127.636	132.354	190.173	34.0088	63.1489	77.0828	chr1	-	32349194	32350663	RP4-811H24.9	intronic_antisense	ENSEMBL_GENCODE	0.0180185	1	2.58358	yes
ENST00000448134	hsa-miR-4673	127.636	132.354	190.173	34.0088	63.1489	77.0828	chr1	-	32349194	32350663	RP4-811H24.9	intronic_antisense	ENSEMBL_GENCODE	0.0180185	1	2.58358	yes
ENST00000448134	hsa-miR-4685-3p	127.636	132.354	190.173	34.0088	63.1489	77.0828	chr1	-	32349194	32350663	RP4-811H24.9	intronic_antisense	ENSEMBL_GENCODE	0.0180185	1	2.58358	yes
ENST00000448134	hsa-miR-4685-5p	127.636	132.354	190.173	34.0088	63.1489	77.0828	chr1	-	32349194	32350663	RP4-811H24.9	intronic_antisense	ENSEMBL_GENCODE	0.0180185	1	2.58358	yes
ENST00000448134	hsa-miR-5196-5p	127.636	132.354	190.173	34.0088	63.1489	77.0828	chr1	-	32349194	32350663	RP4-811H24.9	intronic_antisense	ENSEMBL_GENCODE	0.0180185	1	2.58358	yes
ENST00000448134	hsa-miR-608	127.636	132.354	190.173	34.0088	63.1489	77.0828	chr1	-	32349194	32350663	RP4-811H24.9	intronic_antisense	ENSEMBL_GENCODE	0.0180185	1	2.58358	yes
[truncated: 31,339 more rows]
