# Supplementary material for: Expression profiling dataset of competing endogenous RNA in pre-eclampsia
Source: Data Brief. 2019 Nov 12;27:104795. doi: 10.1016/j.dib.2019.104795 (PMC6881654; doi:10.1016/j.dib.2019.104795)
Supplement: Multimedia component 12 [file mmc12.xlsx]

## Sheet: mRNA_miRNA_expression
TABLE S12: prediction of interaction between mRNAs and miRNAs
mRNA	miRNA	SPE_1_NS	SPE_2_NS	SPE_3_NS	N_1_NS	N_2_NS	N_3_NS	chr	strand	start	end	GeneSymbol	gene_description	EntrezGeneID	Go	T_test	FDR	foldchange	significant
NM_002014	hsa-miR-1224-3p	11.6648	17.9446	5.3153	20.2074	23.5651	27.2732	chr12	+	2794941	2805421	FKBP4	FK506 binding protein 4%2C 59kDa	2288	GO:0051219|GO:0005515|GO:0000413|GO:0048471|GO:0046661|GO:0031503|GO:0035259|GO:0005829|GO:0034605|GO:0005739|GO:0005737|GO:0006457|GO:0031072|GO:0043025|GO:0030850|GO:0030674|GO:0070062|GO:0031115|GO:0032767|GO:0007566|GO:0031111|GO:0005874|GO:0048156|GO	0.044925	1	0.491581	yes
NM_002014	hsa-miR-1226-5p	11.6648	17.9446	5.3153	20.2074	23.5651	27.2732	chr12	+	2794941	2805421	FKBP4	FK506 binding protein 4%2C 59kDa	2288	GO:0051219|GO:0005515|GO:0000413|GO:0048471|GO:0046661|GO:0031503|GO:0035259|GO:0005829|GO:0034605|GO:0005739|GO:0005737|GO:0006457|GO:0031072|GO:0043025|GO:0030850|GO:0030674|GO:0070062|GO:0031115|GO:0032767|GO:0007566|GO:0031111|GO:0005874|GO:0048156|GO	0.044925	1	0.491581	yes
NM_002014	hsa-miR-1236-3p	11.6648	17.9446	5.3153	20.2074	23.5651	27.2732	chr12	+	2794941	2805421	FKBP4	FK506 binding protein 4%2C 59kDa	2288	GO:0051219|GO:0005515|GO:0000413|GO:0048471|GO:0046661|GO:0031503|GO:0035259|GO:0005829|GO:0034605|GO:0005739|GO:0005737|GO:0006457|GO:0031072|GO:0043025|GO:0030850|GO:0030674|GO:0070062|GO:0031115|GO:0032767|GO:0007566|GO:0031111|GO:0005874|GO:0048156|GO	0.044925	1	0.491581	yes
NM_002014	hsa-miR-149-3p	11.6648	17.9446	5.3153	20.2074	23.5651	27.2732	chr12	+	2794941	2805421	FKBP4	FK506 binding protein 4%2C 59kDa	2288	GO:0051219|GO:0005515|GO:0000413|GO:0048471|GO:0046661|GO:0031503|GO:0035259|GO:0005829|GO:0034605|GO:0005739|GO:0005737|GO:0006457|GO:0031072|GO:0043025|GO:0030850|GO:0030674|GO:0070062|GO:0031115|GO:0032767|GO:0007566|GO:0031111|GO:0005874|GO:0048156|GO	0.044925	1	0.491581	yes
NM_002014	hsa-miR-3189-5p	11.6648	17.9446	5.3153	20.2074	23.5651	27.2732	chr12	+	2794941	2805421	FKBP4	FK506 binding protein 4%2C 59kDa	2288	GO:0051219|GO:0005515|GO:0000413|GO:0048471|GO:0046661|GO:0031503|GO:0035259|GO:0005829|GO:0034605|GO:0005739|GO:0005737|GO:0006457|GO:0031072|GO:0043025|GO:0030850|GO:0030674|GO:0070062|GO:0031115|GO:0032767|GO:0007566|GO:0031111|GO:0005874|GO:0048156|GO	0.044925	1	0.491581	yes
NM_002014	hsa-miR-328-5p	11.6648	17.9446	5.3153	20.2074	23.5651	27.2732	chr12	+	2794941	2805421	FKBP4	FK506 binding protein 4%2C 59kDa	2288	GO:0051219|GO:0005515|GO:0000413|GO:0048471|GO:0046661|GO:0031503|GO:0035259|GO:0005829|GO:0034605|GO:0005739|GO:0005737|GO:0006457|GO:0031072|GO:0043025|GO:0030850|GO:0030674|GO:0070062|GO:0031115|GO:0032767|GO:0007566|GO:0031111|GO:0005874|GO:0048156|GO	0.044925	1	0.491581	yes
NM_002014	hsa-miR-3960	11.6648	17.9446	5.3153	20.2074	23.5651	27.2732	chr12	+	2794941	2805421	FKBP4	FK506 binding protein 4%2C 59kDa	2288	GO:0051219|GO:0005515|GO:0000413|GO:0048471|GO:0046661|GO:0031503|GO:0035259|GO:0005829|GO:0034605|GO:0005739|GO:0005737|GO:0006457|GO:0031072|GO:0043025|GO:0030850|GO:0030674|GO:0070062|GO:0031115|GO:0032767|GO:0007566|GO:0031111|GO:0005874|GO:0048156|GO	0.044925	1	0.491581	yes
NM_002014	hsa-miR-4270	11.6648	17.9446	5.3153	20.2074	23.5651	27.2732	chr12	+	2794941	2805421	FKBP4	FK506 binding protein 4%2C 59kDa	2288	GO:0051219|GO:0005515|GO:0000413|GO:0048471|GO:0046661|GO:0031503|GO:0035259|GO:0005829|GO:0034605|GO:0005739|GO:0005737|GO:0006457|GO:0031072|GO:0043025|GO:0030850|GO:0030674|GO:0070062|GO:0031115|GO:0032767|GO:0007566|GO:0031111|GO:0005874|GO:0048156|GO	0.044925	1	0.491581	yes
NM_002014	hsa-miR-432-3p	11.6648	17.9446	5.3153	20.2074	23.5651	27.2732	chr12	+	2794941	2805421	FKBP4	FK506 binding protein 4%2C 59kDa	2288	GO:0051219|GO:0005515|GO:0000413|GO:0048471|GO:0046661|GO:0031503|GO:0035259|GO:0005829|GO:0034605|GO:0005739|GO:0005737|GO:0006457|GO:0031072|GO:0043025|GO:0030850|GO:0030674|GO:0070062|GO:0031115|GO:0032767|GO:0007566|GO:0031111|GO:0005874|GO:0048156|GO	0.044925	1	0.491581	yes
NM_002014	hsa-miR-4433a-3p	11.6648	17.9446	5.3153	20.2074	23.5651	27.2732	chr12	+	2794941	2805421	FKBP4	FK506 binding protein 4%2C 59kDa	2288	GO:0051219|GO:0005515|GO:0000413|GO:0048471|GO:0046661|GO:0031503|GO:0035259|GO:0005829|GO:0034605|GO:0005739|GO:0005737|GO:0006457|GO:0031072|GO:0043025|GO:0030850|GO:0030674|GO:0070062|GO:0031115|GO:0032767|GO:0007566|GO:0031111|GO:0005874|GO:0048156|GO	0.044925	1	0.491581	yes
NM_002014	hsa-miR-4469	11.6648	17.9446	5.3153	20.2074	23.5651	27.2732	chr12	+	2794941	2805421	FKBP4	FK506 binding protein 4%2C 59kDa	2288	GO:0051219|GO:0005515|GO:0000413|GO:0048471|GO:0046661|GO:0031503|GO:0035259|GO:0005829|GO:0034605|GO:0005739|GO:0005737|GO:0006457|GO:0031072|GO:0043025|GO:0030850|GO:0030674|GO:0070062|GO:0031115|GO:0032767|GO:0007566|GO:0031111|GO:0005874|GO:0048156|GO	0.044925	1	0.491581	yes
NM_002014	hsa-miR-4479	11.6648	17.9446	5.3153	20.2074	23.5651	27.2732	chr12	+	2794941	2805421	FKBP4	FK506 binding protein 4%2C 59kDa	2288	GO:0051219|GO:0005515|GO:0000413|GO:0048471|GO:0046661|GO:0031503|GO:0035259|GO:0005829|GO:0034605|GO:0005739|GO:0005737|GO:0006457|GO:0031072|GO:0043025|GO:0030850|GO:0030674|GO:0070062|GO:0031115|GO:0032767|GO:0007566|GO:0031111|GO:0005874|GO:0048156|GO	0.044925	1	0.491581	yes
NM_002014	hsa-miR-4488	11.6648	17.9446	5.3153	20.2074	23.5651	27.2732	chr12	+	2794941	2805421	FKBP4	FK506 binding protein 4%2C 59kDa	2288	GO:0051219|GO:0005515|GO:0000413|GO:0048471|GO:0046661|GO:0031503|GO:0035259|GO:0005829|GO:0034605|GO:0005739|GO:0005737|GO:0006457|GO:0031072|GO:0043025|GO:0030850|GO:0030674|GO:0070062|GO:0031115|GO:0032767|GO:0007566|GO:0031111|GO:0005874|GO:0048156|GO	0.044925	1	0.491581	yes
NM_002014	hsa-miR-4632-5p	11.6648	17.9446	5.3153	20.2074	23.5651	27.2732	chr12	+	2794941	2805421	FKBP4	FK506 binding protein 4%2C 59kDa	2288	GO:0051219|GO:0005515|GO:0000413|GO:0048471|GO:0046661|GO:0031503|GO:0035259|GO:0005829|GO:0034605|GO:0005739|GO:0005737|GO:0006457|GO:0031072|GO:0043025|GO:0030850|GO:0030674|GO:0070062|GO:0031115|GO:0032767|GO:0007566|GO:0031111|GO:0005874|GO:0048156|GO	0.044925	1	0.491581	yes
NM_002014	hsa-miR-4656	11.6648	17.9446	5.3153	20.2074	23.5651	27.2732	chr12	+	2794941	2805421	FKBP4	FK506 binding protein 4%2C 59kDa	2288	GO:0051219|GO:0005515|GO:0000413|GO:0048471|GO:0046661|GO:0031503|GO:0035259|GO:0005829|GO:0034605|GO:0005739|GO:0005737|GO:0006457|GO:0031072|GO:0043025|GO:0030850|GO:0030674|GO:0070062|GO:0031115|GO:0032767|GO:0007566|GO:0031111|GO:0005874|GO:0048156|GO	0.044925	1	0.491581	yes
NM_002014	hsa-miR-4685-3p	11.6648	17.9446	5.3153	20.2074	23.5651	27.2732	chr12	+	2794941	2805421	FKBP4	FK506 binding protein 4%2C 59kDa	2288	GO:0051219|GO:0005515|GO:0000413|GO:0048471|GO:0046661|GO:0031503|GO:0035259|GO:0005829|GO:0034605|GO:0005739|GO:0005737|GO:0006457|GO:0031072|GO:0043025|GO:0030850|GO:0030674|GO:0070062|GO:0031115|GO:0032767|GO:0007566|GO:0031111|GO:0005874|GO:0048156|GO	0.044925	1	0.491581	yes
NM_002014	hsa-miR-4726-3p	11.6648	17.9446	5.3153	20.2074	23.5651	27.2732	chr12	+	2794941	2805421	FKBP4	FK506 binding protein 4%2C 59kDa	2288	GO:0051219|GO:0005515|GO:0000413|GO:0048471|GO:0046661|GO:0031503|GO:0035259|GO:0005829|GO:0034605|GO:0005739|GO:0005737|GO:0006457|GO:0031072|GO:0043025|GO:0030850|GO:0030674|GO:0070062|GO:0031115|GO:0032767|GO:0007566|GO:0031111|GO:0005874|GO:0048156|GO	0.044925	1	0.491581	yes
NM_002014	hsa-miR-4734	11.6648	17.9446	5.3153	20.2074	23.5651	27.2732	chr12	+	2794941	2805421	FKBP4	FK506 binding protein 4%2C 59kDa	2288	GO:0051219|GO:0005515|GO:0000413|GO:0048471|GO:0046661|GO:0031503|GO:0035259|GO:0005829|GO:0034605|GO:0005739|GO:0005737|GO:0006457|GO:0031072|GO:0043025|GO:0030850|GO:0030674|GO:0070062|GO:0031115|GO:0032767|GO:0007566|GO:0031111|GO:0005874|GO:0048156|GO	0.044925	1	0.491581	yes
NM_002014	hsa-miR-4783-5p	11.6648	17.9446	5.3153	20.2074	23.5651	27.2732	chr12	+	2794941	2805421	FKBP4	FK506 binding protein 4%2C 59kDa	2288	GO:0051219|GO:0005515|GO:0000413|GO:0048471|GO:0046661|GO:0031503|GO:0035259|GO:0005829|GO:0034605|GO:0005739|GO:0005737|GO:0006457|GO:0031072|GO:0043025|GO:0030850|GO:0030674|GO:0070062|GO:0031115|GO:0032767|GO:0007566|GO:0031111|GO:0005874|GO:0048156|GO	0.044925	1	0.491581	yes
NM_002014	hsa-miR-5100	11.6648	17.9446	5.3153	20.2074	23.5651	27.2732	chr12	+	2794941	2805421	FKBP4	FK506 binding protein 4%2C 59kDa	2288	GO:0051219|GO:0005515|GO:0000413|GO:0048471|GO:0046661|GO:0031503|GO:0035259|GO:0005829|GO:0034605|GO:0005739|GO:0005737|GO:0006457|GO:0031072|GO:0043025|GO:0030850|GO:0030674|GO:0070062|GO:0031115|GO:0032767|GO:0007566|GO:0031111|GO:0005874|GO:0048156|GO	0.044925	1	0.491581	yes
NM_002014	hsa-miR-6077	11.6648	17.9446	5.3153	20.2074	23.5651	27.2732	chr12	+	2794941	2805421	FKBP4	FK506 binding protein 4%2C 59kDa	2288	GO:0051219|GO:0005515|GO:0000413|GO:0048471|GO:0046661|GO:0031503|GO:0035259|GO:0005829|GO:0034605|GO:0005739|GO:0005737|GO:0006457|GO:0031072|GO:0043025|GO:0030850|GO:0030674|GO:0070062|GO:0031115|GO:0032767|GO:0007566|GO:0031111|GO:0005874|GO:0048156|GO	0.044925	1	0.491581	yes
NM_002014	hsa-miR-6133	11.6648	17.9446	5.3153	20.2074	23.5651	27.2732	chr12	+	2794941	2805421	FKBP4	FK506 binding protein 4%2C 59kDa	2288	GO:0051219|GO:0005515|GO:0000413|GO:0048471|GO:0046661|GO:0031503|GO:0035259|GO:0005829|GO:0034605|GO:0005739|GO:0005737|GO:0006457|GO:0031072|GO:0043025|GO:0030850|GO:0030674|GO:0070062|GO:0031115|GO:0032767|GO:0007566|GO:0031111|GO:0005874|GO:0048156|GO	0.044925	1	0.491581	yes
NM_002014	hsa-miR-6511b-5p	11.6648	17.9446	5.3153	20.2074	23.5651	27.2732	chr12	+	2794941	2805421	FKBP4	FK506 binding protein 4%2C 59kDa	2288	GO:0051219|GO:0005515|GO:0000413|GO:0048471|GO:0046661|GO:0031503|GO:0035259|GO:0005829|GO:0034605|GO:0005739|GO:0005737|GO:0006457|GO:0031072|GO:0043025|GO:0030850|GO:0030674|GO:0070062|GO:0031115|GO:0032767|GO:0007566|GO:0031111|GO:0005874|GO:0048156|GO	0.044925	1	0.491581	yes
NM_002014	hsa-miR-657	11.6648	17.9446	5.3153	20.2074	23.5651	27.2732	chr12	+	2794941	2805421	FKBP4	FK506 binding protein 4%2C 59kDa	2288	GO:0051219|GO:0005515|GO:0000413|GO:0048471|GO:0046661|GO:0031503|GO:0035259|GO:0005829|GO:0034605|GO:0005739|GO:0005737|GO:0006457|GO:0031072|GO:0043025|GO:0030850|GO:0030674|GO:0070062|GO:0031115|GO:0032767|GO:0007566|GO:0031111|GO:0005874|GO:0048156|GO	0.044925	1	0.491581	yes
NM_002014	hsa-miR-671-5p	11.6648	17.9446	5.3153	20.2074	23.5651	27.2732	chr12	+	2794941	2805421	FKBP4	FK506 binding protein 4%2C 59kDa	2288	GO:0051219|GO:0005515|GO:0000413|GO:0048471|GO:0046661|GO:0031503|GO:0035259|GO:0005829|GO:0034605|GO:0005739|GO:0005737|GO:0006457|GO:0031072|GO:0043025|GO:0030850|GO:0030674|GO:0070062|GO:0031115|GO:0032767|GO:0007566|GO:0031111|GO:0005874|GO:0048156|GO	0.044925	1	0.491581	yes
NM_002014	hsa-miR-6750-5p	11.6648	17.9446	5.3153	20.2074	23.5651	27.2732	chr12	+	2794941	2805421	FKBP4	FK506 binding protein 4%2C 59kDa	2288	GO:0051219|GO:0005515|GO:0000413|GO:0048471|GO:0046661|GO:0031503|GO:0035259|GO:0005829|GO:0034605|GO:0005739|GO:0005737|GO:0006457|GO:0031072|GO:0043025|GO:0030850|GO:0030674|GO:0070062|GO:0031115|GO:0032767|GO:0007566|GO:0031111|GO:0005874|GO:0048156|GO	0.044925	1	0.491581	yes
NM_002014	hsa-miR-6751-5p	11.6648	17.9446	5.3153	20.2074	23.5651	27.2732	chr12	+	2794941	2805421	FKBP4	FK506 binding protein 4%2C 59kDa	2288	GO:0051219|GO:0005515|GO:0000413|GO:0048471|GO:0046661|GO:0031503|GO:0035259|GO:0005829|GO:0034605|GO:0005739|GO:0005737|GO:0006457|GO:0031072|GO:0043025|GO:0030850|GO:0030674|GO:0070062|GO:0031115|GO:0032767|GO:0007566|GO:0031111|GO:0005874|GO:0048156|GO	0.044925	1	0.491581	yes
NM_002014	hsa-miR-6752-5p	11.6648	17.9446	5.3153	20.2074	23.5651	27.2732	chr12	+	2794941	2805421	FKBP4	FK506 binding protein 4%2C 59kDa	2288	GO:0051219|GO:0005515|GO:0000413|GO:0048471|GO:0046661|GO:0031503|GO:0035259|GO:0005829|GO:0034605|GO:0005739|GO:0005737|GO:0006457|GO:0031072|GO:0043025|GO:0030850|GO:0030674|GO:0070062|GO:0031115|GO:0032767|GO:0007566|GO:0031111|GO:0005874|GO:0048156|GO	0.044925	1	0.491581	yes
NM_002014	hsa-miR-6795-5p	11.6648	17.9446	5.3153	20.2074	23.5651	27.2732	chr12	+	2794941	2805421	FKBP4	FK506 binding protein 4%2C 59kDa	2288	GO:0051219|GO:0005515|GO:0000413|GO:0048471|GO:0046661|GO:0031503|GO:0035259|GO:0005829|GO:0034605|GO:0005739|GO:0005737|GO:0006457|GO:0031072|GO:0043025|GO:0030850|GO:0030674|GO:0070062|GO:0031115|GO:0032767|GO:0007566|GO:0031111|GO:0005874|GO:0048156|GO	0.044925	1	0.491581	yes
NM_002014	hsa-miR-6797-5p	11.6648	17.9446	5.3153	20.2074	23.5651	27.2732	chr12	+	2794941	2805421	FKBP4	FK506 binding protein 4%2C 59kDa	2288	GO:0051219|GO:0005515|GO:0000413|GO:0048471|GO:0046661|GO:0031503|GO:0035259|GO:0005829|GO:0034605|GO:0005739|GO:0005737|GO:0006457|GO:0031072|GO:0043025|GO:0030850|GO:0030674|GO:0070062|GO:0031115|GO:0032767|GO:0007566|GO:0031111|GO:0005874|GO:0048156|GO	0.044925	1	0.491581	yes
NM_002014	hsa-miR-6803-5p	11.6648	17.9446	5.3153	20.2074	23.5651	27.2732	chr12	+	2794941	2805421	FKBP4	FK506 binding protein 4%2C 59kDa	2288	GO:0051219|GO:0005515|GO:0000413|GO:0048471|GO:0046661|GO:0031503|GO:0035259|GO:0005829|GO:0034605|GO:0005739|GO:0005737|GO:0006457|GO:0031072|GO:0043025|GO:0030850|GO:0030674|GO:0070062|GO:0031115|GO:0032767|GO:0007566|GO:0031111|GO:0005874|GO:0048156|GO	0.044925	1	0.491581	yes
NM_002014	hsa-miR-6843-3p	11.6648	17.9446	5.3153	20.2074	23.5651	27.2732	chr12	+	2794941	2805421	FKBP4	FK506 binding protein 4%2C 59kDa	2288	GO:0051219|GO:0005515|GO:0000413|GO:0048471|GO:0046661|GO:0031503|GO:0035259|GO:0005829|GO:0034605|GO:0005739|GO:0005737|GO:0006457|GO:0031072|GO:0043025|GO:0030850|GO:0030674|GO:0070062|GO:0031115|GO:0032767|GO:0007566|GO:0031111|GO:0005874|GO:0048156|GO	0.044925	1	0.491581	yes
NM_002014	hsa-miR-6877-3p	11.6648	17.9446	5.3153	20.2074	23.5651	27.2732	chr12	+	2794941	2805421	FKBP4	FK506 binding protein 4%2C 59kDa	2288	GO:0051219|GO:0005515|GO:0000413|GO:0048471|GO:0046661|GO:0031503|GO:0035259|GO:0005829|GO:0034605|GO:0005739|GO:0005737|GO:0006457|GO:0031072|GO:0043025|GO:0030850|GO:0030674|GO:0070062|GO:0031115|GO:0032767|GO:0007566|GO:0031111|GO:0005874|GO:0048156|GO	0.044925	1	0.491581	yes
NM_002014	hsa-miR-762	11.6648	17.9446	5.3153	20.2074	23.5651	27.2732	chr12	+	2794941	2805421	FKBP4	FK506 binding protein 4%2C 59kDa	2288	GO:0051219|GO:0005515|GO:0000413|GO:0048471|GO:0046661|GO:0031503|GO:0035259|GO:0005829|GO:0034605|GO:0005739|GO:0005737|GO:0006457|GO:0031072|GO:0043025|GO:0030850|GO:0030674|GO:0070062|GO:0031115|GO:0032767|GO:0007566|GO:0031111|GO:0005874|GO:0048156|GO	0.044925	1	0.491581	yes
NM_002014	hsa-miR-8073	11.6648	17.9446	5.3153	20.2074	23.5651	27.2732	chr12	+	2794941	2805421	FKBP4	FK506 binding protein 4%2C 59kDa	2288	GO:0051219|GO:0005515|GO:0000413|GO:0048471|GO:0046661|GO:0031503|GO:0035259|GO:0005829|GO:0034605|GO:0005739|GO:0005737|GO:0006457|GO:0031072|GO:0043025|GO:0030850|GO:0030674|GO:0070062|GO:0031115|GO:0032767|GO:0007566|GO:0031111|GO:0005874|GO:0048156|GO	0.044925	1	0.491581	yes
NM_002014	hsa-miR-8085	11.6648	17.9446	5.3153	20.2074	23.5651	27.2732	chr12	+	2794941	2805421	FKBP4	FK506 binding protein 4%2C 59kDa	2288	GO:0051219|GO:0005515|GO:0000413|GO:0048471|GO:0046661|GO:0031503|GO:0035259|GO:0005829|GO:0034605|GO:0005739|GO:0005737|GO:0006457|GO:0031072|GO:0043025|GO:0030850|GO:0030674|GO:0070062|GO:0031115|GO:0032767|GO:0007566|GO:0031111|GO:0005874|GO:0048156|GO	0.044925	1	0.491581	yes
NM_002612	hsa-miR-1237-5p	1536.95	1844.77	1930.46	3687.88	3709.53	3729.59	chr7	-	95583496	95596613	PDK4	pyruvate dehydrogenase kinase%2C isozyme 4	5166	GO:0008286|GO:0005743|GO:0045124|GO:0010565|GO:0044281|GO:2000811|GO:0006885|GO:0010906|GO:0005739|GO:0071398|GO:0042594|GO:0006090|GO:0005759|GO:0006006|GO:0044237|GO:0009267|GO:0004740|GO:0010510|GO:0072593|GO:0042593|GO:0046320|GO:0005524|GO:0004672|GO	0.0038182	1	0.477414	yes
NM_002612	hsa-miR-1908-5p	1536.95	1844.77	1930.46	3687.88	3709.53	3729.59	chr7	-	95583496	95596613	PDK4	pyruvate dehydrogenase kinase%2C isozyme 4	5166	GO:0008286|GO:0005743|GO:0045124|GO:0010565|GO:0044281|GO:2000811|GO:0006885|GO:0010906|GO:0005739|GO:0071398|GO:0042594|GO:0006090|GO:0005759|GO:0006006|GO:0044237|GO:0009267|GO:0004740|GO:0010510|GO:0072593|GO:0042593|GO:0046320|GO:0005524|GO:0004672|GO	0.0038182	1	0.477414	yes
NM_002612	hsa-miR-2861	1536.95	1844.77	1930.46	3687.88	3709.53	3729.59	chr7	-	95583496	95596613	PDK4	pyruvate dehydrogenase kinase%2C isozyme 4	5166	GO:0008286|GO:0005743|GO:0045124|GO:0010565|GO:0044281|GO:2000811|GO:0006885|GO:0010906|GO:0005739|GO:0071398|GO:0042594|GO:0006090|GO:0005759|GO:0006006|GO:0044237|GO:0009267|GO:0004740|GO:0010510|GO:0072593|GO:0042593|GO:0046320|GO:0005524|GO:0004672|GO	0.0038182	1	0.477414	yes
NM_002612	hsa-miR-3178	1536.95	1844.77	1930.46	3687.88	3709.53	3729.59	chr7	-	95583496	95596613	PDK4	pyruvate dehydrogenase kinase%2C isozyme 4	5166	GO:0008286|GO:0005743|GO:0045124|GO:0010565|GO:0044281|GO:2000811|GO:0006885|GO:0010906|GO:0005739|GO:0071398|GO:0042594|GO:0006090|GO:0005759|GO:0006006|GO:0044237|GO:0009267|GO:0004740|GO:0010510|GO:0072593|GO:0042593|GO:0046320|GO:0005524|GO:0004672|GO	0.0038182	1	0.477414	yes
NM_002612	hsa-miR-4488	1536.95	1844.77	1930.46	3687.88	3709.53	3729.59	chr7	-	95583496	95596613	PDK4	pyruvate dehydrogenase kinase%2C isozyme 4	5166	GO:0008286|GO:0005743|GO:0045124|GO:0010565|GO:0044281|GO:2000811|GO:0006885|GO:0010906|GO:0005739|GO:0071398|GO:0042594|GO:0006090|GO:0005759|GO:0006006|GO:0044237|GO:0009267|GO:0004740|GO:0010510|GO:0072593|GO:0042593|GO:0046320|GO:0005524|GO:0004672|GO	0.0038182	1	0.477414	yes
NM_002612	hsa-miR-4706	1536.95	1844.77	1930.46	3687.88	3709.53	3729.59	chr7	-	95583496	95596613	PDK4	pyruvate dehydrogenase kinase%2C isozyme 4	5166	GO:0008286|GO:0005743|GO:0045124|GO:0010565|GO:0044281|GO:2000811|GO:0006885|GO:0010906|GO:0005739|GO:0071398|GO:0042594|GO:0006090|GO:0005759|GO:0006006|GO:0044237|GO:0009267|GO:0004740|GO:0010510|GO:0072593|GO:0042593|GO:0046320|GO:0005524|GO:0004672|GO	0.0038182	1	0.477414	yes
NM_002612	hsa-miR-4707-5p	1536.95	1844.77	1930.46	3687.88	3709.53	3729.59	chr7	-	95583496	95596613	PDK4	pyruvate dehydrogenase kinase%2C isozyme 4	5166	GO:0008286|GO:0005743|GO:0045124|GO:0010565|GO:0044281|GO:2000811|GO:0006885|GO:0010906|GO:0005739|GO:0071398|GO:0042594|GO:0006090|GO:0005759|GO:0006006|GO:0044237|GO:0009267|GO:0004740|GO:0010510|GO:0072593|GO:0042593|GO:0046320|GO:0005524|GO:0004672|GO	0.0038182	1	0.477414	yes
NM_002612	hsa-miR-4741	1536.95	1844.77	1930.46	3687.88	3709.53	3729.59	chr7	-	95583496	95596613	PDK4	pyruvate dehydrogenase kinase%2C isozyme 4	5166	GO:0008286|GO:0005743|GO:0045124|GO:0010565|GO:0044281|GO:2000811|GO:0006885|GO:0010906|GO:0005739|GO:0071398|GO:0042594|GO:0006090|GO:0005759|GO:0006006|GO:0044237|GO:0009267|GO:0004740|GO:0010510|GO:0072593|GO:0042593|GO:0046320|GO:0005524|GO:0004672|GO	0.0038182	1	0.477414	yes
NM_002612	hsa-miR-4763-3p	1536.95	1844.77	1930.46	3687.88	3709.53	3729.59	chr7	-	95583496	95596613	PDK4	pyruvate dehydrogenase kinase%2C isozyme 4	5166	GO:0008286|GO:0005743|GO:0045124|GO:0010565|GO:0044281|GO:2000811|GO:0006885|GO:0010906|GO:0005739|GO:0071398|GO:0042594|GO:0006090|GO:0005759|GO:0006006|GO:0044237|GO:0009267|GO:0004740|GO:0010510|GO:0072593|GO:0042593|GO:0046320|GO:0005524|GO:0004672|GO	0.0038182	1	0.477414	yes
NM_002612	hsa-miR-5189-5p	1536.95	1844.77	1930.46	3687.88	3709.53	3729.59	chr7	-	95583496	95596613	PDK4	pyruvate dehydrogenase kinase%2C isozyme 4	5166	GO:0008286|GO:0005743|GO:0045124|GO:0010565|GO:0044281|GO:2000811|GO:0006885|GO:0010906|GO:0005739|GO:0071398|GO:0042594|GO:0006090|GO:0005759|GO:0006006|GO:0044237|GO:0009267|GO:0004740|GO:0010510|GO:0072593|GO:0042593|GO:0046320|GO:0005524|GO:0004672|GO	0.0038182	1	0.477414	yes
NM_002612	hsa-miR-6727-5p	1536.95	1844.77	1930.46	3687.88	3709.53	3729.59	chr7	-	95583496	95596613	PDK4	pyruvate dehydrogenase kinase%2C isozyme 4	5166	GO:0008286|GO:0005743|GO:0045124|GO:0010565|GO:0044281|GO:2000811|GO:0006885|GO:0010906|GO:0005739|GO:0071398|GO:0042594|GO:0006090|GO:0005759|GO:0006006|GO:0044237|GO:0009267|GO:0004740|GO:0010510|GO:0072593|GO:0042593|GO:0046320|GO:0005524|GO:0004672|GO	0.0038182	1	0.477414	yes
NM_002612	hsa-miR-6729-5p	1536.95	1844.77	1930.46	3687.88	3709.53	3729.59	chr7	-	95583496	95596613	PDK4	pyruvate dehydrogenase kinase%2C isozyme 4	5166	GO:0008286|GO:0005743|GO:0045124|GO:0010565|GO:0044281|GO:2000811|GO:0006885|GO:0010906|GO:0005739|GO:0071398|GO:0042594|GO:0006090|GO:0005759|GO:0006006|GO:0044237|GO:0009267|GO:0004740|GO:0010510|GO:0072593|GO:0042593|GO:0046320|GO:0005524|GO:0004672|GO	0.0038182	1	0.477414	yes
NM_002612	hsa-miR-6775-5p	1536.95	1844.77	1930.46	3687.88	3709.53	3729.59	chr7	-	95583496	95596613	PDK4	pyruvate dehydrogenase kinase%2C isozyme 4	5166	GO:0008286|GO:0005743|GO:0045124|GO:0010565|GO:0044281|GO:2000811|GO:0006885|GO:0010906|GO:0005739|GO:0071398|GO:0042594|GO:0006090|GO:0005759|GO:0006006|GO:0044237|GO:0009267|GO:0004740|GO:0010510|GO:0072593|GO:0042593|GO:0046320|GO:0005524|GO:0004672|GO	0.0038182	1	0.477414	yes
NM_002612	hsa-miR-6787-5p	1536.95	1844.77	1930.46	3687.88	3709.53	3729.59	chr7	-	95583496	95596613	PDK4	pyruvate dehydrogenase kinase%2C isozyme 4	5166	GO:0008286|GO:0005743|GO:0045124|GO:0010565|GO:0044281|GO:2000811|GO:0006885|GO:0010906|GO:0005739|GO:0071398|GO:0042594|GO:0006090|GO:0005759|GO:0006006|GO:0044237|GO:0009267|GO:0004740|GO:0010510|GO:0072593|GO:0042593|GO:0046320|GO:0005524|GO:0004672|GO	0.0038182	1	0.477414	yes
NM_002612	hsa-miR-6833-3p	1536.95	1844.77	1930.46	3687.88	3709.53	3729.59	chr7	-	95583496	95596613	PDK4	pyruvate dehydrogenase kinase%2C isozyme 4	5166	GO:0008286|GO:0005743|GO:0045124|GO:0010565|GO:0044281|GO:2000811|GO:0006885|GO:0010906|GO:0005739|GO:0071398|GO:0042594|GO:0006090|GO:0005759|GO:0006006|GO:0044237|GO:0009267|GO:0004740|GO:0010510|GO:0072593|GO:0042593|GO:0046320|GO:0005524|GO:0004672|GO	0.0038182	1	0.477414	yes
NM_002612	hsa-miR-6855-5p	1536.95	1844.77	1930.46	3687.88	3709.53	3729.59	chr7	-	95583496	95596613	PDK4	pyruvate dehydrogenase kinase%2C isozyme 4	5166	GO:0008286|GO:0005743|GO:0045124|GO:0010565|GO:0044281|GO:2000811|GO:0006885|GO:0010906|GO:0005739|GO:0071398|GO:0042594|GO:0006090|GO:0005759|GO:0006006|GO:0044237|GO:0009267|GO:0004740|GO:0010510|GO:0072593|GO:0042593|GO:0046320|GO:0005524|GO:0004672|GO	0.0038182	1	0.477414	yes
NM_002612	hsa-miR-7107-5p	1536.95	1844.77	1930.46	3687.88	3709.53	3729.59	chr7	-	95583496	95596613	PDK4	pyruvate dehydrogenase kinase%2C isozyme 4	5166	GO:0008286|GO:0005743|GO:0045124|GO:0010565|GO:0044281|GO:2000811|GO:0006885|GO:0010906|GO:0005739|GO:0071398|GO:0042594|GO:0006090|GO:0005759|GO:0006006|GO:0044237|GO:0009267|GO:0004740|GO:0010510|GO:0072593|GO:0042593|GO:0046320|GO:0005524|GO:0004672|GO	0.0038182	1	0.477414	yes
NM_002612	hsa-miR-762	1536.95	1844.77	1930.46	3687.88	3709.53	3729.59	chr7	-	95583496	95596613	PDK4	pyruvate dehydrogenase kinase%2C isozyme 4	5166	GO:0008286|GO:0005743|GO:0045124|GO:0010565|GO:0044281|GO:2000811|GO:0006885|GO:0010906|GO:0005739|GO:0071398|GO:0042594|GO:0006090|GO:0005759|GO:0006006|GO:0044237|GO:0009267|GO:0004740|GO:0010510|GO:0072593|GO:0042593|GO:0046320|GO:0005524|GO:0004672|GO	0.0038182	1	0.477414	yes
NM_017870	hsa-miR-1207-5p	2682.98	2866.17	3247.27	8747.13	5449.88	7790.9	chr11	+	60924440	60937159	TMEM132A	transmembrane protein 132A%2C transcript variant 1	54972	GO:0008150|GO:0003674|GO:0000139|GO:0005789|GO:0016021|GO:0070062	0.0114574	1	0.400057	yes
NM_017870	hsa-miR-1225-3p	2682.98	2866.17	3247.27	8747.13	5449.88	7790.9	chr11	+	60924440	60937159	TMEM132A	transmembrane protein 132A%2C transcript variant 1	54972	GO:0008150|GO:0003674|GO:0000139|GO:0005789|GO:0016021|GO:0070062	0.0114574	1	0.400057	yes
NM_017870	hsa-miR-1227-5p	2682.98	2866.17	3247.27	8747.13	5449.88	7790.9	chr11	+	60924440	60937159	TMEM132A	transmembrane protein 132A%2C transcript variant 1	54972	GO:0008150|GO:0003674|GO:0000139|GO:0005789|GO:0016021|GO:0070062	0.0114574	1	0.400057	yes
NM_017870	hsa-miR-1228-3p	2682.98	2866.17	3247.27	8747.13	5449.88	7790.9	chr11	+	60924440	60937159	TMEM132A	transmembrane protein 132A%2C transcript variant 1	54972	GO:0008150|GO:0003674|GO:0000139|GO:0005789|GO:0016021|GO:0070062	0.0114574	1	0.400057	yes
NM_017870	hsa-miR-1228-5p	2682.98	2866.17	3247.27	8747.13	5449.88	7790.9	chr11	+	60924440	60937159	TMEM132A	transmembrane protein 132A%2C transcript variant 1	54972	GO:0008150|GO:0003674|GO:0000139|GO:0005789|GO:0016021|GO:0070062	0.0114574	1	0.400057	yes
NM_017870	hsa-miR-1237-5p	2682.98	2866.17	3247.27	8747.13	5449.88	7790.9	chr11	+	60924440	60937159	TMEM132A	transmembrane protein 132A%2C transcript variant 1	54972	GO:0008150|GO:0003674|GO:0000139|GO:0005789|GO:0016021|GO:0070062	0.0114574	1	0.400057	yes
NM_017870	hsa-miR-128-1-5p	2682.98	2866.17	3247.27	8747.13	5449.88	7790.9	chr11	+	60924440	60937159	TMEM132A	transmembrane protein 132A%2C transcript variant 1	54972	GO:0008150|GO:0003674|GO:0000139|GO:0005789|GO:0016021|GO:0070062	0.0114574	1	0.400057	yes
NM_017870	hsa-miR-1296-3p	2682.98	2866.17	3247.27	8747.13	5449.88	7790.9	chr11	+	60924440	60937159	TMEM132A	transmembrane protein 132A%2C transcript variant 1	54972	GO:0008150|GO:0003674|GO:0000139|GO:0005789|GO:0016021|GO:0070062	0.0114574	1	0.400057	yes
NM_017870	hsa-miR-149-3p	2682.98	2866.17	3247.27	8747.13	5449.88	7790.9	chr11	+	60924440	60937159	TMEM132A	transmembrane protein 132A%2C transcript variant 1	54972	GO:0008150|GO:0003674|GO:0000139|GO:0005789|GO:0016021|GO:0070062	0.0114574	1	0.400057	yes
NM_017870	hsa-miR-1587	2682.98	2866.17	3247.27	8747.13	5449.88	7790.9	chr11	+	60924440	60937159	TMEM132A	transmembrane protein 132A%2C transcript variant 1	54972	GO:0008150|GO:0003674|GO:0000139|GO:0005789|GO:0016021|GO:0070062	0.0114574	1	0.400057	yes
NM_017870	hsa-miR-1908-5p	2682.98	2866.17	3247.27	8747.13	5449.88	7790.9	chr11	+	60924440	60937159	TMEM132A	transmembrane protein 132A%2C transcript variant 1	54972	GO:0008150|GO:0003674|GO:0000139|GO:0005789|GO:0016021|GO:0070062	0.0114574	1	0.400057	yes
NM_017870	hsa-miR-1909-3p	2682.98	2866.17	3247.27	8747.13	5449.88	7790.9	chr11	+	60924440	60937159	TMEM132A	transmembrane protein 132A%2C transcript variant 1	54972	GO:0008150|GO:0003674|GO:0000139|GO:0005789|GO:0016021|GO:0070062	0.0114574	1	0.400057	yes
NM_017870	hsa-miR-1913	2682.98	2866.17	3247.27	8747.13	5449.88	7790.9	chr11	+	60924440	60937159	TMEM132A	transmembrane protein 132A%2C transcript variant 1	54972	GO:0008150|GO:0003674|GO:0000139|GO:0005789|GO:0016021|GO:0070062	0.0114574	1	0.400057	yes
NM_017870	hsa-miR-1915-3p	2682.98	2866.17	3247.27	8747.13	5449.88	7790.9	chr11	+	60924440	60937159	TMEM132A	transmembrane protein 132A%2C transcript variant 1	54972	GO:0008150|GO:0003674|GO:0000139|GO:0005789|GO:0016021|GO:0070062	0.0114574	1	0.400057	yes
NM_017870	hsa-miR-2861	2682.98	2866.17	3247.27	8747.13	5449.88	7790.9	chr11	+	60924440	60937159	TMEM132A	transmembrane protein 132A%2C transcript variant 1	54972	GO:0008150|GO:0003674|GO:0000139|GO:0005789|GO:0016021|GO:0070062	0.0114574	1	0.400057	yes
NM_017870	hsa-miR-296-5p	2682.98	2866.17	3247.27	8747.13	5449.88	7790.9	chr11	+	60924440	60937159	TMEM132A	transmembrane protein 132A%2C transcript variant 1	54972	GO:0008150|GO:0003674|GO:0000139|GO:0005789|GO:0016021|GO:0070062	0.0114574	1	0.400057	yes
NM_017870	hsa-miR-3135b	2682.98	2866.17	3247.27	8747.13	5449.88	7790.9	chr11	+	60924440	60937159	TMEM132A	transmembrane protein 132A%2C transcript variant 1	54972	GO:0008150|GO:0003674|GO:0000139|GO:0005789|GO:0016021|GO:0070062	0.0114574	1	0.400057	yes
NM_017870	hsa-miR-3189-5p	2682.98	2866.17	3247.27	8747.13	5449.88	7790.9	chr11	+	60924440	60937159	TMEM132A	transmembrane protein 132A%2C transcript variant 1	54972	GO:0008150|GO:0003674|GO:0000139|GO:0005789|GO:0016021|GO:0070062	0.0114574	1	0.400057	yes
NM_017870	hsa-miR-3194-3p	2682.98	2866.17	3247.27	8747.13	5449.88	7790.9	chr11	+	60924440	60937159	TMEM132A	transmembrane protein 132A%2C transcript variant 1	54972	GO:0008150|GO:0003674|GO:0000139|GO:0005789|GO:0016021|GO:0070062	0.0114574	1	0.400057	yes
NM_017870	hsa-miR-3620-5p	2682.98	2866.17	3247.27	8747.13	5449.88	7790.9	chr11	+	60924440	60937159	TMEM132A	transmembrane protein 132A%2C transcript variant 1	54972	GO:0008150|GO:0003674|GO:0000139|GO:0005789|GO:0016021|GO:0070062	0.0114574	1	0.400057	yes
NM_017870	hsa-miR-3648	2682.98	2866.17	3247.27	8747.13	5449.88	7790.9	chr11	+	60924440	60937159	TMEM132A	transmembrane protein 132A%2C transcript variant 1	54972	GO:0008150|GO:0003674|GO:0000139|GO:0005789|GO:0016021|GO:0070062	0.0114574	1	0.400057	yes
NM_017870	hsa-miR-3665	2682.98	2866.17	3247.27	8747.13	5449.88	7790.9	chr11	+	60924440	60937159	TMEM132A	transmembrane protein 132A%2C transcript variant 1	54972	GO:0008150|GO:0003674|GO:0000139|GO:0005789|GO:0016021|GO:0070062	0.0114574	1	0.400057	yes
NM_017870	hsa-miR-3944-3p	2682.98	2866.17	3247.27	8747.13	5449.88	7790.9	chr11	+	60924440	60937159	TMEM132A	transmembrane protein 132A%2C transcript variant 1	54972	GO:0008150|GO:0003674|GO:0000139|GO:0005789|GO:0016021|GO:0070062	0.0114574	1	0.400057	yes
NM_017870	hsa-miR-412-3p	2682.98	2866.17	3247.27	8747.13	5449.88	7790.9	chr11	+	60924440	60937159	TMEM132A	transmembrane protein 132A%2C transcript variant 1	54972	GO:0008150|GO:0003674|GO:0000139|GO:0005789|GO:0016021|GO:0070062	0.0114574	1	0.400057	yes
NM_017870	hsa-miR-4265	2682.98	2866.17	3247.27	8747.13	5449.88	7790.9	chr11	+	60924440	60937159	TMEM132A	transmembrane protein 132A%2C transcript variant 1	54972	GO:0008150|GO:0003674|GO:0000139|GO:0005789|GO:0016021|GO:0070062	0.0114574	1	0.400057	yes
NM_017870	hsa-miR-4446-3p	2682.98	2866.17	3247.27	8747.13	5449.88	7790.9	chr11	+	60924440	60937159	TMEM132A	transmembrane protein 132A%2C transcript variant 1	54972	GO:0008150|GO:0003674|GO:0000139|GO:0005789|GO:0016021|GO:0070062	0.0114574	1	0.400057	yes
NM_017870	hsa-miR-4459	2682.98	2866.17	3247.27	8747.13	5449.88	7790.9	chr11	+	60924440	60937159	TMEM132A	transmembrane protein 132A%2C transcript variant 1	54972	GO:0008150|GO:0003674|GO:0000139|GO:0005789|GO:0016021|GO:0070062	0.0114574	1	0.400057	yes
NM_017870	hsa-miR-4492	2682.98	2866.17	3247.27	8747.13	5449.88	7790.9	chr11	+	60924440	60937159	TMEM132A	transmembrane protein 132A%2C transcript variant 1	54972	GO:0008150|GO:0003674|GO:0000139|GO:0005789|GO:0016021|GO:0070062	0.0114574	1	0.400057	yes
NM_017870	hsa-miR-4498	2682.98	2866.17	3247.27	8747.13	5449.88	7790.9	chr11	+	60924440	60937159	TMEM132A	transmembrane protein 132A%2C transcript variant 1	54972	GO:0008150|GO:0003674|GO:0000139|GO:0005789|GO:0016021|GO:0070062	0.0114574	1	0.400057	yes
NM_017870	hsa-miR-4505	2682.98	2866.17	3247.27	8747.13	5449.88	7790.9	chr11	+	60924440	60937159	TMEM132A	transmembrane protein 132A%2C transcript variant 1	54972	GO:0008150|GO:0003674|GO:0000139|GO:0005789|GO:0016021|GO:0070062	0.0114574	1	0.400057	yes
NM_017870	hsa-miR-4632-3p	2682.98	2866.17	3247.27	8747.13	5449.88	7790.9	chr11	+	60924440	60937159	TMEM132A	transmembrane protein 132A%2C transcript variant 1	54972	GO:0008150|GO:0003674|GO:0000139|GO:0005789|GO:0016021|GO:0070062	0.0114574	1	0.400057	yes
NM_017870	hsa-miR-4632-5p	2682.98	2866.17	3247.27	8747.13	5449.88	7790.9	chr11	+	60924440	60937159	TMEM132A	transmembrane protein 132A%2C transcript variant 1	54972	GO:0008150|GO:0003674|GO:0000139|GO:0005789|GO:0016021|GO:0070062	0.0114574	1	0.400057	yes
NM_017870	hsa-miR-4640-5p	2682.98	2866.17	3247.27	8747.13	5449.88	7790.9	chr11	+	60924440	60937159	TMEM132A	transmembrane protein 132A%2C transcript variant 1	54972	GO:0008150|GO:0003674|GO:0000139|GO:0005789|GO:0016021|GO:0070062	0.0114574	1	0.400057	yes
NM_017870	hsa-miR-4673	2682.98	2866.17	3247.27	8747.13	5449.88	7790.9	chr11	+	60924440	60937159	TMEM132A	transmembrane protein 132A%2C transcript variant 1	54972	GO:0008150|GO:0003674|GO:0000139|GO:0005789|GO:0016021|GO:0070062	0.0114574	1	0.400057	yes
NM_017870	hsa-miR-4685-5p	2682.98	2866.17	3247.27	8747.13	5449.88	7790.9	chr11	+	60924440	60937159	TMEM132A	transmembrane protein 132A%2C transcript variant 1	54972	GO:0008150|GO:0003674|GO:0000139|GO:0005789|GO:0016021|GO:0070062	0.0114574	1	0.400057	yes
NM_017870	hsa-miR-4688	2682.98	2866.17	3247.27	8747.13	5449.88	7790.9	chr11	+	60924440	60937159	TMEM132A	transmembrane protein 132A%2C transcript variant 1	54972	GO:0008150|GO:0003674|GO:0000139|GO:0005789|GO:0016021|GO:0070062	0.0114574	1	0.400057	yes
NM_017870	hsa-miR-4689	2682.98	2866.17	3247.27	8747.13	5449.88	7790.9	chr11	+	60924440	60937159	TMEM132A	transmembrane protein 132A%2C transcript variant 1	54972	GO:0008150|GO:0003674|GO:0000139|GO:0005789|GO:0016021|GO:0070062	0.0114574	1	0.400057	yes
NM_017870	hsa-miR-4695-5p	2682.98	2866.17	3247.27	8747.13	5449.88	7790.9	chr11	+	60924440	60937159	TMEM132A	transmembrane protein 132A%2C transcript variant 1	54972	GO:0008150|GO:0003674|GO:0000139|GO:0005789|GO:0016021|GO:0070062	0.0114574	1	0.400057	yes
NM_017870	hsa-miR-4706	2682.98	2866.17	3247.27	8747.13	5449.88	7790.9	chr11	+	60924440	60937159	TMEM132A	transmembrane protein 132A%2C transcript variant 1	54972	GO:0008150|GO:0003674|GO:0000139|GO:0005789|GO:0016021|GO:0070062	0.0114574	1	0.400057	yes
NM_017870	hsa-miR-4726-5p	2682.98	2866.17	3247.27	8747.13	5449.88	7790.9	chr11	+	60924440	60937159	TMEM132A	transmembrane protein 132A%2C transcript variant 1	54972	GO:0008150|GO:0003674|GO:0000139|GO:0005789|GO:0016021|GO:0070062	0.0114574	1	0.400057	yes
NM_017870	hsa-miR-4731-5p	2682.98	2866.17	3247.27	8747.13	5449.88	7790.9	chr11	+	60924440	60937159	TMEM132A	transmembrane protein 132A%2C transcript variant 1	54972	GO:0008150|GO:0003674|GO:0000139|GO:0005789|GO:0016021|GO:0070062	0.0114574	1	0.400057	yes
NM_017870	hsa-miR-4734	2682.98	2866.17	3247.27	8747.13	5449.88	7790.9	chr11	+	60924440	60937159	TMEM132A	transmembrane protein 132A%2C transcript variant 1	54972	GO:0008150|GO:0003674|GO:0000139|GO:0005789|GO:0016021|GO:0070062	0.0114574	1	0.400057	yes
NM_017870	hsa-miR-4741	2682.98	2866.17	3247.27	8747.13	5449.88	7790.9	chr11	+	60924440	60937159	TMEM132A	transmembrane protein 132A%2C transcript variant 1	54972	GO:0008150|GO:0003674|GO:0000139|GO:0005789|GO:0016021|GO:0070062	0.0114574	1	0.400057	yes
NM_017870	hsa-miR-4749-3p	2682.98	2866.17	3247.27	8747.13	5449.88	7790.9	chr11	+	60924440	60937159	TMEM132A	transmembrane protein 132A%2C transcript variant 1	54972	GO:0008150|GO:0003674|GO:0000139|GO:0005789|GO:0016021|GO:0070062	0.0114574	1	0.400057	yes
NM_017870	hsa-miR-4749-5p	2682.98	2866.17	3247.27	8747.13	5449.88	7790.9	chr11	+	60924440	60937159	TMEM132A	transmembrane protein 132A%2C transcript variant 1	54972	GO:0008150|GO:0003674|GO:0000139|GO:0005789|GO:0016021|GO:0070062	0.0114574	1	0.400057	yes
NM_017870	hsa-miR-4758-3p	2682.98	2866.17	3247.27	8747.13	5449.88	7790.9	chr11	+	60924440	60937159	TMEM132A	transmembrane protein 132A%2C transcript variant 1	54972	GO:0008150|GO:0003674|GO:0000139|GO:0005789|GO:0016021|GO:0070062	0.0114574	1	0.400057	yes
NM_017870	hsa-miR-4763-3p	2682.98	2866.17	3247.27	8747.13	5449.88	7790.9	chr11	+	60924440	60937159	TMEM132A	transmembrane protein 132A%2C transcript variant 1	54972	GO:0008150|GO:0003674|GO:0000139|GO:0005789|GO:0016021|GO:0070062	0.0114574	1	0.400057	yes
NM_017870	hsa-miR-4767	2682.98	2866.17	3247.27	8747.13	5449.88	7790.9	chr11	+	60924440	60937159	TMEM132A	transmembrane protein 132A%2C transcript variant 1	54972	GO:0008150|GO:0003674|GO:0000139|GO:0005789|GO:0016021|GO:0070062	0.0114574	1	0.400057	yes
NM_017870	hsa-miR-486-3p	2682.98	2866.17	3247.27	8747.13	5449.88	7790.9	chr11	+	60924440	60937159	TMEM132A	transmembrane protein 132A%2C transcript variant 1	54972	GO:0008150|GO:0003674|GO:0000139|GO:0005789|GO:0016021|GO:0070062	0.0114574	1	0.400057	yes
NM_017870	hsa-miR-5001-5p	2682.98	2866.17	3247.27	8747.13	5449.88	7790.9	chr11	+	60924440	60937159	TMEM132A	transmembrane protein 132A%2C transcript variant 1	54972	GO:0008150|GO:0003674|GO:0000139|GO:0005789|GO:0016021|GO:0070062	0.0114574	1	0.400057	yes
NM_017870	hsa-miR-5088-5p	2682.98	2866.17	3247.27	8747.13	5449.88	7790.9	chr11	+	60924440	60937159	TMEM132A	transmembrane protein 132A%2C transcript variant 1	54972	GO:0008150|GO:0003674|GO:0000139|GO:0005789|GO:0016021|GO:0070062	0.0114574	1	0.400057	yes
NM_017870	hsa-miR-5193	2682.98	2866.17	3247.27	8747.13	5449.88	7790.9	chr11	+	60924440	60937159	TMEM132A	transmembrane protein 132A%2C transcript variant 1	54972	GO:0008150|GO:0003674|GO:0000139|GO:0005789|GO:0016021|GO:0070062	0.0114574	1	0.400057	yes
NM_017870	hsa-miR-5787	2682.98	2866.17	3247.27	8747.13	5449.88	7790.9	chr11	+	60924440	60937159	TMEM132A	transmembrane protein 132A%2C transcript variant 1	54972	GO:0008150|GO:0003674|GO:0000139|GO:0005789|GO:0016021|GO:0070062	0.0114574	1	0.400057	yes
NM_017870	hsa-miR-6081	2682.98	2866.17	3247.27	8747.13	5449.88	7790.9	chr11	+	60924440	60937159	TMEM132A	transmembrane protein 132A%2C transcript variant 1	54972	GO:0008150|GO:0003674|GO:0000139|GO:0005789|GO:0016021|GO:0070062	0.0114574	1	0.400057	yes
NM_017870	hsa-miR-663a	2682.98	2866.17	3247.27	8747.13	5449.88	7790.9	chr11	+	60924440	60937159	TMEM132A	transmembrane protein 132A%2C transcript variant 1	54972	GO:0008150|GO:0003674|GO:0000139|GO:0005789|GO:0016021|GO:0070062	0.0114574	1	0.400057	yes
NM_017870	hsa-miR-6721-5p	2682.98	2866.17	3247.27	8747.13	5449.88	7790.9	chr11	+	60924440	60937159	TMEM132A	transmembrane protein 132A%2C transcript variant 1	54972	GO:0008150|GO:0003674|GO:0000139|GO:0005789|GO:0016021|GO:0070062	0.0114574	1	0.400057	yes
NM_017870	hsa-miR-6722-3p	2682.98	2866.17	3247.27	8747.13	5449.88	7790.9	chr11	+	60924440	60937159	TMEM132A	transmembrane protein 132A%2C transcript variant 1	54972	GO:0008150|GO:0003674|GO:0000139|GO:0005789|GO:0016021|GO:0070062	0.0114574	1	0.400057	yes
NM_017870	hsa-miR-6724-5p	2682.98	2866.17	3247.27	8747.13	5449.88	7790.9	chr11	+	60924440	60937159	TMEM132A	transmembrane protein 132A%2C transcript variant 1	54972	GO:0008150|GO:0003674|GO:0000139|GO:0005789|GO:0016021|GO:0070062	0.0114574	1	0.400057	yes
NM_017870	hsa-miR-6726-5p	2682.98	2866.17	3247.27	8747.13	5449.88	7790.9	chr11	+	60924440	60937159	TMEM132A	transmembrane protein 132A%2C transcript variant 1	54972	GO:0008150|GO:0003674|GO:0000139|GO:0005789|GO:0016021|GO:0070062	0.0114574	1	0.400057	yes
NM_017870	hsa-miR-6729-5p	2682.98	2866.17	3247.27	8747.13	5449.88	7790.9	chr11	+	60924440	60937159	TMEM132A	transmembrane protein 132A%2C transcript variant 1	54972	GO:0008150|GO:0003674|GO:0000139|GO:0005789|GO:0016021|GO:0070062	0.0114574	1	0.400057	yes
NM_017870	hsa-miR-6734-3p	2682.98	2866.17	3247.27	8747.13	5449.88	7790.9	chr11	+	60924440	60937159	TMEM132A	transmembrane protein 132A%2C transcript variant 1	54972	GO:0008150|GO:0003674|GO:0000139|GO:0005789|GO:0016021|GO:0070062	0.0114574	1	0.400057	yes
NM_017870	hsa-miR-6735-5p	2682.98	2866.17	3247.27	8747.13	5449.88	7790.9	chr11	+	60924440	60937159	TMEM132A	transmembrane protein 132A%2C transcript variant 1	54972	GO:0008150|GO:0003674|GO:0000139|GO:0005789|GO:0016021|GO:0070062	0.0114574	1	0.400057	yes
NM_017870	hsa-miR-6743-5p	2682.98	2866.17	3247.27	8747.13	5449.88	7790.9	chr11	+	60924440	60937159	TMEM132A	transmembrane protein 132A%2C transcript variant 1	54972	GO:0008150|GO:0003674|GO:0000139|GO:0005789|GO:0016021|GO:0070062	0.0114574	1	0.400057	yes
NM_017870	hsa-miR-6749-5p	2682.98	2866.17	3247.27	8747.13	5449.88	7790.9	chr11	+	60924440	60937159	TMEM132A	transmembrane protein 132A%2C transcript variant 1	54972	GO:0008150|GO:0003674|GO:0000139|GO:0005789|GO:0016021|GO:0070062	0.0114574	1	0.400057	yes
NM_017870	hsa-miR-6762-5p	2682.98	2866.17	3247.27	8747.13	5449.88	7790.9	chr11	+	60924440	60937159	TMEM132A	transmembrane protein 132A%2C transcript variant 1	54972	GO:0008150|GO:0003674|GO:0000139|GO:0005789|GO:0016021|GO:0070062	0.0114574	1	0.400057	yes
NM_017870	hsa-miR-6764-5p	2682.98	2866.17	3247.27	8747.13	5449.88	7790.9	chr11	+	60924440	60937159	TMEM132A	transmembrane protein 132A%2C transcript variant 1	54972	GO:0008150|GO:0003674|GO:0000139|GO:0005789|GO:0016021|GO:0070062	0.0114574	1	0.400057	yes
NM_017870	hsa-miR-6769a-5p	2682.98	2866.17	3247.27	8747.13	5449.88	7790.9	chr11	+	60924440	60937159	TMEM132A	transmembrane protein 132A%2C transcript variant 1	54972	GO:0008150|GO:0003674|GO:0000139|GO:0005789|GO:0016021|GO:0070062	0.0114574	1	0.400057	yes
NM_017870	hsa-miR-6769b-5p	2682.98	2866.17	3247.27	8747.13	5449.88	7790.9	chr11	+	60924440	60937159	TMEM132A	transmembrane protein 132A%2C transcript variant 1	54972	GO:0008150|GO:0003674|GO:0000139|GO:0005789|GO:0016021|GO:0070062	0.0114574	1	0.400057	yes
NM_017870	hsa-miR-6771-5p	2682.98	2866.17	3247.27	8747.13	5449.88	7790.9	chr11	+	60924440	60937159	TMEM132A	transmembrane protein 132A%2C transcript variant 1	54972	GO:0008150|GO:0003674|GO:0000139|GO:0005789|GO:0016021|GO:0070062	0.0114574	1	0.400057	yes
NM_017870	hsa-miR-6777-3p	2682.98	2866.17	3247.27	8747.13	5449.88	7790.9	chr11	+	60924440	60937159	TMEM132A	transmembrane protein 132A%2C transcript variant 1	54972	GO:0008150|GO:0003674|GO:0000139|GO:0005789|GO:0016021|GO:0070062	0.0114574	1	0.400057	yes
NM_017870	hsa-miR-6787-5p	2682.98	2866.17	3247.27	8747.13	5449.88	7790.9	chr11	+	60924440	60937159	TMEM132A	transmembrane protein 132A%2C transcript variant 1	54972	GO:0008150|GO:0003674|GO:0000139|GO:0005789|GO:0016021|GO:0070062	0.0114574	1	0.400057	yes
NM_017870	hsa-miR-6791-5p	2682.98	2866.17	3247.27	8747.13	5449.88	7790.9	chr11	+	60924440	60937159	TMEM132A	transmembrane protein 132A%2C transcript variant 1	54972	GO:0008150|GO:0003674|GO:0000139|GO:0005789|GO:0016021|GO:0070062	0.0114574	1	0.400057	yes
NM_017870	hsa-miR-6796-5p	2682.98	2866.17	3247.27	8747.13	5449.88	7790.9	chr11	+	60924440	60937159	TMEM132A	transmembrane protein 132A%2C transcript variant 1	54972	GO:0008150|GO:0003674|GO:0000139|GO:0005789|GO:0016021|GO:0070062	0.0114574	1	0.400057	yes
NM_017870	hsa-miR-6798-5p	2682.98	2866.17	3247.27	8747.13	5449.88	7790.9	chr11	+	60924440	60937159	TMEM132A	transmembrane protein 132A%2C transcript variant 1	54972	GO:0008150|GO:0003674|GO:0000139|GO:0005789|GO:0016021|GO:0070062	0.0114574	1	0.400057	yes
NM_017870	hsa-miR-6805-5p	2682.98	2866.17	3247.27	8747.13	5449.88	7790.9	chr11	+	60924440	60937159	TMEM132A	transmembrane protein 132A%2C transcript variant 1	54972	GO:0008150|GO:0003674|GO:0000139|GO:0005789|GO:0016021|GO:0070062	0.0114574	1	0.400057	yes
NM_017870	hsa-miR-6808-5p	2682.98	2866.17	3247.27	8747.13	5449.88	7790.9	chr11	+	60924440	60937159	TMEM132A	transmembrane protein 132A%2C transcript variant 1	54972	GO:0008150|GO:0003674|GO:0000139|GO:0005789|GO:0016021|GO:0070062	0.0114574	1	0.400057	yes
NM_017870	hsa-miR-6815-5p	2682.98	2866.17	3247.27	8747.13	5449.88	7790.9	chr11	+	60924440	60937159	TMEM132A	transmembrane protein 132A%2C transcript variant 1	54972	GO:0008150|GO:0003674|GO:0000139|GO:0005789|GO:0016021|GO:0070062	0.0114574	1	0.400057	yes
NM_017870	hsa-miR-6816-5p	2682.98	2866.17	3247.27	8747.13	5449.88	7790.9	chr11	+	60924440	60937159	TMEM132A	transmembrane protein 132A%2C transcript variant 1	54972	GO:0008150|GO:0003674|GO:0000139|GO:0005789|GO:0016021|GO:0070062	0.0114574	1	0.400057	yes
NM_017870	hsa-miR-6825-5p	2682.98	2866.17	3247.27	8747.13	5449.88	7790.9	chr11	+	60924440	60937159	TMEM132A	transmembrane protein 132A%2C transcript variant 1	54972	GO:0008150|GO:0003674|GO:0000139|GO:0005789|GO:0016021|GO:0070062	0.0114574	1	0.400057	yes
NM_017870	hsa-miR-6829-3p	2682.98	2866.17	3247.27	8747.13	5449.88	7790.9	chr11	+	60924440	60937159	TMEM132A	transmembrane protein 132A%2C transcript variant 1	54972	GO:0008150|GO:0003674|GO:0000139|GO:0005789|GO:0016021|GO:0070062	0.0114574	1	0.400057	yes
NM_017870	hsa-miR-6829-5p	2682.98	2866.17	3247.27	8747.13	5449.88	7790.9	chr11	+	60924440	60937159	TMEM132A	transmembrane protein 132A%2C transcript variant 1	54972	GO:0008150|GO:0003674|GO:0000139|GO:0005789|GO:0016021|GO:0070062	0.0114574	1	0.400057	yes
NM_017870	hsa-miR-6836-5p	2682.98	2866.17	3247.27	8747.13	5449.88	7790.9	chr11	+	60924440	60937159	TMEM132A	transmembrane protein 132A%2C transcript variant 1	54972	GO:0008150|GO:0003674|GO:0000139|GO:0005789|GO:0016021|GO:0070062	0.0114574	1	0.400057	yes
NM_017870	hsa-miR-6850-3p	2682.98	2866.17	3247.27	8747.13	5449.88	7790.9	chr11	+	60924440	60937159	TMEM132A	transmembrane protein 132A%2C transcript variant 1	54972	GO:0008150|GO:0003674|GO:0000139|GO:0005789|GO:0016021|GO:0070062	0.0114574	1	0.400057	yes
NM_017870	hsa-miR-6851-5p	2682.98	2866.17	3247.27	8747.13	5449.88	7790.9	chr11	+	60924440	60937159	TMEM132A	transmembrane protein 132A%2C transcript variant 1	54972	GO:0008150|GO:0003674|GO:0000139|GO:0005789|GO:0016021|GO:0070062	0.0114574	1	0.400057	yes
NM_017870	hsa-miR-6856-5p	2682.98	2866.17	3247.27	8747.13	5449.88	7790.9	chr11	+	60924440	60937159	TMEM132A	transmembrane protein 132A%2C transcript variant 1	54972	GO:0008150|GO:0003674|GO:0000139|GO:0005789|GO:0016021|GO:0070062	0.0114574	1	0.400057	yes
NM_017870	hsa-miR-6858-5p	2682.98	2866.17	3247.27	8747.13	5449.88	7790.9	chr11	+	60924440	60937159	TMEM132A	transmembrane protein 132A%2C transcript variant 1	54972	GO:0008150|GO:0003674|GO:0000139|GO:0005789|GO:0016021|GO:0070062	0.0114574	1	0.400057	yes
NM_017870	hsa-miR-6880-5p	2682.98	2866.17	3247.27	8747.13	5449.88	7790.9	chr11	+	60924440	60937159	TMEM132A	transmembrane protein 132A%2C transcript variant 1	54972	GO:0008150|GO:0003674|GO:0000139|GO:0005789|GO:0016021|GO:0070062	0.0114574	1	0.400057	yes
NM_017870	hsa-miR-6883-5p	2682.98	2866.17	3247.27	8747.13	5449.88	7790.9	chr11	+	60924440	60937159	TMEM132A	transmembrane protein 132A%2C transcript variant 1	54972	GO:0008150|GO:0003674|GO:0000139|GO:0005789|GO:0016021|GO:0070062	0.0114574	1	0.400057	yes
NM_017870	hsa-miR-6893-5p	2682.98	2866.17	3247.27	8747.13	5449.88	7790.9	chr11	+	60924440	60937159	TMEM132A	transmembrane protein 132A%2C transcript variant 1	54972	GO:0008150|GO:0003674|GO:0000139|GO:0005789|GO:0016021|GO:0070062	0.0114574	1	0.400057	yes
NM_017870	hsa-miR-7160-3p	2682.98	2866.17	3247.27	8747.13	5449.88	7790.9	chr11	+	60924440	60937159	TMEM132A	transmembrane protein 132A%2C transcript variant 1	54972	GO:0008150|GO:0003674|GO:0000139|GO:0005789|GO:0016021|GO:0070062	0.0114574	1	0.400057	yes
NM_017870	hsa-miR-762	2682.98	2866.17	3247.27	8747.13	5449.88	7790.9	chr11	+	60924440	60937159	TMEM132A	transmembrane protein 132A%2C transcript variant 1	54972	GO:0008150|GO:0003674|GO:0000139|GO:0005789|GO:0016021|GO:0070062	0.0114574	1	0.400057	yes
NM_017870	hsa-miR-877-3p	2682.98	2866.17	3247.27	8747.13	5449.88	7790.9	chr11	+	60924440	60937159	TMEM132A	transmembrane protein 132A%2C transcript variant 1	54972	GO:0008150|GO:0003674|GO:0000139|GO:0005789|GO:0016021|GO:0070062	0.0114574	1	0.400057	yes
NM_017870	hsa-miR-939-5p	2682.98	2866.17	3247.27	8747.13	5449.88	7790.9	chr11	+	60924440	60937159	TMEM132A	transmembrane protein 132A%2C transcript variant 1	54972	GO:0008150|GO:0003674|GO:0000139|GO:0005789|GO:0016021|GO:0070062	0.0114574	1	0.400057	yes
NM_005493	hsa-miR-1234-3p	527.322	513.329	614.903	1428.89	1295.79	1303.71	chr6	-	13621497	13711564	RANBP9	RAN binding protein 9	10048	GO:0005515|GO:0006461|GO:0007411|GO:0007020|GO:0005875|GO:0008536|GO:0005634|GO:0019899|GO:0005829	0.000121191	1	0.410971	yes
NM_005493	hsa-miR-1908-3p	527.322	513.329	614.903	1428.89	1295.79	1303.71	chr6	-	13621497	13711564	RANBP9	RAN binding protein 9	10048	GO:0005515|GO:0006461|GO:0007411|GO:0007020|GO:0005875|GO:0008536|GO:0005634|GO:0019899|GO:0005829	0.000121191	1	0.410971	yes
NM_005493	hsa-miR-1908-5p	527.322	513.329	614.903	1428.89	1295.79	1303.71	chr6	-	13621497	13711564	RANBP9	RAN binding protein 9	10048	GO:0005515|GO:0006461|GO:0007411|GO:0007020|GO:0005875|GO:0008536|GO:0005634|GO:0019899|GO:0005829	0.000121191	1	0.410971	yes
NM_005493	hsa-miR-3944-3p	527.322	513.329	614.903	1428.89	1295.79	1303.71	chr6	-	13621497	13711564	RANBP9	RAN binding protein 9	10048	GO:0005515|GO:0006461|GO:0007411|GO:0007020|GO:0005875|GO:0008536|GO:0005634|GO:0019899|GO:0005829	0.000121191	1	0.410971	yes
NM_005493	hsa-miR-3960	527.322	513.329	614.903	1428.89	1295.79	1303.71	chr6	-	13621497	13711564	RANBP9	RAN binding protein 9	10048	GO:0005515|GO:0006461|GO:0007411|GO:0007020|GO:0005875|GO:0008536|GO:0005634|GO:0019899|GO:0005829	0.000121191	1	0.410971	yes
NM_005493	hsa-miR-4467	527.322	513.329	614.903	1428.89	1295.79	1303.71	chr6	-	13621497	13711564	RANBP9	RAN binding protein 9	10048	GO:0005515|GO:0006461|GO:0007411|GO:0007020|GO:0005875|GO:0008536|GO:0005634|GO:0019899|GO:0005829	0.000121191	1	0.410971	yes
NM_005493	hsa-miR-4488	527.322	513.329	614.903	1428.89	1295.79	1303.71	chr6	-	13621497	13711564	RANBP9	RAN binding protein 9	10048	GO:0005515|GO:0006461|GO:0007411|GO:0007020|GO:0005875|GO:0008536|GO:0005634|GO:0019899|GO:0005829	0.000121191	1	0.410971	yes
NM_005493	hsa-miR-4632-3p	527.322	513.329	614.903	1428.89	1295.79	1303.71	chr6	-	13621497	13711564	RANBP9	RAN binding protein 9	10048	GO:0005515|GO:0006461|GO:0007411|GO:0007020|GO:0005875|GO:0008536|GO:0005634|GO:0019899|GO:0005829	0.000121191	1	0.410971	yes
NM_005493	hsa-miR-4723-3p	527.322	513.329	614.903	1428.89	1295.79	1303.71	chr6	-	13621497	13711564	RANBP9	RAN binding protein 9	10048	GO:0005515|GO:0006461|GO:0007411|GO:0007020|GO:0005875|GO:0008536|GO:0005634|GO:0019899|GO:0005829	0.000121191	1	0.410971	yes
NM_005493	hsa-miR-4767	527.322	513.329	614.903	1428.89	1295.79	1303.71	chr6	-	13621497	13711564	RANBP9	RAN binding protein 9	10048	GO:0005515|GO:0006461|GO:0007411|GO:0007020|GO:0005875|GO:0008536|GO:0005634|GO:0019899|GO:0005829	0.000121191	1	0.410971	yes
NM_005493	hsa-miR-5787	527.322	513.329	614.903	1428.89	1295.79	1303.71	chr6	-	13621497	13711564	RANBP9	RAN binding protein 9	10048	GO:0005515|GO:0006461|GO:0007411|GO:0007020|GO:0005875|GO:0008536|GO:0005634|GO:0019899|GO:0005829	0.000121191	1	0.410971	yes
NM_005493	hsa-miR-6089	527.322	513.329	614.903	1428.89	1295.79	1303.71	chr6	-	13621497	13711564	RANBP9	RAN binding protein 9	10048	GO:0005515|GO:0006461|GO:0007411|GO:0007020|GO:0005875|GO:0008536|GO:0005634|GO:0019899|GO:0005829	0.000121191	1	0.410971	yes
NM_005493	hsa-miR-663a	527.322	513.329	614.903	1428.89	1295.79	1303.71	chr6	-	13621497	13711564	RANBP9	RAN binding protein 9	10048	GO:0005515|GO:0006461|GO:0007411|GO:0007020|GO:0005875|GO:0008536|GO:0005634|GO:0019899|GO:0005829	0.000121191	1	0.410971	yes
NM_005493	hsa-miR-6734-3p	527.322	513.329	614.903	1428.89	1295.79	1303.71	chr6	-	13621497	13711564	RANBP9	RAN binding protein 9	10048	GO:0005515|GO:0006461|GO:0007411|GO:0007020|GO:0005875|GO:0008536|GO:0005634|GO:0019899|GO:0005829	0.000121191	1	0.410971	yes
NM_005493	hsa-miR-6735-3p	527.322	513.329	614.903	1428.89	1295.79	1303.71	chr6	-	13621497	13711564	RANBP9	RAN binding protein 9	10048	GO:0005515|GO:0006461|GO:0007411|GO:0007020|GO:0005875|GO:0008536|GO:0005634|GO:0019899|GO:0005829	0.000121191	1	0.410971	yes
NM_005493	hsa-miR-6746-3p	527.322	513.329	614.903	1428.89	1295.79	1303.71	chr6	-	13621497	13711564	RANBP9	RAN binding protein 9	10048	GO:0005515|GO:0006461|GO:0007411|GO:0007020|GO:0005875|GO:0008536|GO:0005634|GO:0019899|GO:0005829	0.000121191	1	0.410971	yes
NM_005493	hsa-miR-6752-5p	527.322	513.329	614.903	1428.89	1295.79	1303.71	chr6	-	13621497	13711564	RANBP9	RAN binding protein 9	10048	GO:0005515|GO:0006461|GO:0007411|GO:0007020|GO:0005875|GO:0008536|GO:0005634|GO:0019899|GO:0005829	0.000121191	1	0.410971	yes
NM_005493	hsa-miR-6761-5p	527.322	513.329	614.903	1428.89	1295.79	1303.71	chr6	-	13621497	13711564	RANBP9	RAN binding protein 9	10048	GO:0005515|GO:0006461|GO:0007411|GO:0007020|GO:0005875|GO:0008536|GO:0005634|GO:0019899|GO:0005829	0.000121191	1	0.410971	yes
NM_005493	hsa-miR-6787-3p	527.322	513.329	614.903	1428.89	1295.79	1303.71	chr6	-	13621497	13711564	RANBP9	RAN binding protein 9	10048	GO:0005515|GO:0006461|GO:0007411|GO:0007020|GO:0005875|GO:0008536|GO:0005634|GO:0019899|GO:0005829	0.000121191	1	0.410971	yes
NM_005493	hsa-miR-6787-5p	527.322	513.329	614.903	1428.89	1295.79	1303.71	chr6	-	13621497	13711564	RANBP9	RAN binding protein 9	10048	GO:0005515|GO:0006461|GO:0007411|GO:0007020|GO:0005875|GO:0008536|GO:0005634|GO:0019899|GO:0005829	0.000121191	1	0.410971	yes
NM_005493	hsa-miR-6803-5p	527.322	513.329	614.903	1428.89	1295.79	1303.71	chr6	-	13621497	13711564	RANBP9	RAN binding protein 9	10048	GO:0005515|GO:0006461|GO:0007411|GO:0007020|GO:0005875|GO:0008536|GO:0005634|GO:0019899|GO:0005829	0.000121191	1	0.410971	yes
NM_005493	hsa-miR-6808-5p	527.322	513.329	614.903	1428.89	1295.79	1303.71	chr6	-	13621497	13711564	RANBP9	RAN binding protein 9	10048	GO:0005515|GO:0006461|GO:0007411|GO:0007020|GO:0005875|GO:0008536|GO:0005634|GO:0019899|GO:0005829	0.000121191	1	0.410971	yes
NM_005493	hsa-miR-6821-5p	527.322	513.329	614.903	1428.89	1295.79	1303.71	chr6	-	13621497	13711564	RANBP9	RAN binding protein 9	10048	GO:0005515|GO:0006461|GO:0007411|GO:0007020|GO:0005875|GO:0008536|GO:0005634|GO:0019899|GO:0005829	0.000121191	1	0.410971	yes
NM_005493	hsa-miR-6826-3p	527.322	513.329	614.903	1428.89	1295.79	1303.71	chr6	-	13621497	13711564	RANBP9	RAN binding protein 9	10048	GO:0005515|GO:0006461|GO:0007411|GO:0007020|GO:0005875|GO:0008536|GO:0005634|GO:0019899|GO:0005829	0.000121191	1	0.410971	yes
NM_005493	hsa-miR-6833-3p	527.322	513.329	614.903	1428.89	1295.79	1303.71	chr6	-	13621497	13711564	RANBP9	RAN binding protein 9	10048	GO:0005515|GO:0006461|GO:0007411|GO:0007020|GO:0005875|GO:0008536|GO:0005634|GO:0019899|GO:0005829	0.000121191	1	0.410971	yes
NM_005493	hsa-miR-6845-3p	527.322	513.329	614.903	1428.89	1295.79	1303.71	chr6	-	13621497	13711564	RANBP9	RAN binding protein 9	10048	GO:0005515|GO:0006461|GO:0007411|GO:0007020|GO:0005875|GO:0008536|GO:0005634|GO:0019899|GO:0005829	0.000121191	1	0.410971	yes
NM_005493	hsa-miR-6873-3p	527.322	513.329	614.903	1428.89	1295.79	1303.71	chr6	-	13621497	13711564	RANBP9	RAN binding protein 9	10048	GO:0005515|GO:0006461|GO:0007411|GO:0007020|GO:0005875|GO:0008536|GO:0005634|GO:0019899|GO:0005829	0.000121191	1	0.410971	yes
NM_005493	hsa-miR-6880-5p	527.322	513.329	614.903	1428.89	1295.79	1303.71	chr6	-	13621497	13711564	RANBP9	RAN binding protein 9	10048	GO:0005515|GO:0006461|GO:0007411|GO:0007020|GO:0005875|GO:0008536|GO:0005634|GO:0019899|GO:0005829	0.000121191	1	0.410971	yes
NM_005493	hsa-miR-6886-5p	527.322	513.329	614.903	1428.89	1295.79	1303.71	chr6	-	13621497	13711564	RANBP9	RAN binding protein 9	10048	GO:0005515|GO:0006461|GO:0007411|GO:0007020|GO:0005875|GO:0008536|GO:0005634|GO:0019899|GO:0005829	0.000121191	1	0.410971	yes
NM_005493	hsa-miR-6892-3p	527.322	513.329	614.903	1428.89	1295.79	1303.71	chr6	-	13621497	13711564	RANBP9	RAN binding protein 9	10048	GO:0005515|GO:0006461|GO:0007411|GO:0007020|GO:0005875|GO:0008536|GO:0005634|GO:0019899|GO:0005829	0.000121191	1	0.410971	yes
NM_005493	hsa-miR-7107-3p	527.322	513.329	614.903	1428.89	1295.79	1303.71	chr6	-	13621497	13711564	RANBP9	RAN binding protein 9	10048	GO:0005515|GO:0006461|GO:0007411|GO:0007020|GO:0005875|GO:0008536|GO:0005634|GO:0019899|GO:0005829	0.000121191	1	0.410971	yes
NM_005493	hsa-miR-7108-5p	527.322	513.329	614.903	1428.89	1295.79	1303.71	chr6	-	13621497	13711564	RANBP9	RAN binding protein 9	10048	GO:0005515|GO:0006461|GO:0007411|GO:0007020|GO:0005875|GO:0008536|GO:0005634|GO:0019899|GO:0005829	0.000121191	1	0.410971	yes
NM_005493	hsa-miR-762	527.322	513.329	614.903	1428.89	1295.79	1303.71	chr6	-	13621497	13711564	RANBP9	RAN binding protein 9	10048	GO:0005515|GO:0006461|GO:0007411|GO:0007020|GO:0005875|GO:0008536|GO:0005634|GO:0019899|GO:0005829	0.000121191	1	0.410971	yes
NM_005493	hsa-miR-7704	527.322	513.329	614.903	1428.89	1295.79	1303.71	chr6	-	13621497	13711564	RANBP9	RAN binding protein 9	10048	GO:0005515|GO:0006461|GO:0007411|GO:0007020|GO:0005875|GO:0008536|GO:0005634|GO:0019899|GO:0005829	0.000121191	1	0.410971	yes
NM_005493	hsa-miR-8072	527.322	513.329	614.903	1428.89	1295.79	1303.71	chr6	-	13621497	13711564	RANBP9	RAN binding protein 9	10048	GO:0005515|GO:0006461|GO:0007411|GO:0007020|GO:0005875|GO:0008536|GO:0005634|GO:0019899|GO:0005829	0.000121191	1	0.410971	yes
NM_005493	hsa-miR-877-3p	527.322	513.329	614.903	1428.89	1295.79	1303.71	chr6	-	13621497	13711564	RANBP9	RAN binding protein 9	10048	GO:0005515|GO:0006461|GO:0007411|GO:0007020|GO:0005875|GO:0008536|GO:0005634|GO:0019899|GO:0005829	0.000121191	1	0.410971	yes
NM_000261	hsa-miR-1229-5p	4.05503	7.42682	4.88432	11.694	12.906	14.0742	chr1	-	171635416	171652633	MYOC	myocilin%2C trabecular meshwork inducible glucocorticoid response	4653	GO:0005515|GO:0051897|GO:0005783|GO:0038031|GO:0035024|GO:0022011|GO:0038133|GO:0005743|GO:0005741|GO:0051894|GO:0005615|GO:0031175|GO:0005109|GO:0005758|GO:1900026|GO:0051901|GO:0043408|GO:0001968|GO:0070062|GO:0032027|GO:0005791|GO:0030971|GO:0005794|GO	0.0037212	1	0.42318	yes
NM_000261	hsa-miR-125a-5p	4.05503	7.42682	4.88432	11.694	12.906	14.0742	chr1	-	171635416	171652633	MYOC	myocilin%2C trabecular meshwork inducible glucocorticoid response	4653	GO:0005515|GO:0051897|GO:0005783|GO:0038031|GO:0035024|GO:0022011|GO:0038133|GO:0005743|GO:0005741|GO:0051894|GO:0005615|GO:0031175|GO:0005109|GO:0005758|GO:1900026|GO:0051901|GO:0043408|GO:0001968|GO:0070062|GO:0032027|GO:0005791|GO:0030971|GO:0005794|GO	0.0037212	1	0.42318	yes
NM_000261	hsa-miR-193b-3p	4.05503	7.42682	4.88432	11.694	12.906	14.0742	chr1	-	171635416	171652633	MYOC	myocilin%2C trabecular meshwork inducible glucocorticoid response	4653	GO:0005515|GO:0051897|GO:0005783|GO:0038031|GO:0035024|GO:0022011|GO:0038133|GO:0005743|GO:0005741|GO:0051894|GO:0005615|GO:0031175|GO:0005109|GO:0005758|GO:1900026|GO:0051901|GO:0043408|GO:0001968|GO:0070062|GO:0032027|GO:0005791|GO:0030971|GO:0005794|GO	0.0037212	1	0.42318	yes
NM_000261	hsa-miR-2861	4.05503	7.42682	4.88432	11.694	12.906	14.0742	chr1	-	171635416	171652633	MYOC	myocilin%2C trabecular meshwork inducible glucocorticoid response	4653	GO:0005515|GO:0051897|GO:0005783|GO:0038031|GO:0035024|GO:0022011|GO:0038133|GO:0005743|GO:0005741|GO:0051894|GO:0005615|GO:0031175|GO:0005109|GO:0005758|GO:1900026|GO:0051901|GO:0043408|GO:0001968|GO:0070062|GO:0032027|GO:0005791|GO:0030971|GO:0005794|GO	0.0037212	1	0.42318	yes
NM_000261	hsa-miR-4469	4.05503	7.42682	4.88432	11.694	12.906	14.0742	chr1	-	171635416	171652633	MYOC	myocilin%2C trabecular meshwork inducible glucocorticoid response	4653	GO:0005515|GO:0051897|GO:0005783|GO:0038031|GO:0035024|GO:0022011|GO:0038133|GO:0005743|GO:0005741|GO:0051894|GO:0005615|GO:0031175|GO:0005109|GO:0005758|GO:1900026|GO:0051901|GO:0043408|GO:0001968|GO:0070062|GO:0032027|GO:0005791|GO:0030971|GO:0005794|GO	0.0037212	1	0.42318	yes
NM_000261	hsa-miR-4701-5p	4.05503	7.42682	4.88432	11.694	12.906	14.0742	chr1	-	171635416	171652633	MYOC	myocilin%2C trabecular meshwork inducible glucocorticoid response	4653	GO:0005515|GO:0051897|GO:0005783|GO:0038031|GO:0035024|GO:0022011|GO:0038133|GO:0005743|GO:0005741|GO:0051894|GO:0005615|GO:0031175|GO:0005109|GO:0005758|GO:1900026|GO:0051901|GO:0043408|GO:0001968|GO:0070062|GO:0032027|GO:0005791|GO:0030971|GO:0005794|GO	0.0037212	1	0.42318	yes
NM_000261	hsa-miR-4793-5p	4.05503	7.42682	4.88432	11.694	12.906	14.0742	chr1	-	171635416	171652633	MYOC	myocilin%2C trabecular meshwork inducible glucocorticoid response	4653	GO:0005515|GO:0051897|GO:0005783|GO:0038031|GO:0035024|GO:0022011|GO:0038133|GO:0005743|GO:0005741|GO:0051894|GO:0005615|GO:0031175|GO:0005109|GO:0005758|GO:1900026|GO:0051901|GO:0043408|GO:0001968|GO:0070062|GO:0032027|GO:0005791|GO:0030971|GO:0005794|GO	0.0037212	1	0.42318	yes
NM_000261	hsa-miR-5008-3p	4.05503	7.42682	4.88432	11.694	12.906	14.0742	chr1	-	171635416	171652633	MYOC	myocilin%2C trabecular meshwork inducible glucocorticoid response	4653	GO:0005515|GO:0051897|GO:0005783|GO:0038031|GO:0035024|GO:0022011|GO:0038133|GO:0005743|GO:0005741|GO:0051894|GO:0005615|GO:0031175|GO:0005109|GO:0005758|GO:1900026|GO:0051901|GO:0043408|GO:0001968|GO:0070062|GO:0032027|GO:0005791|GO:0030971|GO:0005794|GO	0.0037212	1	0.42318	yes
NM_000261	hsa-miR-612	4.05503	7.42682	4.88432	11.694	12.906	14.0742	chr1	-	171635416	171652633	MYOC	myocilin%2C trabecular meshwork inducible glucocorticoid response	4653	GO:0005515|GO:0051897|GO:0005783|GO:0038031|GO:0035024|GO:0022011|GO:0038133|GO:0005743|GO:0005741|GO:0051894|GO:0005615|GO:0031175|GO:0005109|GO:0005758|GO:1900026|GO:0051901|GO:0043408|GO:0001968|GO:0070062|GO:0032027|GO:0005791|GO:0030971|GO:0005794|GO	0.0037212	1	0.42318	yes
NM_000261	hsa-miR-661	4.05503	7.42682	4.88432	11.694	12.906	14.0742	chr1	-	171635416	171652633	MYOC	myocilin%2C trabecular meshwork inducible glucocorticoid response	4653	GO:0005515|GO:0051897|GO:0005783|GO:0038031|GO:0035024|GO:0022011|GO:0038133|GO:0005743|GO:0005741|GO:0051894|GO:0005615|GO:0031175|GO:0005109|GO:0005758|GO:1900026|GO:0051901|GO:0043408|GO:0001968|GO:0070062|GO:0032027|GO:0005791|GO:0030971|GO:0005794|GO	0.0037212	1	0.42318	yes
NM_000261	hsa-miR-6724-5p	4.05503	7.42682	4.88432	11.694	12.906	14.0742	chr1	-	171635416	171652633	MYOC	myocilin%2C trabecular meshwork inducible glucocorticoid response	4653	GO:0005515|GO:0051897|GO:0005783|GO:0038031|GO:0035024|GO:0022011|GO:0038133|GO:0005743|GO:0005741|GO:0051894|GO:0005615|GO:0031175|GO:0005109|GO:0005758|GO:1900026|GO:0051901|GO:0043408|GO:0001968|GO:0070062|GO:0032027|GO:0005791|GO:0030971|GO:0005794|GO	0.0037212	1	0.42318	yes
NM_000261	hsa-miR-6760-3p	4.05503	7.42682	4.88432	11.694	12.906	14.0742	chr1	-	171635416	171652633	MYOC	myocilin%2C trabecular meshwork inducible glucocorticoid response	4653	GO:0005515|GO:0051897|GO:0005783|GO:0038031|GO:0035024|GO:0022011|GO:0038133|GO:0005743|GO:0005741|GO:0051894|GO:0005615|GO:0031175|GO:0005109|GO:0005758|GO:1900026|GO:0051901|GO:0043408|GO:0001968|GO:0070062|GO:0032027|GO:0005791|GO:0030971|GO:0005794|GO	0.0037212	1	0.42318	yes
NM_000261	hsa-miR-6798-5p	4.05503	7.42682	4.88432	11.694	12.906	14.0742	chr1	-	171635416	171652633	MYOC	myocilin%2C trabecular meshwork inducible glucocorticoid response	4653	GO:0005515|GO:0051897|GO:0005783|GO:0038031|GO:0035024|GO:0022011|GO:0038133|GO:0005743|GO:0005741|GO:0051894|GO:0005615|GO:0031175|GO:0005109|GO:0005758|GO:1900026|GO:0051901|GO:0043408|GO:0001968|GO:0070062|GO:0032027|GO:0005791|GO:0030971|GO:0005794|GO	0.0037212	1	0.42318	yes
NM_000261	hsa-miR-6868-3p	4.05503	7.42682	4.88432	11.694	12.906	14.0742	chr1	-	171635416	171652633	MYOC	myocilin%2C trabecular meshwork inducible glucocorticoid response	4653	GO:0005515|GO:0051897|GO:0005783|GO:0038031|GO:0035024|GO:0022011|GO:0038133|GO:0005743|GO:0005741|GO:0051894|GO:0005615|GO:0031175|GO:0005109|GO:0005758|GO:1900026|GO:0051901|GO:0043408|GO:0001968|GO:0070062|GO:0032027|GO:0005791|GO:0030971|GO:0005794|GO	0.0037212	1	0.42318	yes
NM_000261	hsa-miR-6882-3p	4.05503	7.42682	4.88432	11.694	12.906	14.0742	chr1	-	171635416	171652633	MYOC	myocilin%2C trabecular meshwork inducible glucocorticoid response	4653	GO:0005515|GO:0051897|GO:0005783|GO:0038031|GO:0035024|GO:0022011|GO:0038133|GO:0005743|GO:0005741|GO:0051894|GO:0005615|GO:0031175|GO:0005109|GO:0005758|GO:1900026|GO:0051901|GO:0043408|GO:0001968|GO:0070062|GO:0032027|GO:0005791|GO:0030971|GO:0005794|GO	0.0037212	1	0.42318	yes
NM_000261	hsa-miR-892b	4.05503	7.42682	4.88432	11.694	12.906	14.0742	chr1	-	171635416	171652633	MYOC	myocilin%2C trabecular meshwork inducible glucocorticoid response	4653	GO:0005515|GO:0051897|GO:0005783|GO:0038031|GO:0035024|GO:0022011|GO:0038133|GO:0005743|GO:0005741|GO:0051894|GO:0005615|GO:0031175|GO:0005109|GO:0005758|GO:1900026|GO:0051901|GO:0043408|GO:0001968|GO:0070062|GO:0032027|GO:0005791|GO:0030971|GO:0005794|GO	0.0037212	1	0.42318	yes
NM_002087	hsa-miR-1226-5p	9024.49	8699.53	7730.77	22699	22954.1	23392.1	chr17	+	44345085	44353106	GRN	granulin	2896	GO:0050679|GO:0005739|GO:0005515|GO:0007165|GO:0007566|GO:0001835|GO:0008083|GO:0005615|GO:0005125|GO:0070062|GO:0043231	2.47e-06	0.0464726	0.368668	yes
NM_002087	hsa-miR-1238-3p	9024.49	8699.53	7730.77	22699	22954.1	23392.1	chr17	+	44345085	44353106	GRN	granulin	2896	GO:0050679|GO:0005739|GO:0005515|GO:0007165|GO:0007566|GO:0001835|GO:0008083|GO:0005615|GO:0005125|GO:0070062|GO:0043231	2.47e-06	0.0464726	0.368668	yes
NM_002087	hsa-miR-1343-5p	9024.49	8699.53	7730.77	22699	22954.1	23392.1	chr17	+	44345085	44353106	GRN	granulin	2896	GO:0050679|GO:0005739|GO:0005515|GO:0007165|GO:0007566|GO:0001835|GO:0008083|GO:0005615|GO:0005125|GO:0070062|GO:0043231	2.47e-06	0.0464726	0.368668	yes
NM_002087	hsa-miR-149-3p	9024.49	8699.53	7730.77	22699	22954.1	23392.1	chr17	+	44345085	44353106	GRN	granulin	2896	GO:0050679|GO:0005739|GO:0005515|GO:0007165|GO:0007566|GO:0001835|GO:0008083|GO:0005615|GO:0005125|GO:0070062|GO:0043231	2.47e-06	0.0464726	0.368668	yes
NM_002087	hsa-miR-1909-3p	9024.49	8699.53	7730.77	22699	22954.1	23392.1	chr17	+	44345085	44353106	GRN	granulin	2896	GO:0050679|GO:0005739|GO:0005515|GO:0007165|GO:0007566|GO:0001835|GO:0008083|GO:0005615|GO:0005125|GO:0070062|GO:0043231	2.47e-06	0.0464726	0.368668	yes
NM_002087	hsa-miR-3187-5p	9024.49	8699.53	7730.77	22699	22954.1	23392.1	chr17	+	44345085	44353106	GRN	granulin	2896	GO:0050679|GO:0005739|GO:0005515|GO:0007165|GO:0007566|GO:0001835|GO:0008083|GO:0005615|GO:0005125|GO:0070062|GO:0043231	2.47e-06	0.0464726	0.368668	yes
NM_002087	hsa-miR-3194-5p	9024.49	8699.53	7730.77	22699	22954.1	23392.1	chr17	+	44345085	44353106	GRN	granulin	2896	GO:0050679|GO:0005739|GO:0005515|GO:0007165|GO:0007566|GO:0001835|GO:0008083|GO:0005615|GO:0005125|GO:0070062|GO:0043231	2.47e-06	0.0464726	0.368668	yes
NM_002087	hsa-miR-323a-5p	9024.49	8699.53	7730.77	22699	22954.1	23392.1	chr17	+	44345085	44353106	GRN	granulin	2896	GO:0050679|GO:0005739|GO:0005515|GO:0007165|GO:0007566|GO:0001835|GO:0008083|GO:0005615|GO:0005125|GO:0070062|GO:0043231	2.47e-06	0.0464726	0.368668	yes
NM_002087	hsa-miR-324-3p	9024.49	8699.53	7730.77	22699	22954.1	23392.1	chr17	+	44345085	44353106	GRN	granulin	2896	GO:0050679|GO:0005739|GO:0005515|GO:0007165|GO:0007566|GO:0001835|GO:0008083|GO:0005615|GO:0005125|GO:0070062|GO:0043231	2.47e-06	0.0464726	0.368668	yes
NM_002087	hsa-miR-3665	9024.49	8699.53	7730.77	22699	22954.1	23392.1	chr17	+	44345085	44353106	GRN	granulin	2896	GO:0050679|GO:0005739|GO:0005515|GO:0007165|GO:0007566|GO:0001835|GO:0008083|GO:0005615|GO:0005125|GO:0070062|GO:0043231	2.47e-06	0.0464726	0.368668	yes
NM_002087	hsa-miR-4632-5p	9024.49	8699.53	7730.77	22699	22954.1	23392.1	chr17	+	44345085	44353106	GRN	granulin	2896	GO:0050679|GO:0005739|GO:0005515|GO:0007165|GO:0007566|GO:0001835|GO:0008083|GO:0005615|GO:0005125|GO:0070062|GO:0043231	2.47e-06	0.0464726	0.368668	yes
NM_002087	hsa-miR-4640-5p	9024.49	8699.53	7730.77	22699	22954.1	23392.1	chr17	+	44345085	44353106	GRN	granulin	2896	GO:0050679|GO:0005739|GO:0005515|GO:0007165|GO:0007566|GO:0001835|GO:0008083|GO:0005615|GO:0005125|GO:0070062|GO:0043231	2.47e-06	0.0464726	0.368668	yes
NM_002087	hsa-miR-4651	9024.49	8699.53	7730.77	22699	22954.1	23392.1	chr17	+	44345085	44353106	GRN	granulin	2896	GO:0050679|GO:0005739|GO:0005515|GO:0007165|GO:0007566|GO:0001835|GO:0008083|GO:0005615|GO:0005125|GO:0070062|GO:0043231	2.47e-06	0.0464726	0.368668	yes
NM_002087	hsa-miR-4685-5p	9024.49	8699.53	7730.77	22699	22954.1	23392.1	chr17	+	44345085	44353106	GRN	granulin	2896	GO:0050679|GO:0005739|GO:0005515|GO:0007165|GO:0007566|GO:0001835|GO:0008083|GO:0005615|GO:0005125|GO:0070062|GO:0043231	2.47e-06	0.0464726	0.368668	yes
NM_002087	hsa-miR-4688	9024.49	8699.53	7730.77	22699	22954.1	23392.1	chr17	+	44345085	44353106	GRN	granulin	2896	GO:0050679|GO:0005739|GO:0005515|GO:0007165|GO:0007566|GO:0001835|GO:0008083|GO:0005615|GO:0005125|GO:0070062|GO:0043231	2.47e-06	0.0464726	0.368668	yes
NM_002087	hsa-miR-4726-5p	9024.49	8699.53	7730.77	22699	22954.1	23392.1	chr17	+	44345085	44353106	GRN	granulin	2896	GO:0050679|GO:0005739|GO:0005515|GO:0007165|GO:0007566|GO:0001835|GO:0008083|GO:0005615|GO:0005125|GO:0070062|GO:0043231	2.47e-06	0.0464726	0.368668	yes
NM_002087	hsa-miR-4728-5p	9024.49	8699.53	7730.77	22699	22954.1	23392.1	chr17	+	44345085	44353106	GRN	granulin	2896	GO:0050679|GO:0005739|GO:0005515|GO:0007165|GO:0007566|GO:0001835|GO:0008083|GO:0005615|GO:0005125|GO:0070062|GO:0043231	2.47e-06	0.0464726	0.368668	yes
NM_002087	hsa-miR-4739	9024.49	8699.53	7730.77	22699	22954.1	23392.1	chr17	+	44345085	44353106	GRN	granulin	2896	GO:0050679|GO:0005739|GO:0005515|GO:0007165|GO:0007566|GO:0001835|GO:0008083|GO:0005615|GO:0005125|GO:0070062|GO:0043231	2.47e-06	0.0464726	0.368668	yes
NM_002087	hsa-miR-4745-5p	9024.49	8699.53	7730.77	22699	22954.1	23392.1	chr17	+	44345085	44353106	GRN	granulin	2896	GO:0050679|GO:0005739|GO:0005515|GO:0007165|GO:0007566|GO:0001835|GO:0008083|GO:0005615|GO:0005125|GO:0070062|GO:0043231	2.47e-06	0.0464726	0.368668	yes
NM_002087	hsa-miR-4763-3p	9024.49	8699.53	7730.77	22699	22954.1	23392.1	chr17	+	44345085	44353106	GRN	granulin	2896	GO:0050679|GO:0005739|GO:0005515|GO:0007165|GO:0007566|GO:0001835|GO:0008083|GO:0005615|GO:0005125|GO:0070062|GO:0043231	2.47e-06	0.0464726	0.368668	yes
NM_002087	hsa-miR-5008-5p	9024.49	8699.53	7730.77	22699	22954.1	23392.1	chr17	+	44345085	44353106	GRN	granulin	2896	GO:0050679|GO:0005739|GO:0005515|GO:0007165|GO:0007566|GO:0001835|GO:0008083|GO:0005615|GO:0005125|GO:0070062|GO:0043231	2.47e-06	0.0464726	0.368668	yes
NM_002087	hsa-miR-5189-5p	9024.49	8699.53	7730.77	22699	22954.1	23392.1	chr17	+	44345085	44353106	GRN	granulin	2896	GO:0050679|GO:0005739|GO:0005515|GO:0007165|GO:0007566|GO:0001835|GO:0008083|GO:0005615|GO:0005125|GO:0070062|GO:0043231	2.47e-06	0.0464726	0.368668	yes
NM_002087	hsa-miR-608	9024.49	8699.53	7730.77	22699	22954.1	23392.1	chr17	+	44345085	44353106	GRN	granulin	2896	GO:0050679|GO:0005739|GO:0005515|GO:0007165|GO:0007566|GO:0001835|GO:0008083|GO:0005615|GO:0005125|GO:0070062|GO:0043231	2.47e-06	0.0464726	0.368668	yes
NM_002087	hsa-miR-612	9024.49	8699.53	7730.77	22699	22954.1	23392.1	chr17	+	44345085	44353106	GRN	granulin	2896	GO:0050679|GO:0005739|GO:0005515|GO:0007165|GO:0007566|GO:0001835|GO:0008083|GO:0005615|GO:0005125|GO:0070062|GO:0043231	2.47e-06	0.0464726	0.368668	yes
NM_002087	hsa-miR-6165	9024.49	8699.53	7730.77	22699	22954.1	23392.1	chr17	+	44345085	44353106	GRN	granulin	2896	GO:0050679|GO:0005739|GO:0005515|GO:0007165|GO:0007566|GO:0001835|GO:0008083|GO:0005615|GO:0005125|GO:0070062|GO:0043231	2.47e-06	0.0464726	0.368668	yes
NM_002087	hsa-miR-671-5p	9024.49	8699.53	7730.77	22699	22954.1	23392.1	chr17	+	44345085	44353106	GRN	granulin	2896	GO:0050679|GO:0005739|GO:0005515|GO:0007165|GO:0007566|GO:0001835|GO:0008083|GO:0005615|GO:0005125|GO:0070062|GO:0043231	2.47e-06	0.0464726	0.368668	yes
NM_002087	hsa-miR-6720-5p	9024.49	8699.53	7730.77	22699	22954.1	23392.1	chr17	+	44345085	44353106	GRN	granulin	2896	GO:0050679|GO:0005739|GO:0005515|GO:0007165|GO:0007566|GO:0001835|GO:0008083|GO:0005615|GO:0005125|GO:0070062|GO:0043231	2.47e-06	0.0464726	0.368668	yes
NM_002087	hsa-miR-6721-5p	9024.49	8699.53	7730.77	22699	22954.1	23392.1	chr17	+	44345085	44353106	GRN	granulin	2896	GO:0050679|GO:0005739|GO:0005515|GO:0007165|GO:0007566|GO:0001835|GO:0008083|GO:0005615|GO:0005125|GO:0070062|GO:0043231	2.47e-06	0.0464726	0.368668	yes
NM_002087	hsa-miR-6726-5p	9024.49	8699.53	7730.77	22699	22954.1	23392.1	chr17	+	44345085	44353106	GRN	granulin	2896	GO:0050679|GO:0005739|GO:0005515|GO:0007165|GO:0007566|GO:0001835|GO:0008083|GO:0005615|GO:0005125|GO:0070062|GO:0043231	2.47e-06	0.0464726	0.368668	yes
NM_002087	hsa-miR-6732-5p	9024.49	8699.53	7730.77	22699	22954.1	23392.1	chr17	+	44345085	44353106	GRN	granulin	2896	GO:0050679|GO:0005739|GO:0005515|GO:0007165|GO:0007566|GO:0001835|GO:0008083|GO:0005615|GO:0005125|GO:0070062|GO:0043231	2.47e-06	0.0464726	0.368668	yes
NM_002087	hsa-miR-6735-5p	9024.49	8699.53	7730.77	22699	22954.1	23392.1	chr17	+	44345085	44353106	GRN	granulin	2896	GO:0050679|GO:0005739|GO:0005515|GO:0007165|GO:0007566|GO:0001835|GO:0008083|GO:0005615|GO:0005125|GO:0070062|GO:0043231	2.47e-06	0.0464726	0.368668	yes
NM_002087	hsa-miR-6749-3p	9024.49	8699.53	7730.77	22699	22954.1	23392.1	chr17	+	44345085	44353106	GRN	granulin	2896	GO:0050679|GO:0005739|GO:0005515|GO:0007165|GO:0007566|GO:0001835|GO:0008083|GO:0005615|GO:0005125|GO:0070062|GO:0043231	2.47e-06	0.0464726	0.368668	yes
NM_002087	hsa-miR-6754-5p	9024.49	8699.53	7730.77	22699	22954.1	23392.1	chr17	+	44345085	44353106	GRN	granulin	2896	GO:0050679|GO:0005739|GO:0005515|GO:0007165|GO:0007566|GO:0001835|GO:0008083|GO:0005615|GO:0005125|GO:0070062|GO:0043231	2.47e-06	0.0464726	0.368668	yes
NM_002087	hsa-miR-6756-5p	9024.49	8699.53	7730.77	22699	22954.1	23392.1	chr17	+	44345085	44353106	GRN	granulin	2896	GO:0050679|GO:0005739|GO:0005515|GO:0007165|GO:0007566|GO:0001835|GO:0008083|GO:0005615|GO:0005125|GO:0070062|GO:0043231	2.47e-06	0.0464726	0.368668	yes
NM_002087	hsa-miR-6763-5p	9024.49	8699.53	7730.77	22699	22954.1	23392.1	chr17	+	44345085	44353106	GRN	granulin	2896	GO:0050679|GO:0005739|GO:0005515|GO:0007165|GO:0007566|GO:0001835|GO:0008083|GO:0005615|GO:0005125|GO:0070062|GO:0043231	2.47e-06	0.0464726	0.368668	yes
NM_002087	hsa-miR-6765-3p	9024.49	8699.53	7730.77	22699	22954.1	23392.1	chr17	+	44345085	44353106	GRN	granulin	2896	GO:0050679|GO:0005739|GO:0005515|GO:0007165|GO:0007566|GO:0001835|GO:0008083|GO:0005615|GO:0005125|GO:0070062|GO:0043231	2.47e-06	0.0464726	0.368668	yes
NM_002087	hsa-miR-6774-5p	9024.49	8699.53	7730.77	22699	22954.1	23392.1	chr17	+	44345085	44353106	GRN	granulin	2896	GO:0050679|GO:0005739|GO:0005515|GO:0007165|GO:0007566|GO:0001835|GO:0008083|GO:0005615|GO:0005125|GO:0070062|GO:0043231	2.47e-06	0.0464726	0.368668	yes
NM_002087	hsa-miR-6789-5p	9024.49	8699.53	7730.77	22699	22954.1	23392.1	chr17	+	44345085	44353106	GRN	granulin	2896	GO:0050679|GO:0005739|GO:0005515|GO:0007165|GO:0007566|GO:0001835|GO:0008083|GO:0005615|GO:0005125|GO:0070062|GO:0043231	2.47e-06	0.0464726	0.368668	yes
NM_002087	hsa-miR-6791-5p	9024.49	8699.53	7730.77	22699	22954.1	23392.1	chr17	+	44345085	44353106	GRN	granulin	2896	GO:0050679|GO:0005739|GO:0005515|GO:0007165|GO:0007566|GO:0001835|GO:0008083|GO:0005615|GO:0005125|GO:0070062|GO:0043231	2.47e-06	0.0464726	0.368668	yes
NM_002087	hsa-miR-6798-5p	9024.49	8699.53	7730.77	22699	22954.1	23392.1	chr17	+	44345085	44353106	GRN	granulin	2896	GO:0050679|GO:0005739|GO:0005515|GO:0007165|GO:0007566|GO:0001835|GO:0008083|GO:0005615|GO:0005125|GO:0070062|GO:0043231	2.47e-06	0.0464726	0.368668	yes
NM_002087	hsa-miR-6799-5p	9024.49	8699.53	7730.77	22699	22954.1	23392.1	chr17	+	44345085	44353106	GRN	granulin	2896	GO:0050679|GO:0005739|GO:0005515|GO:0007165|GO:0007566|GO:0001835|GO:0008083|GO:0005615|GO:0005125|GO:0070062|GO:0043231	2.47e-06	0.0464726	0.368668	yes
NM_002087	hsa-miR-6825-3p	9024.49	8699.53	7730.77	22699	22954.1	23392.1	chr17	+	44345085	44353106	GRN	granulin	2896	GO:0050679|GO:0005739|GO:0005515|GO:0007165|GO:0007566|GO:0001835|GO:0008083|GO:0005615|GO:0005125|GO:0070062|GO:0043231	2.47e-06	0.0464726	0.368668	yes
NM_002087	hsa-miR-6845-3p	9024.49	8699.53	7730.77	22699	22954.1	23392.1	chr17	+	44345085	44353106	GRN	granulin	2896	GO:0050679|GO:0005739|GO:0005515|GO:0007165|GO:0007566|GO:0001835|GO:0008083|GO:0005615|GO:0005125|GO:0070062|GO:0043231	2.47e-06	0.0464726	0.368668	yes
NM_002087	hsa-miR-6889-5p	9024.49	8699.53	7730.77	22699	22954.1	23392.1	chr17	+	44345085	44353106	GRN	granulin	2896	GO:0050679|GO:0005739|GO:0005515|GO:0007165|GO:0007566|GO:0001835|GO:0008083|GO:0005615|GO:0005125|GO:0070062|GO:0043231	2.47e-06	0.0464726	0.368668	yes
NM_002087	hsa-miR-6890-5p	9024.49	8699.53	7730.77	22699	22954.1	23392.1	chr17	+	44345085	44353106	GRN	granulin	2896	GO:0050679|GO:0005739|GO:0005515|GO:0007165|GO:0007566|GO:0001835|GO:0008083|GO:0005615|GO:0005125|GO:0070062|GO:0043231	2.47e-06	0.0464726	0.368668	yes
NM_002087	hsa-miR-7111-3p	9024.49	8699.53	7730.77	22699	22954.1	23392.1	chr17	+	44345085	44353106	GRN	granulin	2896	GO:0050679|GO:0005739|GO:0005515|GO:0007165|GO:0007566|GO:0001835|GO:0008083|GO:0005615|GO:0005125|GO:0070062|GO:0043231	2.47e-06	0.0464726	0.368668	yes
NM_002087	hsa-miR-7111-5p	9024.49	8699.53	7730.77	22699	22954.1	23392.1	chr17	+	44345085	44353106	GRN	granulin	2896	GO:0050679|GO:0005739|GO:0005515|GO:0007165|GO:0007566|GO:0001835|GO:0008083|GO:0005615|GO:0005125|GO:0070062|GO:0043231	2.47e-06	0.0464726	0.368668	yes
NM_002087	hsa-miR-7112-5p	9024.49	8699.53	7730.77	22699	22954.1	23392.1	chr17	+	44345085	44353106	GRN	granulin	2896	GO:0050679|GO:0005739|GO:0005515|GO:0007165|GO:0007566|GO:0001835|GO:0008083|GO:0005615|GO:0005125|GO:0070062|GO:0043231	2.47e-06	0.0464726	0.368668	yes
NM_002087	hsa-miR-7113-3p	9024.49	8699.53	7730.77	22699	22954.1	23392.1	chr17	+	44345085	44353106	GRN	granulin	2896	GO:0050679|GO:0005739|GO:0005515|GO:0007165|GO:0007566|GO:0001835|GO:0008083|GO:0005615|GO:0005125|GO:0070062|GO:0043231	2.47e-06	0.0464726	0.368668	yes
NM_002087	hsa-miR-7843-5p	9024.49	8699.53	7730.77	22699	22954.1	23392.1	chr17	+	44345085	44353106	GRN	granulin	2896	GO:0050679|GO:0005739|GO:0005515|GO:0007165|GO:0007566|GO:0001835|GO:0008083|GO:0005615|GO:0005125|GO:0070062|GO:0043231	2.47e-06	0.0464726	0.368668	yes
NM_002087	hsa-miR-874-3p	9024.49	8699.53	7730.77	22699	22954.1	23392.1	chr17	+	44345085	44353106	GRN	granulin	2896	GO:0050679|GO:0005739|GO:0005515|GO:0007165|GO:0007566|GO:0001835|GO:0008083|GO:0005615|GO:0005125|GO:0070062|GO:0043231	2.47e-06	0.0464726	0.368668	yes
NM_002087	hsa-miR-874-5p	9024.49	8699.53	7730.77	22699	22954.1	23392.1	chr17	+	44345085	44353106	GRN	granulin	2896	GO:0050679|GO:0005739|GO:0005515|GO:0007165|GO:0007566|GO:0001835|GO:0008083|GO:0005615|GO:0005125|GO:0070062|GO:0043231	2.47e-06	0.0464726	0.368668	yes
NM_002087	hsa-miR-939-5p	9024.49	8699.53	7730.77	22699	22954.1	23392.1	chr17	+	44345085	44353106	GRN	granulin	2896	GO:0050679|GO:0005739|GO:0005515|GO:0007165|GO:0007566|GO:0001835|GO:0008083|GO:0005615|GO:0005125|GO:0070062|GO:0043231	2.47e-06	0.0464726	0.368668	yes
NM_006931	hsa-miR-1343-3p	1973.94	1944.95	2166.3	793.448	760.701	777.929	chr12	-	7919227	7936296	SLC2A3	solute carrier family 2 (facilitated glucose transporter)%2C member 3	6515	GO:0005886|GO:0005975|GO:0006767|GO:0044281|GO:0055085|GO:0008645|GO:0019852|GO:0015758|GO:0006766|GO:0009405|GO:0016021|GO:0005355|GO:0070062	0.0031225	1	2.60934	yes
NM_006931	hsa-miR-146b-3p	1973.94	1944.95	2166.3	793.448	760.701	777.929	chr12	-	7919227	7936296	SLC2A3	solute carrier family 2 (facilitated glucose transporter)%2C member 3	6515	GO:0005886|GO:0005975|GO:0006767|GO:0044281|GO:0055085|GO:0008645|GO:0019852|GO:0015758|GO:0006766|GO:0009405|GO:0016021|GO:0005355|GO:0070062	0.0031225	1	2.60934	yes
NM_006931	hsa-miR-3620-5p	1973.94	1944.95	2166.3	793.448	760.701	777.929	chr12	-	7919227	7936296	SLC2A3	solute carrier family 2 (facilitated glucose transporter)%2C member 3	6515	GO:0005886|GO:0005975|GO:0006767|GO:0044281|GO:0055085|GO:0008645|GO:0019852|GO:0015758|GO:0006766|GO:0009405|GO:0016021|GO:0005355|GO:0070062	0.0031225	1	2.60934	yes
NM_006931	hsa-miR-3943	1973.94	1944.95	2166.3	793.448	760.701	777.929	chr12	-	7919227	7936296	SLC2A3	solute carrier family 2 (facilitated glucose transporter)%2C member 3	6515	GO:0005886|GO:0005975|GO:0006767|GO:0044281|GO:0055085|GO:0008645|GO:0019852|GO:0015758|GO:0006766|GO:0009405|GO:0016021|GO:0005355|GO:0070062	0.0031225	1	2.60934	yes
NM_006931	hsa-miR-432-3p	1973.94	1944.95	2166.3	793.448	760.701	777.929	chr12	-	7919227	7936296	SLC2A3	solute carrier family 2 (facilitated glucose transporter)%2C member 3	6515	GO:0005886|GO:0005975|GO:0006767|GO:0044281|GO:0055085|GO:0008645|GO:0019852|GO:0015758|GO:0006766|GO:0009405|GO:0016021|GO:0005355|GO:0070062	0.0031225	1	2.60934	yes
NM_006931	hsa-miR-4323	1973.94	1944.95	2166.3	793.448	760.701	777.929	chr12	-	7919227	7936296	SLC2A3	solute carrier family 2 (facilitated glucose transporter)%2C member 3	6515	GO:0005886|GO:0005975|GO:0006767|GO:0044281|GO:0055085|GO:0008645|GO:0019852|GO:0015758|GO:0006766|GO:0009405|GO:0016021|GO:0005355|GO:0070062	0.0031225	1	2.60934	yes
NM_006931	hsa-miR-4449	1973.94	1944.95	2166.3	793.448	760.701	777.929	chr12	-	7919227	7936296	SLC2A3	solute carrier family 2 (facilitated glucose transporter)%2C member 3	6515	GO:0005886|GO:0005975|GO:0006767|GO:0044281|GO:0055085|GO:0008645|GO:0019852|GO:0015758|GO:0006766|GO:0009405|GO:0016021|GO:0005355|GO:0070062	0.0031225	1	2.60934	yes
NM_006931	hsa-miR-4707-3p	1973.94	1944.95	2166.3	793.448	760.701	777.929	chr12	-	7919227	7936296	SLC2A3	solute carrier family 2 (facilitated glucose transporter)%2C member 3	6515	GO:0005886|GO:0005975|GO:0006767|GO:0044281|GO:0055085|GO:0008645|GO:0019852|GO:0015758|GO:0006766|GO:0009405|GO:0016021|GO:0005355|GO:0070062	0.0031225	1	2.60934	yes
NM_006931	hsa-miR-4739	1973.94	1944.95	2166.3	793.448	760.701	777.929	chr12	-	7919227	7936296	SLC2A3	solute carrier family 2 (facilitated glucose transporter)%2C member 3	6515	GO:0005886|GO:0005975|GO:0006767|GO:0044281|GO:0055085|GO:0008645|GO:0019852|GO:0015758|GO:0006766|GO:0009405|GO:0016021|GO:0005355|GO:0070062	0.0031225	1	2.60934	yes
NM_006931	hsa-miR-4763-5p	1973.94	1944.95	2166.3	793.448	760.701	777.929	chr12	-	7919227	7936296	SLC2A3	solute carrier family 2 (facilitated glucose transporter)%2C member 3	6515	GO:0005886|GO:0005975|GO:0006767|GO:0044281|GO:0055085|GO:0008645|GO:0019852|GO:0015758|GO:0006766|GO:0009405|GO:0016021|GO:0005355|GO:0070062	0.0031225	1	2.60934	yes
NM_006931	hsa-miR-5095	1973.94	1944.95	2166.3	793.448	760.701	777.929	chr12	-	7919227	7936296	SLC2A3	solute carrier family 2 (facilitated glucose transporter)%2C member 3	6515	GO:0005886|GO:0005975|GO:0006767|GO:0044281|GO:0055085|GO:0008645|GO:0019852|GO:0015758|GO:0006766|GO:0009405|GO:0016021|GO:0005355|GO:0070062	0.0031225	1	2.60934	yes
NM_006931	hsa-miR-6081	1973.94	1944.95	2166.3	793.448	760.701	777.929	chr12	-	7919227	7936296	SLC2A3	solute carrier family 2 (facilitated glucose transporter)%2C member 3	6515	GO:0005886|GO:0005975|GO:0006767|GO:0044281|GO:0055085|GO:0008645|GO:0019852|GO:0015758|GO:0006766|GO:0009405|GO:0016021|GO:0005355|GO:0070062	0.0031225	1	2.60934	yes
NM_006931	hsa-miR-612	1973.94	1944.95	2166.3	793.448	760.701	777.929	chr12	-	7919227	7936296	SLC2A3	solute carrier family 2 (facilitated glucose transporter)%2C member 3	6515	GO:0005886|GO:0005975|GO:0006767|GO:0044281|GO:0055085|GO:0008645|GO:0019852|GO:0015758|GO:0006766|GO:0009405|GO:0016021|GO:0005355|GO:0070062	0.0031225	1	2.60934	yes
NM_006931	hsa-miR-619-5p	1973.94	1944.95	2166.3	793.448	760.701	777.929	chr12	-	7919227	7936296	SLC2A3	solute carrier family 2 (facilitated glucose transporter)%2C member 3	6515	GO:0005886|GO:0005975|GO:0006767|GO:0044281|GO:0055085|GO:0008645|GO:0019852|GO:0015758|GO:0006766|GO:0009405|GO:0016021|GO:0005355|GO:0070062	0.0031225	1	2.60934	yes
NM_006931	hsa-miR-6726-3p	1973.94	1944.95	2166.3	793.448	760.701	777.929	chr12	-	7919227	7936296	SLC2A3	solute carrier family 2 (facilitated glucose transporter)%2C member 3	6515	GO:0005886|GO:0005975|GO:0006767|GO:0044281|GO:0055085|GO:0008645|GO:0019852|GO:0015758|GO:0006766|GO:0009405|GO:0016021|GO:0005355|GO:0070062	0.0031225	1	2.60934	yes
NM_006931	hsa-miR-6735-5p	1973.94	1944.95	2166.3	793.448	760.701	777.929	chr12	-	7919227	7936296	SLC2A3	solute carrier family 2 (facilitated glucose transporter)%2C member 3	6515	GO:0005886|GO:0005975|GO:0006767|GO:0044281|GO:0055085|GO:0008645|GO:0019852|GO:0015758|GO:0006766|GO:0009405|GO:0016021|GO:0005355|GO:0070062	0.0031225	1	2.60934	yes
NM_006931	hsa-miR-6750-5p	1973.94	1944.95	2166.3	793.448	760.701	777.929	chr12	-	7919227	7936296	SLC2A3	solute carrier family 2 (facilitated glucose transporter)%2C member 3	6515	GO:0005886|GO:0005975|GO:0006767|GO:0044281|GO:0055085|GO:0008645|GO:0019852|GO:0015758|GO:0006766|GO:0009405|GO:0016021|GO:0005355|GO:0070062	0.0031225	1	2.60934	yes
NM_006931	hsa-miR-6756-5p	1973.94	1944.95	2166.3	793.448	760.701	777.929	chr12	-	7919227	7936296	SLC2A3	solute carrier family 2 (facilitated glucose transporter)%2C member 3	6515	GO:0005886|GO:0005975|GO:0006767|GO:0044281|GO:0055085|GO:0008645|GO:0019852|GO:0015758|GO:0006766|GO:0009405|GO:0016021|GO:0005355|GO:0070062	0.0031225	1	2.60934	yes
NM_006931	hsa-miR-6780b-5p	1973.94	1944.95	2166.3	793.448	760.701	777.929	chr12	-	7919227	7936296	SLC2A3	solute carrier family 2 (facilitated glucose transporter)%2C member 3	6515	GO:0005886|GO:0005975|GO:0006767|GO:0044281|GO:0055085|GO:0008645|GO:0019852|GO:0015758|GO:0006766|GO:0009405|GO:0016021|GO:0005355|GO:0070062	0.0031225	1	2.60934	yes
NM_006931	hsa-miR-6785-5p	1973.94	1944.95	2166.3	793.448	760.701	777.929	chr12	-	7919227	7936296	SLC2A3	solute carrier family 2 (facilitated glucose transporter)%2C member 3	6515	GO:0005886|GO:0005975|GO:0006767|GO:0044281|GO:0055085|GO:0008645|GO:0019852|GO:0015758|GO:0006766|GO:0009405|GO:0016021|GO:0005355|GO:0070062	0.0031225	1	2.60934	yes
NM_006931	hsa-miR-6787-5p	1973.94	1944.95	2166.3	793.448	760.701	777.929	chr12	-	7919227	7936296	SLC2A3	solute carrier family 2 (facilitated glucose transporter)%2C member 3	6515	GO:0005886|GO:0005975|GO:0006767|GO:0044281|GO:0055085|GO:0008645|GO:0019852|GO:0015758|GO:0006766|GO:0009405|GO:0016021|GO:0005355|GO:0070062	0.0031225	1	2.60934	yes
NM_006931	hsa-miR-6858-5p	1973.94	1944.95	2166.3	793.448	760.701	777.929	chr12	-	7919227	7936296	SLC2A3	solute carrier family 2 (facilitated glucose transporter)%2C member 3	6515	GO:0005886|GO:0005975|GO:0006767|GO:0044281|GO:0055085|GO:0008645|GO:0019852|GO:0015758|GO:0006766|GO:0009405|GO:0016021|GO:0005355|GO:0070062	0.0031225	1	2.60934	yes
NM_006931	hsa-miR-6875-3p	1973.94	1944.95	2166.3	793.448	760.701	777.929	chr12	-	7919227	7936296	SLC2A3	solute carrier family 2 (facilitated glucose transporter)%2C member 3	6515	GO:0005886|GO:0005975|GO:0006767|GO:0044281|GO:0055085|GO:0008645|GO:0019852|GO:0015758|GO:0006766|GO:0009405|GO:0016021|GO:0005355|GO:0070062	0.0031225	1	2.60934	yes
NM_006931	hsa-miR-6879-5p	1973.94	1944.95	2166.3	793.448	760.701	777.929	chr12	-	7919227	7936296	SLC2A3	solute carrier family 2 (facilitated glucose transporter)%2C member 3	6515	GO:0005886|GO:0005975|GO:0006767|GO:0044281|GO:0055085|GO:0008645|GO:0019852|GO:0015758|GO:0006766|GO:0009405|GO:0016021|GO:0005355|GO:0070062	0.0031225	1	2.60934	yes
NM_006931	hsa-miR-7152-5p	1973.94	1944.95	2166.3	793.448	760.701	777.929	chr12	-	7919227	7936296	SLC2A3	solute carrier family 2 (facilitated glucose transporter)%2C member 3	6515	GO:0005886|GO:0005975|GO:0006767|GO:0044281|GO:0055085|GO:0008645|GO:0019852|GO:0015758|GO:0006766|GO:0009405|GO:0016021|GO:0005355|GO:0070062	0.0031225	1	2.60934	yes
NM_006931	hsa-miR-766-3p	1973.94	1944.95	2166.3	793.448	760.701	777.929	chr12	-	7919227	7936296	SLC2A3	solute carrier family 2 (facilitated glucose transporter)%2C member 3	6515	GO:0005886|GO:0005975|GO:0006767|GO:0044281|GO:0055085|GO:0008645|GO:0019852|GO:0015758|GO:0006766|GO:0009405|GO:0016021|GO:0005355|GO:0070062	0.0031225	1	2.60934	yes
NM_006380	hsa-miR-1281	169.189	155.512	161.712	366.87	364.065	388.025	chr17	-	60443148	60526240	APPBP2	amyloid beta precursor protein (cytoplasmic tail) binding protein 2%2C transcript variant 1	10513	GO:0005515|GO:0005737|GO:0005875|GO:0008152|GO:0005874|GO:0046907|GO:0005634|GO:0003777|GO:0006886|GO:0030659	1.8e-05	0.338656	0.434701	yes
NM_006380	hsa-miR-1285-3p	169.189	155.512	161.712	366.87	364.065	388.025	chr17	-	60443148	60526240	APPBP2	amyloid beta precursor protein (cytoplasmic tail) binding protein 2%2C transcript variant 1	10513	GO:0005515|GO:0005737|GO:0005875|GO:0008152|GO:0005874|GO:0046907|GO:0005634|GO:0003777|GO:0006886|GO:0030659	1.8e-05	0.338656	0.434701	yes
NM_006380	hsa-miR-1470	169.189	155.512	161.712	366.87	364.065	388.025	chr17	-	60443148	60526240	APPBP2	amyloid beta precursor protein (cytoplasmic tail) binding protein 2%2C transcript variant 1	10513	GO:0005515|GO:0005737|GO:0005875|GO:0008152|GO:0005874|GO:0046907|GO:0005634|GO:0003777|GO:0006886|GO:0030659	1.8e-05	0.338656	0.434701	yes
NM_006380	hsa-miR-1908-3p	169.189	155.512	161.712	366.87	364.065	388.025	chr17	-	60443148	60526240	APPBP2	amyloid beta precursor protein (cytoplasmic tail) binding protein 2%2C transcript variant 1	10513	GO:0005515|GO:0005737|GO:0005875|GO:0008152|GO:0005874|GO:0046907|GO:0005634|GO:0003777|GO:0006886|GO:0030659	1.8e-05	0.338656	0.434701	yes
NM_006380	hsa-miR-197-5p	169.189	155.512	161.712	366.87	364.065	388.025	chr17	-	60443148	60526240	APPBP2	amyloid beta precursor protein (cytoplasmic tail) binding protein 2%2C transcript variant 1	10513	GO:0005515|GO:0005737|GO:0005875|GO:0008152|GO:0005874|GO:0046907|GO:0005634|GO:0003777|GO:0006886|GO:0030659	1.8e-05	0.338656	0.434701	yes
NM_006380	hsa-miR-2682-3p	169.189	155.512	161.712	366.87	364.065	388.025	chr17	-	60443148	60526240	APPBP2	amyloid beta precursor protein (cytoplasmic tail) binding protein 2%2C transcript variant 1	10513	GO:0005515|GO:0005737|GO:0005875|GO:0008152|GO:0005874|GO:0046907|GO:0005634|GO:0003777|GO:0006886|GO:0030659	1.8e-05	0.338656	0.434701	yes
NM_006380	hsa-miR-3185	169.189	155.512	161.712	366.87	364.065	388.025	chr17	-	60443148	60526240	APPBP2	amyloid beta precursor protein (cytoplasmic tail) binding protein 2%2C transcript variant 1	10513	GO:0005515|GO:0005737|GO:0005875|GO:0008152|GO:0005874|GO:0046907|GO:0005634|GO:0003777|GO:0006886|GO:0030659	1.8e-05	0.338656	0.434701	yes
NM_006380	hsa-miR-3192-5p	169.189	155.512	161.712	366.87	364.065	388.025	chr17	-	60443148	60526240	APPBP2	amyloid beta precursor protein (cytoplasmic tail) binding protein 2%2C transcript variant 1	10513	GO:0005515|GO:0005737|GO:0005875|GO:0008152|GO:0005874|GO:0046907|GO:0005634|GO:0003777|GO:0006886|GO:0030659	1.8e-05	0.338656	0.434701	yes
NM_006380	hsa-miR-3194-5p	169.189	155.512	161.712	366.87	364.065	388.025	chr17	-	60443148	60526240	APPBP2	amyloid beta precursor protein (cytoplasmic tail) binding protein 2%2C transcript variant 1	10513	GO:0005515|GO:0005737|GO:0005875|GO:0008152|GO:0005874|GO:0046907|GO:0005634|GO:0003777|GO:0006886|GO:0030659	1.8e-05	0.338656	0.434701	yes
NM_006380	hsa-miR-328-5p	169.189	155.512	161.712	366.87	364.065	388.025	chr17	-	60443148	60526240	APPBP2	amyloid beta precursor protein (cytoplasmic tail) binding protein 2%2C transcript variant 1	10513	GO:0005515|GO:0005737|GO:0005875|GO:0008152|GO:0005874|GO:0046907|GO:0005634|GO:0003777|GO:0006886|GO:0030659	1.8e-05	0.338656	0.434701	yes
NM_006380	hsa-miR-4450	169.189	155.512	161.712	366.87	364.065	388.025	chr17	-	60443148	60526240	APPBP2	amyloid beta precursor protein (cytoplasmic tail) binding protein 2%2C transcript variant 1	10513	GO:0005515|GO:0005737|GO:0005875|GO:0008152|GO:0005874|GO:0046907|GO:0005634|GO:0003777|GO:0006886|GO:0030659	1.8e-05	0.338656	0.434701	yes
NM_006380	hsa-miR-4469	169.189	155.512	161.712	366.87	364.065	388.025	chr17	-	60443148	60526240	APPBP2	amyloid beta precursor protein (cytoplasmic tail) binding protein 2%2C transcript variant 1	10513	GO:0005515|GO:0005737|GO:0005875|GO:0008152|GO:0005874|GO:0046907|GO:0005634|GO:0003777|GO:0006886|GO:0030659	1.8e-05	0.338656	0.434701	yes
NM_006380	hsa-miR-4525	169.189	155.512	161.712	366.87	364.065	388.025	chr17	-	60443148	60526240	APPBP2	amyloid beta precursor protein (cytoplasmic tail) binding protein 2%2C transcript variant 1	10513	GO:0005515|GO:0005737|GO:0005875|GO:0008152|GO:0005874|GO:0046907|GO:0005634|GO:0003777|GO:0006886|GO:0030659	1.8e-05	0.338656	0.434701	yes
NM_006380	hsa-miR-4667-3p	169.189	155.512	161.712	366.87	364.065	388.025	chr17	-	60443148	60526240	APPBP2	amyloid beta precursor protein (cytoplasmic tail) binding protein 2%2C transcript variant 1	10513	GO:0005515|GO:0005737|GO:0005875|GO:0008152|GO:0005874|GO:0046907|GO:0005634|GO:0003777|GO:0006886|GO:0030659	1.8e-05	0.338656	0.434701	yes
NM_006380	hsa-miR-4728-3p	169.189	155.512	161.712	366.87	364.065	388.025	chr17	-	60443148	60526240	APPBP2	amyloid beta precursor protein (cytoplasmic tail) binding protein 2%2C transcript variant 1	10513	GO:0005515|GO:0005737|GO:0005875|GO:0008152|GO:0005874|GO:0046907|GO:0005634|GO:0003777|GO:0006886|GO:0030659	1.8e-05	0.338656	0.434701	yes
NM_006380	hsa-miR-4739	169.189	155.512	161.712	366.87	364.065	388.025	chr17	-	60443148	60526240	APPBP2	amyloid beta precursor protein (cytoplasmic tail) binding protein 2%2C transcript variant 1	10513	GO:0005515|GO:0005737|GO:0005875|GO:0008152|GO:0005874|GO:0046907|GO:0005634|GO:0003777|GO:0006886|GO:0030659	1.8e-05	0.338656	0.434701	yes
NM_006380	hsa-miR-4747-3p	169.189	155.512	161.712	366.87	364.065	388.025	chr17	-	60443148	60526240	APPBP2	amyloid beta precursor protein (cytoplasmic tail) binding protein 2%2C transcript variant 1	10513	GO:0005515|GO:0005737|GO:0005875|GO:0008152|GO:0005874|GO:0046907|GO:0005634|GO:0003777|GO:0006886|GO:0030659	1.8e-05	0.338656	0.434701	yes
NM_006380	hsa-miR-4763-3p	169.189	155.512	161.712	366.87	364.065	388.025	chr17	-	60443148	60526240	APPBP2	amyloid beta precursor protein (cytoplasmic tail) binding protein 2%2C transcript variant 1	10513	GO:0005515|GO:0005737|GO:0005875|GO:0008152|GO:0005874|GO:0046907|GO:0005634|GO:0003777|GO:0006886|GO:0030659	1.8e-05	0.338656	0.434701	yes
NM_006380	hsa-miR-638	169.189	155.512	161.712	366.87	364.065	388.025	chr17	-	60443148	60526240	APPBP2	amyloid beta precursor protein (cytoplasmic tail) binding protein 2%2C transcript variant 1	10513	GO:0005515|GO:0005737|GO:0005875|GO:0008152|GO:0005874|GO:0046907|GO:0005634|GO:0003777|GO:0006886|GO:0030659	1.8e-05	0.338656	0.434701	yes
NM_006380	hsa-miR-658	169.189	155.512	161.712	366.87	364.065	388.025	chr17	-	60443148	60526240	APPBP2	amyloid beta precursor protein (cytoplasmic tail) binding protein 2%2C transcript variant 1	10513	GO:0005515|GO:0005737|GO:0005875|GO:0008152|GO:0005874|GO:0046907|GO:0005634|GO:0003777|GO:0006886|GO:0030659	1.8e-05	0.338656	0.434701	yes
NM_006380	hsa-miR-6721-5p	169.189	155.512	161.712	366.87	364.065	388.025	chr17	-	60443148	60526240	APPBP2	amyloid beta precursor protein (cytoplasmic tail) binding protein 2%2C transcript variant 1	10513	GO:0005515|GO:0005737|GO:0005875|GO:0008152|GO:0005874|GO:0046907|GO:0005634|GO:0003777|GO:0006886|GO:0030659	1.8e-05	0.338656	0.434701	yes
NM_006380	hsa-miR-6729-3p	169.189	155.512	161.712	366.87	364.065	388.025	chr17	-	60443148	60526240	APPBP2	amyloid beta precursor protein (cytoplasmic tail) binding protein 2%2C transcript variant 1	10513	GO:0005515|GO:0005737|GO:0005875|GO:0008152|GO:0005874|GO:0046907|GO:0005634|GO:0003777|GO:0006886|GO:0030659	1.8e-05	0.338656	0.434701	yes
NM_006380	hsa-miR-6734-3p	169.189	155.512	161.712	366.87	364.065	388.025	chr17	-	60443148	60526240	APPBP2	amyloid beta precursor protein (cytoplasmic tail) binding protein 2%2C transcript variant 1	10513	GO:0005515|GO:0005737|GO:0005875|GO:0008152|GO:0005874|GO:0046907|GO:0005634|GO:0003777|GO:0006886|GO:0030659	1.8e-05	0.338656	0.434701	yes
NM_006380	hsa-miR-6781-3p	169.189	155.512	161.712	366.87	364.065	388.025	chr17	-	60443148	60526240	APPBP2	amyloid beta precursor protein (cytoplasmic tail) binding protein 2%2C transcript variant 1	10513	GO:0005515|GO:0005737|GO:0005875|GO:0008152|GO:0005874|GO:0046907|GO:0005634|GO:0003777|GO:0006886|GO:0030659	1.8e-05	0.338656	0.434701	yes
NM_006380	hsa-miR-6782-5p	169.189	155.512	161.712	366.87	364.065	388.025	chr17	-	60443148	60526240	APPBP2	amyloid beta precursor protein (cytoplasmic tail) binding protein 2%2C transcript variant 1	10513	GO:0005515|GO:0005737|GO:0005875|GO:0008152|GO:0005874|GO:0046907|GO:0005634|GO:0003777|GO:0006886|GO:0030659	1.8e-05	0.338656	0.434701	yes
NM_006380	hsa-miR-6789-5p	169.189	155.512	161.712	366.87	364.065	388.025	chr17	-	60443148	60526240	APPBP2	amyloid beta precursor protein (cytoplasmic tail) binding protein 2%2C transcript variant 1	10513	GO:0005515|GO:0005737|GO:0005875|GO:0008152|GO:0005874|GO:0046907|GO:0005634|GO:0003777|GO:0006886|GO:0030659	1.8e-05	0.338656	0.434701	yes
NM_006380	hsa-miR-6791-3p	169.189	155.512	161.712	366.87	364.065	388.025	chr17	-	60443148	60526240	APPBP2	amyloid beta precursor protein (cytoplasmic tail) binding protein 2%2C transcript variant 1	10513	GO:0005515|GO:0005737|GO:0005875|GO:0008152|GO:0005874|GO:0046907|GO:0005634|GO:0003777|GO:0006886|GO:0030659	1.8e-05	0.338656	0.434701	yes
NM_006380	hsa-miR-6816-5p	169.189	155.512	161.712	366.87	364.065	388.025	chr17	-	60443148	60526240	APPBP2	amyloid beta precursor protein (cytoplasmic tail) binding protein 2%2C transcript variant 1	10513	GO:0005515|GO:0005737|GO:0005875|GO:0008152|GO:0005874|GO:0046907|GO:0005634|GO:0003777|GO:0006886|GO:0030659	1.8e-05	0.338656	0.434701	yes
NM_006380	hsa-miR-6829-3p	169.189	155.512	161.712	366.87	364.065	388.025	chr17	-	60443148	60526240	APPBP2	amyloid beta precursor protein (cytoplasmic tail) binding protein 2%2C transcript variant 1	10513	GO:0005515|GO:0005737|GO:0005875|GO:0008152|GO:0005874|GO:0046907|GO:0005634|GO:0003777|GO:0006886|GO:0030659	1.8e-05	0.338656	0.434701	yes
NM_006380	hsa-miR-6891-3p	169.189	155.512	161.712	366.87	364.065	388.025	chr17	-	60443148	60526240	APPBP2	amyloid beta precursor protein (cytoplasmic tail) binding protein 2%2C transcript variant 1	10513	GO:0005515|GO:0005737|GO:0005875|GO:0008152|GO:0005874|GO:0046907|GO:0005634|GO:0003777|GO:0006886|GO:0030659	1.8e-05	0.338656	0.434701	yes
NM_006380	hsa-miR-7851-3p	169.189	155.512	161.712	366.87	364.065	388.025	chr17	-	60443148	60526240	APPBP2	amyloid beta precursor protein (cytoplasmic tail) binding protein 2%2C transcript variant 1	10513	GO:0005515|GO:0005737|GO:0005875|GO:0008152|GO:0005874|GO:0046907|GO:0005634|GO:0003777|GO:0006886|GO:0030659	1.8e-05	0.338656	0.434701	yes
NM_006380	hsa-miR-8071	169.189	155.512	161.712	366.87	364.065	388.025	chr17	-	60443148	60526240	APPBP2	amyloid beta precursor protein (cytoplasmic tail) binding protein 2%2C transcript variant 1	10513	GO:0005515|GO:0005737|GO:0005875|GO:0008152|GO:0005874|GO:0046907|GO:0005634|GO:0003777|GO:0006886|GO:0030659	1.8e-05	0.338656	0.434701	yes
NM_006380	hsa-miR-92b-5p	169.189	155.512	161.712	366.87	364.065	388.025	chr17	-	60443148	60526240	APPBP2	amyloid beta precursor protein (cytoplasmic tail) binding protein 2%2C transcript variant 1	10513	GO:0005515|GO:0005737|GO:0005875|GO:0008152|GO:0005874|GO:0046907|GO:0005634|GO:0003777|GO:0006886|GO:0030659	1.8e-05	0.338656	0.434701	yes
NM_003411	hsa-miR-1469	66.7683	62.7429	57.0495	206.406	198.552	186.428	chrY	+	2935476	2982506	ZFY	zinc finger protein%2C Y-linked%2C transcript variant 1	7544	GO:0006355|GO:0005634|GO:0003677|GO:0046872|GO:0006351	3.55e-05	0.669395	0.315464	yes
NM_003411	hsa-miR-2861	66.7683	62.7429	57.0495	206.406	198.552	186.428	chrY	+	2935476	2982506	ZFY	zinc finger protein%2C Y-linked%2C transcript variant 1	7544	GO:0006355|GO:0005634|GO:0003677|GO:0046872|GO:0006351	3.55e-05	0.669395	0.315464	yes
NM_003411	hsa-miR-3663-3p	66.7683	62.7429	57.0495	206.406	198.552	186.428	chrY	+	2935476	2982506	ZFY	zinc finger protein%2C Y-linked%2C transcript variant 1	7544	GO:0006355|GO:0005634|GO:0003677|GO:0046872|GO:0006351	3.55e-05	0.669395	0.315464	yes
NM_003411	hsa-miR-6727-5p	66.7683	62.7429	57.0495	206.406	198.552	186.428	chrY	+	2935476	2982506	ZFY	zinc finger protein%2C Y-linked%2C transcript variant 1	7544	GO:0006355|GO:0005634|GO:0003677|GO:0046872|GO:0006351	3.55e-05	0.669395	0.315464	yes
NM_003411	hsa-miR-6795-3p	66.7683	62.7429	57.0495	206.406	198.552	186.428	chrY	+	2935476	2982506	ZFY	zinc finger protein%2C Y-linked%2C transcript variant 1	7544	GO:0006355|GO:0005634|GO:0003677|GO:0046872|GO:0006351	3.55e-05	0.669395	0.315464	yes
NM_003411	hsa-miR-6799-3p	66.7683	62.7429	57.0495	206.406	198.552	186.428	chrY	+	2935476	2982506	ZFY	zinc finger protein%2C Y-linked%2C transcript variant 1	7544	GO:0006355|GO:0005634|GO:0003677|GO:0046872|GO:0006351	3.55e-05	0.669395	0.315464	yes
NM_003411	hsa-miR-7156-3p	66.7683	62.7429	57.0495	206.406	198.552	186.428	chrY	+	2935476	2982506	ZFY	zinc finger protein%2C Y-linked%2C transcript variant 1	7544	GO:0006355|GO:0005634|GO:0003677|GO:0046872|GO:0006351	3.55e-05	0.669395	0.315464	yes
NM_014555	hsa-miR-1184	1120.75	909.476	913.818	493.419	341.646	296.089	chr11	-	2404515	2423045	TRPM5	transient receptor potential cation channel%2C subfamily M%2C member 5	29850	GO:0005244|GO:0005886|GO:0005272|GO:0005267|GO:0055085|GO:0034220|GO:0050909|GO:0070588|GO:0034765|GO:0035725|GO:0005227|GO:0016021|GO:0005216|GO:0071805	0.0027559	1	2.60269	yes
NM_014555	hsa-miR-1207-5p	1120.75	909.476	913.818	493.419	341.646	296.089	chr11	-	2404515	2423045	TRPM5	transient receptor potential cation channel%2C subfamily M%2C member 5	29850	GO:0005244|GO:0005886|GO:0005272|GO:0005267|GO:0055085|GO:0034220|GO:0050909|GO:0070588|GO:0034765|GO:0035725|GO:0005227|GO:0016021|GO:0005216|GO:0071805	0.0027559	1	2.60269	yes
NM_014555	hsa-miR-1227-5p	1120.75	909.476	913.818	493.419	341.646	296.089	chr11	-	2404515	2423045	TRPM5	transient receptor potential cation channel%2C subfamily M%2C member 5	29850	GO:0005244|GO:0005886|GO:0005272|GO:0005267|GO:0055085|GO:0034220|GO:0050909|GO:0070588|GO:0034765|GO:0035725|GO:0005227|GO:0016021|GO:0005216|GO:0071805	0.0027559	1	2.60269	yes
NM_014555	hsa-miR-1228-5p	1120.75	909.476	913.818	493.419	341.646	296.089	chr11	-	2404515	2423045	TRPM5	transient receptor potential cation channel%2C subfamily M%2C member 5	29850	GO:0005244|GO:0005886|GO:0005272|GO:0005267|GO:0055085|GO:0034220|GO:0050909|GO:0070588|GO:0034765|GO:0035725|GO:0005227|GO:0016021|GO:0005216|GO:0071805	0.0027559	1	2.60269	yes
NM_014555	hsa-miR-1271-3p	1120.75	909.476	913.818	493.419	341.646	296.089	chr11	-	2404515	2423045	TRPM5	transient receptor potential cation channel%2C subfamily M%2C member 5	29850	GO:0005244|GO:0005886|GO:0005272|GO:0005267|GO:0055085|GO:0034220|GO:0050909|GO:0070588|GO:0034765|GO:0035725|GO:0005227|GO:0016021|GO:0005216|GO:0071805	0.0027559	1	2.60269	yes
NM_014555	hsa-miR-128-2-5p	1120.75	909.476	913.818	493.419	341.646	296.089	chr11	-	2404515	2423045	TRPM5	transient receptor potential cation channel%2C subfamily M%2C member 5	29850	GO:0005244|GO:0005886|GO:0005272|GO:0005267|GO:0055085|GO:0034220|GO:0050909|GO:0070588|GO:0034765|GO:0035725|GO:0005227|GO:0016021|GO:0005216|GO:0071805	0.0027559	1	2.60269	yes
NM_014555	hsa-miR-1307-3p	1120.75	909.476	913.818	493.419	341.646	296.089	chr11	-	2404515	2423045	TRPM5	transient receptor potential cation channel%2C subfamily M%2C member 5	29850	GO:0005244|GO:0005886|GO:0005272|GO:0005267|GO:0055085|GO:0034220|GO:0050909|GO:0070588|GO:0034765|GO:0035725|GO:0005227|GO:0016021|GO:0005216|GO:0071805	0.0027559	1	2.60269	yes
NM_014555	hsa-miR-1343-3p	1120.75	909.476	913.818	493.419	341.646	296.089	chr11	-	2404515	2423045	TRPM5	transient receptor potential cation channel%2C subfamily M%2C member 5	29850	GO:0005244|GO:0005886|GO:0005272|GO:0005267|GO:0055085|GO:0034220|GO:0050909|GO:0070588|GO:0034765|GO:0035725|GO:0005227|GO:0016021|GO:0005216|GO:0071805	0.0027559	1	2.60269	yes
NM_014555	hsa-miR-185-3p	1120.75	909.476	913.818	493.419	341.646	296.089	chr11	-	2404515	2423045	TRPM5	transient receptor potential cation channel%2C subfamily M%2C member 5	29850	GO:0005244|GO:0005886|GO:0005272|GO:0005267|GO:0055085|GO:0034220|GO:0050909|GO:0070588|GO:0034765|GO:0035725|GO:0005227|GO:0016021|GO:0005216|GO:0071805	0.0027559	1	2.60269	yes
NM_014555	hsa-miR-1909-3p	1120.75	909.476	913.818	493.419	341.646	296.089	chr11	-	2404515	2423045	TRPM5	transient receptor potential cation channel%2C subfamily M%2C member 5	29850	GO:0005244|GO:0005886|GO:0005272|GO:0005267|GO:0055085|GO:0034220|GO:0050909|GO:0070588|GO:0034765|GO:0035725|GO:0005227|GO:0016021|GO:0005216|GO:0071805	0.0027559	1	2.60269	yes
NM_014555	hsa-miR-1914-5p	1120.75	909.476	913.818	493.419	341.646	296.089	chr11	-	2404515	2423045	TRPM5	transient receptor potential cation channel%2C subfamily M%2C member 5	29850	GO:0005244|GO:0005886|GO:0005272|GO:0005267|GO:0055085|GO:0034220|GO:0050909|GO:0070588|GO:0034765|GO:0035725|GO:0005227|GO:0016021|GO:0005216|GO:0071805	0.0027559	1	2.60269	yes
NM_014555	hsa-miR-1972	1120.75	909.476	913.818	493.419	341.646	296.089	chr11	-	2404515	2423045	TRPM5	transient receptor potential cation channel%2C subfamily M%2C member 5	29850	GO:0005244|GO:0005886|GO:0005272|GO:0005267|GO:0055085|GO:0034220|GO:0050909|GO:0070588|GO:0034765|GO:0035725|GO:0005227|GO:0016021|GO:0005216|GO:0071805	0.0027559	1	2.60269	yes
NM_014555	hsa-miR-3185	1120.75	909.476	913.818	493.419	341.646	296.089	chr11	-	2404515	2423045	TRPM5	transient receptor potential cation channel%2C subfamily M%2C member 5	29850	GO:0005244|GO:0005886|GO:0005272|GO:0005267|GO:0055085|GO:0034220|GO:0050909|GO:0070588|GO:0034765|GO:0035725|GO:0005227|GO:0016021|GO:0005216|GO:0071805	0.0027559	1	2.60269	yes
NM_014555	hsa-miR-3189-5p	1120.75	909.476	913.818	493.419	341.646	296.089	chr11	-	2404515	2423045	TRPM5	transient receptor potential cation channel%2C subfamily M%2C member 5	29850	GO:0005244|GO:0005886|GO:0005272|GO:0005267|GO:0055085|GO:0034220|GO:0050909|GO:0070588|GO:0034765|GO:0035725|GO:0005227|GO:0016021|GO:0005216|GO:0071805	0.0027559	1	2.60269	yes
NM_014555	hsa-miR-3197	1120.75	909.476	913.818	493.419	341.646	296.089	chr11	-	2404515	2423045	TRPM5	transient receptor potential cation channel%2C subfamily M%2C member 5	29850	GO:0005244|GO:0005886|GO:0005272|GO:0005267|GO:0055085|GO:0034220|GO:0050909|GO:0070588|GO:0034765|GO:0035725|GO:0005227|GO:0016021|GO:0005216|GO:0071805	0.0027559	1	2.60269	yes
NM_014555	hsa-miR-328-5p	1120.75	909.476	913.818	493.419	341.646	296.089	chr11	-	2404515	2423045	TRPM5	transient receptor potential cation channel%2C subfamily M%2C member 5	29850	GO:0005244|GO:0005886|GO:0005272|GO:0005267|GO:0055085|GO:0034220|GO:0050909|GO:0070588|GO:0034765|GO:0035725|GO:0005227|GO:0016021|GO:0005216|GO:0071805	0.0027559	1	2.60269	yes
NM_014555	hsa-miR-346	1120.75	909.476	913.818	493.419	341.646	296.089	chr11	-	2404515	2423045	TRPM5	transient receptor potential cation channel%2C subfamily M%2C member 5	29850	GO:0005244|GO:0005886|GO:0005272|GO:0005267|GO:0055085|GO:0034220|GO:0050909|GO:0070588|GO:0034765|GO:0035725|GO:0005227|GO:0016021|GO:0005216|GO:0071805	0.0027559	1	2.60269	yes
NM_014555	hsa-miR-3692-5p	1120.75	909.476	913.818	493.419	341.646	296.089	chr11	-	2404515	2423045	TRPM5	transient receptor potential cation channel%2C subfamily M%2C member 5	29850	GO:0005244|GO:0005886|GO:0005272|GO:0005267|GO:0055085|GO:0034220|GO:0050909|GO:0070588|GO:0034765|GO:0035725|GO:0005227|GO:0016021|GO:0005216|GO:0071805	0.0027559	1	2.60269	yes
NM_014555	hsa-miR-3944-3p	1120.75	909.476	913.818	493.419	341.646	296.089	chr11	-	2404515	2423045	TRPM5	transient receptor potential cation channel%2C subfamily M%2C member 5	29850	GO:0005244|GO:0005886|GO:0005272|GO:0005267|GO:0055085|GO:0034220|GO:0050909|GO:0070588|GO:0034765|GO:0035725|GO:0005227|GO:0016021|GO:0005216|GO:0071805	0.0027559	1	2.60269	yes
NM_014555	hsa-miR-3960	1120.75	909.476	913.818	493.419	341.646	296.089	chr11	-	2404515	2423045	TRPM5	transient receptor potential cation channel%2C subfamily M%2C member 5	29850	GO:0005244|GO:0005886|GO:0005272|GO:0005267|GO:0055085|GO:0034220|GO:0050909|GO:0070588|GO:0034765|GO:0035725|GO:0005227|GO:0016021|GO:0005216|GO:0071805	0.0027559	1	2.60269	yes
NM_014555	hsa-miR-4459	1120.75	909.476	913.818	493.419	341.646	296.089	chr11	-	2404515	2423045	TRPM5	transient receptor potential cation channel%2C subfamily M%2C member 5	29850	GO:0005244|GO:0005886|GO:0005272|GO:0005267|GO:0055085|GO:0034220|GO:0050909|GO:0070588|GO:0034765|GO:0035725|GO:0005227|GO:0016021|GO:0005216|GO:0071805	0.0027559	1	2.60269	yes
NM_014555	hsa-miR-4497	1120.75	909.476	913.818	493.419	341.646	296.089	chr11	-	2404515	2423045	TRPM5	transient receptor potential cation channel%2C subfamily M%2C member 5	29850	GO:0005244|GO:0005886|GO:0005272|GO:0005267|GO:0055085|GO:0034220|GO:0050909|GO:0070588|GO:0034765|GO:0035725|GO:0005227|GO:0016021|GO:0005216|GO:0071805	0.0027559	1	2.60269	yes
NM_014555	hsa-miR-4508	1120.75	909.476	913.818	493.419	341.646	296.089	chr11	-	2404515	2423045	TRPM5	transient receptor potential cation channel%2C subfamily M%2C member 5	29850	GO:0005244|GO:0005886|GO:0005272|GO:0005267|GO:0055085|GO:0034220|GO:0050909|GO:0070588|GO:0034765|GO:0035725|GO:0005227|GO:0016021|GO:0005216|GO:0071805	0.0027559	1	2.60269	yes
NM_014555	hsa-miR-4532	1120.75	909.476	913.818	493.419	341.646	296.089	chr11	-	2404515	2423045	TRPM5	transient receptor potential cation channel%2C subfamily M%2C member 5	29850	GO:0005244|GO:0005886|GO:0005272|GO:0005267|GO:0055085|GO:0034220|GO:0050909|GO:0070588|GO:0034765|GO:0035725|GO:0005227|GO:0016021|GO:0005216|GO:0071805	0.0027559	1	2.60269	yes
NM_014555	hsa-miR-4632-5p	1120.75	909.476	913.818	493.419	341.646	296.089	chr11	-	2404515	2423045	TRPM5	transient receptor potential cation channel%2C subfamily M%2C member 5	29850	GO:0005244|GO:0005886|GO:0005272|GO:0005267|GO:0055085|GO:0034220|GO:0050909|GO:0070588|GO:0034765|GO:0035725|GO:0005227|GO:0016021|GO:0005216|GO:0071805	0.0027559	1	2.60269	yes
NM_014555	hsa-miR-4640-5p	1120.75	909.476	913.818	493.419	341.646	296.089	chr11	-	2404515	2423045	TRPM5	transient receptor potential cation channel%2C subfamily M%2C member 5	29850	GO:0005244|GO:0005886|GO:0005272|GO:0005267|GO:0055085|GO:0034220|GO:0050909|GO:0070588|GO:0034765|GO:0035725|GO:0005227|GO:0016021|GO:0005216|GO:0071805	0.0027559	1	2.60269	yes
NM_014555	hsa-miR-4700-3p	1120.75	909.476	913.818	493.419	341.646	296.089	chr11	-	2404515	2423045	TRPM5	transient receptor potential cation channel%2C subfamily M%2C member 5	29850	GO:0005244|GO:0005886|GO:0005272|GO:0005267|GO:0055085|GO:0034220|GO:0050909|GO:0070588|GO:0034765|GO:0035725|GO:0005227|GO:0016021|GO:0005216|GO:0071805	0.0027559	1	2.60269	yes
NM_014555	hsa-miR-4701-3p	1120.75	909.476	913.818	493.419	341.646	296.089	chr11	-	2404515	2423045	TRPM5	transient receptor potential cation channel%2C subfamily M%2C member 5	29850	GO:0005244|GO:0005886|GO:0005272|GO:0005267|GO:0055085|GO:0034220|GO:0050909|GO:0070588|GO:0034765|GO:0035725|GO:0005227|GO:0016021|GO:0005216|GO:0071805	0.0027559	1	2.60269	yes
NM_014555	hsa-miR-4707-3p	1120.75	909.476	913.818	493.419	341.646	296.089	chr11	-	2404515	2423045	TRPM5	transient receptor potential cation channel%2C subfamily M%2C member 5	29850	GO:0005244|GO:0005886|GO:0005272|GO:0005267|GO:0055085|GO:0034220|GO:0050909|GO:0070588|GO:0034765|GO:0035725|GO:0005227|GO:0016021|GO:0005216|GO:0071805	0.0027559	1	2.60269	yes
NM_014555	hsa-miR-4707-5p	1120.75	909.476	913.818	493.419	341.646	296.089	chr11	-	2404515	2423045	TRPM5	transient receptor potential cation channel%2C subfamily M%2C member 5	29850	GO:0005244|GO:0005886|GO:0005272|GO:0005267|GO:0055085|GO:0034220|GO:0050909|GO:0070588|GO:0034765|GO:0035725|GO:0005227|GO:0016021|GO:0005216|GO:0071805	0.0027559	1	2.60269	yes
NM_014555	hsa-miR-4722-5p	1120.75	909.476	913.818	493.419	341.646	296.089	chr11	-	2404515	2423045	TRPM5	transient receptor potential cation channel%2C subfamily M%2C member 5	29850	GO:0005244|GO:0005886|GO:0005272|GO:0005267|GO:0055085|GO:0034220|GO:0050909|GO:0070588|GO:0034765|GO:0035725|GO:0005227|GO:0016021|GO:0005216|GO:0071805	0.0027559	1	2.60269	yes
NM_014555	hsa-miR-4726-5p	1120.75	909.476	913.818	493.419	341.646	296.089	chr11	-	2404515	2423045	TRPM5	transient receptor potential cation channel%2C subfamily M%2C member 5	29850	GO:0005244|GO:0005886|GO:0005272|GO:0005267|GO:0055085|GO:0034220|GO:0050909|GO:0070588|GO:0034765|GO:0035725|GO:0005227|GO:0016021|GO:0005216|GO:0071805	0.0027559	1	2.60269	yes
NM_014555	hsa-miR-4746-3p	1120.75	909.476	913.818	493.419	341.646	296.089	chr11	-	2404515	2423045	TRPM5	transient receptor potential cation channel%2C subfamily M%2C member 5	29850	GO:0005244|GO:0005886|GO:0005272|GO:0005267|GO:0055085|GO:0034220|GO:0050909|GO:0070588|GO:0034765|GO:0035725|GO:0005227|GO:0016021|GO:0005216|GO:0071805	0.0027559	1	2.60269	yes
NM_014555	hsa-miR-4763-3p	1120.75	909.476	913.818	493.419	341.646	296.089	chr11	-	2404515	2423045	TRPM5	transient receptor potential cation channel%2C subfamily M%2C member 5	29850	GO:0005244|GO:0005886|GO:0005272|GO:0005267|GO:0055085|GO:0034220|GO:0050909|GO:0070588|GO:0034765|GO:0035725|GO:0005227|GO:0016021|GO:0005216|GO:0071805	0.0027559	1	2.60269	yes
NM_014555	hsa-miR-5001-5p	1120.75	909.476	913.818	493.419	341.646	296.089	chr11	-	2404515	2423045	TRPM5	transient receptor potential cation channel%2C subfamily M%2C member 5	29850	GO:0005244|GO:0005886|GO:0005272|GO:0005267|GO:0055085|GO:0034220|GO:0050909|GO:0070588|GO:0034765|GO:0035725|GO:0005227|GO:0016021|GO:0005216|GO:0071805	0.0027559	1	2.60269	yes
NM_014555	hsa-miR-519d-5p	1120.75	909.476	913.818	493.419	341.646	296.089	chr11	-	2404515	2423045	TRPM5	transient receptor potential cation channel%2C subfamily M%2C member 5	29850	GO:0005244|GO:0005886|GO:0005272|GO:0005267|GO:0055085|GO:0034220|GO:0050909|GO:0070588|GO:0034765|GO:0035725|GO:0005227|GO:0016021|GO:0005216|GO:0071805	0.0027559	1	2.60269	yes
NM_014555	hsa-miR-6075	1120.75	909.476	913.818	493.419	341.646	296.089	chr11	-	2404515	2423045	TRPM5	transient receptor potential cation channel%2C subfamily M%2C member 5	29850	GO:0005244|GO:0005886|GO:0005272|GO:0005267|GO:0055085|GO:0034220|GO:0050909|GO:0070588|GO:0034765|GO:0035725|GO:0005227|GO:0016021|GO:0005216|GO:0071805	0.0027559	1	2.60269	yes
NM_014555	hsa-miR-6086	1120.75	909.476	913.818	493.419	341.646	296.089	chr11	-	2404515	2423045	TRPM5	transient receptor potential cation channel%2C subfamily M%2C member 5	29850	GO:0005244|GO:0005886|GO:0005272|GO:0005267|GO:0055085|GO:0034220|GO:0050909|GO:0070588|GO:0034765|GO:0035725|GO:0005227|GO:0016021|GO:0005216|GO:0071805	0.0027559	1	2.60269	yes
NM_014555	hsa-miR-6511b-5p	1120.75	909.476	913.818	493.419	341.646	296.089	chr11	-	2404515	2423045	TRPM5	transient receptor potential cation channel%2C subfamily M%2C member 5	29850	GO:0005244|GO:0005886|GO:0005272|GO:0005267|GO:0055085|GO:0034220|GO:0050909|GO:0070588|GO:0034765|GO:0035725|GO:0005227|GO:0016021|GO:0005216|GO:0071805	0.0027559	1	2.60269	yes
NM_014555	hsa-miR-663a	1120.75	909.476	913.818	493.419	341.646	296.089	chr11	-	2404515	2423045	TRPM5	transient receptor potential cation channel%2C subfamily M%2C member 5	29850	GO:0005244|GO:0005886|GO:0005272|GO:0005267|GO:0055085|GO:0034220|GO:0050909|GO:0070588|GO:0034765|GO:0035725|GO:0005227|GO:0016021|GO:0005216|GO:0071805	0.0027559	1	2.60269	yes
NM_014555	hsa-miR-663b	1120.75	909.476	913.818	493.419	341.646	296.089	chr11	-	2404515	2423045	TRPM5	transient receptor potential cation channel%2C subfamily M%2C member 5	29850	GO:0005244|GO:0005886|GO:0005272|GO:0005267|GO:0055085|GO:0034220|GO:0050909|GO:0070588|GO:0034765|GO:0035725|GO:0005227|GO:0016021|GO:0005216|GO:0071805	0.0027559	1	2.60269	yes
NM_014555	hsa-miR-6722-3p	1120.75	909.476	913.818	493.419	341.646	296.089	chr11	-	2404515	2423045	TRPM5	transient receptor potential cation channel%2C subfamily M%2C member 5	29850	GO:0005244|GO:0005886|GO:0005272|GO:0005267|GO:0055085|GO:0034220|GO:0050909|GO:0070588|GO:0034765|GO:0035725|GO:0005227|GO:0016021|GO:0005216|GO:0071805	0.0027559	1	2.60269	yes
NM_014555	hsa-miR-6732-5p	1120.75	909.476	913.818	493.419	341.646	296.089	chr11	-	2404515	2423045	TRPM5	transient receptor potential cation channel%2C subfamily M%2C member 5	29850	GO:0005244|GO:0005886|GO:0005272|GO:0005267|GO:0055085|GO:0034220|GO:0050909|GO:0070588|GO:0034765|GO:0035725|GO:0005227|GO:0016021|GO:0005216|GO:0071805	0.0027559	1	2.60269	yes
NM_014555	hsa-miR-6735-5p	1120.75	909.476	913.818	493.419	341.646	296.089	chr11	-	2404515	2423045	TRPM5	transient receptor potential cation channel%2C subfamily M%2C member 5	29850	GO:0005244|GO:0005886|GO:0005272|GO:0005267|GO:0055085|GO:0034220|GO:0050909|GO:0070588|GO:0034765|GO:0035725|GO:0005227|GO:0016021|GO:0005216|GO:0071805	0.0027559	1	2.60269	yes
NM_014555	hsa-miR-6736-5p	1120.75	909.476	913.818	493.419	341.646	296.089	chr11	-	2404515	2423045	TRPM5	transient receptor potential cation channel%2C subfamily M%2C member 5	29850	GO:0005244|GO:0005886|GO:0005272|GO:0005267|GO:0055085|GO:0034220|GO:0050909|GO:0070588|GO:0034765|GO:0035725|GO:0005227|GO:0016021|GO:0005216|GO:0071805	0.0027559	1	2.60269	yes
NM_014555	hsa-miR-6741-5p	1120.75	909.476	913.818	493.419	341.646	296.089	chr11	-	2404515	2423045	TRPM5	transient receptor potential cation channel%2C subfamily M%2C member 5	29850	GO:0005244|GO:0005886|GO:0005272|GO:0005267|GO:0055085|GO:0034220|GO:0050909|GO:0070588|GO:0034765|GO:0035725|GO:0005227|GO:0016021|GO:0005216|GO:0071805	0.0027559	1	2.60269	yes
NM_014555	hsa-miR-6749-3p	1120.75	909.476	913.818	493.419	341.646	296.089	chr11	-	2404515	2423045	TRPM5	transient receptor potential cation channel%2C subfamily M%2C member 5	29850	GO:0005244|GO:0005886|GO:0005272|GO:0005267|GO:0055085|GO:0034220|GO:0050909|GO:0070588|GO:0034765|GO:0035725|GO:0005227|GO:0016021|GO:0005216|GO:0071805	0.0027559	1	2.60269	yes
NM_014555	hsa-miR-6751-5p	1120.75	909.476	913.818	493.419	341.646	296.089	chr11	-	2404515	2423045	TRPM5	transient receptor potential cation channel%2C subfamily M%2C member 5	29850	GO:0005244|GO:0005886|GO:0005272|GO:0005267|GO:0055085|GO:0034220|GO:0050909|GO:0070588|GO:0034765|GO:0035725|GO:0005227|GO:0016021|GO:0005216|GO:0071805	0.0027559	1	2.60269	yes
NM_014555	hsa-miR-6752-5p	1120.75	909.476	913.818	493.419	341.646	296.089	chr11	-	2404515	2423045	TRPM5	transient receptor potential cation channel%2C subfamily M%2C member 5	29850	GO:0005244|GO:0005886|GO:0005272|GO:0005267|GO:0055085|GO:0034220|GO:0050909|GO:0070588|GO:0034765|GO:0035725|GO:0005227|GO:0016021|GO:0005216|GO:0071805	0.0027559	1	2.60269	yes
NM_014555	hsa-miR-6754-3p	1120.75	909.476	913.818	493.419	341.646	296.089	chr11	-	2404515	2423045	TRPM5	transient receptor potential cation channel%2C subfamily M%2C member 5	29850	GO:0005244|GO:0005886|GO:0005272|GO:0005267|GO:0055085|GO:0034220|GO:0050909|GO:0070588|GO:0034765|GO:0035725|GO:0005227|GO:0016021|GO:0005216|GO:0071805	0.0027559	1	2.60269	yes
NM_014555	hsa-miR-6756-5p	1120.75	909.476	913.818	493.419	341.646	296.089	chr11	-	2404515	2423045	TRPM5	transient receptor potential cation channel%2C subfamily M%2C member 5	29850	GO:0005244|GO:0005886|GO:0005272|GO:0005267|GO:0055085|GO:0034220|GO:0050909|GO:0070588|GO:0034765|GO:0035725|GO:0005227|GO:0016021|GO:0005216|GO:0071805	0.0027559	1	2.60269	yes
NM_014555	hsa-miR-6762-3p	1120.75	909.476	913.818	493.419	341.646	296.089	chr11	-	2404515	2423045	TRPM5	transient receptor potential cation channel%2C subfamily M%2C member 5	29850	GO:0005244|GO:0005886|GO:0005272|GO:0005267|GO:0055085|GO:0034220|GO:0050909|GO:0070588|GO:0034765|GO:0035725|GO:0005227|GO:0016021|GO:0005216|GO:0071805	0.0027559	1	2.60269	yes
NM_014555	hsa-miR-6762-5p	1120.75	909.476	913.818	493.419	341.646	296.089	chr11	-	2404515	2423045	TRPM5	transient receptor potential cation channel%2C subfamily M%2C member 5	29850	GO:0005244|GO:0005886|GO:0005272|GO:0005267|GO:0055085|GO:0034220|GO:0050909|GO:0070588|GO:0034765|GO:0035725|GO:0005227|GO:0016021|GO:0005216|GO:0071805	0.0027559	1	2.60269	yes
NM_014555	hsa-miR-6766-5p	1120.75	909.476	913.818	493.419	341.646	296.089	chr11	-	2404515	2423045	TRPM5	transient receptor potential cation channel%2C subfamily M%2C member 5	29850	GO:0005244|GO:0005886|GO:0005272|GO:0005267|GO:0055085|GO:0034220|GO:0050909|GO:0070588|GO:0034765|GO:0035725|GO:0005227|GO:0016021|GO:0005216|GO:0071805	0.0027559	1	2.60269	yes
NM_014555	hsa-miR-6769b-5p	1120.75	909.476	913.818	493.419	341.646	296.089	chr11	-	2404515	2423045	TRPM5	transient receptor potential cation channel%2C subfamily M%2C member 5	29850	GO:0005244|GO:0005886|GO:0005272|GO:0005267|GO:0055085|GO:0034220|GO:0050909|GO:0070588|GO:0034765|GO:0035725|GO:0005227|GO:0016021|GO:0005216|GO:0071805	0.0027559	1	2.60269	yes
NM_014555	hsa-miR-6774-5p	1120.75	909.476	913.818	493.419	341.646	296.089	chr11	-	2404515	2423045	TRPM5	transient receptor potential cation channel%2C subfamily M%2C member 5	29850	GO:0005244|GO:0005886|GO:0005272|GO:0005267|GO:0055085|GO:0034220|GO:0050909|GO:0070588|GO:0034765|GO:0035725|GO:0005227|GO:0016021|GO:0005216|GO:0071805	0.0027559	1	2.60269	yes
NM_014555	hsa-miR-6777-5p	1120.75	909.476	913.818	493.419	341.646	296.089	chr11	-	2404515	2423045	TRPM5	transient receptor potential cation channel%2C subfamily M%2C member 5	29850	GO:0005244|GO:0005886|GO:0005272|GO:0005267|GO:0055085|GO:0034220|GO:0050909|GO:0070588|GO:0034765|GO:0035725|GO:0005227|GO:0016021|GO:0005216|GO:0071805	0.0027559	1	2.60269	yes
NM_014555	hsa-miR-6784-5p	1120.75	909.476	913.818	493.419	341.646	296.089	chr11	-	2404515	2423045	TRPM5	transient receptor potential cation channel%2C subfamily M%2C member 5	29850	GO:0005244|GO:0005886|GO:0005272|GO:0005267|GO:0055085|GO:0034220|GO:0050909|GO:0070588|GO:0034765|GO:0035725|GO:0005227|GO:0016021|GO:0005216|GO:0071805	0.0027559	1	2.60269	yes
NM_014555	hsa-miR-6786-5p	1120.75	909.476	913.818	493.419	341.646	296.089	chr11	-	2404515	2423045	TRPM5	transient receptor potential cation channel%2C subfamily M%2C member 5	29850	GO:0005244|GO:0005886|GO:0005272|GO:0005267|GO:0055085|GO:0034220|GO:0050909|GO:0070588|GO:0034765|GO:0035725|GO:0005227|GO:0016021|GO:0005216|GO:0071805	0.0027559	1	2.60269	yes
NM_014555	hsa-miR-6791-3p	1120.75	909.476	913.818	493.419	341.646	296.089	chr11	-	2404515	2423045	TRPM5	transient receptor potential cation channel%2C subfamily M%2C member 5	29850	GO:0005244|GO:0005886|GO:0005272|GO:0005267|GO:0055085|GO:0034220|GO:0050909|GO:0070588|GO:0034765|GO:0035725|GO:0005227|GO:0016021|GO:0005216|GO:0071805	0.0027559	1	2.60269	yes
NM_014555	hsa-miR-6795-3p	1120.75	909.476	913.818	493.419	341.646	296.089	chr11	-	2404515	2423045	TRPM5	transient receptor potential cation channel%2C subfamily M%2C member 5	29850	GO:0005244|GO:0005886|GO:0005272|GO:0005267|GO:0055085|GO:0034220|GO:0050909|GO:0070588|GO:0034765|GO:0035725|GO:0005227|GO:0016021|GO:0005216|GO:0071805	0.0027559	1	2.60269	yes
NM_014555	hsa-miR-6838-3p	1120.75	909.476	913.818	493.419	341.646	296.089	chr11	-	2404515	2423045	TRPM5	transient receptor potential cation channel%2C subfamily M%2C member 5	29850	GO:0005244|GO:0005886|GO:0005272|GO:0005267|GO:0055085|GO:0034220|GO:0050909|GO:0070588|GO:0034765|GO:0035725|GO:0005227|GO:0016021|GO:0005216|GO:0071805	0.0027559	1	2.60269	yes
NM_014555	hsa-miR-6846-5p	1120.75	909.476	913.818	493.419	341.646	296.089	chr11	-	2404515	2423045	TRPM5	transient receptor potential cation channel%2C subfamily M%2C member 5	29850	GO:0005244|GO:0005886|GO:0005272|GO:0005267|GO:0055085|GO:0034220|GO:0050909|GO:0070588|GO:0034765|GO:0035725|GO:0005227|GO:0016021|GO:0005216|GO:0071805	0.0027559	1	2.60269	yes
NM_014555	hsa-miR-6848-5p	1120.75	909.476	913.818	493.419	341.646	296.089	chr11	-	2404515	2423045	TRPM5	transient receptor potential cation channel%2C subfamily M%2C member 5	29850	GO:0005244|GO:0005886|GO:0005272|GO:0005267|GO:0055085|GO:0034220|GO:0050909|GO:0070588|GO:0034765|GO:0035725|GO:0005227|GO:0016021|GO:0005216|GO:0071805	0.0027559	1	2.60269	yes
NM_014555	hsa-miR-6862-3p	1120.75	909.476	913.818	493.419	341.646	296.089	chr11	-	2404515	2423045	TRPM5	transient receptor potential cation channel%2C subfamily M%2C member 5	29850	GO:0005244|GO:0005886|GO:0005272|GO:0005267|GO:0055085|GO:0034220|GO:0050909|GO:0070588|GO:0034765|GO:0035725|GO:0005227|GO:0016021|GO:0005216|GO:0071805	0.0027559	1	2.60269	yes
NM_014555	hsa-miR-6879-5p	1120.75	909.476	913.818	493.419	341.646	296.089	chr11	-	2404515	2423045	TRPM5	transient receptor potential cation channel%2C subfamily M%2C member 5	29850	GO:0005244|GO:0005886|GO:0005272|GO:0005267|GO:0055085|GO:0034220|GO:0050909|GO:0070588|GO:0034765|GO:0035725|GO:0005227|GO:0016021|GO:0005216|GO:0071805	0.0027559	1	2.60269	yes
NM_014555	hsa-miR-6880-3p	1120.75	909.476	913.818	493.419	341.646	296.089	chr11	-	2404515	2423045	TRPM5	transient receptor potential cation channel%2C subfamily M%2C member 5	29850	GO:0005244|GO:0005886|GO:0005272|GO:0005267|GO:0055085|GO:0034220|GO:0050909|GO:0070588|GO:0034765|GO:0035725|GO:0005227|GO:0016021|GO:0005216|GO:0071805	0.0027559	1	2.60269	yes
NM_014555	hsa-miR-7109-5p	1120.75	909.476	913.818	493.419	341.646	296.089	chr11	-	2404515	2423045	TRPM5	transient receptor potential cation channel%2C subfamily M%2C member 5	29850	GO:0005244|GO:0005886|GO:0005272|GO:0005267|GO:0055085|GO:0034220|GO:0050909|GO:0070588|GO:0034765|GO:0035725|GO:0005227|GO:0016021|GO:0005216|GO:0071805	0.0027559	1	2.60269	yes
NM_014555	hsa-miR-7152-3p	1120.75	909.476	913.818	493.419	341.646	296.089	chr11	-	2404515	2423045	TRPM5	transient receptor potential cation channel%2C subfamily M%2C member 5	29850	GO:0005244|GO:0005886|GO:0005272|GO:0005267|GO:0055085|GO:0034220|GO:0050909|GO:0070588|GO:0034765|GO:0035725|GO:0005227|GO:0016021|GO:0005216|GO:0071805	0.0027559	1	2.60269	yes
NM_014555	hsa-miR-7160-5p	1120.75	909.476	913.818	493.419	341.646	296.089	chr11	-	2404515	2423045	TRPM5	transient receptor potential cation channel%2C subfamily M%2C member 5	29850	GO:0005244|GO:0005886|GO:0005272|GO:0005267|GO:0055085|GO:0034220|GO:0050909|GO:0070588|GO:0034765|GO:0035725|GO:0005227|GO:0016021|GO:0005216|GO:0071805	0.0027559	1	2.60269	yes
NM_014555	hsa-miR-744-5p	1120.75	909.476	913.818	493.419	341.646	296.089	chr11	-	2404515	2423045	TRPM5	transient receptor potential cation channel%2C subfamily M%2C member 5	29850	GO:0005244|GO:0005886|GO:0005272|GO:0005267|GO:0055085|GO:0034220|GO:0050909|GO:0070588|GO:0034765|GO:0035725|GO:0005227|GO:0016021|GO:0005216|GO:0071805	0.0027559	1	2.60269	yes
NM_014555	hsa-miR-762	1120.75	909.476	913.818	493.419	341.646	296.089	chr11	-	2404515	2423045	TRPM5	transient receptor potential cation channel%2C subfamily M%2C member 5	29850	GO:0005244|GO:0005886|GO:0005272|GO:0005267|GO:0055085|GO:0034220|GO:0050909|GO:0070588|GO:0034765|GO:0035725|GO:0005227|GO:0016021|GO:0005216|GO:0071805	0.0027559	1	2.60269	yes
NM_014555	hsa-miR-764	1120.75	909.476	913.818	493.419	341.646	296.089	chr11	-	2404515	2423045	TRPM5	transient receptor potential cation channel%2C subfamily M%2C member 5	29850	GO:0005244|GO:0005886|GO:0005272|GO:0005267|GO:0055085|GO:0034220|GO:0050909|GO:0070588|GO:0034765|GO:0035725|GO:0005227|GO:0016021|GO:0005216|GO:0071805	0.0027559	1	2.60269	yes
NM_014555	hsa-miR-766-3p	1120.75	909.476	913.818	493.419	341.646	296.089	chr11	-	2404515	2423045	TRPM5	transient receptor potential cation channel%2C subfamily M%2C member 5	29850	GO:0005244|GO:0005886|GO:0005272|GO:0005267|GO:0055085|GO:0034220|GO:0050909|GO:0070588|GO:0034765|GO:0035725|GO:0005227|GO:0016021|GO:0005216|GO:0071805	0.0027559	1	2.60269	yes
NM_014555	hsa-miR-874-5p	1120.75	909.476	913.818	493.419	341.646	296.089	chr11	-	2404515	2423045	TRPM5	transient receptor potential cation channel%2C subfamily M%2C member 5	29850	GO:0005244|GO:0005886|GO:0005272|GO:0005267|GO:0055085|GO:0034220|GO:0050909|GO:0070588|GO:0034765|GO:0035725|GO:0005227|GO:0016021|GO:0005216|GO:0071805	0.0027559	1	2.60269	yes
NM_014555	hsa-miR-939-3p	1120.75	909.476	913.818	493.419	341.646	296.089	chr11	-	2404515	2423045	TRPM5	transient receptor potential cation channel%2C subfamily M%2C member 5	29850	GO:0005244|GO:0005886|GO:0005272|GO:0005267|GO:0055085|GO:0034220|GO:0050909|GO:0070588|GO:0034765|GO:0035725|GO:0005227|GO:0016021|GO:0005216|GO:0071805	0.0027559	1	2.60269	yes
NM_014555	hsa-miR-939-5p	1120.75	909.476	913.818	493.419	341.646	296.089	chr11	-	2404515	2423045	TRPM5	transient receptor potential cation channel%2C subfamily M%2C member 5	29850	GO:0005244|GO:0005886|GO:0005272|GO:0005267|GO:0055085|GO:0034220|GO:0050909|GO:0070588|GO:0034765|GO:0035725|GO:0005227|GO:0016021|GO:0005216|GO:0071805	0.0027559	1	2.60269	yes
NM_014716	hsa-miR-1538	1969.01	1821.54	1973.76	1075.77	928.429	717.134	chr17	+	7336528	7351474	ACAP1	ArfGAP with coiled-coil%2C ankyrin repeat and PH domains 1	9744	GO:0043547|GO:0008060|GO:0016020|GO:0032312|GO:0008270|GO:0015031|GO:0055038	0.0009228	1	2.11819	yes
NM_014716	hsa-miR-2861	1969.01	1821.54	1973.76	1075.77	928.429	717.134	chr17	+	7336528	7351474	ACAP1	ArfGAP with coiled-coil%2C ankyrin repeat and PH domains 1	9744	GO:0043547|GO:0008060|GO:0016020|GO:0032312|GO:0008270|GO:0015031|GO:0055038	0.0009228	1	2.11819	yes
NM_014716	hsa-miR-3180-5p	1969.01	1821.54	1973.76	1075.77	928.429	717.134	chr17	+	7336528	7351474	ACAP1	ArfGAP with coiled-coil%2C ankyrin repeat and PH domains 1	9744	GO:0043547|GO:0008060|GO:0016020|GO:0032312|GO:0008270|GO:0015031|GO:0055038	0.0009228	1	2.11819	yes
NM_014716	hsa-miR-3197	1969.01	1821.54	1973.76	1075.77	928.429	717.134	chr17	+	7336528	7351474	ACAP1	ArfGAP with coiled-coil%2C ankyrin repeat and PH domains 1	9744	GO:0043547|GO:0008060|GO:0016020|GO:0032312|GO:0008270|GO:0015031|GO:0055038	0.0009228	1	2.11819	yes
NM_014716	hsa-miR-324-3p	1969.01	1821.54	1973.76	1075.77	928.429	717.134	chr17	+	7336528	7351474	ACAP1	ArfGAP with coiled-coil%2C ankyrin repeat and PH domains 1	9744	GO:0043547|GO:0008060|GO:0016020|GO:0032312|GO:0008270|GO:0015031|GO:0055038	0.0009228	1	2.11819	yes
NM_014716	hsa-miR-328-5p	1969.01	1821.54	1973.76	1075.77	928.429	717.134	chr17	+	7336528	7351474	ACAP1	ArfGAP with coiled-coil%2C ankyrin repeat and PH domains 1	9744	GO:0043547|GO:0008060|GO:0016020|GO:0032312|GO:0008270|GO:0015031|GO:0055038	0.0009228	1	2.11819	yes
NM_014716	hsa-miR-3615	1969.01	1821.54	1973.76	1075.77	928.429	717.134	chr17	+	7336528	7351474	ACAP1	ArfGAP with coiled-coil%2C ankyrin repeat and PH domains 1	9744	GO:0043547|GO:0008060|GO:0016020|GO:0032312|GO:0008270|GO:0015031|GO:0055038	0.0009228	1	2.11819	yes
NM_014716	hsa-miR-370-3p	1969.01	1821.54	1973.76	1075.77	928.429	717.134	chr17	+	7336528	7351474	ACAP1	ArfGAP with coiled-coil%2C ankyrin repeat and PH domains 1	9744	GO:0043547|GO:0008060|GO:0016020|GO:0032312|GO:0008270|GO:0015031|GO:0055038	0.0009228	1	2.11819	yes
NM_014716	hsa-miR-4292	1969.01	1821.54	1973.76	1075.77	928.429	717.134	chr17	+	7336528	7351474	ACAP1	ArfGAP with coiled-coil%2C ankyrin repeat and PH domains 1	9744	GO:0043547|GO:0008060|GO:0016020|GO:0032312|GO:0008270|GO:0015031|GO:0055038	0.0009228	1	2.11819	yes
NM_014716	hsa-miR-4448	1969.01	1821.54	1973.76	1075.77	928.429	717.134	chr17	+	7336528	7351474	ACAP1	ArfGAP with coiled-coil%2C ankyrin repeat and PH domains 1	9744	GO:0043547|GO:0008060|GO:0016020|GO:0032312|GO:0008270|GO:0015031|GO:0055038	0.0009228	1	2.11819	yes
NM_014716	hsa-miR-4459	1969.01	1821.54	1973.76	1075.77	928.429	717.134	chr17	+	7336528	7351474	ACAP1	ArfGAP with coiled-coil%2C ankyrin repeat and PH domains 1	9744	GO:0043547|GO:0008060|GO:0016020|GO:0032312|GO:0008270|GO:0015031|GO:0055038	0.0009228	1	2.11819	yes
NM_014716	hsa-miR-4650-5p	1969.01	1821.54	1973.76	1075.77	928.429	717.134	chr17	+	7336528	7351474	ACAP1	ArfGAP with coiled-coil%2C ankyrin repeat and PH domains 1	9744	GO:0043547|GO:0008060|GO:0016020|GO:0032312|GO:0008270|GO:0015031|GO:0055038	0.0009228	1	2.11819	yes
NM_014716	hsa-miR-4706	1969.01	1821.54	1973.76	1075.77	928.429	717.134	chr17	+	7336528	7351474	ACAP1	ArfGAP with coiled-coil%2C ankyrin repeat and PH domains 1	9744	GO:0043547|GO:0008060|GO:0016020|GO:0032312|GO:0008270|GO:0015031|GO:0055038	0.0009228	1	2.11819	yes
NM_014716	hsa-miR-4725-3p	1969.01	1821.54	1973.76	1075.77	928.429	717.134	chr17	+	7336528	7351474	ACAP1	ArfGAP with coiled-coil%2C ankyrin repeat and PH domains 1	9744	GO:0043547|GO:0008060|GO:0016020|GO:0032312|GO:0008270|GO:0015031|GO:0055038	0.0009228	1	2.11819	yes
NM_014716	hsa-miR-4726-3p	1969.01	1821.54	1973.76	1075.77	928.429	717.134	chr17	+	7336528	7351474	ACAP1	ArfGAP with coiled-coil%2C ankyrin repeat and PH domains 1	9744	GO:0043547|GO:0008060|GO:0016020|GO:0032312|GO:0008270|GO:0015031|GO:0055038	0.0009228	1	2.11819	yes
NM_014716	hsa-miR-4726-5p	1969.01	1821.54	1973.76	1075.77	928.429	717.134	chr17	+	7336528	7351474	ACAP1	ArfGAP with coiled-coil%2C ankyrin repeat and PH domains 1	9744	GO:0043547|GO:0008060|GO:0016020|GO:0032312|GO:0008270|GO:0015031|GO:0055038	0.0009228	1	2.11819	yes
NM_014716	hsa-miR-4739	1969.01	1821.54	1973.76	1075.77	928.429	717.134	chr17	+	7336528	7351474	ACAP1	ArfGAP with coiled-coil%2C ankyrin repeat and PH domains 1	9744	GO:0043547|GO:0008060|GO:0016020|GO:0032312|GO:0008270|GO:0015031|GO:0055038	0.0009228	1	2.11819	yes
NM_014716	hsa-miR-4749-5p	1969.01	1821.54	1973.76	1075.77	928.429	717.134	chr17	+	7336528	7351474	ACAP1	ArfGAP with coiled-coil%2C ankyrin repeat and PH domains 1	9744	GO:0043547|GO:0008060|GO:0016020|GO:0032312|GO:0008270|GO:0015031|GO:0055038	0.0009228	1	2.11819	yes
NM_014716	hsa-miR-4783-3p	1969.01	1821.54	1973.76	1075.77	928.429	717.134	chr17	+	7336528	7351474	ACAP1	ArfGAP with coiled-coil%2C ankyrin repeat and PH domains 1	9744	GO:0043547|GO:0008060|GO:0016020|GO:0032312|GO:0008270|GO:0015031|GO:0055038	0.0009228	1	2.11819	yes
NM_014716	hsa-miR-484	1969.01	1821.54	1973.76	1075.77	928.429	717.134	chr17	+	7336528	7351474	ACAP1	ArfGAP with coiled-coil%2C ankyrin repeat and PH domains 1	9744	GO:0043547|GO:0008060|GO:0016020|GO:0032312|GO:0008270|GO:0015031|GO:0055038	0.0009228	1	2.11819	yes
NM_014716	hsa-miR-5703	1969.01	1821.54	1973.76	1075.77	928.429	717.134	chr17	+	7336528	7351474	ACAP1	ArfGAP with coiled-coil%2C ankyrin repeat and PH domains 1	9744	GO:0043547|GO:0008060|GO:0016020|GO:0032312|GO:0008270|GO:0015031|GO:0055038	0.0009228	1	2.11819	yes
NM_014716	hsa-miR-6089	1969.01	1821.54	1973.76	1075.77	928.429	717.134	chr17	+	7336528	7351474	ACAP1	ArfGAP with coiled-coil%2C ankyrin repeat and PH domains 1	9744	GO:0043547|GO:0008060|GO:0016020|GO:0032312|GO:0008270|GO:0015031|GO:0055038	0.0009228	1	2.11819	yes
NM_014716	hsa-miR-637	1969.01	1821.54	1973.76	1075.77	928.429	717.134	chr17	+	7336528	7351474	ACAP1	ArfGAP with coiled-coil%2C ankyrin repeat and PH domains 1	9744	GO:0043547|GO:0008060|GO:0016020|GO:0032312|GO:0008270|GO:0015031|GO:0055038	0.0009228	1	2.11819	yes
NM_014716	hsa-miR-661	1969.01	1821.54	1973.76	1075.77	928.429	717.134	chr17	+	7336528	7351474	ACAP1	ArfGAP with coiled-coil%2C ankyrin repeat and PH domains 1	9744	GO:0043547|GO:0008060|GO:0016020|GO:0032312|GO:0008270|GO:0015031|GO:0055038	0.0009228	1	2.11819	yes
NM_014716	hsa-miR-665	1969.01	1821.54	1973.76	1075.77	928.429	717.134	chr17	+	7336528	7351474	ACAP1	ArfGAP with coiled-coil%2C ankyrin repeat and PH domains 1	9744	GO:0043547|GO:0008060|GO:0016020|GO:0032312|GO:0008270|GO:0015031|GO:0055038	0.0009228	1	2.11819	yes
NM_014716	hsa-miR-6736-3p	1969.01	1821.54	1973.76	1075.77	928.429	717.134	chr17	+	7336528	7351474	ACAP1	ArfGAP with coiled-coil%2C ankyrin repeat and PH domains 1	9744	GO:0043547|GO:0008060|GO:0016020|GO:0032312|GO:0008270|GO:0015031|GO:0055038	0.0009228	1	2.11819	yes
NM_014716	hsa-miR-6749-5p	1969.01	1821.54	1973.76	1075.77	928.429	717.134	chr17	+	7336528	7351474	ACAP1	ArfGAP with coiled-coil%2C ankyrin repeat and PH domains 1	9744	GO:0043547|GO:0008060|GO:0016020|GO:0032312|GO:0008270|GO:0015031|GO:0055038	0.0009228	1	2.11819	yes
NM_014716	hsa-miR-6756-5p	1969.01	1821.54	1973.76	1075.77	928.429	717.134	chr17	+	7336528	7351474	ACAP1	ArfGAP with coiled-coil%2C ankyrin repeat and PH domains 1	9744	GO:0043547|GO:0008060|GO:0016020|GO:0032312|GO:0008270|GO:0015031|GO:0055038	0.0009228	1	2.11819	yes
NM_014716	hsa-miR-6763-3p	1969.01	1821.54	1973.76	1075.77	928.429	717.134	chr17	+	7336528	7351474	ACAP1	ArfGAP with coiled-coil%2C ankyrin repeat and PH domains 1	9744	GO:0043547|GO:0008060|GO:0016020|GO:0032312|GO:0008270|GO:0015031|GO:0055038	0.0009228	1	2.11819	yes
NM_014716	hsa-miR-6780b-5p	1969.01	1821.54	1973.76	1075.77	928.429	717.134	chr17	+	7336528	7351474	ACAP1	ArfGAP with coiled-coil%2C ankyrin repeat and PH domains 1	9744	GO:0043547|GO:0008060|GO:0016020|GO:0032312|GO:0008270|GO:0015031|GO:0055038	0.0009228	1	2.11819	yes
NM_014716	hsa-miR-6784-5p	1969.01	1821.54	1973.76	1075.77	928.429	717.134	chr17	+	7336528	7351474	ACAP1	ArfGAP with coiled-coil%2C ankyrin repeat and PH domains 1	9744	GO:0043547|GO:0008060|GO:0016020|GO:0032312|GO:0008270|GO:0015031|GO:0055038	0.0009228	1	2.11819	yes
NM_014716	hsa-miR-6787-5p	1969.01	1821.54	1973.76	1075.77	928.429	717.134	chr17	+	7336528	7351474	ACAP1	ArfGAP with coiled-coil%2C ankyrin repeat and PH domains 1	9744	GO:0043547|GO:0008060|GO:0016020|GO:0032312|GO:0008270|GO:0015031|GO:0055038	0.0009228	1	2.11819	yes
NM_014716	hsa-miR-6791-3p	1969.01	1821.54	1973.76	1075.77	928.429	717.134	chr17	+	7336528	7351474	ACAP1	ArfGAP with coiled-coil%2C ankyrin repeat and PH domains 1	9744	GO:0043547|GO:0008060|GO:0016020|GO:0032312|GO:0008270|GO:0015031|GO:0055038	0.0009228	1	2.11819	yes
NM_014716	hsa-miR-6791-5p	1969.01	1821.54	1973.76	1075.77	928.429	717.134	chr17	+	7336528	7351474	ACAP1	ArfGAP with coiled-coil%2C ankyrin repeat and PH domains 1	9744	GO:0043547|GO:0008060|GO:0016020|GO:0032312|GO:0008270|GO:0015031|GO:0055038	0.0009228	1	2.11819	yes
NM_014716	hsa-miR-6794-5p	1969.01	1821.54	1973.76	1075.77	928.429	717.134	chr17	+	7336528	7351474	ACAP1	ArfGAP with coiled-coil%2C ankyrin repeat and PH domains 1	9744	GO:0043547|GO:0008060|GO:0016020|GO:0032312|GO:0008270|GO:0015031|GO:0055038	0.0009228	1	2.11819	yes
NM_014716	hsa-miR-6803-5p	1969.01	1821.54	1973.76	1075.77	928.429	717.134	chr17	+	7336528	7351474	ACAP1	ArfGAP with coiled-coil%2C ankyrin repeat and PH domains 1	9744	GO:0043547|GO:0008060|GO:0016020|GO:0032312|GO:0008270|GO:0015031|GO:0055038	0.0009228	1	2.11819	yes
NM_014716	hsa-miR-6808-5p	1969.01	1821.54	1973.76	1075.77	928.429	717.134	chr17	+	7336528	7351474	ACAP1	ArfGAP with coiled-coil%2C ankyrin repeat and PH domains 1	9744	GO:0043547|GO:0008060|GO:0016020|GO:0032312|GO:0008270|GO:0015031|GO:0055038	0.0009228	1	2.11819	yes
NM_014716	hsa-miR-6836-5p	1969.01	1821.54	1973.76	1075.77	928.429	717.134	chr17	+	7336528	7351474	ACAP1	ArfGAP with coiled-coil%2C ankyrin repeat and PH domains 1	9744	GO:0043547|GO:0008060|GO:0016020|GO:0032312|GO:0008270|GO:0015031|GO:0055038	0.0009228	1	2.11819	yes
NM_014716	hsa-miR-6846-5p	1969.01	1821.54	1973.76	1075.77	928.429	717.134	chr17	+	7336528	7351474	ACAP1	ArfGAP with coiled-coil%2C ankyrin repeat and PH domains 1	9744	GO:0043547|GO:0008060|GO:0016020|GO:0032312|GO:0008270|GO:0015031|GO:0055038	0.0009228	1	2.11819	yes
NM_014716	hsa-miR-6848-5p	1969.01	1821.54	1973.76	1075.77	928.429	717.134	chr17	+	7336528	7351474	ACAP1	ArfGAP with coiled-coil%2C ankyrin repeat and PH domains 1	9744	GO:0043547|GO:0008060|GO:0016020|GO:0032312|GO:0008270|GO:0015031|GO:0055038	0.0009228	1	2.11819	yes
NM_014716	hsa-miR-6862-3p	1969.01	1821.54	1973.76	1075.77	928.429	717.134	chr17	+	7336528	7351474	ACAP1	ArfGAP with coiled-coil%2C ankyrin repeat and PH domains 1	9744	GO:0043547|GO:0008060|GO:0016020|GO:0032312|GO:0008270|GO:0015031|GO:0055038	0.0009228	1	2.11819	yes
NM_014716	hsa-miR-6884-3p	1969.01	1821.54	1973.76	1075.77	928.429	717.134	chr17	+	7336528	7351474	ACAP1	ArfGAP with coiled-coil%2C ankyrin repeat and PH domains 1	9744	GO:0043547|GO:0008060|GO:0016020|GO:0032312|GO:0008270|GO:0015031|GO:0055038	0.0009228	1	2.11819	yes
NM_014716	hsa-miR-7108-5p	1969.01	1821.54	1973.76	1075.77	928.429	717.134	chr17	+	7336528	7351474	ACAP1	ArfGAP with coiled-coil%2C ankyrin repeat and PH domains 1	9744	GO:0043547|GO:0008060|GO:0016020|GO:0032312|GO:0008270|GO:0015031|GO:0055038	0.0009228	1	2.11819	yes
NM_014716	hsa-miR-8089	1969.01	1821.54	1973.76	1075.77	928.429	717.134	chr17	+	7336528	7351474	ACAP1	ArfGAP with coiled-coil%2C ankyrin repeat and PH domains 1	9744	GO:0043547|GO:0008060|GO:0016020|GO:0032312|GO:0008270|GO:0015031|GO:0055038	0.0009228	1	2.11819	yes
NM_014716	hsa-miR-937-5p	1969.01	1821.54	1973.76	1075.77	928.429	717.134	chr17	+	7336528	7351474	ACAP1	ArfGAP with coiled-coil%2C ankyrin repeat and PH domains 1	9744	GO:0043547|GO:0008060|GO:0016020|GO:0032312|GO:0008270|GO:0015031|GO:0055038	0.0009228	1	2.11819	yes
NM_022119	hsa-miR-1225-3p	8.929	9.18216	18.6077	26.286	28.0356	35.3828	chr16	-	2852726	2858170	PRSS22	protease%2C serine%2C 22	64063	GO:0004252|GO:0006508|GO:0005576	0.0139963	1	0.409331	yes
NM_022119	hsa-miR-1228-5p	8.929	9.18216	18.6077	26.286	28.0356	35.3828	chr16	-	2852726	2858170	PRSS22	protease%2C serine%2C 22	64063	GO:0004252|GO:0006508|GO:0005576	0.0139963	1	0.409331	yes
NM_022119	hsa-miR-1237-5p	8.929	9.18216	18.6077	26.286	28.0356	35.3828	chr16	-	2852726	2858170	PRSS22	protease%2C serine%2C 22	64063	GO:0004252|GO:0006508|GO:0005576	0.0139963	1	0.409331	yes
NM_022119	hsa-miR-1321	8.929	9.18216	18.6077	26.286	28.0356	35.3828	chr16	-	2852726	2858170	PRSS22	protease%2C serine%2C 22	64063	GO:0004252|GO:0006508|GO:0005576	0.0139963	1	0.409331	yes
NM_022119	hsa-miR-1915-3p	8.929	9.18216	18.6077	26.286	28.0356	35.3828	chr16	-	2852726	2858170	PRSS22	protease%2C serine%2C 22	64063	GO:0004252|GO:0006508|GO:0005576	0.0139963	1	0.409331	yes
NM_022119	hsa-miR-2861	8.929	9.18216	18.6077	26.286	28.0356	35.3828	chr16	-	2852726	2858170	PRSS22	protease%2C serine%2C 22	64063	GO:0004252|GO:0006508|GO:0005576	0.0139963	1	0.409331	yes
NM_022119	hsa-miR-296-5p	8.929	9.18216	18.6077	26.286	28.0356	35.3828	chr16	-	2852726	2858170	PRSS22	protease%2C serine%2C 22	64063	GO:0004252|GO:0006508|GO:0005576	0.0139963	1	0.409331	yes
NM_022119	hsa-miR-3151-5p	8.929	9.18216	18.6077	26.286	28.0356	35.3828	chr16	-	2852726	2858170	PRSS22	protease%2C serine%2C 22	64063	GO:0004252|GO:0006508|GO:0005576	0.0139963	1	0.409331	yes
NM_022119	hsa-miR-3180-3p	8.929	9.18216	18.6077	26.286	28.0356	35.3828	chr16	-	2852726	2858170	PRSS22	protease%2C serine%2C 22	64063	GO:0004252|GO:0006508|GO:0005576	0.0139963	1	0.409331	yes
NM_022119	hsa-miR-423-3p	8.929	9.18216	18.6077	26.286	28.0356	35.3828	chr16	-	2852726	2858170	PRSS22	protease%2C serine%2C 22	64063	GO:0004252|GO:0006508|GO:0005576	0.0139963	1	0.409331	yes
NM_022119	hsa-miR-4530	8.929	9.18216	18.6077	26.286	28.0356	35.3828	chr16	-	2852726	2858170	PRSS22	protease%2C serine%2C 22	64063	GO:0004252|GO:0006508|GO:0005576	0.0139963	1	0.409331	yes
NM_022119	hsa-miR-4685-5p	8.929	9.18216	18.6077	26.286	28.0356	35.3828	chr16	-	2852726	2858170	PRSS22	protease%2C serine%2C 22	64063	GO:0004252|GO:0006508|GO:0005576	0.0139963	1	0.409331	yes
NM_022119	hsa-miR-4687-3p	8.929	9.18216	18.6077	26.286	28.0356	35.3828	chr16	-	2852726	2858170	PRSS22	protease%2C serine%2C 22	64063	GO:0004252|GO:0006508|GO:0005576	0.0139963	1	0.409331	yes
NM_022119	hsa-miR-4697-3p	8.929	9.18216	18.6077	26.286	28.0356	35.3828	chr16	-	2852726	2858170	PRSS22	protease%2C serine%2C 22	64063	GO:0004252|GO:0006508|GO:0005576	0.0139963	1	0.409331	yes
NM_022119	hsa-miR-4706	8.929	9.18216	18.6077	26.286	28.0356	35.3828	chr16	-	2852726	2858170	PRSS22	protease%2C serine%2C 22	64063	GO:0004252|GO:0006508|GO:0005576	0.0139963	1	0.409331	yes
NM_022119	hsa-miR-4739	8.929	9.18216	18.6077	26.286	28.0356	35.3828	chr16	-	2852726	2858170	PRSS22	protease%2C serine%2C 22	64063	GO:0004252|GO:0006508|GO:0005576	0.0139963	1	0.409331	yes
NM_022119	hsa-miR-4746-3p	8.929	9.18216	18.6077	26.286	28.0356	35.3828	chr16	-	2852726	2858170	PRSS22	protease%2C serine%2C 22	64063	GO:0004252|GO:0006508|GO:0005576	0.0139963	1	0.409331	yes
NM_022119	hsa-miR-4749-5p	8.929	9.18216	18.6077	26.286	28.0356	35.3828	chr16	-	2852726	2858170	PRSS22	protease%2C serine%2C 22	64063	GO:0004252|GO:0006508|GO:0005576	0.0139963	1	0.409331	yes
NM_022119	hsa-miR-4763-3p	8.929	9.18216	18.6077	26.286	28.0356	35.3828	chr16	-	2852726	2858170	PRSS22	protease%2C serine%2C 22	64063	GO:0004252|GO:0006508|GO:0005576	0.0139963	1	0.409331	yes
NM_022119	hsa-miR-5008-5p	8.929	9.18216	18.6077	26.286	28.0356	35.3828	chr16	-	2852726	2858170	PRSS22	protease%2C serine%2C 22	64063	GO:0004252|GO:0006508|GO:0005576	0.0139963	1	0.409331	yes
NM_022119	hsa-miR-5787	8.929	9.18216	18.6077	26.286	28.0356	35.3828	chr16	-	2852726	2858170	PRSS22	protease%2C serine%2C 22	64063	GO:0004252|GO:0006508|GO:0005576	0.0139963	1	0.409331	yes
NM_022119	hsa-miR-6089	8.929	9.18216	18.6077	26.286	28.0356	35.3828	chr16	-	2852726	2858170	PRSS22	protease%2C serine%2C 22	64063	GO:0004252|GO:0006508|GO:0005576	0.0139963	1	0.409331	yes
NM_022119	hsa-miR-637	8.929	9.18216	18.6077	26.286	28.0356	35.3828	chr16	-	2852726	2858170	PRSS22	protease%2C serine%2C 22	64063	GO:0004252|GO:0006508|GO:0005576	0.0139963	1	0.409331	yes
NM_022119	hsa-miR-663a	8.929	9.18216	18.6077	26.286	28.0356	35.3828	chr16	-	2852726	2858170	PRSS22	protease%2C serine%2C 22	64063	GO:0004252|GO:0006508|GO:0005576	0.0139963	1	0.409331	yes
NM_022119	hsa-miR-6749-5p	8.929	9.18216	18.6077	26.286	28.0356	35.3828	chr16	-	2852726	2858170	PRSS22	protease%2C serine%2C 22	64063	GO:0004252|GO:0006508|GO:0005576	0.0139963	1	0.409331	yes
NM_022119	hsa-miR-6756-5p	8.929	9.18216	18.6077	26.286	28.0356	35.3828	chr16	-	2852726	2858170	PRSS22	protease%2C serine%2C 22	64063	GO:0004252|GO:0006508|GO:0005576	0.0139963	1	0.409331	yes
NM_022119	hsa-miR-6769b-5p	8.929	9.18216	18.6077	26.286	28.0356	35.3828	chr16	-	2852726	2858170	PRSS22	protease%2C serine%2C 22	64063	GO:0004252|GO:0006508|GO:0005576	0.0139963	1	0.409331	yes
NM_022119	hsa-miR-6777-5p	8.929	9.18216	18.6077	26.286	28.0356	35.3828	chr16	-	2852726	2858170	PRSS22	protease%2C serine%2C 22	64063	GO:0004252|GO:0006508|GO:0005576	0.0139963	1	0.409331	yes
NM_022119	hsa-miR-6781-5p	8.929	9.18216	18.6077	26.286	28.0356	35.3828	chr16	-	2852726	2858170	PRSS22	protease%2C serine%2C 22	64063	GO:0004252|GO:0006508|GO:0005576	0.0139963	1	0.409331	yes
NM_022119	hsa-miR-6784-5p	8.929	9.18216	18.6077	26.286	28.0356	35.3828	chr16	-	2852726	2858170	PRSS22	protease%2C serine%2C 22	64063	GO:0004252|GO:0006508|GO:0005576	0.0139963	1	0.409331	yes
NM_022119	hsa-miR-6787-5p	8.929	9.18216	18.6077	26.286	28.0356	35.3828	chr16	-	2852726	2858170	PRSS22	protease%2C serine%2C 22	64063	GO:0004252|GO:0006508|GO:0005576	0.0139963	1	0.409331	yes
NM_022119	hsa-miR-6797-5p	8.929	9.18216	18.6077	26.286	28.0356	35.3828	chr16	-	2852726	2858170	PRSS22	protease%2C serine%2C 22	64063	GO:0004252|GO:0006508|GO:0005576	0.0139963	1	0.409331	yes
NM_022119	hsa-miR-6806-5p	8.929	9.18216	18.6077	26.286	28.0356	35.3828	chr16	-	2852726	2858170	PRSS22	protease%2C serine%2C 22	64063	GO:0004252|GO:0006508|GO:0005576	0.0139963	1	0.409331	yes
NM_022119	hsa-miR-6816-5p	8.929	9.18216	18.6077	26.286	28.0356	35.3828	chr16	-	2852726	2858170	PRSS22	protease%2C serine%2C 22	64063	GO:0004252|GO:0006508|GO:0005576	0.0139963	1	0.409331	yes
NM_022119	hsa-miR-6840-5p	8.929	9.18216	18.6077	26.286	28.0356	35.3828	chr16	-	2852726	2858170	PRSS22	protease%2C serine%2C 22	64063	GO:0004252|GO:0006508|GO:0005576	0.0139963	1	0.409331	yes
NM_022119	hsa-miR-6851-5p	8.929	9.18216	18.6077	26.286	28.0356	35.3828	chr16	-	2852726	2858170	PRSS22	protease%2C serine%2C 22	64063	GO:0004252|GO:0006508|GO:0005576	0.0139963	1	0.409331	yes
NM_022119	hsa-miR-7111-5p	8.929	9.18216	18.6077	26.286	28.0356	35.3828	chr16	-	2852726	2858170	PRSS22	protease%2C serine%2C 22	64063	GO:0004252|GO:0006508|GO:0005576	0.0139963	1	0.409331	yes
NM_022119	hsa-miR-8075	8.929	9.18216	18.6077	26.286	28.0356	35.3828	chr16	-	2852726	2858170	PRSS22	protease%2C serine%2C 22	64063	GO:0004252|GO:0006508|GO:0005576	0.0139963	1	0.409331	yes
NM_022119	hsa-miR-939-5p	8.929	9.18216	18.6077	26.286	28.0356	35.3828	chr16	-	2852726	2858170	PRSS22	protease%2C serine%2C 22	64063	GO:0004252|GO:0006508|GO:0005576	0.0139963	1	0.409331	yes
NM_005609	hsa-miR-1182	8567.96	9939.73	7240.33	2501.99	2662.85	1951.35	chr11	-	64746388	64760715	PYGM	phosphorylase%2C glycogen%2C muscle%2C transcript variant 1	5837	GO:0000166|GO:0005975|GO:0030170|GO:0005977|GO:0009405|GO:0008184|GO:0006006|GO:0044281|GO:0005980|GO:0070062|GO:0005829	0.0015423	1	3.61824	yes
NM_005609	hsa-miR-1249-5p	8567.96	9939.73	7240.33	2501.99	2662.85	1951.35	chr11	-	64746388	64760715	PYGM	phosphorylase%2C glycogen%2C muscle%2C transcript variant 1	5837	GO:0000166|GO:0005975|GO:0030170|GO:0005977|GO:0009405|GO:0008184|GO:0006006|GO:0044281|GO:0005980|GO:0070062|GO:0005829	0.0015423	1	3.61824	yes
NM_005609	hsa-miR-149-3p	8567.96	9939.73	7240.33	2501.99	2662.85	1951.35	chr11	-	64746388	64760715	PYGM	phosphorylase%2C glycogen%2C muscle%2C transcript variant 1	5837	GO:0000166|GO:0005975|GO:0030170|GO:0005977|GO:0009405|GO:0008184|GO:0006006|GO:0044281|GO:0005980|GO:0070062|GO:0005829	0.0015423	1	3.61824	yes
NM_005609	hsa-miR-185-3p	8567.96	9939.73	7240.33	2501.99	2662.85	1951.35	chr11	-	64746388	64760715	PYGM	phosphorylase%2C glycogen%2C muscle%2C transcript variant 1	5837	GO:0000166|GO:0005975|GO:0030170|GO:0005977|GO:0009405|GO:0008184|GO:0006006|GO:0044281|GO:0005980|GO:0070062|GO:0005829	0.0015423	1	3.61824	yes
NM_005609	hsa-miR-1914-5p	8567.96	9939.73	7240.33	2501.99	2662.85	1951.35	chr11	-	64746388	64760715	PYGM	phosphorylase%2C glycogen%2C muscle%2C transcript variant 1	5837	GO:0000166|GO:0005975|GO:0030170|GO:0005977|GO:0009405|GO:0008184|GO:0006006|GO:0044281|GO:0005980|GO:0070062|GO:0005829	0.0015423	1	3.61824	yes
NM_005609	hsa-miR-1972	8567.96	9939.73	7240.33	2501.99	2662.85	1951.35	chr11	-	64746388	64760715	PYGM	phosphorylase%2C glycogen%2C muscle%2C transcript variant 1	5837	GO:0000166|GO:0005975|GO:0030170|GO:0005977|GO:0009405|GO:0008184|GO:0006006|GO:0044281|GO:0005980|GO:0070062|GO:0005829	0.0015423	1	3.61824	yes
NM_005609	hsa-miR-2278	8567.96	9939.73	7240.33	2501.99	2662.85	1951.35	chr11	-	64746388	64760715	PYGM	phosphorylase%2C glycogen%2C muscle%2C transcript variant 1	5837	GO:0000166|GO:0005975|GO:0030170|GO:0005977|GO:0009405|GO:0008184|GO:0006006|GO:0044281|GO:0005980|GO:0070062|GO:0005829	0.0015423	1	3.61824	yes
NM_005609	hsa-miR-3131	8567.96	9939.73	7240.33	2501.99	2662.85	1951.35	chr11	-	64746388	64760715	PYGM	phosphorylase%2C glycogen%2C muscle%2C transcript variant 1	5837	GO:0000166|GO:0005975|GO:0030170|GO:0005977|GO:0009405|GO:0008184|GO:0006006|GO:0044281|GO:0005980|GO:0070062|GO:0005829	0.0015423	1	3.61824	yes
NM_005609	hsa-miR-3677-3p	8567.96	9939.73	7240.33	2501.99	2662.85	1951.35	chr11	-	64746388	64760715	PYGM	phosphorylase%2C glycogen%2C muscle%2C transcript variant 1	5837	GO:0000166|GO:0005975|GO:0030170|GO:0005977|GO:0009405|GO:0008184|GO:0006006|GO:0044281|GO:0005980|GO:0070062|GO:0005829	0.0015423	1	3.61824	yes
NM_005609	hsa-miR-3944-3p	8567.96	9939.73	7240.33	2501.99	2662.85	1951.35	chr11	-	64746388	64760715	PYGM	phosphorylase%2C glycogen%2C muscle%2C transcript variant 1	5837	GO:0000166|GO:0005975|GO:0030170|GO:0005977|GO:0009405|GO:0008184|GO:0006006|GO:0044281|GO:0005980|GO:0070062|GO:0005829	0.0015423	1	3.61824	yes
NM_005609	hsa-miR-4298	8567.96	9939.73	7240.33	2501.99	2662.85	1951.35	chr11	-	64746388	64760715	PYGM	phosphorylase%2C glycogen%2C muscle%2C transcript variant 1	5837	GO:0000166|GO:0005975|GO:0030170|GO:0005977|GO:0009405|GO:0008184|GO:0006006|GO:0044281|GO:0005980|GO:0070062|GO:0005829	0.0015423	1	3.61824	yes
NM_005609	hsa-miR-4459	8567.96	9939.73	7240.33	2501.99	2662.85	1951.35	chr11	-	64746388	64760715	PYGM	phosphorylase%2C glycogen%2C muscle%2C transcript variant 1	5837	GO:0000166|GO:0005975|GO:0030170|GO:0005977|GO:0009405|GO:0008184|GO:0006006|GO:0044281|GO:0005980|GO:0070062|GO:0005829	0.0015423	1	3.61824	yes
NM_005609	hsa-miR-4498	8567.96	9939.73	7240.33	2501.99	2662.85	1951.35	chr11	-	64746388	64760715	PYGM	phosphorylase%2C glycogen%2C muscle%2C transcript variant 1	5837	GO:0000166|GO:0005975|GO:0030170|GO:0005977|GO:0009405|GO:0008184|GO:0006006|GO:0044281|GO:0005980|GO:0070062|GO:0005829	0.0015423	1	3.61824	yes
NM_005609	hsa-miR-4640-5p	8567.96	9939.73	7240.33	2501.99	2662.85	1951.35	chr11	-	64746388	64760715	PYGM	phosphorylase%2C glycogen%2C muscle%2C transcript variant 1	5837	GO:0000166|GO:0005975|GO:0030170|GO:0005977|GO:0009405|GO:0008184|GO:0006006|GO:0044281|GO:0005980|GO:0070062|GO:0005829	0.0015423	1	3.61824	yes
NM_005609	hsa-miR-4651	8567.96	9939.73	7240.33	2501.99	2662.85	1951.35	chr11	-	64746388	64760715	PYGM	phosphorylase%2C glycogen%2C muscle%2C transcript variant 1	5837	GO:0000166|GO:0005975|GO:0030170|GO:0005977|GO:0009405|GO:0008184|GO:0006006|GO:0044281|GO:0005980|GO:0070062|GO:0005829	0.0015423	1	3.61824	yes
NM_005609	hsa-miR-4690-5p	8567.96	9939.73	7240.33	2501.99	2662.85	1951.35	chr11	-	64746388	64760715	PYGM	phosphorylase%2C glycogen%2C muscle%2C transcript variant 1	5837	GO:0000166|GO:0005975|GO:0030170|GO:0005977|GO:0009405|GO:0008184|GO:0006006|GO:0044281|GO:0005980|GO:0070062|GO:0005829	0.0015423	1	3.61824	yes
NM_005609	hsa-miR-4722-5p	8567.96	9939.73	7240.33	2501.99	2662.85	1951.35	chr11	-	64746388	64760715	PYGM	phosphorylase%2C glycogen%2C muscle%2C transcript variant 1	5837	GO:0000166|GO:0005975|GO:0030170|GO:0005977|GO:0009405|GO:0008184|GO:0006006|GO:0044281|GO:0005980|GO:0070062|GO:0005829	0.0015423	1	3.61824	yes
NM_005609	hsa-miR-4728-5p	8567.96	9939.73	7240.33	2501.99	2662.85	1951.35	chr11	-	64746388	64760715	PYGM	phosphorylase%2C glycogen%2C muscle%2C transcript variant 1	5837	GO:0000166|GO:0005975|GO:0030170|GO:0005977|GO:0009405|GO:0008184|GO:0006006|GO:0044281|GO:0005980|GO:0070062|GO:0005829	0.0015423	1	3.61824	yes
NM_005609	hsa-miR-4739	8567.96	9939.73	7240.33	2501.99	2662.85	1951.35	chr11	-	64746388	64760715	PYGM	phosphorylase%2C glycogen%2C muscle%2C transcript variant 1	5837	GO:0000166|GO:0005975|GO:0030170|GO:0005977|GO:0009405|GO:0008184|GO:0006006|GO:0044281|GO:0005980|GO:0070062|GO:0005829	0.0015423	1	3.61824	yes
NM_005609	hsa-miR-4745-5p	8567.96	9939.73	7240.33	2501.99	2662.85	1951.35	chr11	-	64746388	64760715	PYGM	phosphorylase%2C glycogen%2C muscle%2C transcript variant 1	5837	GO:0000166|GO:0005975|GO:0030170|GO:0005977|GO:0009405|GO:0008184|GO:0006006|GO:0044281|GO:0005980|GO:0070062|GO:0005829	0.0015423	1	3.61824	yes
NM_005609	hsa-miR-4750-3p	8567.96	9939.73	7240.33	2501.99	2662.85	1951.35	chr11	-	64746388	64760715	PYGM	phosphorylase%2C glycogen%2C muscle%2C transcript variant 1	5837	GO:0000166|GO:0005975|GO:0030170|GO:0005977|GO:0009405|GO:0008184|GO:0006006|GO:0044281|GO:0005980|GO:0070062|GO:0005829	0.0015423	1	3.61824	yes
NM_005609	hsa-miR-4756-5p	8567.96	9939.73	7240.33	2501.99	2662.85	1951.35	chr11	-	64746388	64760715	PYGM	phosphorylase%2C glycogen%2C muscle%2C transcript variant 1	5837	GO:0000166|GO:0005975|GO:0030170|GO:0005977|GO:0009405|GO:0008184|GO:0006006|GO:0044281|GO:0005980|GO:0070062|GO:0005829	0.0015423	1	3.61824	yes
NM_005609	hsa-miR-4783-5p	8567.96	9939.73	7240.33	2501.99	2662.85	1951.35	chr11	-	64746388	64760715	PYGM	phosphorylase%2C glycogen%2C muscle%2C transcript variant 1	5837	GO:0000166|GO:0005975|GO:0030170|GO:0005977|GO:0009405|GO:0008184|GO:0006006|GO:0044281|GO:0005980|GO:0070062|GO:0005829	0.0015423	1	3.61824	yes
NM_005609	hsa-miR-5001-5p	8567.96	9939.73	7240.33	2501.99	2662.85	1951.35	chr11	-	64746388	64760715	PYGM	phosphorylase%2C glycogen%2C muscle%2C transcript variant 1	5837	GO:0000166|GO:0005975|GO:0030170|GO:0005977|GO:0009405|GO:0008184|GO:0006006|GO:0044281|GO:0005980|GO:0070062|GO:0005829	0.0015423	1	3.61824	yes
NM_005609	hsa-miR-608	8567.96	9939.73	7240.33	2501.99	2662.85	1951.35	chr11	-	64746388	64760715	PYGM	phosphorylase%2C glycogen%2C muscle%2C transcript variant 1	5837	GO:0000166|GO:0005975|GO:0030170|GO:0005977|GO:0009405|GO:0008184|GO:0006006|GO:0044281|GO:0005980|GO:0070062|GO:0005829	0.0015423	1	3.61824	yes
NM_005609	hsa-miR-611	8567.96	9939.73	7240.33	2501.99	2662.85	1951.35	chr11	-	64746388	64760715	PYGM	phosphorylase%2C glycogen%2C muscle%2C transcript variant 1	5837	GO:0000166|GO:0005975|GO:0030170|GO:0005977|GO:0009405|GO:0008184|GO:0006006|GO:0044281|GO:0005980|GO:0070062|GO:0005829	0.0015423	1	3.61824	yes
NM_005609	hsa-miR-612	8567.96	9939.73	7240.33	2501.99	2662.85	1951.35	chr11	-	64746388	64760715	PYGM	phosphorylase%2C glycogen%2C muscle%2C transcript variant 1	5837	GO:0000166|GO:0005975|GO:0030170|GO:0005977|GO:0009405|GO:0008184|GO:0006006|GO:0044281|GO:0005980|GO:0070062|GO:0005829	0.0015423	1	3.61824	yes
NM_005609	hsa-miR-6127	8567.96	9939.73	7240.33	2501.99	2662.85	1951.35	chr11	-	64746388	64760715	PYGM	phosphorylase%2C glycogen%2C muscle%2C transcript variant 1	5837	GO:0000166|GO:0005975|GO:0030170|GO:0005977|GO:0009405|GO:0008184|GO:0006006|GO:0044281|GO:0005980|GO:0070062|GO:0005829	0.0015423	1	3.61824	yes
NM_005609	hsa-miR-6734-5p	8567.96	9939.73	7240.33	2501.99	2662.85	1951.35	chr11	-	64746388	64760715	PYGM	phosphorylase%2C glycogen%2C muscle%2C transcript variant 1	5837	GO:0000166|GO:0005975|GO:0030170|GO:0005977|GO:0009405|GO:0008184|GO:0006006|GO:0044281|GO:0005980|GO:0070062|GO:0005829	0.0015423	1	3.61824	yes
NM_005609	hsa-miR-6735-3p	8567.96	9939.73	7240.33	2501.99	2662.85	1951.35	chr11	-	64746388	64760715	PYGM	phosphorylase%2C glycogen%2C muscle%2C transcript variant 1	5837	GO:0000166|GO:0005975|GO:0030170|GO:0005977|GO:0009405|GO:0008184|GO:0006006|GO:0044281|GO:0005980|GO:0070062|GO:0005829	0.0015423	1	3.61824	yes
NM_005609	hsa-miR-6754-5p	8567.96	9939.73	7240.33	2501.99	2662.85	1951.35	chr11	-	64746388	64760715	PYGM	phosphorylase%2C glycogen%2C muscle%2C transcript variant 1	5837	GO:0000166|GO:0005975|GO:0030170|GO:0005977|GO:0009405|GO:0008184|GO:0006006|GO:0044281|GO:0005980|GO:0070062|GO:0005829	0.0015423	1	3.61824	yes
NM_005609	hsa-miR-6779-5p	8567.96	9939.73	7240.33	2501.99	2662.85	1951.35	chr11	-	64746388	64760715	PYGM	phosphorylase%2C glycogen%2C muscle%2C transcript variant 1	5837	GO:0000166|GO:0005975|GO:0030170|GO:0005977|GO:0009405|GO:0008184|GO:0006006|GO:0044281|GO:0005980|GO:0070062|GO:0005829	0.0015423	1	3.61824	yes
NM_005609	hsa-miR-6781-5p	8567.96	9939.73	7240.33	2501.99	2662.85	1951.35	chr11	-	64746388	64760715	PYGM	phosphorylase%2C glycogen%2C muscle%2C transcript variant 1	5837	GO:0000166|GO:0005975|GO:0030170|GO:0005977|GO:0009405|GO:0008184|GO:0006006|GO:0044281|GO:0005980|GO:0070062|GO:0005829	0.0015423	1	3.61824	yes
NM_005609	hsa-miR-6784-5p	8567.96	9939.73	7240.33	2501.99	2662.85	1951.35	chr11	-	64746388	64760715	PYGM	phosphorylase%2C glycogen%2C muscle%2C transcript variant 1	5837	GO:0000166|GO:0005975|GO:0030170|GO:0005977|GO:0009405|GO:0008184|GO:0006006|GO:0044281|GO:0005980|GO:0070062|GO:0005829	0.0015423	1	3.61824	yes
NM_005609	hsa-miR-6792-3p	8567.96	9939.73	7240.33	2501.99	2662.85	1951.35	chr11	-	64746388	64760715	PYGM	phosphorylase%2C glycogen%2C muscle%2C transcript variant 1	5837	GO:0000166|GO:0005975|GO:0030170|GO:0005977|GO:0009405|GO:0008184|GO:0006006|GO:0044281|GO:0005980|GO:0070062|GO:0005829	0.0015423	1	3.61824	yes
NM_005609	hsa-miR-6813-5p	8567.96	9939.73	7240.33	2501.99	2662.85	1951.35	chr11	-	64746388	64760715	PYGM	phosphorylase%2C glycogen%2C muscle%2C transcript variant 1	5837	GO:0000166|GO:0005975|GO:0030170|GO:0005977|GO:0009405|GO:0008184|GO:0006006|GO:0044281|GO:0005980|GO:0070062|GO:0005829	0.0015423	1	3.61824	yes
NM_005609	hsa-miR-6825-3p	8567.96	9939.73	7240.33	2501.99	2662.85	1951.35	chr11	-	64746388	64760715	PYGM	phosphorylase%2C glycogen%2C muscle%2C transcript variant 1	5837	GO:0000166|GO:0005975|GO:0030170|GO:0005977|GO:0009405|GO:0008184|GO:0006006|GO:0044281|GO:0005980|GO:0070062|GO:0005829	0.0015423	1	3.61824	yes
NM_005609	hsa-miR-6842-3p	8567.96	9939.73	7240.33	2501.99	2662.85	1951.35	chr11	-	64746388	64760715	PYGM	phosphorylase%2C glycogen%2C muscle%2C transcript variant 1	5837	GO:0000166|GO:0005975|GO:0030170|GO:0005977|GO:0009405|GO:0008184|GO:0006006|GO:0044281|GO:0005980|GO:0070062|GO:0005829	0.0015423	1	3.61824	yes
NM_005609	hsa-miR-6870-5p	8567.96	9939.73	7240.33	2501.99	2662.85	1951.35	chr11	-	64746388	64760715	PYGM	phosphorylase%2C glycogen%2C muscle%2C transcript variant 1	5837	GO:0000166|GO:0005975|GO:0030170|GO:0005977|GO:0009405|GO:0008184|GO:0006006|GO:0044281|GO:0005980|GO:0070062|GO:0005829	0.0015423	1	3.61824	yes
NM_005609	hsa-miR-6881-5p	8567.96	9939.73	7240.33	2501.99	2662.85	1951.35	chr11	-	64746388	64760715	PYGM	phosphorylase%2C glycogen%2C muscle%2C transcript variant 1	5837	GO:0000166|GO:0005975|GO:0030170|GO:0005977|GO:0009405|GO:0008184|GO:0006006|GO:0044281|GO:0005980|GO:0070062|GO:0005829	0.0015423	1	3.61824	yes
NM_005609	hsa-miR-7106-5p	8567.96	9939.73	7240.33	2501.99	2662.85	1951.35	chr11	-	64746388	64760715	PYGM	phosphorylase%2C glycogen%2C muscle%2C transcript variant 1	5837	GO:0000166|GO:0005975|GO:0030170|GO:0005977|GO:0009405|GO:0008184|GO:0006006|GO:0044281|GO:0005980|GO:0070062|GO:0005829	0.0015423	1	3.61824	yes
NM_005609	hsa-miR-7109-5p	8567.96	9939.73	7240.33	2501.99	2662.85	1951.35	chr11	-	64746388	64760715	PYGM	phosphorylase%2C glycogen%2C muscle%2C transcript variant 1	5837	GO:0000166|GO:0005975|GO:0030170|GO:0005977|GO:0009405|GO:0008184|GO:0006006|GO:0044281|GO:0005980|GO:0070062|GO:0005829	0.0015423	1	3.61824	yes
NM_005609	hsa-miR-762	8567.96	9939.73	7240.33	2501.99	2662.85	1951.35	chr11	-	64746388	64760715	PYGM	phosphorylase%2C glycogen%2C muscle%2C transcript variant 1	5837	GO:0000166|GO:0005975|GO:0030170|GO:0005977|GO:0009405|GO:0008184|GO:0006006|GO:0044281|GO:0005980|GO:0070062|GO:0005829	0.0015423	1	3.61824	yes
NM_005609	hsa-miR-8073	8567.96	9939.73	7240.33	2501.99	2662.85	1951.35	chr11	-	64746388	64760715	PYGM	phosphorylase%2C glycogen%2C muscle%2C transcript variant 1	5837	GO:0000166|GO:0005975|GO:0030170|GO:0005977|GO:0009405|GO:0008184|GO:0006006|GO:0044281|GO:0005980|GO:0070062|GO:0005829	0.0015423	1	3.61824	yes
NM_005609	hsa-miR-92b-5p	8567.96	9939.73	7240.33	2501.99	2662.85	1951.35	chr11	-	64746388	64760715	PYGM	phosphorylase%2C glycogen%2C muscle%2C transcript variant 1	5837	GO:0000166|GO:0005975|GO:0030170|GO:0005977|GO:0009405|GO:0008184|GO:0006006|GO:0044281|GO:0005980|GO:0070062|GO:0005829	0.0015423	1	3.61824	yes
NM_005609	hsa-miR-939-5p	8567.96	9939.73	7240.33	2501.99	2662.85	1951.35	chr11	-	64746388	64760715	PYGM	phosphorylase%2C glycogen%2C muscle%2C transcript variant 1	5837	GO:0000166|GO:0005975|GO:0030170|GO:0005977|GO:0009405|GO:0008184|GO:0006006|GO:0044281|GO:0005980|GO:0070062|GO:0005829	0.0015423	1	3.61824	yes
NM_005178	hsa-miR-1224-3p	233.546	216.868	204.519	134.732	104.69	87.478	chr19	+	44748720	44760044	BCL3	B-cell CLL/lymphoma 3	602	GO:0042345|GO:0005515|GO:0048471|GO:0003700|GO:0007249|GO:0005634|GO:0042088|GO:0048536|GO:0005737|GO:0032996|GO:0030198|GO:0045944|GO:0002467|GO:0030674|GO:0033257|GO:0042742|GO:0000060|GO:0032729|GO:0043066|GO:0045415|GO:0030330|GO:0002268|GO:0042536|GO	0.0024966	1	2.00347	yes
NM_005178	hsa-miR-1249-5p	233.546	216.868	204.519	134.732	104.69	87.478	chr19	+	44748720	44760044	BCL3	B-cell CLL/lymphoma 3	602	GO:0042345|GO:0005515|GO:0048471|GO:0003700|GO:0007249|GO:0005634|GO:0042088|GO:0048536|GO:0005737|GO:0032996|GO:0030198|GO:0045944|GO:0002467|GO:0030674|GO:0033257|GO:0042742|GO:0000060|GO:0032729|GO:0043066|GO:0045415|GO:0030330|GO:0002268|GO:0042536|GO	0.0024966	1	2.00347	yes
NM_005178	hsa-miR-1343-5p	233.546	216.868	204.519	134.732	104.69	87.478	chr19	+	44748720	44760044	BCL3	B-cell CLL/lymphoma 3	602	GO:0042345|GO:0005515|GO:0048471|GO:0003700|GO:0007249|GO:0005634|GO:0042088|GO:0048536|GO:0005737|GO:0032996|GO:0030198|GO:0045944|GO:0002467|GO:0030674|GO:0033257|GO:0042742|GO:0000060|GO:0032729|GO:0043066|GO:0045415|GO:0030330|GO:0002268|GO:0042536|GO	0.0024966	1	2.00347	yes
NM_005178	hsa-miR-1908-3p	233.546	216.868	204.519	134.732	104.69	87.478	chr19	+	44748720	44760044	BCL3	B-cell CLL/lymphoma 3	602	GO:0042345|GO:0005515|GO:0048471|GO:0003700|GO:0007249|GO:0005634|GO:0042088|GO:0048536|GO:0005737|GO:0032996|GO:0030198|GO:0045944|GO:0002467|GO:0030674|GO:0033257|GO:0042742|GO:0000060|GO:0032729|GO:0043066|GO:0045415|GO:0030330|GO:0002268|GO:0042536|GO	0.0024966	1	2.00347	yes
NM_005178	hsa-miR-1913	233.546	216.868	204.519	134.732	104.69	87.478	chr19	+	44748720	44760044	BCL3	B-cell CLL/lymphoma 3	602	GO:0042345|GO:0005515|GO:0048471|GO:0003700|GO:0007249|GO:0005634|GO:0042088|GO:0048536|GO:0005737|GO:0032996|GO:0030198|GO:0045944|GO:0002467|GO:0030674|GO:0033257|GO:0042742|GO:0000060|GO:0032729|GO:0043066|GO:0045415|GO:0030330|GO:0002268|GO:0042536|GO	0.0024966	1	2.00347	yes
NM_005178	hsa-miR-1914-3p	233.546	216.868	204.519	134.732	104.69	87.478	chr19	+	44748720	44760044	BCL3	B-cell CLL/lymphoma 3	602	GO:0042345|GO:0005515|GO:0048471|GO:0003700|GO:0007249|GO:0005634|GO:0042088|GO:0048536|GO:0005737|GO:0032996|GO:0030198|GO:0045944|GO:0002467|GO:0030674|GO:0033257|GO:0042742|GO:0000060|GO:0032729|GO:0043066|GO:0045415|GO:0030330|GO:0002268|GO:0042536|GO	0.0024966	1	2.00347	yes
NM_005178	hsa-miR-197-5p	233.546	216.868	204.519	134.732	104.69	87.478	chr19	+	44748720	44760044	BCL3	B-cell CLL/lymphoma 3	602	GO:0042345|GO:0005515|GO:0048471|GO:0003700|GO:0007249|GO:0005634|GO:0042088|GO:0048536|GO:0005737|GO:0032996|GO:0030198|GO:0045944|GO:0002467|GO:0030674|GO:0033257|GO:0042742|GO:0000060|GO:0032729|GO:0043066|GO:0045415|GO:0030330|GO:0002268|GO:0042536|GO	0.0024966	1	2.00347	yes
NM_005178	hsa-miR-3141	233.546	216.868	204.519	134.732	104.69	87.478	chr19	+	44748720	44760044	BCL3	B-cell CLL/lymphoma 3	602	GO:0042345|GO:0005515|GO:0048471|GO:0003700|GO:0007249|GO:0005634|GO:0042088|GO:0048536|GO:0005737|GO:0032996|GO:0030198|GO:0045944|GO:0002467|GO:0030674|GO:0033257|GO:0042742|GO:0000060|GO:0032729|GO:0043066|GO:0045415|GO:0030330|GO:0002268|GO:0042536|GO	0.0024966	1	2.00347	yes
NM_005178	hsa-miR-3180	233.546	216.868	204.519	134.732	104.69	87.478	chr19	+	44748720	44760044	BCL3	B-cell CLL/lymphoma 3	602	GO:0042345|GO:0005515|GO:0048471|GO:0003700|GO:0007249|GO:0005634|GO:0042088|GO:0048536|GO:0005737|GO:0032996|GO:0030198|GO:0045944|GO:0002467|GO:0030674|GO:0033257|GO:0042742|GO:0000060|GO:0032729|GO:0043066|GO:0045415|GO:0030330|GO:0002268|GO:0042536|GO	0.0024966	1	2.00347	yes
NM_005178	hsa-miR-3180-3p	233.546	216.868	204.519	134.732	104.69	87.478	chr19	+	44748720	44760044	BCL3	B-cell CLL/lymphoma 3	602	GO:0042345|GO:0005515|GO:0048471|GO:0003700|GO:0007249|GO:0005634|GO:0042088|GO:0048536|GO:0005737|GO:0032996|GO:0030198|GO:0045944|GO:0002467|GO:0030674|GO:0033257|GO:0042742|GO:0000060|GO:0032729|GO:0043066|GO:0045415|GO:0030330|GO:0002268|GO:0042536|GO	0.0024966	1	2.00347	yes
NM_005178	hsa-miR-3196	233.546	216.868	204.519	134.732	104.69	87.478	chr19	+	44748720	44760044	BCL3	B-cell CLL/lymphoma 3	602	GO:0042345|GO:0005515|GO:0048471|GO:0003700|GO:0007249|GO:0005634|GO:0042088|GO:0048536|GO:0005737|GO:0032996|GO:0030198|GO:0045944|GO:0002467|GO:0030674|GO:0033257|GO:0042742|GO:0000060|GO:0032729|GO:0043066|GO:0045415|GO:0030330|GO:0002268|GO:0042536|GO	0.0024966	1	2.00347	yes
NM_005178	hsa-miR-328-5p	233.546	216.868	204.519	134.732	104.69	87.478	chr19	+	44748720	44760044	BCL3	B-cell CLL/lymphoma 3	602	GO:0042345|GO:0005515|GO:0048471|GO:0003700|GO:0007249|GO:0005634|GO:0042088|GO:0048536|GO:0005737|GO:0032996|GO:0030198|GO:0045944|GO:0002467|GO:0030674|GO:0033257|GO:0042742|GO:0000060|GO:0032729|GO:0043066|GO:0045415|GO:0030330|GO:0002268|GO:0042536|GO	0.0024966	1	2.00347	yes
NM_005178	hsa-miR-346	233.546	216.868	204.519	134.732	104.69	87.478	chr19	+	44748720	44760044	BCL3	B-cell CLL/lymphoma 3	602	GO:0042345|GO:0005515|GO:0048471|GO:0003700|GO:0007249|GO:0005634|GO:0042088|GO:0048536|GO:0005737|GO:0032996|GO:0030198|GO:0045944|GO:0002467|GO:0030674|GO:0033257|GO:0042742|GO:0000060|GO:0032729|GO:0043066|GO:0045415|GO:0030330|GO:0002268|GO:0042536|GO	0.0024966	1	2.00347	yes
NM_005178	hsa-miR-4281	233.546	216.868	204.519	134.732	104.69	87.478	chr19	+	44748720	44760044	BCL3	B-cell CLL/lymphoma 3	602	GO:0042345|GO:0005515|GO:0048471|GO:0003700|GO:0007249|GO:0005634|GO:0042088|GO:0048536|GO:0005737|GO:0032996|GO:0030198|GO:0045944|GO:0002467|GO:0030674|GO:0033257|GO:0042742|GO:0000060|GO:0032729|GO:0043066|GO:0045415|GO:0030330|GO:0002268|GO:0042536|GO	0.0024966	1	2.00347	yes
NM_005178	hsa-miR-4532	233.546	216.868	204.519	134.732	104.69	87.478	chr19	+	44748720	44760044	BCL3	B-cell CLL/lymphoma 3	602	GO:0042345|GO:0005515|GO:0048471|GO:0003700|GO:0007249|GO:0005634|GO:0042088|GO:0048536|GO:0005737|GO:0032996|GO:0030198|GO:0045944|GO:0002467|GO:0030674|GO:0033257|GO:0042742|GO:0000060|GO:0032729|GO:0043066|GO:0045415|GO:0030330|GO:0002268|GO:0042536|GO	0.0024966	1	2.00347	yes
NM_005178	hsa-miR-4655-3p	233.546	216.868	204.519	134.732	104.69	87.478	chr19	+	44748720	44760044	BCL3	B-cell CLL/lymphoma 3	602	GO:0042345|GO:0005515|GO:0048471|GO:0003700|GO:0007249|GO:0005634|GO:0042088|GO:0048536|GO:0005737|GO:0032996|GO:0030198|GO:0045944|GO:0002467|GO:0030674|GO:0033257|GO:0042742|GO:0000060|GO:0032729|GO:0043066|GO:0045415|GO:0030330|GO:0002268|GO:0042536|GO	0.0024966	1	2.00347	yes
NM_005178	hsa-miR-4665-3p	233.546	216.868	204.519	134.732	104.69	87.478	chr19	+	44748720	44760044	BCL3	B-cell CLL/lymphoma 3	602	GO:0042345|GO:0005515|GO:0048471|GO:0003700|GO:0007249|GO:0005634|GO:0042088|GO:0048536|GO:0005737|GO:0032996|GO:0030198|GO:0045944|GO:0002467|GO:0030674|GO:0033257|GO:0042742|GO:0000060|GO:0032729|GO:0043066|GO:0045415|GO:0030330|GO:0002268|GO:0042536|GO	0.0024966	1	2.00347	yes
NM_005178	hsa-miR-4749-3p	233.546	216.868	204.519	134.732	104.69	87.478	chr19	+	44748720	44760044	BCL3	B-cell CLL/lymphoma 3	602	GO:0042345|GO:0005515|GO:0048471|GO:0003700|GO:0007249|GO:0005634|GO:0042088|GO:0048536|GO:0005737|GO:0032996|GO:0030198|GO:0045944|GO:0002467|GO:0030674|GO:0033257|GO:0042742|GO:0000060|GO:0032729|GO:0043066|GO:0045415|GO:0030330|GO:0002268|GO:0042536|GO	0.0024966	1	2.00347	yes
NM_005178	hsa-miR-4749-5p	233.546	216.868	204.519	134.732	104.69	87.478	chr19	+	44748720	44760044	BCL3	B-cell CLL/lymphoma 3	602	GO:0042345|GO:0005515|GO:0048471|GO:0003700|GO:0007249|GO:0005634|GO:0042088|GO:0048536|GO:0005737|GO:0032996|GO:0030198|GO:0045944|GO:0002467|GO:0030674|GO:0033257|GO:0042742|GO:0000060|GO:0032729|GO:0043066|GO:0045415|GO:0030330|GO:0002268|GO:0042536|GO	0.0024966	1	2.00347	yes
NM_005178	hsa-miR-4767	233.546	216.868	204.519	134.732	104.69	87.478	chr19	+	44748720	44760044	BCL3	B-cell CLL/lymphoma 3	602	GO:0042345|GO:0005515|GO:0048471|GO:0003700|GO:0007249|GO:0005634|GO:0042088|GO:0048536|GO:0005737|GO:0032996|GO:0030198|GO:0045944|GO:0002467|GO:0030674|GO:0033257|GO:0042742|GO:0000060|GO:0032729|GO:0043066|GO:0045415|GO:0030330|GO:0002268|GO:0042536|GO	0.0024966	1	2.00347	yes
NM_005178	hsa-miR-5787	233.546	216.868	204.519	134.732	104.69	87.478	chr19	+	44748720	44760044	BCL3	B-cell CLL/lymphoma 3	602	GO:0042345|GO:0005515|GO:0048471|GO:0003700|GO:0007249|GO:0005634|GO:0042088|GO:0048536|GO:0005737|GO:0032996|GO:0030198|GO:0045944|GO:0002467|GO:0030674|GO:0033257|GO:0042742|GO:0000060|GO:0032729|GO:0043066|GO:0045415|GO:0030330|GO:0002268|GO:0042536|GO	0.0024966	1	2.00347	yes
NM_005178	hsa-miR-596	233.546	216.868	204.519	134.732	104.69	87.478	chr19	+	44748720	44760044	BCL3	B-cell CLL/lymphoma 3	602	GO:0042345|GO:0005515|GO:0048471|GO:0003700|GO:0007249|GO:0005634|GO:0042088|GO:0048536|GO:0005737|GO:0032996|GO:0030198|GO:0045944|GO:0002467|GO:0030674|GO:0033257|GO:0042742|GO:0000060|GO:0032729|GO:0043066|GO:0045415|GO:0030330|GO:0002268|GO:0042536|GO	0.0024966	1	2.00347	yes
NM_005178	hsa-miR-6090	233.546	216.868	204.519	134.732	104.69	87.478	chr19	+	44748720	44760044	BCL3	B-cell CLL/lymphoma 3	602	GO:0042345|GO:0005515|GO:0048471|GO:0003700|GO:0007249|GO:0005634|GO:0042088|GO:0048536|GO:0005737|GO:0032996|GO:0030198|GO:0045944|GO:0002467|GO:0030674|GO:0033257|GO:0042742|GO:0000060|GO:0032729|GO:0043066|GO:0045415|GO:0030330|GO:0002268|GO:0042536|GO	0.0024966	1	2.00347	yes
NM_005178	hsa-miR-6127	233.546	216.868	204.519	134.732	104.69	87.478	chr19	+	44748720	44760044	BCL3	B-cell CLL/lymphoma 3	602	GO:0042345|GO:0005515|GO:0048471|GO:0003700|GO:0007249|GO:0005634|GO:0042088|GO:0048536|GO:0005737|GO:0032996|GO:0030198|GO:0045944|GO:0002467|GO:0030674|GO:0033257|GO:0042742|GO:0000060|GO:0032729|GO:0043066|GO:0045415|GO:0030330|GO:0002268|GO:0042536|GO	0.0024966	1	2.00347	yes
NM_005178	hsa-miR-637	233.546	216.868	204.519	134.732	104.69	87.478	chr19	+	44748720	44760044	BCL3	B-cell CLL/lymphoma 3	602	GO:0042345|GO:0005515|GO:0048471|GO:0003700|GO:0007249|GO:0005634|GO:0042088|GO:0048536|GO:0005737|GO:0032996|GO:0030198|GO:0045944|GO:0002467|GO:0030674|GO:0033257|GO:0042742|GO:0000060|GO:0032729|GO:0043066|GO:0045415|GO:0030330|GO:0002268|GO:0042536|GO	0.0024966	1	2.00347	yes
NM_005178	hsa-miR-6499-5p	233.546	216.868	204.519	134.732	104.69	87.478	chr19	+	44748720	44760044	BCL3	B-cell CLL/lymphoma 3	602	GO:0042345|GO:0005515|GO:0048471|GO:0003700|GO:0007249|GO:0005634|GO:0042088|GO:0048536|GO:0005737|GO:0032996|GO:0030198|GO:0045944|GO:0002467|GO:0030674|GO:0033257|GO:0042742|GO:0000060|GO:0032729|GO:0043066|GO:0045415|GO:0030330|GO:0002268|GO:0042536|GO	0.0024966	1	2.00347	yes
NM_005178	hsa-miR-6721-5p	233.546	216.868	204.519	134.732	104.69	87.478	chr19	+	44748720	44760044	BCL3	B-cell CLL/lymphoma 3	602	GO:0042345|GO:0005515|GO:0048471|GO:0003700|GO:0007249|GO:0005634|GO:0042088|GO:0048536|GO:0005737|GO:0032996|GO:0030198|GO:0045944|GO:0002467|GO:0030674|GO:0033257|GO:0042742|GO:0000060|GO:0032729|GO:0043066|GO:0045415|GO:0030330|GO:0002268|GO:0042536|GO	0.0024966	1	2.00347	yes
NM_005178	hsa-miR-6727-5p	233.546	216.868	204.519	134.732	104.69	87.478	chr19	+	44748720	44760044	BCL3	B-cell CLL/lymphoma 3	602	GO:0042345|GO:0005515|GO:0048471|GO:0003700|GO:0007249|GO:0005634|GO:0042088|GO:0048536|GO:0005737|GO:0032996|GO:0030198|GO:0045944|GO:0002467|GO:0030674|GO:0033257|GO:0042742|GO:0000060|GO:0032729|GO:0043066|GO:0045415|GO:0030330|GO:0002268|GO:0042536|GO	0.0024966	1	2.00347	yes
NM_005178	hsa-miR-6742-5p	233.546	216.868	204.519	134.732	104.69	87.478	chr19	+	44748720	44760044	BCL3	B-cell CLL/lymphoma 3	602	GO:0042345|GO:0005515|GO:0048471|GO:0003700|GO:0007249|GO:0005634|GO:0042088|GO:0048536|GO:0005737|GO:0032996|GO:0030198|GO:0045944|GO:0002467|GO:0030674|GO:0033257|GO:0042742|GO:0000060|GO:0032729|GO:0043066|GO:0045415|GO:0030330|GO:0002268|GO:0042536|GO	0.0024966	1	2.00347	yes
NM_005178	hsa-miR-6743-3p	233.546	216.868	204.519	134.732	104.69	87.478	chr19	+	44748720	44760044	BCL3	B-cell CLL/lymphoma 3	602	GO:0042345|GO:0005515|GO:0048471|GO:0003700|GO:0007249|GO:0005634|GO:0042088|GO:0048536|GO:0005737|GO:0032996|GO:0030198|GO:0045944|GO:0002467|GO:0030674|GO:0033257|GO:0042742|GO:0000060|GO:0032729|GO:0043066|GO:0045415|GO:0030330|GO:0002268|GO:0042536|GO	0.0024966	1	2.00347	yes
NM_005178	hsa-miR-6752-5p	233.546	216.868	204.519	134.732	104.69	87.478	chr19	+	44748720	44760044	BCL3	B-cell CLL/lymphoma 3	602	GO:0042345|GO:0005515|GO:0048471|GO:0003700|GO:0007249|GO:0005634|GO:0042088|GO:0048536|GO:0005737|GO:0032996|GO:0030198|GO:0045944|GO:0002467|GO:0030674|GO:0033257|GO:0042742|GO:0000060|GO:0032729|GO:0043066|GO:0045415|GO:0030330|GO:0002268|GO:0042536|GO	0.0024966	1	2.00347	yes
NM_005178	hsa-miR-6756-5p	233.546	216.868	204.519	134.732	104.69	87.478	chr19	+	44748720	44760044	BCL3	B-cell CLL/lymphoma 3	602	GO:0042345|GO:0005515|GO:0048471|GO:0003700|GO:0007249|GO:0005634|GO:0042088|GO:0048536|GO:0005737|GO:0032996|GO:0030198|GO:0045944|GO:0002467|GO:0030674|GO:0033257|GO:0042742|GO:0000060|GO:0032729|GO:0043066|GO:0045415|GO:0030330|GO:0002268|GO:0042536|GO	0.0024966	1	2.00347	yes
NM_005178	hsa-miR-6772-5p	233.546	216.868	204.519	134.732	104.69	87.478	chr19	+	44748720	44760044	BCL3	B-cell CLL/lymphoma 3	602	GO:0042345|GO:0005515|GO:0048471|GO:0003700|GO:0007249|GO:0005634|GO:0042088|GO:0048536|GO:0005737|GO:0032996|GO:0030198|GO:0045944|GO:0002467|GO:0030674|GO:0033257|GO:0042742|GO:0000060|GO:0032729|GO:0043066|GO:0045415|GO:0030330|GO:0002268|GO:0042536|GO	0.0024966	1	2.00347	yes
NM_005178	hsa-miR-6775-5p	233.546	216.868	204.519	134.732	104.69	87.478	chr19	+	44748720	44760044	BCL3	B-cell CLL/lymphoma 3	602	GO:0042345|GO:0005515|GO:0048471|GO:0003700|GO:0007249|GO:0005634|GO:0042088|GO:0048536|GO:0005737|GO:0032996|GO:0030198|GO:0045944|GO:0002467|GO:0030674|GO:0033257|GO:0042742|GO:0000060|GO:0032729|GO:0043066|GO:0045415|GO:0030330|GO:0002268|GO:0042536|GO	0.0024966	1	2.00347	yes
NM_005178	hsa-miR-6777-5p	233.546	216.868	204.519	134.732	104.69	87.478	chr19	+	44748720	44760044	BCL3	B-cell CLL/lymphoma 3	602	GO:0042345|GO:0005515|GO:0048471|GO:0003700|GO:0007249|GO:0005634|GO:0042088|GO:0048536|GO:0005737|GO:0032996|GO:0030198|GO:0045944|GO:0002467|GO:0030674|GO:0033257|GO:0042742|GO:0000060|GO:0032729|GO:0043066|GO:0045415|GO:0030330|GO:0002268|GO:0042536|GO	0.0024966	1	2.00347	yes
NM_005178	hsa-miR-6779-5p	233.546	216.868	204.519	134.732	104.69	87.478	chr19	+	44748720	44760044	BCL3	B-cell CLL/lymphoma 3	602	GO:0042345|GO:0005515|GO:0048471|GO:0003700|GO:0007249|GO:0005634|GO:0042088|GO:0048536|GO:0005737|GO:0032996|GO:0030198|GO:0045944|GO:0002467|GO:0030674|GO:0033257|GO:0042742|GO:0000060|GO:0032729|GO:0043066|GO:0045415|GO:0030330|GO:0002268|GO:0042536|GO	0.0024966	1	2.00347	yes
NM_005178	hsa-miR-6782-5p	233.546	216.868	204.519	134.732	104.69	87.478	chr19	+	44748720	44760044	BCL3	B-cell CLL/lymphoma 3	602	GO:0042345|GO:0005515|GO:0048471|GO:0003700|GO:0007249|GO:0005634|GO:0042088|GO:0048536|GO:0005737|GO:0032996|GO:0030198|GO:0045944|GO:0002467|GO:0030674|GO:0033257|GO:0042742|GO:0000060|GO:0032729|GO:0043066|GO:0045415|GO:0030330|GO:0002268|GO:0042536|GO	0.0024966	1	2.00347	yes
NM_005178	hsa-miR-6784-5p	233.546	216.868	204.519	134.732	104.69	87.478	chr19	+	44748720	44760044	BCL3	B-cell CLL/lymphoma 3	602	GO:0042345|GO:0005515|GO:0048471|GO:0003700|GO:0007249|GO:0005634|GO:0042088|GO:0048536|GO:0005737|GO:0032996|GO:0030198|GO:0045944|GO:0002467|GO:0030674|GO:0033257|GO:0042742|GO:0000060|GO:0032729|GO:0043066|GO:0045415|GO:0030330|GO:0002268|GO:0042536|GO	0.0024966	1	2.00347	yes
NM_005178	hsa-miR-6785-5p	233.546	216.868	204.519	134.732	104.69	87.478	chr19	+	44748720	44760044	BCL3	B-cell CLL/lymphoma 3	602	GO:0042345|GO:0005515|GO:0048471|GO:0003700|GO:0007249|GO:0005634|GO:0042088|GO:0048536|GO:0005737|GO:0032996|GO:0030198|GO:0045944|GO:0002467|GO:0030674|GO:0033257|GO:0042742|GO:0000060|GO:0032729|GO:0043066|GO:0045415|GO:0030330|GO:0002268|GO:0042536|GO	0.0024966	1	2.00347	yes
NM_005178	hsa-miR-6791-3p	233.546	216.868	204.519	134.732	104.69	87.478	chr19	+	44748720	44760044	BCL3	B-cell CLL/lymphoma 3	602	GO:0042345|GO:0005515|GO:0048471|GO:0003700|GO:0007249|GO:0005634|GO:0042088|GO:0048536|GO:0005737|GO:0032996|GO:0030198|GO:0045944|GO:0002467|GO:0030674|GO:0033257|GO:0042742|GO:0000060|GO:0032729|GO:0043066|GO:0045415|GO:0030330|GO:0002268|GO:0042536|GO	0.0024966	1	2.00347	yes
NM_005178	hsa-miR-6791-5p	233.546	216.868	204.519	134.732	104.69	87.478	chr19	+	44748720	44760044	BCL3	B-cell CLL/lymphoma 3	602	GO:0042345|GO:0005515|GO:0048471|GO:0003700|GO:0007249|GO:0005634|GO:0042088|GO:0048536|GO:0005737|GO:0032996|GO:0030198|GO:0045944|GO:0002467|GO:0030674|GO:0033257|GO:0042742|GO:0000060|GO:0032729|GO:0043066|GO:0045415|GO:0030330|GO:0002268|GO:0042536|GO	0.0024966	1	2.00347	yes
NM_005178	hsa-miR-6795-3p	233.546	216.868	204.519	134.732	104.69	87.478	chr19	+	44748720	44760044	BCL3	B-cell CLL/lymphoma 3	602	GO:0042345|GO:0005515|GO:0048471|GO:0003700|GO:0007249|GO:0005634|GO:0042088|GO:0048536|GO:0005737|GO:0032996|GO:0030198|GO:0045944|GO:0002467|GO:0030674|GO:0033257|GO:0042742|GO:0000060|GO:0032729|GO:0043066|GO:0045415|GO:0030330|GO:0002268|GO:0042536|GO	0.0024966	1	2.00347	yes
NM_005178	hsa-miR-6795-5p	233.546	216.868	204.519	134.732	104.69	87.478	chr19	+	44748720	44760044	BCL3	B-cell CLL/lymphoma 3	602	GO:0042345|GO:0005515|GO:0048471|GO:0003700|GO:0007249|GO:0005634|GO:0042088|GO:0048536|GO:0005737|GO:0032996|GO:0030198|GO:0045944|GO:0002467|GO:0030674|GO:0033257|GO:0042742|GO:0000060|GO:0032729|GO:0043066|GO:0045415|GO:0030330|GO:0002268|GO:0042536|GO	0.0024966	1	2.00347	yes
NM_005178	hsa-miR-6798-5p	233.546	216.868	204.519	134.732	104.69	87.478	chr19	+	44748720	44760044	BCL3	B-cell CLL/lymphoma 3	602	GO:0042345|GO:0005515|GO:0048471|GO:0003700|GO:0007249|GO:0005634|GO:0042088|GO:0048536|GO:0005737|GO:0032996|GO:0030198|GO:0045944|GO:0002467|GO:0030674|GO:0033257|GO:0042742|GO:0000060|GO:0032729|GO:0043066|GO:0045415|GO:0030330|GO:0002268|GO:0042536|GO	0.0024966	1	2.00347	yes
NM_005178	hsa-miR-6799-5p	233.546	216.868	204.519	134.732	104.69	87.478	chr19	+	44748720	44760044	BCL3	B-cell CLL/lymphoma 3	602	GO:0042345|GO:0005515|GO:0048471|GO:0003700|GO:0007249|GO:0005634|GO:0042088|GO:0048536|GO:0005737|GO:0032996|GO:0030198|GO:0045944|GO:0002467|GO:0030674|GO:0033257|GO:0042742|GO:0000060|GO:0032729|GO:0043066|GO:0045415|GO:0030330|GO:0002268|GO:0042536|GO	0.0024966	1	2.00347	yes
NM_005178	hsa-miR-6808-5p	233.546	216.868	204.519	134.732	104.69	87.478	chr19	+	44748720	44760044	BCL3	B-cell CLL/lymphoma 3	602	GO:0042345|GO:0005515|GO:0048471|GO:0003700|GO:0007249|GO:0005634|GO:0042088|GO:0048536|GO:0005737|GO:0032996|GO:0030198|GO:0045944|GO:0002467|GO:0030674|GO:0033257|GO:0042742|GO:0000060|GO:0032729|GO:0043066|GO:0045415|GO:0030330|GO:0002268|GO:0042536|GO	0.0024966	1	2.00347	yes
NM_005178	hsa-miR-6816-5p	233.546	216.868	204.519	134.732	104.69	87.478	chr19	+	44748720	44760044	BCL3	B-cell CLL/lymphoma 3	602	GO:0042345|GO:0005515|GO:0048471|GO:0003700|GO:0007249|GO:0005634|GO:0042088|GO:0048536|GO:0005737|GO:0032996|GO:0030198|GO:0045944|GO:0002467|GO:0030674|GO:0033257|GO:0042742|GO:0000060|GO:0032729|GO:0043066|GO:0045415|GO:0030330|GO:0002268|GO:0042536|GO	0.0024966	1	2.00347	yes
NM_005178	hsa-miR-6829-3p	233.546	216.868	204.519	134.732	104.69	87.478	chr19	+	44748720	44760044	BCL3	B-cell CLL/lymphoma 3	602	GO:0042345|GO:0005515|GO:0048471|GO:0003700|GO:0007249|GO:0005634|GO:0042088|GO:0048536|GO:0005737|GO:0032996|GO:0030198|GO:0045944|GO:0002467|GO:0030674|GO:0033257|GO:0042742|GO:0000060|GO:0032729|GO:0043066|GO:0045415|GO:0030330|GO:0002268|GO:0042536|GO	0.0024966	1	2.00347	yes
NM_005178	hsa-miR-6879-5p	233.546	216.868	204.519	134.732	104.69	87.478	chr19	+	44748720	44760044	BCL3	B-cell CLL/lymphoma 3	602	GO:0042345|GO:0005515|GO:0048471|GO:0003700|GO:0007249|GO:0005634|GO:0042088|GO:0048536|GO:0005737|GO:0032996|GO:0030198|GO:0045944|GO:0002467|GO:0030674|GO:0033257|GO:0042742|GO:0000060|GO:0032729|GO:0043066|GO:0045415|GO:0030330|GO:0002268|GO:0042536|GO	0.0024966	1	2.00347	yes
NM_005178	hsa-miR-6883-5p	233.546	216.868	204.519	134.732	104.69	87.478	chr19	+	44748720	44760044	BCL3	B-cell CLL/lymphoma 3	602	GO:0042345|GO:0005515|GO:0048471|GO:0003700|GO:0007249|GO:0005634|GO:0042088|GO:0048536|GO:0005737|GO:0032996|GO:0030198|GO:0045944|GO:0002467|GO:0030674|GO:0033257|GO:0042742|GO:0000060|GO:0032729|GO:0043066|GO:0045415|GO:0030330|GO:0002268|GO:0042536|GO	0.0024966	1	2.00347	yes
NM_005178	hsa-miR-6885-5p	233.546	216.868	204.519	134.732	104.69	87.478	chr19	+	44748720	44760044	BCL3	B-cell CLL/lymphoma 3	602	GO:0042345|GO:0005515|GO:0048471|GO:0003700|GO:0007249|GO:0005634|GO:0042088|GO:0048536|GO:0005737|GO:0032996|GO:0030198|GO:0045944|GO:0002467|GO:0030674|GO:0033257|GO:0042742|GO:0000060|GO:0032729|GO:0043066|GO:0045415|GO:0030330|GO:0002268|GO:0042536|GO	0.0024966	1	2.00347	yes
NM_005178	hsa-miR-6887-5p	233.546	216.868	204.519	134.732	104.69	87.478	chr19	+	44748720	44760044	BCL3	B-cell CLL/lymphoma 3	602	GO:0042345|GO:0005515|GO:0048471|GO:0003700|GO:0007249|GO:0005634|GO:0042088|GO:0048536|GO:0005737|GO:0032996|GO:0030198|GO:0045944|GO:0002467|GO:0030674|GO:0033257|GO:0042742|GO:0000060|GO:0032729|GO:0043066|GO:0045415|GO:0030330|GO:0002268|GO:0042536|GO	0.0024966	1	2.00347	yes
NM_005178	hsa-miR-6889-5p	233.546	216.868	204.519	134.732	104.69	87.478	chr19	+	44748720	44760044	BCL3	B-cell CLL/lymphoma 3	602	GO:0042345|GO:0005515|GO:0048471|GO:0003700|GO:0007249|GO:0005634|GO:0042088|GO:0048536|GO:0005737|GO:0032996|GO:0030198|GO:0045944|GO:0002467|GO:0030674|GO:0033257|GO:0042742|GO:0000060|GO:0032729|GO:0043066|GO:0045415|GO:0030330|GO:0002268|GO:0042536|GO	0.0024966	1	2.00347	yes
NM_005178	hsa-miR-6893-5p	233.546	216.868	204.519	134.732	104.69	87.478	chr19	+	44748720	44760044	BCL3	B-cell CLL/lymphoma 3	602	GO:0042345|GO:0005515|GO:0048471|GO:0003700|GO:0007249|GO:0005634|GO:0042088|GO:0048536|GO:0005737|GO:0032996|GO:0030198|GO:0045944|GO:0002467|GO:0030674|GO:0033257|GO:0042742|GO:0000060|GO:0032729|GO:0043066|GO:0045415|GO:0030330|GO:0002268|GO:0042536|GO	0.0024966	1	2.00347	yes
NM_005178	hsa-miR-7111-5p	233.546	216.868	204.519	134.732	104.69	87.478	chr19	+	44748720	44760044	BCL3	B-cell CLL/lymphoma 3	602	GO:0042345|GO:0005515|GO:0048471|GO:0003700|GO:0007249|GO:0005634|GO:0042088|GO:0048536|GO:0005737|GO:0032996|GO:0030198|GO:0045944|GO:0002467|GO:0030674|GO:0033257|GO:0042742|GO:0000060|GO:0032729|GO:0043066|GO:0045415|GO:0030330|GO:0002268|GO:0042536|GO	0.0024966	1	2.00347	yes
NM_005178	hsa-miR-939-5p	233.546	216.868	204.519	134.732	104.69	87.478	chr19	+	44748720	44760044	BCL3	B-cell CLL/lymphoma 3	602	GO:0042345|GO:0005515|GO:0048471|GO:0003700|GO:0007249|GO:0005634|GO:0042088|GO:0048536|GO:0005737|GO:0032996|GO:0030198|GO:0045944|GO:0002467|GO:0030674|GO:0033257|GO:0042742|GO:0000060|GO:0032729|GO:0043066|GO:0045415|GO:0030330|GO:0002268|GO:0042536|GO	0.0024966	1	2.00347	yes
NM_005860	hsa-miR-1199-5p	7775.12	7725.3	6629.2	3197.14	3263.22	3462.68	chr19	+	676388	683392	FSTL3	follistatin-like 3 (secreted glycoprotein)	10272	GO:0005515|GO:0030325|GO:0030324|GO:0005634|GO:0007283|GO:0005615|GO:0030514|GO:0002244|GO:0048185|GO:0045944|GO:0090101|GO:0001968|GO:0030141|GO:0044306|GO:0005794|GO:0022409|GO:0006357|GO:0001822|GO:0005576|GO:0032926|GO:0045671|GO:0006351|GO:0071248|GO	0.00044081	1	2.23012	yes
NM_005860	hsa-miR-1207-5p	7775.12	7725.3	6629.2	3197.14	3263.22	3462.68	chr19	+	676388	683392	FSTL3	follistatin-like 3 (secreted glycoprotein)	10272	GO:0005515|GO:0030325|GO:0030324|GO:0005634|GO:0007283|GO:0005615|GO:0030514|GO:0002244|GO:0048185|GO:0045944|GO:0090101|GO:0001968|GO:0030141|GO:0044306|GO:0005794|GO:0022409|GO:0006357|GO:0001822|GO:0005576|GO:0032926|GO:0045671|GO:0006351|GO:0071248|GO	0.00044081	1	2.23012	yes
NM_005860	hsa-miR-1247-3p	7775.12	7725.3	6629.2	3197.14	3263.22	3462.68	chr19	+	676388	683392	FSTL3	follistatin-like 3 (secreted glycoprotein)	10272	GO:0005515|GO:0030325|GO:0030324|GO:0005634|GO:0007283|GO:0005615|GO:0030514|GO:0002244|GO:0048185|GO:0045944|GO:0090101|GO:0001968|GO:0030141|GO:0044306|GO:0005794|GO:0022409|GO:0006357|GO:0001822|GO:0005576|GO:0032926|GO:0045671|GO:0006351|GO:0071248|GO	0.00044081	1	2.23012	yes
NM_005860	hsa-miR-1273h-3p	7775.12	7725.3	6629.2	3197.14	3263.22	3462.68	chr19	+	676388	683392	FSTL3	follistatin-like 3 (secreted glycoprotein)	10272	GO:0005515|GO:0030325|GO:0030324|GO:0005634|GO:0007283|GO:0005615|GO:0030514|GO:0002244|GO:0048185|GO:0045944|GO:0090101|GO:0001968|GO:0030141|GO:0044306|GO:0005794|GO:0022409|GO:0006357|GO:0001822|GO:0005576|GO:0032926|GO:0045671|GO:0006351|GO:0071248|GO	0.00044081	1	2.23012	yes
NM_005860	hsa-miR-1291	7775.12	7725.3	6629.2	3197.14	3263.22	3462.68	chr19	+	676388	683392	FSTL3	follistatin-like 3 (secreted glycoprotein)	10272	GO:0005515|GO:0030325|GO:0030324|GO:0005634|GO:0007283|GO:0005615|GO:0030514|GO:0002244|GO:0048185|GO:0045944|GO:0090101|GO:0001968|GO:0030141|GO:0044306|GO:0005794|GO:0022409|GO:0006357|GO:0001822|GO:0005576|GO:0032926|GO:0045671|GO:0006351|GO:0071248|GO	0.00044081	1	2.23012	yes
NM_005860	hsa-miR-1538	7775.12	7725.3	6629.2	3197.14	3263.22	3462.68	chr19	+	676388	683392	FSTL3	follistatin-like 3 (secreted glycoprotein)	10272	GO:0005515|GO:0030325|GO:0030324|GO:0005634|GO:0007283|GO:0005615|GO:0030514|GO:0002244|GO:0048185|GO:0045944|GO:0090101|GO:0001968|GO:0030141|GO:0044306|GO:0005794|GO:0022409|GO:0006357|GO:0001822|GO:0005576|GO:0032926|GO:0045671|GO:0006351|GO:0071248|GO	0.00044081	1	2.23012	yes
NM_005860	hsa-miR-1911-3p	7775.12	7725.3	6629.2	3197.14	3263.22	3462.68	chr19	+	676388	683392	FSTL3	follistatin-like 3 (secreted glycoprotein)	10272	GO:0005515|GO:0030325|GO:0030324|GO:0005634|GO:0007283|GO:0005615|GO:0030514|GO:0002244|GO:0048185|GO:0045944|GO:0090101|GO:0001968|GO:0030141|GO:0044306|GO:0005794|GO:0022409|GO:0006357|GO:0001822|GO:0005576|GO:0032926|GO:0045671|GO:0006351|GO:0071248|GO	0.00044081	1	2.23012	yes
NM_005860	hsa-miR-1915-3p	7775.12	7725.3	6629.2	3197.14	3263.22	3462.68	chr19	+	676388	683392	FSTL3	follistatin-like 3 (secreted glycoprotein)	10272	GO:0005515|GO:0030325|GO:0030324|GO:0005634|GO:0007283|GO:0005615|GO:0030514|GO:0002244|GO:0048185|GO:0045944|GO:0090101|GO:0001968|GO:0030141|GO:0044306|GO:0005794|GO:0022409|GO:0006357|GO:0001822|GO:0005576|GO:0032926|GO:0045671|GO:0006351|GO:0071248|GO	0.00044081	1	2.23012	yes
NM_005860	hsa-miR-214-3p	7775.12	7725.3	6629.2	3197.14	3263.22	3462.68	chr19	+	676388	683392	FSTL3	follistatin-like 3 (secreted glycoprotein)	10272	GO:0005515|GO:0030325|GO:0030324|GO:0005634|GO:0007283|GO:0005615|GO:0030514|GO:0002244|GO:0048185|GO:0045944|GO:0090101|GO:0001968|GO:0030141|GO:0044306|GO:0005794|GO:0022409|GO:0006357|GO:0001822|GO:0005576|GO:0032926|GO:0045671|GO:0006351|GO:0071248|GO	0.00044081	1	2.23012	yes
NM_005860	hsa-miR-2277-5p	7775.12	7725.3	6629.2	3197.14	3263.22	3462.68	chr19	+	676388	683392	FSTL3	follistatin-like 3 (secreted glycoprotein)	10272	GO:0005515|GO:0030325|GO:0030324|GO:0005634|GO:0007283|GO:0005615|GO:0030514|GO:0002244|GO:0048185|GO:0045944|GO:0090101|GO:0001968|GO:0030141|GO:0044306|GO:0005794|GO:0022409|GO:0006357|GO:0001822|GO:0005576|GO:0032926|GO:0045671|GO:0006351|GO:0071248|GO	0.00044081	1	2.23012	yes
NM_005860	hsa-miR-2861	7775.12	7725.3	6629.2	3197.14	3263.22	3462.68	chr19	+	676388	683392	FSTL3	follistatin-like 3 (secreted glycoprotein)	10272	GO:0005515|GO:0030325|GO:0030324|GO:0005634|GO:0007283|GO:0005615|GO:0030514|GO:0002244|GO:0048185|GO:0045944|GO:0090101|GO:0001968|GO:0030141|GO:0044306|GO:0005794|GO:0022409|GO:0006357|GO:0001822|GO:0005576|GO:0032926|GO:0045671|GO:0006351|GO:0071248|GO	0.00044081	1	2.23012	yes
NM_005860	hsa-miR-3135b	7775.12	7725.3	6629.2	3197.14	3263.22	3462.68	chr19	+	676388	683392	FSTL3	follistatin-like 3 (secreted glycoprotein)	10272	GO:0005515|GO:0030325|GO:0030324|GO:0005634|GO:0007283|GO:0005615|GO:0030514|GO:0002244|GO:0048185|GO:0045944|GO:0090101|GO:0001968|GO:0030141|GO:0044306|GO:0005794|GO:0022409|GO:0006357|GO:0001822|GO:0005576|GO:0032926|GO:0045671|GO:0006351|GO:0071248|GO	0.00044081	1	2.23012	yes
NM_005860	hsa-miR-3138	7775.12	7725.3	6629.2	3197.14	3263.22	3462.68	chr19	+	676388	683392	FSTL3	follistatin-like 3 (secreted glycoprotein)	10272	GO:0005515|GO:0030325|GO:0030324|GO:0005634|GO:0007283|GO:0005615|GO:0030514|GO:0002244|GO:0048185|GO:0045944|GO:0090101|GO:0001968|GO:0030141|GO:0044306|GO:0005794|GO:0022409|GO:0006357|GO:0001822|GO:0005576|GO:0032926|GO:0045671|GO:0006351|GO:0071248|GO	0.00044081	1	2.23012	yes
NM_005860	hsa-miR-328-5p	7775.12	7725.3	6629.2	3197.14	3263.22	3462.68	chr19	+	676388	683392	FSTL3	follistatin-like 3 (secreted glycoprotein)	10272	GO:0005515|GO:0030325|GO:0030324|GO:0005634|GO:0007283|GO:0005615|GO:0030514|GO:0002244|GO:0048185|GO:0045944|GO:0090101|GO:0001968|GO:0030141|GO:0044306|GO:0005794|GO:0022409|GO:0006357|GO:0001822|GO:0005576|GO:0032926|GO:0045671|GO:0006351|GO:0071248|GO	0.00044081	1	2.23012	yes
NM_005860	hsa-miR-3605-3p	7775.12	7725.3	6629.2	3197.14	3263.22	3462.68	chr19	+	676388	683392	FSTL3	follistatin-like 3 (secreted glycoprotein)	10272	GO:0005515|GO:0030325|GO:0030324|GO:0005634|GO:0007283|GO:0005615|GO:0030514|GO:0002244|GO:0048185|GO:0045944|GO:0090101|GO:0001968|GO:0030141|GO:0044306|GO:0005794|GO:0022409|GO:0006357|GO:0001822|GO:0005576|GO:0032926|GO:0045671|GO:0006351|GO:0071248|GO	0.00044081	1	2.23012	yes
NM_005860	hsa-miR-3620-5p	7775.12	7725.3	6629.2	3197.14	3263.22	3462.68	chr19	+	676388	683392	FSTL3	follistatin-like 3 (secreted glycoprotein)	10272	GO:0005515|GO:0030325|GO:0030324|GO:0005634|GO:0007283|GO:0005615|GO:0030514|GO:0002244|GO:0048185|GO:0045944|GO:0090101|GO:0001968|GO:0030141|GO:0044306|GO:0005794|GO:0022409|GO:0006357|GO:0001822|GO:0005576|GO:0032926|GO:0045671|GO:0006351|GO:0071248|GO	0.00044081	1	2.23012	yes
NM_005860	hsa-miR-3677-5p	7775.12	7725.3	6629.2	3197.14	3263.22	3462.68	chr19	+	676388	683392	FSTL3	follistatin-like 3 (secreted glycoprotein)	10272	GO:0005515|GO:0030325|GO:0030324|GO:0005634|GO:0007283|GO:0005615|GO:0030514|GO:0002244|GO:0048185|GO:0045944|GO:0090101|GO:0001968|GO:0030141|GO:0044306|GO:0005794|GO:0022409|GO:0006357|GO:0001822|GO:0005576|GO:0032926|GO:0045671|GO:0006351|GO:0071248|GO	0.00044081	1	2.23012	yes
NM_005860	hsa-miR-4440	7775.12	7725.3	6629.2	3197.14	3263.22	3462.68	chr19	+	676388	683392	FSTL3	follistatin-like 3 (secreted glycoprotein)	10272	GO:0005515|GO:0030325|GO:0030324|GO:0005634|GO:0007283|GO:0005615|GO:0030514|GO:0002244|GO:0048185|GO:0045944|GO:0090101|GO:0001968|GO:0030141|GO:0044306|GO:0005794|GO:0022409|GO:0006357|GO:0001822|GO:0005576|GO:0032926|GO:0045671|GO:0006351|GO:0071248|GO	0.00044081	1	2.23012	yes
NM_005860	hsa-miR-4479	7775.12	7725.3	6629.2	3197.14	3263.22	3462.68	chr19	+	676388	683392	FSTL3	follistatin-like 3 (secreted glycoprotein)	10272	GO:0005515|GO:0030325|GO:0030324|GO:0005634|GO:0007283|GO:0005615|GO:0030514|GO:0002244|GO:0048185|GO:0045944|GO:0090101|GO:0001968|GO:0030141|GO:0044306|GO:0005794|GO:0022409|GO:0006357|GO:0001822|GO:0005576|GO:0032926|GO:0045671|GO:0006351|GO:0071248|GO	0.00044081	1	2.23012	yes
NM_005860	hsa-miR-4498	7775.12	7725.3	6629.2	3197.14	3263.22	3462.68	chr19	+	676388	683392	FSTL3	follistatin-like 3 (secreted glycoprotein)	10272	GO:0005515|GO:0030325|GO:0030324|GO:0005634|GO:0007283|GO:0005615|GO:0030514|GO:0002244|GO:0048185|GO:0045944|GO:0090101|GO:0001968|GO:0030141|GO:0044306|GO:0005794|GO:0022409|GO:0006357|GO:0001822|GO:0005576|GO:0032926|GO:0045671|GO:0006351|GO:0071248|GO	0.00044081	1	2.23012	yes
NM_005860	hsa-miR-4640-5p	7775.12	7725.3	6629.2	3197.14	3263.22	3462.68	chr19	+	676388	683392	FSTL3	follistatin-like 3 (secreted glycoprotein)	10272	GO:0005515|GO:0030325|GO:0030324|GO:0005634|GO:0007283|GO:0005615|GO:0030514|GO:0002244|GO:0048185|GO:0045944|GO:0090101|GO:0001968|GO:0030141|GO:0044306|GO:0005794|GO:0022409|GO:0006357|GO:0001822|GO:0005576|GO:0032926|GO:0045671|GO:0006351|GO:0071248|GO	0.00044081	1	2.23012	yes
NM_005860	hsa-miR-4651	7775.12	7725.3	6629.2	3197.14	3263.22	3462.68	chr19	+	676388	683392	FSTL3	follistatin-like 3 (secreted glycoprotein)	10272	GO:0005515|GO:0030325|GO:0030324|GO:0005634|GO:0007283|GO:0005615|GO:0030514|GO:0002244|GO:0048185|GO:0045944|GO:0090101|GO:0001968|GO:0030141|GO:0044306|GO:0005794|GO:0022409|GO:0006357|GO:0001822|GO:0005576|GO:0032926|GO:0045671|GO:0006351|GO:0071248|GO	0.00044081	1	2.23012	yes
NM_005860	hsa-miR-4656	7775.12	7725.3	6629.2	3197.14	3263.22	3462.68	chr19	+	676388	683392	FSTL3	follistatin-like 3 (secreted glycoprotein)	10272	GO:0005515|GO:0030325|GO:0030324|GO:0005634|GO:0007283|GO:0005615|GO:0030514|GO:0002244|GO:0048185|GO:0045944|GO:0090101|GO:0001968|GO:0030141|GO:0044306|GO:0005794|GO:0022409|GO:0006357|GO:0001822|GO:0005576|GO:0032926|GO:0045671|GO:0006351|GO:0071248|GO	0.00044081	1	2.23012	yes
NM_005860	hsa-miR-4685-5p	7775.12	7725.3	6629.2	3197.14	3263.22	3462.68	chr19	+	676388	683392	FSTL3	follistatin-like 3 (secreted glycoprotein)	10272	GO:0005515|GO:0030325|GO:0030324|GO:0005634|GO:0007283|GO:0005615|GO:0030514|GO:0002244|GO:0048185|GO:0045944|GO:0090101|GO:0001968|GO:0030141|GO:0044306|GO:0005794|GO:0022409|GO:0006357|GO:0001822|GO:0005576|GO:0032926|GO:0045671|GO:0006351|GO:0071248|GO	0.00044081	1	2.23012	yes
NM_005860	hsa-miR-4688	7775.12	7725.3	6629.2	3197.14	3263.22	3462.68	chr19	+	676388	683392	FSTL3	follistatin-like 3 (secreted glycoprotein)	10272	GO:0005515|GO:0030325|GO:0030324|GO:0005634|GO:0007283|GO:0005615|GO:0030514|GO:0002244|GO:0048185|GO:0045944|GO:0090101|GO:0001968|GO:0030141|GO:0044306|GO:0005794|GO:0022409|GO:0006357|GO:0001822|GO:0005576|GO:0032926|GO:0045671|GO:0006351|GO:0071248|GO	0.00044081	1	2.23012	yes
NM_005860	hsa-miR-4695-5p	7775.12	7725.3	6629.2	3197.14	3263.22	3462.68	chr19	+	676388	683392	FSTL3	follistatin-like 3 (secreted glycoprotein)	10272	GO:0005515|GO:0030325|GO:0030324|GO:0005634|GO:0007283|GO:0005615|GO:0030514|GO:0002244|GO:0048185|GO:0045944|GO:0090101|GO:0001968|GO:0030141|GO:0044306|GO:0005794|GO:0022409|GO:0006357|GO:0001822|GO:0005576|GO:0032926|GO:0045671|GO:0006351|GO:0071248|GO	0.00044081	1	2.23012	yes
NM_005860	hsa-miR-4707-5p	7775.12	7725.3	6629.2	3197.14	3263.22	3462.68	chr19	+	676388	683392	FSTL3	follistatin-like 3 (secreted glycoprotein)	10272	GO:0005515|GO:0030325|GO:0030324|GO:0005634|GO:0007283|GO:0005615|GO:0030514|GO:0002244|GO:0048185|GO:0045944|GO:0090101|GO:0001968|GO:0030141|GO:0044306|GO:0005794|GO:0022409|GO:0006357|GO:0001822|GO:0005576|GO:0032926|GO:0045671|GO:0006351|GO:0071248|GO	0.00044081	1	2.23012	yes
NM_005860	hsa-miR-4710	7775.12	7725.3	6629.2	3197.14	3263.22	3462.68	chr19	+	676388	683392	FSTL3	follistatin-like 3 (secreted glycoprotein)	10272	GO:0005515|GO:0030325|GO:0030324|GO:0005634|GO:0007283|GO:0005615|GO:0030514|GO:0002244|GO:0048185|GO:0045944|GO:0090101|GO:0001968|GO:0030141|GO:0044306|GO:0005794|GO:0022409|GO:0006357|GO:0001822|GO:0005576|GO:0032926|GO:0045671|GO:0006351|GO:0071248|GO	0.00044081	1	2.23012	yes
NM_005860	hsa-miR-4739	7775.12	7725.3	6629.2	3197.14	3263.22	3462.68	chr19	+	676388	683392	FSTL3	follistatin-like 3 (secreted glycoprotein)	10272	GO:0005515|GO:0030325|GO:0030324|GO:0005634|GO:0007283|GO:0005615|GO:0030514|GO:0002244|GO:0048185|GO:0045944|GO:0090101|GO:0001968|GO:0030141|GO:0044306|GO:0005794|GO:0022409|GO:0006357|GO:0001822|GO:0005576|GO:0032926|GO:0045671|GO:0006351|GO:0071248|GO	0.00044081	1	2.23012	yes
NM_005860	hsa-miR-4745-3p	7775.12	7725.3	6629.2	3197.14	3263.22	3462.68	chr19	+	676388	683392	FSTL3	follistatin-like 3 (secreted glycoprotein)	10272	GO:0005515|GO:0030325|GO:0030324|GO:0005634|GO:0007283|GO:0005615|GO:0030514|GO:0002244|GO:0048185|GO:0045944|GO:0090101|GO:0001968|GO:0030141|GO:0044306|GO:0005794|GO:0022409|GO:0006357|GO:0001822|GO:0005576|GO:0032926|GO:0045671|GO:0006351|GO:0071248|GO	0.00044081	1	2.23012	yes
NM_005860	hsa-miR-4763-3p	7775.12	7725.3	6629.2	3197.14	3263.22	3462.68	chr19	+	676388	683392	FSTL3	follistatin-like 3 (secreted glycoprotein)	10272	GO:0005515|GO:0030325|GO:0030324|GO:0005634|GO:0007283|GO:0005615|GO:0030514|GO:0002244|GO:0048185|GO:0045944|GO:0090101|GO:0001968|GO:0030141|GO:0044306|GO:0005794|GO:0022409|GO:0006357|GO:0001822|GO:0005576|GO:0032926|GO:0045671|GO:0006351|GO:0071248|GO	0.00044081	1	2.23012	yes
NM_005860	hsa-miR-5001-5p	7775.12	7725.3	6629.2	3197.14	3263.22	3462.68	chr19	+	676388	683392	FSTL3	follistatin-like 3 (secreted glycoprotein)	10272	GO:0005515|GO:0030325|GO:0030324|GO:0005634|GO:0007283|GO:0005615|GO:0030514|GO:0002244|GO:0048185|GO:0045944|GO:0090101|GO:0001968|GO:0030141|GO:0044306|GO:0005794|GO:0022409|GO:0006357|GO:0001822|GO:0005576|GO:0032926|GO:0045671|GO:0006351|GO:0071248|GO	0.00044081	1	2.23012	yes
NM_005860	hsa-miR-5090	7775.12	7725.3	6629.2	3197.14	3263.22	3462.68	chr19	+	676388	683392	FSTL3	follistatin-like 3 (secreted glycoprotein)	10272	GO:0005515|GO:0030325|GO:0030324|GO:0005634|GO:0007283|GO:0005615|GO:0030514|GO:0002244|GO:0048185|GO:0045944|GO:0090101|GO:0001968|GO:0030141|GO:0044306|GO:0005794|GO:0022409|GO:0006357|GO:0001822|GO:0005576|GO:0032926|GO:0045671|GO:0006351|GO:0071248|GO	0.00044081	1	2.23012	yes
NM_005860	hsa-miR-5189-5p	7775.12	7725.3	6629.2	3197.14	3263.22	3462.68	chr19	+	676388	683392	FSTL3	follistatin-like 3 (secreted glycoprotein)	10272	GO:0005515|GO:0030325|GO:0030324|GO:0005634|GO:0007283|GO:0005615|GO:0030514|GO:0002244|GO:0048185|GO:0045944|GO:0090101|GO:0001968|GO:0030141|GO:0044306|GO:0005794|GO:0022409|GO:0006357|GO:0001822|GO:0005576|GO:0032926|GO:0045671|GO:0006351|GO:0071248|GO	0.00044081	1	2.23012	yes
NM_005860	hsa-miR-5196-5p	7775.12	7725.3	6629.2	3197.14	3263.22	3462.68	chr19	+	676388	683392	FSTL3	follistatin-like 3 (secreted glycoprotein)	10272	GO:0005515|GO:0030325|GO:0030324|GO:0005634|GO:0007283|GO:0005615|GO:0030514|GO:0002244|GO:0048185|GO:0045944|GO:0090101|GO:0001968|GO:0030141|GO:0044306|GO:0005794|GO:0022409|GO:0006357|GO:0001822|GO:0005576|GO:0032926|GO:0045671|GO:0006351|GO:0071248|GO	0.00044081	1	2.23012	yes
NM_005860	hsa-miR-593-5p	7775.12	7725.3	6629.2	3197.14	3263.22	3462.68	chr19	+	676388	683392	FSTL3	follistatin-like 3 (secreted glycoprotein)	10272	GO:0005515|GO:0030325|GO:0030324|GO:0005634|GO:0007283|GO:0005615|GO:0030514|GO:0002244|GO:0048185|GO:0045944|GO:0090101|GO:0001968|GO:0030141|GO:0044306|GO:0005794|GO:0022409|GO:0006357|GO:0001822|GO:0005576|GO:0032926|GO:0045671|GO:0006351|GO:0071248|GO	0.00044081	1	2.23012	yes
NM_005860	hsa-miR-6075	7775.12	7725.3	6629.2	3197.14	3263.22	3462.68	chr19	+	676388	683392	FSTL3	follistatin-like 3 (secreted glycoprotein)	10272	GO:0005515|GO:0030325|GO:0030324|GO:0005634|GO:0007283|GO:0005615|GO:0030514|GO:0002244|GO:0048185|GO:0045944|GO:0090101|GO:0001968|GO:0030141|GO:0044306|GO:0005794|GO:0022409|GO:0006357|GO:0001822|GO:0005576|GO:0032926|GO:0045671|GO:0006351|GO:0071248|GO	0.00044081	1	2.23012	yes
NM_005860	hsa-miR-608	7775.12	7725.3	6629.2	3197.14	3263.22	3462.68	chr19	+	676388	683392	FSTL3	follistatin-like 3 (secreted glycoprotein)	10272	GO:0005515|GO:0030325|GO:0030324|GO:0005634|GO:0007283|GO:0005615|GO:0030514|GO:0002244|GO:0048185|GO:0045944|GO:0090101|GO:0001968|GO:0030141|GO:0044306|GO:0005794|GO:0022409|GO:0006357|GO:0001822|GO:0005576|GO:0032926|GO:0045671|GO:0006351|GO:0071248|GO	0.00044081	1	2.23012	yes
NM_005860	hsa-miR-6085	7775.12	7725.3	6629.2	3197.14	3263.22	3462.68	chr19	+	676388	683392	FSTL3	follistatin-like 3 (secreted glycoprotein)	10272	GO:0005515|GO:0030325|GO:0030324|GO:0005634|GO:0007283|GO:0005615|GO:0030514|GO:0002244|GO:0048185|GO:0045944|GO:0090101|GO:0001968|GO:0030141|GO:0044306|GO:0005794|GO:0022409|GO:0006357|GO:0001822|GO:0005576|GO:0032926|GO:0045671|GO:0006351|GO:0071248|GO	0.00044081	1	2.23012	yes
NM_005860	hsa-miR-615-3p	7775.12	7725.3	6629.2	3197.14	3263.22	3462.68	chr19	+	676388	683392	FSTL3	follistatin-like 3 (secreted glycoprotein)	10272	GO:0005515|GO:0030325|GO:0030324|GO:0005634|GO:0007283|GO:0005615|GO:0030514|GO:0002244|GO:0048185|GO:0045944|GO:0090101|GO:0001968|GO:0030141|GO:0044306|GO:0005794|GO:0022409|GO:0006357|GO:0001822|GO:0005576|GO:0032926|GO:0045671|GO:0006351|GO:0071248|GO	0.00044081	1	2.23012	yes
NM_005860	hsa-miR-637	7775.12	7725.3	6629.2	3197.14	3263.22	3462.68	chr19	+	676388	683392	FSTL3	follistatin-like 3 (secreted glycoprotein)	10272	GO:0005515|GO:0030325|GO:0030324|GO:0005634|GO:0007283|GO:0005615|GO:0030514|GO:0002244|GO:0048185|GO:0045944|GO:0090101|GO:0001968|GO:0030141|GO:0044306|GO:0005794|GO:0022409|GO:0006357|GO:0001822|GO:0005576|GO:0032926|GO:0045671|GO:0006351|GO:0071248|GO	0.00044081	1	2.23012	yes
NM_005860	hsa-miR-6499-5p	7775.12	7725.3	6629.2	3197.14	3263.22	3462.68	chr19	+	676388	683392	FSTL3	follistatin-like 3 (secreted glycoprotein)	10272	GO:0005515|GO:0030325|GO:0030324|GO:0005634|GO:0007283|GO:0005615|GO:0030514|GO:0002244|GO:0048185|GO:0045944|GO:0090101|GO:0001968|GO:0030141|GO:0044306|GO:0005794|GO:0022409|GO:0006357|GO:0001822|GO:0005576|GO:0032926|GO:0045671|GO:0006351|GO:0071248|GO	0.00044081	1	2.23012	yes
NM_005860	hsa-miR-6510-5p	7775.12	7725.3	6629.2	3197.14	3263.22	3462.68	chr19	+	676388	683392	FSTL3	follistatin-like 3 (secreted glycoprotein)	10272	GO:0005515|GO:0030325|GO:0030324|GO:0005634|GO:0007283|GO:0005615|GO:0030514|GO:0002244|GO:0048185|GO:0045944|GO:0090101|GO:0001968|GO:0030141|GO:0044306|GO:0005794|GO:0022409|GO:0006357|GO:0001822|GO:0005576|GO:0032926|GO:0045671|GO:0006351|GO:0071248|GO	0.00044081	1	2.23012	yes
NM_005860	hsa-miR-6511b-5p	7775.12	7725.3	6629.2	3197.14	3263.22	3462.68	chr19	+	676388	683392	FSTL3	follistatin-like 3 (secreted glycoprotein)	10272	GO:0005515|GO:0030325|GO:0030324|GO:0005634|GO:0007283|GO:0005615|GO:0030514|GO:0002244|GO:0048185|GO:0045944|GO:0090101|GO:0001968|GO:0030141|GO:0044306|GO:0005794|GO:0022409|GO:0006357|GO:0001822|GO:0005576|GO:0032926|GO:0045671|GO:0006351|GO:0071248|GO	0.00044081	1	2.23012	yes
NM_005860	hsa-miR-661	7775.12	7725.3	6629.2	3197.14	3263.22	3462.68	chr19	+	676388	683392	FSTL3	follistatin-like 3 (secreted glycoprotein)	10272	GO:0005515|GO:0030325|GO:0030324|GO:0005634|GO:0007283|GO:0005615|GO:0030514|GO:0002244|GO:0048185|GO:0045944|GO:0090101|GO:0001968|GO:0030141|GO:0044306|GO:0005794|GO:0022409|GO:0006357|GO:0001822|GO:0005576|GO:0032926|GO:0045671|GO:0006351|GO:0071248|GO	0.00044081	1	2.23012	yes
NM_005860	hsa-miR-663b	7775.12	7725.3	6629.2	3197.14	3263.22	3462.68	chr19	+	676388	683392	FSTL3	follistatin-like 3 (secreted glycoprotein)	10272	GO:0005515|GO:0030325|GO:0030324|GO:0005634|GO:0007283|GO:0005615|GO:0030514|GO:0002244|GO:0048185|GO:0045944|GO:0090101|GO:0001968|GO:0030141|GO:0044306|GO:0005794|GO:0022409|GO:0006357|GO:0001822|GO:0005576|GO:0032926|GO:0045671|GO:0006351|GO:0071248|GO	0.00044081	1	2.23012	yes
NM_005860	hsa-miR-6722-3p	7775.12	7725.3	6629.2	3197.14	3263.22	3462.68	chr19	+	676388	683392	FSTL3	follistatin-like 3 (secreted glycoprotein)	10272	GO:0005515|GO:0030325|GO:0030324|GO:0005634|GO:0007283|GO:0005615|GO:0030514|GO:0002244|GO:0048185|GO:0045944|GO:0090101|GO:0001968|GO:0030141|GO:0044306|GO:0005794|GO:0022409|GO:0006357|GO:0001822|GO:0005576|GO:0032926|GO:0045671|GO:0006351|GO:0071248|GO	0.00044081	1	2.23012	yes
NM_005860	hsa-miR-6756-5p	7775.12	7725.3	6629.2	3197.14	3263.22	3462.68	chr19	+	676388	683392	FSTL3	follistatin-like 3 (secreted glycoprotein)	10272	GO:0005515|GO:0030325|GO:0030324|GO:0005634|GO:0007283|GO:0005615|GO:0030514|GO:0002244|GO:0048185|GO:0045944|GO:0090101|GO:0001968|GO:0030141|GO:0044306|GO:0005794|GO:0022409|GO:0006357|GO:0001822|GO:0005576|GO:0032926|GO:0045671|GO:0006351|GO:0071248|GO	0.00044081	1	2.23012	yes
NM_005860	hsa-miR-6762-5p	7775.12	7725.3	6629.2	3197.14	3263.22	3462.68	chr19	+	676388	683392	FSTL3	follistatin-like 3 (secreted glycoprotein)	10272	GO:0005515|GO:0030325|GO:0030324|GO:0005634|GO:0007283|GO:0005615|GO:0030514|GO:0002244|GO:0048185|GO:0045944|GO:0090101|GO:0001968|GO:0030141|GO:0044306|GO:0005794|GO:0022409|GO:0006357|GO:0001822|GO:0005576|GO:0032926|GO:0045671|GO:0006351|GO:0071248|GO	0.00044081	1	2.23012	yes
NM_005860	hsa-miR-6764-5p	7775.12	7725.3	6629.2	3197.14	3263.22	3462.68	chr19	+	676388	683392	FSTL3	follistatin-like 3 (secreted glycoprotein)	10272	GO:0005515|GO:0030325|GO:0030324|GO:0005634|GO:0007283|GO:0005615|GO:0030514|GO:0002244|GO:0048185|GO:0045944|GO:0090101|GO:0001968|GO:0030141|GO:0044306|GO:0005794|GO:0022409|GO:0006357|GO:0001822|GO:0005576|GO:0032926|GO:0045671|GO:0006351|GO:0071248|GO	0.00044081	1	2.23012	yes
NM_005860	hsa-miR-6765-3p	7775.12	7725.3	6629.2	3197.14	3263.22	3462.68	chr19	+	676388	683392	FSTL3	follistatin-like 3 (secreted glycoprotein)	10272	GO:0005515|GO:0030325|GO:0030324|GO:0005634|GO:0007283|GO:0005615|GO:0030514|GO:0002244|GO:0048185|GO:0045944|GO:0090101|GO:0001968|GO:0030141|GO:0044306|GO:0005794|GO:0022409|GO:0006357|GO:0001822|GO:0005576|GO:0032926|GO:0045671|GO:0006351|GO:0071248|GO	0.00044081	1	2.23012	yes
NM_005860	hsa-miR-6769b-5p	7775.12	7725.3	6629.2	3197.14	3263.22	3462.68	chr19	+	676388	683392	FSTL3	follistatin-like 3 (secreted glycoprotein)	10272	GO:0005515|GO:0030325|GO:0030324|GO:0005634|GO:0007283|GO:0005615|GO:0030514|GO:0002244|GO:0048185|GO:0045944|GO:0090101|GO:0001968|GO:0030141|GO:0044306|GO:0005794|GO:0022409|GO:0006357|GO:0001822|GO:0005576|GO:0032926|GO:0045671|GO:0006351|GO:0071248|GO	0.00044081	1	2.23012	yes
NM_005860	hsa-miR-6775-5p	7775.12	7725.3	6629.2	3197.14	3263.22	3462.68	chr19	+	676388	683392	FSTL3	follistatin-like 3 (secreted glycoprotein)	10272	GO:0005515|GO:0030325|GO:0030324|GO:0005634|GO:0007283|GO:0005615|GO:0030514|GO:0002244|GO:0048185|GO:0045944|GO:0090101|GO:0001968|GO:0030141|GO:0044306|GO:0005794|GO:0022409|GO:0006357|GO:0001822|GO:0005576|GO:0032926|GO:0045671|GO:0006351|GO:0071248|GO	0.00044081	1	2.23012	yes
NM_005860	hsa-miR-6784-5p	7775.12	7725.3	6629.2	3197.14	3263.22	3462.68	chr19	+	676388	683392	FSTL3	follistatin-like 3 (secreted glycoprotein)	10272	GO:0005515|GO:0030325|GO:0030324|GO:0005634|GO:0007283|GO:0005615|GO:0030514|GO:0002244|GO:0048185|GO:0045944|GO:0090101|GO:0001968|GO:0030141|GO:0044306|GO:0005794|GO:0022409|GO:0006357|GO:0001822|GO:0005576|GO:0032926|GO:0045671|GO:0006351|GO:0071248|GO	0.00044081	1	2.23012	yes
NM_005860	hsa-miR-6791-5p	7775.12	7725.3	6629.2	3197.14	3263.22	3462.68	chr19	+	676388	683392	FSTL3	follistatin-like 3 (secreted glycoprotein)	10272	GO:0005515|GO:0030325|GO:0030324|GO:0005634|GO:0007283|GO:0005615|GO:0030514|GO:0002244|GO:0048185|GO:0045944|GO:0090101|GO:0001968|GO:0030141|GO:0044306|GO:0005794|GO:0022409|GO:0006357|GO:0001822|GO:0005576|GO:0032926|GO:0045671|GO:0006351|GO:0071248|GO	0.00044081	1	2.23012	yes
NM_005860	hsa-miR-6798-5p	7775.12	7725.3	6629.2	3197.14	3263.22	3462.68	chr19	+	676388	683392	FSTL3	follistatin-like 3 (secreted glycoprotein)	10272	GO:0005515|GO:0030325|GO:0030324|GO:0005634|GO:0007283|GO:0005615|GO:0030514|GO:0002244|GO:0048185|GO:0045944|GO:0090101|GO:0001968|GO:0030141|GO:0044306|GO:0005794|GO:0022409|GO:0006357|GO:0001822|GO:0005576|GO:0032926|GO:0045671|GO:0006351|GO:0071248|GO	0.00044081	1	2.23012	yes
NM_005860	hsa-miR-6808-5p	7775.12	7725.3	6629.2	3197.14	3263.22	3462.68	chr19	+	676388	683392	FSTL3	follistatin-like 3 (secreted glycoprotein)	10272	GO:0005515|GO:0030325|GO:0030324|GO:0005634|GO:0007283|GO:0005615|GO:0030514|GO:0002244|GO:0048185|GO:0045944|GO:0090101|GO:0001968|GO:0030141|GO:0044306|GO:0005794|GO:0022409|GO:0006357|GO:0001822|GO:0005576|GO:0032926|GO:0045671|GO:0006351|GO:0071248|GO	0.00044081	1	2.23012	yes
NM_005860	hsa-miR-6813-5p	7775.12	7725.3	6629.2	3197.14	3263.22	3462.68	chr19	+	676388	683392	FSTL3	follistatin-like 3 (secreted glycoprotein)	10272	GO:0005515|GO:0030325|GO:0030324|GO:0005634|GO:0007283|GO:0005615|GO:0030514|GO:0002244|GO:0048185|GO:0045944|GO:0090101|GO:0001968|GO:0030141|GO:0044306|GO:0005794|GO:0022409|GO:0006357|GO:0001822|GO:0005576|GO:0032926|GO:0045671|GO:0006351|GO:0071248|GO	0.00044081	1	2.23012	yes
NM_005860	hsa-miR-6815-5p	7775.12	7725.3	6629.2	3197.14	3263.22	3462.68	chr19	+	676388	683392	FSTL3	follistatin-like 3 (secreted glycoprotein)	10272	GO:0005515|GO:0030325|GO:0030324|GO:0005634|GO:0007283|GO:0005615|GO:0030514|GO:0002244|GO:0048185|GO:0045944|GO:0090101|GO:0001968|GO:0030141|GO:0044306|GO:0005794|GO:0022409|GO:0006357|GO:0001822|GO:0005576|GO:0032926|GO:0045671|GO:0006351|GO:0071248|GO	0.00044081	1	2.23012	yes
NM_005860	hsa-miR-6836-5p	7775.12	7725.3	6629.2	3197.14	3263.22	3462.68	chr19	+	676388	683392	FSTL3	follistatin-like 3 (secreted glycoprotein)	10272	GO:0005515|GO:0030325|GO:0030324|GO:0005634|GO:0007283|GO:0005615|GO:0030514|GO:0002244|GO:0048185|GO:0045944|GO:0090101|GO:0001968|GO:0030141|GO:0044306|GO:0005794|GO:0022409|GO:0006357|GO:0001822|GO:0005576|GO:0032926|GO:0045671|GO:0006351|GO:0071248|GO	0.00044081	1	2.23012	yes
NM_005860	hsa-miR-6837-5p	7775.12	7725.3	6629.2	3197.14	3263.22	3462.68	chr19	+	676388	683392	FSTL3	follistatin-like 3 (secreted glycoprotein)	10272	GO:0005515|GO:0030325|GO:0030324|GO:0005634|GO:0007283|GO:0005615|GO:0030514|GO:0002244|GO:0048185|GO:0045944|GO:0090101|GO:0001968|GO:0030141|GO:0044306|GO:0005794|GO:0022409|GO:0006357|GO:0001822|GO:0005576|GO:0032926|GO:0045671|GO:0006351|GO:0071248|GO	0.00044081	1	2.23012	yes
NM_005860	hsa-miR-6846-5p	7775.12	7725.3	6629.2	3197.14	3263.22	3462.68	chr19	+	676388	683392	FSTL3	follistatin-like 3 (secreted glycoprotein)	10272	GO:0005515|GO:0030325|GO:0030324|GO:0005634|GO:0007283|GO:0005615|GO:0030514|GO:0002244|GO:0048185|GO:0045944|GO:0090101|GO:0001968|GO:0030141|GO:0044306|GO:0005794|GO:0022409|GO:0006357|GO:0001822|GO:0005576|GO:0032926|GO:0045671|GO:0006351|GO:0071248|GO	0.00044081	1	2.23012	yes
NM_005860	hsa-miR-6848-5p	7775.12	7725.3	6629.2	3197.14	3263.22	3462.68	chr19	+	676388	683392	FSTL3	follistatin-like 3 (secreted glycoprotein)	10272	GO:0005515|GO:0030325|GO:0030324|GO:0005634|GO:0007283|GO:0005615|GO:0030514|GO:0002244|GO:0048185|GO:0045944|GO:0090101|GO:0001968|GO:0030141|GO:0044306|GO:0005794|GO:0022409|GO:0006357|GO:0001822|GO:0005576|GO:0032926|GO:0045671|GO:0006351|GO:0071248|GO	0.00044081	1	2.23012	yes
NM_005860	hsa-miR-6862-3p	7775.12	7725.3	6629.2	3197.14	3263.22	3462.68	chr19	+	676388	683392	FSTL3	follistatin-like 3 (secreted glycoprotein)	10272	GO:0005515|GO:0030325|GO:0030324|GO:0005634|GO:0007283|GO:0005615|GO:0030514|GO:0002244|GO:0048185|GO:0045944|GO:0090101|GO:0001968|GO:0030141|GO:0044306|GO:0005794|GO:0022409|GO:0006357|GO:0001822|GO:0005576|GO:0032926|GO:0045671|GO:0006351|GO:0071248|GO	0.00044081	1	2.23012	yes
NM_005860	hsa-miR-6879-5p	7775.12	7725.3	6629.2	3197.14	3263.22	3462.68	chr19	+	676388	683392	FSTL3	follistatin-like 3 (secreted glycoprotein)	10272	GO:0005515|GO:0030325|GO:0030324|GO:0005634|GO:0007283|GO:0005615|GO:0030514|GO:0002244|GO:0048185|GO:0045944|GO:0090101|GO:0001968|GO:0030141|GO:0044306|GO:0005794|GO:0022409|GO:0006357|GO:0001822|GO:0005576|GO:0032926|GO:0045671|GO:0006351|GO:0071248|GO	0.00044081	1	2.23012	yes
NM_005860	hsa-miR-6893-5p	7775.12	7725.3	6629.2	3197.14	3263.22	3462.68	chr19	+	676388	683392	FSTL3	follistatin-like 3 (secreted glycoprotein)	10272	GO:0005515|GO:0030325|GO:0030324|GO:0005634|GO:0007283|GO:0005615|GO:0030514|GO:0002244|GO:0048185|GO:0045944|GO:0090101|GO:0001968|GO:0030141|GO:0044306|GO:0005794|GO:0022409|GO:0006357|GO:0001822|GO:0005576|GO:0032926|GO:0045671|GO:0006351|GO:0071248|GO	0.00044081	1	2.23012	yes
NM_005860	hsa-miR-7108-5p	7775.12	7725.3	6629.2	3197.14	3263.22	3462.68	chr19	+	676388	683392	FSTL3	follistatin-like 3 (secreted glycoprotein)	10272	GO:0005515|GO:0030325|GO:0030324|GO:0005634|GO:0007283|GO:0005615|GO:0030514|GO:0002244|GO:0048185|GO:0045944|GO:0090101|GO:0001968|GO:0030141|GO:0044306|GO:0005794|GO:0022409|GO:0006357|GO:0001822|GO:0005576|GO:0032926|GO:0045671|GO:0006351|GO:0071248|GO	0.00044081	1	2.23012	yes
NM_005860	hsa-miR-762	7775.12	7725.3	6629.2	3197.14	3263.22	3462.68	chr19	+	676388	683392	FSTL3	follistatin-like 3 (secreted glycoprotein)	10272	GO:0005515|GO:0030325|GO:0030324|GO:0005634|GO:0007283|GO:0005615|GO:0030514|GO:0002244|GO:0048185|GO:0045944|GO:0090101|GO:0001968|GO:0030141|GO:0044306|GO:0005794|GO:0022409|GO:0006357|GO:0001822|GO:0005576|GO:0032926|GO:0045671|GO:0006351|GO:0071248|GO	0.00044081	1	2.23012	yes
NM_005860	hsa-miR-7847-3p	7775.12	7725.3	6629.2	3197.14	3263.22	3462.68	chr19	+	676388	683392	FSTL3	follistatin-like 3 (secreted glycoprotein)	10272	GO:0005515|GO:0030325|GO:0030324|GO:0005634|GO:0007283|GO:0005615|GO:0030514|GO:0002244|GO:0048185|GO:0045944|GO:0090101|GO:0001968|GO:0030141|GO:0044306|GO:0005794|GO:0022409|GO:0006357|GO:0001822|GO:0005576|GO:0032926|GO:0045671|GO:0006351|GO:0071248|GO	0.00044081	1	2.23012	yes
NM_005860	hsa-miR-874-3p	7775.12	7725.3	6629.2	3197.14	3263.22	3462.68	chr19	+	676388	683392	FSTL3	follistatin-like 3 (secreted glycoprotein)	10272	GO:0005515|GO:0030325|GO:0030324|GO:0005634|GO:0007283|GO:0005615|GO:0030514|GO:0002244|GO:0048185|GO:0045944|GO:0090101|GO:0001968|GO:0030141|GO:0044306|GO:0005794|GO:0022409|GO:0006357|GO:0001822|GO:0005576|GO:0032926|GO:0045671|GO:0006351|GO:0071248|GO	0.00044081	1	2.23012	yes
NM_005860	hsa-miR-885-3p	7775.12	7725.3	6629.2	3197.14	3263.22	3462.68	chr19	+	676388	683392	FSTL3	follistatin-like 3 (secreted glycoprotein)	10272	GO:0005515|GO:0030325|GO:0030324|GO:0005634|GO:0007283|GO:0005615|GO:0030514|GO:0002244|GO:0048185|GO:0045944|GO:0090101|GO:0001968|GO:0030141|GO:0044306|GO:0005794|GO:0022409|GO:0006357|GO:0001822|GO:0005576|GO:0032926|GO:0045671|GO:0006351|GO:0071248|GO	0.00044081	1	2.23012	yes
NM_014177	hsa-miR-1199-3p	50.2983	37.825	42.6413	85.629	95.9835	96.4264	chr18	+	74148510	74158969	TIMM21	translocase of inner mitochondrial membrane 21 homolog (yeast)	29090	GO:0033617|GO:0005744|GO:0005515|GO:0032981|GO:0003674|GO:0006626|GO:0016021|GO:0030150|GO:0044267	0.00063662	1	0.47031	yes
NM_014177	hsa-miR-1304-3p	50.2983	37.825	42.6413	85.629	95.9835	96.4264	chr18	+	74148510	74158969	TIMM21	translocase of inner mitochondrial membrane 21 homolog (yeast)	29090	GO:0033617|GO:0005744|GO:0005515|GO:0032981|GO:0003674|GO:0006626|GO:0016021|GO:0030150|GO:0044267	0.00063662	1	0.47031	yes
NM_014177	hsa-miR-3622b-3p	50.2983	37.825	42.6413	85.629	95.9835	96.4264	chr18	+	74148510	74158969	TIMM21	translocase of inner mitochondrial membrane 21 homolog (yeast)	29090	GO:0033617|GO:0005744|GO:0005515|GO:0032981|GO:0003674|GO:0006626|GO:0016021|GO:0030150|GO:0044267	0.00063662	1	0.47031	yes
NM_014177	hsa-miR-4452	50.2983	37.825	42.6413	85.629	95.9835	96.4264	chr18	+	74148510	74158969	TIMM21	translocase of inner mitochondrial membrane 21 homolog (yeast)	29090	GO:0033617|GO:0005744|GO:0005515|GO:0032981|GO:0003674|GO:0006626|GO:0016021|GO:0030150|GO:0044267	0.00063662	1	0.47031	yes
NM_014177	hsa-miR-4651	50.2983	37.825	42.6413	85.629	95.9835	96.4264	chr18	+	74148510	74158969	TIMM21	translocase of inner mitochondrial membrane 21 homolog (yeast)	29090	GO:0033617|GO:0005744|GO:0005515|GO:0032981|GO:0003674|GO:0006626|GO:0016021|GO:0030150|GO:0044267	0.00063662	1	0.47031	yes
NM_014177	hsa-miR-4685-5p	50.2983	37.825	42.6413	85.629	95.9835	96.4264	chr18	+	74148510	74158969	TIMM21	translocase of inner mitochondrial membrane 21 homolog (yeast)	29090	GO:0033617|GO:0005744|GO:0005515|GO:0032981|GO:0003674|GO:0006626|GO:0016021|GO:0030150|GO:0044267	0.00063662	1	0.47031	yes
NM_014177	hsa-miR-4723-3p	50.2983	37.825	42.6413	85.629	95.9835	96.4264	chr18	+	74148510	74158969	TIMM21	translocase of inner mitochondrial membrane 21 homolog (yeast)	29090	GO:0033617|GO:0005744|GO:0005515|GO:0032981|GO:0003674|GO:0006626|GO:0016021|GO:0030150|GO:0044267	0.00063662	1	0.47031	yes
NM_014177	hsa-miR-5096	50.2983	37.825	42.6413	85.629	95.9835	96.4264	chr18	+	74148510	74158969	TIMM21	translocase of inner mitochondrial membrane 21 homolog (yeast)	29090	GO:0033617|GO:0005744|GO:0005515|GO:0032981|GO:0003674|GO:0006626|GO:0016021|GO:0030150|GO:0044267	0.00063662	1	0.47031	yes
NM_014177	hsa-miR-619-5p	50.2983	37.825	42.6413	85.629	95.9835	96.4264	chr18	+	74148510	74158969	TIMM21	translocase of inner mitochondrial membrane 21 homolog (yeast)	29090	GO:0033617|GO:0005744|GO:0005515|GO:0032981|GO:0003674|GO:0006626|GO:0016021|GO:0030150|GO:0044267	0.00063662	1	0.47031	yes
NM_014177	hsa-miR-661	50.2983	37.825	42.6413	85.629	95.9835	96.4264	chr18	+	74148510	74158969	TIMM21	translocase of inner mitochondrial membrane 21 homolog (yeast)	29090	GO:0033617|GO:0005744|GO:0005515|GO:0032981|GO:0003674|GO:0006626|GO:0016021|GO:0030150|GO:0044267	0.00063662	1	0.47031	yes
NM_014177	hsa-miR-6737-5p	50.2983	37.825	42.6413	85.629	95.9835	96.4264	chr18	+	74148510	74158969	TIMM21	translocase of inner mitochondrial membrane 21 homolog (yeast)	29090	GO:0033617|GO:0005744|GO:0005515|GO:0032981|GO:0003674|GO:0006626|GO:0016021|GO:0030150|GO:0044267	0.00063662	1	0.47031	yes
NM_014177	hsa-miR-6742-5p	50.2983	37.825	42.6413	85.629	95.9835	96.4264	chr18	+	74148510	74158969	TIMM21	translocase of inner mitochondrial membrane 21 homolog (yeast)	29090	GO:0033617|GO:0005744|GO:0005515|GO:0032981|GO:0003674|GO:0006626|GO:0016021|GO:0030150|GO:0044267	0.00063662	1	0.47031	yes
NM_014177	hsa-miR-6743-5p	50.2983	37.825	42.6413	85.629	95.9835	96.4264	chr18	+	74148510	74158969	TIMM21	translocase of inner mitochondrial membrane 21 homolog (yeast)	29090	GO:0033617|GO:0005744|GO:0005515|GO:0032981|GO:0003674|GO:0006626|GO:0016021|GO:0030150|GO:0044267	0.00063662	1	0.47031	yes
NM_003718	hsa-miR-1181	2304.67	2431.61	2122.79	936.322	753.022	510.38	chr7	+	39950359	40097134	CDK13	cyclin-dependent kinase 13%2C transcript variant 1	8621	GO:0070816|GO:0030097|GO:0005515|GO:0007088|GO:0008284|GO:0019908|GO:0005794|GO:0030332|GO:0007275|GO:0005524|GO:0005615|GO:0008353|GO:0005737|GO:0004672|GO:0016607|GO:0000380|GO:0016032|GO:0005654|GO:0004693	0.00052163	1	3.11815	yes
NM_003718	hsa-miR-1183	2304.67	2431.61	2122.79	936.322	753.022	510.38	chr7	+	39950359	40097134	CDK13	cyclin-dependent kinase 13%2C transcript variant 1	8621	GO:0070816|GO:0030097|GO:0005515|GO:0007088|GO:0008284|GO:0019908|GO:0005794|GO:0030332|GO:0007275|GO:0005524|GO:0005615|GO:0008353|GO:0005737|GO:0004672|GO:0016607|GO:0000380|GO:0016032|GO:0005654|GO:0004693	0.00052163	1	3.11815	yes
NM_003718	hsa-miR-1227-3p	2304.67	2431.61	2122.79	936.322	753.022	510.38	chr7	+	39950359	40097134	CDK13	cyclin-dependent kinase 13%2C transcript variant 1	8621	GO:0070816|GO:0030097|GO:0005515|GO:0007088|GO:0008284|GO:0019908|GO:0005794|GO:0030332|GO:0007275|GO:0005524|GO:0005615|GO:0008353|GO:0005737|GO:0004672|GO:0016607|GO:0000380|GO:0016032|GO:0005654|GO:0004693	0.00052163	1	3.11815	yes
NM_003718	hsa-miR-1237-5p	2304.67	2431.61	2122.79	936.322	753.022	510.38	chr7	+	39950359	40097134	CDK13	cyclin-dependent kinase 13%2C transcript variant 1	8621	GO:0070816|GO:0030097|GO:0005515|GO:0007088|GO:0008284|GO:0019908|GO:0005794|GO:0030332|GO:0007275|GO:0005524|GO:0005615|GO:0008353|GO:0005737|GO:0004672|GO:0016607|GO:0000380|GO:0016032|GO:0005654|GO:0004693	0.00052163	1	3.11815	yes
NM_003718	hsa-miR-1307-3p	2304.67	2431.61	2122.79	936.322	753.022	510.38	chr7	+	39950359	40097134	CDK13	cyclin-dependent kinase 13%2C transcript variant 1	8621	GO:0070816|GO:0030097|GO:0005515|GO:0007088|GO:0008284|GO:0019908|GO:0005794|GO:0030332|GO:0007275|GO:0005524|GO:0005615|GO:0008353|GO:0005737|GO:0004672|GO:0016607|GO:0000380|GO:0016032|GO:0005654|GO:0004693	0.00052163	1	3.11815	yes
NM_003718	hsa-miR-149-3p	2304.67	2431.61	2122.79	936.322	753.022	510.38	chr7	+	39950359	40097134	CDK13	cyclin-dependent kinase 13%2C transcript variant 1	8621	GO:0070816|GO:0030097|GO:0005515|GO:0007088|GO:0008284|GO:0019908|GO:0005794|GO:0030332|GO:0007275|GO:0005524|GO:0005615|GO:0008353|GO:0005737|GO:0004672|GO:0016607|GO:0000380|GO:0016032|GO:0005654|GO:0004693	0.00052163	1	3.11815	yes
NM_003718	hsa-miR-185-3p	2304.67	2431.61	2122.79	936.322	753.022	510.38	chr7	+	39950359	40097134	CDK13	cyclin-dependent kinase 13%2C transcript variant 1	8621	GO:0070816|GO:0030097|GO:0005515|GO:0007088|GO:0008284|GO:0019908|GO:0005794|GO:0030332|GO:0007275|GO:0005524|GO:0005615|GO:0008353|GO:0005737|GO:0004672|GO:0016607|GO:0000380|GO:0016032|GO:0005654|GO:0004693	0.00052163	1	3.11815	yes
NM_003718	hsa-miR-1913	2304.67	2431.61	2122.79	936.322	753.022	510.38	chr7	+	39950359	40097134	CDK13	cyclin-dependent kinase 13%2C transcript variant 1	8621	GO:0070816|GO:0030097|GO:0005515|GO:0007088|GO:0008284|GO:0019908|GO:0005794|GO:0030332|GO:0007275|GO:0005524|GO:0005615|GO:0008353|GO:0005737|GO:0004672|GO:0016607|GO:0000380|GO:0016032|GO:0005654|GO:0004693	0.00052163	1	3.11815	yes
NM_003718	hsa-miR-210-5p	2304.67	2431.61	2122.79	936.322	753.022	510.38	chr7	+	39950359	40097134	CDK13	cyclin-dependent kinase 13%2C transcript variant 1	8621	GO:0070816|GO:0030097|GO:0005515|GO:0007088|GO:0008284|GO:0019908|GO:0005794|GO:0030332|GO:0007275|GO:0005524|GO:0005615|GO:0008353|GO:0005737|GO:0004672|GO:0016607|GO:0000380|GO:0016032|GO:0005654|GO:0004693	0.00052163	1	3.11815	yes
NM_003718	hsa-miR-296-5p	2304.67	2431.61	2122.79	936.322	753.022	510.38	chr7	+	39950359	40097134	CDK13	cyclin-dependent kinase 13%2C transcript variant 1	8621	GO:0070816|GO:0030097|GO:0005515|GO:0007088|GO:0008284|GO:0019908|GO:0005794|GO:0030332|GO:0007275|GO:0005524|GO:0005615|GO:0008353|GO:0005737|GO:0004672|GO:0016607|GO:0000380|GO:0016032|GO:0005654|GO:0004693	0.00052163	1	3.11815	yes
NM_003718	hsa-miR-3183	2304.67	2431.61	2122.79	936.322	753.022	510.38	chr7	+	39950359	40097134	CDK13	cyclin-dependent kinase 13%2C transcript variant 1	8621	GO:0070816|GO:0030097|GO:0005515|GO:0007088|GO:0008284|GO:0019908|GO:0005794|GO:0030332|GO:0007275|GO:0005524|GO:0005615|GO:0008353|GO:0005737|GO:0004672|GO:0016607|GO:0000380|GO:0016032|GO:0005654|GO:0004693	0.00052163	1	3.11815	yes
NM_003718	hsa-miR-3663-3p	2304.67	2431.61	2122.79	936.322	753.022	510.38	chr7	+	39950359	40097134	CDK13	cyclin-dependent kinase 13%2C transcript variant 1	8621	GO:0070816|GO:0030097|GO:0005515|GO:0007088|GO:0008284|GO:0019908|GO:0005794|GO:0030332|GO:0007275|GO:0005524|GO:0005615|GO:0008353|GO:0005737|GO:0004672|GO:0016607|GO:0000380|GO:0016032|GO:0005654|GO:0004693	0.00052163	1	3.11815	yes
NM_003718	hsa-miR-3960	2304.67	2431.61	2122.79	936.322	753.022	510.38	chr7	+	39950359	40097134	CDK13	cyclin-dependent kinase 13%2C transcript variant 1	8621	GO:0070816|GO:0030097|GO:0005515|GO:0007088|GO:0008284|GO:0019908|GO:0005794|GO:0030332|GO:0007275|GO:0005524|GO:0005615|GO:0008353|GO:0005737|GO:0004672|GO:0016607|GO:0000380|GO:0016032|GO:0005654|GO:0004693	0.00052163	1	3.11815	yes
NM_003718	hsa-miR-4449	2304.67	2431.61	2122.79	936.322	753.022	510.38	chr7	+	39950359	40097134	CDK13	cyclin-dependent kinase 13%2C transcript variant 1	8621	GO:0070816|GO:0030097|GO:0005515|GO:0007088|GO:0008284|GO:0019908|GO:0005794|GO:0030332|GO:0007275|GO:0005524|GO:0005615|GO:0008353|GO:0005737|GO:0004672|GO:0016607|GO:0000380|GO:0016032|GO:0005654|GO:0004693	0.00052163	1	3.11815	yes
NM_003718	hsa-miR-4467	2304.67	2431.61	2122.79	936.322	753.022	510.38	chr7	+	39950359	40097134	CDK13	cyclin-dependent kinase 13%2C transcript variant 1	8621	GO:0070816|GO:0030097|GO:0005515|GO:0007088|GO:0008284|GO:0019908|GO:0005794|GO:0030332|GO:0007275|GO:0005524|GO:0005615|GO:0008353|GO:0005737|GO:0004672|GO:0016607|GO:0000380|GO:0016032|GO:0005654|GO:0004693	0.00052163	1	3.11815	yes
NM_003718	hsa-miR-4632-3p	2304.67	2431.61	2122.79	936.322	753.022	510.38	chr7	+	39950359	40097134	CDK13	cyclin-dependent kinase 13%2C transcript variant 1	8621	GO:0070816|GO:0030097|GO:0005515|GO:0007088|GO:0008284|GO:0019908|GO:0005794|GO:0030332|GO:0007275|GO:0005524|GO:0005615|GO:0008353|GO:0005737|GO:0004672|GO:0016607|GO:0000380|GO:0016032|GO:0005654|GO:0004693	0.00052163	1	3.11815	yes
NM_003718	hsa-miR-4638-5p	2304.67	2431.61	2122.79	936.322	753.022	510.38	chr7	+	39950359	40097134	CDK13	cyclin-dependent kinase 13%2C transcript variant 1	8621	GO:0070816|GO:0030097|GO:0005515|GO:0007088|GO:0008284|GO:0019908|GO:0005794|GO:0030332|GO:0007275|GO:0005524|GO:0005615|GO:0008353|GO:0005737|GO:0004672|GO:0016607|GO:0000380|GO:0016032|GO:0005654|GO:0004693	0.00052163	1	3.11815	yes
NM_003718	hsa-miR-4656	2304.67	2431.61	2122.79	936.322	753.022	510.38	chr7	+	39950359	40097134	CDK13	cyclin-dependent kinase 13%2C transcript variant 1	8621	GO:0070816|GO:0030097|GO:0005515|GO:0007088|GO:0008284|GO:0019908|GO:0005794|GO:0030332|GO:0007275|GO:0005524|GO:0005615|GO:0008353|GO:0005737|GO:0004672|GO:0016607|GO:0000380|GO:0016032|GO:0005654|GO:0004693	0.00052163	1	3.11815	yes
NM_003718	hsa-miR-4685-5p	2304.67	2431.61	2122.79	936.322	753.022	510.38	chr7	+	39950359	40097134	CDK13	cyclin-dependent kinase 13%2C transcript variant 1	8621	GO:0070816|GO:0030097|GO:0005515|GO:0007088|GO:0008284|GO:0019908|GO:0005794|GO:0030332|GO:0007275|GO:0005524|GO:0005615|GO:0008353|GO:0005737|GO:0004672|GO:0016607|GO:0000380|GO:0016032|GO:0005654|GO:0004693	0.00052163	1	3.11815	yes
NM_003718	hsa-miR-4690-3p	2304.67	2431.61	2122.79	936.322	753.022	510.38	chr7	+	39950359	40097134	CDK13	cyclin-dependent kinase 13%2C transcript variant 1	8621	GO:0070816|GO:0030097|GO:0005515|GO:0007088|GO:0008284|GO:0019908|GO:0005794|GO:0030332|GO:0007275|GO:0005524|GO:0005615|GO:0008353|GO:0005737|GO:0004672|GO:0016607|GO:0000380|GO:0016032|GO:0005654|GO:0004693	0.00052163	1	3.11815	yes
NM_003718	hsa-miR-4695-5p	2304.67	2431.61	2122.79	936.322	753.022	510.38	chr7	+	39950359	40097134	CDK13	cyclin-dependent kinase 13%2C transcript variant 1	8621	GO:0070816|GO:0030097|GO:0005515|GO:0007088|GO:0008284|GO:0019908|GO:0005794|GO:0030332|GO:0007275|GO:0005524|GO:0005615|GO:0008353|GO:0005737|GO:0004672|GO:0016607|GO:0000380|GO:0016032|GO:0005654|GO:0004693	0.00052163	1	3.11815	yes
NM_003718	hsa-miR-4722-5p	2304.67	2431.61	2122.79	936.322	753.022	510.38	chr7	+	39950359	40097134	CDK13	cyclin-dependent kinase 13%2C transcript variant 1	8621	GO:0070816|GO:0030097|GO:0005515|GO:0007088|GO:0008284|GO:0019908|GO:0005794|GO:0030332|GO:0007275|GO:0005524|GO:0005615|GO:0008353|GO:0005737|GO:0004672|GO:0016607|GO:0000380|GO:0016032|GO:0005654|GO:0004693	0.00052163	1	3.11815	yes
NM_003718	hsa-miR-4741	2304.67	2431.61	2122.79	936.322	753.022	510.38	chr7	+	39950359	40097134	CDK13	cyclin-dependent kinase 13%2C transcript variant 1	8621	GO:0070816|GO:0030097|GO:0005515|GO:0007088|GO:0008284|GO:0019908|GO:0005794|GO:0030332|GO:0007275|GO:0005524|GO:0005615|GO:0008353|GO:0005737|GO:0004672|GO:0016607|GO:0000380|GO:0016032|GO:0005654|GO:0004693	0.00052163	1	3.11815	yes
NM_003718	hsa-miR-4787-5p	2304.67	2431.61	2122.79	936.322	753.022	510.38	chr7	+	39950359	40097134	CDK13	cyclin-dependent kinase 13%2C transcript variant 1	8621	GO:0070816|GO:0030097|GO:0005515|GO:0007088|GO:0008284|GO:0019908|GO:0005794|GO:0030332|GO:0007275|GO:0005524|GO:0005615|GO:0008353|GO:0005737|GO:0004672|GO:0016607|GO:0000380|GO:0016032|GO:0005654|GO:0004693	0.00052163	1	3.11815	yes
NM_003718	hsa-miR-5008-5p	2304.67	2431.61	2122.79	936.322	753.022	510.38	chr7	+	39950359	40097134	CDK13	cyclin-dependent kinase 13%2C transcript variant 1	8621	GO:0070816|GO:0030097|GO:0005515|GO:0007088|GO:0008284|GO:0019908|GO:0005794|GO:0030332|GO:0007275|GO:0005524|GO:0005615|GO:0008353|GO:0005737|GO:0004672|GO:0016607|GO:0000380|GO:0016032|GO:0005654|GO:0004693	0.00052163	1	3.11815	yes
NM_003718	hsa-miR-5193	2304.67	2431.61	2122.79	936.322	753.022	510.38	chr7	+	39950359	40097134	CDK13	cyclin-dependent kinase 13%2C transcript variant 1	8621	GO:0070816|GO:0030097|GO:0005515|GO:0007088|GO:0008284|GO:0019908|GO:0005794|GO:0030332|GO:0007275|GO:0005524|GO:0005615|GO:0008353|GO:0005737|GO:0004672|GO:0016607|GO:0000380|GO:0016032|GO:0005654|GO:0004693	0.00052163	1	3.11815	yes
NM_003718	hsa-miR-550b-2-5p	2304.67	2431.61	2122.79	936.322	753.022	510.38	chr7	+	39950359	40097134	CDK13	cyclin-dependent kinase 13%2C transcript variant 1	8621	GO:0070816|GO:0030097|GO:0005515|GO:0007088|GO:0008284|GO:0019908|GO:0005794|GO:0030332|GO:0007275|GO:0005524|GO:0005615|GO:0008353|GO:0005737|GO:0004672|GO:0016607|GO:0000380|GO:0016032|GO:0005654|GO:0004693	0.00052163	1	3.11815	yes
NM_003718	hsa-miR-5698	2304.67	2431.61	2122.79	936.322	753.022	510.38	chr7	+	39950359	40097134	CDK13	cyclin-dependent kinase 13%2C transcript variant 1	8621	GO:0070816|GO:0030097|GO:0005515|GO:0007088|GO:0008284|GO:0019908|GO:0005794|GO:0030332|GO:0007275|GO:0005524|GO:0005615|GO:0008353|GO:0005737|GO:0004672|GO:0016607|GO:0000380|GO:0016032|GO:0005654|GO:0004693	0.00052163	1	3.11815	yes
NM_003718	hsa-miR-574-5p	2304.67	2431.61	2122.79	936.322	753.022	510.38	chr7	+	39950359	40097134	CDK13	cyclin-dependent kinase 13%2C transcript variant 1	8621	GO:0070816|GO:0030097|GO:0005515|GO:0007088|GO:0008284|GO:0019908|GO:0005794|GO:0030332|GO:0007275|GO:0005524|GO:0005615|GO:0008353|GO:0005737|GO:0004672|GO:0016607|GO:0000380|GO:0016032|GO:0005654|GO:0004693	0.00052163	1	3.11815	yes
NM_003718	hsa-miR-6087	2304.67	2431.61	2122.79	936.322	753.022	510.38	chr7	+	39950359	40097134	CDK13	cyclin-dependent kinase 13%2C transcript variant 1	8621	GO:0070816|GO:0030097|GO:0005515|GO:0007088|GO:0008284|GO:0019908|GO:0005794|GO:0030332|GO:0007275|GO:0005524|GO:0005615|GO:0008353|GO:0005737|GO:0004672|GO:0016607|GO:0000380|GO:0016032|GO:0005654|GO:0004693	0.00052163	1	3.11815	yes
NM_003718	hsa-miR-6090	2304.67	2431.61	2122.79	936.322	753.022	510.38	chr7	+	39950359	40097134	CDK13	cyclin-dependent kinase 13%2C transcript variant 1	8621	GO:0070816|GO:0030097|GO:0005515|GO:0007088|GO:0008284|GO:0019908|GO:0005794|GO:0030332|GO:0007275|GO:0005524|GO:0005615|GO:0008353|GO:0005737|GO:0004672|GO:0016607|GO:0000380|GO:0016032|GO:0005654|GO:0004693	0.00052163	1	3.11815	yes
NM_003718	hsa-miR-6127	2304.67	2431.61	2122.79	936.322	753.022	510.38	chr7	+	39950359	40097134	CDK13	cyclin-dependent kinase 13%2C transcript variant 1	8621	GO:0070816|GO:0030097|GO:0005515|GO:0007088|GO:0008284|GO:0019908|GO:0005794|GO:0030332|GO:0007275|GO:0005524|GO:0005615|GO:0008353|GO:0005737|GO:0004672|GO:0016607|GO:0000380|GO:0016032|GO:0005654|GO:0004693	0.00052163	1	3.11815	yes
NM_003718	hsa-miR-637	2304.67	2431.61	2122.79	936.322	753.022	510.38	chr7	+	39950359	40097134	CDK13	cyclin-dependent kinase 13%2C transcript variant 1	8621	GO:0070816|GO:0030097|GO:0005515|GO:0007088|GO:0008284|GO:0019908|GO:0005794|GO:0030332|GO:0007275|GO:0005524|GO:0005615|GO:0008353|GO:0005737|GO:0004672|GO:0016607|GO:0000380|GO:0016032|GO:0005654|GO:0004693	0.00052163	1	3.11815	yes
NM_003718	hsa-miR-639	2304.67	2431.61	2122.79	936.322	753.022	510.38	chr7	+	39950359	40097134	CDK13	cyclin-dependent kinase 13%2C transcript variant 1	8621	GO:0070816|GO:0030097|GO:0005515|GO:0007088|GO:0008284|GO:0019908|GO:0005794|GO:0030332|GO:0007275|GO:0005524|GO:0005615|GO:0008353|GO:0005737|GO:0004672|GO:0016607|GO:0000380|GO:0016032|GO:0005654|GO:0004693	0.00052163	1	3.11815	yes
NM_003718	hsa-miR-6511a-5p	2304.67	2431.61	2122.79	936.322	753.022	510.38	chr7	+	39950359	40097134	CDK13	cyclin-dependent kinase 13%2C transcript variant 1	8621	GO:0070816|GO:0030097|GO:0005515|GO:0007088|GO:0008284|GO:0019908|GO:0005794|GO:0030332|GO:0007275|GO:0005524|GO:0005615|GO:0008353|GO:0005737|GO:0004672|GO:0016607|GO:0000380|GO:0016032|GO:0005654|GO:0004693	0.00052163	1	3.11815	yes
NM_003718	hsa-miR-661	2304.67	2431.61	2122.79	936.322	753.022	510.38	chr7	+	39950359	40097134	CDK13	cyclin-dependent kinase 13%2C transcript variant 1	8621	GO:0070816|GO:0030097|GO:0005515|GO:0007088|GO:0008284|GO:0019908|GO:0005794|GO:0030332|GO:0007275|GO:0005524|GO:0005615|GO:0008353|GO:0005737|GO:0004672|GO:0016607|GO:0000380|GO:0016032|GO:0005654|GO:0004693	0.00052163	1	3.11815	yes
NM_003718	hsa-miR-6726-5p	2304.67	2431.61	2122.79	936.322	753.022	510.38	chr7	+	39950359	40097134	CDK13	cyclin-dependent kinase 13%2C transcript variant 1	8621	GO:0070816|GO:0030097|GO:0005515|GO:0007088|GO:0008284|GO:0019908|GO:0005794|GO:0030332|GO:0007275|GO:0005524|GO:0005615|GO:0008353|GO:0005737|GO:0004672|GO:0016607|GO:0000380|GO:0016032|GO:0005654|GO:0004693	0.00052163	1	3.11815	yes
NM_003718	hsa-miR-6735-3p	2304.67	2431.61	2122.79	936.322	753.022	510.38	chr7	+	39950359	40097134	CDK13	cyclin-dependent kinase 13%2C transcript variant 1	8621	GO:0070816|GO:0030097|GO:0005515|GO:0007088|GO:0008284|GO:0019908|GO:0005794|GO:0030332|GO:0007275|GO:0005524|GO:0005615|GO:0008353|GO:0005737|GO:0004672|GO:0016607|GO:0000380|GO:0016032|GO:0005654|GO:0004693	0.00052163	1	3.11815	yes
NM_003718	hsa-miR-6741-5p	2304.67	2431.61	2122.79	936.322	753.022	510.38	chr7	+	39950359	40097134	CDK13	cyclin-dependent kinase 13%2C transcript variant 1	8621	GO:0070816|GO:0030097|GO:0005515|GO:0007088|GO:0008284|GO:0019908|GO:0005794|GO:0030332|GO:0007275|GO:0005524|GO:0005615|GO:0008353|GO:0005737|GO:0004672|GO:0016607|GO:0000380|GO:0016032|GO:0005654|GO:0004693	0.00052163	1	3.11815	yes
NM_003718	hsa-miR-6742-5p	2304.67	2431.61	2122.79	936.322	753.022	510.38	chr7	+	39950359	40097134	CDK13	cyclin-dependent kinase 13%2C transcript variant 1	8621	GO:0070816|GO:0030097|GO:0005515|GO:0007088|GO:0008284|GO:0019908|GO:0005794|GO:0030332|GO:0007275|GO:0005524|GO:0005615|GO:0008353|GO:0005737|GO:0004672|GO:0016607|GO:0000380|GO:0016032|GO:0005654|GO:0004693	0.00052163	1	3.11815	yes
NM_003718	hsa-miR-6749-3p	2304.67	2431.61	2122.79	936.322	753.022	510.38	chr7	+	39950359	40097134	CDK13	cyclin-dependent kinase 13%2C transcript variant 1	8621	GO:0070816|GO:0030097|GO:0005515|GO:0007088|GO:0008284|GO:0019908|GO:0005794|GO:0030332|GO:0007275|GO:0005524|GO:0005615|GO:0008353|GO:0005737|GO:0004672|GO:0016607|GO:0000380|GO:0016032|GO:0005654|GO:0004693	0.00052163	1	3.11815	yes
NM_003718	hsa-miR-6769b-3p	2304.67	2431.61	2122.79	936.322	753.022	510.38	chr7	+	39950359	40097134	CDK13	cyclin-dependent kinase 13%2C transcript variant 1	8621	GO:0070816|GO:0030097|GO:0005515|GO:0007088|GO:0008284|GO:0019908|GO:0005794|GO:0030332|GO:0007275|GO:0005524|GO:0005615|GO:0008353|GO:0005737|GO:0004672|GO:0016607|GO:0000380|GO:0016032|GO:0005654|GO:0004693	0.00052163	1	3.11815	yes
NM_003718	hsa-miR-6769b-5p	2304.67	2431.61	2122.79	936.322	753.022	510.38	chr7	+	39950359	40097134	CDK13	cyclin-dependent kinase 13%2C transcript variant 1	8621	GO:0070816|GO:0030097|GO:0005515|GO:0007088|GO:0008284|GO:0019908|GO:0005794|GO:0030332|GO:0007275|GO:0005524|GO:0005615|GO:0008353|GO:0005737|GO:0004672|GO:0016607|GO:0000380|GO:0016032|GO:0005654|GO:0004693	0.00052163	1	3.11815	yes
NM_003718	hsa-miR-6791-5p	2304.67	2431.61	2122.79	936.322	753.022	510.38	chr7	+	39950359	40097134	CDK13	cyclin-dependent kinase 13%2C transcript variant 1	8621	GO:0070816|GO:0030097|GO:0005515|GO:0007088|GO:0008284|GO:0019908|GO:0005794|GO:0030332|GO:0007275|GO:0005524|GO:0005615|GO:0008353|GO:0005737|GO:0004672|GO:0016607|GO:0000380|GO:0016032|GO:0005654|GO:0004693	0.00052163	1	3.11815	yes
NM_003718	hsa-miR-6792-3p	2304.67	2431.61	2122.79	936.322	753.022	510.38	chr7	+	39950359	40097134	CDK13	cyclin-dependent kinase 13%2C transcript variant 1	8621	GO:0070816|GO:0030097|GO:0005515|GO:0007088|GO:0008284|GO:0019908|GO:0005794|GO:0030332|GO:0007275|GO:0005524|GO:0005615|GO:0008353|GO:0005737|GO:0004672|GO:0016607|GO:0000380|GO:0016032|GO:0005654|GO:0004693	0.00052163	1	3.11815	yes
NM_003718	hsa-miR-6798-5p	2304.67	2431.61	2122.79	936.322	753.022	510.38	chr7	+	39950359	40097134	CDK13	cyclin-dependent kinase 13%2C transcript variant 1	8621	GO:0070816|GO:0030097|GO:0005515|GO:0007088|GO:0008284|GO:0019908|GO:0005794|GO:0030332|GO:0007275|GO:0005524|GO:0005615|GO:0008353|GO:0005737|GO:0004672|GO:0016607|GO:0000380|GO:0016032|GO:0005654|GO:0004693	0.00052163	1	3.11815	yes
NM_003718	hsa-miR-6801-3p	2304.67	2431.61	2122.79	936.322	753.022	510.38	chr7	+	39950359	40097134	CDK13	cyclin-dependent kinase 13%2C transcript variant 1	8621	GO:0070816|GO:0030097|GO:0005515|GO:0007088|GO:0008284|GO:0019908|GO:0005794|GO:0030332|GO:0007275|GO:0005524|GO:0005615|GO:0008353|GO:0005737|GO:0004672|GO:0016607|GO:0000380|GO:0016032|GO:0005654|GO:0004693	0.00052163	1	3.11815	yes
NM_003718	hsa-miR-6803-5p	2304.67	2431.61	2122.79	936.322	753.022	510.38	chr7	+	39950359	40097134	CDK13	cyclin-dependent kinase 13%2C transcript variant 1	8621	GO:0070816|GO:0030097|GO:0005515|GO:0007088|GO:0008284|GO:0019908|GO:0005794|GO:0030332|GO:0007275|GO:0005524|GO:0005615|GO:0008353|GO:0005737|GO:0004672|GO:0016607|GO:0000380|GO:0016032|GO:0005654|GO:0004693	0.00052163	1	3.11815	yes
NM_003718	hsa-miR-6810-3p	2304.67	2431.61	2122.79	936.322	753.022	510.38	chr7	+	39950359	40097134	CDK13	cyclin-dependent kinase 13%2C transcript variant 1	8621	GO:0070816|GO:0030097|GO:0005515|GO:0007088|GO:0008284|GO:0019908|GO:0005794|GO:0030332|GO:0007275|GO:0005524|GO:0005615|GO:0008353|GO:0005737|GO:0004672|GO:0016607|GO:0000380|GO:0016032|GO:0005654|GO:0004693	0.00052163	1	3.11815	yes
NM_003718	hsa-miR-6813-5p	2304.67	2431.61	2122.79	936.322	753.022	510.38	chr7	+	39950359	40097134	CDK13	cyclin-dependent kinase 13%2C transcript variant 1	8621	GO:0070816|GO:0030097|GO:0005515|GO:0007088|GO:0008284|GO:0019908|GO:0005794|GO:0030332|GO:0007275|GO:0005524|GO:0005615|GO:0008353|GO:0005737|GO:0004672|GO:0016607|GO:0000380|GO:0016032|GO:0005654|GO:0004693	0.00052163	1	3.11815	yes
NM_003718	hsa-miR-6823-5p	2304.67	2431.61	2122.79	936.322	753.022	510.38	chr7	+	39950359	40097134	CDK13	cyclin-dependent kinase 13%2C transcript variant 1	8621	GO:0070816|GO:0030097|GO:0005515|GO:0007088|GO:0008284|GO:0019908|GO:0005794|GO:0030332|GO:0007275|GO:0005524|GO:0005615|GO:0008353|GO:0005737|GO:0004672|GO:0016607|GO:0000380|GO:0016032|GO:0005654|GO:0004693	0.00052163	1	3.11815	yes
NM_003718	hsa-miR-6829-3p	2304.67	2431.61	2122.79	936.322	753.022	510.38	chr7	+	39950359	40097134	CDK13	cyclin-dependent kinase 13%2C transcript variant 1	8621	GO:0070816|GO:0030097|GO:0005515|GO:0007088|GO:0008284|GO:0019908|GO:0005794|GO:0030332|GO:0007275|GO:0005524|GO:0005615|GO:0008353|GO:0005737|GO:0004672|GO:0016607|GO:0000380|GO:0016032|GO:0005654|GO:0004693	0.00052163	1	3.11815	yes
NM_003718	hsa-miR-6833-3p	2304.67	2431.61	2122.79	936.322	753.022	510.38	chr7	+	39950359	40097134	CDK13	cyclin-dependent kinase 13%2C transcript variant 1	8621	GO:0070816|GO:0030097|GO:0005515|GO:0007088|GO:0008284|GO:0019908|GO:0005794|GO:0030332|GO:0007275|GO:0005524|GO:0005615|GO:0008353|GO:0005737|GO:0004672|GO:0016607|GO:0000380|GO:0016032|GO:0005654|GO:0004693	0.00052163	1	3.11815	yes
NM_003718	hsa-miR-6848-5p	2304.67	2431.61	2122.79	936.322	753.022	510.38	chr7	+	39950359	40097134	CDK13	cyclin-dependent kinase 13%2C transcript variant 1	8621	GO:0070816|GO:0030097|GO:0005515|GO:0007088|GO:0008284|GO:0019908|GO:0005794|GO:0030332|GO:0007275|GO:0005524|GO:0005615|GO:0008353|GO:0005737|GO:0004672|GO:0016607|GO:0000380|GO:0016032|GO:0005654|GO:0004693	0.00052163	1	3.11815	yes
NM_003718	hsa-miR-6869-3p	2304.67	2431.61	2122.79	936.322	753.022	510.38	chr7	+	39950359	40097134	CDK13	cyclin-dependent kinase 13%2C transcript variant 1	8621	GO:0070816|GO:0030097|GO:0005515|GO:0007088|GO:0008284|GO:0019908|GO:0005794|GO:0030332|GO:0007275|GO:0005524|GO:0005615|GO:0008353|GO:0005737|GO:0004672|GO:0016607|GO:0000380|GO:0016032|GO:0005654|GO:0004693	0.00052163	1	3.11815	yes
NM_003718	hsa-miR-6882-3p	2304.67	2431.61	2122.79	936.322	753.022	510.38	chr7	+	39950359	40097134	CDK13	cyclin-dependent kinase 13%2C transcript variant 1	8621	GO:0070816|GO:0030097|GO:0005515|GO:0007088|GO:0008284|GO:0019908|GO:0005794|GO:0030332|GO:0007275|GO:0005524|GO:0005615|GO:0008353|GO:0005737|GO:0004672|GO:0016607|GO:0000380|GO:0016032|GO:0005654|GO:0004693	0.00052163	1	3.11815	yes
NM_003718	hsa-miR-6892-3p	2304.67	2431.61	2122.79	936.322	753.022	510.38	chr7	+	39950359	40097134	CDK13	cyclin-dependent kinase 13%2C transcript variant 1	8621	GO:0070816|GO:0030097|GO:0005515|GO:0007088|GO:0008284|GO:0019908|GO:0005794|GO:0030332|GO:0007275|GO:0005524|GO:0005615|GO:0008353|GO:0005737|GO:0004672|GO:0016607|GO:0000380|GO:0016032|GO:0005654|GO:0004693	0.00052163	1	3.11815	yes
NM_003718	hsa-miR-7110-5p	2304.67	2431.61	2122.79	936.322	753.022	510.38	chr7	+	39950359	40097134	CDK13	cyclin-dependent kinase 13%2C transcript variant 1	8621	GO:0070816|GO:0030097|GO:0005515|GO:0007088|GO:0008284|GO:0019908|GO:0005794|GO:0030332|GO:0007275|GO:0005524|GO:0005615|GO:0008353|GO:0005737|GO:0004672|GO:0016607|GO:0000380|GO:0016032|GO:0005654|GO:0004693	0.00052163	1	3.11815	yes
NM_003718	hsa-miR-760	2304.67	2431.61	2122.79	936.322	753.022	510.38	chr7	+	39950359	40097134	CDK13	cyclin-dependent kinase 13%2C transcript variant 1	8621	GO:0070816|GO:0030097|GO:0005515|GO:0007088|GO:0008284|GO:0019908|GO:0005794|GO:0030332|GO:0007275|GO:0005524|GO:0005615|GO:0008353|GO:0005737|GO:0004672|GO:0016607|GO:0000380|GO:0016032|GO:0005654|GO:0004693	0.00052163	1	3.11815	yes
NM_003718	hsa-miR-8072	2304.67	2431.61	2122.79	936.322	753.022	510.38	chr7	+	39950359	40097134	CDK13	cyclin-dependent kinase 13%2C transcript variant 1	8621	GO:0070816|GO:0030097|GO:0005515|GO:0007088|GO:0008284|GO:0019908|GO:0005794|GO:0030332|GO:0007275|GO:0005524|GO:0005615|GO:0008353|GO:0005737|GO:0004672|GO:0016607|GO:0000380|GO:0016032|GO:0005654|GO:0004693	0.00052163	1	3.11815	yes
NM_001114086	hsa-miR-1273h-3p	178.569	228.315	225.581	875.525	955.049	971.517	chr6	-	45898452	46080348	CLIC5	chloride intracellular channel 5%2C transcript variant 1	53405	GO:0005515|GO:0006821|GO:0007565|GO:0005244|GO:0005794|GO:0005815|GO:0007605|GO:0060088|GO:0034707|GO:0002024|GO:0032420|GO:0015629|GO:0005254|GO:0008104|GO:0050885|GO:0006810|GO:0034765|GO:0005938|GO:0070062	2.4e-05	0.452906	0.225712	yes
NM_001114086	hsa-miR-1976	178.569	228.315	225.581	875.525	955.049	971.517	chr6	-	45898452	46080348	CLIC5	chloride intracellular channel 5%2C transcript variant 1	53405	GO:0005515|GO:0006821|GO:0007565|GO:0005244|GO:0005794|GO:0005815|GO:0007605|GO:0060088|GO:0034707|GO:0002024|GO:0032420|GO:0015629|GO:0005254|GO:0008104|GO:0050885|GO:0006810|GO:0034765|GO:0005938|GO:0070062	2.4e-05	0.452906	0.225712	yes
NM_001114086	hsa-miR-3154	178.569	228.315	225.581	875.525	955.049	971.517	chr6	-	45898452	46080348	CLIC5	chloride intracellular channel 5%2C transcript variant 1	53405	GO:0005515|GO:0006821|GO:0007565|GO:0005244|GO:0005794|GO:0005815|GO:0007605|GO:0060088|GO:0034707|GO:0002024|GO:0032420|GO:0015629|GO:0005254|GO:0008104|GO:0050885|GO:0006810|GO:0034765|GO:0005938|GO:0070062	2.4e-05	0.452906	0.225712	yes
NM_001114086	hsa-miR-339-5p	178.569	228.315	225.581	875.525	955.049	971.517	chr6	-	45898452	46080348	CLIC5	chloride intracellular channel 5%2C transcript variant 1	53405	GO:0005515|GO:0006821|GO:0007565|GO:0005244|GO:0005794|GO:0005815|GO:0007605|GO:0060088|GO:0034707|GO:0002024|GO:0032420|GO:0015629|GO:0005254|GO:0008104|GO:0050885|GO:0006810|GO:0034765|GO:0005938|GO:0070062	2.4e-05	0.452906	0.225712	yes
NM_001114086	hsa-miR-3620-3p	178.569	228.315	225.581	875.525	955.049	971.517	chr6	-	45898452	46080348	CLIC5	chloride intracellular channel 5%2C transcript variant 1	53405	GO:0005515|GO:0006821|GO:0007565|GO:0005244|GO:0005794|GO:0005815|GO:0007605|GO:0060088|GO:0034707|GO:0002024|GO:0032420|GO:0015629|GO:0005254|GO:0008104|GO:0050885|GO:0006810|GO:0034765|GO:0005938|GO:0070062	2.4e-05	0.452906	0.225712	yes
NM_001114086	hsa-miR-370-3p	178.569	228.315	225.581	875.525	955.049	971.517	chr6	-	45898452	46080348	CLIC5	chloride intracellular channel 5%2C transcript variant 1	53405	GO:0005515|GO:0006821|GO:0007565|GO:0005244|GO:0005794|GO:0005815|GO:0007605|GO:0060088|GO:0034707|GO:0002024|GO:0032420|GO:0015629|GO:0005254|GO:0008104|GO:0050885|GO:0006810|GO:0034765|GO:0005938|GO:0070062	2.4e-05	0.452906	0.225712	yes
NM_001114086	hsa-miR-412-3p	178.569	228.315	225.581	875.525	955.049	971.517	chr6	-	45898452	46080348	CLIC5	chloride intracellular channel 5%2C transcript variant 1	53405	GO:0005515|GO:0006821|GO:0007565|GO:0005244|GO:0005794|GO:0005815|GO:0007605|GO:0060088|GO:0034707|GO:0002024|GO:0032420|GO:0015629|GO:0005254|GO:0008104|GO:0050885|GO:0006810|GO:0034765|GO:0005938|GO:0070062	2.4e-05	0.452906	0.225712	yes
NM_001114086	hsa-miR-4638-3p	178.569	228.315	225.581	875.525	955.049	971.517	chr6	-	45898452	46080348	CLIC5	chloride intracellular channel 5%2C transcript variant 1	53405	GO:0005515|GO:0006821|GO:0007565|GO:0005244|GO:0005794|GO:0005815|GO:0007605|GO:0060088|GO:0034707|GO:0002024|GO:0032420|GO:0015629|GO:0005254|GO:0008104|GO:0050885|GO:0006810|GO:0034765|GO:0005938|GO:0070062	2.4e-05	0.452906	0.225712	yes
NM_001114086	hsa-miR-4675	178.569	228.315	225.581	875.525	955.049	971.517	chr6	-	45898452	46080348	CLIC5	chloride intracellular channel 5%2C transcript variant 1	53405	GO:0005515|GO:0006821|GO:0007565|GO:0005244|GO:0005794|GO:0005815|GO:0007605|GO:0060088|GO:0034707|GO:0002024|GO:0032420|GO:0015629|GO:0005254|GO:0008104|GO:0050885|GO:0006810|GO:0034765|GO:0005938|GO:0070062	2.4e-05	0.452906	0.225712	yes
NM_001114086	hsa-miR-4685-5p	178.569	228.315	225.581	875.525	955.049	971.517	chr6	-	45898452	46080348	CLIC5	chloride intracellular channel 5%2C transcript variant 1	53405	GO:0005515|GO:0006821|GO:0007565|GO:0005244|GO:0005794|GO:0005815|GO:0007605|GO:0060088|GO:0034707|GO:0002024|GO:0032420|GO:0015629|GO:0005254|GO:0008104|GO:0050885|GO:0006810|GO:0034765|GO:0005938|GO:0070062	2.4e-05	0.452906	0.225712	yes
NM_001114086	hsa-miR-4706	178.569	228.315	225.581	875.525	955.049	971.517	chr6	-	45898452	46080348	CLIC5	chloride intracellular channel 5%2C transcript variant 1	53405	GO:0005515|GO:0006821|GO:0007565|GO:0005244|GO:0005794|GO:0005815|GO:0007605|GO:0060088|GO:0034707|GO:0002024|GO:0032420|GO:0015629|GO:0005254|GO:0008104|GO:0050885|GO:0006810|GO:0034765|GO:0005938|GO:0070062	2.4e-05	0.452906	0.225712	yes
NM_001114086	hsa-miR-4741	178.569	228.315	225.581	875.525	955.049	971.517	chr6	-	45898452	46080348	CLIC5	chloride intracellular channel 5%2C transcript variant 1	53405	GO:0005515|GO:0006821|GO:0007565|GO:0005244|GO:0005794|GO:0005815|GO:0007605|GO:0060088|GO:0034707|GO:0002024|GO:0032420|GO:0015629|GO:0005254|GO:0008104|GO:0050885|GO:0006810|GO:0034765|GO:0005938|GO:0070062	2.4e-05	0.452906	0.225712	yes
NM_001114086	hsa-miR-504-3p	178.569	228.315	225.581	875.525	955.049	971.517	chr6	-	45898452	46080348	CLIC5	chloride intracellular channel 5%2C transcript variant 1	53405	GO:0005515|GO:0006821|GO:0007565|GO:0005244|GO:0005794|GO:0005815|GO:0007605|GO:0060088|GO:0034707|GO:0002024|GO:0032420|GO:0015629|GO:0005254|GO:0008104|GO:0050885|GO:0006810|GO:0034765|GO:0005938|GO:0070062	2.4e-05	0.452906	0.225712	yes
NM_001114086	hsa-miR-638	178.569	228.315	225.581	875.525	955.049	971.517	chr6	-	45898452	46080348	CLIC5	chloride intracellular channel 5%2C transcript variant 1	53405	GO:0005515|GO:0006821|GO:0007565|GO:0005244|GO:0005794|GO:0005815|GO:0007605|GO:0060088|GO:0034707|GO:0002024|GO:0032420|GO:0015629|GO:0005254|GO:0008104|GO:0050885|GO:0006810|GO:0034765|GO:0005938|GO:0070062	2.4e-05	0.452906	0.225712	yes
NM_001114086	hsa-miR-6744-3p	178.569	228.315	225.581	875.525	955.049	971.517	chr6	-	45898452	46080348	CLIC5	chloride intracellular channel 5%2C transcript variant 1	53405	GO:0005515|GO:0006821|GO:0007565|GO:0005244|GO:0005794|GO:0005815|GO:0007605|GO:0060088|GO:0034707|GO:0002024|GO:0032420|GO:0015629|GO:0005254|GO:0008104|GO:0050885|GO:0006810|GO:0034765|GO:0005938|GO:0070062	2.4e-05	0.452906	0.225712	yes
NM_001114086	hsa-miR-6749-3p	178.569	228.315	225.581	875.525	955.049	971.517	chr6	-	45898452	46080348	CLIC5	chloride intracellular channel 5%2C transcript variant 1	53405	GO:0005515|GO:0006821|GO:0007565|GO:0005244|GO:0005794|GO:0005815|GO:0007605|GO:0060088|GO:0034707|GO:0002024|GO:0032420|GO:0015629|GO:0005254|GO:0008104|GO:0050885|GO:0006810|GO:0034765|GO:0005938|GO:0070062	2.4e-05	0.452906	0.225712	yes
NM_001114086	hsa-miR-6760-3p	178.569	228.315	225.581	875.525	955.049	971.517	chr6	-	45898452	46080348	CLIC5	chloride intracellular channel 5%2C transcript variant 1	53405	GO:0005515|GO:0006821|GO:0007565|GO:0005244|GO:0005794|GO:0005815|GO:0007605|GO:0060088|GO:0034707|GO:0002024|GO:0032420|GO:0015629|GO:0005254|GO:0008104|GO:0050885|GO:0006810|GO:0034765|GO:0005938|GO:0070062	2.4e-05	0.452906	0.225712	yes
NM_001114086	hsa-miR-6787-3p	178.569	228.315	225.581	875.525	955.049	971.517	chr6	-	45898452	46080348	CLIC5	chloride intracellular channel 5%2C transcript variant 1	53405	GO:0005515|GO:0006821|GO:0007565|GO:0005244|GO:0005794|GO:0005815|GO:0007605|GO:0060088|GO:0034707|GO:0002024|GO:0032420|GO:0015629|GO:0005254|GO:0008104|GO:0050885|GO:0006810|GO:0034765|GO:0005938|GO:0070062	2.4e-05	0.452906	0.225712	yes
NM_001114086	hsa-miR-6788-5p	178.569	228.315	225.581	875.525	955.049	971.517	chr6	-	45898452	46080348	CLIC5	chloride intracellular channel 5%2C transcript variant 1	53405	GO:0005515|GO:0006821|GO:0007565|GO:0005244|GO:0005794|GO:0005815|GO:0007605|GO:0060088|GO:0034707|GO:0002024|GO:0032420|GO:0015629|GO:0005254|GO:0008104|GO:0050885|GO:0006810|GO:0034765|GO:0005938|GO:0070062	2.4e-05	0.452906	0.225712	yes
NM_001114086	hsa-miR-6794-5p	178.569	228.315	225.581	875.525	955.049	971.517	chr6	-	45898452	46080348	CLIC5	chloride intracellular channel 5%2C transcript variant 1	53405	GO:0005515|GO:0006821|GO:0007565|GO:0005244|GO:0005794|GO:0005815|GO:0007605|GO:0060088|GO:0034707|GO:0002024|GO:0032420|GO:0015629|GO:0005254|GO:0008104|GO:0050885|GO:0006810|GO:0034765|GO:0005938|GO:0070062	2.4e-05	0.452906	0.225712	yes
NM_001114086	hsa-miR-6848-5p	178.569	228.315	225.581	875.525	955.049	971.517	chr6	-	45898452	46080348	CLIC5	chloride intracellular channel 5%2C transcript variant 1	53405	GO:0005515|GO:0006821|GO:0007565|GO:0005244|GO:0005794|GO:0005815|GO:0007605|GO:0060088|GO:0034707|GO:0002024|GO:0032420|GO:0015629|GO:0005254|GO:0008104|GO:0050885|GO:0006810|GO:0034765|GO:0005938|GO:0070062	2.4e-05	0.452906	0.225712	yes
NM_001114086	hsa-miR-6893-3p	178.569	228.315	225.581	875.525	955.049	971.517	chr6	-	45898452	46080348	CLIC5	chloride intracellular channel 5%2C transcript variant 1	53405	GO:0005515|GO:0006821|GO:0007565|GO:0005244|GO:0005794|GO:0005815|GO:0007605|GO:0060088|GO:0034707|GO:0002024|GO:0032420|GO:0015629|GO:0005254|GO:0008104|GO:0050885|GO:0006810|GO:0034765|GO:0005938|GO:0070062	2.4e-05	0.452906	0.225712	yes
NM_001114086	hsa-miR-6893-5p	178.569	228.315	225.581	875.525	955.049	971.517	chr6	-	45898452	46080348	CLIC5	chloride intracellular channel 5%2C transcript variant 1	53405	GO:0005515|GO:0006821|GO:0007565|GO:0005244|GO:0005794|GO:0005815|GO:0007605|GO:0060088|GO:0034707|GO:0002024|GO:0032420|GO:0015629|GO:0005254|GO:0008104|GO:0050885|GO:0006810|GO:0034765|GO:0005938|GO:0070062	2.4e-05	0.452906	0.225712	yes
NM_001114086	hsa-miR-7106-3p	178.569	228.315	225.581	875.525	955.049	971.517	chr6	-	45898452	46080348	CLIC5	chloride intracellular channel 5%2C transcript variant 1	53405	GO:0005515|GO:0006821|GO:0007565|GO:0005244|GO:0005794|GO:0005815|GO:0007605|GO:0060088|GO:0034707|GO:0002024|GO:0032420|GO:0015629|GO:0005254|GO:0008104|GO:0050885|GO:0006810|GO:0034765|GO:0005938|GO:0070062	2.4e-05	0.452906	0.225712	yes
NM_001114086	hsa-miR-7111-3p	178.569	228.315	225.581	875.525	955.049	971.517	chr6	-	45898452	46080348	CLIC5	chloride intracellular channel 5%2C transcript variant 1	53405	GO:0005515|GO:0006821|GO:0007565|GO:0005244|GO:0005794|GO:0005815|GO:0007605|GO:0060088|GO:0034707|GO:0002024|GO:0032420|GO:0015629|GO:0005254|GO:0008104|GO:0050885|GO:0006810|GO:0034765|GO:0005938|GO:0070062	2.4e-05	0.452906	0.225712	yes
NM_001114086	hsa-miR-7845-5p	178.569	228.315	225.581	875.525	955.049	971.517	chr6	-	45898452	46080348	CLIC5	chloride intracellular channel 5%2C transcript variant 1	53405	GO:0005515|GO:0006821|GO:0007565|GO:0005244|GO:0005794|GO:0005815|GO:0007605|GO:0060088|GO:0034707|GO:0002024|GO:0032420|GO:0015629|GO:0005254|GO:0008104|GO:0050885|GO:0006810|GO:0034765|GO:0005938|GO:0070062	2.4e-05	0.452906	0.225712	yes
NM_001031850	hsa-miR-1207-5p	3352.63	3016.99	3172.6	50494.6	52369.7	51991.1	chr19	-	42902081	42917924	PSG6	pregnancy specific beta-1-glycoprotein 6%2C transcript variant 2	5675	GO:0003674|GO:0007565|GO:0005576	6.19e-08	0.00116659	0.0616202	yes
NM_001031850	hsa-miR-1229-5p	3352.63	3016.99	3172.6	50494.6	52369.7	51991.1	chr19	-	42902081	42917924	PSG6	pregnancy specific beta-1-glycoprotein 6%2C transcript variant 2	5675	GO:0003674|GO:0007565|GO:0005576	6.19e-08	0.00116659	0.0616202	yes
NM_001031850	hsa-miR-4739	3352.63	3016.99	3172.6	50494.6	52369.7	51991.1	chr19	-	42902081	42917924	PSG6	pregnancy specific beta-1-glycoprotein 6%2C transcript variant 2	5675	GO:0003674|GO:0007565|GO:0005576	6.19e-08	0.00116659	0.0616202	yes
NM_001031850	hsa-miR-4763-3p	3352.63	3016.99	3172.6	50494.6	52369.7	51991.1	chr19	-	42902081	42917924	PSG6	pregnancy specific beta-1-glycoprotein 6%2C transcript variant 2	5675	GO:0003674|GO:0007565|GO:0005576	6.19e-08	0.00116659	0.0616202	yes
NM_001031850	hsa-miR-660-3p	3352.63	3016.99	3172.6	50494.6	52369.7	51991.1	chr19	-	42902081	42917924	PSG6	pregnancy specific beta-1-glycoprotein 6%2C transcript variant 2	5675	GO:0003674|GO:0007565|GO:0005576	6.19e-08	0.00116659	0.0616202	yes
NM_001031850	hsa-miR-6721-5p	3352.63	3016.99	3172.6	50494.6	52369.7	51991.1	chr19	-	42902081	42917924	PSG6	pregnancy specific beta-1-glycoprotein 6%2C transcript variant 2	5675	GO:0003674|GO:0007565|GO:0005576	6.19e-08	0.00116659	0.0616202	yes
NM_001031850	hsa-miR-6756-5p	3352.63	3016.99	3172.6	50494.6	52369.7	51991.1	chr19	-	42902081	42917924	PSG6	pregnancy specific beta-1-glycoprotein 6%2C transcript variant 2	5675	GO:0003674|GO:0007565|GO:0005576	6.19e-08	0.00116659	0.0616202	yes
NM_001031850	hsa-miR-6797-5p	3352.63	3016.99	3172.6	50494.6	52369.7	51991.1	chr19	-	42902081	42917924	PSG6	pregnancy specific beta-1-glycoprotein 6%2C transcript variant 2	5675	GO:0003674|GO:0007565|GO:0005576	6.19e-08	0.00116659	0.0616202	yes
NM_001031850	hsa-miR-6803-5p	3352.63	3016.99	3172.6	50494.6	52369.7	51991.1	chr19	-	42902081	42917924	PSG6	pregnancy specific beta-1-glycoprotein 6%2C transcript variant 2	5675	GO:0003674|GO:0007565|GO:0005576	6.19e-08	0.00116659	0.0616202	yes
NM_001031850	hsa-miR-6813-5p	3352.63	3016.99	3172.6	50494.6	52369.7	51991.1	chr19	-	42902081	42917924	PSG6	pregnancy specific beta-1-glycoprotein 6%2C transcript variant 2	5675	GO:0003674|GO:0007565|GO:0005576	6.19e-08	0.00116659	0.0616202	yes
NM_001031850	hsa-miR-6825-5p	3352.63	3016.99	3172.6	50494.6	52369.7	51991.1	chr19	-	42902081	42917924	PSG6	pregnancy specific beta-1-glycoprotein 6%2C transcript variant 2	5675	GO:0003674|GO:0007565|GO:0005576	6.19e-08	0.00116659	0.0616202	yes
NM_001031850	hsa-miR-937-5p	3352.63	3016.99	3172.6	50494.6	52369.7	51991.1	chr19	-	42902081	42917924	PSG6	pregnancy specific beta-1-glycoprotein 6%2C transcript variant 2	5675	GO:0003674|GO:0007565|GO:0005576	6.19e-08	0.00116659	0.0616202	yes
NM_000436	hsa-miR-146b-3p	4.05503	4.09724	9.32736	17.1311	36.7058	20.1009	chr5	-	41730064	41870689	OXCT1	3-oxoacid CoA transferase 1	5019	GO:0014823|GO:0007584|GO:0035774|GO:0045471|GO:0042493|GO:0044281|GO:0042803|GO:0005739|GO:0007507|GO:0042594|GO:0046952|GO:0007420|GO:0005759|GO:0046950|GO:0008260|GO:0009725|GO:0060612|GO:0044255|GO:0042182	0.041158	1	0.23641	yes
NM_000436	hsa-miR-149-3p	4.05503	4.09724	9.32736	17.1311	36.7058	20.1009	chr5	-	41730064	41870689	OXCT1	3-oxoacid CoA transferase 1	5019	GO:0014823|GO:0007584|GO:0035774|GO:0045471|GO:0042493|GO:0044281|GO:0042803|GO:0005739|GO:0007507|GO:0042594|GO:0046952|GO:0007420|GO:0005759|GO:0046950|GO:0008260|GO:0009725|GO:0060612|GO:0044255|GO:0042182	0.041158	1	0.23641	yes
NM_000436	hsa-miR-339-5p	4.05503	4.09724	9.32736	17.1311	36.7058	20.1009	chr5	-	41730064	41870689	OXCT1	3-oxoacid CoA transferase 1	5019	GO:0014823|GO:0007584|GO:0035774|GO:0045471|GO:0042493|GO:0044281|GO:0042803|GO:0005739|GO:0007507|GO:0042594|GO:0046952|GO:0007420|GO:0005759|GO:0046950|GO:0008260|GO:0009725|GO:0060612|GO:0044255|GO:0042182	0.041158	1	0.23641	yes
NM_000436	hsa-miR-3620-5p	4.05503	4.09724	9.32736	17.1311	36.7058	20.1009	chr5	-	41730064	41870689	OXCT1	3-oxoacid CoA transferase 1	5019	GO:0014823|GO:0007584|GO:0035774|GO:0045471|GO:0042493|GO:0044281|GO:0042803|GO:0005739|GO:0007507|GO:0042594|GO:0046952|GO:0007420|GO:0005759|GO:0046950|GO:0008260|GO:0009725|GO:0060612|GO:0044255|GO:0042182	0.041158	1	0.23641	yes
NM_000436	hsa-miR-3692-5p	4.05503	4.09724	9.32736	17.1311	36.7058	20.1009	chr5	-	41730064	41870689	OXCT1	3-oxoacid CoA transferase 1	5019	GO:0014823|GO:0007584|GO:0035774|GO:0045471|GO:0042493|GO:0044281|GO:0042803|GO:0005739|GO:0007507|GO:0042594|GO:0046952|GO:0007420|GO:0005759|GO:0046950|GO:0008260|GO:0009725|GO:0060612|GO:0044255|GO:0042182	0.041158	1	0.23641	yes
NM_000436	hsa-miR-4691-5p	4.05503	4.09724	9.32736	17.1311	36.7058	20.1009	chr5	-	41730064	41870689	OXCT1	3-oxoacid CoA transferase 1	5019	GO:0014823|GO:0007584|GO:0035774|GO:0045471|GO:0042493|GO:0044281|GO:0042803|GO:0005739|GO:0007507|GO:0042594|GO:0046952|GO:0007420|GO:0005759|GO:0046950|GO:0008260|GO:0009725|GO:0060612|GO:0044255|GO:0042182	0.041158	1	0.23641	yes
NM_000436	hsa-miR-4722-5p	4.05503	4.09724	9.32736	17.1311	36.7058	20.1009	chr5	-	41730064	41870689	OXCT1	3-oxoacid CoA transferase 1	5019	GO:0014823|GO:0007584|GO:0035774|GO:0045471|GO:0042493|GO:0044281|GO:0042803|GO:0005739|GO:0007507|GO:0042594|GO:0046952|GO:0007420|GO:0005759|GO:0046950|GO:0008260|GO:0009725|GO:0060612|GO:0044255|GO:0042182	0.041158	1	0.23641	yes
NM_000436	hsa-miR-4734	4.05503	4.09724	9.32736	17.1311	36.7058	20.1009	chr5	-	41730064	41870689	OXCT1	3-oxoacid CoA transferase 1	5019	GO:0014823|GO:0007584|GO:0035774|GO:0045471|GO:0042493|GO:0044281|GO:0042803|GO:0005739|GO:0007507|GO:0042594|GO:0046952|GO:0007420|GO:0005759|GO:0046950|GO:0008260|GO:0009725|GO:0060612|GO:0044255|GO:0042182	0.041158	1	0.23641	yes
NM_000436	hsa-miR-4750-5p	4.05503	4.09724	9.32736	17.1311	36.7058	20.1009	chr5	-	41730064	41870689	OXCT1	3-oxoacid CoA transferase 1	5019	GO:0014823|GO:0007584|GO:0035774|GO:0045471|GO:0042493|GO:0044281|GO:0042803|GO:0005739|GO:0007507|GO:0042594|GO:0046952|GO:0007420|GO:0005759|GO:0046950|GO:0008260|GO:0009725|GO:0060612|GO:0044255|GO:0042182	0.041158	1	0.23641	yes
NM_000436	hsa-miR-5001-5p	4.05503	4.09724	9.32736	17.1311	36.7058	20.1009	chr5	-	41730064	41870689	OXCT1	3-oxoacid CoA transferase 1	5019	GO:0014823|GO:0007584|GO:0035774|GO:0045471|GO:0042493|GO:0044281|GO:0042803|GO:0005739|GO:0007507|GO:0042594|GO:0046952|GO:0007420|GO:0005759|GO:0046950|GO:0008260|GO:0009725|GO:0060612|GO:0044255|GO:0042182	0.041158	1	0.23641	yes
NM_000436	hsa-miR-6764-5p	4.05503	4.09724	9.32736	17.1311	36.7058	20.1009	chr5	-	41730064	41870689	OXCT1	3-oxoacid CoA transferase 1	5019	GO:0014823|GO:0007584|GO:0035774|GO:0045471|GO:0042493|GO:0044281|GO:0042803|GO:0005739|GO:0007507|GO:0042594|GO:0046952|GO:0007420|GO:0005759|GO:0046950|GO:0008260|GO:0009725|GO:0060612|GO:0044255|GO:0042182	0.041158	1	0.23641	yes
NM_000436	hsa-miR-6894-3p	4.05503	4.09724	9.32736	17.1311	36.7058	20.1009	chr5	-	41730064	41870689	OXCT1	3-oxoacid CoA transferase 1	5019	GO:0014823|GO:0007584|GO:0035774|GO:0045471|GO:0042493|GO:0044281|GO:0042803|GO:0005739|GO:0007507|GO:0042594|GO:0046952|GO:0007420|GO:0005759|GO:0046950|GO:0008260|GO:0009725|GO:0060612|GO:0044255|GO:0042182	0.041158	1	0.23641	yes
NM_000436	hsa-miR-7113-3p	4.05503	4.09724	9.32736	17.1311	36.7058	20.1009	chr5	-	41730064	41870689	OXCT1	3-oxoacid CoA transferase 1	5019	GO:0014823|GO:0007584|GO:0035774|GO:0045471|GO:0042493|GO:0044281|GO:0042803|GO:0005739|GO:0007507|GO:0042594|GO:0046952|GO:0007420|GO:0005759|GO:0046950|GO:0008260|GO:0009725|GO:0060612|GO:0044255|GO:0042182	0.041158	1	0.23641	yes
NM_000436	hsa-miR-762	4.05503	4.09724	9.32736	17.1311	36.7058	20.1009	chr5	-	41730064	41870689	OXCT1	3-oxoacid CoA transferase 1	5019	GO:0014823|GO:0007584|GO:0035774|GO:0045471|GO:0042493|GO:0044281|GO:0042803|GO:0005739|GO:0007507|GO:0042594|GO:0046952|GO:0007420|GO:0005759|GO:0046950|GO:0008260|GO:0009725|GO:0060612|GO:0044255|GO:0042182	0.041158	1	0.23641	yes
NM_000436	hsa-miR-766-3p	4.05503	4.09724	9.32736	17.1311	36.7058	20.1009	chr5	-	41730064	41870689	OXCT1	3-oxoacid CoA transferase 1	5019	GO:0014823|GO:0007584|GO:0035774|GO:0045471|GO:0042493|GO:0044281|GO:0042803|GO:0005739|GO:0007507|GO:0042594|GO:0046952|GO:0007420|GO:0005759|GO:0046950|GO:0008260|GO:0009725|GO:0060612|GO:0044255|GO:0042182	0.041158	1	0.23641	yes
NM_020853	hsa-miR-1237-3p	357.364	379.364	368.922	1023.71	1016.65	963.615	chr12	+	13044380	13083449	KIAA1467	KIAA1467	57613	GO:0016021	2.97e-06	0.0560651	0.368063	yes
NM_020853	hsa-miR-1273a	357.364	379.364	368.922	1023.71	1016.65	963.615	chr12	+	13044380	13083449	KIAA1467	KIAA1467	57613	GO:0016021	2.97e-06	0.0560651	0.368063	yes
NM_020853	hsa-miR-1273g-3p	357.364	379.364	368.922	1023.71	1016.65	963.615	chr12	+	13044380	13083449	KIAA1467	KIAA1467	57613	GO:0016021	2.97e-06	0.0560651	0.368063	yes
NM_020853	hsa-miR-1273h-5p	357.364	379.364	368.922	1023.71	1016.65	963.615	chr12	+	13044380	13083449	KIAA1467	KIAA1467	57613	GO:0016021	2.97e-06	0.0560651	0.368063	yes
NM_020853	hsa-miR-1910-3p	357.364	379.364	368.922	1023.71	1016.65	963.615	chr12	+	13044380	13083449	KIAA1467	KIAA1467	57613	GO:0016021	2.97e-06	0.0560651	0.368063	yes
NM_020853	hsa-miR-198	357.364	379.364	368.922	1023.71	1016.65	963.615	chr12	+	13044380	13083449	KIAA1467	KIAA1467	57613	GO:0016021	2.97e-06	0.0560651	0.368063	yes
NM_020853	hsa-miR-378a-5p	357.364	379.364	368.922	1023.71	1016.65	963.615	chr12	+	13044380	13083449	KIAA1467	KIAA1467	57613	GO:0016021	2.97e-06	0.0560651	0.368063	yes
NM_020853	hsa-miR-3960	357.364	379.364	368.922	1023.71	1016.65	963.615	chr12	+	13044380	13083449	KIAA1467	KIAA1467	57613	GO:0016021	2.97e-06	0.0560651	0.368063	yes
NM_020853	hsa-miR-4449	357.364	379.364	368.922	1023.71	1016.65	963.615	chr12	+	13044380	13083449	KIAA1467	KIAA1467	57613	GO:0016021	2.97e-06	0.0560651	0.368063	yes
NM_020853	hsa-miR-4459	357.364	379.364	368.922	1023.71	1016.65	963.615	chr12	+	13044380	13083449	KIAA1467	KIAA1467	57613	GO:0016021	2.97e-06	0.0560651	0.368063	yes
NM_020853	hsa-miR-4462	357.364	379.364	368.922	1023.71	1016.65	963.615	chr12	+	13044380	13083449	KIAA1467	KIAA1467	57613	GO:0016021	2.97e-06	0.0560651	0.368063	yes
NM_020853	hsa-miR-4638-3p	357.364	379.364	368.922	1023.71	1016.65	963.615	chr12	+	13044380	13083449	KIAA1467	KIAA1467	57613	GO:0016021	2.97e-06	0.0560651	0.368063	yes
NM_020853	hsa-miR-4707-5p	357.364	379.364	368.922	1023.71	1016.65	963.615	chr12	+	13044380	13083449	KIAA1467	KIAA1467	57613	GO:0016021	2.97e-06	0.0560651	0.368063	yes
NM_020853	hsa-miR-4722-5p	357.364	379.364	368.922	1023.71	1016.65	963.615	chr12	+	13044380	13083449	KIAA1467	KIAA1467	57613	GO:0016021	2.97e-06	0.0560651	0.368063	yes
NM_020853	hsa-miR-4739	357.364	379.364	368.922	1023.71	1016.65	963.615	chr12	+	13044380	13083449	KIAA1467	KIAA1467	57613	GO:0016021	2.97e-06	0.0560651	0.368063	yes
NM_020853	hsa-miR-4783-3p	357.364	379.364	368.922	1023.71	1016.65	963.615	chr12	+	13044380	13083449	KIAA1467	KIAA1467	57613	GO:0016021	2.97e-06	0.0560651	0.368063	yes
NM_020853	hsa-miR-4783-5p	357.364	379.364	368.922	1023.71	1016.65	963.615	chr12	+	13044380	13083449	KIAA1467	KIAA1467	57613	GO:0016021	2.97e-06	0.0560651	0.368063	yes
NM_020853	hsa-miR-5787	357.364	379.364	368.922	1023.71	1016.65	963.615	chr12	+	13044380	13083449	KIAA1467	KIAA1467	57613	GO:0016021	2.97e-06	0.0560651	0.368063	yes
NM_020853	hsa-miR-608	357.364	379.364	368.922	1023.71	1016.65	963.615	chr12	+	13044380	13083449	KIAA1467	KIAA1467	57613	GO:0016021	2.97e-06	0.0560651	0.368063	yes
NM_020853	hsa-miR-6090	357.364	379.364	368.922	1023.71	1016.65	963.615	chr12	+	13044380	13083449	KIAA1467	KIAA1467	57613	GO:0016021	2.97e-06	0.0560651	0.368063	yes
NM_020853	hsa-miR-657	357.364	379.364	368.922	1023.71	1016.65	963.615	chr12	+	13044380	13083449	KIAA1467	KIAA1467	57613	GO:0016021	2.97e-06	0.0560651	0.368063	yes
NM_020853	hsa-miR-6735-5p	357.364	379.364	368.922	1023.71	1016.65	963.615	chr12	+	13044380	13083449	KIAA1467	KIAA1467	57613	GO:0016021	2.97e-06	0.0560651	0.368063	yes
NM_020853	hsa-miR-6754-5p	357.364	379.364	368.922	1023.71	1016.65	963.615	chr12	+	13044380	13083449	KIAA1467	KIAA1467	57613	GO:0016021	2.97e-06	0.0560651	0.368063	yes
NM_020853	hsa-miR-6756-5p	357.364	379.364	368.922	1023.71	1016.65	963.615	chr12	+	13044380	13083449	KIAA1467	KIAA1467	57613	GO:0016021	2.97e-06	0.0560651	0.368063	yes
NM_020853	hsa-miR-6760-5p	357.364	379.364	368.922	1023.71	1016.65	963.615	chr12	+	13044380	13083449	KIAA1467	KIAA1467	57613	GO:0016021	2.97e-06	0.0560651	0.368063	yes
NM_020853	hsa-miR-6769b-5p	357.364	379.364	368.922	1023.71	1016.65	963.615	chr12	+	13044380	13083449	KIAA1467	KIAA1467	57613	GO:0016021	2.97e-06	0.0560651	0.368063	yes
NM_020853	hsa-miR-6780a-5p	357.364	379.364	368.922	1023.71	1016.65	963.615	chr12	+	13044380	13083449	KIAA1467	KIAA1467	57613	GO:0016021	2.97e-06	0.0560651	0.368063	yes
NM_020853	hsa-miR-6791-5p	357.364	379.364	368.922	1023.71	1016.65	963.615	chr12	+	13044380	13083449	KIAA1467	KIAA1467	57613	GO:0016021	2.97e-06	0.0560651	0.368063	yes
NM_020853	hsa-miR-6822-3p	357.364	379.364	368.922	1023.71	1016.65	963.615	chr12	+	13044380	13083449	KIAA1467	KIAA1467	57613	GO:0016021	2.97e-06	0.0560651	0.368063	yes
NM_020853	hsa-miR-6877-3p	357.364	379.364	368.922	1023.71	1016.65	963.615	chr12	+	13044380	13083449	KIAA1467	KIAA1467	57613	GO:0016021	2.97e-06	0.0560651	0.368063	yes
NM_020853	hsa-miR-6880-3p	357.364	379.364	368.922	1023.71	1016.65	963.615	chr12	+	13044380	13083449	KIAA1467	KIAA1467	57613	GO:0016021	2.97e-06	0.0560651	0.368063	yes
NM_020853	hsa-miR-7106-5p	357.364	379.364	368.922	1023.71	1016.65	963.615	chr12	+	13044380	13083449	KIAA1467	KIAA1467	57613	GO:0016021	2.97e-06	0.0560651	0.368063	yes
NM_020853	hsa-miR-7110-5p	357.364	379.364	368.922	1023.71	1016.65	963.615	chr12	+	13044380	13083449	KIAA1467	KIAA1467	57613	GO:0016021	2.97e-06	0.0560651	0.368063	yes
NM_020853	hsa-miR-7160-5p	357.364	379.364	368.922	1023.71	1016.65	963.615	chr12	+	13044380	13083449	KIAA1467	KIAA1467	57613	GO:0016021	2.97e-06	0.0560651	0.368063	yes
NM_020853	hsa-miR-762	357.364	379.364	368.922	1023.71	1016.65	963.615	chr12	+	13044380	13083449	KIAA1467	KIAA1467	57613	GO:0016021	2.97e-06	0.0560651	0.368063	yes
NM_020853	hsa-miR-7851-3p	357.364	379.364	368.922	1023.71	1016.65	963.615	chr12	+	13044380	13083449	KIAA1467	KIAA1467	57613	GO:0016021	2.97e-06	0.0560651	0.368063	yes
NM_020853	hsa-miR-8073	357.364	379.364	368.922	1023.71	1016.65	963.615	chr12	+	13044380	13083449	KIAA1467	KIAA1467	57613	GO:0016021	2.97e-06	0.0560651	0.368063	yes
NM_020853	hsa-miR-939-5p	357.364	379.364	368.922	1023.71	1016.65	963.615	chr12	+	13044380	13083449	KIAA1467	KIAA1467	57613	GO:0016021	2.97e-06	0.0560651	0.368063	yes
NM_016616	hsa-miR-378g	4.05503	4.09724	4.10575	24.3546	34.0139	28.1445	chr7	+	37848596	37900400	NME8	NME/NM23 family member 8	51314	GO:0006241|GO:0006228|GO:0006165|GO:0005622|GO:0006183|GO:0005737|GO:0004550|GO:0045454|GO:0007275|GO:0007283|GO:0005524|GO:0030154	0.0126418	1	0.14169	yes
NM_016616	hsa-miR-4739	4.05503	4.09724	4.10575	24.3546	34.0139	28.1445	chr7	+	37848596	37900400	NME8	NME/NM23 family member 8	51314	GO:0006241|GO:0006228|GO:0006165|GO:0005622|GO:0006183|GO:0005737|GO:0004550|GO:0045454|GO:0007275|GO:0007283|GO:0005524|GO:0030154	0.0126418	1	0.14169	yes
NM_016616	hsa-miR-6724-5p	4.05503	4.09724	4.10575	24.3546	34.0139	28.1445	chr7	+	37848596	37900400	NME8	NME/NM23 family member 8	51314	GO:0006241|GO:0006228|GO:0006165|GO:0005622|GO:0006183|GO:0005737|GO:0004550|GO:0045454|GO:0007275|GO:0007283|GO:0005524|GO:0030154	0.0126418	1	0.14169	yes
NM_016616	hsa-miR-6810-5p	4.05503	4.09724	4.10575	24.3546	34.0139	28.1445	chr7	+	37848596	37900400	NME8	NME/NM23 family member 8	51314	GO:0006241|GO:0006228|GO:0006165|GO:0005622|GO:0006183|GO:0005737|GO:0004550|GO:0045454|GO:0007275|GO:0007283|GO:0005524|GO:0030154	0.0126418	1	0.14169	yes
NM_016616	hsa-miR-7851-3p	4.05503	4.09724	4.10575	24.3546	34.0139	28.1445	chr7	+	37848596	37900400	NME8	NME/NM23 family member 8	51314	GO:0006241|GO:0006228|GO:0006165|GO:0005622|GO:0006183|GO:0005737|GO:0004550|GO:0045454|GO:0007275|GO:0007283|GO:0005524|GO:0030154	0.0126418	1	0.14169	yes
NM_018047	hsa-miR-1237-5p	888.3	816.206	808.138	1732.8	1650.35	1643.64	chr5	-	150690789	150701107	RBM22	RNA binding motif protein 22	55696	GO:0045292|GO:0005634|GO:0090316|GO:0071013|GO:0035690|GO:0033120|GO:0046872|GO:0005737|GO:0000166|GO:0005487|GO:0000398|GO:0017069|GO:0005654|GO:0036002|GO:0048306|GO:0000060	2.3e-05	0.433298	0.499852	yes
NM_018047	hsa-miR-1587	888.3	816.206	808.138	1732.8	1650.35	1643.64	chr5	-	150690789	150701107	RBM22	RNA binding motif protein 22	55696	GO:0045292|GO:0005634|GO:0090316|GO:0071013|GO:0035690|GO:0033120|GO:0046872|GO:0005737|GO:0000166|GO:0005487|GO:0000398|GO:0017069|GO:0005654|GO:0036002|GO:0048306|GO:0000060	2.3e-05	0.433298	0.499852	yes
NM_018047	hsa-miR-3620-5p	888.3	816.206	808.138	1732.8	1650.35	1643.64	chr5	-	150690789	150701107	RBM22	RNA binding motif protein 22	55696	GO:0045292|GO:0005634|GO:0090316|GO:0071013|GO:0035690|GO:0033120|GO:0046872|GO:0005737|GO:0000166|GO:0005487|GO:0000398|GO:0017069|GO:0005654|GO:0036002|GO:0048306|GO:0000060	2.3e-05	0.433298	0.499852	yes
NM_018047	hsa-miR-4459	888.3	816.206	808.138	1732.8	1650.35	1643.64	chr5	-	150690789	150701107	RBM22	RNA binding motif protein 22	55696	GO:0045292|GO:0005634|GO:0090316|GO:0071013|GO:0035690|GO:0033120|GO:0046872|GO:0005737|GO:0000166|GO:0005487|GO:0000398|GO:0017069|GO:0005654|GO:0036002|GO:0048306|GO:0000060	2.3e-05	0.433298	0.499852	yes
NM_018047	hsa-miR-4530	888.3	816.206	808.138	1732.8	1650.35	1643.64	chr5	-	150690789	150701107	RBM22	RNA binding motif protein 22	55696	GO:0045292|GO:0005634|GO:0090316|GO:0071013|GO:0035690|GO:0033120|GO:0046872|GO:0005737|GO:0000166|GO:0005487|GO:0000398|GO:0017069|GO:0005654|GO:0036002|GO:0048306|GO:0000060	2.3e-05	0.433298	0.499852	yes
NM_018047	hsa-miR-4640-5p	888.3	816.206	808.138	1732.8	1650.35	1643.64	chr5	-	150690789	150701107	RBM22	RNA binding motif protein 22	55696	GO:0045292|GO:0005634|GO:0090316|GO:0071013|GO:0035690|GO:0033120|GO:0046872|GO:0005737|GO:0000166|GO:0005487|GO:0000398|GO:0017069|GO:0005654|GO:0036002|GO:0048306|GO:0000060	2.3e-05	0.433298	0.499852	yes
NM_018047	hsa-miR-4685-5p	888.3	816.206	808.138	1732.8	1650.35	1643.64	chr5	-	150690789	150701107	RBM22	RNA binding motif protein 22	55696	GO:0045292|GO:0005634|GO:0090316|GO:0071013|GO:0035690|GO:0033120|GO:0046872|GO:0005737|GO:0000166|GO:0005487|GO:0000398|GO:0017069|GO:0005654|GO:0036002|GO:0048306|GO:0000060	2.3e-05	0.433298	0.499852	yes
NM_018047	hsa-miR-4754	888.3	816.206	808.138	1732.8	1650.35	1643.64	chr5	-	150690789	150701107	RBM22	RNA binding motif protein 22	55696	GO:0045292|GO:0005634|GO:0090316|GO:0071013|GO:0035690|GO:0033120|GO:0046872|GO:0005737|GO:0000166|GO:0005487|GO:0000398|GO:0017069|GO:0005654|GO:0036002|GO:0048306|GO:0000060	2.3e-05	0.433298	0.499852	yes
NM_018047	hsa-miR-6720-5p	888.3	816.206	808.138	1732.8	1650.35	1643.64	chr5	-	150690789	150701107	RBM22	RNA binding motif protein 22	55696	GO:0045292|GO:0005634|GO:0090316|GO:0071013|GO:0035690|GO:0033120|GO:0046872|GO:0005737|GO:0000166|GO:0005487|GO:0000398|GO:0017069|GO:0005654|GO:0036002|GO:0048306|GO:0000060	2.3e-05	0.433298	0.499852	yes
NM_018047	hsa-miR-6752-5p	888.3	816.206	808.138	1732.8	1650.35	1643.64	chr5	-	150690789	150701107	RBM22	RNA binding motif protein 22	55696	GO:0045292|GO:0005634|GO:0090316|GO:0071013|GO:0035690|GO:0033120|GO:0046872|GO:0005737|GO:0000166|GO:0005487|GO:0000398|GO:0017069|GO:0005654|GO:0036002|GO:0048306|GO:0000060	2.3e-05	0.433298	0.499852	yes
NM_018047	hsa-miR-6780a-5p	888.3	816.206	808.138	1732.8	1650.35	1643.64	chr5	-	150690789	150701107	RBM22	RNA binding motif protein 22	55696	GO:0045292|GO:0005634|GO:0090316|GO:0071013|GO:0035690|GO:0033120|GO:0046872|GO:0005737|GO:0000166|GO:0005487|GO:0000398|GO:0017069|GO:0005654|GO:0036002|GO:0048306|GO:0000060	2.3e-05	0.433298	0.499852	yes
NM_018047	hsa-miR-6816-5p	888.3	816.206	808.138	1732.8	1650.35	1643.64	chr5	-	150690789	150701107	RBM22	RNA binding motif protein 22	55696	GO:0045292|GO:0005634|GO:0090316|GO:0071013|GO:0035690|GO:0033120|GO:0046872|GO:0005737|GO:0000166|GO:0005487|GO:0000398|GO:0017069|GO:0005654|GO:0036002|GO:0048306|GO:0000060	2.3e-05	0.433298	0.499852	yes
NM_018047	hsa-miR-6869-3p	888.3	816.206	808.138	1732.8	1650.35	1643.64	chr5	-	150690789	150701107	RBM22	RNA binding motif protein 22	55696	GO:0045292|GO:0005634|GO:0090316|GO:0071013|GO:0035690|GO:0033120|GO:0046872|GO:0005737|GO:0000166|GO:0005487|GO:0000398|GO:0017069|GO:0005654|GO:0036002|GO:0048306|GO:0000060	2.3e-05	0.433298	0.499852	yes
NM_018047	hsa-miR-7106-5p	888.3	816.206	808.138	1732.8	1650.35	1643.64	chr5	-	150690789	150701107	RBM22	RNA binding motif protein 22	55696	GO:0045292|GO:0005634|GO:0090316|GO:0071013|GO:0035690|GO:0033120|GO:0046872|GO:0005737|GO:0000166|GO:0005487|GO:0000398|GO:0017069|GO:0005654|GO:0036002|GO:0048306|GO:0000060	2.3e-05	0.433298	0.499852	yes
NM_018047	hsa-miR-7110-5p	888.3	816.206	808.138	1732.8	1650.35	1643.64	chr5	-	150690789	150701107	RBM22	RNA binding motif protein 22	55696	GO:0045292|GO:0005634|GO:0090316|GO:0071013|GO:0035690|GO:0033120|GO:0046872|GO:0005737|GO:0000166|GO:0005487|GO:0000398|GO:0017069|GO:0005654|GO:0036002|GO:0048306|GO:0000060	2.3e-05	0.433298	0.499852	yes
NM_018047	hsa-miR-7156-3p	888.3	816.206	808.138	1732.8	1650.35	1643.64	chr5	-	150690789	150701107	RBM22	RNA binding motif protein 22	55696	GO:0045292|GO:0005634|GO:0090316|GO:0071013|GO:0035690|GO:0033120|GO:0046872|GO:0005737|GO:0000166|GO:0005487|GO:0000398|GO:0017069|GO:0005654|GO:0036002|GO:0048306|GO:0000060	2.3e-05	0.433298	0.499852	yes
NM_018047	hsa-miR-8085	888.3	816.206	808.138	1732.8	1650.35	1643.64	chr5	-	150690789	150701107	RBM22	RNA binding motif protein 22	55696	GO:0045292|GO:0005634|GO:0090316|GO:0071013|GO:0035690|GO:0033120|GO:0046872|GO:0005737|GO:0000166|GO:0005487|GO:0000398|GO:0017069|GO:0005654|GO:0036002|GO:0048306|GO:0000060	2.3e-05	0.433298	0.499852	yes
NM_003222	hsa-miR-1268a	323.899	310.451	274.738	654.641	588.977	609.801	chr20	+	56629301	56639282	TFAP2C	transcription factor AP-2 gamma (activating enhancer binding protein 2 gamma)	7022	GO:0005515|GO:0003700|GO:0021987|GO:0006366|GO:0060750|GO:0007267|GO:0045682|GO:0005634|GO:0003334|GO:0060598|GO:0042127|GO:0045944|GO:0046983|GO:0001942|GO:0030718|GO:0035019|GO:0000977|GO:0006357|GO:0021877|GO:0001047|GO:0000122|GO:0001829|GO:0003677|GO	0.00020244	1	0.490492	yes
NM_003222	hsa-miR-1268b	323.899	310.451	274.738	654.641	588.977	609.801	chr20	+	56629301	56639282	TFAP2C	transcription factor AP-2 gamma (activating enhancer binding protein 2 gamma)	7022	GO:0005515|GO:0003700|GO:0021987|GO:0006366|GO:0060750|GO:0007267|GO:0045682|GO:0005634|GO:0003334|GO:0060598|GO:0042127|GO:0045944|GO:0046983|GO:0001942|GO:0030718|GO:0035019|GO:0000977|GO:0006357|GO:0021877|GO:0001047|GO:0000122|GO:0001829|GO:0003677|GO	0.00020244	1	0.490492	yes
NM_003222	hsa-miR-1292-3p	323.899	310.451	274.738	654.641	588.977	609.801	chr20	+	56629301	56639282	TFAP2C	transcription factor AP-2 gamma (activating enhancer binding protein 2 gamma)	7022	GO:0005515|GO:0003700|GO:0021987|GO:0006366|GO:0060750|GO:0007267|GO:0045682|GO:0005634|GO:0003334|GO:0060598|GO:0042127|GO:0045944|GO:0046983|GO:0001942|GO:0030718|GO:0035019|GO:0000977|GO:0006357|GO:0021877|GO:0001047|GO:0000122|GO:0001829|GO:0003677|GO	0.00020244	1	0.490492	yes
NM_003222	hsa-miR-149-3p	323.899	310.451	274.738	654.641	588.977	609.801	chr20	+	56629301	56639282	TFAP2C	transcription factor AP-2 gamma (activating enhancer binding protein 2 gamma)	7022	GO:0005515|GO:0003700|GO:0021987|GO:0006366|GO:0060750|GO:0007267|GO:0045682|GO:0005634|GO:0003334|GO:0060598|GO:0042127|GO:0045944|GO:0046983|GO:0001942|GO:0030718|GO:0035019|GO:0000977|GO:0006357|GO:0021877|GO:0001047|GO:0000122|GO:0001829|GO:0003677|GO	0.00020244	1	0.490492	yes
NM_003222	hsa-miR-1914-3p	323.899	310.451	274.738	654.641	588.977	609.801	chr20	+	56629301	56639282	TFAP2C	transcription factor AP-2 gamma (activating enhancer binding protein 2 gamma)	7022	GO:0005515|GO:0003700|GO:0021987|GO:0006366|GO:0060750|GO:0007267|GO:0045682|GO:0005634|GO:0003334|GO:0060598|GO:0042127|GO:0045944|GO:0046983|GO:0001942|GO:0030718|GO:0035019|GO:0000977|GO:0006357|GO:0021877|GO:0001047|GO:0000122|GO:0001829|GO:0003677|GO	0.00020244	1	0.490492	yes
NM_003222	hsa-miR-2277-5p	323.899	310.451	274.738	654.641	588.977	609.801	chr20	+	56629301	56639282	TFAP2C	transcription factor AP-2 gamma (activating enhancer binding protein 2 gamma)	7022	GO:0005515|GO:0003700|GO:0021987|GO:0006366|GO:0060750|GO:0007267|GO:0045682|GO:0005634|GO:0003334|GO:0060598|GO:0042127|GO:0045944|GO:0046983|GO:0001942|GO:0030718|GO:0035019|GO:0000977|GO:0006357|GO:0021877|GO:0001047|GO:0000122|GO:0001829|GO:0003677|GO	0.00020244	1	0.490492	yes
NM_003222	hsa-miR-3186-5p	323.899	310.451	274.738	654.641	588.977	609.801	chr20	+	56629301	56639282	TFAP2C	transcription factor AP-2 gamma (activating enhancer binding protein 2 gamma)	7022	GO:0005515|GO:0003700|GO:0021987|GO:0006366|GO:0060750|GO:0007267|GO:0045682|GO:0005634|GO:0003334|GO:0060598|GO:0042127|GO:0045944|GO:0046983|GO:0001942|GO:0030718|GO:0035019|GO:0000977|GO:0006357|GO:0021877|GO:0001047|GO:0000122|GO:0001829|GO:0003677|GO	0.00020244	1	0.490492	yes
NM_003222	hsa-miR-3960	323.899	310.451	274.738	654.641	588.977	609.801	chr20	+	56629301	56639282	TFAP2C	transcription factor AP-2 gamma (activating enhancer binding protein 2 gamma)	7022	GO:0005515|GO:0003700|GO:0021987|GO:0006366|GO:0060750|GO:0007267|GO:0045682|GO:0005634|GO:0003334|GO:0060598|GO:0042127|GO:0045944|GO:0046983|GO:0001942|GO:0030718|GO:0035019|GO:0000977|GO:0006357|GO:0021877|GO:0001047|GO:0000122|GO:0001829|GO:0003677|GO	0.00020244	1	0.490492	yes
NM_003222	hsa-miR-4632-5p	323.899	310.451	274.738	654.641	588.977	609.801	chr20	+	56629301	56639282	TFAP2C	transcription factor AP-2 gamma (activating enhancer binding protein 2 gamma)	7022	GO:0005515|GO:0003700|GO:0021987|GO:0006366|GO:0060750|GO:0007267|GO:0045682|GO:0005634|GO:0003334|GO:0060598|GO:0042127|GO:0045944|GO:0046983|GO:0001942|GO:0030718|GO:0035019|GO:0000977|GO:0006357|GO:0021877|GO:0001047|GO:0000122|GO:0001829|GO:0003677|GO	0.00020244	1	0.490492	yes
NM_003222	hsa-miR-4665-3p	323.899	310.451	274.738	654.641	588.977	609.801	chr20	+	56629301	56639282	TFAP2C	transcription factor AP-2 gamma (activating enhancer binding protein 2 gamma)	7022	GO:0005515|GO:0003700|GO:0021987|GO:0006366|GO:0060750|GO:0007267|GO:0045682|GO:0005634|GO:0003334|GO:0060598|GO:0042127|GO:0045944|GO:0046983|GO:0001942|GO:0030718|GO:0035019|GO:0000977|GO:0006357|GO:0021877|GO:0001047|GO:0000122|GO:0001829|GO:0003677|GO	0.00020244	1	0.490492	yes
NM_003222	hsa-miR-4685-5p	323.899	310.451	274.738	654.641	588.977	609.801	chr20	+	56629301	56639282	TFAP2C	transcription factor AP-2 gamma (activating enhancer binding protein 2 gamma)	7022	GO:0005515|GO:0003700|GO:0021987|GO:0006366|GO:0060750|GO:0007267|GO:0045682|GO:0005634|GO:0003334|GO:0060598|GO:0042127|GO:0045944|GO:0046983|GO:0001942|GO:0030718|GO:0035019|GO:0000977|GO:0006357|GO:0021877|GO:0001047|GO:0000122|GO:0001829|GO:0003677|GO	0.00020244	1	0.490492	yes
NM_003222	hsa-miR-4691-5p	323.899	310.451	274.738	654.641	588.977	609.801	chr20	+	56629301	56639282	TFAP2C	transcription factor AP-2 gamma (activating enhancer binding protein 2 gamma)	7022	GO:0005515|GO:0003700|GO:0021987|GO:0006366|GO:0060750|GO:0007267|GO:0045682|GO:0005634|GO:0003334|GO:0060598|GO:0042127|GO:0045944|GO:0046983|GO:0001942|GO:0030718|GO:0035019|GO:0000977|GO:0006357|GO:0021877|GO:0001047|GO:0000122|GO:0001829|GO:0003677|GO	0.00020244	1	0.490492	yes
NM_003222	hsa-miR-4707-3p	323.899	310.451	274.738	654.641	588.977	609.801	chr20	+	56629301	56639282	TFAP2C	transcription factor AP-2 gamma (activating enhancer binding protein 2 gamma)	7022	GO:0005515|GO:0003700|GO:0021987|GO:0006366|GO:0060750|GO:0007267|GO:0045682|GO:0005634|GO:0003334|GO:0060598|GO:0042127|GO:0045944|GO:0046983|GO:0001942|GO:0030718|GO:0035019|GO:0000977|GO:0006357|GO:0021877|GO:0001047|GO:0000122|GO:0001829|GO:0003677|GO	0.00020244	1	0.490492	yes
NM_003222	hsa-miR-4767	323.899	310.451	274.738	654.641	588.977	609.801	chr20	+	56629301	56639282	TFAP2C	transcription factor AP-2 gamma (activating enhancer binding protein 2 gamma)	7022	GO:0005515|GO:0003700|GO:0021987|GO:0006366|GO:0060750|GO:0007267|GO:0045682|GO:0005634|GO:0003334|GO:0060598|GO:0042127|GO:0045944|GO:0046983|GO:0001942|GO:0030718|GO:0035019|GO:0000977|GO:0006357|GO:0021877|GO:0001047|GO:0000122|GO:0001829|GO:0003677|GO	0.00020244	1	0.490492	yes
NM_003222	hsa-miR-6131	323.899	310.451	274.738	654.641	588.977	609.801	chr20	+	56629301	56639282	TFAP2C	transcription factor AP-2 gamma (activating enhancer binding protein 2 gamma)	7022	GO:0005515|GO:0003700|GO:0021987|GO:0006366|GO:0060750|GO:0007267|GO:0045682|GO:0005634|GO:0003334|GO:0060598|GO:0042127|GO:0045944|GO:0046983|GO:0001942|GO:0030718|GO:0035019|GO:0000977|GO:0006357|GO:0021877|GO:0001047|GO:0000122|GO:0001829|GO:0003677|GO	0.00020244	1	0.490492	yes
NM_003222	hsa-miR-658	323.899	310.451	274.738	654.641	588.977	609.801	chr20	+	56629301	56639282	TFAP2C	transcription factor AP-2 gamma (activating enhancer binding protein 2 gamma)	7022	GO:0005515|GO:0003700|GO:0021987|GO:0006366|GO:0060750|GO:0007267|GO:0045682|GO:0005634|GO:0003334|GO:0060598|GO:0042127|GO:0045944|GO:0046983|GO:0001942|GO:0030718|GO:0035019|GO:0000977|GO:0006357|GO:0021877|GO:0001047|GO:0000122|GO:0001829|GO:0003677|GO	0.00020244	1	0.490492	yes
NM_003222	hsa-miR-6722-3p	323.899	310.451	274.738	654.641	588.977	609.801	chr20	+	56629301	56639282	TFAP2C	transcription factor AP-2 gamma (activating enhancer binding protein 2 gamma)	7022	GO:0005515|GO:0003700|GO:0021987|GO:0006366|GO:0060750|GO:0007267|GO:0045682|GO:0005634|GO:0003334|GO:0060598|GO:0042127|GO:0045944|GO:0046983|GO:0001942|GO:0030718|GO:0035019|GO:0000977|GO:0006357|GO:0021877|GO:0001047|GO:0000122|GO:0001829|GO:0003677|GO	0.00020244	1	0.490492	yes
NM_003222	hsa-miR-6731-5p	323.899	310.451	274.738	654.641	588.977	609.801	chr20	+	56629301	56639282	TFAP2C	transcription factor AP-2 gamma (activating enhancer binding protein 2 gamma)	7022	GO:0005515|GO:0003700|GO:0021987|GO:0006366|GO:0060750|GO:0007267|GO:0045682|GO:0005634|GO:0003334|GO:0060598|GO:0042127|GO:0045944|GO:0046983|GO:0001942|GO:0030718|GO:0035019|GO:0000977|GO:0006357|GO:0021877|GO:0001047|GO:0000122|GO:0001829|GO:0003677|GO	0.00020244	1	0.490492	yes
NM_003222	hsa-miR-6735-5p	323.899	310.451	274.738	654.641	588.977	609.801	chr20	+	56629301	56639282	TFAP2C	transcription factor AP-2 gamma (activating enhancer binding protein 2 gamma)	7022	GO:0005515|GO:0003700|GO:0021987|GO:0006366|GO:0060750|GO:0007267|GO:0045682|GO:0005634|GO:0003334|GO:0060598|GO:0042127|GO:0045944|GO:0046983|GO:0001942|GO:0030718|GO:0035019|GO:0000977|GO:0006357|GO:0021877|GO:0001047|GO:0000122|GO:0001829|GO:0003677|GO	0.00020244	1	0.490492	yes
NM_003222	hsa-miR-6753-3p	323.899	310.451	274.738	654.641	588.977	609.801	chr20	+	56629301	56639282	TFAP2C	transcription factor AP-2 gamma (activating enhancer binding protein 2 gamma)	7022	GO:0005515|GO:0003700|GO:0021987|GO:0006366|GO:0060750|GO:0007267|GO:0045682|GO:0005634|GO:0003334|GO:0060598|GO:0042127|GO:0045944|GO:0046983|GO:0001942|GO:0030718|GO:0035019|GO:0000977|GO:0006357|GO:0021877|GO:0001047|GO:0000122|GO:0001829|GO:0003677|GO	0.00020244	1	0.490492	yes
NM_003222	hsa-miR-6764-5p	323.899	310.451	274.738	654.641	588.977	609.801	chr20	+	56629301	56639282	TFAP2C	transcription factor AP-2 gamma (activating enhancer binding protein 2 gamma)	7022	GO:0005515|GO:0003700|GO:0021987|GO:0006366|GO:0060750|GO:0007267|GO:0045682|GO:0005634|GO:0003334|GO:0060598|GO:0042127|GO:0045944|GO:0046983|GO:0001942|GO:0030718|GO:0035019|GO:0000977|GO:0006357|GO:0021877|GO:0001047|GO:0000122|GO:0001829|GO:0003677|GO	0.00020244	1	0.490492	yes
NM_003222	hsa-miR-6794-5p	323.899	310.451	274.738	654.641	588.977	609.801	chr20	+	56629301	56639282	TFAP2C	transcription factor AP-2 gamma (activating enhancer binding protein 2 gamma)	7022	GO:0005515|GO:0003700|GO:0021987|GO:0006366|GO:0060750|GO:0007267|GO:0045682|GO:0005634|GO:0003334|GO:0060598|GO:0042127|GO:0045944|GO:0046983|GO:0001942|GO:0030718|GO:0035019|GO:0000977|GO:0006357|GO:0021877|GO:0001047|GO:0000122|GO:0001829|GO:0003677|GO	0.00020244	1	0.490492	yes
NM_003222	hsa-miR-6799-5p	323.899	310.451	274.738	654.641	588.977	609.801	chr20	+	56629301	56639282	TFAP2C	transcription factor AP-2 gamma (activating enhancer binding protein 2 gamma)	7022	GO:0005515|GO:0003700|GO:0021987|GO:0006366|GO:0060750|GO:0007267|GO:0045682|GO:0005634|GO:0003334|GO:0060598|GO:0042127|GO:0045944|GO:0046983|GO:0001942|GO:0030718|GO:0035019|GO:0000977|GO:0006357|GO:0021877|GO:0001047|GO:0000122|GO:0001829|GO:0003677|GO	0.00020244	1	0.490492	yes
NM_003222	hsa-miR-6803-5p	323.899	310.451	274.738	654.641	588.977	609.801	chr20	+	56629301	56639282	TFAP2C	transcription factor AP-2 gamma (activating enhancer binding protein 2 gamma)	7022	GO:0005515|GO:0003700|GO:0021987|GO:0006366|GO:0060750|GO:0007267|GO:0045682|GO:0005634|GO:0003334|GO:0060598|GO:0042127|GO:0045944|GO:0046983|GO:0001942|GO:0030718|GO:0035019|GO:0000977|GO:0006357|GO:0021877|GO:0001047|GO:0000122|GO:0001829|GO:0003677|GO	0.00020244	1	0.490492	yes
NM_003222	hsa-miR-6816-5p	323.899	310.451	274.738	654.641	588.977	609.801	chr20	+	56629301	56639282	TFAP2C	transcription factor AP-2 gamma (activating enhancer binding protein 2 gamma)	7022	GO:0005515|GO:0003700|GO:0021987|GO:0006366|GO:0060750|GO:0007267|GO:0045682|GO:0005634|GO:0003334|GO:0060598|GO:0042127|GO:0045944|GO:0046983|GO:0001942|GO:0030718|GO:0035019|GO:0000977|GO:0006357|GO:0021877|GO:0001047|GO:0000122|GO:0001829|GO:0003677|GO	0.00020244	1	0.490492	yes
NM_003222	hsa-miR-6836-5p	323.899	310.451	274.738	654.641	588.977	609.801	chr20	+	56629301	56639282	TFAP2C	transcription factor AP-2 gamma (activating enhancer binding protein 2 gamma)	7022	GO:0005515|GO:0003700|GO:0021987|GO:0006366|GO:0060750|GO:0007267|GO:0045682|GO:0005634|GO:0003334|GO:0060598|GO:0042127|GO:0045944|GO:0046983|GO:0001942|GO:0030718|GO:0035019|GO:0000977|GO:0006357|GO:0021877|GO:0001047|GO:0000122|GO:0001829|GO:0003677|GO	0.00020244	1	0.490492	yes
NM_003222	hsa-miR-6869-3p	323.899	310.451	274.738	654.641	588.977	609.801	chr20	+	56629301	56639282	TFAP2C	transcription factor AP-2 gamma (activating enhancer binding protein 2 gamma)	7022	GO:0005515|GO:0003700|GO:0021987|GO:0006366|GO:0060750|GO:0007267|GO:0045682|GO:0005634|GO:0003334|GO:0060598|GO:0042127|GO:0045944|GO:0046983|GO:0001942|GO:0030718|GO:0035019|GO:0000977|GO:0006357|GO:0021877|GO:0001047|GO:0000122|GO:0001829|GO:0003677|GO	0.00020244	1	0.490492	yes
NM_003222	hsa-miR-7843-5p	323.899	310.451	274.738	654.641	588.977	609.801	chr20	+	56629301	56639282	TFAP2C	transcription factor AP-2 gamma (activating enhancer binding protein 2 gamma)	7022	GO:0005515|GO:0003700|GO:0021987|GO:0006366|GO:0060750|GO:0007267|GO:0045682|GO:0005634|GO:0003334|GO:0060598|GO:0042127|GO:0045944|GO:0046983|GO:0001942|GO:0030718|GO:0035019|GO:0000977|GO:0006357|GO:0021877|GO:0001047|GO:0000122|GO:0001829|GO:0003677|GO	0.00020244	1	0.490492	yes
NM_003222	hsa-miR-8052	323.899	310.451	274.738	654.641	588.977	609.801	chr20	+	56629301	56639282	TFAP2C	transcription factor AP-2 gamma (activating enhancer binding protein 2 gamma)	7022	GO:0005515|GO:0003700|GO:0021987|GO:0006366|GO:0060750|GO:0007267|GO:0045682|GO:0005634|GO:0003334|GO:0060598|GO:0042127|GO:0045944|GO:0046983|GO:0001942|GO:0030718|GO:0035019|GO:0000977|GO:0006357|GO:0021877|GO:0001047|GO:0000122|GO:0001829|GO:0003677|GO	0.00020244	1	0.490492	yes
NM_003222	hsa-miR-8072	323.899	310.451	274.738	654.641	588.977	609.801	chr20	+	56629301	56639282	TFAP2C	transcription factor AP-2 gamma (activating enhancer binding protein 2 gamma)	7022	GO:0005515|GO:0003700|GO:0021987|GO:0006366|GO:0060750|GO:0007267|GO:0045682|GO:0005634|GO:0003334|GO:0060598|GO:0042127|GO:0045944|GO:0046983|GO:0001942|GO:0030718|GO:0035019|GO:0000977|GO:0006357|GO:0021877|GO:0001047|GO:0000122|GO:0001829|GO:0003677|GO	0.00020244	1	0.490492	yes
NM_133180	hsa-miR-1199-3p	162.968	183.851	153.488	344.293	379.348	388.439	chr19_KI270938v1_alt	+	1058334	1066126	EPS8L1	EPS8-like 1%2C transcript variant 1	54869	GO:0005515|GO:0035023|GO:0003779|GO:0032587|GO:0007266|GO:0032855|GO:0043234|GO:0005737|GO:0042608|GO:1900029|GO:0032321|GO:0005089|GO:0030676|GO:0070062	0.00022387	1	0.449883	yes
NM_133180	hsa-miR-1225-5p	162.968	183.851	153.488	344.293	379.348	388.439	chr19_KI270938v1_alt	+	1058334	1066126	EPS8L1	EPS8-like 1%2C transcript variant 1	54869	GO:0005515|GO:0035023|GO:0003779|GO:0032587|GO:0007266|GO:0032855|GO:0043234|GO:0005737|GO:0042608|GO:1900029|GO:0032321|GO:0005089|GO:0030676|GO:0070062	0.00022387	1	0.449883	yes
NM_133180	hsa-miR-1273g-3p	162.968	183.851	153.488	344.293	379.348	388.439	chr19_KI270938v1_alt	+	1058334	1066126	EPS8L1	EPS8-like 1%2C transcript variant 1	54869	GO:0005515|GO:0035023|GO:0003779|GO:0032587|GO:0007266|GO:0032855|GO:0043234|GO:0005737|GO:0042608|GO:1900029|GO:0032321|GO:0005089|GO:0030676|GO:0070062	0.00022387	1	0.449883	yes
NM_133180	hsa-miR-23b-5p	162.968	183.851	153.488	344.293	379.348	388.439	chr19_KI270938v1_alt	+	1058334	1066126	EPS8L1	EPS8-like 1%2C transcript variant 1	54869	GO:0005515|GO:0035023|GO:0003779|GO:0032587|GO:0007266|GO:0032855|GO:0043234|GO:0005737|GO:0042608|GO:1900029|GO:0032321|GO:0005089|GO:0030676|GO:0070062	0.00022387	1	0.449883	yes
NM_133180	hsa-miR-2861	162.968	183.851	153.488	344.293	379.348	388.439	chr19_KI270938v1_alt	+	1058334	1066126	EPS8L1	EPS8-like 1%2C transcript variant 1	54869	GO:0005515|GO:0035023|GO:0003779|GO:0032587|GO:0007266|GO:0032855|GO:0043234|GO:0005737|GO:0042608|GO:1900029|GO:0032321|GO:0005089|GO:0030676|GO:0070062	0.00022387	1	0.449883	yes
NM_133180	hsa-miR-3173-5p	162.968	183.851	153.488	344.293	379.348	388.439	chr19_KI270938v1_alt	+	1058334	1066126	EPS8L1	EPS8-like 1%2C transcript variant 1	54869	GO:0005515|GO:0035023|GO:0003779|GO:0032587|GO:0007266|GO:0032855|GO:0043234|GO:0005737|GO:0042608|GO:1900029|GO:0032321|GO:0005089|GO:0030676|GO:0070062	0.00022387	1	0.449883	yes
NM_133180	hsa-miR-3185	162.968	183.851	153.488	344.293	379.348	388.439	chr19_KI270938v1_alt	+	1058334	1066126	EPS8L1	EPS8-like 1%2C transcript variant 1	54869	GO:0005515|GO:0035023|GO:0003779|GO:0032587|GO:0007266|GO:0032855|GO:0043234|GO:0005737|GO:0042608|GO:1900029|GO:0032321|GO:0005089|GO:0030676|GO:0070062	0.00022387	1	0.449883	yes
NM_133180	hsa-miR-3197	162.968	183.851	153.488	344.293	379.348	388.439	chr19_KI270938v1_alt	+	1058334	1066126	EPS8L1	EPS8-like 1%2C transcript variant 1	54869	GO:0005515|GO:0035023|GO:0003779|GO:0032587|GO:0007266|GO:0032855|GO:0043234|GO:0005737|GO:0042608|GO:1900029|GO:0032321|GO:0005089|GO:0030676|GO:0070062	0.00022387	1	0.449883	yes
NM_133180	hsa-miR-370-3p	162.968	183.851	153.488	344.293	379.348	388.439	chr19_KI270938v1_alt	+	1058334	1066126	EPS8L1	EPS8-like 1%2C transcript variant 1	54869	GO:0005515|GO:0035023|GO:0003779|GO:0032587|GO:0007266|GO:0032855|GO:0043234|GO:0005737|GO:0042608|GO:1900029|GO:0032321|GO:0005089|GO:0030676|GO:0070062	0.00022387	1	0.449883	yes
NM_133180	hsa-miR-3907	162.968	183.851	153.488	344.293	379.348	388.439	chr19_KI270938v1_alt	+	1058334	1066126	EPS8L1	EPS8-like 1%2C transcript variant 1	54869	GO:0005515|GO:0035023|GO:0003779|GO:0032587|GO:0007266|GO:0032855|GO:0043234|GO:0005737|GO:0042608|GO:1900029|GO:0032321|GO:0005089|GO:0030676|GO:0070062	0.00022387	1	0.449883	yes
NM_133180	hsa-miR-3909	162.968	183.851	153.488	344.293	379.348	388.439	chr19_KI270938v1_alt	+	1058334	1066126	EPS8L1	EPS8-like 1%2C transcript variant 1	54869	GO:0005515|GO:0035023|GO:0003779|GO:0032587|GO:0007266|GO:0032855|GO:0043234|GO:0005737|GO:0042608|GO:1900029|GO:0032321|GO:0005089|GO:0030676|GO:0070062	0.00022387	1	0.449883	yes
NM_133180	hsa-miR-4449	162.968	183.851	153.488	344.293	379.348	388.439	chr19_KI270938v1_alt	+	1058334	1066126	EPS8L1	EPS8-like 1%2C transcript variant 1	54869	GO:0005515|GO:0035023|GO:0003779|GO:0032587|GO:0007266|GO:0032855|GO:0043234|GO:0005737|GO:0042608|GO:1900029|GO:0032321|GO:0005089|GO:0030676|GO:0070062	0.00022387	1	0.449883	yes
NM_133180	hsa-miR-4479	162.968	183.851	153.488	344.293	379.348	388.439	chr19_KI270938v1_alt	+	1058334	1066126	EPS8L1	EPS8-like 1%2C transcript variant 1	54869	GO:0005515|GO:0035023|GO:0003779|GO:0032587|GO:0007266|GO:0032855|GO:0043234|GO:0005737|GO:0042608|GO:1900029|GO:0032321|GO:0005089|GO:0030676|GO:0070062	0.00022387	1	0.449883	yes
NM_133180	hsa-miR-4488	162.968	183.851	153.488	344.293	379.348	388.439	chr19_KI270938v1_alt	+	1058334	1066126	EPS8L1	EPS8-like 1%2C transcript variant 1	54869	GO:0005515|GO:0035023|GO:0003779|GO:0032587|GO:0007266|GO:0032855|GO:0043234|GO:0005737|GO:0042608|GO:1900029|GO:0032321|GO:0005089|GO:0030676|GO:0070062	0.00022387	1	0.449883	yes
NM_133180	hsa-miR-4532	162.968	183.851	153.488	344.293	379.348	388.439	chr19_KI270938v1_alt	+	1058334	1066126	EPS8L1	EPS8-like 1%2C transcript variant 1	54869	GO:0005515|GO:0035023|GO:0003779|GO:0032587|GO:0007266|GO:0032855|GO:0043234|GO:0005737|GO:0042608|GO:1900029|GO:0032321|GO:0005089|GO:0030676|GO:0070062	0.00022387	1	0.449883	yes
NM_133180	hsa-miR-4632-3p	162.968	183.851	153.488	344.293	379.348	388.439	chr19_KI270938v1_alt	+	1058334	1066126	EPS8L1	EPS8-like 1%2C transcript variant 1	54869	GO:0005515|GO:0035023|GO:0003779|GO:0032587|GO:0007266|GO:0032855|GO:0043234|GO:0005737|GO:0042608|GO:1900029|GO:0032321|GO:0005089|GO:0030676|GO:0070062	0.00022387	1	0.449883	yes
NM_133180	hsa-miR-4685-5p	162.968	183.851	153.488	344.293	379.348	388.439	chr19_KI270938v1_alt	+	1058334	1066126	EPS8L1	EPS8-like 1%2C transcript variant 1	54869	GO:0005515|GO:0035023|GO:0003779|GO:0032587|GO:0007266|GO:0032855|GO:0043234|GO:0005737|GO:0042608|GO:1900029|GO:0032321|GO:0005089|GO:0030676|GO:0070062	0.00022387	1	0.449883	yes
NM_133180	hsa-miR-4691-5p	162.968	183.851	153.488	344.293	379.348	388.439	chr19_KI270938v1_alt	+	1058334	1066126	EPS8L1	EPS8-like 1%2C transcript variant 1	54869	GO:0005515|GO:0035023|GO:0003779|GO:0032587|GO:0007266|GO:0032855|GO:0043234|GO:0005737|GO:0042608|GO:1900029|GO:0032321|GO:0005089|GO:0030676|GO:0070062	0.00022387	1	0.449883	yes
NM_133180	hsa-miR-4734	162.968	183.851	153.488	344.293	379.348	388.439	chr19_KI270938v1_alt	+	1058334	1066126	EPS8L1	EPS8-like 1%2C transcript variant 1	54869	GO:0005515|GO:0035023|GO:0003779|GO:0032587|GO:0007266|GO:0032855|GO:0043234|GO:0005737|GO:0042608|GO:1900029|GO:0032321|GO:0005089|GO:0030676|GO:0070062	0.00022387	1	0.449883	yes
NM_133180	hsa-miR-4783-5p	162.968	183.851	153.488	344.293	379.348	388.439	chr19_KI270938v1_alt	+	1058334	1066126	EPS8L1	EPS8-like 1%2C transcript variant 1	54869	GO:0005515|GO:0035023|GO:0003779|GO:0032587|GO:0007266|GO:0032855|GO:0043234|GO:0005737|GO:0042608|GO:1900029|GO:0032321|GO:0005089|GO:0030676|GO:0070062	0.00022387	1	0.449883	yes
NM_133180	hsa-miR-572	162.968	183.851	153.488	344.293	379.348	388.439	chr19_KI270938v1_alt	+	1058334	1066126	EPS8L1	EPS8-like 1%2C transcript variant 1	54869	GO:0005515|GO:0035023|GO:0003779|GO:0032587|GO:0007266|GO:0032855|GO:0043234|GO:0005737|GO:0042608|GO:1900029|GO:0032321|GO:0005089|GO:0030676|GO:0070062	0.00022387	1	0.449883	yes
NM_133180	hsa-miR-5787	162.968	183.851	153.488	344.293	379.348	388.439	chr19_KI270938v1_alt	+	1058334	1066126	EPS8L1	EPS8-like 1%2C transcript variant 1	54869	GO:0005515|GO:0035023|GO:0003779|GO:0032587|GO:0007266|GO:0032855|GO:0043234|GO:0005737|GO:0042608|GO:1900029|GO:0032321|GO:0005089|GO:0030676|GO:0070062	0.00022387	1	0.449883	yes
NM_133180	hsa-miR-6081	162.968	183.851	153.488	344.293	379.348	388.439	chr19_KI270938v1_alt	+	1058334	1066126	EPS8L1	EPS8-like 1%2C transcript variant 1	54869	GO:0005515|GO:0035023|GO:0003779|GO:0032587|GO:0007266|GO:0032855|GO:0043234|GO:0005737|GO:0042608|GO:1900029|GO:0032321|GO:0005089|GO:0030676|GO:0070062	0.00022387	1	0.449883	yes
NM_133180	hsa-miR-6089	162.968	183.851	153.488	344.293	379.348	388.439	chr19_KI270938v1_alt	+	1058334	1066126	EPS8L1	EPS8-like 1%2C transcript variant 1	54869	GO:0005515|GO:0035023|GO:0003779|GO:0032587|GO:0007266|GO:0032855|GO:0043234|GO:0005737|GO:0042608|GO:1900029|GO:0032321|GO:0005089|GO:0030676|GO:0070062	0.00022387	1	0.449883	yes
NM_133180	hsa-miR-612	162.968	183.851	153.488	344.293	379.348	388.439	chr19_KI270938v1_alt	+	1058334	1066126	EPS8L1	EPS8-like 1%2C transcript variant 1	54869	GO:0005515|GO:0035023|GO:0003779|GO:0032587|GO:0007266|GO:0032855|GO:0043234|GO:0005737|GO:0042608|GO:1900029|GO:0032321|GO:0005089|GO:0030676|GO:0070062	0.00022387	1	0.449883	yes
NM_133180	hsa-miR-615-5p	162.968	183.851	153.488	344.293	379.348	388.439	chr19_KI270938v1_alt	+	1058334	1066126	EPS8L1	EPS8-like 1%2C transcript variant 1	54869	GO:0005515|GO:0035023|GO:0003779|GO:0032587|GO:0007266|GO:0032855|GO:0043234|GO:0005737|GO:0042608|GO:1900029|GO:0032321|GO:0005089|GO:0030676|GO:0070062	0.00022387	1	0.449883	yes
NM_133180	hsa-miR-663a	162.968	183.851	153.488	344.293	379.348	388.439	chr19_KI270938v1_alt	+	1058334	1066126	EPS8L1	EPS8-like 1%2C transcript variant 1	54869	GO:0005515|GO:0035023|GO:0003779|GO:0032587|GO:0007266|GO:0032855|GO:0043234|GO:0005737|GO:0042608|GO:1900029|GO:0032321|GO:0005089|GO:0030676|GO:0070062	0.00022387	1	0.449883	yes
NM_133180	hsa-miR-6720-3p	162.968	183.851	153.488	344.293	379.348	388.439	chr19_KI270938v1_alt	+	1058334	1066126	EPS8L1	EPS8-like 1%2C transcript variant 1	54869	GO:0005515|GO:0035023|GO:0003779|GO:0032587|GO:0007266|GO:0032855|GO:0043234|GO:0005737|GO:0042608|GO:1900029|GO:0032321|GO:0005089|GO:0030676|GO:0070062	0.00022387	1	0.449883	yes
NM_133180	hsa-miR-6727-5p	162.968	183.851	153.488	344.293	379.348	388.439	chr19_KI270938v1_alt	+	1058334	1066126	EPS8L1	EPS8-like 1%2C transcript variant 1	54869	GO:0005515|GO:0035023|GO:0003779|GO:0032587|GO:0007266|GO:0032855|GO:0043234|GO:0005737|GO:0042608|GO:1900029|GO:0032321|GO:0005089|GO:0030676|GO:0070062	0.00022387	1	0.449883	yes
NM_133180	hsa-miR-6749-5p	162.968	183.851	153.488	344.293	379.348	388.439	chr19_KI270938v1_alt	+	1058334	1066126	EPS8L1	EPS8-like 1%2C transcript variant 1	54869	GO:0005515|GO:0035023|GO:0003779|GO:0032587|GO:0007266|GO:0032855|GO:0043234|GO:0005737|GO:0042608|GO:1900029|GO:0032321|GO:0005089|GO:0030676|GO:0070062	0.00022387	1	0.449883	yes
NM_133180	hsa-miR-6765-3p	162.968	183.851	153.488	344.293	379.348	388.439	chr19_KI270938v1_alt	+	1058334	1066126	EPS8L1	EPS8-like 1%2C transcript variant 1	54869	GO:0005515|GO:0035023|GO:0003779|GO:0032587|GO:0007266|GO:0032855|GO:0043234|GO:0005737|GO:0042608|GO:1900029|GO:0032321|GO:0005089|GO:0030676|GO:0070062	0.00022387	1	0.449883	yes
NM_133180	hsa-miR-6781-5p	162.968	183.851	153.488	344.293	379.348	388.439	chr19_KI270938v1_alt	+	1058334	1066126	EPS8L1	EPS8-like 1%2C transcript variant 1	54869	GO:0005515|GO:0035023|GO:0003779|GO:0032587|GO:0007266|GO:0032855|GO:0043234|GO:0005737|GO:0042608|GO:1900029|GO:0032321|GO:0005089|GO:0030676|GO:0070062	0.00022387	1	0.449883	yes
NM_133180	hsa-miR-6784-5p	162.968	183.851	153.488	344.293	379.348	388.439	chr19_KI270938v1_alt	+	1058334	1066126	EPS8L1	EPS8-like 1%2C transcript variant 1	54869	GO:0005515|GO:0035023|GO:0003779|GO:0032587|GO:0007266|GO:0032855|GO:0043234|GO:0005737|GO:0042608|GO:1900029|GO:0032321|GO:0005089|GO:0030676|GO:0070062	0.00022387	1	0.449883	yes
NM_133180	hsa-miR-6799-3p	162.968	183.851	153.488	344.293	379.348	388.439	chr19_KI270938v1_alt	+	1058334	1066126	EPS8L1	EPS8-like 1%2C transcript variant 1	54869	GO:0005515|GO:0035023|GO:0003779|GO:0032587|GO:0007266|GO:0032855|GO:0043234|GO:0005737|GO:0042608|GO:1900029|GO:0032321|GO:0005089|GO:0030676|GO:0070062	0.00022387	1	0.449883	yes
NM_133180	hsa-miR-6810-5p	162.968	183.851	153.488	344.293	379.348	388.439	chr19_KI270938v1_alt	+	1058334	1066126	EPS8L1	EPS8-like 1%2C transcript variant 1	54869	GO:0005515|GO:0035023|GO:0003779|GO:0032587|GO:0007266|GO:0032855|GO:0043234|GO:0005737|GO:0042608|GO:1900029|GO:0032321|GO:0005089|GO:0030676|GO:0070062	0.00022387	1	0.449883	yes
NM_133180	hsa-miR-6825-5p	162.968	183.851	153.488	344.293	379.348	388.439	chr19_KI270938v1_alt	+	1058334	1066126	EPS8L1	EPS8-like 1%2C transcript variant 1	54869	GO:0005515|GO:0035023|GO:0003779|GO:0032587|GO:0007266|GO:0032855|GO:0043234|GO:0005737|GO:0042608|GO:1900029|GO:0032321|GO:0005089|GO:0030676|GO:0070062	0.00022387	1	0.449883	yes
NM_133180	hsa-miR-6829-3p	162.968	183.851	153.488	344.293	379.348	388.439	chr19_KI270938v1_alt	+	1058334	1066126	EPS8L1	EPS8-like 1%2C transcript variant 1	54869	GO:0005515|GO:0035023|GO:0003779|GO:0032587|GO:0007266|GO:0032855|GO:0043234|GO:0005737|GO:0042608|GO:1900029|GO:0032321|GO:0005089|GO:0030676|GO:0070062	0.00022387	1	0.449883	yes
NM_133180	hsa-miR-6858-5p	162.968	183.851	153.488	344.293	379.348	388.439	chr19_KI270938v1_alt	+	1058334	1066126	EPS8L1	EPS8-like 1%2C transcript variant 1	54869	GO:0005515|GO:0035023|GO:0003779|GO:0032587|GO:0007266|GO:0032855|GO:0043234|GO:0005737|GO:0042608|GO:1900029|GO:0032321|GO:0005089|GO:0030676|GO:0070062	0.00022387	1	0.449883	yes
NM_133180	hsa-miR-6860	162.968	183.851	153.488	344.293	379.348	388.439	chr19_KI270938v1_alt	+	1058334	1066126	EPS8L1	EPS8-like 1%2C transcript variant 1	54869	GO:0005515|GO:0035023|GO:0003779|GO:0032587|GO:0007266|GO:0032855|GO:0043234|GO:0005737|GO:0042608|GO:1900029|GO:0032321|GO:0005089|GO:0030676|GO:0070062	0.00022387	1	0.449883	yes
NM_133180	hsa-miR-6869-3p	162.968	183.851	153.488	344.293	379.348	388.439	chr19_KI270938v1_alt	+	1058334	1066126	EPS8L1	EPS8-like 1%2C transcript variant 1	54869	GO:0005515|GO:0035023|GO:0003779|GO:0032587|GO:0007266|GO:0032855|GO:0043234|GO:0005737|GO:0042608|GO:1900029|GO:0032321|GO:0005089|GO:0030676|GO:0070062	0.00022387	1	0.449883	yes
NM_133180	hsa-miR-6870-5p	162.968	183.851	153.488	344.293	379.348	388.439	chr19_KI270938v1_alt	+	1058334	1066126	EPS8L1	EPS8-like 1%2C transcript variant 1	54869	GO:0005515|GO:0035023|GO:0003779|GO:0032587|GO:0007266|GO:0032855|GO:0043234|GO:0005737|GO:0042608|GO:1900029|GO:0032321|GO:0005089|GO:0030676|GO:0070062	0.00022387	1	0.449883	yes
NM_133180	hsa-miR-6884-3p	162.968	183.851	153.488	344.293	379.348	388.439	chr19_KI270938v1_alt	+	1058334	1066126	EPS8L1	EPS8-like 1%2C transcript variant 1	54869	GO:0005515|GO:0035023|GO:0003779|GO:0032587|GO:0007266|GO:0032855|GO:0043234|GO:0005737|GO:0042608|GO:1900029|GO:0032321|GO:0005089|GO:0030676|GO:0070062	0.00022387	1	0.449883	yes
NM_133180	hsa-miR-7160-5p	162.968	183.851	153.488	344.293	379.348	388.439	chr19_KI270938v1_alt	+	1058334	1066126	EPS8L1	EPS8-like 1%2C transcript variant 1	54869	GO:0005515|GO:0035023|GO:0003779|GO:0032587|GO:0007266|GO:0032855|GO:0043234|GO:0005737|GO:0042608|GO:1900029|GO:0032321|GO:0005089|GO:0030676|GO:0070062	0.00022387	1	0.449883	yes
NM_133180	hsa-miR-7974	162.968	183.851	153.488	344.293	379.348	388.439	chr19_KI270938v1_alt	+	1058334	1066126	EPS8L1	EPS8-like 1%2C transcript variant 1	54869	GO:0005515|GO:0035023|GO:0003779|GO:0032587|GO:0007266|GO:0032855|GO:0043234|GO:0005737|GO:0042608|GO:1900029|GO:0032321|GO:0005089|GO:0030676|GO:0070062	0.00022387	1	0.449883	yes
NM_133180	hsa-miR-939-5p	162.968	183.851	153.488	344.293	379.348	388.439	chr19_KI270938v1_alt	+	1058334	1066126	EPS8L1	EPS8-like 1%2C transcript variant 1	54869	GO:0005515|GO:0035023|GO:0003779|GO:0032587|GO:0007266|GO:0032855|GO:0043234|GO:0005737|GO:0042608|GO:1900029|GO:0032321|GO:0005089|GO:0030676|GO:0070062	0.00022387	1	0.449883	yes
NM_023112	hsa-miR-1266-3p	274.41	283.411	246.351	947.107	984.765	952.89	chr14_KI270847v1_alt	+	1140939	1163492	OTUB2	OTU deubiquitinase%2C ubiquitin aldehyde binding 2	78990	GO:0071108|GO:0016579|GO:0004843|GO:0070536|GO:0006508|GO:0005634|GO:0035871	8.84e-07	0.0166745	0.278765	yes
NM_023112	hsa-miR-1266-5p	274.41	283.411	246.351	947.107	984.765	952.89	chr14_KI270847v1_alt	+	1140939	1163492	OTUB2	OTU deubiquitinase%2C ubiquitin aldehyde binding 2	78990	GO:0071108|GO:0016579|GO:0004843|GO:0070536|GO:0006508|GO:0005634|GO:0035871	8.84e-07	0.0166745	0.278765	yes
NM_023112	hsa-miR-1321	274.41	283.411	246.351	947.107	984.765	952.89	chr14_KI270847v1_alt	+	1140939	1163492	OTUB2	OTU deubiquitinase%2C ubiquitin aldehyde binding 2	78990	GO:0071108|GO:0016579|GO:0004843|GO:0070536|GO:0006508|GO:0005634|GO:0035871	8.84e-07	0.0166745	0.278765	yes
NM_023112	hsa-miR-197-5p	274.41	283.411	246.351	947.107	984.765	952.89	chr14_KI270847v1_alt	+	1140939	1163492	OTUB2	OTU deubiquitinase%2C ubiquitin aldehyde binding 2	78990	GO:0071108|GO:0016579|GO:0004843|GO:0070536|GO:0006508|GO:0005634|GO:0035871	8.84e-07	0.0166745	0.278765	yes
NM_023112	hsa-miR-3130-5p	274.41	283.411	246.351	947.107	984.765	952.89	chr14_KI270847v1_alt	+	1140939	1163492	OTUB2	OTU deubiquitinase%2C ubiquitin aldehyde binding 2	78990	GO:0071108|GO:0016579|GO:0004843|GO:0070536|GO:0006508|GO:0005634|GO:0035871	8.84e-07	0.0166745	0.278765	yes
NM_023112	hsa-miR-3158-5p	274.41	283.411	246.351	947.107	984.765	952.89	chr14_KI270847v1_alt	+	1140939	1163492	OTUB2	OTU deubiquitinase%2C ubiquitin aldehyde binding 2	78990	GO:0071108|GO:0016579|GO:0004843|GO:0070536|GO:0006508|GO:0005634|GO:0035871	8.84e-07	0.0166745	0.278765	yes
NM_023112	hsa-miR-3184-5p	274.41	283.411	246.351	947.107	984.765	952.89	chr14_KI270847v1_alt	+	1140939	1163492	OTUB2	OTU deubiquitinase%2C ubiquitin aldehyde binding 2	78990	GO:0071108|GO:0016579|GO:0004843|GO:0070536|GO:0006508|GO:0005634|GO:0035871	8.84e-07	0.0166745	0.278765	yes
NM_023112	hsa-miR-3189-5p	274.41	283.411	246.351	947.107	984.765	952.89	chr14_KI270847v1_alt	+	1140939	1163492	OTUB2	OTU deubiquitinase%2C ubiquitin aldehyde binding 2	78990	GO:0071108|GO:0016579|GO:0004843|GO:0070536|GO:0006508|GO:0005634|GO:0035871	8.84e-07	0.0166745	0.278765	yes
NM_023112	hsa-miR-3648	274.41	283.411	246.351	947.107	984.765	952.89	chr14_KI270847v1_alt	+	1140939	1163492	OTUB2	OTU deubiquitinase%2C ubiquitin aldehyde binding 2	78990	GO:0071108|GO:0016579|GO:0004843|GO:0070536|GO:0006508|GO:0005634|GO:0035871	8.84e-07	0.0166745	0.278765	yes
NM_023112	hsa-miR-4259	274.41	283.411	246.351	947.107	984.765	952.89	chr14_KI270847v1_alt	+	1140939	1163492	OTUB2	OTU deubiquitinase%2C ubiquitin aldehyde binding 2	78990	GO:0071108|GO:0016579|GO:0004843|GO:0070536|GO:0006508|GO:0005634|GO:0035871	8.84e-07	0.0166745	0.278765	yes
NM_023112	hsa-miR-4313	274.41	283.411	246.351	947.107	984.765	952.89	chr14_KI270847v1_alt	+	1140939	1163492	OTUB2	OTU deubiquitinase%2C ubiquitin aldehyde binding 2	78990	GO:0071108|GO:0016579|GO:0004843|GO:0070536|GO:0006508|GO:0005634|GO:0035871	8.84e-07	0.0166745	0.278765	yes
NM_023112	hsa-miR-4466	274.41	283.411	246.351	947.107	984.765	952.89	chr14_KI270847v1_alt	+	1140939	1163492	OTUB2	OTU deubiquitinase%2C ubiquitin aldehyde binding 2	78990	GO:0071108|GO:0016579|GO:0004843|GO:0070536|GO:0006508|GO:0005634|GO:0035871	8.84e-07	0.0166745	0.278765	yes
NM_023112	hsa-miR-4488	274.41	283.411	246.351	947.107	984.765	952.89	chr14_KI270847v1_alt	+	1140939	1163492	OTUB2	OTU deubiquitinase%2C ubiquitin aldehyde binding 2	78990	GO:0071108|GO:0016579|GO:0004843|GO:0070536|GO:0006508|GO:0005634|GO:0035871	8.84e-07	0.0166745	0.278765	yes
NM_023112	hsa-miR-4656	274.41	283.411	246.351	947.107	984.765	952.89	chr14_KI270847v1_alt	+	1140939	1163492	OTUB2	OTU deubiquitinase%2C ubiquitin aldehyde binding 2	78990	GO:0071108|GO:0016579|GO:0004843|GO:0070536|GO:0006508|GO:0005634|GO:0035871	8.84e-07	0.0166745	0.278765	yes
NM_023112	hsa-miR-4687-5p	274.41	283.411	246.351	947.107	984.765	952.89	chr14_KI270847v1_alt	+	1140939	1163492	OTUB2	OTU deubiquitinase%2C ubiquitin aldehyde binding 2	78990	GO:0071108|GO:0016579|GO:0004843|GO:0070536|GO:0006508|GO:0005634|GO:0035871	8.84e-07	0.0166745	0.278765	yes
NM_023112	hsa-miR-4690-3p	274.41	283.411	246.351	947.107	984.765	952.89	chr14_KI270847v1_alt	+	1140939	1163492	OTUB2	OTU deubiquitinase%2C ubiquitin aldehyde binding 2	78990	GO:0071108|GO:0016579|GO:0004843|GO:0070536|GO:0006508|GO:0005634|GO:0035871	8.84e-07	0.0166745	0.278765	yes
NM_023112	hsa-miR-4700-5p	274.41	283.411	246.351	947.107	984.765	952.89	chr14_KI270847v1_alt	+	1140939	1163492	OTUB2	OTU deubiquitinase%2C ubiquitin aldehyde binding 2	78990	GO:0071108|GO:0016579|GO:0004843|GO:0070536|GO:0006508|GO:0005634|GO:0035871	8.84e-07	0.0166745	0.278765	yes
NM_023112	hsa-miR-4739	274.41	283.411	246.351	947.107	984.765	952.89	chr14_KI270847v1_alt	+	1140939	1163492	OTUB2	OTU deubiquitinase%2C ubiquitin aldehyde binding 2	78990	GO:0071108|GO:0016579|GO:0004843|GO:0070536|GO:0006508|GO:0005634|GO:0035871	8.84e-07	0.0166745	0.278765	yes
NM_023112	hsa-miR-4756-5p	274.41	283.411	246.351	947.107	984.765	952.89	chr14_KI270847v1_alt	+	1140939	1163492	OTUB2	OTU deubiquitinase%2C ubiquitin aldehyde binding 2	78990	GO:0071108|GO:0016579|GO:0004843|GO:0070536|GO:0006508|GO:0005634|GO:0035871	8.84e-07	0.0166745	0.278765	yes
NM_023112	hsa-miR-4767	274.41	283.411	246.351	947.107	984.765	952.89	chr14_KI270847v1_alt	+	1140939	1163492	OTUB2	OTU deubiquitinase%2C ubiquitin aldehyde binding 2	78990	GO:0071108|GO:0016579|GO:0004843|GO:0070536|GO:0006508|GO:0005634|GO:0035871	8.84e-07	0.0166745	0.278765	yes
NM_023112	hsa-miR-608	274.41	283.411	246.351	947.107	984.765	952.89	chr14_KI270847v1_alt	+	1140939	1163492	OTUB2	OTU deubiquitinase%2C ubiquitin aldehyde binding 2	78990	GO:0071108|GO:0016579|GO:0004843|GO:0070536|GO:0006508|GO:0005634|GO:0035871	8.84e-07	0.0166745	0.278765	yes
NM_023112	hsa-miR-663a	274.41	283.411	246.351	947.107	984.765	952.89	chr14_KI270847v1_alt	+	1140939	1163492	OTUB2	OTU deubiquitinase%2C ubiquitin aldehyde binding 2	78990	GO:0071108|GO:0016579|GO:0004843|GO:0070536|GO:0006508|GO:0005634|GO:0035871	8.84e-07	0.0166745	0.278765	yes
NM_023112	hsa-miR-664a-5p	274.41	283.411	246.351	947.107	984.765	952.89	chr14_KI270847v1_alt	+	1140939	1163492	OTUB2	OTU deubiquitinase%2C ubiquitin aldehyde binding 2	78990	GO:0071108|GO:0016579|GO:0004843|GO:0070536|GO:0006508|GO:0005634|GO:0035871	8.84e-07	0.0166745	0.278765	yes
NM_023112	hsa-miR-6728-3p	274.41	283.411	246.351	947.107	984.765	952.89	chr14_KI270847v1_alt	+	1140939	1163492	OTUB2	OTU deubiquitinase%2C ubiquitin aldehyde binding 2	78990	GO:0071108|GO:0016579|GO:0004843|GO:0070536|GO:0006508|GO:0005634|GO:0035871	8.84e-07	0.0166745	0.278765	yes
NM_023112	hsa-miR-6729-3p	274.41	283.411	246.351	947.107	984.765	952.89	chr14_KI270847v1_alt	+	1140939	1163492	OTUB2	OTU deubiquitinase%2C ubiquitin aldehyde binding 2	78990	GO:0071108|GO:0016579|GO:0004843|GO:0070536|GO:0006508|GO:0005634|GO:0035871	8.84e-07	0.0166745	0.278765	yes
NM_023112	hsa-miR-6737-5p	274.41	283.411	246.351	947.107	984.765	952.89	chr14_KI270847v1_alt	+	1140939	1163492	OTUB2	OTU deubiquitinase%2C ubiquitin aldehyde binding 2	78990	GO:0071108|GO:0016579|GO:0004843|GO:0070536|GO:0006508|GO:0005634|GO:0035871	8.84e-07	0.0166745	0.278765	yes
NM_023112	hsa-miR-675-5p	274.41	283.411	246.351	947.107	984.765	952.89	chr14_KI270847v1_alt	+	1140939	1163492	OTUB2	OTU deubiquitinase%2C ubiquitin aldehyde binding 2	78990	GO:0071108|GO:0016579|GO:0004843|GO:0070536|GO:0006508|GO:0005634|GO:0035871	8.84e-07	0.0166745	0.278765	yes
NM_023112	hsa-miR-6782-5p	274.41	283.411	246.351	947.107	984.765	952.89	chr14_KI270847v1_alt	+	1140939	1163492	OTUB2	OTU deubiquitinase%2C ubiquitin aldehyde binding 2	78990	GO:0071108|GO:0016579|GO:0004843|GO:0070536|GO:0006508|GO:0005634|GO:0035871	8.84e-07	0.0166745	0.278765	yes
NM_023112	hsa-miR-6787-5p	274.41	283.411	246.351	947.107	984.765	952.89	chr14_KI270847v1_alt	+	1140939	1163492	OTUB2	OTU deubiquitinase%2C ubiquitin aldehyde binding 2	78990	GO:0071108|GO:0016579|GO:0004843|GO:0070536|GO:0006508|GO:0005634|GO:0035871	8.84e-07	0.0166745	0.278765	yes
NM_023112	hsa-miR-6799-5p	274.41	283.411	246.351	947.107	984.765	952.89	chr14_KI270847v1_alt	+	1140939	1163492	OTUB2	OTU deubiquitinase%2C ubiquitin aldehyde binding 2	78990	GO:0071108|GO:0016579|GO:0004843|GO:0070536|GO:0006508|GO:0005634|GO:0035871	8.84e-07	0.0166745	0.278765	yes
NM_023112	hsa-miR-6808-5p	274.41	283.411	246.351	947.107	984.765	952.89	chr14_KI270847v1_alt	+	1140939	1163492	OTUB2	OTU deubiquitinase%2C ubiquitin aldehyde binding 2	78990	GO:0071108|GO:0016579|GO:0004843|GO:0070536|GO:0006508|GO:0005634|GO:0035871	8.84e-07	0.0166745	0.278765	yes
NM_023112	hsa-miR-6812-5p	274.41	283.411	246.351	947.107	984.765	952.89	chr14_KI270847v1_alt	+	1140939	1163492	OTUB2	OTU deubiquitinase%2C ubiquitin aldehyde binding 2	78990	GO:0071108|GO:0016579|GO:0004843|GO:0070536|GO:0006508|GO:0005634|GO:0035871	8.84e-07	0.0166745	0.278765	yes
NM_023112	hsa-miR-6813-5p	274.41	283.411	246.351	947.107	984.765	952.89	chr14_KI270847v1_alt	+	1140939	1163492	OTUB2	OTU deubiquitinase%2C ubiquitin aldehyde binding 2	78990	GO:0071108|GO:0016579|GO:0004843|GO:0070536|GO:0006508|GO:0005634|GO:0035871	8.84e-07	0.0166745	0.278765	yes
NM_023112	hsa-miR-6826-3p	274.41	283.411	246.351	947.107	984.765	952.89	chr14_KI270847v1_alt	+	1140939	1163492	OTUB2	OTU deubiquitinase%2C ubiquitin aldehyde binding 2	78990	GO:0071108|GO:0016579|GO:0004843|GO:0070536|GO:0006508|GO:0005634|GO:0035871	8.84e-07	0.0166745	0.278765	yes
NM_023112	hsa-miR-6851-5p	274.41	283.411	246.351	947.107	984.765	952.89	chr14_KI270847v1_alt	+	1140939	1163492	OTUB2	OTU deubiquitinase%2C ubiquitin aldehyde binding 2	78990	GO:0071108|GO:0016579|GO:0004843|GO:0070536|GO:0006508|GO:0005634|GO:0035871	8.84e-07	0.0166745	0.278765	yes
NM_023112	hsa-miR-6865-5p	274.41	283.411	246.351	947.107	984.765	952.89	chr14_KI270847v1_alt	+	1140939	1163492	OTUB2	OTU deubiquitinase%2C ubiquitin aldehyde binding 2	78990	GO:0071108|GO:0016579|GO:0004843|GO:0070536|GO:0006508|GO:0005634|GO:0035871	8.84e-07	0.0166745	0.278765	yes
NM_023112	hsa-miR-7106-5p	274.41	283.411	246.351	947.107	984.765	952.89	chr14_KI270847v1_alt	+	1140939	1163492	OTUB2	OTU deubiquitinase%2C ubiquitin aldehyde binding 2	78990	GO:0071108|GO:0016579|GO:0004843|GO:0070536|GO:0006508|GO:0005634|GO:0035871	8.84e-07	0.0166745	0.278765	yes
NM_023112	hsa-miR-7152-3p	274.41	283.411	246.351	947.107	984.765	952.89	chr14_KI270847v1_alt	+	1140939	1163492	OTUB2	OTU deubiquitinase%2C ubiquitin aldehyde binding 2	78990	GO:0071108|GO:0016579|GO:0004843|GO:0070536|GO:0006508|GO:0005634|GO:0035871	8.84e-07	0.0166745	0.278765	yes
NM_016630	hsa-miR-1237-5p	66.5993	69.9084	59.7927	132.493	145.334	147.858	chr15	-	64963020	64989946	SPG21	spastic paraplegia 21 (autosomal recessive%2C Mast syndrome)%2C transcript variant 1	51324	GO:0005515|GO:0005737|GO:0042609|GO:0005654|GO:0005634|GO:0030140|GO:0050851|GO:0010008|GO:0005829	0.00016404	1	0.46114	yes
NM_016630	hsa-miR-2277-5p	66.5993	69.9084	59.7927	132.493	145.334	147.858	chr15	-	64963020	64989946	SPG21	spastic paraplegia 21 (autosomal recessive%2C Mast syndrome)%2C transcript variant 1	51324	GO:0005515|GO:0005737|GO:0042609|GO:0005654|GO:0005634|GO:0030140|GO:0050851|GO:0010008|GO:0005829	0.00016404	1	0.46114	yes
NM_016630	hsa-miR-3178	66.5993	69.9084	59.7927	132.493	145.334	147.858	chr15	-	64963020	64989946	SPG21	spastic paraplegia 21 (autosomal recessive%2C Mast syndrome)%2C transcript variant 1	51324	GO:0005515|GO:0005737|GO:0042609|GO:0005654|GO:0005634|GO:0030140|GO:0050851|GO:0010008|GO:0005829	0.00016404	1	0.46114	yes
NM_016630	hsa-miR-3180	66.5993	69.9084	59.7927	132.493	145.334	147.858	chr15	-	64963020	64989946	SPG21	spastic paraplegia 21 (autosomal recessive%2C Mast syndrome)%2C transcript variant 1	51324	GO:0005515|GO:0005737|GO:0042609|GO:0005654|GO:0005634|GO:0030140|GO:0050851|GO:0010008|GO:0005829	0.00016404	1	0.46114	yes
NM_016630	hsa-miR-3180-3p	66.5993	69.9084	59.7927	132.493	145.334	147.858	chr15	-	64963020	64989946	SPG21	spastic paraplegia 21 (autosomal recessive%2C Mast syndrome)%2C transcript variant 1	51324	GO:0005515|GO:0005737|GO:0042609|GO:0005654|GO:0005634|GO:0030140|GO:0050851|GO:0010008|GO:0005829	0.00016404	1	0.46114	yes
NM_016630	hsa-miR-3196	66.5993	69.9084	59.7927	132.493	145.334	147.858	chr15	-	64963020	64989946	SPG21	spastic paraplegia 21 (autosomal recessive%2C Mast syndrome)%2C transcript variant 1	51324	GO:0005515|GO:0005737|GO:0042609|GO:0005654|GO:0005634|GO:0030140|GO:0050851|GO:0010008|GO:0005829	0.00016404	1	0.46114	yes
NM_016630	hsa-miR-3960	66.5993	69.9084	59.7927	132.493	145.334	147.858	chr15	-	64963020	64989946	SPG21	spastic paraplegia 21 (autosomal recessive%2C Mast syndrome)%2C transcript variant 1	51324	GO:0005515|GO:0005737|GO:0042609|GO:0005654|GO:0005634|GO:0030140|GO:0050851|GO:0010008|GO:0005829	0.00016404	1	0.46114	yes
NM_016630	hsa-miR-4488	66.5993	69.9084	59.7927	132.493	145.334	147.858	chr15	-	64963020	64989946	SPG21	spastic paraplegia 21 (autosomal recessive%2C Mast syndrome)%2C transcript variant 1	51324	GO:0005515|GO:0005737|GO:0042609|GO:0005654|GO:0005634|GO:0030140|GO:0050851|GO:0010008|GO:0005829	0.00016404	1	0.46114	yes
NM_016630	hsa-miR-4632-3p	66.5993	69.9084	59.7927	132.493	145.334	147.858	chr15	-	64963020	64989946	SPG21	spastic paraplegia 21 (autosomal recessive%2C Mast syndrome)%2C transcript variant 1	51324	GO:0005515|GO:0005737|GO:0042609|GO:0005654|GO:0005634|GO:0030140|GO:0050851|GO:0010008|GO:0005829	0.00016404	1	0.46114	yes
NM_016630	hsa-miR-6089	66.5993	69.9084	59.7927	132.493	145.334	147.858	chr15	-	64963020	64989946	SPG21	spastic paraplegia 21 (autosomal recessive%2C Mast syndrome)%2C transcript variant 1	51324	GO:0005515|GO:0005737|GO:0042609|GO:0005654|GO:0005634|GO:0030140|GO:0050851|GO:0010008|GO:0005829	0.00016404	1	0.46114	yes
NM_016630	hsa-miR-6743-3p	66.5993	69.9084	59.7927	132.493	145.334	147.858	chr15	-	64963020	64989946	SPG21	spastic paraplegia 21 (autosomal recessive%2C Mast syndrome)%2C transcript variant 1	51324	GO:0005515|GO:0005737|GO:0042609|GO:0005654|GO:0005634|GO:0030140|GO:0050851|GO:0010008|GO:0005829	0.00016404	1	0.46114	yes
NM_016630	hsa-miR-6795-3p	66.5993	69.9084	59.7927	132.493	145.334	147.858	chr15	-	64963020	64989946	SPG21	spastic paraplegia 21 (autosomal recessive%2C Mast syndrome)%2C transcript variant 1	51324	GO:0005515|GO:0005737|GO:0042609|GO:0005654|GO:0005634|GO:0030140|GO:0050851|GO:0010008|GO:0005829	0.00016404	1	0.46114	yes
NM_016630	hsa-miR-6805-5p	66.5993	69.9084	59.7927	132.493	145.334	147.858	chr15	-	64963020	64989946	SPG21	spastic paraplegia 21 (autosomal recessive%2C Mast syndrome)%2C transcript variant 1	51324	GO:0005515|GO:0005737|GO:0042609|GO:0005654|GO:0005634|GO:0030140|GO:0050851|GO:0010008|GO:0005829	0.00016404	1	0.46114	yes
NM_016630	hsa-miR-6821-3p	66.5993	69.9084	59.7927	132.493	145.334	147.858	chr15	-	64963020	64989946	SPG21	spastic paraplegia 21 (autosomal recessive%2C Mast syndrome)%2C transcript variant 1	51324	GO:0005515|GO:0005737|GO:0042609|GO:0005654|GO:0005634|GO:0030140|GO:0050851|GO:0010008|GO:0005829	0.00016404	1	0.46114	yes
NM_014466	hsa-miR-330-5p	151.683	91.6412	113.704	51.2163	32.9118	48.6434	chr1	+	36084074	36088275	TEKT2	tektin 2 (testicular)	27285	GO:0036159|GO:0005737|GO:0031514|GO:0030030|GO:0005874|GO:0005634|GO:0030317	0.0154392	1	2.68904	yes
NM_014466	hsa-miR-345-5p	151.683	91.6412	113.704	51.2163	32.9118	48.6434	chr1	+	36084074	36088275	TEKT2	tektin 2 (testicular)	27285	GO:0036159|GO:0005737|GO:0031514|GO:0030030|GO:0005874|GO:0005634|GO:0030317	0.0154392	1	2.68904	yes
NM_014466	hsa-miR-3619-5p	151.683	91.6412	113.704	51.2163	32.9118	48.6434	chr1	+	36084074	36088275	TEKT2	tektin 2 (testicular)	27285	GO:0036159|GO:0005737|GO:0031514|GO:0030030|GO:0005874|GO:0005634|GO:0030317	0.0154392	1	2.68904	yes
NM_014466	hsa-miR-3622a-5p	151.683	91.6412	113.704	51.2163	32.9118	48.6434	chr1	+	36084074	36088275	TEKT2	tektin 2 (testicular)	27285	GO:0036159|GO:0005737|GO:0031514|GO:0030030|GO:0005874|GO:0005634|GO:0030317	0.0154392	1	2.68904	yes
NM_014466	hsa-miR-4632-5p	151.683	91.6412	113.704	51.2163	32.9118	48.6434	chr1	+	36084074	36088275	TEKT2	tektin 2 (testicular)	27285	GO:0036159|GO:0005737|GO:0031514|GO:0030030|GO:0005874|GO:0005634|GO:0030317	0.0154392	1	2.68904	yes
NM_014466	hsa-miR-4667-3p	151.683	91.6412	113.704	51.2163	32.9118	48.6434	chr1	+	36084074	36088275	TEKT2	tektin 2 (testicular)	27285	GO:0036159|GO:0005737|GO:0031514|GO:0030030|GO:0005874|GO:0005634|GO:0030317	0.0154392	1	2.68904	yes
NM_014466	hsa-miR-5189-5p	151.683	91.6412	113.704	51.2163	32.9118	48.6434	chr1	+	36084074	36088275	TEKT2	tektin 2 (testicular)	27285	GO:0036159|GO:0005737|GO:0031514|GO:0030030|GO:0005874|GO:0005634|GO:0030317	0.0154392	1	2.68904	yes
NM_014466	hsa-miR-564	151.683	91.6412	113.704	51.2163	32.9118	48.6434	chr1	+	36084074	36088275	TEKT2	tektin 2 (testicular)	27285	GO:0036159|GO:0005737|GO:0031514|GO:0030030|GO:0005874|GO:0005634|GO:0030317	0.0154392	1	2.68904	yes
NM_014466	hsa-miR-5691	151.683	91.6412	113.704	51.2163	32.9118	48.6434	chr1	+	36084074	36088275	TEKT2	tektin 2 (testicular)	27285	GO:0036159|GO:0005737|GO:0031514|GO:0030030|GO:0005874|GO:0005634|GO:0030317	0.0154392	1	2.68904	yes
NM_014466	hsa-miR-6732-3p	151.683	91.6412	113.704	51.2163	32.9118	48.6434	chr1	+	36084074	36088275	TEKT2	tektin 2 (testicular)	27285	GO:0036159|GO:0005737|GO:0031514|GO:0030030|GO:0005874|GO:0005634|GO:0030317	0.0154392	1	2.68904	yes
NM_014466	hsa-miR-6749-3p	151.683	91.6412	113.704	51.2163	32.9118	48.6434	chr1	+	36084074	36088275	TEKT2	tektin 2 (testicular)	27285	GO:0036159|GO:0005737|GO:0031514|GO:0030030|GO:0005874|GO:0005634|GO:0030317	0.0154392	1	2.68904	yes
NM_014466	hsa-miR-6809-3p	151.683	91.6412	113.704	51.2163	32.9118	48.6434	chr1	+	36084074	36088275	TEKT2	tektin 2 (testicular)	27285	GO:0036159|GO:0005737|GO:0031514|GO:0030030|GO:0005874|GO:0005634|GO:0030317	0.0154392	1	2.68904	yes
NM_014466	hsa-miR-7111-3p	151.683	91.6412	113.704	51.2163	32.9118	48.6434	chr1	+	36084074	36088275	TEKT2	tektin 2 (testicular)	27285	GO:0036159|GO:0005737|GO:0031514|GO:0030030|GO:0005874|GO:0005634|GO:0030317	0.0154392	1	2.68904	yes
NM_014466	hsa-miR-764	151.683	91.6412	113.704	51.2163	32.9118	48.6434	chr1	+	36084074	36088275	TEKT2	tektin 2 (testicular)	27285	GO:0036159|GO:0005737|GO:0031514|GO:0030030|GO:0005874|GO:0005634|GO:0030317	0.0154392	1	2.68904	yes
NM_014466	hsa-miR-933	151.683	91.6412	113.704	51.2163	32.9118	48.6434	chr1	+	36084074	36088275	TEKT2	tektin 2 (testicular)	27285	GO:0036159|GO:0005737|GO:0031514|GO:0030030|GO:0005874|GO:0005634|GO:0030317	0.0154392	1	2.68904	yes
NM_000847	hsa-miR-7156-3p	286.941	279.467	454.147	1646.2	1567.88	1579.12	chr6	-	52896640	52909698	GSTA3	glutathione S-transferase alpha 3	2940	GO:0006805|GO:0006749|GO:0044281|GO:0004364|GO:0070062|GO:0005829	3.75e-05	0.706761	0.212917	yes
NM_002754	hsa-miR-1207-5p	37.7789	19.9736	24.9453	71.9279	75.3561	80.4353	chr6	+	36130483	36144524	MAPK13	mitogen-activated protein kinase 13%2C transcript variant 1	5603	GO:0032755|GO:0005515|GO:0048010|GO:0048011|GO:0006355|GO:0006950|GO:0006970|GO:0007265|GO:0005524|GO:0006351|GO:0005829|GO:0035556|GO:0007049|GO:0018105|GO:0000165|GO:0004674|GO:0050729|GO:0004707	0.00117579	1	0.363157	yes
NM_002754	hsa-miR-1226-3p	37.7789	19.9736	24.9453	71.9279	75.3561	80.4353	chr6	+	36130483	36144524	MAPK13	mitogen-activated protein kinase 13%2C transcript variant 1	5603	GO:0032755|GO:0005515|GO:0048010|GO:0048011|GO:0006355|GO:0006950|GO:0006970|GO:0007265|GO:0005524|GO:0006351|GO:0005829|GO:0035556|GO:0007049|GO:0018105|GO:0000165|GO:0004674|GO:0050729|GO:0004707	0.00117579	1	0.363157	yes
NM_002754	hsa-miR-1307-3p	37.7789	19.9736	24.9453	71.9279	75.3561	80.4353	chr6	+	36130483	36144524	MAPK13	mitogen-activated protein kinase 13%2C transcript variant 1	5603	GO:0032755|GO:0005515|GO:0048010|GO:0048011|GO:0006355|GO:0006950|GO:0006970|GO:0007265|GO:0005524|GO:0006351|GO:0005829|GO:0035556|GO:0007049|GO:0018105|GO:0000165|GO:0004674|GO:0050729|GO:0004707	0.00117579	1	0.363157	yes
NM_002754	hsa-miR-1343-3p	37.7789	19.9736	24.9453	71.9279	75.3561	80.4353	chr6	+	36130483	36144524	MAPK13	mitogen-activated protein kinase 13%2C transcript variant 1	5603	GO:0032755|GO:0005515|GO:0048010|GO:0048011|GO:0006355|GO:0006950|GO:0006970|GO:0007265|GO:0005524|GO:0006351|GO:0005829|GO:0035556|GO:0007049|GO:0018105|GO:0000165|GO:0004674|GO:0050729|GO:0004707	0.00117579	1	0.363157	yes
NM_002754	hsa-miR-1910-5p	37.7789	19.9736	24.9453	71.9279	75.3561	80.4353	chr6	+	36130483	36144524	MAPK13	mitogen-activated protein kinase 13%2C transcript variant 1	5603	GO:0032755|GO:0005515|GO:0048010|GO:0048011|GO:0006355|GO:0006950|GO:0006970|GO:0007265|GO:0005524|GO:0006351|GO:0005829|GO:0035556|GO:0007049|GO:0018105|GO:0000165|GO:0004674|GO:0050729|GO:0004707	0.00117579	1	0.363157	yes
NM_002754	hsa-miR-1914-5p	37.7789	19.9736	24.9453	71.9279	75.3561	80.4353	chr6	+	36130483	36144524	MAPK13	mitogen-activated protein kinase 13%2C transcript variant 1	5603	GO:0032755|GO:0005515|GO:0048010|GO:0048011|GO:0006355|GO:0006950|GO:0006970|GO:0007265|GO:0005524|GO:0006351|GO:0005829|GO:0035556|GO:0007049|GO:0018105|GO:0000165|GO:0004674|GO:0050729|GO:0004707	0.00117579	1	0.363157	yes
NM_002754	hsa-miR-3173-5p	37.7789	19.9736	24.9453	71.9279	75.3561	80.4353	chr6	+	36130483	36144524	MAPK13	mitogen-activated protein kinase 13%2C transcript variant 1	5603	GO:0032755|GO:0005515|GO:0048010|GO:0048011|GO:0006355|GO:0006950|GO:0006970|GO:0007265|GO:0005524|GO:0006351|GO:0005829|GO:0035556|GO:0007049|GO:0018105|GO:0000165|GO:0004674|GO:0050729|GO:0004707	0.00117579	1	0.363157	yes
NM_002754	hsa-miR-3917	37.7789	19.9736	24.9453	71.9279	75.3561	80.4353	chr6	+	36130483	36144524	MAPK13	mitogen-activated protein kinase 13%2C transcript variant 1	5603	GO:0032755|GO:0005515|GO:0048010|GO:0048011|GO:0006355|GO:0006950|GO:0006970|GO:0007265|GO:0005524|GO:0006351|GO:0005829|GO:0035556|GO:0007049|GO:0018105|GO:0000165|GO:0004674|GO:0050729|GO:0004707	0.00117579	1	0.363157	yes
NM_002754	hsa-miR-4281	37.7789	19.9736	24.9453	71.9279	75.3561	80.4353	chr6	+	36130483	36144524	MAPK13	mitogen-activated protein kinase 13%2C transcript variant 1	5603	GO:0032755|GO:0005515|GO:0048010|GO:0048011|GO:0006355|GO:0006950|GO:0006970|GO:0007265|GO:0005524|GO:0006351|GO:0005829|GO:0035556|GO:0007049|GO:0018105|GO:0000165|GO:0004674|GO:0050729|GO:0004707	0.00117579	1	0.363157	yes
NM_002754	hsa-miR-4632-3p	37.7789	19.9736	24.9453	71.9279	75.3561	80.4353	chr6	+	36130483	36144524	MAPK13	mitogen-activated protein kinase 13%2C transcript variant 1	5603	GO:0032755|GO:0005515|GO:0048010|GO:0048011|GO:0006355|GO:0006950|GO:0006970|GO:0007265|GO:0005524|GO:0006351|GO:0005829|GO:0035556|GO:0007049|GO:0018105|GO:0000165|GO:0004674|GO:0050729|GO:0004707	0.00117579	1	0.363157	yes
NM_002754	hsa-miR-4644	37.7789	19.9736	24.9453	71.9279	75.3561	80.4353	chr6	+	36130483	36144524	MAPK13	mitogen-activated protein kinase 13%2C transcript variant 1	5603	GO:0032755|GO:0005515|GO:0048010|GO:0048011|GO:0006355|GO:0006950|GO:0006970|GO:0007265|GO:0005524|GO:0006351|GO:0005829|GO:0035556|GO:0007049|GO:0018105|GO:0000165|GO:0004674|GO:0050729|GO:0004707	0.00117579	1	0.363157	yes
NM_002754	hsa-miR-4707-5p	37.7789	19.9736	24.9453	71.9279	75.3561	80.4353	chr6	+	36130483	36144524	MAPK13	mitogen-activated protein kinase 13%2C transcript variant 1	5603	GO:0032755|GO:0005515|GO:0048010|GO:0048011|GO:0006355|GO:0006950|GO:0006970|GO:0007265|GO:0005524|GO:0006351|GO:0005829|GO:0035556|GO:0007049|GO:0018105|GO:0000165|GO:0004674|GO:0050729|GO:0004707	0.00117579	1	0.363157	yes
NM_002754	hsa-miR-4722-3p	37.7789	19.9736	24.9453	71.9279	75.3561	80.4353	chr6	+	36130483	36144524	MAPK13	mitogen-activated protein kinase 13%2C transcript variant 1	5603	GO:0032755|GO:0005515|GO:0048010|GO:0048011|GO:0006355|GO:0006950|GO:0006970|GO:0007265|GO:0005524|GO:0006351|GO:0005829|GO:0035556|GO:0007049|GO:0018105|GO:0000165|GO:0004674|GO:0050729|GO:0004707	0.00117579	1	0.363157	yes
NM_002754	hsa-miR-4726-3p	37.7789	19.9736	24.9453	71.9279	75.3561	80.4353	chr6	+	36130483	36144524	MAPK13	mitogen-activated protein kinase 13%2C transcript variant 1	5603	GO:0032755|GO:0005515|GO:0048010|GO:0048011|GO:0006355|GO:0006950|GO:0006970|GO:0007265|GO:0005524|GO:0006351|GO:0005829|GO:0035556|GO:0007049|GO:0018105|GO:0000165|GO:0004674|GO:0050729|GO:0004707	0.00117579	1	0.363157	yes
NM_002754	hsa-miR-4739	37.7789	19.9736	24.9453	71.9279	75.3561	80.4353	chr6	+	36130483	36144524	MAPK13	mitogen-activated protein kinase 13%2C transcript variant 1	5603	GO:0032755|GO:0005515|GO:0048010|GO:0048011|GO:0006355|GO:0006950|GO:0006970|GO:0007265|GO:0005524|GO:0006351|GO:0005829|GO:0035556|GO:0007049|GO:0018105|GO:0000165|GO:0004674|GO:0050729|GO:0004707	0.00117579	1	0.363157	yes
NM_002754	hsa-miR-4758-3p	37.7789	19.9736	24.9453	71.9279	75.3561	80.4353	chr6	+	36130483	36144524	MAPK13	mitogen-activated protein kinase 13%2C transcript variant 1	5603	GO:0032755|GO:0005515|GO:0048010|GO:0048011|GO:0006355|GO:0006950|GO:0006970|GO:0007265|GO:0005524|GO:0006351|GO:0005829|GO:0035556|GO:0007049|GO:0018105|GO:0000165|GO:0004674|GO:0050729|GO:0004707	0.00117579	1	0.363157	yes
NM_002754	hsa-miR-4763-3p	37.7789	19.9736	24.9453	71.9279	75.3561	80.4353	chr6	+	36130483	36144524	MAPK13	mitogen-activated protein kinase 13%2C transcript variant 1	5603	GO:0032755|GO:0005515|GO:0048010|GO:0048011|GO:0006355|GO:0006950|GO:0006970|GO:0007265|GO:0005524|GO:0006351|GO:0005829|GO:0035556|GO:0007049|GO:0018105|GO:0000165|GO:0004674|GO:0050729|GO:0004707	0.00117579	1	0.363157	yes
NM_002754	hsa-miR-661	37.7789	19.9736	24.9453	71.9279	75.3561	80.4353	chr6	+	36130483	36144524	MAPK13	mitogen-activated protein kinase 13%2C transcript variant 1	5603	GO:0032755|GO:0005515|GO:0048010|GO:0048011|GO:0006355|GO:0006950|GO:0006970|GO:0007265|GO:0005524|GO:0006351|GO:0005829|GO:0035556|GO:0007049|GO:0018105|GO:0000165|GO:0004674|GO:0050729|GO:0004707	0.00117579	1	0.363157	yes
NM_002754	hsa-miR-6720-5p	37.7789	19.9736	24.9453	71.9279	75.3561	80.4353	chr6	+	36130483	36144524	MAPK13	mitogen-activated protein kinase 13%2C transcript variant 1	5603	GO:0032755|GO:0005515|GO:0048010|GO:0048011|GO:0006355|GO:0006950|GO:0006970|GO:0007265|GO:0005524|GO:0006351|GO:0005829|GO:0035556|GO:0007049|GO:0018105|GO:0000165|GO:0004674|GO:0050729|GO:0004707	0.00117579	1	0.363157	yes
NM_002754	hsa-miR-6721-5p	37.7789	19.9736	24.9453	71.9279	75.3561	80.4353	chr6	+	36130483	36144524	MAPK13	mitogen-activated protein kinase 13%2C transcript variant 1	5603	GO:0032755|GO:0005515|GO:0048010|GO:0048011|GO:0006355|GO:0006950|GO:0006970|GO:0007265|GO:0005524|GO:0006351|GO:0005829|GO:0035556|GO:0007049|GO:0018105|GO:0000165|GO:0004674|GO:0050729|GO:0004707	0.00117579	1	0.363157	yes
NM_002754	hsa-miR-6724-5p	37.7789	19.9736	24.9453	71.9279	75.3561	80.4353	chr6	+	36130483	36144524	MAPK13	mitogen-activated protein kinase 13%2C transcript variant 1	5603	GO:0032755|GO:0005515|GO:0048010|GO:0048011|GO:0006355|GO:0006950|GO:0006970|GO:0007265|GO:0005524|GO:0006351|GO:0005829|GO:0035556|GO:0007049|GO:0018105|GO:0000165|GO:0004674|GO:0050729|GO:0004707	0.00117579	1	0.363157	yes
NM_002754	hsa-miR-6754-5p	37.7789	19.9736	24.9453	71.9279	75.3561	80.4353	chr6	+	36130483	36144524	MAPK13	mitogen-activated protein kinase 13%2C transcript variant 1	5603	GO:0032755|GO:0005515|GO:0048010|GO:0048011|GO:0006355|GO:0006950|GO:0006970|GO:0007265|GO:0005524|GO:0006351|GO:0005829|GO:0035556|GO:0007049|GO:0018105|GO:0000165|GO:0004674|GO:0050729|GO:0004707	0.00117579	1	0.363157	yes
NM_002754	hsa-miR-6765-3p	37.7789	19.9736	24.9453	71.9279	75.3561	80.4353	chr6	+	36130483	36144524	MAPK13	mitogen-activated protein kinase 13%2C transcript variant 1	5603	GO:0032755|GO:0005515|GO:0048010|GO:0048011|GO:0006355|GO:0006950|GO:0006970|GO:0007265|GO:0005524|GO:0006351|GO:0005829|GO:0035556|GO:0007049|GO:0018105|GO:0000165|GO:0004674|GO:0050729|GO:0004707	0.00117579	1	0.363157	yes
NM_002754	hsa-miR-6768-5p	37.7789	19.9736	24.9453	71.9279	75.3561	80.4353	chr6	+	36130483	36144524	MAPK13	mitogen-activated protein kinase 13%2C transcript variant 1	5603	GO:0032755|GO:0005515|GO:0048010|GO:0048011|GO:0006355|GO:0006950|GO:0006970|GO:0007265|GO:0005524|GO:0006351|GO:0005829|GO:0035556|GO:0007049|GO:0018105|GO:0000165|GO:0004674|GO:0050729|GO:0004707	0.00117579	1	0.363157	yes
NM_002754	hsa-miR-6787-5p	37.7789	19.9736	24.9453	71.9279	75.3561	80.4353	chr6	+	36130483	36144524	MAPK13	mitogen-activated protein kinase 13%2C transcript variant 1	5603	GO:0032755|GO:0005515|GO:0048010|GO:0048011|GO:0006355|GO:0006950|GO:0006970|GO:0007265|GO:0005524|GO:0006351|GO:0005829|GO:0035556|GO:0007049|GO:0018105|GO:0000165|GO:0004674|GO:0050729|GO:0004707	0.00117579	1	0.363157	yes
NM_002754	hsa-miR-6803-5p	37.7789	19.9736	24.9453	71.9279	75.3561	80.4353	chr6	+	36130483	36144524	MAPK13	mitogen-activated protein kinase 13%2C transcript variant 1	5603	GO:0032755|GO:0005515|GO:0048010|GO:0048011|GO:0006355|GO:0006950|GO:0006970|GO:0007265|GO:0005524|GO:0006351|GO:0005829|GO:0035556|GO:0007049|GO:0018105|GO:0000165|GO:0004674|GO:0050729|GO:0004707	0.00117579	1	0.363157	yes
NM_002754	hsa-miR-6817-5p	37.7789	19.9736	24.9453	71.9279	75.3561	80.4353	chr6	+	36130483	36144524	MAPK13	mitogen-activated protein kinase 13%2C transcript variant 1	5603	GO:0032755|GO:0005515|GO:0048010|GO:0048011|GO:0006355|GO:0006950|GO:0006970|GO:0007265|GO:0005524|GO:0006351|GO:0005829|GO:0035556|GO:0007049|GO:0018105|GO:0000165|GO:0004674|GO:0050729|GO:0004707	0.00117579	1	0.363157	yes
NM_002754	hsa-miR-6819-5p	37.7789	19.9736	24.9453	71.9279	75.3561	80.4353	chr6	+	36130483	36144524	MAPK13	mitogen-activated protein kinase 13%2C transcript variant 1	5603	GO:0032755|GO:0005515|GO:0048010|GO:0048011|GO:0006355|GO:0006950|GO:0006970|GO:0007265|GO:0005524|GO:0006351|GO:0005829|GO:0035556|GO:0007049|GO:0018105|GO:0000165|GO:0004674|GO:0050729|GO:0004707	0.00117579	1	0.363157	yes
NM_002754	hsa-miR-6846-5p	37.7789	19.9736	24.9453	71.9279	75.3561	80.4353	chr6	+	36130483	36144524	MAPK13	mitogen-activated protein kinase 13%2C transcript variant 1	5603	GO:0032755|GO:0005515|GO:0048010|GO:0048011|GO:0006355|GO:0006950|GO:0006970|GO:0007265|GO:0005524|GO:0006351|GO:0005829|GO:0035556|GO:0007049|GO:0018105|GO:0000165|GO:0004674|GO:0050729|GO:0004707	0.00117579	1	0.363157	yes
NM_002754	hsa-miR-6848-5p	37.7789	19.9736	24.9453	71.9279	75.3561	80.4353	chr6	+	36130483	36144524	MAPK13	mitogen-activated protein kinase 13%2C transcript variant 1	5603	GO:0032755|GO:0005515|GO:0048010|GO:0048011|GO:0006355|GO:0006950|GO:0006970|GO:0007265|GO:0005524|GO:0006351|GO:0005829|GO:0035556|GO:0007049|GO:0018105|GO:0000165|GO:0004674|GO:0050729|GO:0004707	0.00117579	1	0.363157	yes
NM_052874	hsa-miR-1207-5p	6.91844	13.1479	5.57744	33.0386	26.3581	29.9868	chr16	-	30989255	31010638	STX1B	syntaxin 1B	112755	GO:0010468|GO:0016081|GO:2000463|GO:0019901|GO:0005815|GO:0005886|GO:0019904|GO:0005819|GO:0010807|GO:0031201|GO:0005634|GO:0006886|GO:0012505|GO:0005829|GO:0008021|GO:0005484|GO:0016020|GO:0000149|GO:0009405|GO:0031629|GO:0016021|GO:0001956|GO:0048278	0.0021762	1	0.286896	yes
NM_052874	hsa-miR-1228-5p	6.91844	13.1479	5.57744	33.0386	26.3581	29.9868	chr16	-	30989255	31010638	STX1B	syntaxin 1B	112755	GO:0010468|GO:0016081|GO:2000463|GO:0019901|GO:0005815|GO:0005886|GO:0019904|GO:0005819|GO:0010807|GO:0031201|GO:0005634|GO:0006886|GO:0012505|GO:0005829|GO:0008021|GO:0005484|GO:0016020|GO:0000149|GO:0009405|GO:0031629|GO:0016021|GO:0001956|GO:0048278	0.0021762	1	0.286896	yes
NM_052874	hsa-miR-1233-3p	6.91844	13.1479	5.57744	33.0386	26.3581	29.9868	chr16	-	30989255	31010638	STX1B	syntaxin 1B	112755	GO:0010468|GO:0016081|GO:2000463|GO:0019901|GO:0005815|GO:0005886|GO:0019904|GO:0005819|GO:0010807|GO:0031201|GO:0005634|GO:0006886|GO:0012505|GO:0005829|GO:0008021|GO:0005484|GO:0016020|GO:0000149|GO:0009405|GO:0031629|GO:0016021|GO:0001956|GO:0048278	0.0021762	1	0.286896	yes
NM_052874	hsa-miR-1236-3p	6.91844	13.1479	5.57744	33.0386	26.3581	29.9868	chr16	-	30989255	31010638	STX1B	syntaxin 1B	112755	GO:0010468|GO:0016081|GO:2000463|GO:0019901|GO:0005815|GO:0005886|GO:0019904|GO:0005819|GO:0010807|GO:0031201|GO:0005634|GO:0006886|GO:0012505|GO:0005829|GO:0008021|GO:0005484|GO:0016020|GO:0000149|GO:0009405|GO:0031629|GO:0016021|GO:0001956|GO:0048278	0.0021762	1	0.286896	yes
NM_052874	hsa-miR-1237-5p	6.91844	13.1479	5.57744	33.0386	26.3581	29.9868	chr16	-	30989255	31010638	STX1B	syntaxin 1B	112755	GO:0010468|GO:0016081|GO:2000463|GO:0019901|GO:0005815|GO:0005886|GO:0019904|GO:0005819|GO:0010807|GO:0031201|GO:0005634|GO:0006886|GO:0012505|GO:0005829|GO:0008021|GO:0005484|GO:0016020|GO:0000149|GO:0009405|GO:0031629|GO:0016021|GO:0001956|GO:0048278	0.0021762	1	0.286896	yes
NM_052874	hsa-miR-1268a	6.91844	13.1479	5.57744	33.0386	26.3581	29.9868	chr16	-	30989255	31010638	STX1B	syntaxin 1B	112755	GO:0010468|GO:0016081|GO:2000463|GO:0019901|GO:0005815|GO:0005886|GO:0019904|GO:0005819|GO:0010807|GO:0031201|GO:0005634|GO:0006886|GO:0012505|GO:0005829|GO:0008021|GO:0005484|GO:0016020|GO:0000149|GO:0009405|GO:0031629|GO:0016021|GO:0001956|GO:0048278	0.0021762	1	0.286896	yes
NM_052874	hsa-miR-1268b	6.91844	13.1479	5.57744	33.0386	26.3581	29.9868	chr16	-	30989255	31010638	STX1B	syntaxin 1B	112755	GO:0010468|GO:0016081|GO:2000463|GO:0019901|GO:0005815|GO:0005886|GO:0019904|GO:0005819|GO:0010807|GO:0031201|GO:0005634|GO:0006886|GO:0012505|GO:0005829|GO:0008021|GO:0005484|GO:0016020|GO:0000149|GO:0009405|GO:0031629|GO:0016021|GO:0001956|GO:0048278	0.0021762	1	0.286896	yes
NM_052874	hsa-miR-1273g-3p	6.91844	13.1479	5.57744	33.0386	26.3581	29.9868	chr16	-	30989255	31010638	STX1B	syntaxin 1B	112755	GO:0010468|GO:0016081|GO:2000463|GO:0019901|GO:0005815|GO:0005886|GO:0019904|GO:0005819|GO:0010807|GO:0031201|GO:0005634|GO:0006886|GO:0012505|GO:0005829|GO:0008021|GO:0005484|GO:0016020|GO:0000149|GO:0009405|GO:0031629|GO:0016021|GO:0001956|GO:0048278	0.0021762	1	0.286896	yes
NM_052874	hsa-miR-1273h-5p	6.91844	13.1479	5.57744	33.0386	26.3581	29.9868	chr16	-	30989255	31010638	STX1B	syntaxin 1B	112755	GO:0010468|GO:0016081|GO:2000463|GO:0019901|GO:0005815|GO:0005886|GO:0019904|GO:0005819|GO:0010807|GO:0031201|GO:0005634|GO:0006886|GO:0012505|GO:0005829|GO:0008021|GO:0005484|GO:0016020|GO:0000149|GO:0009405|GO:0031629|GO:0016021|GO:0001956|GO:0048278	0.0021762	1	0.286896	yes
NM_052874	hsa-miR-1343-5p	6.91844	13.1479	5.57744	33.0386	26.3581	29.9868	chr16	-	30989255	31010638	STX1B	syntaxin 1B	112755	GO:0010468|GO:0016081|GO:2000463|GO:0019901|GO:0005815|GO:0005886|GO:0019904|GO:0005819|GO:0010807|GO:0031201|GO:0005634|GO:0006886|GO:0012505|GO:0005829|GO:0008021|GO:0005484|GO:0016020|GO:0000149|GO:0009405|GO:0031629|GO:0016021|GO:0001956|GO:0048278	0.0021762	1	0.286896	yes
NM_052874	hsa-miR-149-3p	6.91844	13.1479	5.57744	33.0386	26.3581	29.9868	chr16	-	30989255	31010638	STX1B	syntaxin 1B	112755	GO:0010468|GO:0016081|GO:2000463|GO:0019901|GO:0005815|GO:0005886|GO:0019904|GO:0005819|GO:0010807|GO:0031201|GO:0005634|GO:0006886|GO:0012505|GO:0005829|GO:0008021|GO:0005484|GO:0016020|GO:0000149|GO:0009405|GO:0031629|GO:0016021|GO:0001956|GO:0048278	0.0021762	1	0.286896	yes
NM_052874	hsa-miR-1587	6.91844	13.1479	5.57744	33.0386	26.3581	29.9868	chr16	-	30989255	31010638	STX1B	syntaxin 1B	112755	GO:0010468|GO:0016081|GO:2000463|GO:0019901|GO:0005815|GO:0005886|GO:0019904|GO:0005819|GO:0010807|GO:0031201|GO:0005634|GO:0006886|GO:0012505|GO:0005829|GO:0008021|GO:0005484|GO:0016020|GO:0000149|GO:0009405|GO:0031629|GO:0016021|GO:0001956|GO:0048278	0.0021762	1	0.286896	yes
NM_052874	hsa-miR-1909-3p	6.91844	13.1479	5.57744	33.0386	26.3581	29.9868	chr16	-	30989255	31010638	STX1B	syntaxin 1B	112755	GO:0010468|GO:0016081|GO:2000463|GO:0019901|GO:0005815|GO:0005886|GO:0019904|GO:0005819|GO:0010807|GO:0031201|GO:0005634|GO:0006886|GO:0012505|GO:0005829|GO:0008021|GO:0005484|GO:0016020|GO:0000149|GO:0009405|GO:0031629|GO:0016021|GO:0001956|GO:0048278	0.0021762	1	0.286896	yes
NM_052874	hsa-miR-1914-3p	6.91844	13.1479	5.57744	33.0386	26.3581	29.9868	chr16	-	30989255	31010638	STX1B	syntaxin 1B	112755	GO:0010468|GO:0016081|GO:2000463|GO:0019901|GO:0005815|GO:0005886|GO:0019904|GO:0005819|GO:0010807|GO:0031201|GO:0005634|GO:0006886|GO:0012505|GO:0005829|GO:0008021|GO:0005484|GO:0016020|GO:0000149|GO:0009405|GO:0031629|GO:0016021|GO:0001956|GO:0048278	0.0021762	1	0.286896	yes
NM_052874	hsa-miR-1976	6.91844	13.1479	5.57744	33.0386	26.3581	29.9868	chr16	-	30989255	31010638	STX1B	syntaxin 1B	112755	GO:0010468|GO:0016081|GO:2000463|GO:0019901|GO:0005815|GO:0005886|GO:0019904|GO:0005819|GO:0010807|GO:0031201|GO:0005634|GO:0006886|GO:0012505|GO:0005829|GO:0008021|GO:0005484|GO:0016020|GO:0000149|GO:0009405|GO:0031629|GO:0016021|GO:0001956|GO:0048278	0.0021762	1	0.286896	yes
NM_052874	hsa-miR-2861	6.91844	13.1479	5.57744	33.0386	26.3581	29.9868	chr16	-	30989255	31010638	STX1B	syntaxin 1B	112755	GO:0010468|GO:0016081|GO:2000463|GO:0019901|GO:0005815|GO:0005886|GO:0019904|GO:0005819|GO:0010807|GO:0031201|GO:0005634|GO:0006886|GO:0012505|GO:0005829|GO:0008021|GO:0005484|GO:0016020|GO:0000149|GO:0009405|GO:0031629|GO:0016021|GO:0001956|GO:0048278	0.0021762	1	0.286896	yes
NM_052874	hsa-miR-3141	6.91844	13.1479	5.57744	33.0386	26.3581	29.9868	chr16	-	30989255	31010638	STX1B	syntaxin 1B	112755	GO:0010468|GO:0016081|GO:2000463|GO:0019901|GO:0005815|GO:0005886|GO:0019904|GO:0005819|GO:0010807|GO:0031201|GO:0005634|GO:0006886|GO:0012505|GO:0005829|GO:0008021|GO:0005484|GO:0016020|GO:0000149|GO:0009405|GO:0031629|GO:0016021|GO:0001956|GO:0048278	0.0021762	1	0.286896	yes
NM_052874	hsa-miR-3154	6.91844	13.1479	5.57744	33.0386	26.3581	29.9868	chr16	-	30989255	31010638	STX1B	syntaxin 1B	112755	GO:0010468|GO:0016081|GO:2000463|GO:0019901|GO:0005815|GO:0005886|GO:0019904|GO:0005819|GO:0010807|GO:0031201|GO:0005634|GO:0006886|GO:0012505|GO:0005829|GO:0008021|GO:0005484|GO:0016020|GO:0000149|GO:0009405|GO:0031629|GO:0016021|GO:0001956|GO:0048278	0.0021762	1	0.286896	yes
NM_052874	hsa-miR-3177-5p	6.91844	13.1479	5.57744	33.0386	26.3581	29.9868	chr16	-	30989255	31010638	STX1B	syntaxin 1B	112755	GO:0010468|GO:0016081|GO:2000463|GO:0019901|GO:0005815|GO:0005886|GO:0019904|GO:0005819|GO:0010807|GO:0031201|GO:0005634|GO:0006886|GO:0012505|GO:0005829|GO:0008021|GO:0005484|GO:0016020|GO:0000149|GO:0009405|GO:0031629|GO:0016021|GO:0001956|GO:0048278	0.0021762	1	0.286896	yes
NM_052874	hsa-miR-328-5p	6.91844	13.1479	5.57744	33.0386	26.3581	29.9868	chr16	-	30989255	31010638	STX1B	syntaxin 1B	112755	GO:0010468|GO:0016081|GO:2000463|GO:0019901|GO:0005815|GO:0005886|GO:0019904|GO:0005819|GO:0010807|GO:0031201|GO:0005634|GO:0006886|GO:0012505|GO:0005829|GO:0008021|GO:0005484|GO:0016020|GO:0000149|GO:0009405|GO:0031629|GO:0016021|GO:0001956|GO:0048278	0.0021762	1	0.286896	yes
NM_052874	hsa-miR-3620-5p	6.91844	13.1479	5.57744	33.0386	26.3581	29.9868	chr16	-	30989255	31010638	STX1B	syntaxin 1B	112755	GO:0010468|GO:0016081|GO:2000463|GO:0019901|GO:0005815|GO:0005886|GO:0019904|GO:0005819|GO:0010807|GO:0031201|GO:0005634|GO:0006886|GO:0012505|GO:0005829|GO:0008021|GO:0005484|GO:0016020|GO:0000149|GO:0009405|GO:0031629|GO:0016021|GO:0001956|GO:0048278	0.0021762	1	0.286896	yes
NM_052874	hsa-miR-3661	6.91844	13.1479	5.57744	33.0386	26.3581	29.9868	chr16	-	30989255	31010638	STX1B	syntaxin 1B	112755	GO:0010468|GO:0016081|GO:2000463|GO:0019901|GO:0005815|GO:0005886|GO:0019904|GO:0005819|GO:0010807|GO:0031201|GO:0005634|GO:0006886|GO:0012505|GO:0005829|GO:0008021|GO:0005484|GO:0016020|GO:0000149|GO:0009405|GO:0031629|GO:0016021|GO:0001956|GO:0048278	0.0021762	1	0.286896	yes
NM_052874	hsa-miR-4270	6.91844	13.1479	5.57744	33.0386	26.3581	29.9868	chr16	-	30989255	31010638	STX1B	syntaxin 1B	112755	GO:0010468|GO:0016081|GO:2000463|GO:0019901|GO:0005815|GO:0005886|GO:0019904|GO:0005819|GO:0010807|GO:0031201|GO:0005634|GO:0006886|GO:0012505|GO:0005829|GO:0008021|GO:0005484|GO:0016020|GO:0000149|GO:0009405|GO:0031629|GO:0016021|GO:0001956|GO:0048278	0.0021762	1	0.286896	yes
NM_052874	hsa-miR-4488	6.91844	13.1479	5.57744	33.0386	26.3581	29.9868	chr16	-	30989255	31010638	STX1B	syntaxin 1B	112755	GO:0010468|GO:0016081|GO:2000463|GO:0019901|GO:0005815|GO:0005886|GO:0019904|GO:0005819|GO:0010807|GO:0031201|GO:0005634|GO:0006886|GO:0012505|GO:0005829|GO:0008021|GO:0005484|GO:0016020|GO:0000149|GO:0009405|GO:0031629|GO:0016021|GO:0001956|GO:0048278	0.0021762	1	0.286896	yes
NM_052874	hsa-miR-4498	6.91844	13.1479	5.57744	33.0386	26.3581	29.9868	chr16	-	30989255	31010638	STX1B	syntaxin 1B	112755	GO:0010468|GO:0016081|GO:2000463|GO:0019901|GO:0005815|GO:0005886|GO:0019904|GO:0005819|GO:0010807|GO:0031201|GO:0005634|GO:0006886|GO:0012505|GO:0005829|GO:0008021|GO:0005484|GO:0016020|GO:0000149|GO:0009405|GO:0031629|GO:0016021|GO:0001956|GO:0048278	0.0021762	1	0.286896	yes
NM_052874	hsa-miR-4507	6.91844	13.1479	5.57744	33.0386	26.3581	29.9868	chr16	-	30989255	31010638	STX1B	syntaxin 1B	112755	GO:0010468|GO:0016081|GO:2000463|GO:0019901|GO:0005815|GO:0005886|GO:0019904|GO:0005819|GO:0010807|GO:0031201|GO:0005634|GO:0006886|GO:0012505|GO:0005829|GO:0008021|GO:0005484|GO:0016020|GO:0000149|GO:0009405|GO:0031629|GO:0016021|GO:0001956|GO:0048278	0.0021762	1	0.286896	yes
NM_052874	hsa-miR-4508	6.91844	13.1479	5.57744	33.0386	26.3581	29.9868	chr16	-	30989255	31010638	STX1B	syntaxin 1B	112755	GO:0010468|GO:0016081|GO:2000463|GO:0019901|GO:0005815|GO:0005886|GO:0019904|GO:0005819|GO:0010807|GO:0031201|GO:0005634|GO:0006886|GO:0012505|GO:0005829|GO:0008021|GO:0005484|GO:0016020|GO:0000149|GO:0009405|GO:0031629|GO:0016021|GO:0001956|GO:0048278	0.0021762	1	0.286896	yes
NM_052874	hsa-miR-4651	6.91844	13.1479	5.57744	33.0386	26.3581	29.9868	chr16	-	30989255	31010638	STX1B	syntaxin 1B	112755	GO:0010468|GO:0016081|GO:2000463|GO:0019901|GO:0005815|GO:0005886|GO:0019904|GO:0005819|GO:0010807|GO:0031201|GO:0005634|GO:0006886|GO:0012505|GO:0005829|GO:0008021|GO:0005484|GO:0016020|GO:0000149|GO:0009405|GO:0031629|GO:0016021|GO:0001956|GO:0048278	0.0021762	1	0.286896	yes
NM_052874	hsa-miR-4674	6.91844	13.1479	5.57744	33.0386	26.3581	29.9868	chr16	-	30989255	31010638	STX1B	syntaxin 1B	112755	GO:0010468|GO:0016081|GO:2000463|GO:0019901|GO:0005815|GO:0005886|GO:0019904|GO:0005819|GO:0010807|GO:0031201|GO:0005634|GO:0006886|GO:0012505|GO:0005829|GO:0008021|GO:0005484|GO:0016020|GO:0000149|GO:0009405|GO:0031629|GO:0016021|GO:0001956|GO:0048278	0.0021762	1	0.286896	yes
NM_052874	hsa-miR-4685-5p	6.91844	13.1479	5.57744	33.0386	26.3581	29.9868	chr16	-	30989255	31010638	STX1B	syntaxin 1B	112755	GO:0010468|GO:0016081|GO:2000463|GO:0019901|GO:0005815|GO:0005886|GO:0019904|GO:0005819|GO:0010807|GO:0031201|GO:0005634|GO:0006886|GO:0012505|GO:0005829|GO:0008021|GO:0005484|GO:0016020|GO:0000149|GO:0009405|GO:0031629|GO:0016021|GO:0001956|GO:0048278	0.0021762	1	0.286896	yes
NM_052874	hsa-miR-4721	6.91844	13.1479	5.57744	33.0386	26.3581	29.9868	chr16	-	30989255	31010638	STX1B	syntaxin 1B	112755	GO:0010468|GO:0016081|GO:2000463|GO:0019901|GO:0005815|GO:0005886|GO:0019904|GO:0005819|GO:0010807|GO:0031201|GO:0005634|GO:0006886|GO:0012505|GO:0005829|GO:0008021|GO:0005484|GO:0016020|GO:0000149|GO:0009405|GO:0031629|GO:0016021|GO:0001956|GO:0048278	0.0021762	1	0.286896	yes
NM_052874	hsa-miR-4728-5p	6.91844	13.1479	5.57744	33.0386	26.3581	29.9868	chr16	-	30989255	31010638	STX1B	syntaxin 1B	112755	GO:0010468|GO:0016081|GO:2000463|GO:0019901|GO:0005815|GO:0005886|GO:0019904|GO:0005819|GO:0010807|GO:0031201|GO:0005634|GO:0006886|GO:0012505|GO:0005829|GO:0008021|GO:0005484|GO:0016020|GO:0000149|GO:0009405|GO:0031629|GO:0016021|GO:0001956|GO:0048278	0.0021762	1	0.286896	yes
NM_052874	hsa-miR-4731-5p	6.91844	13.1479	5.57744	33.0386	26.3581	29.9868	chr16	-	30989255	31010638	STX1B	syntaxin 1B	112755	GO:0010468|GO:0016081|GO:2000463|GO:0019901|GO:0005815|GO:0005886|GO:0019904|GO:0005819|GO:0010807|GO:0031201|GO:0005634|GO:0006886|GO:0012505|GO:0005829|GO:0008021|GO:0005484|GO:0016020|GO:0000149|GO:0009405|GO:0031629|GO:0016021|GO:0001956|GO:0048278	0.0021762	1	0.286896	yes
NM_052874	hsa-miR-4739	6.91844	13.1479	5.57744	33.0386	26.3581	29.9868	chr16	-	30989255	31010638	STX1B	syntaxin 1B	112755	GO:0010468|GO:0016081|GO:2000463|GO:0019901|GO:0005815|GO:0005886|GO:0019904|GO:0005819|GO:0010807|GO:0031201|GO:0005634|GO:0006886|GO:0012505|GO:0005829|GO:0008021|GO:0005484|GO:0016020|GO:0000149|GO:0009405|GO:0031629|GO:0016021|GO:0001956|GO:0048278	0.0021762	1	0.286896	yes
NM_052874	hsa-miR-4743-5p	6.91844	13.1479	5.57744	33.0386	26.3581	29.9868	chr16	-	30989255	31010638	STX1B	syntaxin 1B	112755	GO:0010468|GO:0016081|GO:2000463|GO:0019901|GO:0005815|GO:0005886|GO:0019904|GO:0005819|GO:0010807|GO:0031201|GO:0005634|GO:0006886|GO:0012505|GO:0005829|GO:0008021|GO:0005484|GO:0016020|GO:0000149|GO:0009405|GO:0031629|GO:0016021|GO:0001956|GO:0048278	0.0021762	1	0.286896	yes
NM_052874	hsa-miR-4763-3p	6.91844	13.1479	5.57744	33.0386	26.3581	29.9868	chr16	-	30989255	31010638	STX1B	syntaxin 1B	112755	GO:0010468|GO:0016081|GO:2000463|GO:0019901|GO:0005815|GO:0005886|GO:0019904|GO:0005819|GO:0010807|GO:0031201|GO:0005634|GO:0006886|GO:0012505|GO:0005829|GO:0008021|GO:0005484|GO:0016020|GO:0000149|GO:0009405|GO:0031629|GO:0016021|GO:0001956|GO:0048278	0.0021762	1	0.286896	yes
NM_052874	hsa-miR-4783-3p	6.91844	13.1479	5.57744	33.0386	26.3581	29.9868	chr16	-	30989255	31010638	STX1B	syntaxin 1B	112755	GO:0010468|GO:0016081|GO:2000463|GO:0019901|GO:0005815|GO:0005886|GO:0019904|GO:0005819|GO:0010807|GO:0031201|GO:0005634|GO:0006886|GO:0012505|GO:0005829|GO:0008021|GO:0005484|GO:0016020|GO:0000149|GO:0009405|GO:0031629|GO:0016021|GO:0001956|GO:0048278	0.0021762	1	0.286896	yes
NM_052874	hsa-miR-5088-3p	6.91844	13.1479	5.57744	33.0386	26.3581	29.9868	chr16	-	30989255	31010638	STX1B	syntaxin 1B	112755	GO:0010468|GO:0016081|GO:2000463|GO:0019901|GO:0005815|GO:0005886|GO:0019904|GO:0005819|GO:0010807|GO:0031201|GO:0005634|GO:0006886|GO:0012505|GO:0005829|GO:0008021|GO:0005484|GO:0016020|GO:0000149|GO:0009405|GO:0031629|GO:0016021|GO:0001956|GO:0048278	0.0021762	1	0.286896	yes
NM_052874	hsa-miR-5088-5p	6.91844	13.1479	5.57744	33.0386	26.3581	29.9868	chr16	-	30989255	31010638	STX1B	syntaxin 1B	112755	GO:0010468|GO:0016081|GO:2000463|GO:0019901|GO:0005815|GO:0005886|GO:0019904|GO:0005819|GO:0010807|GO:0031201|GO:0005634|GO:0006886|GO:0012505|GO:0005829|GO:0008021|GO:0005484|GO:0016020|GO:0000149|GO:0009405|GO:0031629|GO:0016021|GO:0001956|GO:0048278	0.0021762	1	0.286896	yes
NM_052874	hsa-miR-5194	6.91844	13.1479	5.57744	33.0386	26.3581	29.9868	chr16	-	30989255	31010638	STX1B	syntaxin 1B	112755	GO:0010468|GO:0016081|GO:2000463|GO:0019901|GO:0005815|GO:0005886|GO:0019904|GO:0005819|GO:0010807|GO:0031201|GO:0005634|GO:0006886|GO:0012505|GO:0005829|GO:0008021|GO:0005484|GO:0016020|GO:0000149|GO:0009405|GO:0031629|GO:0016021|GO:0001956|GO:0048278	0.0021762	1	0.286896	yes
NM_052874	hsa-miR-566	6.91844	13.1479	5.57744	33.0386	26.3581	29.9868	chr16	-	30989255	31010638	STX1B	syntaxin 1B	112755	GO:0010468|GO:0016081|GO:2000463|GO:0019901|GO:0005815|GO:0005886|GO:0019904|GO:0005819|GO:0010807|GO:0031201|GO:0005634|GO:0006886|GO:0012505|GO:0005829|GO:0008021|GO:0005484|GO:0016020|GO:0000149|GO:0009405|GO:0031629|GO:0016021|GO:0001956|GO:0048278	0.0021762	1	0.286896	yes
NM_052874	hsa-miR-574-5p	6.91844	13.1479	5.57744	33.0386	26.3581	29.9868	chr16	-	30989255	31010638	STX1B	syntaxin 1B	112755	GO:0010468|GO:0016081|GO:2000463|GO:0019901|GO:0005815|GO:0005886|GO:0019904|GO:0005819|GO:0010807|GO:0031201|GO:0005634|GO:0006886|GO:0012505|GO:0005829|GO:0008021|GO:0005484|GO:0016020|GO:0000149|GO:0009405|GO:0031629|GO:0016021|GO:0001956|GO:0048278	0.0021762	1	0.286896	yes
NM_052874	hsa-miR-608	6.91844	13.1479	5.57744	33.0386	26.3581	29.9868	chr16	-	30989255	31010638	STX1B	syntaxin 1B	112755	GO:0010468|GO:0016081|GO:2000463|GO:0019901|GO:0005815|GO:0005886|GO:0019904|GO:0005819|GO:0010807|GO:0031201|GO:0005634|GO:0006886|GO:0012505|GO:0005829|GO:0008021|GO:0005484|GO:0016020|GO:0000149|GO:0009405|GO:0031629|GO:0016021|GO:0001956|GO:0048278	0.0021762	1	0.286896	yes
NM_052874	hsa-miR-6089	6.91844	13.1479	5.57744	33.0386	26.3581	29.9868	chr16	-	30989255	31010638	STX1B	syntaxin 1B	112755	GO:0010468|GO:0016081|GO:2000463|GO:0019901|GO:0005815|GO:0005886|GO:0019904|GO:0005819|GO:0010807|GO:0031201|GO:0005634|GO:0006886|GO:0012505|GO:0005829|GO:0008021|GO:0005484|GO:0016020|GO:0000149|GO:0009405|GO:0031629|GO:0016021|GO:0001956|GO:0048278	0.0021762	1	0.286896	yes
NM_052874	hsa-miR-6127	6.91844	13.1479	5.57744	33.0386	26.3581	29.9868	chr16	-	30989255	31010638	STX1B	syntaxin 1B	112755	GO:0010468|GO:0016081|GO:2000463|GO:0019901|GO:0005815|GO:0005886|GO:0019904|GO:0005819|GO:0010807|GO:0031201|GO:0005634|GO:0006886|GO:0012505|GO:0005829|GO:0008021|GO:0005484|GO:0016020|GO:0000149|GO:0009405|GO:0031629|GO:0016021|GO:0001956|GO:0048278	0.0021762	1	0.286896	yes
NM_052874	hsa-miR-615-5p	6.91844	13.1479	5.57744	33.0386	26.3581	29.9868	chr16	-	30989255	31010638	STX1B	syntaxin 1B	112755	GO:0010468|GO:0016081|GO:2000463|GO:0019901|GO:0005815|GO:0005886|GO:0019904|GO:0005819|GO:0010807|GO:0031201|GO:0005634|GO:0006886|GO:0012505|GO:0005829|GO:0008021|GO:0005484|GO:0016020|GO:0000149|GO:0009405|GO:0031629|GO:0016021|GO:0001956|GO:0048278	0.0021762	1	0.286896	yes
NM_052874	hsa-miR-637	6.91844	13.1479	5.57744	33.0386	26.3581	29.9868	chr16	-	30989255	31010638	STX1B	syntaxin 1B	112755	GO:0010468|GO:0016081|GO:2000463|GO:0019901|GO:0005815|GO:0005886|GO:0019904|GO:0005819|GO:0010807|GO:0031201|GO:0005634|GO:0006886|GO:0012505|GO:0005829|GO:0008021|GO:0005484|GO:0016020|GO:0000149|GO:0009405|GO:0031629|GO:0016021|GO:0001956|GO:0048278	0.0021762	1	0.286896	yes
NM_052874	hsa-miR-6511b-5p	6.91844	13.1479	5.57744	33.0386	26.3581	29.9868	chr16	-	30989255	31010638	STX1B	syntaxin 1B	112755	GO:0010468|GO:0016081|GO:2000463|GO:0019901|GO:0005815|GO:0005886|GO:0019904|GO:0005819|GO:0010807|GO:0031201|GO:0005634|GO:0006886|GO:0012505|GO:0005829|GO:0008021|GO:0005484|GO:0016020|GO:0000149|GO:0009405|GO:0031629|GO:0016021|GO:0001956|GO:0048278	0.0021762	1	0.286896	yes
NM_052874	hsa-miR-661	6.91844	13.1479	5.57744	33.0386	26.3581	29.9868	chr16	-	30989255	31010638	STX1B	syntaxin 1B	112755	GO:0010468|GO:0016081|GO:2000463|GO:0019901|GO:0005815|GO:0005886|GO:0019904|GO:0005819|GO:0010807|GO:0031201|GO:0005634|GO:0006886|GO:0012505|GO:0005829|GO:0008021|GO:0005484|GO:0016020|GO:0000149|GO:0009405|GO:0031629|GO:0016021|GO:0001956|GO:0048278	0.0021762	1	0.286896	yes
NM_052874	hsa-miR-663b	6.91844	13.1479	5.57744	33.0386	26.3581	29.9868	chr16	-	30989255	31010638	STX1B	syntaxin 1B	112755	GO:0010468|GO:0016081|GO:2000463|GO:0019901|GO:0005815|GO:0005886|GO:0019904|GO:0005819|GO:0010807|GO:0031201|GO:0005634|GO:0006886|GO:0012505|GO:0005829|GO:0008021|GO:0005484|GO:0016020|GO:0000149|GO:0009405|GO:0031629|GO:0016021|GO:0001956|GO:0048278	0.0021762	1	0.286896	yes
NM_052874	hsa-miR-6721-5p	6.91844	13.1479	5.57744	33.0386	26.3581	29.9868	chr16	-	30989255	31010638	STX1B	syntaxin 1B	112755	GO:0010468|GO:0016081|GO:2000463|GO:0019901|GO:0005815|GO:0005886|GO:0019904|GO:0005819|GO:0010807|GO:0031201|GO:0005634|GO:0006886|GO:0012505|GO:0005829|GO:0008021|GO:0005484|GO:0016020|GO:0000149|GO:0009405|GO:0031629|GO:0016021|GO:0001956|GO:0048278	0.0021762	1	0.286896	yes
NM_052874	hsa-miR-6722-3p	6.91844	13.1479	5.57744	33.0386	26.3581	29.9868	chr16	-	30989255	31010638	STX1B	syntaxin 1B	112755	GO:0010468|GO:0016081|GO:2000463|GO:0019901|GO:0005815|GO:0005886|GO:0019904|GO:0005819|GO:0010807|GO:0031201|GO:0005634|GO:0006886|GO:0012505|GO:0005829|GO:0008021|GO:0005484|GO:0016020|GO:0000149|GO:0009405|GO:0031629|GO:0016021|GO:0001956|GO:0048278	0.0021762	1	0.286896	yes
NM_052874	hsa-miR-6724-5p	6.91844	13.1479	5.57744	33.0386	26.3581	29.9868	chr16	-	30989255	31010638	STX1B	syntaxin 1B	112755	GO:0010468|GO:0016081|GO:2000463|GO:0019901|GO:0005815|GO:0005886|GO:0019904|GO:0005819|GO:0010807|GO:0031201|GO:0005634|GO:0006886|GO:0012505|GO:0005829|GO:0008021|GO:0005484|GO:0016020|GO:0000149|GO:0009405|GO:0031629|GO:0016021|GO:0001956|GO:0048278	0.0021762	1	0.286896	yes
NM_052874	hsa-miR-6727-5p	6.91844	13.1479	5.57744	33.0386	26.3581	29.9868	chr16	-	30989255	31010638	STX1B	syntaxin 1B	112755	GO:0010468|GO:0016081|GO:2000463|GO:0019901|GO:0005815|GO:0005886|GO:0019904|GO:0005819|GO:0010807|GO:0031201|GO:0005634|GO:0006886|GO:0012505|GO:0005829|GO:0008021|GO:0005484|GO:0016020|GO:0000149|GO:0009405|GO:0031629|GO:0016021|GO:0001956|GO:0048278	0.0021762	1	0.286896	yes
NM_052874	hsa-miR-6735-3p	6.91844	13.1479	5.57744	33.0386	26.3581	29.9868	chr16	-	30989255	31010638	STX1B	syntaxin 1B	112755	GO:0010468|GO:0016081|GO:2000463|GO:0019901|GO:0005815|GO:0005886|GO:0019904|GO:0005819|GO:0010807|GO:0031201|GO:0005634|GO:0006886|GO:0012505|GO:0005829|GO:0008021|GO:0005484|GO:0016020|GO:0000149|GO:0009405|GO:0031629|GO:0016021|GO:0001956|GO:0048278	0.0021762	1	0.286896	yes
NM_052874	hsa-miR-6735-5p	6.91844	13.1479	5.57744	33.0386	26.3581	29.9868	chr16	-	30989255	31010638	STX1B	syntaxin 1B	112755	GO:0010468|GO:0016081|GO:2000463|GO:0019901|GO:0005815|GO:0005886|GO:0019904|GO:0005819|GO:0010807|GO:0031201|GO:0005634|GO:0006886|GO:0012505|GO:0005829|GO:0008021|GO:0005484|GO:0016020|GO:0000149|GO:0009405|GO:0031629|GO:0016021|GO:0001956|GO:0048278	0.0021762	1	0.286896	yes
NM_052874	hsa-miR-6738-5p	6.91844	13.1479	5.57744	33.0386	26.3581	29.9868	chr16	-	30989255	31010638	STX1B	syntaxin 1B	112755	GO:0010468|GO:0016081|GO:2000463|GO:0019901|GO:0005815|GO:0005886|GO:0019904|GO:0005819|GO:0010807|GO:0031201|GO:0005634|GO:0006886|GO:0012505|GO:0005829|GO:0008021|GO:0005484|GO:0016020|GO:0000149|GO:0009405|GO:0031629|GO:0016021|GO:0001956|GO:0048278	0.0021762	1	0.286896	yes
NM_052874	hsa-miR-6741-3p	6.91844	13.1479	5.57744	33.0386	26.3581	29.9868	chr16	-	30989255	31010638	STX1B	syntaxin 1B	112755	GO:0010468|GO:0016081|GO:2000463|GO:0019901|GO:0005815|GO:0005886|GO:0019904|GO:0005819|GO:0010807|GO:0031201|GO:0005634|GO:0006886|GO:0012505|GO:0005829|GO:0008021|GO:0005484|GO:0016020|GO:0000149|GO:0009405|GO:0031629|GO:0016021|GO:0001956|GO:0048278	0.0021762	1	0.286896	yes
NM_052874	hsa-miR-6741-5p	6.91844	13.1479	5.57744	33.0386	26.3581	29.9868	chr16	-	30989255	31010638	STX1B	syntaxin 1B	112755	GO:0010468|GO:0016081|GO:2000463|GO:0019901|GO:0005815|GO:0005886|GO:0019904|GO:0005819|GO:0010807|GO:0031201|GO:0005634|GO:0006886|GO:0012505|GO:0005829|GO:0008021|GO:0005484|GO:0016020|GO:0000149|GO:0009405|GO:0031629|GO:0016021|GO:0001956|GO:0048278	0.0021762	1	0.286896	yes
NM_052874	hsa-miR-6749-5p	6.91844	13.1479	5.57744	33.0386	26.3581	29.9868	chr16	-	30989255	31010638	STX1B	syntaxin 1B	112755	GO:0010468|GO:0016081|GO:2000463|GO:0019901|GO:0005815|GO:0005886|GO:0019904|GO:0005819|GO:0010807|GO:0031201|GO:0005634|GO:0006886|GO:0012505|GO:0005829|GO:0008021|GO:0005484|GO:0016020|GO:0000149|GO:0009405|GO:0031629|GO:0016021|GO:0001956|GO:0048278	0.0021762	1	0.286896	yes
NM_052874	hsa-miR-6751-5p	6.91844	13.1479	5.57744	33.0386	26.3581	29.9868	chr16	-	30989255	31010638	STX1B	syntaxin 1B	112755	GO:0010468|GO:0016081|GO:2000463|GO:0019901|GO:0005815|GO:0005886|GO:0019904|GO:0005819|GO:0010807|GO:0031201|GO:0005634|GO:0006886|GO:0012505|GO:0005829|GO:0008021|GO:0005484|GO:0016020|GO:0000149|GO:0009405|GO:0031629|GO:0016021|GO:0001956|GO:0048278	0.0021762	1	0.286896	yes
NM_052874	hsa-miR-6756-5p	6.91844	13.1479	5.57744	33.0386	26.3581	29.9868	chr16	-	30989255	31010638	STX1B	syntaxin 1B	112755	GO:0010468|GO:0016081|GO:2000463|GO:0019901|GO:0005815|GO:0005886|GO:0019904|GO:0005819|GO:0010807|GO:0031201|GO:0005634|GO:0006886|GO:0012505|GO:0005829|GO:0008021|GO:0005484|GO:0016020|GO:0000149|GO:0009405|GO:0031629|GO:0016021|GO:0001956|GO:0048278	0.0021762	1	0.286896	yes
NM_052874	hsa-miR-6760-5p	6.91844	13.1479	5.57744	33.0386	26.3581	29.9868	chr16	-	30989255	31010638	STX1B	syntaxin 1B	112755	GO:0010468|GO:0016081|GO:2000463|GO:0019901|GO:0005815|GO:0005886|GO:0019904|GO:0005819|GO:0010807|GO:0031201|GO:0005634|GO:0006886|GO:0012505|GO:0005829|GO:0008021|GO:0005484|GO:0016020|GO:0000149|GO:0009405|GO:0031629|GO:0016021|GO:0001956|GO:0048278	0.0021762	1	0.286896	yes
NM_052874	hsa-miR-6779-5p	6.91844	13.1479	5.57744	33.0386	26.3581	29.9868	chr16	-	30989255	31010638	STX1B	syntaxin 1B	112755	GO:0010468|GO:0016081|GO:2000463|GO:0019901|GO:0005815|GO:0005886|GO:0019904|GO:0005819|GO:0010807|GO:0031201|GO:0005634|GO:0006886|GO:0012505|GO:0005829|GO:0008021|GO:0005484|GO:0016020|GO:0000149|GO:0009405|GO:0031629|GO:0016021|GO:0001956|GO:0048278	0.0021762	1	0.286896	yes
NM_052874	hsa-miR-6781-5p	6.91844	13.1479	5.57744	33.0386	26.3581	29.9868	chr16	-	30989255	31010638	STX1B	syntaxin 1B	112755	GO:0010468|GO:0016081|GO:2000463|GO:0019901|GO:0005815|GO:0005886|GO:0019904|GO:0005819|GO:0010807|GO:0031201|GO:0005634|GO:0006886|GO:0012505|GO:0005829|GO:0008021|GO:0005484|GO:0016020|GO:0000149|GO:0009405|GO:0031629|GO:0016021|GO:0001956|GO:0048278	0.0021762	1	0.286896	yes
NM_052874	hsa-miR-6782-5p	6.91844	13.1479	5.57744	33.0386	26.3581	29.9868	chr16	-	30989255	31010638	STX1B	syntaxin 1B	112755	GO:0010468|GO:0016081|GO:2000463|GO:0019901|GO:0005815|GO:0005886|GO:0019904|GO:0005819|GO:0010807|GO:0031201|GO:0005634|GO:0006886|GO:0012505|GO:0005829|GO:0008021|GO:0005484|GO:0016020|GO:0000149|GO:0009405|GO:0031629|GO:0016021|GO:0001956|GO:0048278	0.0021762	1	0.286896	yes
NM_052874	hsa-miR-6794-5p	6.91844	13.1479	5.57744	33.0386	26.3581	29.9868	chr16	-	30989255	31010638	STX1B	syntaxin 1B	112755	GO:0010468|GO:0016081|GO:2000463|GO:0019901|GO:0005815|GO:0005886|GO:0019904|GO:0005819|GO:0010807|GO:0031201|GO:0005634|GO:0006886|GO:0012505|GO:0005829|GO:0008021|GO:0005484|GO:0016020|GO:0000149|GO:0009405|GO:0031629|GO:0016021|GO:0001956|GO:0048278	0.0021762	1	0.286896	yes
NM_052874	hsa-miR-6795-5p	6.91844	13.1479	5.57744	33.0386	26.3581	29.9868	chr16	-	30989255	31010638	STX1B	syntaxin 1B	112755	GO:0010468|GO:0016081|GO:2000463|GO:0019901|GO:0005815|GO:0005886|GO:0019904|GO:0005819|GO:0010807|GO:0031201|GO:0005634|GO:0006886|GO:0012505|GO:0005829|GO:0008021|GO:0005484|GO:0016020|GO:0000149|GO:0009405|GO:0031629|GO:0016021|GO:0001956|GO:0048278	0.0021762	1	0.286896	yes
NM_052874	hsa-miR-6799-5p	6.91844	13.1479	5.57744	33.0386	26.3581	29.9868	chr16	-	30989255	31010638	STX1B	syntaxin 1B	112755	GO:0010468|GO:0016081|GO:2000463|GO:0019901|GO:0005815|GO:0005886|GO:0019904|GO:0005819|GO:0010807|GO:0031201|GO:0005634|GO:0006886|GO:0012505|GO:0005829|GO:0008021|GO:0005484|GO:0016020|GO:0000149|GO:0009405|GO:0031629|GO:0016021|GO:0001956|GO:0048278	0.0021762	1	0.286896	yes
NM_052874	hsa-miR-6803-5p	6.91844	13.1479	5.57744	33.0386	26.3581	29.9868	chr16	-	30989255	31010638	STX1B	syntaxin 1B	112755	GO:0010468|GO:0016081|GO:2000463|GO:0019901|GO:0005815|GO:0005886|GO:0019904|GO:0005819|GO:0010807|GO:0031201|GO:0005634|GO:0006886|GO:0012505|GO:0005829|GO:0008021|GO:0005484|GO:0016020|GO:0000149|GO:0009405|GO:0031629|GO:0016021|GO:0001956|GO:0048278	0.0021762	1	0.286896	yes
NM_052874	hsa-miR-6810-5p	6.91844	13.1479	5.57744	33.0386	26.3581	29.9868	chr16	-	30989255	31010638	STX1B	syntaxin 1B	112755	GO:0010468|GO:0016081|GO:2000463|GO:0019901|GO:0005815|GO:0005886|GO:0019904|GO:0005819|GO:0010807|GO:0031201|GO:0005634|GO:0006886|GO:0012505|GO:0005829|GO:0008021|GO:0005484|GO:0016020|GO:0000149|GO:0009405|GO:0031629|GO:0016021|GO:0001956|GO:0048278	0.0021762	1	0.286896	yes
NM_052874	hsa-miR-6811-5p	6.91844	13.1479	5.57744	33.0386	26.3581	29.9868	chr16	-	30989255	31010638	STX1B	syntaxin 1B	112755	GO:0010468|GO:0016081|GO:2000463|GO:0019901|GO:0005815|GO:0005886|GO:0019904|GO:0005819|GO:0010807|GO:0031201|GO:0005634|GO:0006886|GO:0012505|GO:0005829|GO:0008021|GO:0005484|GO:0016020|GO:0000149|GO:0009405|GO:0031629|GO:0016021|GO:0001956|GO:0048278	0.0021762	1	0.286896	yes
NM_052874	hsa-miR-6813-5p	6.91844	13.1479	5.57744	33.0386	26.3581	29.9868	chr16	-	30989255	31010638	STX1B	syntaxin 1B	112755	GO:0010468|GO:0016081|GO:2000463|GO:0019901|GO:0005815|GO:0005886|GO:0019904|GO:0005819|GO:0010807|GO:0031201|GO:0005634|GO:0006886|GO:0012505|GO:0005829|GO:0008021|GO:0005484|GO:0016020|GO:0000149|GO:0009405|GO:0031629|GO:0016021|GO:0001956|GO:0048278	0.0021762	1	0.286896	yes
NM_052874	hsa-miR-6816-5p	6.91844	13.1479	5.57744	33.0386	26.3581	29.9868	chr16	-	30989255	31010638	STX1B	syntaxin 1B	112755	GO:0010468|GO:0016081|GO:2000463|GO:0019901|GO:0005815|GO:0005886|GO:0019904|GO:0005819|GO:0010807|GO:0031201|GO:0005634|GO:0006886|GO:0012505|GO:0005829|GO:0008021|GO:0005484|GO:0016020|GO:0000149|GO:0009405|GO:0031629|GO:0016021|GO:0001956|GO:0048278	0.0021762	1	0.286896	yes
NM_052874	hsa-miR-6824-5p	6.91844	13.1479	5.57744	33.0386	26.3581	29.9868	chr16	-	30989255	31010638	STX1B	syntaxin 1B	112755	GO:0010468|GO:0016081|GO:2000463|GO:0019901|GO:0005815|GO:0005886|GO:0019904|GO:0005819|GO:0010807|GO:0031201|GO:0005634|GO:0006886|GO:0012505|GO:0005829|GO:0008021|GO:0005484|GO:0016020|GO:0000149|GO:0009405|GO:0031629|GO:0016021|GO:0001956|GO:0048278	0.0021762	1	0.286896	yes
NM_052874	hsa-miR-6836-5p	6.91844	13.1479	5.57744	33.0386	26.3581	29.9868	chr16	-	30989255	31010638	STX1B	syntaxin 1B	112755	GO:0010468|GO:0016081|GO:2000463|GO:0019901|GO:0005815|GO:0005886|GO:0019904|GO:0005819|GO:0010807|GO:0031201|GO:0005634|GO:0006886|GO:0012505|GO:0005829|GO:0008021|GO:0005484|GO:0016020|GO:0000149|GO:0009405|GO:0031629|GO:0016021|GO:0001956|GO:0048278	0.0021762	1	0.286896	yes
NM_052874	hsa-miR-6846-5p	6.91844	13.1479	5.57744	33.0386	26.3581	29.9868	chr16	-	30989255	31010638	STX1B	syntaxin 1B	112755	GO:0010468|GO:0016081|GO:2000463|GO:0019901|GO:0005815|GO:0005886|GO:0019904|GO:0005819|GO:0010807|GO:0031201|GO:0005634|GO:0006886|GO:0012505|GO:0005829|GO:0008021|GO:0005484|GO:0016020|GO:0000149|GO:0009405|GO:0031629|GO:0016021|GO:0001956|GO:0048278	0.0021762	1	0.286896	yes
NM_052874	hsa-miR-6848-5p	6.91844	13.1479	5.57744	33.0386	26.3581	29.9868	chr16	-	30989255	31010638	STX1B	syntaxin 1B	112755	GO:0010468|GO:0016081|GO:2000463|GO:0019901|GO:0005815|GO:0005886|GO:0019904|GO:0005819|GO:0010807|GO:0031201|GO:0005634|GO:0006886|GO:0012505|GO:0005829|GO:0008021|GO:0005484|GO:0016020|GO:0000149|GO:0009405|GO:0031629|GO:0016021|GO:0001956|GO:0048278	0.0021762	1	0.286896	yes
NM_052874	hsa-miR-6849-3p	6.91844	13.1479	5.57744	33.0386	26.3581	29.9868	chr16	-	30989255	31010638	STX1B	syntaxin 1B	112755	GO:0010468|GO:0016081|GO:2000463|GO:0019901|GO:0005815|GO:0005886|GO:0019904|GO:0005819|GO:0010807|GO:0031201|GO:0005634|GO:0006886|GO:0012505|GO:0005829|GO:0008021|GO:0005484|GO:0016020|GO:0000149|GO:0009405|GO:0031629|GO:0016021|GO:0001956|GO:0048278	0.0021762	1	0.286896	yes
NM_052874	hsa-miR-6852-5p	6.91844	13.1479	5.57744	33.0386	26.3581	29.9868	chr16	-	30989255	31010638	STX1B	syntaxin 1B	112755	GO:0010468|GO:0016081|GO:2000463|GO:0019901|GO:0005815|GO:0005886|GO:0019904|GO:0005819|GO:0010807|GO:0031201|GO:0005634|GO:0006886|GO:0012505|GO:0005829|GO:0008021|GO:0005484|GO:0016020|GO:0000149|GO:0009405|GO:0031629|GO:0016021|GO:0001956|GO:0048278	0.0021762	1	0.286896	yes
NM_052874	hsa-miR-6876-5p	6.91844	13.1479	5.57744	33.0386	26.3581	29.9868	chr16	-	30989255	31010638	STX1B	syntaxin 1B	112755	GO:0010468|GO:0016081|GO:2000463|GO:0019901|GO:0005815|GO:0005886|GO:0019904|GO:0005819|GO:0010807|GO:0031201|GO:0005634|GO:0006886|GO:0012505|GO:0005829|GO:0008021|GO:0005484|GO:0016020|GO:0000149|GO:0009405|GO:0031629|GO:0016021|GO:0001956|GO:0048278	0.0021762	1	0.286896	yes
NM_052874	hsa-miR-6883-5p	6.91844	13.1479	5.57744	33.0386	26.3581	29.9868	chr16	-	30989255	31010638	STX1B	syntaxin 1B	112755	GO:0010468|GO:0016081|GO:2000463|GO:0019901|GO:0005815|GO:0005886|GO:0019904|GO:0005819|GO:0010807|GO:0031201|GO:0005634|GO:0006886|GO:0012505|GO:0005829|GO:0008021|GO:0005484|GO:0016020|GO:0000149|GO:0009405|GO:0031629|GO:0016021|GO:0001956|GO:0048278	0.0021762	1	0.286896	yes
NM_052874	hsa-miR-6885-5p	6.91844	13.1479	5.57744	33.0386	26.3581	29.9868	chr16	-	30989255	31010638	STX1B	syntaxin 1B	112755	GO:0010468|GO:0016081|GO:2000463|GO:0019901|GO:0005815|GO:0005886|GO:0019904|GO:0005819|GO:0010807|GO:0031201|GO:0005634|GO:0006886|GO:0012505|GO:0005829|GO:0008021|GO:0005484|GO:0016020|GO:0000149|GO:0009405|GO:0031629|GO:0016021|GO:0001956|GO:0048278	0.0021762	1	0.286896	yes
NM_052874	hsa-miR-7106-5p	6.91844	13.1479	5.57744	33.0386	26.3581	29.9868	chr16	-	30989255	31010638	STX1B	syntaxin 1B	112755	GO:0010468|GO:0016081|GO:2000463|GO:0019901|GO:0005815|GO:0005886|GO:0019904|GO:0005819|GO:0010807|GO:0031201|GO:0005634|GO:0006886|GO:0012505|GO:0005829|GO:0008021|GO:0005484|GO:0016020|GO:0000149|GO:0009405|GO:0031629|GO:0016021|GO:0001956|GO:0048278	0.0021762	1	0.286896	yes
NM_052874	hsa-miR-7107-5p	6.91844	13.1479	5.57744	33.0386	26.3581	29.9868	chr16	-	30989255	31010638	STX1B	syntaxin 1B	112755	GO:0010468|GO:0016081|GO:2000463|GO:0019901|GO:0005815|GO:0005886|GO:0019904|GO:0005819|GO:0010807|GO:0031201|GO:0005634|GO:0006886|GO:0012505|GO:0005829|GO:0008021|GO:0005484|GO:0016020|GO:0000149|GO:0009405|GO:0031629|GO:0016021|GO:0001956|GO:0048278	0.0021762	1	0.286896	yes
NM_052874	hsa-miR-7109-5p	6.91844	13.1479	5.57744	33.0386	26.3581	29.9868	chr16	-	30989255	31010638	STX1B	syntaxin 1B	112755	GO:0010468|GO:0016081|GO:2000463|GO:0019901|GO:0005815|GO:0005886|GO:0019904|GO:0005819|GO:0010807|GO:0031201|GO:0005634|GO:0006886|GO:0012505|GO:0005829|GO:0008021|GO:0005484|GO:0016020|GO:0000149|GO:0009405|GO:0031629|GO:0016021|GO:0001956|GO:0048278	0.0021762	1	0.286896	yes
NM_052874	hsa-miR-760	6.91844	13.1479	5.57744	33.0386	26.3581	29.9868	chr16	-	30989255	31010638	STX1B	syntaxin 1B	112755	GO:0010468|GO:0016081|GO:2000463|GO:0019901|GO:0005815|GO:0005886|GO:0019904|GO:0005819|GO:0010807|GO:0031201|GO:0005634|GO:0006886|GO:0012505|GO:0005829|GO:0008021|GO:0005484|GO:0016020|GO:0000149|GO:0009405|GO:0031629|GO:0016021|GO:0001956|GO:0048278	0.0021762	1	0.286896	yes
NM_052874	hsa-miR-7704	6.91844	13.1479	5.57744	33.0386	26.3581	29.9868	chr16	-	30989255	31010638	STX1B	syntaxin 1B	112755	GO:0010468|GO:0016081|GO:2000463|GO:0019901|GO:0005815|GO:0005886|GO:0019904|GO:0005819|GO:0010807|GO:0031201|GO:0005634|GO:0006886|GO:0012505|GO:0005829|GO:0008021|GO:0005484|GO:0016020|GO:0000149|GO:0009405|GO:0031629|GO:0016021|GO:0001956|GO:0048278	0.0021762	1	0.286896	yes
NM_052874	hsa-miR-8085	6.91844	13.1479	5.57744	33.0386	26.3581	29.9868	chr16	-	30989255	31010638	STX1B	syntaxin 1B	112755	GO:0010468|GO:0016081|GO:2000463|GO:0019901|GO:0005815|GO:0005886|GO:0019904|GO:0005819|GO:0010807|GO:0031201|GO:0005634|GO:0006886|GO:0012505|GO:0005829|GO:0008021|GO:0005484|GO:0016020|GO:0000149|GO:0009405|GO:0031629|GO:0016021|GO:0001956|GO:0048278	0.0021762	1	0.286896	yes
NM_052874	hsa-miR-8089	6.91844	13.1479	5.57744	33.0386	26.3581	29.9868	chr16	-	30989255	31010638	STX1B	syntaxin 1B	112755	GO:0010468|GO:0016081|GO:2000463|GO:0019901|GO:0005815|GO:0005886|GO:0019904|GO:0005819|GO:0010807|GO:0031201|GO:0005634|GO:0006886|GO:0012505|GO:0005829|GO:0008021|GO:0005484|GO:0016020|GO:0000149|GO:0009405|GO:0031629|GO:0016021|GO:0001956|GO:0048278	0.0021762	1	0.286896	yes
NM_052874	hsa-miR-8485	6.91844	13.1479	5.57744	33.0386	26.3581	29.9868	chr16	-	30989255	31010638	STX1B	syntaxin 1B	112755	GO:0010468|GO:0016081|GO:2000463|GO:0019901|GO:0005815|GO:0005886|GO:0019904|GO:0005819|GO:0010807|GO:0031201|GO:0005634|GO:0006886|GO:0012505|GO:0005829|GO:0008021|GO:0005484|GO:0016020|GO:0000149|GO:0009405|GO:0031629|GO:0016021|GO:0001956|GO:0048278	0.0021762	1	0.286896	yes
NM_052874	hsa-miR-939-3p	6.91844	13.1479	5.57744	33.0386	26.3581	29.9868	chr16	-	30989255	31010638	STX1B	syntaxin 1B	112755	GO:0010468|GO:0016081|GO:2000463|GO:0019901|GO:0005815|GO:0005886|GO:0019904|GO:0005819|GO:0010807|GO:0031201|GO:0005634|GO:0006886|GO:0012505|GO:0005829|GO:0008021|GO:0005484|GO:0016020|GO:0000149|GO:0009405|GO:0031629|GO:0016021|GO:0001956|GO:0048278	0.0021762	1	0.286896	yes
NM_052874	hsa-miR-939-5p	6.91844	13.1479	5.57744	33.0386	26.3581	29.9868	chr16	-	30989255	31010638	STX1B	syntaxin 1B	112755	GO:0010468|GO:0016081|GO:2000463|GO:0019901|GO:0005815|GO:0005886|GO:0019904|GO:0005819|GO:0010807|GO:0031201|GO:0005634|GO:0006886|GO:0012505|GO:0005829|GO:0008021|GO:0005484|GO:0016020|GO:0000149|GO:0009405|GO:0031629|GO:0016021|GO:0001956|GO:0048278	0.0021762	1	0.286896	yes
NM_012458	hsa-miR-1233-3p	22.555	21.8161	16.1886	59.2574	46.7483	54.9336	chr19	-	2425623	2427916	TIMM13	translocase of inner mitochondrial membrane 13 homolog (yeast)	26517	GO:0005739|GO:0007605|GO:0006626|GO:0005743|GO:0005730|GO:0042719|GO:0008270|GO:0072321|GO:0044267	0.00132212	1	0.376289	yes
NM_012458	hsa-miR-1908-5p	22.555	21.8161	16.1886	59.2574	46.7483	54.9336	chr19	-	2425623	2427916	TIMM13	translocase of inner mitochondrial membrane 13 homolog (yeast)	26517	GO:0005739|GO:0007605|GO:0006626|GO:0005743|GO:0005730|GO:0042719|GO:0008270|GO:0072321|GO:0044267	0.00132212	1	0.376289	yes
NM_012458	hsa-miR-296-5p	22.555	21.8161	16.1886	59.2574	46.7483	54.9336	chr19	-	2425623	2427916	TIMM13	translocase of inner mitochondrial membrane 13 homolog (yeast)	26517	GO:0005739|GO:0007605|GO:0006626|GO:0005743|GO:0005730|GO:0042719|GO:0008270|GO:0072321|GO:0044267	0.00132212	1	0.376289	yes
NM_012458	hsa-miR-324-5p	22.555	21.8161	16.1886	59.2574	46.7483	54.9336	chr19	-	2425623	2427916	TIMM13	translocase of inner mitochondrial membrane 13 homolog (yeast)	26517	GO:0005739|GO:0007605|GO:0006626|GO:0005743|GO:0005730|GO:0042719|GO:0008270|GO:0072321|GO:0044267	0.00132212	1	0.376289	yes
NM_012458	hsa-miR-328-5p	22.555	21.8161	16.1886	59.2574	46.7483	54.9336	chr19	-	2425623	2427916	TIMM13	translocase of inner mitochondrial membrane 13 homolog (yeast)	26517	GO:0005739|GO:0007605|GO:0006626|GO:0005743|GO:0005730|GO:0042719|GO:0008270|GO:0072321|GO:0044267	0.00132212	1	0.376289	yes
NM_012458	hsa-miR-3656	22.555	21.8161	16.1886	59.2574	46.7483	54.9336	chr19	-	2425623	2427916	TIMM13	translocase of inner mitochondrial membrane 13 homolog (yeast)	26517	GO:0005739|GO:0007605|GO:0006626|GO:0005743|GO:0005730|GO:0042719|GO:0008270|GO:0072321|GO:0044267	0.00132212	1	0.376289	yes
NM_012458	hsa-miR-3657	22.555	21.8161	16.1886	59.2574	46.7483	54.9336	chr19	-	2425623	2427916	TIMM13	translocase of inner mitochondrial membrane 13 homolog (yeast)	26517	GO:0005739|GO:0007605|GO:0006626|GO:0005743|GO:0005730|GO:0042719|GO:0008270|GO:0072321|GO:0044267	0.00132212	1	0.376289	yes
NM_012458	hsa-miR-4512	22.555	21.8161	16.1886	59.2574	46.7483	54.9336	chr19	-	2425623	2427916	TIMM13	translocase of inner mitochondrial membrane 13 homolog (yeast)	26517	GO:0005739|GO:0007605|GO:0006626|GO:0005743|GO:0005730|GO:0042719|GO:0008270|GO:0072321|GO:0044267	0.00132212	1	0.376289	yes
NM_012458	hsa-miR-4632-3p	22.555	21.8161	16.1886	59.2574	46.7483	54.9336	chr19	-	2425623	2427916	TIMM13	translocase of inner mitochondrial membrane 13 homolog (yeast)	26517	GO:0005739|GO:0007605|GO:0006626|GO:0005743|GO:0005730|GO:0042719|GO:0008270|GO:0072321|GO:0044267	0.00132212	1	0.376289	yes
NM_012458	hsa-miR-4651	22.555	21.8161	16.1886	59.2574	46.7483	54.9336	chr19	-	2425623	2427916	TIMM13	translocase of inner mitochondrial membrane 13 homolog (yeast)	26517	GO:0005739|GO:0007605|GO:0006626|GO:0005743|GO:0005730|GO:0042719|GO:0008270|GO:0072321|GO:0044267	0.00132212	1	0.376289	yes
NM_012458	hsa-miR-4690-5p	22.555	21.8161	16.1886	59.2574	46.7483	54.9336	chr19	-	2425623	2427916	TIMM13	translocase of inner mitochondrial membrane 13 homolog (yeast)	26517	GO:0005739|GO:0007605|GO:0006626|GO:0005743|GO:0005730|GO:0042719|GO:0008270|GO:0072321|GO:0044267	0.00132212	1	0.376289	yes
NM_012458	hsa-miR-4701-5p	22.555	21.8161	16.1886	59.2574	46.7483	54.9336	chr19	-	2425623	2427916	TIMM13	translocase of inner mitochondrial membrane 13 homolog (yeast)	26517	GO:0005739|GO:0007605|GO:0006626|GO:0005743|GO:0005730|GO:0042719|GO:0008270|GO:0072321|GO:0044267	0.00132212	1	0.376289	yes
NM_012458	hsa-miR-5093	22.555	21.8161	16.1886	59.2574	46.7483	54.9336	chr19	-	2425623	2427916	TIMM13	translocase of inner mitochondrial membrane 13 homolog (yeast)	26517	GO:0005739|GO:0007605|GO:0006626|GO:0005743|GO:0005730|GO:0042719|GO:0008270|GO:0072321|GO:0044267	0.00132212	1	0.376289	yes
NM_012458	hsa-miR-572	22.555	21.8161	16.1886	59.2574	46.7483	54.9336	chr19	-	2425623	2427916	TIMM13	translocase of inner mitochondrial membrane 13 homolog (yeast)	26517	GO:0005739|GO:0007605|GO:0006626|GO:0005743|GO:0005730|GO:0042719|GO:0008270|GO:0072321|GO:0044267	0.00132212	1	0.376289	yes
NM_012458	hsa-miR-608	22.555	21.8161	16.1886	59.2574	46.7483	54.9336	chr19	-	2425623	2427916	TIMM13	translocase of inner mitochondrial membrane 13 homolog (yeast)	26517	GO:0005739|GO:0007605|GO:0006626|GO:0005743|GO:0005730|GO:0042719|GO:0008270|GO:0072321|GO:0044267	0.00132212	1	0.376289	yes
NM_012458	hsa-miR-6081	22.555	21.8161	16.1886	59.2574	46.7483	54.9336	chr19	-	2425623	2427916	TIMM13	translocase of inner mitochondrial membrane 13 homolog (yeast)	26517	GO:0005739|GO:0007605|GO:0006626|GO:0005743|GO:0005730|GO:0042719|GO:0008270|GO:0072321|GO:0044267	0.00132212	1	0.376289	yes
NM_012458	hsa-miR-6089	22.555	21.8161	16.1886	59.2574	46.7483	54.9336	chr19	-	2425623	2427916	TIMM13	translocase of inner mitochondrial membrane 13 homolog (yeast)	26517	GO:0005739|GO:0007605|GO:0006626|GO:0005743|GO:0005730|GO:0042719|GO:0008270|GO:0072321|GO:0044267	0.00132212	1	0.376289	yes
NM_012458	hsa-miR-637	22.555	21.8161	16.1886	59.2574	46.7483	54.9336	chr19	-	2425623	2427916	TIMM13	translocase of inner mitochondrial membrane 13 homolog (yeast)	26517	GO:0005739|GO:0007605|GO:0006626|GO:0005743|GO:0005730|GO:0042719|GO:0008270|GO:0072321|GO:0044267	0.00132212	1	0.376289	yes
NM_012458	hsa-miR-658	22.555	21.8161	16.1886	59.2574	46.7483	54.9336	chr19	-	2425623	2427916	TIMM13	translocase of inner mitochondrial membrane 13 homolog (yeast)	26517	GO:0005739|GO:0007605|GO:0006626|GO:0005743|GO:0005730|GO:0042719|GO:0008270|GO:0072321|GO:0044267	0.00132212	1	0.376289	yes
NM_012458	hsa-miR-665	22.555	21.8161	16.1886	59.2574	46.7483	54.9336	chr19	-	2425623	2427916	TIMM13	translocase of inner mitochondrial membrane 13 homolog (yeast)	26517	GO:0005739|GO:0007605|GO:0006626|GO:0005743|GO:0005730|GO:0042719|GO:0008270|GO:0072321|GO:0044267	0.00132212	1	0.376289	yes
NM_012458	hsa-miR-6749-5p	22.555	21.8161	16.1886	59.2574	46.7483	54.9336	chr19	-	2425623	2427916	TIMM13	translocase of inner mitochondrial membrane 13 homolog (yeast)	26517	GO:0005739|GO:0007605|GO:0006626|GO:0005743|GO:0005730|GO:0042719|GO:0008270|GO:0072321|GO:0044267	0.00132212	1	0.376289	yes
NM_012458	hsa-miR-6756-5p	22.555	21.8161	16.1886	59.2574	46.7483	54.9336	chr19	-	2425623	2427916	TIMM13	translocase of inner mitochondrial membrane 13 homolog (yeast)	26517	GO:0005739|GO:0007605|GO:0006626|GO:0005743|GO:0005730|GO:0042719|GO:0008270|GO:0072321|GO:0044267	0.00132212	1	0.376289	yes
NM_012458	hsa-miR-6769b-5p	22.555	21.8161	16.1886	59.2574	46.7483	54.9336	chr19	-	2425623	2427916	TIMM13	translocase of inner mitochondrial membrane 13 homolog (yeast)	26517	GO:0005739|GO:0007605|GO:0006626|GO:0005743|GO:0005730|GO:0042719|GO:0008270|GO:0072321|GO:0044267	0.00132212	1	0.376289	yes
NM_012458	hsa-miR-6775-5p	22.555	21.8161	16.1886	59.2574	46.7483	54.9336	chr19	-	2425623	2427916	TIMM13	translocase of inner mitochondrial membrane 13 homolog (yeast)	26517	GO:0005739|GO:0007605|GO:0006626|GO:0005743|GO:0005730|GO:0042719|GO:0008270|GO:0072321|GO:0044267	0.00132212	1	0.376289	yes
NM_012458	hsa-miR-6777-3p	22.555	21.8161	16.1886	59.2574	46.7483	54.9336	chr19	-	2425623	2427916	TIMM13	translocase of inner mitochondrial membrane 13 homolog (yeast)	26517	GO:0005739|GO:0007605|GO:0006626|GO:0005743|GO:0005730|GO:0042719|GO:0008270|GO:0072321|GO:0044267	0.00132212	1	0.376289	yes
NM_012458	hsa-miR-6791-5p	22.555	21.8161	16.1886	59.2574	46.7483	54.9336	chr19	-	2425623	2427916	TIMM13	translocase of inner mitochondrial membrane 13 homolog (yeast)	26517	GO:0005739|GO:0007605|GO:0006626|GO:0005743|GO:0005730|GO:0042719|GO:0008270|GO:0072321|GO:0044267	0.00132212	1	0.376289	yes
NM_012458	hsa-miR-6824-5p	22.555	21.8161	16.1886	59.2574	46.7483	54.9336	chr19	-	2425623	2427916	TIMM13	translocase of inner mitochondrial membrane 13 homolog (yeast)	26517	GO:0005739|GO:0007605|GO:0006626|GO:0005743|GO:0005730|GO:0042719|GO:0008270|GO:0072321|GO:0044267	0.00132212	1	0.376289	yes
NM_012458	hsa-miR-6846-5p	22.555	21.8161	16.1886	59.2574	46.7483	54.9336	chr19	-	2425623	2427916	TIMM13	translocase of inner mitochondrial membrane 13 homolog (yeast)	26517	GO:0005739|GO:0007605|GO:0006626|GO:0005743|GO:0005730|GO:0042719|GO:0008270|GO:0072321|GO:0044267	0.00132212	1	0.376289	yes
NM_012458	hsa-miR-6848-5p	22.555	21.8161	16.1886	59.2574	46.7483	54.9336	chr19	-	2425623	2427916	TIMM13	translocase of inner mitochondrial membrane 13 homolog (yeast)	26517	GO:0005739|GO:0007605|GO:0006626|GO:0005743|GO:0005730|GO:0042719|GO:0008270|GO:0072321|GO:0044267	0.00132212	1	0.376289	yes
NM_012458	hsa-miR-6851-5p	22.555	21.8161	16.1886	59.2574	46.7483	54.9336	chr19	-	2425623	2427916	TIMM13	translocase of inner mitochondrial membrane 13 homolog (yeast)	26517	GO:0005739|GO:0007605|GO:0006626|GO:0005743|GO:0005730|GO:0042719|GO:0008270|GO:0072321|GO:0044267	0.00132212	1	0.376289	yes
NM_012458	hsa-miR-6885-5p	22.555	21.8161	16.1886	59.2574	46.7483	54.9336	chr19	-	2425623	2427916	TIMM13	translocase of inner mitochondrial membrane 13 homolog (yeast)	26517	GO:0005739|GO:0007605|GO:0006626|GO:0005743|GO:0005730|GO:0042719|GO:0008270|GO:0072321|GO:0044267	0.00132212	1	0.376289	yes
NM_012458	hsa-miR-6889-5p	22.555	21.8161	16.1886	59.2574	46.7483	54.9336	chr19	-	2425623	2427916	TIMM13	translocase of inner mitochondrial membrane 13 homolog (yeast)	26517	GO:0005739|GO:0007605|GO:0006626|GO:0005743|GO:0005730|GO:0042719|GO:0008270|GO:0072321|GO:0044267	0.00132212	1	0.376289	yes
NM_012458	hsa-miR-7106-5p	22.555	21.8161	16.1886	59.2574	46.7483	54.9336	chr19	-	2425623	2427916	TIMM13	translocase of inner mitochondrial membrane 13 homolog (yeast)	26517	GO:0005739|GO:0007605|GO:0006626|GO:0005743|GO:0005730|GO:0042719|GO:0008270|GO:0072321|GO:0044267	0.00132212	1	0.376289	yes
NM_012458	hsa-miR-760	22.555	21.8161	16.1886	59.2574	46.7483	54.9336	chr19	-	2425623	2427916	TIMM13	translocase of inner mitochondrial membrane 13 homolog (yeast)	26517	GO:0005739|GO:0007605|GO:0006626|GO:0005743|GO:0005730|GO:0042719|GO:0008270|GO:0072321|GO:0044267	0.00132212	1	0.376289	yes
NM_012458	hsa-miR-874-5p	22.555	21.8161	16.1886	59.2574	46.7483	54.9336	chr19	-	2425623	2427916	TIMM13	translocase of inner mitochondrial membrane 13 homolog (yeast)	26517	GO:0005739|GO:0007605|GO:0006626|GO:0005743|GO:0005730|GO:0042719|GO:0008270|GO:0072321|GO:0044267	0.00132212	1	0.376289	yes
NM_173481	hsa-miR-1226-5p	208.922	195.373	188.642	72.3336	75.9131	83.4541	chr19	+	751145	764318	MISP	mitotic spindle positioning	126353	GO:0007067|GO:0005886|GO:0003779|GO:0005856|GO:0005938|GO:0005925|GO:0051301|GO:0043231	6e-05	1	2.55906	yes
NM_173481	hsa-miR-1237-5p	208.922	195.373	188.642	72.3336	75.9131	83.4541	chr19	+	751145	764318	MISP	mitotic spindle positioning	126353	GO:0007067|GO:0005886|GO:0003779|GO:0005856|GO:0005938|GO:0005925|GO:0051301|GO:0043231	6e-05	1	2.55906	yes
NM_173481	hsa-miR-1268a	208.922	195.373	188.642	72.3336	75.9131	83.4541	chr19	+	751145	764318	MISP	mitotic spindle positioning	126353	GO:0007067|GO:0005886|GO:0003779|GO:0005856|GO:0005938|GO:0005925|GO:0051301|GO:0043231	6e-05	1	2.55906	yes
NM_173481	hsa-miR-1268b	208.922	195.373	188.642	72.3336	75.9131	83.4541	chr19	+	751145	764318	MISP	mitotic spindle positioning	126353	GO:0007067|GO:0005886|GO:0003779|GO:0005856|GO:0005938|GO:0005925|GO:0051301|GO:0043231	6e-05	1	2.55906	yes
NM_173481	hsa-miR-1291	208.922	195.373	188.642	72.3336	75.9131	83.4541	chr19	+	751145	764318	MISP	mitotic spindle positioning	126353	GO:0007067|GO:0005886|GO:0003779|GO:0005856|GO:0005938|GO:0005925|GO:0051301|GO:0043231	6e-05	1	2.55906	yes
NM_173481	hsa-miR-1343-5p	208.922	195.373	188.642	72.3336	75.9131	83.4541	chr19	+	751145	764318	MISP	mitotic spindle positioning	126353	GO:0007067|GO:0005886|GO:0003779|GO:0005856|GO:0005938|GO:0005925|GO:0051301|GO:0043231	6e-05	1	2.55906	yes
NM_173481	hsa-miR-185-3p	208.922	195.373	188.642	72.3336	75.9131	83.4541	chr19	+	751145	764318	MISP	mitotic spindle positioning	126353	GO:0007067|GO:0005886|GO:0003779|GO:0005856|GO:0005938|GO:0005925|GO:0051301|GO:0043231	6e-05	1	2.55906	yes
NM_173481	hsa-miR-1909-3p	208.922	195.373	188.642	72.3336	75.9131	83.4541	chr19	+	751145	764318	MISP	mitotic spindle positioning	126353	GO:0007067|GO:0005886|GO:0003779|GO:0005856|GO:0005938|GO:0005925|GO:0051301|GO:0043231	6e-05	1	2.55906	yes
NM_173481	hsa-miR-1914-3p	208.922	195.373	188.642	72.3336	75.9131	83.4541	chr19	+	751145	764318	MISP	mitotic spindle positioning	126353	GO:0007067|GO:0005886|GO:0003779|GO:0005856|GO:0005938|GO:0005925|GO:0051301|GO:0043231	6e-05	1	2.55906	yes
NM_173481	hsa-miR-3127-3p	208.922	195.373	188.642	72.3336	75.9131	83.4541	chr19	+	751145	764318	MISP	mitotic spindle positioning	126353	GO:0007067|GO:0005886|GO:0003779|GO:0005856|GO:0005938|GO:0005925|GO:0051301|GO:0043231	6e-05	1	2.55906	yes
NM_173481	hsa-miR-3184-5p	208.922	195.373	188.642	72.3336	75.9131	83.4541	chr19	+	751145	764318	MISP	mitotic spindle positioning	126353	GO:0007067|GO:0005886|GO:0003779|GO:0005856|GO:0005938|GO:0005925|GO:0051301|GO:0043231	6e-05	1	2.55906	yes
NM_173481	hsa-miR-3191-3p	208.922	195.373	188.642	72.3336	75.9131	83.4541	chr19	+	751145	764318	MISP	mitotic spindle positioning	126353	GO:0007067|GO:0005886|GO:0003779|GO:0005856|GO:0005938|GO:0005925|GO:0051301|GO:0043231	6e-05	1	2.55906	yes
NM_173481	hsa-miR-330-5p	208.922	195.373	188.642	72.3336	75.9131	83.4541	chr19	+	751145	764318	MISP	mitotic spindle positioning	126353	GO:0007067|GO:0005886|GO:0003779|GO:0005856|GO:0005938|GO:0005925|GO:0051301|GO:0043231	6e-05	1	2.55906	yes
NM_173481	hsa-miR-339-5p	208.922	195.373	188.642	72.3336	75.9131	83.4541	chr19	+	751145	764318	MISP	mitotic spindle positioning	126353	GO:0007067|GO:0005886|GO:0003779|GO:0005856|GO:0005938|GO:0005925|GO:0051301|GO:0043231	6e-05	1	2.55906	yes
NM_173481	hsa-miR-3605-3p	208.922	195.373	188.642	72.3336	75.9131	83.4541	chr19	+	751145	764318	MISP	mitotic spindle positioning	126353	GO:0007067|GO:0005886|GO:0003779|GO:0005856|GO:0005938|GO:0005925|GO:0051301|GO:0043231	6e-05	1	2.55906	yes
NM_173481	hsa-miR-378a-5p	208.922	195.373	188.642	72.3336	75.9131	83.4541	chr19	+	751145	764318	MISP	mitotic spindle positioning	126353	GO:0007067|GO:0005886|GO:0003779|GO:0005856|GO:0005938|GO:0005925|GO:0051301|GO:0043231	6e-05	1	2.55906	yes
NM_173481	hsa-miR-4453	208.922	195.373	188.642	72.3336	75.9131	83.4541	chr19	+	751145	764318	MISP	mitotic spindle positioning	126353	GO:0007067|GO:0005886|GO:0003779|GO:0005856|GO:0005938|GO:0005925|GO:0051301|GO:0043231	6e-05	1	2.55906	yes
NM_173481	hsa-miR-4505	208.922	195.373	188.642	72.3336	75.9131	83.4541	chr19	+	751145	764318	MISP	mitotic spindle positioning	126353	GO:0007067|GO:0005886|GO:0003779|GO:0005856|GO:0005938|GO:0005925|GO:0051301|GO:0043231	6e-05	1	2.55906	yes
NM_173481	hsa-miR-4632-5p	208.922	195.373	188.642	72.3336	75.9131	83.4541	chr19	+	751145	764318	MISP	mitotic spindle positioning	126353	GO:0007067|GO:0005886|GO:0003779|GO:0005856|GO:0005938|GO:0005925|GO:0051301|GO:0043231	6e-05	1	2.55906	yes
NM_173481	hsa-miR-4640-3p	208.922	195.373	188.642	72.3336	75.9131	83.4541	chr19	+	751145	764318	MISP	mitotic spindle positioning	126353	GO:0007067|GO:0005886|GO:0003779|GO:0005856|GO:0005938|GO:0005925|GO:0051301|GO:0043231	6e-05	1	2.55906	yes
NM_173481	hsa-miR-4656	208.922	195.373	188.642	72.3336	75.9131	83.4541	chr19	+	751145	764318	MISP	mitotic spindle positioning	126353	GO:0007067|GO:0005886|GO:0003779|GO:0005856|GO:0005938|GO:0005925|GO:0051301|GO:0043231	6e-05	1	2.55906	yes
NM_173481	hsa-miR-4685-5p	208.922	195.373	188.642	72.3336	75.9131	83.4541	chr19	+	751145	764318	MISP	mitotic spindle positioning	126353	GO:0007067|GO:0005886|GO:0003779|GO:0005856|GO:0005938|GO:0005925|GO:0051301|GO:0043231	6e-05	1	2.55906	yes
NM_173481	hsa-miR-4713-3p	208.922	195.373	188.642	72.3336	75.9131	83.4541	chr19	+	751145	764318	MISP	mitotic spindle positioning	126353	GO:0007067|GO:0005886|GO:0003779|GO:0005856|GO:0005938|GO:0005925|GO:0051301|GO:0043231	6e-05	1	2.55906	yes
NM_173481	hsa-miR-4722-3p	208.922	195.373	188.642	72.3336	75.9131	83.4541	chr19	+	751145	764318	MISP	mitotic spindle positioning	126353	GO:0007067|GO:0005886|GO:0003779|GO:0005856|GO:0005938|GO:0005925|GO:0051301|GO:0043231	6e-05	1	2.55906	yes
NM_173481	hsa-miR-4739	208.922	195.373	188.642	72.3336	75.9131	83.4541	chr19	+	751145	764318	MISP	mitotic spindle positioning	126353	GO:0007067|GO:0005886|GO:0003779|GO:0005856|GO:0005938|GO:0005925|GO:0051301|GO:0043231	6e-05	1	2.55906	yes
NM_173481	hsa-miR-4756-5p	208.922	195.373	188.642	72.3336	75.9131	83.4541	chr19	+	751145	764318	MISP	mitotic spindle positioning	126353	GO:0007067|GO:0005886|GO:0003779|GO:0005856|GO:0005938|GO:0005925|GO:0051301|GO:0043231	6e-05	1	2.55906	yes
NM_173481	hsa-miR-4763-3p	208.922	195.373	188.642	72.3336	75.9131	83.4541	chr19	+	751145	764318	MISP	mitotic spindle positioning	126353	GO:0007067|GO:0005886|GO:0003779|GO:0005856|GO:0005938|GO:0005925|GO:0051301|GO:0043231	6e-05	1	2.55906	yes
NM_173481	hsa-miR-4763-5p	208.922	195.373	188.642	72.3336	75.9131	83.4541	chr19	+	751145	764318	MISP	mitotic spindle positioning	126353	GO:0007067|GO:0005886|GO:0003779|GO:0005856|GO:0005938|GO:0005925|GO:0051301|GO:0043231	6e-05	1	2.55906	yes
NM_173481	hsa-miR-484	208.922	195.373	188.642	72.3336	75.9131	83.4541	chr19	+	751145	764318	MISP	mitotic spindle positioning	126353	GO:0007067|GO:0005886|GO:0003779|GO:0005856|GO:0005938|GO:0005925|GO:0051301|GO:0043231	6e-05	1	2.55906	yes
NM_173481	hsa-miR-550a-5p	208.922	195.373	188.642	72.3336	75.9131	83.4541	chr19	+	751145	764318	MISP	mitotic spindle positioning	126353	GO:0007067|GO:0005886|GO:0003779|GO:0005856|GO:0005938|GO:0005925|GO:0051301|GO:0043231	6e-05	1	2.55906	yes
NM_173481	hsa-miR-608	208.922	195.373	188.642	72.3336	75.9131	83.4541	chr19	+	751145	764318	MISP	mitotic spindle positioning	126353	GO:0007067|GO:0005886|GO:0003779|GO:0005856|GO:0005938|GO:0005925|GO:0051301|GO:0043231	6e-05	1	2.55906	yes
NM_173481	hsa-miR-615-5p	208.922	195.373	188.642	72.3336	75.9131	83.4541	chr19	+	751145	764318	MISP	mitotic spindle positioning	126353	GO:0007067|GO:0005886|GO:0003779|GO:0005856|GO:0005938|GO:0005925|GO:0051301|GO:0043231	6e-05	1	2.55906	yes
NM_173481	hsa-miR-637	208.922	195.373	188.642	72.3336	75.9131	83.4541	chr19	+	751145	764318	MISP	mitotic spindle positioning	126353	GO:0007067|GO:0005886|GO:0003779|GO:0005856|GO:0005938|GO:0005925|GO:0051301|GO:0043231	6e-05	1	2.55906	yes
NM_173481	hsa-miR-6722-3p	208.922	195.373	188.642	72.3336	75.9131	83.4541	chr19	+	751145	764318	MISP	mitotic spindle positioning	126353	GO:0007067|GO:0005886|GO:0003779|GO:0005856|GO:0005938|GO:0005925|GO:0051301|GO:0043231	6e-05	1	2.55906	yes
NM_173481	hsa-miR-6724-5p	208.922	195.373	188.642	72.3336	75.9131	83.4541	chr19	+	751145	764318	MISP	mitotic spindle positioning	126353	GO:0007067|GO:0005886|GO:0003779|GO:0005856|GO:0005938|GO:0005925|GO:0051301|GO:0043231	6e-05	1	2.55906	yes
NM_173481	hsa-miR-6735-5p	208.922	195.373	188.642	72.3336	75.9131	83.4541	chr19	+	751145	764318	MISP	mitotic spindle positioning	126353	GO:0007067|GO:0005886|GO:0003779|GO:0005856|GO:0005938|GO:0005925|GO:0051301|GO:0043231	6e-05	1	2.55906	yes
NM_173481	hsa-miR-6737-5p	208.922	195.373	188.642	72.3336	75.9131	83.4541	chr19	+	751145	764318	MISP	mitotic spindle positioning	126353	GO:0007067|GO:0005886|GO:0003779|GO:0005856|GO:0005938|GO:0005925|GO:0051301|GO:0043231	6e-05	1	2.55906	yes
NM_173481	hsa-miR-6740-5p	208.922	195.373	188.642	72.3336	75.9131	83.4541	chr19	+	751145	764318	MISP	mitotic spindle positioning	126353	GO:0007067|GO:0005886|GO:0003779|GO:0005856|GO:0005938|GO:0005925|GO:0051301|GO:0043231	6e-05	1	2.55906	yes
NM_173481	hsa-miR-6742-5p	208.922	195.373	188.642	72.3336	75.9131	83.4541	chr19	+	751145	764318	MISP	mitotic spindle positioning	126353	GO:0007067|GO:0005886|GO:0003779|GO:0005856|GO:0005938|GO:0005925|GO:0051301|GO:0043231	6e-05	1	2.55906	yes
NM_173481	hsa-miR-6749-3p	208.922	195.373	188.642	72.3336	75.9131	83.4541	chr19	+	751145	764318	MISP	mitotic spindle positioning	126353	GO:0007067|GO:0005886|GO:0003779|GO:0005856|GO:0005938|GO:0005925|GO:0051301|GO:0043231	6e-05	1	2.55906	yes
NM_173481	hsa-miR-6751-5p	208.922	195.373	188.642	72.3336	75.9131	83.4541	chr19	+	751145	764318	MISP	mitotic spindle positioning	126353	GO:0007067|GO:0005886|GO:0003779|GO:0005856|GO:0005938|GO:0005925|GO:0051301|GO:0043231	6e-05	1	2.55906	yes
NM_173481	hsa-miR-6752-5p	208.922	195.373	188.642	72.3336	75.9131	83.4541	chr19	+	751145	764318	MISP	mitotic spindle positioning	126353	GO:0007067|GO:0005886|GO:0003779|GO:0005856|GO:0005938|GO:0005925|GO:0051301|GO:0043231	6e-05	1	2.55906	yes
NM_173481	hsa-miR-6756-5p	208.922	195.373	188.642	72.3336	75.9131	83.4541	chr19	+	751145	764318	MISP	mitotic spindle positioning	126353	GO:0007067|GO:0005886|GO:0003779|GO:0005856|GO:0005938|GO:0005925|GO:0051301|GO:0043231	6e-05	1	2.55906	yes
NM_173481	hsa-miR-6769a-3p	208.922	195.373	188.642	72.3336	75.9131	83.4541	chr19	+	751145	764318	MISP	mitotic spindle positioning	126353	GO:0007067|GO:0005886|GO:0003779|GO:0005856|GO:0005938|GO:0005925|GO:0051301|GO:0043231	6e-05	1	2.55906	yes
NM_173481	hsa-miR-6769b-5p	208.922	195.373	188.642	72.3336	75.9131	83.4541	chr19	+	751145	764318	MISP	mitotic spindle positioning	126353	GO:0007067|GO:0005886|GO:0003779|GO:0005856|GO:0005938|GO:0005925|GO:0051301|GO:0043231	6e-05	1	2.55906	yes
NM_173481	hsa-miR-6781-5p	208.922	195.373	188.642	72.3336	75.9131	83.4541	chr19	+	751145	764318	MISP	mitotic spindle positioning	126353	GO:0007067|GO:0005886|GO:0003779|GO:0005856|GO:0005938|GO:0005925|GO:0051301|GO:0043231	6e-05	1	2.55906	yes
NM_173481	hsa-miR-6798-5p	208.922	195.373	188.642	72.3336	75.9131	83.4541	chr19	+	751145	764318	MISP	mitotic spindle positioning	126353	GO:0007067|GO:0005886|GO:0003779|GO:0005856|GO:0005938|GO:0005925|GO:0051301|GO:0043231	6e-05	1	2.55906	yes
NM_173481	hsa-miR-6803-5p	208.922	195.373	188.642	72.3336	75.9131	83.4541	chr19	+	751145	764318	MISP	mitotic spindle positioning	126353	GO:0007067|GO:0005886|GO:0003779|GO:0005856|GO:0005938|GO:0005925|GO:0051301|GO:0043231	6e-05	1	2.55906	yes
NM_173481	hsa-miR-6810-3p	208.922	195.373	188.642	72.3336	75.9131	83.4541	chr19	+	751145	764318	MISP	mitotic spindle positioning	126353	GO:0007067|GO:0005886|GO:0003779|GO:0005856|GO:0005938|GO:0005925|GO:0051301|GO:0043231	6e-05	1	2.55906	yes
NM_173481	hsa-miR-6823-5p	208.922	195.373	188.642	72.3336	75.9131	83.4541	chr19	+	751145	764318	MISP	mitotic spindle positioning	126353	GO:0007067|GO:0005886|GO:0003779|GO:0005856|GO:0005938|GO:0005925|GO:0051301|GO:0043231	6e-05	1	2.55906	yes
NM_173481	hsa-miR-6826-3p	208.922	195.373	188.642	72.3336	75.9131	83.4541	chr19	+	751145	764318	MISP	mitotic spindle positioning	126353	GO:0007067|GO:0005886|GO:0003779|GO:0005856|GO:0005938|GO:0005925|GO:0051301|GO:0043231	6e-05	1	2.55906	yes
NM_173481	hsa-miR-6848-5p	208.922	195.373	188.642	72.3336	75.9131	83.4541	chr19	+	751145	764318	MISP	mitotic spindle positioning	126353	GO:0007067|GO:0005886|GO:0003779|GO:0005856|GO:0005938|GO:0005925|GO:0051301|GO:0043231	6e-05	1	2.55906	yes
NM_173481	hsa-miR-6852-5p	208.922	195.373	188.642	72.3336	75.9131	83.4541	chr19	+	751145	764318	MISP	mitotic spindle positioning	126353	GO:0007067|GO:0005886|GO:0003779|GO:0005856|GO:0005938|GO:0005925|GO:0051301|GO:0043231	6e-05	1	2.55906	yes
NM_173481	hsa-miR-6879-5p	208.922	195.373	188.642	72.3336	75.9131	83.4541	chr19	+	751145	764318	MISP	mitotic spindle positioning	126353	GO:0007067|GO:0005886|GO:0003779|GO:0005856|GO:0005938|GO:0005925|GO:0051301|GO:0043231	6e-05	1	2.55906	yes
[truncated: 61,265 more rows]
